# Supplementary material for: Automated Discovery of Reactive Events via Hypergraph Mining of Ab Initio Atomistic Simulations
Source: J Chem Theory Comput. 2026 Feb 12;22(4):1674–86. doi: 10.1021/acs.jctc.5c01682 (PMC12937057; doi:10.1021/acs.jctc.5c01682)
Supplement: Supplementary file 2 [file ct5c01682_si_002.zip]

Archive with 886 entries (876 files):
- SI_data/
- SI_data/Significance_Results/
- SI_data/Significance_Results/sig_low_water_high_water_39.txt
- SI_data/Significance_Results/sig_low_water_high_water_62.txt
- SI_data/Significance_Results/sig_62_39_nowater.txt
- SI_data/Significance_Results/sig_62_39_low_water.txt
- SI_data/Significance_Results/sig_62_39_high_water.txt
- SI_data/Refined_CRNs/
- SI_data/Refined_CRNs/rct_list_all_refined_62_nowater.json
- SI_data/Refined_CRNs/rct_list_all_refined_62_low_water.json
- SI_data/Refined_CRNs/rct_list_all_refined_39_low_water.json
- SI_data/Refined_CRNs/rct_list_all_refined_39_nowater.json
- SI_data/Refined_CRNs/rct_list_all_refined_240_patterns_13_15.json
- SI_data/Refined_CRNs/rct_list_all_refined_39_high_water.json
- SI_data/Refined_CRNs/rct_list_all_refined_62_high_water.json
- SI_data/Initial_Geometries/
- SI_data/Initial_Geometries/nowater/
- SI_data/Initial_Geometries/nowater/init_0.xyz
- SI_data/Initial_Geometries/nowater/init_100.xyz
- SI_data/Initial_Geometries/nowater/init_101.xyz
- SI_data/Initial_Geometries/nowater/init_102.xyz
- SI_data/Initial_Geometries/nowater/init_103.xyz
- SI_data/Initial_Geometries/nowater/init_104.xyz
- SI_data/Initial_Geometries/nowater/init_105.xyz
- SI_data/Initial_Geometries/nowater/init_106.xyz
- SI_data/Initial_Geometries/nowater/init_107.xyz
- SI_data/Initial_Geometries/nowater/init_108.xyz
- SI_data/Initial_Geometries/nowater/init_109.xyz
- SI_data/Initial_Geometries/nowater/init_10.xyz
- SI_data/Initial_Geometries/nowater/init_110.xyz
- SI_data/Initial_Geometries/nowater/init_111.xyz
- SI_data/Initial_Geometries/nowater/init_112.xyz
- SI_data/Initial_Geometries/nowater/init_113.xyz
- SI_data/Initial_Geometries/nowater/init_114.xyz
- SI_data/Initial_Geometries/nowater/init_115.xyz
- SI_data/Initial_Geometries/nowater/init_116.xyz
- SI_data/Initial_Geometries/nowater/init_117.xyz
- SI_data/Initial_Geometries/nowater/init_118.xyz
- SI_data/Initial_Geometries/nowater/init_119.xyz
- SI_data/Initial_Geometries/nowater/init_11.xyz
- SI_data/Initial_Geometries/nowater/init_120.xyz
- SI_data/Initial_Geometries/nowater/init_121.xyz
- SI_data/Initial_Geometries/nowater/init_122.xyz
- SI_data/Initial_Geometries/nowater/init_123.xyz
- SI_data/Initial_Geometries/nowater/init_124.xyz
- SI_data/Initial_Geometries/nowater/init_125.xyz
- SI_data/Initial_Geometries/nowater/init_126.xyz
- SI_data/Initial_Geometries/nowater/init_127.xyz
- SI_data/Initial_Geometries/nowater/init_128.xyz
- SI_data/Initial_Geometries/nowater/init_129.xyz
- SI_data/Initial_Geometries/nowater/init_12.xyz
- SI_data/Initial_Geometries/nowater/init_130.xyz
- SI_data/Initial_Geometries/nowater/init_131.xyz
- SI_data/Initial_Geometries/nowater/init_132.xyz
- SI_data/Initial_Geometries/nowater/init_133.xyz
- SI_data/Initial_Geometries/nowater/init_134.xyz
- SI_data/Initial_Geometries/nowater/init_135.xyz
- SI_data/Initial_Geometries/nowater/init_136.xyz
- SI_data/Initial_Geometries/nowater/init_137.xyz
- SI_data/Initial_Geometries/nowater/init_138.xyz
- SI_data/Initial_Geometries/nowater/init_139.xyz
- SI_data/Initial_Geometries/nowater/init_13.xyz
- SI_data/Initial_Geometries/nowater/init_140.xyz
- SI_data/Initial_Geometries/nowater/init_141.xyz
- SI_data/Initial_Geometries/nowater/init_142.xyz
- SI_data/Initial_Geometries/nowater/init_143.xyz
- SI_data/Initial_Geometries/nowater/init_144.xyz
- SI_data/Initial_Geometries/nowater/init_145.xyz
- SI_data/Initial_Geometries/nowater/init_146.xyz
- SI_data/Initial_Geometries/nowater/init_147.xyz
- SI_data/Initial_Geometries/nowater/init_148.xyz
- SI_data/Initial_Geometries/nowater/init_149.xyz
- SI_data/Initial_Geometries/nowater/init_14.xyz
- SI_data/Initial_Geometries/nowater/init_150.xyz
- SI_data/Initial_Geometries/nowater/init_151.xyz
- SI_data/Initial_Geometries/nowater/init_152.xyz
- SI_data/Initial_Geometries/nowater/init_153.xyz
- SI_data/Initial_Geometries/nowater/init_154.xyz
- SI_data/Initial_Geometries/nowater/init_155.xyz
- SI_data/Initial_Geometries/nowater/init_156.xyz
- SI_data/Initial_Geometries/nowater/init_157.xyz
- SI_data/Initial_Geometries/nowater/init_158.xyz
- SI_data/Initial_Geometries/nowater/init_159.xyz
- SI_data/Initial_Geometries/nowater/init_15.xyz
- SI_data/Initial_Geometries/nowater/init_160.xyz
- SI_data/Initial_Geometries/nowater/init_161.xyz
- SI_data/Initial_Geometries/nowater/init_162.xyz
- SI_data/Initial_Geometries/nowater/init_163.xyz
- SI_data/Initial_Geometries/nowater/init_164.xyz
- SI_data/Initial_Geometries/nowater/init_165.xyz
- SI_data/Initial_Geometries/nowater/init_166.xyz
- SI_data/Initial_Geometries/nowater/init_167.xyz
- SI_data/Initial_Geometries/nowater/init_168.xyz
- SI_data/Initial_Geometries/nowater/init_169.xyz
- SI_data/Initial_Geometries/nowater/init_16.xyz
- SI_data/Initial_Geometries/nowater/init_170.xyz
- SI_data/Initial_Geometries/nowater/init_171.xyz
- SI_data/Initial_Geometries/nowater/init_172.xyz
- SI_data/Initial_Geometries/nowater/init_173.xyz
- SI_data/Initial_Geometries/nowater/init_174.xyz
- SI_data/Initial_Geometries/nowater/init_175.xyz
- SI_data/Initial_Geometries/nowater/init_176.xyz
- SI_data/Initial_Geometries/nowater/init_177.xyz
- SI_data/Initial_Geometries/nowater/init_178.xyz
- SI_data/Initial_Geometries/nowater/init_179.xyz
- SI_data/Initial_Geometries/nowater/init_17.xyz
- SI_data/Initial_Geometries/nowater/init_180.xyz
- SI_data/Initial_Geometries/nowater/init_181.xyz
- SI_data/Initial_Geometries/nowater/init_182.xyz
- SI_data/Initial_Geometries/nowater/init_183.xyz
- SI_data/Initial_Geometries/nowater/init_184.xyz
- SI_data/Initial_Geometries/nowater/init_185.xyz
- SI_data/Initial_Geometries/nowater/init_186.xyz
- SI_data/Initial_Geometries/nowater/init_187.xyz
- SI_data/Initial_Geometries/nowater/init_188.xyz
- SI_data/Initial_Geometries/nowater/init_189.xyz
- SI_data/Initial_Geometries/nowater/init_18.xyz
- SI_data/Initial_Geometries/nowater/init_190.xyz
- SI_data/Initial_Geometries/nowater/init_191.xyz
- SI_data/Initial_Geometries/nowater/init_192.xyz
- SI_data/Initial_Geometries/nowater/init_193.xyz
- SI_data/Initial_Geometries/nowater/init_194.xyz
- SI_data/Initial_Geometries/nowater/init_195.xyz
- SI_data/Initial_Geometries/nowater/init_196.xyz
- SI_data/Initial_Geometries/nowater/init_197.xyz
- SI_data/Initial_Geometries/nowater/init_198.xyz
- SI_data/Initial_Geometries/nowater/init_199.xyz
- SI_data/Initial_Geometries/nowater/init_19.xyz
- SI_data/Initial_Geometries/nowater/init_1.xyz
- SI_data/Initial_Geometries/nowater/init_200.xyz
- SI_data/Initial_Geometries/nowater/init_201.xyz
- SI_data/Initial_Geometries/nowater/init_202.xyz
- SI_data/Initial_Geometries/nowater/init_203.xyz
- SI_data/Initial_Geometries/nowater/init_204.xyz
- SI_data/Initial_Geometries/nowater/init_205.xyz
- SI_data/Initial_Geometries/nowater/init_206.xyz
- SI_data/Initial_Geometries/nowater/init_207.xyz
- SI_data/Initial_Geometries/nowater/init_208.xyz
- SI_data/Initial_Geometries/nowater/init_209.xyz
- SI_data/Initial_Geometries/nowater/init_20.xyz
- SI_data/Initial_Geometries/nowater/init_210.xyz
- SI_data/Initial_Geometries/nowater/init_211.xyz
- SI_data/Initial_Geometries/nowater/init_212.xyz
- SI_data/Initial_Geometries/nowater/init_213.xyz
- SI_data/Initial_Geometries/nowater/init_214.xyz
- SI_data/Initial_Geometries/nowater/init_215.xyz
- SI_data/Initial_Geometries/nowater/init_216.xyz
- SI_data/Initial_Geometries/nowater/init_217.xyz
- SI_data/Initial_Geometries/nowater/init_218.xyz
- SI_data/Initial_Geometries/nowater/init_219.xyz
- SI_data/Initial_Geometries/nowater/init_21.xyz
- SI_data/Initial_Geometries/nowater/init_220.xyz
- SI_data/Initial_Geometries/nowater/init_221.xyz
- SI_data/Initial_Geometries/nowater/init_222.xyz
- SI_data/Initial_Geometries/nowater/init_223.xyz
- SI_data/Initial_Geometries/nowater/init_224.xyz
- SI_data/Initial_Geometries/nowater/init_225.xyz
- SI_data/Initial_Geometries/nowater/init_226.xyz
- SI_data/Initial_Geometries/nowater/init_227.xyz
- SI_data/Initial_Geometries/nowater/init_228.xyz
- SI_data/Initial_Geometries/nowater/init_229.xyz
- SI_data/Initial_Geometries/nowater/init_22.xyz
- SI_data/Initial_Geometries/nowater/init_230.xyz
- SI_data/Initial_Geometries/nowater/init_231.xyz
- SI_data/Initial_Geometries/nowater/init_232.xyz
- SI_data/Initial_Geometries/nowater/init_233.xyz
- SI_data/Initial_Geometries/nowater/init_234.xyz
- SI_data/Initial_Geometries/nowater/init_235.xyz
- SI_data/Initial_Geometries/nowater/init_236.xyz
- SI_data/Initial_Geometries/nowater/init_237.xyz
- SI_data/Initial_Geometries/nowater/init_238.xyz
- SI_data/Initial_Geometries/nowater/init_239.xyz
- SI_data/Initial_Geometries/nowater/init_23.xyz
- SI_data/Initial_Geometries/nowater/init_240.xyz
- SI_data/Initial_Geometries/nowater/init_241.xyz
- SI_data/Initial_Geometries/nowater/init_242.xyz
- SI_data/Initial_Geometries/nowater/init_243.xyz
- SI_data/Initial_Geometries/nowater/init_244.xyz
- SI_data/Initial_Geometries/nowater/init_245.xyz
- SI_data/Initial_Geometries/nowater/init_246.xyz
- SI_data/Initial_Geometries/nowater/init_247.xyz
- SI_data/Initial_Geometries/nowater/init_248.xyz
- SI_data/Initial_Geometries/nowater/init_249.xyz
- SI_data/Initial_Geometries/nowater/init_24.xyz
- SI_data/Initial_Geometries/nowater/init_25.xyz
- SI_data/Initial_Geometries/nowater/init_26.xyz
- SI_data/Initial_Geometries/nowater/init_27.xyz
- SI_data/Initial_Geometries/nowater/init_28.xyz
- SI_data/Initial_Geometries/nowater/init_29.xyz
- SI_data/Initial_Geometries/nowater/init_2.xyz
- SI_data/Initial_Geometries/nowater/init_30.xyz
- SI_data/Initial_Geometries/nowater/init_31.xyz
- SI_data/Initial_Geometries/nowater/init_32.xyz
- SI_data/Initial_Geometries/nowater/init_33.xyz
- SI_data/Initial_Geometries/nowater/init_34.xyz
- SI_data/Initial_Geometries/nowater/init_35.xyz
- SI_data/Initial_Geometries/nowater/init_36.xyz
- SI_data/Initial_Geometries/nowater/init_37.xyz
- SI_data/Initial_Geometries/nowater/init_38.xyz
- SI_data/Initial_Geometries/nowater/init_39.xyz
- SI_data/Initial_Geometries/nowater/init_3.xyz
- SI_data/Initial_Geometries/nowater/init_40.xyz
- SI_data/Initial_Geometries/nowater/init_41.xyz
- SI_data/Initial_Geometries/nowater/init_42.xyz
- SI_data/Initial_Geometries/nowater/init_43.xyz
- SI_data/Initial_Geometries/nowater/init_44.xyz
- SI_data/Initial_Geometries/nowater/init_45.xyz
- SI_data/Initial_Geometries/nowater/init_46.xyz
- SI_data/Initial_Geometries/nowater/init_47.xyz
- SI_data/Initial_Geometries/nowater/init_48.xyz
- SI_data/Initial_Geometries/nowater/init_49.xyz
- SI_data/Initial_Geometries/nowater/init_4.xyz
- SI_data/Initial_Geometries/nowater/init_50.xyz
- SI_data/Initial_Geometries/nowater/init_51.xyz
- SI_data/Initial_Geometries/nowater/init_52.xyz
- SI_data/Initial_Geometries/nowater/init_53.xyz
- SI_data/Initial_Geometries/nowater/init_54.xyz
- SI_data/Initial_Geometries/nowater/init_55.xyz
- SI_data/Initial_Geometries/nowater/init_56.xyz
- SI_data/Initial_Geometries/nowater/init_57.xyz
- SI_data/Initial_Geometries/nowater/init_58.xyz
- SI_data/Initial_Geometries/nowater/init_59.xyz
- SI_data/Initial_Geometries/nowater/init_5.xyz
- SI_data/Initial_Geometries/nowater/init_60.xyz
- SI_data/Initial_Geometries/nowater/init_61.xyz
- SI_data/Initial_Geometries/nowater/init_62.xyz
- SI_data/Initial_Geometries/nowater/init_63.xyz
- SI_data/Initial_Geometries/nowater/init_64.xyz
- SI_data/Initial_Geometries/nowater/init_65.xyz
- SI_data/Initial_Geometries/nowater/init_66.xyz
- SI_data/Initial_Geometries/nowater/init_67.xyz
- SI_data/Initial_Geometries/nowater/init_68.xyz
- SI_data/Initial_Geometries/nowater/init_69.xyz
- SI_data/Initial_Geometries/nowater/init_6.xyz
- SI_data/Initial_Geometries/nowater/init_70.xyz
- SI_data/Initial_Geometries/nowater/init_71.xyz
- SI_data/Initial_Geometries/nowater/init_72.xyz
- SI_data/Initial_Geometries/nowater/init_73.xyz
- SI_data/Initial_Geometries/nowater/init_74.xyz
- SI_data/Initial_Geometries/nowater/init_75.xyz
- SI_data/Initial_Geometries/nowater/init_76.xyz
- SI_data/Initial_Geometries/nowater/init_77.xyz
- SI_data/Initial_Geometries/nowater/init_78.xyz
- SI_data/Initial_Geometries/nowater/init_79.xyz
- SI_data/Initial_Geometries/nowater/init_7.xyz
- SI_data/Initial_Geometries/nowater/init_80.xyz
- SI_data/Initial_Geometries/nowater/init_81.xyz
- SI_data/Initial_Geometries/nowater/init_82.xyz
- SI_data/Initial_Geometries/nowater/init_83.xyz
- SI_data/Initial_Geometries/nowater/init_84.xyz
- SI_data/Initial_Geometries/nowater/init_85.xyz
- SI_data/Initial_Geometries/nowater/init_86.xyz
- SI_data/Initial_Geometries/nowater/init_87.xyz
- SI_data/Initial_Geometries/nowater/init_88.xyz
- SI_data/Initial_Geometries/nowater/init_89.xyz
- SI_data/Initial_Geometries/nowater/init_8.xyz
- SI_data/Initial_Geometries/nowater/init_90.xyz
- SI_data/Initial_Geometries/nowater/init_91.xyz
- SI_data/Initial_Geometries/nowater/init_92.xyz
- SI_data/Initial_Geometries/nowater/init_93.xyz
- SI_data/Initial_Geometries/nowater/init_94.xyz
- SI_data/Initial_Geometries/nowater/init_95.xyz
- SI_data/Initial_Geometries/nowater/init_96.xyz
- SI_data/Initial_Geometries/nowater/init_97.xyz
- SI_data/Initial_Geometries/nowater/init_98.xyz
- SI_data/Initial_Geometries/nowater/init_99.xyz
- SI_data/Initial_Geometries/nowater/init_9.xyz
- SI_data/Initial_Geometries/low_water/
- SI_data/Initial_Geometries/low_water/init_0.xyz
- SI_data/Initial_Geometries/low_water/init_100.xyz
- SI_data/Initial_Geometries/low_water/init_101.xyz
- SI_data/Initial_Geometries/low_water/init_102.xyz
- SI_data/Initial_Geometries/low_water/init_103.xyz
- SI_data/Initial_Geometries/low_water/init_104.xyz
- SI_data/Initial_Geometries/low_water/init_105.xyz
- SI_data/Initial_Geometries/low_water/init_106.xyz
- SI_data/Initial_Geometries/low_water/init_107.xyz
- SI_data/Initial_Geometries/low_water/init_108.xyz
- SI_data/Initial_Geometries/low_water/init_109.xyz
- SI_data/Initial_Geometries/low_water/init_10.xyz
- SI_data/Initial_Geometries/low_water/init_110.xyz
- SI_data/Initial_Geometries/low_water/init_111.xyz
- SI_data/Initial_Geometries/low_water/init_112.xyz
- SI_data/Initial_Geometries/low_water/init_113.xyz
- SI_data/Initial_Geometries/low_water/init_114.xyz
- SI_data/Initial_Geometries/low_water/init_115.xyz
- SI_data/Initial_Geometries/low_water/init_116.xyz
- SI_data/Initial_Geometries/low_water/init_117.xyz
- SI_data/Initial_Geometries/low_water/init_118.xyz
- SI_data/Initial_Geometries/low_water/init_119.xyz
- SI_data/Initial_Geometries/low_water/init_11.xyz
- SI_data/Initial_Geometries/low_water/init_120.xyz
- SI_data/Initial_Geometries/low_water/init_121.xyz
- SI_data/Initial_Geometries/low_water/init_122.xyz
- SI_data/Initial_Geometries/low_water/init_123.xyz
- SI_data/Initial_Geometries/low_water/init_124.xyz
- SI_data/Initial_Geometries/low_water/init_125.xyz
- SI_data/Initial_Geometries/low_water/init_126.xyz
- SI_data/Initial_Geometries/low_water/init_127.xyz
- SI_data/Initial_Geometries/low_water/init_128.xyz
[truncated: 586 more entries]
