# Supplementary material for: Automated Discovery of Reactive Events via Hypergraph Mining of Ab Initio Atomistic Simulations
Source: J Chem Theory Comput. 2026 Feb 12;22(4):1674–86. doi: 10.1021/acs.jctc.5c01682 (PMC12937057; doi:10.1021/acs.jctc.5c01682)
Supplement: Supplementary file 2 [file ct5c01682_si_002.zip › SI_data/Significance_Results/sig_low_water_high_water_39.txt]

Testing for patterns at low-water (24%) versus high-water (52%) concentration at T=39K GaHRD

Use FDR: False
Minimum (combined) support: 12
Num patterns: 196
Significant patterns
[[['O=C=O', '[H]N([H])[H]'], ['[H][N+]([H])([H])[C-](=O)=O'], [1, 1], [1]]]
Positive/negative freq: 223 184
P-value and odds ratio: 2.63520708276441e-06 3.454157613306794

[[['O=C=O', '[H]N([H])[H]'], ['[H][N+]([H])([H])[C-](=O)=O'], [1, 1], [1]], [['[H][N+]([H])([H])[C-](=O)=O'], ['O=C=O', '[H]N([H])[H]'], [1], [1, 1]]]
Positive/negative freq: 187 105
P-value and odds ratio: 3.8536589125587755e-14 4.3289461332845125

[[['[H]N([H])[H]', '[H][N+]([H])([H])[H]'], ['[H]N([H])[H]', '[H][N+]([H])([H])[H]'], [1, 1], [1, 1]]]
Positive/negative freq: 92 21
P-value and odds ratio: 1.0707126277778284e-14 6.402934200070017

[[['[H]N([H])C(=O)O[C-](=O)=O'], ['[H]N([H])C(=O)OC(=O)[O-]'], [1], [1]]]
Positive/negative freq: 91 28
P-value and odds ratio: 2.7077234372448286e-11 4.5737897060546615

[[['[H]N([H])C(=O)OC(=O)[O-]'], ['[H]N([H])C(=O)O[C-](=O)=O'], [1], [1]]]
Positive/negative freq: 87 24
P-value and odds ratio: 7.476506049376972e-12 5.062756920281141

[[['O=C=O', '[H]N([H])[H]'], ['[H][N+]([H])([H])[C-](=O)=O'], [1, 1], [1]], [['[H]N([H])[H]', '[H][N+]([H])([H])[H]'], ['[H]N([H])[H]', '[H][N+]([H])([H])[H]'], [1, 1], [1, 1]]]
Positive/negative freq: 85 18
P-value and odds ratio: 4.127940400128099e-14 6.6865806985535

[[['[H]N([H])C(=O)OC(=O)[O-]'], ['[H]N([H])C(=O)O[C-](=O)=O'], [1], [1]], [['[H]N([H])C(=O)O[C-](=O)=O'], ['[H]N([H])C(=O)OC(=O)[O-]'], [1], [1]]]
Positive/negative freq: 79 24
P-value and odds ratio: 9.958609859290056e-10 4.375734460971587

[[['O=C=O', '[H]N([H])[H]'], ['[H][N+]([H])([H])[C-](=O)=O'], [1, 1], [1]], [['[H]N([H])[H]', '[H][N+]([H])([H])[H]'], ['[H]N([H])[H]', '[H][N+]([H])([H])[H]'], [1, 1], [1, 1]], [['[H][N+]([H])([H])[C-](=O)=O'], ['O=C=O', '[H]N([H])[H]'], [1], [1, 1]]]
Positive/negative freq: 66 9
P-value and odds ratio: 1.5670401592883996e-13 9.641970496580292

[[['[H]N([H])C(=O)[O-]'], ['[H]N([H])[C+]([O-])[O-]'], [1], [1]]]
Positive/negative freq: 74 33
P-value and odds ratio: 1.0007753015411013e-05 2.7774123298474147

[[['[H]N([H])[C+]([O-])O[C-](=O)=O'], ['[H]N([H])C(=O)O[C-](=O)=O'], [1], [1]]]
Positive/negative freq: 61 20
P-value and odds ratio: 7.257277801242417e-07 3.7235652099679384

[[['[H]N([H])C(=O)O[C-](=O)=O'], ['[H]N([H])[C+]([O-])O[C-](=O)=O'], [1], [1]]]
Positive/negative freq: 53 17
P-value and odds ratio: 4.121942064916916e-06 3.6957428706031683

[[['[H]N([H])C(=O)O[C-](=O)=O'], ['[H]N([H])[C+]([O-])O[C-](=O)=O'], [1], [1]], [['[H]N([H])[C+]([O-])O[C-](=O)=O'], ['[H]N([H])C(=O)O[C-](=O)=O'], [1], [1]]]
Positive/negative freq: 49 17
P-value and odds ratio: 3.0387686594614106e-05 3.34736275428101

[[['[H]OC(=O)N([H])[H]'], ['[H]O[C+]([O-])N([H])[H]'], [1], [1]]]
Positive/negative freq: 36 3
P-value and odds ratio: 1.107670533022577e-08 13.848166431354327

[[['[H]O[C+]([O-])N([H])[H]'], ['[H]OC(=O)N([H])[H]'], [1], [1]]]
Positive/negative freq: 33 0
P-value and odds ratio: 7.297826769263082e-11 inf

[[['O=C=O', '[H]N([H])[C+]([O-])[O-]'], ['[H]N([H])C(=O)O[C-](=O)=O'], [1, 1], [1]]]
Positive/negative freq: 32 7
P-value and odds ratio: 3.5595227209169394e-05 5.0954143844907485

[[['[H]OC(=O)N([H])[H]'], ['[H]O[C+]([O-])N([H])[H]'], [1], [1]], [['[H]O[C+]([O-])N([H])[H]'], ['[H]OC(=O)N([H])[H]'], [1], [1]]]
Positive/negative freq: 31 2
P-value and odds ratio: 5.3439834676626555e-08 17.53853698231146

[[['[H]N([H])[C+]([O-])[O-]', '[H][N+]([H])([H])[H]'], ['[H]N([H])[H]', '[H]OC(=O)N([H])[H]'], [1, 1], [1, 1]]]
Positive/negative freq: 23 0
P-value and odds ratio: 1.384231308747494e-07 inf

[[['O=C=O', '[H]N([H])[H]'], ['[H][N+]([H])([H])[C-](=O)=O'], [1, 1], [1]], [['[H]N([H])[H]', '[H][N+]([H])([H])[C-](=O)=O'], ['[H]N([H])C(=O)[O-]', '[H][N+]([H])([H])[H]'], [1, 1], [1, 1]], [['[H][N+]([H])([H])[C-](=O)=O'], ['O=C=O', '[H]N([H])[H]'], [1], [1, 1]]]
Positive/negative freq: 43 9
P-value and odds ratio: 5.537248316951793e-07 5.568347625437843

[[['[H]N([H])[H]', '[H]OC(=O)N([H])[H]'], ['[H]N([H])[C+]([O-])[O-]', '[H][N+]([H])([H])[H]'], [1, 1], [1, 1]]]
Positive/negative freq: 26 0
P-value and odds ratio: 1.4754204980831625e-08 inf

[[['[H]N([H])C(=O)OC(=O)[O-]'], ['[H]N([H])C(=O)O[C-](=O)=O'], [1], [1]], [['[H]N([H])[C+]([O-])O[C-](=O)=O'], ['[H]N([H])C(=O)O[C-](=O)=O'], [1], [1]]]
Positive/negative freq: 31 0
P-value and odds ratio: 3.367899539596671e-10 inf

[[['[H]N([H])C(=O)O[C-](=O)=O'], ['[H]N([H])C(=O)OC(=O)[O-]'], [1], [1]], [['[H]N([H])[C+]([O-])O[C-](=O)=O'], ['[H]N([H])C(=O)O[C-](=O)=O'], [1], [1]]]
Positive/negative freq: 32 8
P-value and odds ratio: 9.707385212019949e-05 4.4405324808596305

[[['O=C=O', '[H]N([H])[C+]([O-])[O-]'], ['[H]N([H])C(=O)O[C-](=O)=O'], [1, 1], [1]], [['O=C=O', '[H]N([H])[H]'], ['[H][N+]([H])([H])[C-](=O)=O'], [1, 1], [1]]]
Positive/negative freq: 30 7
P-value and odds ratio: 0.00010778194542957275 4.732845637908831

[[['[H]N([H])C(=O)OC(=O)[O-]'], ['[H]N([H])C(=O)O[C-](=O)=O'], [1], [1]], [['[H]N([H])C(=O)O[C-](=O)=O'], ['[H]N([H])[C+]([O-])O[C-](=O)=O'], [1], [1]]]
Positive/negative freq: 24 0
P-value and odds ratio: 6.578819768455832e-08 inf

[[['O=C=O', '[H]N([H])C(=O)[O-]'], ['[H]N([H])C(=O)O[C-](=O)=O'], [1, 1], [1]], [['[H]N([H])C(=O)OC(=O)[O-]'], ['[H]N([H])C(=O)O[C-](=O)=O'], [1], [1]]]
Positive/negative freq: 28 0
P-value and odds ratio: 3.277095814778811e-09 inf

[[['O=C=O', '[H]N([H])[H]'], ['[H][N+]([H])([H])[C-](=O)=O'], [1, 1], [1]], [['[H]N([H])[C+]([O-])[O-]', '[H][N+]([H])([H])[H]'], ['[H]N([H])[H]', '[H]OC(=O)N([H])[H]'], [1, 1], [1, 1]]]
Positive/negative freq: 21 3
P-value and odds ratio: 0.00019838302999655732 7.5399048487579705

[[['[H]N([H])[H]', '[H]OC(=O)N([H])[H]'], ['[H]N([H])C(=O)[O-]', '[H][N+]([H])([H])[H]'], [1, 1], [1, 1]]]
Positive/negative freq: 14 0
P-value and odds ratio: 0.00010076496803626393 inf

[[['[H]N([H])C(=O)OC(=O)[O-]'], ['[H]N([H])C(=O)O[C-](=O)=O'], [1], [1]], [['[H]N([H])C(=O)O[C-](=O)=O'], ['[H]N([H])[C+]([O-])O[C-](=O)=O'], [1], [1]], [['[H]N([H])[C+]([O-])O[C-](=O)=O'], ['[H]N([H])C(=O)O[C-](=O)=O'], [1], [1]]]
Positive/negative freq: 23 0
P-value and odds ratio: 1.384231308747494e-07 inf

[[['O=C=O', '[H]N([H])[H]'], ['[H][N+]([H])([H])[C-](=O)=O'], [1, 1], [1]], [['[H]N([H])[H]', '[H]OC(=O)N([H])[H]'], ['[H]N([H])[C+]([O-])[O-]', '[H][N+]([H])([H])[H]'], [1, 1], [1, 1]]]
Positive/negative freq: 22 2
P-value and odds ratio: 2.3752628842896598e-05 11.946464136056116

[[['O=C=O', '[H]N([H])[H]'], ['[H]N([H])C(=O)[O-]', '[H][N+]([H])([H])[H]'], [1, 2], [1, 1]]]
Positive/negative freq: 25 3
P-value and odds ratio: 1.6528139138808685e-05 9.13802081244342

[[['[H]N([H])[C+]([O-])O[C-](=O)=O'], ['O=C=O', '[H]N([H])[C+]([O-])[O-]'], [1], [1, 1]]]
Positive/negative freq: 16 0
P-value and odds ratio: 2.367191580124183e-05 inf

[[['O=C=O', '[H]N([H])[C+]([O-])[O-]'], ['[H]N([H])C(=O)O[C-](=O)=O'], [1, 1], [1]], [['O=C=O', '[H]N([H])[H]'], ['[H][N+]([H])([H])[C-](=O)=O'], [1, 1], [1]], [['[H][N+]([H])([H])[C-](=O)=O'], ['O=C=O', '[H]N([H])[H]'], [1], [1, 1]]]
Positive/negative freq: 23 2
P-value and odds ratio: 1.2307905256317536e-05 12.545418305149616

[[['O=C=O', '[H]N([H])C(=O)[O-]'], ['[H]N([H])C(=O)O[C-](=O)=O'], [1, 1], [1]], [['[H]N([H])C(=O)O[C-](=O)=O'], ['[H]N([H])C(=O)OC(=O)[O-]'], [1], [1]]]
Positive/negative freq: 25 5
P-value and odds ratio: 0.00021287190546585329 5.440298450149448

[[['[H]N([H])[C+]([O-])[O-]', '[H][N+]([H])([H])[H]'], ['[H]N([H])[H]', '[H]OC(=O)N([H])[H]'], [1, 1], [1, 1]], [['[H]N([H])[H]', '[H]OC(=O)N([H])[H]'], ['[H]N([H])[C+]([O-])[O-]', '[H][N+]([H])([H])[H]'], [1, 1], [1, 1]]]
Positive/negative freq: 16 0
P-value and odds ratio: 2.367191580124183e-05 inf

[[['O=C=O', '[H]N([H])C(=O)[O-]'], ['[H]N([H])C(=O)O[C-](=O)=O'], [1, 1], [1]], [['[H]N([H])C(=O)OC(=O)[O-]'], ['[H]N([H])C(=O)O[C-](=O)=O'], [1], [1]], [['[H]N([H])C(=O)O[C-](=O)=O'], ['[H]N([H])C(=O)OC(=O)[O-]'], [1], [1]]]
Positive/negative freq: 24 4
P-value and odds ratio: 0.00011833066068070794 6.524531000520427

[[['O=C=O', '[H]N([H])[C+]([O-])[O-]'], ['[H]N([H])[C+]([O-])O[C-](=O)=O'], [1, 1], [1]], [['O=C=O', '[H]N([H])[H]'], ['[H][N+]([H])([H])[C-](=O)=O'], [1, 1], [1]], [['[H][N+]([H])([H])[C-](=O)=O'], ['O=C=O', '[H]N([H])[H]'], [1], [1, 1]]]
Positive/negative freq: 22 3
P-value and odds ratio: 0.00010768060181114307 7.934062262337438

[[['[H]N([H])C(=O)O[C-](=O)=O'], ['O=C=O', '[H]N([H])C(=O)[O-]'], [1], [1, 1]]]
Positive/negative freq: 22 2
P-value and odds ratio: 2.3752628842896598e-05 11.946464136056116

[[['O=C=O', '[H]N([H])[H]'], ['[H]N([H])C(=O)[O-]', '[H][N+]([H])([H])[H]'], [1, 2], [1, 1]], [['O=C=O', '[H]N([H])[H]'], ['[H][N+]([H])([H])[C-](=O)=O'], [1, 1], [1]]]
Positive/negative freq: 25 0
P-value and odds ratio: 3.119267993664402e-08 inf

[[['O=C=O', '[H]N([H])C(=O)[O-]'], ['[H]N([H])C(=O)O[C-](=O)=O'], [1, 1], [1]], [['O=C=O', '[H]N([H])[H]'], ['[H][N+]([H])([H])[C-](=O)=O'], [1, 1], [1]], [['[H]N([H])C(=O)OC(=O)[O-]'], ['[H]N([H])C(=O)O[C-](=O)=O'], [1], [1]]]
Positive/negative freq: 25 0
P-value and odds ratio: 3.119267993664402e-08 inf

[[['O=C=O', '[H]N([H])[H]'], ['[H][N+]([H])([H])[C-](=O)=O'], [1, 1], [1]], [['[H]N([H])[C+]([O-])[O-]', '[H][N+]([H])([H])[H]'], ['[H]N([H])[H]', '[H]OC(=O)N([H])[H]'], [1, 1], [1, 1]], [['[H][N+]([H])([H])[C-](=O)=O'], ['O=C=O', '[H]N([H])[H]'], [1], [1, 1]]]
Positive/negative freq: 18 0
P-value and odds ratio: 5.511010085866136e-06 inf

[[['O=C=O', '[H]N([H])[H]'], ['[H][N+]([H])([H])[C-](=O)=O'], [1, 1], [1]], [['[H]N([H])[H]', '[H]OC(=O)N([H])[H]'], ['[H]N([H])[C+]([O-])[O-]', '[H][N+]([H])([H])[H]'], [1, 1], [1, 1]], [['[H][N+]([H])([H])[C-](=O)=O'], ['O=C=O', '[H]N([H])[H]'], [1], [1, 1]]]
Positive/negative freq: 19 0
P-value and odds ratio: 2.6499750625654186e-06 inf

[[['O=C=O', '[H]N([H])[C+]([O-])[O-]'], ['[H]N([H])C(=O)O[C-](=O)=O'], [1, 1], [1]], [['[H]N([H])C(=O)OC(=O)[O-]'], ['[H]N([H])C(=O)O[C-](=O)=O'], [1], [1]]]
Positive/negative freq: 17 0
P-value and odds ratio: 1.1434738988735462e-05 inf

[[['O=C=O', '[H]N([H])[C+]([O-])[O-]'], ['[H]N([H])[C+]([O-])O[C-](=O)=O'], [1, 1], [1]], [['[H]N([H])[C+]([O-])O[C-](=O)=O'], ['O=C=O', '[H]N([H])[C+]([O-])[O-]'], [1], [1, 1]]]
Positive/negative freq: 13 0
P-value and odds ratio: 0.0002072006918494605 inf

[[['O=C=O', '[H]N([H])[H]'], ['[H]N([H])C(=O)[O-]', '[H][N+]([H])([H])[H]'], [1, 2], [1, 1]], [['O=C=O', '[H]N([H])[H]'], ['[H][N+]([H])([H])[C-](=O)=O'], [1, 1], [1]], [['[H][N+]([H])([H])[C-](=O)=O'], ['O=C=O', '[H]N([H])[H]'], [1], [1, 1]]]
Positive/negative freq: 20 2
P-value and odds ratio: 8.695530969521508e-05 10.764522678984882

[[['O=C=O', '[H]N([H])[H]'], ['[H][N+]([H])([H])[C-](=O)=O'], [1, 1], [1]], [['[H]N([H])[C+]([O-])[O-]', '[H][N+]([H])([H])[H]'], ['[H]N([H])[H]', '[H]OC(=O)N([H])[H]'], [1, 1], [1, 1]], [['[H]N([H])[H]', '[H]OC(=O)N([H])[H]'], ['[H]N([H])[C+]([O-])[O-]', '[H][N+]([H])([H])[H]'], [1, 1], [1, 1]]]
Positive/negative freq: 14 0
P-value and odds ratio: 0.00010076496803626393 inf

[[['O=C=O', '[H]N([H])[C+]([O-])[O-]'], ['[H]N([H])C(=O)O[C-](=O)=O'], [1, 1], [1]], [['[H]N([H])[C+]([O-])O[C-](=O)=O'], ['[H]N([H])C(=O)O[C-](=O)=O'], [1], [1]]]
Positive/negative freq: 15 0
P-value and odds ratio: 4.8894393772870684e-05 inf

[[['O=C=O', '[H]N([H])[H]'], ['[H][N+]([H])([H])[C-](=O)=O'], [1, 1], [1]], [['[H]N([H])C(=O)O[C-](=O)=O'], ['O=C=O', '[H]N([H])C(=O)[O-]'], [1], [1, 1]]]
Positive/negative freq: 19 2
P-value and odds ratio: 0.00016485522246280964 10.181393340957603

[[['O=C=O', '[H]N([H])C(=O)[O-]'], ['[H]N([H])C(=O)O[C-](=O)=O'], [1, 1], [1]], [['O=C=O', '[H]N([H])[H]'], ['[H][N+]([H])([H])[C-](=O)=O'], [1, 1], [1]], [['[H]N([H])C(=O)OC(=O)[O-]'], ['[H]N([H])C(=O)O[C-](=O)=O'], [1], [1]], [['[H][N+]([H])([H])[C-](=O)=O'], ['O=C=O', '[H]N([H])[H]'], [1], [1, 1]]]
Positive/negative freq: 19 0
P-value and odds ratio: 2.6499750625654186e-06 inf

[[['O=C=O', '[H]N([H])C(=O)[O-]'], ['[H]N([H])C(=O)O[C-](=O)=O'], [1, 1], [1]], [['O=C=O', '[H]N([H])[H]'], ['[H][N+]([H])([H])[C-](=O)=O'], [1, 1], [1]], [['[H]N([H])[H]', '[H][N+]([H])([H])[H]'], ['[H]N([H])[H]', '[H][N+]([H])([H])[H]'], [1, 1], [1, 1]]]
Positive/negative freq: 20 2
P-value and odds ratio: 8.695530969521508e-05 10.764522678984882

[[['O=C=O', '[H]N([H])C(=O)[O-]'], ['[H]N([H])C(=O)O[C-](=O)=O'], [1, 1], [1]], [['[H]N([H])[C+]([O-])O[C-](=O)=O'], ['[H]N([H])C(=O)O[C-](=O)=O'], [1], [1]]]
Positive/negative freq: 14 0
P-value and odds ratio: 0.00010076496803626393 inf

[[['O=C=O', '[H]N([H])[C+]([O-])[O-]'], ['[H]N([H])C(=O)O[C-](=O)=O'], [1, 1], [1]], [['O=C=O', '[H]N([H])[H]'], ['[H][N+]([H])([H])[C-](=O)=O'], [1, 1], [1]], [['[H]N([H])[H]', '[H][N+]([H])([H])[H]'], ['[H]N([H])[H]', '[H][N+]([H])([H])[H]'], [1, 1], [1, 1]], [['[H][N+]([H])([H])[C-](=O)=O'], ['O=C=O', '[H]N([H])[H]'], [1], [1, 1]]]
Positive/negative freq: 13 0
P-value and odds ratio: 0.0002072006918494605 inf

[[['[H]N([H])C(=O)OC(=O)[O-]'], ['[H]N([H])[C+]([O-])O[C-](=O)=O'], [1], [1]]]
Positive/negative freq: 17 0
P-value and odds ratio: 1.1434738988735462e-05 inf

[[['O=C=O', '[H]N([H])[C+]([O-])[O-]'], ['[H]N([H])C(=O)O[C-](=O)=O'], [1, 1], [1]], [['O=C=O', '[H]N([H])[H]'], ['[H][N+]([H])([H])[C-](=O)=O'], [1, 1], [1]], [['[H]N([H])C(=O)OC(=O)[O-]'], ['[H]N([H])C(=O)O[C-](=O)=O'], [1], [1]]]
Positive/negative freq: 16 0
P-value and odds ratio: 2.367191580124183e-05 inf

[[['O=C=O', '[H]N([H])[C+]([O-])[O-]'], ['[H]N([H])C(=O)O[C-](=O)=O'], [1, 1], [1]], [['O=C=O', '[H]N([H])[H]'], ['[H][N+]([H])([H])[C-](=O)=O'], [1, 1], [1]], [['[H]N([H])[C+]([O-])O[C-](=O)=O'], ['[H]N([H])C(=O)O[C-](=O)=O'], [1], [1]]]
Positive/negative freq: 14 0
P-value and odds ratio: 0.00010076496803626393 inf

[[['O=C=O', '[H]N([H])C(=O)[O-]'], ['[H]N([H])C(=O)O[C-](=O)=O'], [1, 1], [1]], [['[H]N([H])C(=O)O[C-](=O)=O'], ['[H]N([H])[C+]([O-])O[C-](=O)=O'], [1], [1]], [['[H]N([H])[C+]([O-])O[C-](=O)=O'], ['[H]N([H])C(=O)O[C-](=O)=O'], [1], [1]]]
Positive/negative freq: 13 0
P-value and odds ratio: 0.0002072006918494605 inf

[[['O=C=O', '[H]N([H])[H]'], ['[H]N([H])C(=O)[O-]', '[H][N+]([H])([H])[H]'], [1, 2], [1, 1]], [['[H]N([H])C(=O)[O-]'], ['[H]N([H])[C+]([O-])[O-]'], [1], [1]]]
Positive/negative freq: 15 0
P-value and odds ratio: 4.8894393772870684e-05 inf

[[['O=C=O', '[H]N([H])[H]'], ['[H][N+]([H])([H])[C-](=O)=O'], [1, 1], [1]], [['[H]N([H])C(=O)O[C-](=O)=O'], ['O=C=O', '[H]N([H])C(=O)[O-]'], [1], [1, 1]], [['[H][N+]([H])([H])[C-](=O)=O'], ['O=C=O', '[H]N([H])[H]'], [1], [1, 1]]]
Positive/negative freq: 15 0
P-value and odds ratio: 4.8894393772870684e-05 inf

[[['[H]N([H])C(=O)OC(=O)[O-]'], ['[H]N([H])C(=O)O[C-](=O)=O'], [1], [1]], [['[H]N([H])C(=O)O[C-](=O)=O'], ['O=C=O', '[H]N([H])C(=O)[O-]'], [1], [1, 1]]]
Positive/negative freq: 16 0
P-value and odds ratio: 2.367191580124183e-05 inf

[[['O=C=O', '[H]N([H])C(=O)[O-]'], ['[H]N([H])C(=O)OC(=O)[O-]'], [1, 1], [1]]]
Positive/negative freq: 15 0
P-value and odds ratio: 4.8894393772870684e-05 inf

[[['O=C=O', '[H]N([H])[H]'], ['[H]N([H])C(=O)[O-]', '[H][N+]([H])([H])[H]'], [1, 2], [1, 1]], [['O=C=O', '[H]N([H])[H]'], ['[H][N+]([H])([H])[C-](=O)=O'], [1, 1], [1]], [['[H]N([H])C(=O)[O-]'], ['[H]N([H])[C+]([O-])[O-]'], [1], [1]]]
Positive/negative freq: 15 0
P-value and odds ratio: 4.8894393772870684e-05 inf

[[['O=C=O', '[H]N([H])C(=O)[O-]'], ['[H]N([H])C(=O)O[C-](=O)=O'], [1, 1], [1]], [['[H]N([H])[C+]([O-])[O-]'], ['[H]N([H])C(=O)[O-]'], [1], [1]]]
Positive/negative freq: 16 0
P-value and odds ratio: 2.367191580124183e-05 inf

[[['O=C=O', '[H]N([H])C(=O)[O-]'], ['[H]N([H])C(=O)O[C-](=O)=O'], [1, 1], [1]], [['O=C=O', '[H]N([H])[H]'], ['[H][N+]([H])([H])[C-](=O)=O'], [1, 1], [1]], [['[H]N([H])C(=O)OC(=O)[O-]'], ['[H]N([H])C(=O)O[C-](=O)=O'], [1], [1]], [['[H]N([H])[H]', '[H][N+]([H])([H])[H]'], ['[H]N([H])[H]', '[H][N+]([H])([H])[H]'], [1, 1], [1, 1]]]
Positive/negative freq: 16 0
P-value and odds ratio: 2.367191580124183e-05 inf

[[['O=C=O', '[H]N([H])[H]'], ['[H][N+]([H])([H])[C-](=O)=O'], [1, 1], [1]], [['[H]N([H])C(=O)[O-]'], ['[H]N([H])[C+]([O-])[O-]'], [1], [1]], [['[H]N([H])[H]', '[H][N+]([H])([H])[C-](=O)=O'], ['[H]N([H])[C+]([O-])[O-]', '[H][N+]([H])([H])[H]'], [1, 1], [1, 1]]]
Positive/negative freq: 19 0
P-value and odds ratio: 2.6499750625654186e-06 inf

[[['O=C=O', '[H]N([H])C(=O)[O-]'], ['[H]N([H])C(=O)O[C-](=O)=O'], [1, 1], [1]], [['[H]N([H])C(=O)[O-]'], ['[H]N([H])[C+]([O-])[O-]'], [1], [1]]]
Positive/negative freq: 15 0
P-value and odds ratio: 4.8894393772870684e-05 inf

[[['O=C=O', '[H]N([H])C(=O)[O-]'], ['[H]N([H])C(=O)O[C-](=O)=O'], [1, 1], [1]], [['O=C=O', '[H]N([H])[H]'], ['[H][N+]([H])([H])[C-](=O)=O'], [1, 1], [1]], [['[H]N([H])[H]', '[H][N+]([H])([H])[H]'], ['[H]N([H])[H]', '[H][N+]([H])([H])[H]'], [1, 1], [1, 1]], [['[H][N+]([H])([H])[C-](=O)=O'], ['O=C=O', '[H]N([H])[H]'], [1], [1, 1]]]
Positive/negative freq: 13 0
P-value and odds ratio: 0.0002072006918494605 inf

[[['O=C=O', '[H]N([H])C(=O)[O-]'], ['[H]N([H])C(=O)O[C-](=O)=O'], [1, 1], [1]], [['O=C=O', '[H]N([H])[H]'], ['[H][N+]([H])([H])[C-](=O)=O'], [1, 1], [1]], [['[H]N([H])C(=O)O[C-](=O)=O'], ['[H]N([H])C(=O)OC(=O)[O-]'], [1], [1]], [['[H]N([H])[H]', '[H][N+]([H])([H])[H]'], ['[H]N([H])[H]', '[H][N+]([H])([H])[H]'], [1, 1], [1, 1]]]
Positive/negative freq: 14 0
P-value and odds ratio: 0.00010076496803626393 inf

[[['O=C=O', '[H]N([H])C(=O)[O-]'], ['[H]N([H])C(=O)O[C-](=O)=O'], [1, 1], [1]], [['[H]N([H])C(=O)OC(=O)[O-]'], ['[H]N([H])C(=O)O[C-](=O)=O'], [1], [1]], [['[H]N([H])C(=O)O[C-](=O)=O'], ['O=C=O', '[H]N([H])C(=O)[O-]'], [1], [1, 1]]]
Positive/negative freq: 13 0
P-value and odds ratio: 0.0002072006918494605 inf

[[['O=C=O', '[H]N([H])C(=O)[O-]'], ['[H]N([H])C(=O)O[C-](=O)=O'], [1, 1], [1]], [['O=C=O', '[H]N([H])[H]'], ['[H][N+]([H])([H])[C-](=O)=O'], [1, 1], [1]], [['[H]N([H])C(=O)OC(=O)[O-]'], ['[H]N([H])C(=O)O[C-](=O)=O'], [1], [1]], [['[H]N([H])C(=O)O[C-](=O)=O'], ['[H]N([H])C(=O)OC(=O)[O-]'], [1], [1]], [['[H]N([H])[H]', '[H][N+]([H])([H])[H]'], ['[H]N([H])[H]', '[H][N+]([H])([H])[H]'], [1, 1], [1, 1]]]
Positive/negative freq: 13 0
P-value and odds ratio: 0.0002072006918494605 inf

[[['O=C=O', '[H]N([H])C(=O)[O-]'], ['[H]N([H])C(=O)OC(=O)[O-]'], [1, 1], [1]], [['O=C=O', '[H]N([H])[H]'], ['[H][N+]([H])([H])[C-](=O)=O'], [1, 1], [1]]]
Positive/negative freq: 14 0
P-value and odds ratio: 0.00010076496803626393 inf

[[['O=C=O', '[H]N([H])C(=O)[O-]'], ['[H]N([H])C(=O)O[C-](=O)=O'], [1, 1], [1]], [['O=C=O', '[H]N([H])[H]'], ['[H][N+]([H])([H])[C-](=O)=O'], [1, 1], [1]], [['[H]N([H])C(=O)[O-]'], ['[H]N([H])[C+]([O-])[O-]'], [1], [1]]]
Positive/negative freq: 14 0
P-value and odds ratio: 0.00010076496803626393 inf

[[['O=C=O', '[H]N([H])[H]'], ['[H][N+]([H])([H])[C-](=O)=O'], [1, 1], [1]], [['O=C=O', '[H]N([H])[H]', '[H][N+]([H])([H])[C-](=O)=O'], ['[H]N([H])C(=O)OC(=O)[O-]', '[H][N+]([H])([H])[H]'], [1, 1, 1], [1, 1]], [['[H][N+]([H])([H])[C-](=O)=O'], ['O=C=O', '[H]N([H])[H]'], [1], [1, 1]]]
Positive/negative freq: 15 0
P-value and odds ratio: 4.8894393772870684e-05 inf

[[['[H]N([H])[H]', '[H]O[H]', '[H][N+]([H])([H])[H]'], ['[H]N([H])[H]', '[H]O[H]', '[H][N+]([H])([H])[H]'], [1, 1, 1], [1, 1, 1]]]
Positive/negative freq: 14 0
P-value and odds ratio: 0.00010076496803626393 inf

[[['O=C=O', '[H]N([H])[H]'], ['[H][N+]([H])([H])[C-](=O)=O'], [1, 1], [1]], [['[H]N([H])[H]', '[H]O[H]', '[H][N+]([H])([H])[H]'], ['[H]N([H])[H]', '[H]O[H]', '[H][N+]([H])([H])[H]'], [1, 1, 1], [1, 1, 1]]]
Positive/negative freq: 13 0
P-value and odds ratio: 0.0002072006918494605 inf

[[['O=C=O', '[H]N([H])[H]'], ['[H][N+]([H])([H])[C-](=O)=O'], [1, 1], [1]], [['[H]N([H])C(=O)OC(=O)[O-]'], ['[H]N([H])C(=O)O[C-](=O)=O'], [1], [1]], [['[H]N([H])C(=O)O[C-](=O)=O'], ['O=C=O', '[H]N([H])C(=O)[O-]'], [1], [1, 1]]]
Positive/negative freq: 14 0
P-value and odds ratio: 0.00010076496803626393 inf

[[['O=C=O', '[H]N([H])[H]'], ['[H][N+]([H])([H])[C-](=O)=O'], [1, 1], [1]], [['[H]N([H])C(=O)[O-]'], ['[H]N([H])[C+]([O-])[O-]'], [1], [1]], [['[H]N([H])[H]', '[H][N+]([H])([H])[C-](=O)=O'], ['[H]N([H])[C+]([O-])[O-]', '[H][N+]([H])([H])[H]'], [1, 1], [1, 1]], [['[H][N+]([H])([H])[C-](=O)=O'], ['O=C=O', '[H]N([H])[H]'], [1], [1, 1]]]
Positive/negative freq: 14 0
P-value and odds ratio: 0.00010076496803626393 inf

[[['O=C=O', '[H]N([H])[H]'], ['[H][N+]([H])([H])[C-](=O)=O'], [1, 1], [1]], [['O=C=O', '[H]N([H])[H]', '[H][N+]([H])([H])[C-](=O)=O'], ['[H]N([H])C(=O)OC(=O)[O-]', '[H][N+]([H])([H])[H]'], [1, 1, 1], [1, 1]], [['[H]N([H])C(=O)OC(=O)[O-]'], ['[H]N([H])C(=O)O[C-](=O)=O'], [1], [1]]]
Positive/negative freq: 14 0
P-value and odds ratio: 0.00010076496803626393 inf

[[['[H]N([H])[H]', '[H][N+]([H])([H])[C-](=O)=O'], ['[H]N([H])[C+]([O-])[O-]', '[H][N+]([H])([H])[H]'], [1, 1], [1, 1]]]
Positive/negative freq: 0 22
P-value and odds ratio: 2.905638693136631e-07 0

Found 76 significant patterns!
