# Supplementary material for: Automated Discovery of Reactive Events via Hypergraph Mining of Ab Initio Atomistic Simulations
Source: J Chem Theory Comput. 2026 Feb 12;22(4):1674–86. doi: 10.1021/acs.jctc.5c01682 (PMC12937057; doi:10.1021/acs.jctc.5c01682)
Supplement: Supplementary file 2 [file ct5c01682_si_002.zip › SI_data/Significance_Results/sig_low_water_high_water_62.txt]

Testing for patterns at low-water (24%) versus high-water (52%) concentration at T=62K GaHRD

Use FDR: False
Minimum (combined) support: 12
Num patterns: 220
Significant patterns
[[['O=C=O', '[H]N([H])[H]'], ['[H][N+]([H])([H])[C-](=O)=O'], [1, 1], [1]]]
Positive/negative freq: 169 125
P-value and odds ratio: 6.622593670640122e-05 2.1417500670209706

[[['O=C=O', '[H]N([H])[H]'], ['[H][N+]([H])([H])[C-](=O)=O'], [1, 1], [1]], [['[H][N+]([H])([H])[C-](=O)=O'], ['O=C=O', '[H]N([H])[H]'], [1], [1, 1]]]
Positive/negative freq: 149 88
P-value and odds ratio: 4.720261017854569e-08 2.7743067453570323

[[['[H]N([H])[H]', '[H][N+]([H])([H])[H]'], ['[H]N([H])[H]', '[H][N+]([H])([H])[H]'], [1, 1], [1, 1]]]
Positive/negative freq: 93 15
P-value and odds ratio: 2.1969074750233118e-18 9.360823452517971

[[['[H]N([H])C(=O)O[C-](=O)=O'], ['[H]N([H])C(=O)OC(=O)[O-]'], [1], [1]]]
Positive/negative freq: 55 13
P-value and odds ratio: 3.4471617160341265e-08 5.1547671525731955

[[['[H]N([H])C(=O)OC(=O)[O-]'], ['[H]N([H])C(=O)O[C-](=O)=O'], [1], [1]]]
Positive/negative freq: 59 10
P-value and odds ratio: 8.13351869227582e-11 7.43519403340258

[[['O=C=O', '[H]N([H])[H]'], ['[H][N+]([H])([H])[C-](=O)=O'], [1, 1], [1]], [['[H]N([H])[H]', '[H][N+]([H])([H])[H]'], ['[H]N([H])[H]', '[H][N+]([H])([H])[H]'], [1, 1], [1, 1]]]
Positive/negative freq: 60 12
P-value and odds ratio: 5.216444209497524e-10 6.28251434596276

[[['[H]N([H])C(=O)OC(=O)[O-]'], ['[H]N([H])C(=O)O[C-](=O)=O'], [1], [1]], [['[H]N([H])C(=O)O[C-](=O)=O'], ['[H]N([H])C(=O)OC(=O)[O-]'], [1], [1]]]
Positive/negative freq: 48 9
P-value and odds ratio: 2.678105673196049e-08 6.3729718931365795

[[['O=C=O', '[H]N([H])[H]'], ['[H][N+]([H])([H])[C-](=O)=O'], [1, 1], [1]], [['[H]N([H])[H]', '[H][N+]([H])([H])[H]'], ['[H]N([H])[H]', '[H][N+]([H])([H])[H]'], [1, 1], [1, 1]], [['[H][N+]([H])([H])[C-](=O)=O'], ['O=C=O', '[H]N([H])[H]'], [1], [1, 1]]]
Positive/negative freq: 52 5
P-value and odds ratio: 5.153161085838394e-12 12.891601538820211

[[['[H]N([H])[C+]([O-])O[C-](=O)=O'], ['[H]N([H])C(=O)O[C-](=O)=O'], [1], [1]]]
Positive/negative freq: 36 11
P-value and odds ratio: 0.0001720150411025132 3.6569813138297453

[[['[H]O[C+]([O-])[O-]'], ['[H]OC(=O)[O-]'], [1], [1]]]
Positive/negative freq: 54 12
P-value and odds ratio: 2.1516144150718368e-08 5.477086468837717

[[['[H]OC(=O)[O-]'], ['[H]O[C+]([O-])[O-]'], [1], [1]], [['[H]O[C+]([O-])[O-]'], ['[H]OC(=O)[O-]'], [1], [1]]]
Positive/negative freq: 45 12
P-value and odds ratio: 3.77377845098348e-06 4.359594245796785

[[['[H]OC(=O)N([H])[H]'], ['[H]O[C+]([O-])N([H])[H]'], [1], [1]]]
Positive/negative freq: 32 5
P-value and odds ratio: 3.382080014079094e-06 7.1907473123388534

[[['[H]O[C+]([O-])N([H])[H]'], ['[H]OC(=O)N([H])[H]'], [1], [1]]]
Positive/negative freq: 31 0
P-value and odds ratio: 3.367899539596671e-10 inf

[[['[H]OC(=O)N([H])[H]'], ['[H]O[C+]([O-])N([H])[H]'], [1], [1]], [['[H]O[C+]([O-])N([H])[H]'], ['[H]OC(=O)N([H])[H]'], [1], [1]]]
Positive/negative freq: 28 4
P-value and odds ratio: 1.0468283113220783e-05 7.751218179991272

[[['[H]N([H])[C+]([O-])[O-]', '[H][N+]([H])([H])[H]'], ['[H]N([H])[H]', '[H]OC(=O)N([H])[H]'], [1, 1], [1, 1]]]
Positive/negative freq: 35 0
P-value and odds ratio: 1.5654098085203428e-11 inf

[[['O=C=O', '[H]N([H])[C+]([O-])[O-]'], ['[H]N([H])[C+]([O-])O[C-](=O)=O'], [1, 1], [1]]]
Positive/negative freq: 28 5
P-value and odds ratio: 3.7646412487806395e-05 6.176670689765993

[[['[H]N([H])[H]', '[H]OC(=O)N([H])[H]'], ['[H]N([H])[C+]([O-])[O-]', '[H][N+]([H])([H])[H]'], [1, 1], [1, 1]]]
Positive/negative freq: 30 0
P-value and odds ratio: 7.20793452866951e-10 inf

[[['[H]N([H])C(=O)OC(=O)[O-]'], ['[H]N([H])C(=O)O[C-](=O)=O'], [1], [1]], [['[H]N([H])[C+]([O-])O[C-](=O)=O'], ['[H]N([H])C(=O)O[C-](=O)=O'], [1], [1]]]
Positive/negative freq: 22 0
P-value and odds ratio: 2.905638693136631e-07 inf

[[['[H]N([H])[H]', '[H]OC(=O)O[H]'], ['[H]OC(=O)[O-]', '[H][N+]([H])([H])[H]'], [1, 1], [1, 1]]]
Positive/negative freq: 41 13
P-value and odds ratio: 7.166594487102062e-05 3.580002334396756

[[['[H]N([H])C(=O)OC(=O)[O-]'], ['[H]N([H])C(=O)O[C-](=O)=O'], [1], [1]], [['[H]N([H])C(=O)O[C-](=O)=O'], ['[H]N([H])[C+]([O-])O[C-](=O)=O'], [1], [1]]]
Positive/negative freq: 22 0
P-value and odds ratio: 2.905638693136631e-07 inf

[[['O=C=O', '[H]N([H])C(=O)[O-]'], ['[H]N([H])C(=O)O[C-](=O)=O'], [1, 1], [1]], [['[H]N([H])C(=O)OC(=O)[O-]'], ['[H]N([H])C(=O)O[C-](=O)=O'], [1], [1]]]
Positive/negative freq: 18 0
P-value and odds ratio: 5.511010085866136e-06 inf

[[['O=C=O', '[H]N([H])[H]'], ['[H][N+]([H])([H])[C-](=O)=O'], [1, 1], [1]], [['[H]N([H])[C+]([O-])[O-]', '[H][N+]([H])([H])[H]'], ['[H]N([H])[H]', '[H]OC(=O)N([H])[H]'], [1, 1], [1, 1]]]
Positive/negative freq: 25 1
P-value and odds ratio: 4.421545538319541e-07 27.62375749071935

[[['O=C=O', '[H]OC(=O)[O-]'], ['[H]OC(=O)O[C-](=O)=O'], [1, 1], [1]]]
Positive/negative freq: 28 5
P-value and odds ratio: 3.7646412487806395e-05 6.176670689765993

[[['[H]N([H])C(=O)OC(=O)[O-]'], ['[H]N([H])C(=O)O[C-](=O)=O'], [1], [1]], [['[H]N([H])C(=O)O[C-](=O)=O'], ['[H]N([H])C(=O)OC(=O)[O-]'], [1], [1]], [['[H]N([H])[C+]([O-])O[C-](=O)=O'], ['[H]N([H])C(=O)O[C-](=O)=O'], [1], [1]]]
Positive/negative freq: 17 1
P-value and odds ratio: 0.00011213813033751402 18.127512759914218

[[['[H]N([H])[H]', '[H]OC(=O)N([H])[H]'], ['[H]N([H])C(=O)[O-]', '[H][N+]([H])([H])[H]'], [1, 1], [1, 1]]]
Positive/negative freq: 29 0
P-value and odds ratio: 1.5388102086787462e-09 inf

[[['[H]N([H])C(=O)OC(=O)[O-]'], ['[H]N([H])C(=O)O[C-](=O)=O'], [1], [1]], [['[H]N([H])C(=O)O[C-](=O)=O'], ['[H]N([H])[C+]([O-])O[C-](=O)=O'], [1], [1]], [['[H]N([H])[C+]([O-])O[C-](=O)=O'], ['[H]N([H])C(=O)O[C-](=O)=O'], [1], [1]]]
Positive/negative freq: 19 0
P-value and odds ratio: 2.6499750625654186e-06 inf

[[['O=C=O', '[H]N([H])[H]'], ['[H][N+]([H])([H])[C-](=O)=O'], [1, 1], [1]], [['[H]N([H])[H]', '[H]OC(=O)N([H])[H]'], ['[H]N([H])[C+]([O-])[O-]', '[H][N+]([H])([H])[H]'], [1, 1], [1, 1]]]
Positive/negative freq: 20 1
P-value and odds ratio: 1.4527704849310989e-05 21.609476193391604

[[['[H]N([H])[C+]([O-])O[C-](=O)=O'], ['O=C=O', '[H]N([H])[C+]([O-])[O-]'], [1], [1, 1]]]
Positive/negative freq: 25 0
P-value and odds ratio: 3.119267993664402e-08 inf

[[['[H]N([H])[C+]([O-])[O-]', '[H][N+]([H])([H])[H]'], ['[H]N([H])[H]', '[H]OC(=O)N([H])[H]'], [1, 1], [1, 1]], [['[H]N([H])[H]', '[H]OC(=O)N([H])[H]'], ['[H]N([H])[C+]([O-])[O-]', '[H][N+]([H])([H])[H]'], [1, 1], [1, 1]]]
Positive/negative freq: 24 0
P-value and odds ratio: 6.578819768455832e-08 inf

[[['[H][N+]([H])([H])[H]'], ['[H+]', '[H]N([H])[H]'], [1], [1, 1]]]
Positive/negative freq: 30 5
P-value and odds ratio: 1.1436004323351192e-05 6.678994453850414

[[['[H]N([H])C(=O)O[C-](=O)=O'], ['O=C=O', '[H]N([H])[C+]([O-])[O-]'], [1], [1, 1]]]
Positive/negative freq: 23 4
P-value and odds ratio: 0.00021309189598797026 6.22476149101934

[[['O=C=O', '[H]N([H])[H]'], ['[H][N+]([H])([H])[C-](=O)=O'], [1, 1], [1]], [['[H]N([H])[C+]([O-])[O-]', '[H][N+]([H])([H])[H]'], ['[H]N([H])[H]', '[H]OC(=O)N([H])[H]'], [1, 1], [1, 1]], [['[H][N+]([H])([H])[C-](=O)=O'], ['O=C=O', '[H]N([H])[H]'], [1], [1, 1]]]
Positive/negative freq: 19 0
P-value and odds ratio: 2.6499750625654186e-06 inf

[[['[H]N([H])C(=O)[O-]', '[H][N+]([H])([H])[H]'], ['[H]N([H])[H]', '[H]OC(=O)N([H])[H]'], [1, 1], [1, 1]]]
Positive/negative freq: 25 0
P-value and odds ratio: 3.119267993664402e-08 inf

[[['[H]N([H])C(=O)OC(=O)[O-]'], ['[H]N([H])C(=O)O[C-](=O)=O'], [1], [1]], [['[H]N([H])C(=O)O[C-](=O)=O'], ['[H]N([H])C(=O)OC(=O)[O-]'], [1], [1]], [['[H]N([H])C(=O)O[C-](=O)=O'], ['[H]N([H])[C+]([O-])O[C-](=O)=O'], [1], [1]]]
Positive/negative freq: 17 1
P-value and odds ratio: 0.00011213813033751402 18.127512759914218

[[['[H]OC(=O)O[C-](=O)=O'], ['O=C=O', '[H]OC(=O)[O-]'], [1], [1, 1]]]
Positive/negative freq: 23 4
P-value and odds ratio: 0.00021309189598797026 6.22476149101934

[[['O=C=O', '[H]N([H])[H]'], ['[H][N+]([H])([H])[C-](=O)=O'], [1, 1], [1]], [['[H]N([H])[H]', '[H]OC(=O)N([H])[H]'], ['[H]N([H])[C+]([O-])[O-]', '[H][N+]([H])([H])[H]'], [1, 1], [1, 1]], [['[H][N+]([H])([H])[C-](=O)=O'], ['O=C=O', '[H]N([H])[H]'], [1], [1, 1]]]
Positive/negative freq: 16 0
P-value and odds ratio: 2.367191580124183e-05 inf

[[['O=C=O', '[H]N([H])[H]'], ['[H]N([H])[H]', '[H]OC(=O)N([H])[H]'], [1, 2], [1, 1]]]
Positive/negative freq: 31 3
P-value and odds ratio: 3.3150879731862453e-07 11.647170401874005

[[['O=C=O', '[H]N([H])[H]'], ['[H][N+]([H])([H])[C-](=O)=O'], [1, 1], [1]], [['[H]N([H])[H]', '[H]OC(=O)O[H]'], ['[H]OC(=O)[O-]', '[H][N+]([H])([H])[H]'], [1, 1], [1, 1]]]
Positive/negative freq: 25 3
P-value and odds ratio: 1.6528139138808685e-05 9.13802081244342

[[['[H]N([H])C(=O)OC(=O)[O-]'], ['[H]N([H])C(=O)O[C-](=O)=O'], [1], [1]], [['[H]N([H])C(=O)O[C-](=O)=O'], ['[H]N([H])C(=O)OC(=O)[O-]'], [1], [1]], [['[H]N([H])C(=O)O[C-](=O)=O'], ['[H]N([H])[C+]([O-])O[C-](=O)=O'], [1], [1]], [['[H]N([H])[C+]([O-])O[C-](=O)=O'], ['[H]N([H])C(=O)O[C-](=O)=O'], [1], [1]]]
Positive/negative freq: 14 0
P-value and odds ratio: 0.00010076496803626393 inf

[[['O=C=O', '[H]N([H])[C+]([O-])[O-]'], ['[H]N([H])C(=O)O[C-](=O)=O'], [1, 1], [1]], [['[H]N([H])C(=O)OC(=O)[O-]'], ['[H]N([H])C(=O)O[C-](=O)=O'], [1], [1]]]
Positive/negative freq: 16 0
P-value and odds ratio: 2.367191580124183e-05 inf

[[['O=C=O', '[H]OC(=O)[O-]'], ['[H]OC(=O)O[C-](=O)=O'], [1, 1], [1]], [['[H]OC(=O)O[C-](=O)=O'], ['O=C=O', '[H]OC(=O)[O-]'], [1], [1, 1]]]
Positive/negative freq: 21 3
P-value and odds ratio: 0.00019838302999655732 7.5399048487579705

[[['O=C=O', '[H]N([H])[H]', '[H]O[H]'], ['[H]OC(=O)[O-]', '[H][N+]([H])([H])[H]'], [1, 1, 1], [1, 1]], [['[H]O[C+]([O-])[O-]'], ['[H]OC(=O)[O-]'], [1], [1]]]
Positive/negative freq: 22 0
P-value and odds ratio: 2.905638693136631e-07 inf

[[['O=C=O', '[H]N([H])[C+]([O-])[O-]'], ['[H]N([H])[C+]([O-])O[C-](=O)=O'], [1, 1], [1]], [['[H]N([H])[C+]([O-])O[C-](=O)=O'], ['O=C=O', '[H]N([H])[C+]([O-])[O-]'], [1], [1, 1]]]
Positive/negative freq: 19 0
P-value and odds ratio: 2.6499750625654186e-06 inf

[[['[H]N([H])[H]', '[H]OC(=O)O[H]'], ['[H]OC(=O)[O-]', '[H][N+]([H])([H])[H]'], [1, 1], [1, 1]], [['[H]O[C+]([O-])[O-]'], ['[H]OC(=O)[O-]'], [1], [1]]]
Positive/negative freq: 24 0
P-value and odds ratio: 6.578819768455832e-08 inf

[[['[H]N([H])[H]', '[H][N+]([H])([H])[H]'], ['[H]N([H])[H]', '[H][N+]([H])([H])[H]'], [1, 1], [1, 1]], [['[H][N+]([H])([H])[H]'], ['[H+]', '[H]N([H])[H]'], [1], [1, 1]]]
Positive/negative freq: 23 0
P-value and odds ratio: 1.384231308747494e-07 inf

[[['O=C=O', '[H]N([H])[H]'], ['[H][N+]([H])([H])[C-](=O)=O'], [1, 1], [1]], [['[H]N([H])C(=O)[O-]', '[H][N+]([H])([H])[H]'], ['[H]N([H])[H]', '[H]OC(=O)N([H])[H]'], [1, 1], [1, 1]]]
Positive/negative freq: 19 0
P-value and odds ratio: 2.6499750625654186e-06 inf

[[['O=C=O', '[H]N([H])[H]'], ['[H][N+]([H])([H])[C-](=O)=O'], [1, 1], [1]], [['[H]N([H])[C+]([O-])[O-]', '[H][N+]([H])([H])[H]'], ['[H]N([H])[H]', '[H]OC(=O)N([H])[H]'], [1, 1], [1, 1]], [['[H]N([H])[H]', '[H]OC(=O)N([H])[H]'], ['[H]N([H])[C+]([O-])[O-]', '[H][N+]([H])([H])[H]'], [1, 1], [1, 1]]]
Positive/negative freq: 16 0
P-value and odds ratio: 2.367191580124183e-05 inf

[[['O=C=O', '[H]N([H])[H]'], ['[H][N+]([H])([H])[C-](=O)=O'], [1, 1], [1]], [['[H]OC(=O)[O-]', '[H][N+]([H])([H])[H]'], ['[H]N([H])[H]', '[H]OC(=O)O[H]'], [1, 1], [1, 1]]]
Positive/negative freq: 21 3
P-value and odds ratio: 0.00019838302999655732 7.5399048487579705

[[['[H]OC(=O)[O-]', '[H][N+]([H])([H])[H]'], ['[H]N([H])[H]', '[H]OC(=O)O[H]'], [1, 1], [1, 1]], [['[H]O[C+]([O-])[O-]'], ['[H]OC(=O)[O-]'], [1], [1]]]
Positive/negative freq: 23 0
P-value and odds ratio: 1.384231308747494e-07 inf

[[['O=C=O', '[H]N([H])[H]'], ['[H][N+]([H])([H])[C-](=O)=O'], [1, 1], [1]], [['[H]N([H])[H]', '[H]OC(=O)N([H])[H]'], ['[H]N([H])C(=O)[O-]', '[H][N+]([H])([H])[H]'], [1, 1], [1, 1]]]
Positive/negative freq: 19 1
P-value and odds ratio: 2.8844611288691812e-05 20.43855191575603

[[['O=C=O', '[H]N([H])[C+]([O-])[O-]'], ['[H]N([H])C(=O)O[C-](=O)=O'], [1, 1], [1]], [['[H]N([H])[C+]([O-])O[C-](=O)=O'], ['[H]N([H])C(=O)O[C-](=O)=O'], [1], [1]]]
Positive/negative freq: 14 0
P-value and odds ratio: 0.00010076496803626393 inf

[[['O=C=O', '[H]N([H])[H]'], ['[H][N+]([H])([H])[C-](=O)=O'], [1, 1], [1]], [['[H]N([H])[H]', '[H]OC(=O)O[H]'], ['[H]OC(=O)[O-]', '[H][N+]([H])([H])[H]'], [1, 1], [1, 1]], [['[H][N+]([H])([H])[C-](=O)=O'], ['O=C=O', '[H]N([H])[H]'], [1], [1, 1]]]
Positive/negative freq: 21 2
P-value and odds ratio: 4.55814289871042e-05 11.352856136485684

[[['O=C=O', '[H]N([H])[H]'], ['[H][N+]([H])([H])[C-](=O)=O'], [1, 1], [1]], [['[H][N+]([H])([H])[H]'], ['[H+]', '[H]N([H])[H]'], [1], [1, 1]]]
Positive/negative freq: 22 0
P-value and odds ratio: 2.905638693136631e-07 inf

[[['O=C=O', '[H]N([H])C(=O)[O-]'], ['[H]N([H])C(=O)O[C-](=O)=O'], [1, 1], [1]], [['[H]N([H])[C+]([O-])O[C-](=O)=O'], ['[H]N([H])C(=O)O[C-](=O)=O'], [1], [1]]]
Positive/negative freq: 13 0
P-value and odds ratio: 0.0002072006918494605 inf

[[['[H]OC(=O)[O-]'], ['[H]O[C+]([O-])[O-]'], [1], [1]], [['[H]OC(=O)[O-]', '[H][N+]([H])([H])[H]'], ['[H]N([H])[H]', '[H]OC(=O)O[H]'], [1, 1], [1, 1]]]
Positive/negative freq: 22 0
P-value and odds ratio: 2.905638693136631e-07 inf

[[['O=C=O', '[H]N([H])[C+]([O-])[O-]'], ['[H]N([H])C(=O)O[C-](=O)=O'], [1, 1], [1]], [['O=C=O', '[H]N([H])[H]'], ['[H][N+]([H])([H])[C-](=O)=O'], [1, 1], [1]], [['[H]N([H])[H]', '[H][N+]([H])([H])[H]'], ['[H]N([H])[H]', '[H][N+]([H])([H])[H]'], [1, 1], [1, 1]], [['[H][N+]([H])([H])[C-](=O)=O'], ['O=C=O', '[H]N([H])[H]'], [1], [1, 1]]]
Positive/negative freq: 13 0
P-value and odds ratio: 0.0002072006918494605 inf

[[['O=C=O', '[H]N([H])[C+]([O-])[O-]'], ['[H]N([H])[C+]([O-])O[C-](=O)=O'], [1, 1], [1]], [['[H]N([H])C(=O)O[C-](=O)=O'], ['[H]N([H])[C+]([O-])O[C-](=O)=O'], [1], [1]]]
Positive/negative freq: 15 0
P-value and odds ratio: 4.8894393772870684e-05 inf

[[['O=C=O', '[H]N([H])[H]'], ['[H][N+]([H])([H])[C-](=O)=O'], [1, 1], [1]], [['[H]N([H])C(=O)[O-]', '[H][N+]([H])([H])[H]'], ['[H]N([H])[H]', '[H]OC(=O)N([H])[H]'], [1, 1], [1, 1]], [['[H][N+]([H])([H])[C-](=O)=O'], ['O=C=O', '[H]N([H])[H]'], [1], [1, 1]]]
Positive/negative freq: 16 0
P-value and odds ratio: 2.367191580124183e-05 inf

[[['[H]N([H])[H]', '[H]OC(=O)O[H]'], ['[H]OC(=O)[O-]', '[H][N+]([H])([H])[H]'], [1, 1], [1, 1]], [['[H]OC(=O)[O-]', '[H][N+]([H])([H])[H]'], ['[H]N([H])[H]', '[H]OC(=O)O[H]'], [1, 1], [1, 1]], [['[H]O[C+]([O-])[O-]'], ['[H]OC(=O)[O-]'], [1], [1]]]
Positive/negative freq: 20 0
P-value and odds ratio: 1.27130999803245e-06 inf

[[['O=C=O', '[H]N([H])[H]'], ['[H][N+]([H])([H])[C-](=O)=O'], [1, 1], [1]], [['[H]N([H])[C+]([O-])O[C-](=O)=O'], ['O=C=O', '[H]N([H])[C+]([O-])[O-]'], [1], [1, 1]], [['[H][N+]([H])([H])[C-](=O)=O'], ['O=C=O', '[H]N([H])[H]'], [1], [1, 1]]]
Positive/negative freq: 13 0
P-value and odds ratio: 0.0002072006918494605 inf

[[['O=C=O', '[H]N([H])[H]'], ['[H]N([H])[H]', '[H]OC(=O)N([H])[H]'], [1, 2], [1, 1]], [['O=C=O', '[H]N([H])[H]'], ['[H][N+]([H])([H])[C-](=O)=O'], [1, 1], [1]]]
Positive/negative freq: 22 0
P-value and odds ratio: 2.905638693136631e-07 inf

[[['O=C=O', '[H]N([H])[C+]([O-])[O-]'], ['[H]N([H])[C+]([O-])O[C-](=O)=O'], [1, 1], [1]], [['[H]N([H])C(=O)O[C-](=O)=O'], ['[H]N([H])[C+]([O-])O[C-](=O)=O'], [1], [1]], [['[H]N([H])[C+]([O-])O[C-](=O)=O'], ['[H]N([H])C(=O)O[C-](=O)=O'], [1], [1]]]
Positive/negative freq: 13 0
P-value and odds ratio: 0.0002072006918494605 inf

[[['[H]OC(=O)[O-]'], ['[H]O[C+]([O-])[O-]'], [1], [1]], [['[H]OC(=O)[O-]', '[H][N+]([H])([H])[H]'], ['[H]N([H])[H]', '[H]OC(=O)O[H]'], [1, 1], [1, 1]], [['[H]O[C+]([O-])[O-]'], ['[H]OC(=O)[O-]'], [1], [1]]]
Positive/negative freq: 19 0
P-value and odds ratio: 2.6499750625654186e-06 inf

[[['[H]N([H])[C+]([O-])O[C-](=O)=O'], ['[H]N([H])C(=O)OC(=O)[O-]'], [1], [1]]]
Positive/negative freq: 14 0
P-value and odds ratio: 0.00010076496803626393 inf

[[['O=C=O', '[H]N([H])[C+]([O-])[O-]'], ['[H]N([H])[C+]([O-])O[C-](=O)=O'], [1, 1], [1]], [['O=C=O', '[H]N([H])[H]'], ['[H][N+]([H])([H])[C-](=O)=O'], [1, 1], [1]], [['[H]N([H])C(=O)O[C-](=O)=O'], ['[H]N([H])[C+]([O-])O[C-](=O)=O'], [1], [1]]]
Positive/negative freq: 13 0
P-value and odds ratio: 0.0002072006918494605 inf

[[['O=C=O', '[H]N([H])[H]'], ['[H][N+]([H])([H])[C-](=O)=O'], [1, 1], [1]], [['O=C=O', '[H]N([H])[H]', '[H]O[H]'], ['[H]OC(=O)[O-]', '[H][N+]([H])([H])[H]'], [1, 1, 1], [1, 1]], [['[H]O[C+]([O-])[O-]'], ['[H]OC(=O)[O-]'], [1], [1]]]
Positive/negative freq: 14 0
P-value and odds ratio: 0.00010076496803626393 inf

[[['[H]N([H])[C+]([O-])O[C-](=O)=O'], ['O=C=O', '[H]N([H])[C+]([O-])[O-]'], [1], [1, 1]], [['[H]N([H])[C+]([O-])O[C-](=O)=O'], ['[H]N([H])C(=O)O[C-](=O)=O'], [1], [1]]]
Positive/negative freq: 15 0
P-value and odds ratio: 4.8894393772870684e-05 inf

[[['[H+]', '[H]N([H])[H]'], ['[H][N+]([H])([H])[H]'], [1, 1], [1]], [['[H]N([H])[H]', '[H][N+]([H])([H])[H]'], ['[H]N([H])[H]', '[H][N+]([H])([H])[H]'], [1, 1], [1, 1]]]
Positive/negative freq: 15 0
P-value and odds ratio: 4.8894393772870684e-05 inf

[[['O=C=O', '[H]N([H])[H]'], ['[H][N+]([H])([H])[C-](=O)=O'], [1, 1], [1]], [['[H]N([H])[H]', '[H]OC(=O)N([H])[H]'], ['[H]N([H])C(=O)[O-]', '[H][N+]([H])([H])[H]'], [1, 1], [1, 1]], [['[H][N+]([H])([H])[C-](=O)=O'], ['O=C=O', '[H]N([H])[H]'], [1], [1, 1]]]
Positive/negative freq: 15 0
P-value and odds ratio: 4.8894393772870684e-05 inf

[[['[H]N([H])C(=O)[O-]', '[H][N+]([H])([H])[H]'], ['[H]N([H])[H]', '[H]OC(=O)N([H])[H]'], [1, 1], [1, 1]], [['[H]N([H])[H]', '[H]OC(=O)N([H])[H]'], ['[H]N([H])C(=O)[O-]', '[H][N+]([H])([H])[H]'], [1, 1], [1, 1]]]
Positive/negative freq: 18 0
P-value and odds ratio: 5.511010085866136e-06 inf

[[['[H]N([H])[C+]([O-])[O-]', '[H][N+]([H])([H])[H]'], ['[H]N([H])[H]', '[H]OC(=O)N([H])[H]'], [1, 1], [1, 1]], [['[H]N([H])[H]', '[H][N+]([H])([H])[H]'], ['[H]N([H])[H]', '[H][N+]([H])([H])[H]'], [1, 1], [1, 1]]]
Positive/negative freq: 13 0
P-value and odds ratio: 0.0002072006918494605 inf

[[['[H]N([H])C(=O)[O-]'], ['[H]N([H])[C+]([O-])[O-]'], [1], [1]], [['[H]N([H])[C+]([O-])[O-]', '[H][N+]([H])([H])[H]'], ['[H]N([H])[H]', '[H]OC(=O)N([H])[H]'], [1, 1], [1, 1]]]
Positive/negative freq: 14 0
P-value and odds ratio: 0.00010076496803626393 inf

[[['[H]N([H])C(=O)OC(=O)[O-]'], ['[H]N([H])C(=O)O[C-](=O)=O'], [1], [1]], [['[H]N([H])C(=O)O[C-](=O)=O'], ['O=C=O', '[H]N([H])[C+]([O-])[O-]'], [1], [1, 1]]]
Positive/negative freq: 14 0
P-value and odds ratio: 0.00010076496803626393 inf

[[['O=C=O', '[H]N([H])[H]'], ['[H]N([H])[H]', '[H]OC(=O)N([H])[H]'], [1, 2], [1, 1]], [['O=C=O', '[H]N([H])[H]'], ['[H][N+]([H])([H])[C-](=O)=O'], [1, 1], [1]], [['[H][N+]([H])([H])[C-](=O)=O'], ['O=C=O', '[H]N([H])[H]'], [1], [1, 1]]]
Positive/negative freq: 20 0
P-value and odds ratio: 1.27130999803245e-06 inf

[[['O=C=O', '[H]N([H])[H]'], ['[H][N+]([H])([H])[C-](=O)=O'], [1, 1], [1]], [['[H+]', '[H]N([H])[H]'], ['[H][N+]([H])([H])[H]'], [1, 1], [1]]]
Positive/negative freq: 13 0
P-value and odds ratio: 0.0002072006918494605 inf

[[['O=C=O', '[H]N([H])[H]'], ['[H][N+]([H])([H])[C-](=O)=O'], [1, 1], [1]], [['[H]N([H])[H]', '[H][N+]([H])([H])[H]'], ['[H]N([H])[H]', '[H][N+]([H])([H])[H]'], [1, 1], [1, 1]], [['[H][N+]([H])([H])[H]'], ['[H+]', '[H]N([H])[H]'], [1], [1, 1]]]
Positive/negative freq: 16 0
P-value and odds ratio: 2.367191580124183e-05 inf

[[['O=C=O', '[H]N([H])[H]'], ['[H][N+]([H])([H])[C-](=O)=O'], [1, 1], [1]], [['[H][N+]([H])([H])[C-](=O)=O'], ['O=C=O', '[H]N([H])[H]'], [1], [1, 1]], [['[H][N+]([H])([H])[H]'], ['[H+]', '[H]N([H])[H]'], [1], [1, 1]]]
Positive/negative freq: 18 0
P-value and odds ratio: 5.511010085866136e-06 inf

[[['[H]OC(=O)OC(=O)[O-]'], ['O=C=O', '[H]OC(=O)[O-]'], [1], [1, 1]]]
Positive/negative freq: 17 0
P-value and odds ratio: 1.1434738988735462e-05 inf

[[['[H]N([H])[H]', '[H]OC(=O)O[H]'], ['[H]OC(=O)[O-]', '[H][N+]([H])([H])[H]'], [1, 1], [1, 1]], [['[H]N([H])[H]', '[H][N+]([H])([H])[H]'], ['[H]N([H])[H]', '[H][N+]([H])([H])[H]'], [1, 1], [1, 1]]]
Positive/negative freq: 17 0
P-value and odds ratio: 1.1434738988735462e-05 inf

[[['[H]N([H])C(=O)O[C-](=O)=O'], ['[H]N([H])[C+]([O-])O[C-](=O)=O'], [1], [1]], [['[H]N([H])[C+]([O-])O[C-](=O)=O'], ['O=C=O', '[H]N([H])[C+]([O-])[O-]'], [1], [1, 1]]]
Positive/negative freq: 14 0
P-value and odds ratio: 0.00010076496803626393 inf

[[['[H]OC(=O)O[C-](=O)=O'], ['O=C=O', '[H]OC(=O)[O-]'], [1], [1, 1]], [['[H]O[C+]([O-])[O-]'], ['[H]OC(=O)[O-]'], [1], [1]]]
Positive/negative freq: 14 0
P-value and odds ratio: 0.00010076496803626393 inf

[[['O=C=O', '[H]N([H])[C+]([O-])[O-]'], ['[H]N([H])[C+]([O-])O[C-](=O)=O'], [1, 1], [1]], [['[H]N([H])[C+]([O-])O[C-](=O)=O'], ['O=C=O', '[H]N([H])[C+]([O-])[O-]'], [1], [1, 1]], [['[H]N([H])[C+]([O-])O[C-](=O)=O'], ['[H]N([H])C(=O)O[C-](=O)=O'], [1], [1]]]
Positive/negative freq: 13 0
P-value and odds ratio: 0.0002072006918494605 inf

[[['O=C=O', '[H]OC(=O)[O-]'], ['[H]OC(=O)OC(=O)[O-]'], [1, 1], [1]]]
Positive/negative freq: 15 0
P-value and odds ratio: 4.8894393772870684e-05 inf

[[['[H]N([H])[C+]([O-])[O-]'], ['[H]N([H])C(=O)[O-]'], [1], [1]], [['[H]N([H])[C+]([O-])[O-]', '[H][N+]([H])([H])[H]'], ['[H]N([H])[H]', '[H]OC(=O)N([H])[H]'], [1, 1], [1, 1]]]
Positive/negative freq: 14 0
P-value and odds ratio: 0.00010076496803626393 inf

[[['[H]N([H])[H]', '[H]OC(=O)O[H]'], ['[H]O[C+]([O-])[O-]', '[H][N+]([H])([H])[H]'], [1, 1], [1, 1]]]
Positive/negative freq: 13 0
P-value and odds ratio: 0.0002072006918494605 inf

[[['O=C=O', '[H]N([H])[H]'], ['[H]OC(=O)N([H])[H]'], [1, 1], [1]], [['O=C=O', '[H]N([H])[H]'], ['[H][N+]([H])([H])[C-](=O)=O'], [1, 1], [1]]]
Positive/negative freq: 14 0
P-value and odds ratio: 0.00010076496803626393 inf

[[['[H+]', '[H]N([H])[H]'], ['[H]N([H])[H]', '[H][N+]([H])([H])[H]'], [1, 2], [1, 1]], [['[H]N([H])[H]', '[H][N+]([H])([H])[H]'], ['[H]N([H])[H]', '[H][N+]([H])([H])[H]'], [1, 1], [1, 1]]]
Positive/negative freq: 15 0
P-value and odds ratio: 4.8894393772870684e-05 inf

[[['[H]N([H])[H]', '[H][N+]([H])([H])[H]'], ['[H]N([H])[H]', '[H][N+]([H])([H])[H]'], [1, 1], [1, 1]], [['[H]OC(=O)[O-]', '[H][N+]([H])([H])[H]'], ['[H]N([H])[H]', '[H]OC(=O)O[H]'], [1, 1], [1, 1]]]
Positive/negative freq: 13 0
P-value and odds ratio: 0.0002072006918494605 inf

[[['O=C=O', '[H]N([H])[H]'], ['[H]OC(=O)N([H])[H]'], [1, 1], [1]], [['O=C=O', '[H]N([H])[H]'], ['[H][N+]([H])([H])[C-](=O)=O'], [1, 1], [1]], [['[H][N+]([H])([H])[C-](=O)=O'], ['O=C=O', '[H]N([H])[H]'], [1], [1, 1]]]
Positive/negative freq: 13 0
P-value and odds ratio: 0.0002072006918494605 inf

[[['O=C=O', '[H]N([H])[H]'], ['[H][N+]([H])([H])[C-](=O)=O'], [1, 1], [1]], [['[H]N([H])[H]', '[H][N+]([H])([H])[H]'], ['[H]N([H])[H]', '[H][N+]([H])([H])[H]'], [1, 1], [1, 1]], [['[H][N+]([H])([H])[C-](=O)=O'], ['O=C=O', '[H]N([H])[H]'], [1], [1, 1]], [['[H][N+]([H])([H])[H]'], ['[H+]', '[H]N([H])[H]'], [1], [1, 1]]]
Positive/negative freq: 14 0
P-value and odds ratio: 0.00010076496803626393 inf

[[['[H]N([H])[H]', '[H][N+]([H])([H])[C-](=O)=O'], ['[H]N([H])[C+]([O-])[O-]', '[H][N+]([H])([H])[H]'], [1, 1], [1, 1]]]
Positive/negative freq: 0 16
P-value and odds ratio: 2.367191580124183e-05 0

Found 91 significant patterns!
