# Supplementary material for: Automated Discovery of Reactive Events via Hypergraph Mining of Ab Initio Atomistic Simulations
Source: J Chem Theory Comput. 2026 Feb 12;22(4):1674–86. doi: 10.1021/acs.jctc.5c01682 (PMC12937057; doi:10.1021/acs.jctc.5c01682)
Supplement: Supplementary file 2 [file ct5c01682_si_002.zip › SI_data/Significance_Results/sig_62_39_nowater.txt]

Testing for patterns at 62 K versus 39 K nowater-GaHRD

Use FDR: False
Minimum (combined) frequency: 16
Num patterns: 2759
Significant patterns
[[['[H]N([H])[H]', '[H][N+]([H])([H])[C-](=O)=O'], ['[H]N([H])C(=O)[O-]', '[H][N+]([H])([H])[H]'], [1, 1], [1, 1]]]
Positive/negative freq: 8 37
P-value and odds ratio: 3.4237381506886006e-06 0.18942175052362833

[[['O=C=O', '[H]N([H])[H]'], ['[H][N+]([H])([H])[C-](=O)=O'], [1, 1], [1]], [['[H]N([H])[H]', '[H][N+]([H])([H])[C-](=O)=O'], ['[H]N([H])C(=O)[O-]', '[H][N+]([H])([H])[H]'], [1, 1], [1, 1]]]
Positive/negative freq: 8 36
P-value and odds ratio: 6.089163629235541e-06 0.19561397273902195

[[['O=C=O', '[H]N([H])[H]'], ['[H][N+]([H])([H])[C-](=O)=O'], [1, 1], [1]], [['[H]N([H])[H]', '[H][N+]([H])([H])[C-](=O)=O'], ['[H]N([H])C(=O)[O-]', '[H][N+]([H])([H])[H]'], [1, 1], [1, 1]], [['[H][N+]([H])([H])[C-](=O)=O'], ['O=C=O', '[H]N([H])[H]'], [1], [1, 1]]]
Positive/negative freq: 7 33
P-value and odds ratio: 1.145018769580246e-05 0.18862512459884792

[[['O=C=O', '[H]N([H])[H]'], ['[H][N+]([H])([H])[C-](=O)=O'], [1, 1], [1]], [['[H]N([H])[H]', '[H][N+]([H])([H])[C-](=O)=O'], ['[H]N([H])C(=O)[O-]', '[H][N+]([H])([H])[H]'], [1, 1], [1, 1]], [['[H]N([H])[H]', '[H][N+]([H])([H])[H]'], ['[H]N([H])[H]', '[H][N+]([H])([H])[H]'], [1, 1], [1, 1]], [['[H][N+]([H])([H])[C-](=O)=O'], ['O=C=O', '[H]N([H])[H]'], [1], [1, 1]]]
Positive/negative freq: 4 27
P-value and odds ratio: 1.049626470486529e-05 0.13384529651936902

Found 4 significant patterns!
