# Supplementary material for: Automated Discovery of Reactive Events via Hypergraph Mining of Ab Initio Atomistic Simulations
Source: J Chem Theory Comput. 2026 Feb 12;22(4):1674–86. doi: 10.1021/acs.jctc.5c01682 (PMC12937057; doi:10.1021/acs.jctc.5c01682)
Supplement: Supplementary file 2 [file ct5c01682_si_002.zip › SI_data/Significance_Results/sig_62_39_low_water.txt]

Testing for patterns at 62 K versus 39 K water1-GaHRD

Use FDR: False
Minimum (combined) frequency: 14
Num patterns: 430
Significant patterns
[[['O=C=O', '[H]N([H])[H]'], ['[H][N+]([H])([H])[C-](=O)=O'], [1, 1], [1]]]
Positive/negative freq: 169 223
P-value and odds ratio: 3.744152844603414e-10 0.21006129794265888

[[['O=C=O', '[H]N([H])[H]'], ['[H][N+]([H])([H])[C-](=O)=O'], [1, 1], [1]], [['[H]N([H])[H]', '[H][N+]([H])([H])[C-](=O)=O'], ['[H]N([H])C(=O)[O-]', '[H][N+]([H])([H])[H]'], [1, 1], [1, 1]]]
Positive/negative freq: 14 51
P-value and odds ratio: 5.237725852285129e-07 0.23000347621628936

[[['O=C=O', '[H]N([H])[H]'], ['[H][N+]([H])([H])[C-](=O)=O'], [1, 1], [1]], [['[H]N([H])[H]', '[H][N+]([H])([H])[C-](=O)=O'], ['[H]N([H])C(=O)[O-]', '[H][N+]([H])([H])[H]'], [1, 1], [1, 1]], [['[H][N+]([H])([H])[C-](=O)=O'], ['O=C=O', '[H]N([H])[H]'], [1], [1, 1]]]
Positive/negative freq: 13 43
P-value and odds ratio: 1.5729227091118142e-05 0.26260502801409324

[[['[H]N([H])[H]', '[H]OC(=O)O[H]'], ['[H]OC(=O)[O-]', '[H][N+]([H])([H])[H]'], [1, 1], [1, 1]]]
Positive/negative freq: 41 10
P-value and odds ratio: 5.020835309345921e-06 4.689380234570604

[[['O=C=O', '[H]N([H])[H]'], ['[H][N+]([H])([H])[C-](=O)=O'], [1, 1], [1]], [['[H]N([H])[H]', '[H][N+]([H])([H])[C-](=O)=O'], ['[H]N([H])[C+]([O-])[O-]', '[H][N+]([H])([H])[H]'], [1, 1], [1, 1]]]
Positive/negative freq: 4 34
P-value and odds ratio: 1.1876951718334258e-07 0.10289411846388956

[[['O=C=O', '[H]N([H])[H]'], ['[H]N([H])[H]', '[H]OC(=O)N([H])[H]'], [1, 2], [1, 1]]]
Positive/negative freq: 31 4
P-value and odds ratio: 1.5916431407101435e-06 8.660814202421433

[[['O=C=O', '[H]N([H])[H]'], ['[H][N+]([H])([H])[C-](=O)=O'], [1, 1], [1]], [['[H]N([H])[H]', '[H][N+]([H])([H])[C-](=O)=O'], ['[H]N([H])[C+]([O-])[O-]', '[H][N+]([H])([H])[H]'], [1, 1], [1, 1]], [['[H][N+]([H])([H])[C-](=O)=O'], ['O=C=O', '[H]N([H])[H]'], [1], [1, 1]]]
Positive/negative freq: 3 22
P-value and odds ratio: 5.814140973563043e-05 0.12551828847744056

[[['O=C=O', '[H]N([H])[H]'], ['[H]N([H])[H]', '[H]OC(=O)N([H])[H]'], [1, 2], [1, 1]], [['O=C=O', '[H]N([H])[H]'], ['[H][N+]([H])([H])[C-](=O)=O'], [1, 1], [1]]]
Positive/negative freq: 22 3
P-value and odds ratio: 0.00010785377295677618 7.89861906643278

[[['O=C=O', '[H]N([H])[H]'], ['[H]N([H])[H]', '[H]OC(=O)N([H])[H]'], [1, 2], [1, 1]], [['O=C=O', '[H]N([H])[H]'], ['[H][N+]([H])([H])[C-](=O)=O'], [1, 1], [1]], [['[H][N+]([H])([H])[C-](=O)=O'], ['O=C=O', '[H]N([H])[H]'], [1], [1, 1]]]
Positive/negative freq: 20 2
P-value and odds ratio: 8.707840864641871e-05 10.716868786503754

Found 9 significant patterns!
