# Supplementary material for: Automated Discovery of Reactive Events via Hypergraph Mining of Ab Initio Atomistic Simulations
Source: J Chem Theory Comput. 2026 Feb 12;22(4):1674–86. doi: 10.1021/acs.jctc.5c01682 (PMC12937057; doi:10.1021/acs.jctc.5c01682)
Supplement: Supplementary file 2 [file ct5c01682_si_002.zip › SI_data/Significance_Results/sig_62_39_high_water.txt]

Testing for patterns at 62 K versus 39 K water2-GaHRD

Use FDR: False
Minimum (combined) frequency: 10
Num patterns: 50
Significant patterns
[[['O=C=O', '[H]N([H])[H]'], ['[H][N+]([H])([H])[C-](=O)=O'], [1, 1], [1]]]
Positive/negative freq: 125 184
P-value and odds ratio: 2.6008728185160788e-08 0.3404528638187797

Found 1 significant patterns!
