# Supplementary material for: Automated Discovery of Reactive Events via Hypergraph Mining of Ab Initio Atomistic Simulations
Source: J Chem Theory Comput. 2026 Feb 12;22(4):1674–86. doi: 10.1021/acs.jctc.5c01682 (PMC12937057; doi:10.1021/acs.jctc.5c01682)
Supplement: Supplementary file 2 [file ct5c01682_si_002.zip › SI_data/Refined_CRNs/rct_list_all_refined_62_nowater.json]

[["Event 1", [940, 1020], ["[H]N([H])C(=O)OC(=O)[O-]"], ["[H]N([H])C(=O)OC(=O)[O-]"], {"rxn_free_energy": -0.004701044546677366, "rxn_barrier": -0.12321365087593938, "ts": ["[N:1]([H:2])([H:3])[C:4]([O:5][C:7](=[O:8])[O-:9])=[O:6]"], "cat": {}, "energies": [-86.8623993003169, -86.86240679198553, -86.86259565579388], "dir": "SUCCESSFUL_RCTS/PAT15_SIM199_RCT_10_10"}], ["Event 2", [780, 860], ["[H]N([H])C(=O)OC(=O)[O-]"], ["O=C=O", "[H]N([H])C(=O)[O-]"], {"rxn_free_energy": -0.2898639712293536, "rxn_barrier": 0.30151333130993296, "ts": ["[C:1](=[O:2])=[O:3]", "[O:4]=[C:5]([O-:6])[N:7]([H:8])[H:9]"], "cat": {}, "energies": [-86.85281506423406, -86.85327699664113, -86.8523345671985], "dir": "SUCCESSFUL_RCTS/PAT23_SIM141_RCT_7_7"}], ["Event 3", [1180, 1260], ["[H]N([H])[H]", "[H]OC(=O)N([H])[H]"], ["[H]N([H])[H]", "[H]OC(=O)N([H])[H]"], {"rxn_free_energy": -0.004343305595163116, "rxn_barrier": -0.2379817174900579, "ts": ["[H:1][N:2]([H:3])[H:4]", "[H:5][O:8][C:6](=[O:7])[N:9]([H:10])[H:11]"], "cat": {}, "energies": [-61.31911292353237, -61.319119845101824, -61.31949217545227], "dir": "SUCCESSFUL_RCTS/PAT21_SIM025_RCT_13_13"}], ["Event 4", [1260, 1340], ["[H]N([H])C(=O)OC(=O)[O-]"], ["[H]N([H])C(=O)OC(=O)[O-]"], {"rxn_free_energy": -0.003301542263381691, "rxn_barrier": -0.12109963140074478, "ts": ["[C:1]([O:2][C:5](=[O:6])[O-:7])(=[O:3])[N:4]([H:8])[H:9]"], "cat": {}, "energies": [-86.86242037957064, -86.86242564096742, -86.86261336610839], "dir": "SUCCESSFUL_RCTS/PAT5_SIM140_RCT_11_11"}], ["Event 5", [1020, 1100], ["[H]OC(=O)N([H])[H]"], ["[H]OC(=O)N([H])[H]"], {"rxn_free_energy": -0.002854037802578205, "rxn_barrier": -0.22802235602139545, "ts": ["[H:1][O:2][C:3]([N:5]([H:4])[H:6])=[O:7]"], "cat": {}, "energies": [-49.57199211518254, -49.57199666342821, -49.57235549568593], "dir": "SUCCESSFUL_RCTS/PAT30_SIM028_RCT_9_9"}], ["Event 6", [540, 620], ["[H]N([H])C(=O)OC(=O)[O-]"], ["[H]N([H])C(=O)OC(=O)[O-]"], {"rxn_free_energy": 0.008508145501274059, "rxn_barrier": -0.11556782093136755, "ts": ["[C:1](=[O:2])([O-:3])[O:9][C:7]([N:4]([H:5])[H:6])=[O:8]"], "cat": {}, "energies": [-86.86240298321142, -86.86238942447864, -86.86258715415711], "dir": "SUCCESSFUL_RCTS/PAT24_SIM050_RCT_6_6"}], ["Event 7", [1900, 1980], ["O=C=O", "[H]N([H])[H]"], ["O=C=O", "[H]N([H])[H]"], {"rxn_free_energy": -0.017680137212094934, "rxn_barrier": -0.006871149889073082, "ts": ["[C:1](=[O:2])=[O:3]", "[N:4]([H:5])([H:6])[H:7]"], "cat": {}, "energies": [-49.57185896682195, -49.571887142204716, -49.57186991680926], "dir": "SUCCESSFUL_RCTS/PAT26_SIM135_RCT_16_16"}], ["Event 8", [1260, 1340], ["[H]OC(=O)N([H])[H]", "[H]N([H])[H]"], ["[H]OC(=O)N([H])[H]", "[H]N([H])[H]"], {"rxn_free_energy": 0.00439252647308264, "rxn_barrier": -0.2300970106266914, "ts": ["[C:1]([O:2][H:5])(=[O:3])[N:4]([H:6])[H:7]", "[H:8][N:9]([H:10])[H:11]"], "cat": {}, "energies": [-61.3191200953576, -61.319113095348875, -61.31948678206766], "dir": "SUCCESSFUL_RCTS/PAT7_SIM179_RCT_5_5"}], ["Event 9", [1900, 1980], ["[H]OC(=O)N([H])[H]", "[H]N([H])[H]"], ["[H]OC(=O)N([H])[H]", "[H]N([H])[H]"], {"rxn_free_energy": 0.0020098712949946744, "rxn_barrier": -0.3102544221914986, "ts": ["[C:1]([O:2][H:7])(=[O:3])[N:4]([H:5])[H:6]", "[N:8]([H:9])([H:10])[H:11]"], "cat": {}, "energies": [-61.33203938229529, -61.33203617932846, -61.33253380928957], "dir": "SUCCESSFUL_RCTS/PAT32_SIM206_RCT_17_17"}], ["Event 10", [1660, 1740], ["[H]OC(=O)N([H])[H]", "[H]N([H])[H]"], ["[H]OC(=O)N([H])[H]", "[H]N([H])[H]"], {"rxn_free_energy": 0.007508102161619235, "rxn_barrier": -0.22998185500743307, "ts": ["[C:1](=[O:2])([O:3][H:7])[N:4]([H:5])[H:6]", "[N:8]([H:9])([H:10])[H:11]"], "cat": {}, "energies": [-61.31912183072355, -61.31910986567771, -61.319488333919566], "dir": "SUCCESSFUL_RCTS/PAT9_SIM082_RCT_5_5"}], ["Event 11", [940, 1020], ["[H]N([H])C(=O)[O-]"], ["[H]N([H])C(=O)[O-]"], {"rxn_free_energy": 9.576096292688164e-05, "rxn_barrier": 10.013466522618076, "ts": ["[C:1](=[O:2])([O-:3])[N:4]([H:5])[H:6]"], "cat": {}, "energies": [-49.015464204828206, -49.01546405222182, -48.999506565545815], "dir": "SUCCESSFUL_RCTS/PAT10_SIM193_RCT_8_8"}], ["Event 12", [460, 540], ["[H]N([H])[H]", "[H]OC(=O)N([H])[H]"], ["[H]N([H])[H]", "[H]OC(=O)N([H])[H]"], {"rxn_free_energy": -0.014345624949653754, "rxn_barrier": 0.464551900136815, "ts": ["[H:1][N:2]([H:3])[H:4]", "[H:5][O:10][C:9]([N:6]([H:7])[H:8])=[O:11]"], "cat": {}, "energies": [-61.33201189747996, -61.332034758924365, -61.33127157926612], "dir": "SUCCESSFUL_RCTS/PAT14_SIM146_RCT_11_11"}], ["Event 13", [1500, 1580], ["[H]N([H])C(=O)OC(=O)[O-]"], ["[H]N([H])C(=O)OC(=O)[O-]"], {"rxn_free_energy": 0.005751108633067787, "rxn_barrier": 3.263386113713351, "ts": ["[N:1]([H:2])([H:3])[C:4]([O:5][C:7](=[O:8])[O-:9])=[O:6]"], "cat": {}, "energies": [-86.8528045920172, -86.85279542694765, -86.84760400155992], "dir": "SUCCESSFUL_RCTS/PAT4_SIM018_RCT_8_8"}], ["Event 14", [620, 700], ["O=C=O", "[H]N([H])[H]", "[H]N([H])[H]"], ["[H]N([H])[H]", "[H]OC(=O)N([H])[H]"], {"rxn_free_energy": 1.2548174268529138, "rxn_barrier": 23.619208277640926, "ts": ["[H+:3]", "[N:1]([H:2])([H:4])[C:9](=[O:10])[O-:11]", "[N:5]([H:6])([H:7])[H:8]"], "cat": {}, "energies": [-61.321120849254164, -61.3191211497677, -61.28348085665231], "dir": "SUCCESSFUL_RCTS/PAT53_SIM245_RCT_3_3"}], ["Event 15", [380, 1820], ["O=C=O", "[H]N([H])[H]"], ["[H]OC(=O)N([H])[H]"], {"rxn_free_energy": 1.2614677298345527, "rxn_barrier": 39.80246603153787, "ts": ["[H+:4]", "[N:1]([H:2])([H:3])[C:5](=[O:6])[O-:7]", "[N:8]([H:9])([H:10])[H:11]"], "cat": {"[H]N([H])[H]": 1}, "energies": [-61.32111895527508, -61.31910865774689, -61.25768903377425], "dir": "SUCCESSFUL_RCTS/PAT12_SIM037_RCT_2_6"}], ["Event 16", [1580, 1660], ["O=C=O", "[H]N([H])[H]", "[H]N([H])[H]"], ["[H]OC(=O)N([H])[H]", "[H]N([H])[H]"], {"rxn_free_energy": 1.2809828824019345, "rxn_barrier": 23.62454193635471, "ts": ["[C:5](=[O:6])([O-:7])[N:8]([H:9])[H:11]", "[H+:10]", "[N:1]([H:2])([H:3])[H:4]"], "cat": {}, "energies": [-61.321105438719805, -61.319064041495565, -61.283456946304064], "dir": "SUCCESSFUL_RCTS/PAT53_SIM183_RCT_15_15"}], ["Event 17", [0, 60], ["O=C=O", "[H]N([H])[H]"], ["O=C=O", "[H]N([H])[H]"], {"rxn_free_energy": 0.18739390567096867, "rxn_barrier": 0.1946359905100463, "ts": ["[C:5](=[O:6])=[O:7]", "[N:1]([H:2])([H:3])[H:4]"], "cat": {}, "energies": [-49.57217640521636, -49.571877770937846, -49.571866229821964], "dir": "SUCCESSFUL_RCTS/PAT0_SIM221_RCT_1_1"}], ["Event 18", [1500, 1580], ["[H]N([H])C(=O)[O-]"], ["[H]N([H])C(=O)[O-]"], {"rxn_free_energy": -0.0005389026484304225, "rxn_barrier": 10.015387330591901, "ts": ["[C:1](=[O:2])([O-:3])[N:4]([H:5])[H:6]"], "cat": {}, "energies": [-49.01546410382798, -49.015464962632876, -48.99950340351166], "dir": "SUCCESSFUL_RCTS/PAT13_SIM138_RCT_13_13"}], ["Event 19", [1420, 1500], ["[H]N([H])C(=O)OC(=O)[O-]"], ["[H]N([H])C(=O)OC(=O)[O-]"], {"rxn_free_energy": -0.008258620860562645, "rxn_barrier": -0.12270228783444091, "ts": ["[C:1](=[O:2])([O-:3])[O:4][C:5](=[O:6])[N:7]([H:8])[H:9]"], "cat": {}, "energies": [-86.86240807697482, -86.86242123806068, -86.86260361753452], "dir": "SUCCESSFUL_RCTS/PAT3_SIM028_RCT_11_11"}], ["Event 20", [700, 780], ["[H]N([H])[H]", "[H][N+]([H])([H])[H]"], ["[H][N+]([H])([H])[H]", "[H]N([H])[H]"], {"rxn_free_energy": -0.028486092920123555, "rxn_barrier": -1.1942873632699238, "ts": ["[H+:4]", "[N:1]([H:2])([H:3])[H:5]", "[N:6]([H:7])([H:8])[H:9]"], "cat": {}, "energies": [-23.85702456836438, -23.857069964311364, -23.85892780605929], "dir": "SUCCESSFUL_RCTS/PAT2_SIM205_RCT_4_4"}], ["Event 21", [940, 1020], ["[H]OC(=O)N([H])[H]", "[H]N([H])[H]"], ["[H]OC(=O)N([H])[H]", "[H]N([H])[H]"], {"rxn_free_energy": -8.108917697949332, "rxn_barrier": 2.443403630585566, "ts": ["[C:1](=[O:2])([O:3][H:5])[N:4]([H:6])[H:7]", "[N:8]([H:9])([H:10])[H:11]"], "cat": {}, "energies": [-61.3191143988325, -61.33203691505624, -61.315220547120894], "dir": "SUCCESSFUL_RCTS/PAT7_SIM247_RCT_7_7"}], ["Event 22", [860, 940], ["[H]N([H])C(=O)OC(=O)[O-]"], ["[H]N([H])C(=O)OC(=O)[O-]"], {"rxn_free_energy": -0.014184895342599419, "rxn_barrier": -0.12514823631769725, "ts": ["[C:1](=[O:2])([O:3][C:5](=[O:8])[O-:9])[N:4]([H:6])[H:7]"], "cat": {}, "energies": [-86.86239135620761, -86.86241396151044, -86.86259079467455], "dir": "SUCCESSFUL_RCTS/PAT5_SIM143_RCT_4_4"}], ["Event 23", [700, 780], ["[H]OC(=O)N([H])[H]"], ["[H]OC(=O)N([H])[H]"], {"rxn_free_energy": 0.004363051265298751, "rxn_barrier": -0.1740140450300174, "ts": ["[C:1]([O:2][H:5])(=[O:3])[N:4]([H:6])[H:7]"], "cat": {}, "energies": [-49.55947834036951, -49.559471387333005, -49.559755652262886], "dir": "SUCCESSFUL_RCTS/PAT17_SIM242_RCT_7_7"}], ["Event 24", [1100, 1180], ["[H]OC(=O)N([H])[H]"], ["[H]OC(=O)N([H])[H]"], {"rxn_free_energy": 0.0029864919114405454, "rxn_barrier": -0.17332321791697536, "ts": ["[N:1]([H:2])([H:3])[C:4]([O:5][H:6])=[O:7]"], "cat": {}, "energies": [-49.55947986226771, -49.5594751029408, -49.559756073246646], "dir": "SUCCESSFUL_RCTS/PAT30_SIM181_RCT_6_6"}], ["Event 25", [1660, 1740], ["[H][N+]([H])([H])[H]", "[H]N([H])[H]"], ["[H]N([H])[H]", "[H][N+]([H])([H])[H]"], {"rxn_free_energy": -0.07529637788362614, "rxn_barrier": -1.282650920322036, "ts": ["[H+:5]", "[N:1]([H:2])([H:3])[H:4]", "[N:6]([H:7])([H:8])[H:9]"], "cat": {}, "energies": [-23.85695711635865, -23.85707711001268, -23.859001171797942], "dir": "SUCCESSFUL_RCTS/PAT6_SIM210_RCT_11_11"}], ["Event 26", [1740, 1820], ["[H]N([H])C(=O)OC(=O)[O-]"], ["[H]N([H])C(=O)OC(=O)[O-]"], {"rxn_free_energy": -0.0016072744281252797, "rxn_barrier": -0.12200101442021484, "ts": ["[N:1]([H:2])([H:3])[C:4]([O:5][C:7](=[O:8])[O-:9])=[O:6]"], "cat": {}, "energies": [-86.86242495929494, -86.8624275206762, -86.86261938229279], "dir": "SUCCESSFUL_RCTS/PAT23_SIM130_RCT_11_11"}], ["Event 27", [1420, 1500], ["O=C=O", "[H]N([H])[H]", "[H]N([H])[H]"], ["[H]N([H])[H]", "[H]OC(=O)N([H])[H]"], {"rxn_free_energy": 1.263246699646913, "rxn_barrier": 23.62762739730513, "ts": ["[H+:3]", "[N:1]([H:2])([H:4])[C:5](=[O:6])[O-:7]", "[N:8]([H:9])([H:10])[H:11]"], "cat": {}, "energies": [-61.32112851131868, -61.31911537879239, -61.283475101857206], "dir": "SUCCESSFUL_RCTS/PAT53_SIM134_RCT_3_3"}], ["Event 28", [1340, 1420], ["[H]OC(=O)N([H])[H]", "[H]N([H])[H]"], ["[H]OC(=O)N([H])[H]", "[H]N([H])[H]"], {"rxn_free_energy": -0.005303589480923641, "rxn_barrier": -0.31576163999420254, "ts": ["[C:1]([O:2][H:5])(=[O:3])[N:4]([H:6])[H:7]", "[N:8]([H:9])([H:10])[H:11]"], "cat": {}, "energies": [-61.33202062781697, -61.332029079711994, -61.33252383121201], "dir": "SUCCESSFUL_RCTS/PAT32_SIM008_RCT_14_14"}], ["Event 29", [1580, 1660], ["[H]N([H])[H]", "[H]OC(=O)N([H])[H]"], ["[H]N([H])[H]", "[H]OC(=O)N([H])[H]"], {"rxn_free_energy": -0.02764737512982996, "rxn_barrier": -0.33255570322813754, "ts": ["[H:8][N:9]([H:10])[H:11]", "[N:1]([H:2])([H:3])[C:4](=[O:5])[O:6][H:7]"], "cat": {}, "energies": [-61.332003509272425, -61.33204756862374, -61.33253347598689], "dir": "SUCCESSFUL_RCTS/PAT42_SIM155_RCT_5_5"}], ["Event 30", [460, 540], ["[H]N([H])[H]", "[H]OC(=O)N([H])[H]"], ["[H]N([H])[H]", "[H]OC(=O)N([H])[H]"], {"rxn_free_energy": -0.014345022747364376, "rxn_barrier": 0.4663195412981097, "ts": ["[H:1][N:2]([H:3])[H:4]", "[H:5][O:10][C:9]([N:6]([H:7])[H:8])=[O:11]"], "cat": {}, "energies": [-61.33201189776078, -61.332034758245506, -61.331268762602384], "dir": "SUCCESSFUL_RCTS/PAT21_SIM146_RCT_11_11"}], ["Event 31", [60, 1020], ["O=C=O", "[H]N([H])[H]", "[H]N([H])[H]"], ["[H]N([H])[H]", "[H]OC(=O)N([H])[H]"], {"rxn_free_energy": 1.2695436683059385, "rxn_barrier": 23.631834952540583, "ts": ["[H+:2]", "[N:1]([H:3])([H:4])[C:5](=[O:6])[O-:7]", "[N:8]([H:9])([H:10])[H:11]"], "cat": {}, "energies": [-61.3211404892537, -61.31911732176557, -61.28348037455697], "dir": "SUCCESSFUL_RCTS/PAT11_SIM029_RCT_1_9"}], ["Event 32", [1500, 1580], ["[H][N+]([H])([H])[H]", "[H]N([H])[H]"], ["[H]N([H])[H]", "[H][N+]([H])([H])[H]"], {"rxn_free_energy": -0.04482895180283826, "rxn_barrier": -1.189460913370267, "ts": ["[H+:9]", "[H:5][N:6]([H:7])[H:8]", "[N:1]([H:2])([H:3])[H:4]"], "cat": {}, "energies": [-23.856980059820696, -23.85705150003979, -23.858875605998755], "dir": "SUCCESSFUL_RCTS/PAT6_SIM246_RCT_19_19"}], ["Event 33", [1660, 1740], ["[H]OC(=O)N([H])[H]", "[H]N([H])[H]"], ["[H]OC(=O)N([H])[H]", "[H]N([H])[H]"], {"rxn_free_energy": -0.006359963397807114, "rxn_barrier": 0.08322285326513018, "ts": ["[C:1]([O:2][H:5])(=[O:3])[N:4]([H:6])[H:7]", "[N:8]([H:9])([H:10])[H:11]"], "cat": {}, "energies": [-61.319081925058605, -61.319092060409986, -61.31894929963169], "dir": "SUCCESSFUL_RCTS/PAT12_SIM225_RCT_19_19"}], ["Event 34", [1020, 1100], ["O=C=O", "[H]N([H])[H]"], ["O=C=O", "[H]N([H])[H]"], {"rxn_free_energy": -0.005124088741220561, "rxn_barrier": -0.00392345998414882, "ts": ["[C:5](=[O:6])=[O:7]", "[N:1]([H:2])([H:3])[H:4]"], "cat": {}, "energies": [-49.5718700291705, -49.57187819500993, -49.571876281666476], "dir": "SUCCESSFUL_RCTS/PAT0_SIM125_RCT_3_3"}], ["Event 35", [1580, 1660], ["[H]OC(=O)N([H])[H]", "[H]N([H])[H]"], ["[H]OC(=O)N([H])[H]", "[H]N([H])[H]"], {"rxn_free_energy": 8.132481962973785, "rxn_barrier": 10.563489868875669, "ts": ["[C:1]([O:2][H:7])(=[O:3])[N:4]([H:5])[H:6]", "[N:8]([H:9])([H:10])[H:11]"], "cat": {}, "energies": [-61.33204199180258, -61.319081923144786, -61.315207825481664], "dir": "SUCCESSFUL_RCTS/PAT32_SIM225_RCT_18_18"}], ["Event 36", [1420, 1500], ["[H]N([H])[H]", "[H]OC(=O)N([H])[H]"], ["[H]N([H])[H]", "[H]OC(=O)N([H])[H]"], {"rxn_free_energy": -0.0030003293441190028, "rxn_barrier": -0.3107812497127042, "ts": ["[H:1][N:2]([H:3])[H:4]", "[H:5][O:7][C:6](=[O:8])[N:9]([H:10])[H:11]"], "cat": {}, "energies": [-61.332001531082234, -61.33200631246072, -61.33249679763827], "dir": "SUCCESSFUL_RCTS/PAT9_SIM072_RCT_10_10"}], ["Event 37", [1900, 1980], ["[H]N([H])C(=O)OC(=O)[O-]"], ["[H]N([H])C(=O)OC(=O)[O-]"], {"rxn_free_energy": -0.0029959622349850293, "rxn_barrier": 4.908557446986106, "ts": ["[C:1](=[O:2])([O-:3])[O:9][C:7]([N:4]([H:5])[H:6])=[O:8]"], "cat": {}, "energies": [-86.86242054766625, -86.86242532208523, -86.85459818275805], "dir": "SUCCESSFUL_RCTS/PAT24_SIM010_RCT_10_10"}], ["Event 38", [860, 940], ["[H]OC(=O)N([H])[H]", "[H]N([H])[H]"], ["[H]OC(=O)N([H])[H]", "[H]N([H])[H]"], {"rxn_free_energy": -0.008587082970831987, "rxn_barrier": 0.4719228082993727, "ts": ["[C:1](=[O:2])([O:3][H:5])[N:4]([H:6])[H:7]", "[N:8]([H:9])([H:10])[H:11]"], "cat": {}, "energies": [-61.33202443953491, -61.332038124063864, -61.33127237491004], "dir": "SUCCESSFUL_RCTS/PAT7_SIM138_RCT_7_7"}], ["Event 39", [1580, 1660], ["[H]N([H])C(=O)OC(=O)[O-]"], ["[H]N([H])C(=O)OC(=O)[O-]"], {"rxn_free_energy": 0.00015601479691318334, "rxn_barrier": -0.12027821117710905, "ts": ["[N:1]([H:2])([H:3])[C:4]([O:5][C:6](=[O:7])[O-:8])=[O:9]"], "cat": {}, "energies": [-86.86242495488203, -86.86242470625406, -86.86261663238983], "dir": "SUCCESSFUL_RCTS/PAT3_SIM090_RCT_8_8"}], ["Event 40", [1340, 1580], ["[H]OC(=O)N([H])[H]", "[H]N([H])[H]"], ["[H]N([H])[H]", "[H]OC(=O)N([H])[H]"], {"rxn_free_energy": -8.570629196415899, "rxn_barrier": 8.486400982045167, "ts": ["[H:1][N@+:8]([H:9])([H:10])[H:11]", "[N:12]([H:13])([H:14])[H:15]", "[O:2]=[C:3]([O-:6])[N:7]([H:4])[H:5]"], "cat": {"[H]N([H])[H]": 1}, "energies": [-73.07265518446712, -73.08631349238982, -73.05913110413277], "dir": "SUCCESSFUL_RCTS/PAT38_SIM136_RCT_7_10"}], ["Event 41", [1420, 1500], ["[H]N([H])[H]", "[H]OC(=O)N([H])[H]"], ["[H]N([H])[H]", "[H]OC(=O)N([H])[H]"], {"rxn_free_energy": -0.007703781304387989, "rxn_barrier": -0.3137025997648752, "ts": ["[H:1][N:2]([H:3])[H:4]", "[H:5][O:10][C:9]([N:6]([H:7])[H:8])=[O:11]"], "cat": {}, "energies": [-61.33202685333805, -61.33203913022167, -61.33252677540976], "dir": "SUCCESSFUL_RCTS/PAT9_SIM164_RCT_16_16"}], ["Event 42", [940, 1020], ["[H]OC(=O)N([H])[H]", "[H]N([H])[H]"], ["[H]OC(=O)N([H])[H]", "[H]N([H])[H]"], {"rxn_free_energy": -0.006325431805097068, "rxn_barrier": -0.22974527876596174, "ts": ["[H:5][O:6][C:7](=[O:8])[N:9]([H:10])[H:11]", "[N:1]([H:2])([H:3])[H:4]"], "cat": {}, "energies": [-61.319065086875, -61.31907516719622, -61.319431213058884], "dir": "SUCCESSFUL_RCTS/PAT7_SIM125_RCT_2_2"}], ["Event 43", [1340, 1420], ["[H]N([H])[H]", "[H]OC(=O)N([H])[H]"], ["[H]N([H])[H]", "[H]OC(=O)N([H])[H]"], {"rxn_free_energy": 0.006352616202609802, "rxn_barrier": -0.30961726490452607, "ts": ["[H:8][N:9]([H:10])[H:11]", "[N:1]([H:2])([H:3])[C:4]([O:5][H:6])=[O:7]"], "cat": {}, "energies": [-61.33203697658434, -61.33202685294158, -61.332530388193376], "dir": "SUCCESSFUL_RCTS/PAT11_SIM164_RCT_15_15"}], ["Event 44", [1020, 1100], ["[H][N+]([H])([H])[H]", "[H]N([H])[H]"], ["[H]N([H])[H]", "[H][N+]([H])([H])[H]"], {"rxn_free_energy": -0.007275117888288342, "rxn_barrier": -1.1690817655243444, "ts": ["[H+:5]", "[N:1]([H:2])([H:3])[H:4]", "[N:6]([H:7])([H:8])[H:9]"], "cat": {}, "energies": [-23.857080184397823, -23.857091778155763, -23.858943254001513], "dir": "SUCCESSFUL_RCTS/PAT8_SIM114_RCT_8_8"}], ["Event 45", [1020, 1100], ["[H]N([H])C(=O)OC(=O)[O-]"], ["[H]N([H])C(=O)OC(=O)[O-]"], {"rxn_free_energy": 0.019854937131155652, "rxn_barrier": 3.2674375458238742, "ts": ["[C:1](=[O:2])([O-:3])[O:4][C:5](=[O:6])[N:7]([H:8])[H:9]"], "cat": {}, "energies": [-86.8528135968883, -86.8527819557055, -86.84760654999637], "dir": "SUCCESSFUL_RCTS/PAT5_SIM239_RCT_10_10"}], ["Event 46", [60, 140], ["O=C=O", "[H]N([H])[H]"], ["O=C=O", "[H]N([H])[H]"], {"rxn_free_energy": -0.009059460089847293, "rxn_barrier": -0.0014605083585105163, "ts": ["[C:5](=[O:6])=[O:7]", "[N:1]([H:2])([H:3])[H:4]"], "cat": {}, "energies": [-49.57185758747356, -49.57187202479113, -49.57185991496579], "dir": "SUCCESSFUL_RCTS/PAT1_SIM138_RCT_1_1"}], ["Event 47", [940, 1020], ["[H]OC(=O)N([H])[H]", "[H]N([H])[H]"], ["[H]OC(=O)N([H])[H]", "[H]N([H])[H]"], {"rxn_free_energy": -0.023034834135260578, "rxn_barrier": 0.4666310954721267, "ts": ["[C:5](=[O:6])([O:7][H:9])[N:8]([H:10])[H:11]", "[N:1]([H:2])([H:3])[H:4]"], "cat": {}, "energies": [-61.33198892978258, -61.3320256385061, -61.331245298125886], "dir": "SUCCESSFUL_RCTS/PAT11_SIM057_RCT_9_9"}], ["Event 48", [1900, 1980], ["[H]N([H])C(=O)OC(=O)[O-]"], ["[H]N([H])C(=O)OC(=O)[O-]"], {"rxn_free_energy": 0.004851325208552211, "rxn_barrier": 4.907509802481036, "ts": ["[C:1]([O:2][C:7](=[O:8])[O-:9])(=[O:3])[N:4]([H:5])[H:6]"], "cat": {}, "energies": [-86.8624222554053, -86.86241452424672, -86.85460156004213], "dir": "SUCCESSFUL_RCTS/PAT24_SIM121_RCT_7_7"}], ["Event 49", [1180, 1260], ["[H]N([H])[H]", "[H]OC(=O)N([H])[H]"], ["[H]N([H])[H]", "[H]OC(=O)N([H])[H]"], {"rxn_free_energy": -0.005635727542973087, "rxn_barrier": 0.47259149410405343, "ts": ["[H:1][N:2]([H:3])[H:4]", "[N:5]([H:6])([H:7])[C:8](=[O:9])[O:10][H:11]"], "cat": {}, "energies": [-61.332030208216466, -61.33203918941264, -61.33127707796194], "dir": "SUCCESSFUL_RCTS/PAT16_SIM187_RCT_7_7"}], ["Event 50", [1900, 1980], ["[H][N+]([H])([H])[H]", "[H]N([H])[H]"], ["[H]N([H])[H]", "[H][N+]([H])([H])[H]"], {"rxn_free_energy": -0.004728973380504581, "rxn_barrier": -1.1704846935273212, "ts": ["[H+:3]", "[H:1][N:2]([H:4])[H:5]", "[N:6]([H:7])([H:8])[H:9]"], "cat": {}, "energies": [-23.85708839006763, -23.85709592624416, -23.85895369540247], "dir": "SUCCESSFUL_RCTS/PAT6_SIM119_RCT_9_9"}], ["Event 51", [1260, 1340], ["[H]N([H])C(=O)[O-]"], ["[H]N([H])C(=O)[O-]"], {"rxn_free_energy": 0.008667252203410641, "rxn_barrier": 1.270379023879258, "ts": ["[C:1](=[O:2])([O-:3])[N:4]([H:5])[H:6]"], "cat": {}, "energies": [-49.01547687604097, -49.0154630637529, -49.01345237731526], "dir": "SUCCESSFUL_RCTS/PAT25_SIM146_RCT_29_29"}], ["Event 52", [1820, 1900], ["[H]N([H])C(=O)OC(=O)[O-]"], ["[H]N([H])C(=O)OC(=O)[O-]"], {"rxn_free_energy": -0.014454810939931534, "rxn_barrier": -0.12379432814420681, "ts": ["[N:1]([H:2])([H:3])[C:4]([O:5][C:7](=[O:8])[O-:9])=[O:6]"], "cat": {}, "energies": [-86.86239713874215, -86.8624201741873, -86.86259441959682], "dir": "SUCCESSFUL_RCTS/PAT22_SIM233_RCT_14_14"}], ["Event 53", [780, 940], ["[H]OC(=O)N([H])[H]", "[H]OC(=O)N([H])[H]", "[H]N([H])[H]", "[H]N([H])[H]"], ["[H]OC(=O)N([H])[H]", "[H]OC(=O)N([H])[H]", "[H]N([H])[H]", "[H]N([H])[H]"], {"rxn_free_energy": -2.887391365540567, "rxn_barrier": -0.7395168403472837, "ts": ["[C:1](=[O:2])([O-:3])[N:4]([H:6])[H:7]", "[C:8](=[O:9])([O-:10])[N:11]([H:13])[H:14]", "[H+:18]", "[H:12][N:16]([H:15])[H:17]", "[H:5][N@@+:19]([H:20])([H:21])[H:22]"], "cat": {}, "energies": [-122.66799103552756, -122.6725924340317, -122.66916954278625], "dir": "SUCCESSFUL_RCTS/PAT16_SIM242_RCT_10_14"}], ["Event 54", [460, 540], ["[H]N([H])C(=O)OC(=O)[O-]"], ["[H]N([H])C(=O)OC(=O)[O-]"], {"rxn_free_energy": -0.0001418252625133647, "rxn_barrier": -0.1204435707545989, "ts": ["[C:1]([O:2][C:7](=[O:8])[O-:9])(=[O:3])[N:4]([H:5])[H:6]"], "cat": {}, "energies": [-86.8624132175662, -86.86241344358147, -86.86260515859398], "dir": "SUCCESSFUL_RCTS/PAT24_SIM026_RCT_5_5"}], ["Event 55", [220, 300], ["O=C=O", "[H]N([H])[H]"], ["O=C=O", "[H]N([H])[H]"], {"rxn_free_energy": 0.0027553773218810707, "rxn_barrier": 0.0029252604010587577, "ts": ["[C:5](=[O:6])=[O:7]", "[N:1]([H:2])([H:3])[H:4]"], "cat": {}, "energies": [-49.57188186073833, -49.571877469719766, -49.571877198991054], "dir": "SUCCESSFUL_RCTS/PAT12_SIM050_RCT_2_2"}], ["Event 56", [1580, 1660], ["[H]N([H])C(=O)OC(=O)[O-]"], ["[H]N([H])C(=O)OC(=O)[O-]"], {"rxn_free_energy": -0.00994243816335056, "rxn_barrier": -0.1252078928896083, "ts": ["[C:1](=[O:2])([O-:3])[O:5][C:4](=[O:6])[N:7]([H:8])[H:9]"], "cat": {}, "energies": [-86.86239714023158, -86.8624129846788, -86.8625966737683], "dir": "SUCCESSFUL_RCTS/PAT15_SIM234_RCT_8_8"}], ["Event 57", [780, 860], ["[H]N([H])[H]", "[H][N+]([H])([H])[H]"], ["[H][N+]([H])([H])[H]", "[H]N([H])[H]"], {"rxn_free_energy": 0.004750167182108243, "rxn_barrier": -1.1652190220533218, "ts": ["[H+:9]", "[H:1][N:2]([H:3])[H:4]", "[N:5]([H:6])([H:7])[H:8]"], "cat": {}, "energies": [-23.85708624641543, -23.85707867646408, -23.858943160282063], "dir": "SUCCESSFUL_RCTS/PAT2_SIM117_RCT_7_7"}], ["Event 58", [0, 60], ["O=C=O", "[H]N([H])[H]"], ["O=C=O", "[H]N([H])[H]"], {"rxn_free_energy": 0.23518028706878694, "rxn_barrier": 0.2354719168733535, "ts": ["[C:5](=[O:6])=[O:7]", "[N:1]([H:2])([H:3])[H:4]"], "cat": {}, "energies": [-49.57224965181856, -49.57187486430827, -49.5718743995618], "dir": "SUCCESSFUL_RCTS/PAT6_SIM153_RCT_1_1"}], ["Event 59", [1020, 1100], ["[H]N([H])[H]", "[H]OC(=O)N([H])[H]"], ["[H]N([H])[H]", "[H]OC(=O)N([H])[H]"], {"rxn_free_energy": 8.121541757264227, "rxn_barrier": 10.55865112930394, "ts": ["[H:1][N:2]([H:3])[H:4]", "[H:5][O:11][C:9]([N:6]([H:7])[H:8])=[O:10]"], "cat": {}, "energies": [-61.33204681908521, -61.31910418493483, -61.31522036386618], "dir": "SUCCESSFUL_RCTS/PAT31_SIM017_RCT_7_7"}], ["Event 60", [1260, 1340], ["[H]OC(=O)N([H])[H]", "[H]N([H])[H]"], ["[H]OC(=O)N([H])[H]", "[H]N([H])[H]"], {"rxn_free_energy": 8.123192210059756, "rxn_barrier": 10.557974930561661, "ts": ["[H:5][O:7][C:6](=[O:8])[N:9]([H:10])[H:11]", "[N:1]([H:2])([H:3])[H:4]"], "cat": {}, "energies": [-61.33202447448569, -61.31907921014423, -61.31519909686907], "dir": "SUCCESSFUL_RCTS/PAT29_SIM236_RCT_4_4"}], ["Event 61", [380, 460], ["[H][N+]([H])([H])[H]", "[H]N([H])[H]"], ["[H]N([H])[H]", "[H][N+]([H])([H])[H]"], {"rxn_free_energy": -0.003050729435092329, "rxn_barrier": -1.1672399467251238, "ts": ["[H+:5]", "[N:1]([H:2])([H:3])[H:4]", "[N:6]([H:7])([H:8])[H:9]"], "cat": {}, "energies": [-23.857077686071893, -23.857082547768865, -23.858937820520215], "dir": "SUCCESSFUL_RCTS/PAT6_SIM123_RCT_4_4"}], ["Event 62", [1340, 1420], ["[H]OC(=O)N([H])[H]", "[H]N([H])[H]"], ["[H]OC(=O)N([H])[H]", "[H]N([H])[H]"], {"rxn_free_energy": -0.007221067331332549, "rxn_barrier": 0.4764068678662718, "ts": ["[C:1](=[O:2])([O:3][H:5])[N:4]([H:6])[H:7]", "[N:8]([H:9])([H:10])[H:11]"], "cat": {}, "energies": [-61.33200141520812, -61.332012922830124, -61.33124220470575], "dir": "SUCCESSFUL_RCTS/PAT11_SIM182_RCT_6_6"}], ["Event 63", [1020, 1100], ["[H]N([H])C(=O)[O-]"], ["[H]N([H])C(=O)[O-]"], {"rxn_free_energy": -0.0038355638732756746, "rxn_barrier": 10.017478565969109, "ts": ["[C:1](=[O:2])([O-:3])[N:4]([H:5])[H:6]"], "cat": {}, "energies": [-49.01546942300657, -49.01547553542974, -48.999505390060165], "dir": "SUCCESSFUL_RCTS/PAT13_SIM148_RCT_7_7"}], ["Event 64", [1900, 1980], ["[H]N([H])C(=O)[O-]"], ["[H]N([H])C(=O)[O-]"], {"rxn_free_energy": -9.812638023999654e-05, "rxn_barrier": 1.2660342662668898, "ts": ["[N:1]([H:2])([H:3])[C:4](=[O:5])[O-:6]"], "cat": {}, "energies": [-49.015472828202874, -49.01547298457883, -49.013455253360576], "dir": "SUCCESSFUL_RCTS/PAT10_SIM155_RCT_6_6"}], ["Event 65", [380, 460], ["[H]OC(=O)N([H])[H]", "[H]N([H])[H]"], ["[H]OC(=O)N([H])[H]", "[H]N([H])[H]"], {"rxn_free_energy": -8.090043115585512, "rxn_barrier": 2.449566592811668, "ts": ["[H:5][O:11][C:9]([N:6]([H:7])[H:8])=[O:10]", "[N:1]([H:2])([H:3])[H:4]"], "cat": {}, "energies": [-61.31909834535458, -61.33199078270641, -61.31519467223619], "dir": "SUCCESSFUL_RCTS/PAT27_SIM108_RCT_2_2"}], ["Event 66", [1020, 1100], ["[H]OC(=O)N([H])[H]", "[H]N([H])[H]"], ["[H]OC(=O)N([H])[H]", "[H]N([H])[H]"], {"rxn_free_energy": 0.00021214835858197745, "rxn_barrier": -0.23665876828733648, "ts": ["[C:1](=[O:2])([O:3][H:5])[N:4]([H:6])[H:7]", "[N:8]([H:9])([H:10])[H:11]"], "cat": {}, "energies": [-61.31907502363323, -61.319074685549815, -61.319452167277625], "dir": "SUCCESSFUL_RCTS/PAT16_SIM040_RCT_6_6"}], ["Event 67", [700, 780], ["[H]N([H])C(=O)OC(=O)[O-]"], ["[H]N([H])C(=O)OC(=O)[O-]"], {"rxn_free_energy": 0.005121236284785866, "rxn_barrier": 7.453433714831204, "ts": ["[C:1](=[O:2])([O:3][C:5](=[O:8])[O-:9])[N:4]([H:6])[H:7]"], "cat": {}, "energies": [-86.86239559888958, -86.86238743759587, -86.8505176736608], "dir": "SUCCESSFUL_RCTS/PAT3_SIM025_RCT_9_9"}], ["Event 68", [1900, 1980], ["[H]OC(=O)N([H])[H]", "[H]N([H])[H]"], ["[H]OC(=O)N([H])[H]", "[H]N([H])[H]"], {"rxn_free_energy": -0.004636187173292705, "rxn_barrier": -0.23376520273938944, "ts": ["[C:1](=[O:2])([O:3][H:7])[N:4]([H:5])[H:6]", "[H:8][N:9]([H:10])[H:11]"], "cat": {}, "energies": [-61.31910414708721, -61.31911153539798, -61.31947667949381], "dir": "SUCCESSFUL_RCTS/PAT21_SIM043_RCT_15_15"}], ["Event 69", [1180, 1260], ["[H]N([H])[H]", "[H][N+]([H])([H])[H]"], ["[H][N+]([H])([H])[H]", "[H]N([H])[H]"], {"rxn_free_energy": 0.0013454830530043652, "rxn_barrier": -1.1649522728701642, "ts": ["[H+:5]", "[N:1]([H:2])([H:3])[H:4]", "[N:6]([H:7])([H:8])[H:9]"], "cat": {}, "energies": [-23.857093717103638, -23.85709157291779, -23.858950205874002], "dir": "SUCCESSFUL_RCTS/PAT8_SIM025_RCT_12_12"}], ["Event 70", [1580, 1660], ["[H]N([H])C(=O)OC(=O)[O-]"], ["[H]N([H])C(=O)OC(=O)[O-]"], {"rxn_free_energy": -0.00459928950338535, "rxn_barrier": 1.4286645170844487, "ts": ["[C:1]([O:2][C:5](=[O:6])[O-:7])(=[O:3])[N:4]([H:8])[H:9]"], "cat": {}, "energies": [-86.85280611020521, -86.85281343971519, -86.85052936488752], "dir": "SUCCESSFUL_RCTS/PAT4_SIM017_RCT_12_12"}], ["Event 71", [1820, 1900], ["[H]N([H])C(=O)[O-]"], ["[H]N([H])C(=O)[O-]"], {"rxn_free_energy": -0.0007585093481095484, "rxn_barrier": 10.0237460496826, "ts": ["[N:1]([H:2])([H:3])[C:4](=[O:5])[O-:6]"], "cat": {}, "energies": [-49.01547635906798, -49.01547756784204, -48.99950233814747], "dir": "SUCCESSFUL_RCTS/PAT25_SIM189_RCT_13_13"}], ["Event 72", [700, 780], ["[H]N([H])C(=O)[O-]"], ["[H]N([H])C(=O)[O-]"], {"rxn_free_energy": -0.0014130783483293785, "rxn_barrier": 1.2651660736611758, "ts": ["[C:1](=[O:2])([O-:3])[N:4]([H:5])[H:6]"], "cat": {}, "energies": [-49.01547130871625, -49.01547356062317, -49.01345511744121], "dir": "SUCCESSFUL_RCTS/PAT10_SIM081_RCT_10_10"}], ["Event 73", [1020, 1100], ["[H]N([H])C(=O)OC(=O)[O-]"], ["[H]N([H])C(=O)OC(=O)[O-]"], {"rxn_free_energy": -0.005395869947093332, "rxn_barrier": 4.913372152509885, "ts": ["[N:1]([H:2])([H:3])[C:4]([O:5][C:7](=[O:8])[O-:9])=[O:6]"], "cat": {}, "energies": [-86.8624092901709, -86.86241788912572, -86.8545792524619], "dir": "SUCCESSFUL_RCTS/PAT24_SIM246_RCT_14_14"}], ["Event 74", [620, 700], ["[H]N([H])C(=O)OC(=O)[O-]"], ["[H]N([H])C(=O)OC(=O)[O-]"], {"rxn_free_energy": 0.0013369659054253448, "rxn_barrier": 7.4640760810743405, "ts": ["[C:1](=[O:2])([O-:3])[O:4][C:5]([N:6]([H:7])[H:8])=[O:9]"], "cat": {}, "energies": [-86.86241860207456, -86.86241647146178, -86.85052371698066], "dir": "SUCCESSFUL_RCTS/PAT4_SIM158_RCT_7_7"}], ["Event 75", [1500, 1580], ["O=C=O", "[H]N([H])[H]", "[H]N([H])[H]", "[H]N([H])[H]"], ["[H]OC(=O)N([H])[H]", "[H]N([H])[H]", "[H]N([H])[H]"], {"rxn_free_energy": -0.9952371282495569, "rxn_barrier": 18.40860608723812, "ts": ["[H:8][N@+:12]([H:13])([H:14])[H:15]", "[N:1]([H:2])([H:3])[H:4]", "[N:5]([H:6])([H:7])[C:9](=[O:10])[O-:11]"], "cat": {}, "energies": [-73.07108440245025, -73.0726704301318, -73.04174811866], "dir": "SUCCESSFUL_RCTS/PAT37_SIM026_RCT_12_12"}], ["Event 76", [460, 540], ["[H]N([H])C(=O)OC(=O)[O-]"], ["[H]N([H])C(=O)OC(=O)[O-]"], {"rxn_free_energy": -6.020967600226333, "rxn_barrier": 3.2657124103449293, "ts": ["[C:1](=[O:2])([O:3][C:5](=[O:6])[O-:7])[N:4]([H:8])[H:9]"], "cat": {}, "energies": [-86.8528007790062, -86.86239590062351, -86.84759648132102], "dir": "SUCCESSFUL_RCTS/PAT5_SIM137_RCT_8_8"}], ["Event 77", [860, 940], ["[H]N([H])C(=O)OC(=O)[O-]"], ["[H]N([H])C(=O)OC(=O)[O-]"], {"rxn_free_energy": -0.0008556862976727474, "rxn_barrier": 0.32342522510836835, "ts": ["[C:1](=[O:2])([O-:3])[O:4][C:5]([N:6]([H:7])[H:8])=[O:9]"], "cat": {}, "energies": [-86.85282185388166, -86.85282321751865, -86.85230643766037], "dir": "SUCCESSFUL_RCTS/PAT3_SIM042_RCT_13_13"}], ["Event 78", [1180, 1260], ["[H]N([H])[H]", "[H]OC(=O)N([H])[H]"], ["[H]N([H])[H]", "[H]OC(=O)N([H])[H]"], {"rxn_free_energy": -0.015506775532927357, "rxn_barrier": 0.4651492790517268, "ts": ["[H:8][N:9]([H:10])[H:11]", "[N:1]([H:2])([H:3])[C:4]([O:5][H:7])=[O:6]"], "cat": {}, "energies": [-61.332018654087115, -61.33204336596185, -61.33127738387956], "dir": "SUCCESSFUL_RCTS/PAT21_SIM033_RCT_15_15"}], ["Event 79", [860, 940], ["[H]N([H])C(=O)[O-]"], ["[H]N([H])C(=O)[O-]"], {"rxn_free_energy": 0.0012517316024177702, "rxn_barrier": 1.2680043985956109, "ts": ["[N:1]([H:2])([H:3])[C:4](=[O:5])[O-:6]"], "cat": {}, "energies": [-49.01547149664037, -49.01546950185851, -49.01345078215997], "dir": "SUCCESSFUL_RCTS/PAT25_SIM108_RCT_15_15"}], ["Event 80", [1500, 1580], ["[H]N([H])C(=O)[O-]"], ["[H]N([H])C(=O)[O-]"], {"rxn_free_energy": 0.0018655852886542946, "rxn_barrier": 1.2702389453346634, "ts": ["[C:1](=[O:2])([O-:3])[N:4]([H:5])[H:6]"], "cat": {}, "energies": [-49.01547537358264, -49.01547240055257, -49.0134510980886], "dir": "SUCCESSFUL_RCTS/PAT13_SIM038_RCT_12_12"}], ["Event 81", [1180, 1260], ["[H]N([H])C(=O)OC(=O)[O-]"], ["[H]N([H])C(=O)OC(=O)[O-]"], {"rxn_free_energy": -0.004899514170270749, "rxn_barrier": 7.455227843253573, "ts": ["[C:1](=[O:2])([O-:3])[O:9][C:7]([N:4]([H:5])[H:6])=[O:8]"], "cat": {}, "energies": [-86.86241861455484, -86.86242642250822, -86.85053783017094], "dir": "SUCCESSFUL_RCTS/PAT24_SIM128_RCT_15_15"}], ["Event 82", [1820, 1900], ["[H]N([H])C(=O)OC(=O)[O-]"], ["[H]N([H])C(=O)OC(=O)[O-]"], {"rxn_free_energy": 0.0002898893377127934, "rxn_barrier": -0.12076102776215658, "ts": ["[C:1]([O:2][C:5](=[O:6])[O-:7])(=[O:3])[N:4]([H:8])[H:9]"], "cat": {}, "energies": [-86.86242887759434, -86.86242841562151, -86.86262132452728], "dir": "SUCCESSFUL_RCTS/PAT18_SIM182_RCT_12_12"}], ["Event 83", [1100, 1180], ["[H]OC(=O)N([H])[H]", "[H]N([H])[H]"], ["[H]OC(=O)N([H])[H]", "[H]N([H])[H]"], {"rxn_free_energy": 0.011121194345440089, "rxn_barrier": -0.230061395526429, "ts": ["[C:1](=[O:2])([O:3][H:5])[N:4]([H:6])[H:7]", "[H:8][N:9]([H:10])[H:11]"], "cat": {}, "energies": [-61.31910506964985, -61.319087346715705, -61.319471699603056], "dir": "SUCCESSFUL_RCTS/PAT11_SIM114_RCT_9_9"}], ["Event 84", [1580, 1660], ["[H]N([H])C(=O)OC(=O)[O-]"], ["[H]N([H])C(=O)OC(=O)[O-]"], {"rxn_free_energy": -0.0008457414505129748, "rxn_barrier": 1.434302509046784, "ts": ["[C:1]([O:2][C:5](=[O:6])[O-:7])(=[O:3])[N:4]([H:8])[H:9]"], "cat": {}, "energies": [-86.85278981151006, -86.85279115929876, -86.85050408138758], "dir": "SUCCESSFUL_RCTS/PAT5_SIM167_RCT_9_9"}], ["Event 85", [700, 780], ["[H]N([H])C(=O)[O-]"], ["[H]N([H])C(=O)[O-]"], {"rxn_free_energy": 4.5227713565452636e-05, "rxn_barrier": 1.266615887044711, "ts": ["[N:1]([H:2])([H:3])[C:4](=[O:5])[O-:6]"], "cat": {}, "energies": [-49.015473422470045, -49.01547335039435, -49.013454920746476], "dir": "SUCCESSFUL_RCTS/PAT13_SIM204_RCT_5_5"}], ["Event 86", [1260, 1340], ["[H]OC(=O)N([H])[H]", "[H]N([H])[H]"], ["[H]OC(=O)N([H])[H]", "[H]N([H])[H]"], {"rxn_free_energy": 0.0054255585337816045, "rxn_barrier": -0.22713361475119725, "ts": ["[C:5]([O:6][H:9])(=[O:7])[N:8]([H:10])[H:11]", "[N:1]([H:2])([H:3])[H:4]"], "cat": {}, "energies": [-61.31906545913706, -61.319056812869974, -61.319427423326474], "dir": "SUCCESSFUL_RCTS/PAT38_SIM019_RCT_7_7"}], ["Event 87", [300, 1340], ["O=C=O", "[H]N([H])[H]", "[H]N([H])[H]", "[H]N([H])[H]"], ["[H]N([H])[H]", "[H]N([H])[H]", "[H]OC(=O)N([H])[H]"], {"rxn_free_energy": -0.9983851528694087, "rxn_barrier": 2.0969574564824596, "ts": ["[H+:11]", "[H:3][N:8]([H:9])[H:10]", "[N:12]([H:13])([H:14])[H:15]", "[N:1]([H:2])([H:4])[C:5](=[O:6])[O-:7]"], "cat": {}, "energies": [-73.07108941439569, -73.07268045882554, -73.06774766550129], "dir": "SUCCESSFUL_RCTS/PAT14_SIM185_RCT_1_8"}], ["Event 88", [860, 940], ["[H]OC(=O)N([H])[H]", "[H]N([H])[H]"], ["[H]OC(=O)N([H])[H]", "[H]N([H])[H]"], {"rxn_free_energy": 0.001964085609215516, "rxn_barrier": -0.23853255437597917, "ts": ["[H:1][O:2][C:3](=[O:5])[N:6]([H:4])[H:7]", "[N:8]([H:9])([H:10])[H:11]"], "cat": {}, "energies": [-61.31910646978263, -61.31910333978069, -61.31948659952604], "dir": "SUCCESSFUL_RCTS/PAT28_SIM229_RCT_6_6"}], ["Event 89", [1500, 1580], ["[H]N([H])C(=O)[O-]"], ["[H]N([H])C(=O)[O-]"], {"rxn_free_energy": 0.004295310898000736, "rxn_barrier": 10.017900857244705, "ts": ["[N:1]([H:2])([H:3])[C:4](=[O:5])[O-:6]"], "cat": {}, "energies": [-49.015472044228645, -49.0154651991444, -48.99950733831131], "dir": "SUCCESSFUL_RCTS/PAT25_SIM094_RCT_9_9"}], ["Event 90", [1420, 1500], ["[H]OC(=O)N([H])[H]"], ["[H]OC(=O)N([H])[H]"], {"rxn_free_energy": -0.00014546275820448784, "rxn_barrier": -0.17407376788016177, "ts": ["[C:1]([O:2][H:5])(=[O:3])[N:4]([H:6])[H:7]"], "cat": {}, "energies": [-49.55947597808694, -49.55947620989899, -49.559753385155716], "dir": "SUCCESSFUL_RCTS/PAT19_SIM191_RCT_11_11"}], ["Event 91", [860, 940], ["[H]OC(=O)N([H])[H]"], ["[H]OC(=O)N([H])[H]"], {"rxn_free_energy": -0.00042589653059361157, "rxn_barrier": -0.17288570361240715, "ts": ["[H:1][O:2][C:3]([N:4]([H:6])[H:7])=[O:5]"], "cat": {}, "energies": [-49.55947636351553, -49.559477042231855, -49.55975187726385], "dir": "SUCCESSFUL_RCTS/PAT30_SIM045_RCT_5_5"}], ["Event 92", [140, 220], ["O=C=O", "[H]N([H])[H]"], ["O=C=O", "[H]N([H])[H]"], {"rxn_free_energy": -0.20864833556168597, "rxn_barrier": -0.013388075592780397, "ts": ["[C:5](=[O:6])=[O:7]", "[N:1]([H:2])([H:3])[H:4]"], "cat": {}, "energies": [-49.571858665604054, -49.57219117132205, -49.571880001080686], "dir": "SUCCESSFUL_RCTS/PAT21_SIM065_RCT_2_2"}], ["Event 93", [620, 700], ["[H]OC(=O)N([H])[H]"], ["[H]OC(=O)N([H])[H]"], {"rxn_free_energy": -0.001064323220737947, "rxn_barrier": 32.791665961213, "ts": ["[H+:1]", "[O:2]=[C:3]([N:4]([H:5])[H:6])[O-:7]"], "cat": {}, "energies": [-49.57199706111737, -49.571998757241886, -49.51973967595553], "dir": "SUCCESSFUL_RCTS/PAT19_SIM034_RCT_4_4"}], ["Event 94", [940, 1020], ["[H]OC(=O)N([H])[H]", "[H]N([H])[H]"], ["[H]OC(=O)N([H])[H]", "[H]N([H])[H]"], {"rxn_free_energy": -8.073753461074201, "rxn_barrier": 2.453521524625906, "ts": ["[N:1]([H:2])([H:3])[C:4]([O:5][H:6])=[O:7]", "[N:8]([H:9])([H:10])[H:11]"], "cat": {}, "energies": [-61.31912814776724, -61.331994625634394, -61.315218171998794], "dir": "SUCCESSFUL_RCTS/PAT29_SIM014_RCT_2_2"}], ["Event 95", [460, 540], ["[H]N([H])C(=O)OC(=O)[O-]"], ["[H]N([H])C(=O)OC(=O)[O-]"], {"rxn_free_energy": 0.002521864441183084, "rxn_barrier": 3.26727612100207, "ts": ["[N:1]([H:2])([H:3])[C:4]([O:5][C:7](=[O:8])[O-:9])=[O:6]"], "cat": {}, "energies": [-86.85281626662773, -86.85281224773946, -86.84760947698528], "dir": "SUCCESSFUL_RCTS/PAT4_SIM117_RCT_3_3"}], ["Event 96", [700, 780], ["[H]N([H])C(=O)OC(=O)[O-]"], ["[H]N([H])C(=O)OC(=O)[O-]"], {"rxn_free_energy": 0.005626089265525323, "rxn_barrier": 0.3278244577704931, "ts": ["[C:1](=[O:2])([O-:3])[O:9][C:7]([N:4]([H:5])[H:6])=[O:8]"], "cat": {}, "energies": [-86.85279440933046, -86.85278544349401, -86.85227198241334], "dir": "SUCCESSFUL_RCTS/PAT15_SIM030_RCT_7_7"}], ["Event 97", [860, 940], ["[H]OC(=O)N([H])[H]", "[H]N([H])[H]"], ["[H]OC(=O)N([H])[H]", "[H]N([H])[H]"], {"rxn_free_energy": -0.0048502294663902105, "rxn_barrier": -0.23678425541022258, "ts": ["[H:1][O:2][C:3](=[O:4])[N:5]([H:6])[H:7]", "[N:8]([H:9])([H:10])[H:11]"], "cat": {}, "energies": [-61.31910533086707, -61.31911306027946, -61.31948267448998], "dir": "SUCCESSFUL_RCTS/PAT16_SIM070_RCT_8_8"}], ["Event 98", [700, 780], ["[H]N([H])C(=O)OC(=O)[O-]"], ["[H]N([H])C(=O)OC(=O)[O-]"], {"rxn_free_energy": -0.002018607015836764, "rxn_barrier": 1.4329491853434246, "ts": ["[C:1](=[O:2])([O-:3])[O:4][C:5]([N:6]([H:7])[H:8])=[O:9]"], "cat": {}, "energies": [-86.85281519421349, -86.85281841110172, -86.85053162077186], "dir": "SUCCESSFUL_RCTS/PAT3_SIM200_RCT_3_3"}], ["Event 99", [0, 60], ["O=C=O", "[H]N([H])[H]"], ["O=C=O", "[H]N([H])[H]"], {"rxn_free_energy": -0.0027525712401456773, "rxn_barrier": -0.0014473388401028161, "ts": ["[C:1](=[O:2])=[O:3]", "[N:4]([H:5])([H:6])[H:7]"], "cat": {}, "energies": [-49.571879378659915, -49.57188376520666, -49.57188168516497], "dir": "SUCCESSFUL_RCTS/PAT1_SIM160_RCT_1_1"}], ["Event 100", [780, 860], ["[H]OC(=O)N([H])[H]", "[H]N([H])[H]"], ["[H]OC(=O)N([H])[H]", "[H]N([H])[H]"], {"rxn_free_energy": -0.0052983222719150125, "rxn_barrier": -0.23476924270779034, "ts": ["[C:1](=[O:2])([O:3][H:7])[N:4]([H:5])[H:6]", "[N:8]([H:9])([H:10])[H:11]"], "cat": {}, "energies": [-61.31910270050482, -61.31911114400592, -61.31947683296747], "dir": "SUCCESSFUL_RCTS/PAT16_SIM042_RCT_12_12"}], ["Event 101", [1420, 1500], ["[H]N([H])C(=O)OC(=O)[O-]"], ["[H]N([H])C(=O)OC(=O)[O-]"], {"rxn_free_energy": -0.004937757384176763, "rxn_barrier": 4.901335034641357, "ts": ["[C:1](=[O:2])([O-:3])[O:5][C:4](=[O:6])[N:7]([H:8])[H:9]"], "cat": {}, "energies": [-86.86240609920871, -86.86241396810716, -86.85459524406596], "dir": "SUCCESSFUL_RCTS/PAT24_SIM144_RCT_4_4"}], ["Event 102", [1100, 1180], ["[H]N([H])C(=O)OC(=O)[O-]"], ["[H]N([H])C(=O)OC(=O)[O-]"], {"rxn_free_energy": 0.0010978265489034556, "rxn_barrier": -0.12025242982269335, "ts": ["[C:1]([O:2][C:5](=[O:8])[O-:9])(=[O:3])[N:4]([H:6])[H:7]"], "cat": {}, "energies": [-86.86242028034908, -86.86241853083307, -86.86261191677126], "dir": "SUCCESSFUL_RCTS/PAT5_SIM176_RCT_10_10"}], ["Event 103", [1420, 1500], ["[H]OC(=O)N([H])[H]", "[H]N([H])[H]"], ["[H]OC(=O)N([H])[H]", "[H]N([H])[H]"], {"rxn_free_energy": -0.009776629169055511, "rxn_barrier": 0.08859939876667851, "ts": ["[C:1]([O:2][H:7])(=[O:3])[N:4]([H:5])[H:6]", "[N:8]([H:9])([H:10])[H:11]"], "cat": {}, "energies": [-61.31906374159664, -61.319079321807685, -61.31892254801069], "dir": "SUCCESSFUL_RCTS/PAT21_SIM061_RCT_7_7"}], ["Event 104", [860, 940], ["O=C=O", "[H]N([H])[H]"], ["O=C=O", "[H]N([H])[H]"], {"rxn_free_energy": 0.003932583971041283, "rxn_barrier": 0.0018937786045121357, "ts": ["[C:1](=[O:2])=[O:3]", "[N:4]([H:5])([H:6])[H:7]"], "cat": {}, "energies": [-49.571871173242116, -49.57186490620599, -49.57186815528267], "dir": "SUCCESSFUL_RCTS/PAT14_SIM156_RCT_3_3"}], ["Event 105", [1100, 1180], ["[H]OC(=O)N([H])[H]", "[H]N([H])[H]"], ["[H]OC(=O)N([H])[H]", "[H]N([H])[H]"], {"rxn_free_energy": -0.010321641377584933, "rxn_barrier": 0.0852018311854116, "ts": ["[C:1]([O:2][H:5])(=[O:3])[N:4]([H:6])[H:7]", "[N:8]([H:9])([H:10])[H:11]"], "cat": {}, "energies": [-61.31905967500331, -61.31907612375555, -61.3189238958418], "dir": "SUCCESSFUL_RCTS/PAT29_SIM061_RCT_4_4"}], ["Event 106", [1580, 1660], ["[H]N([H])C(=O)OC(=O)[O-]"], ["[H]N([H])C(=O)OC(=O)[O-]"], {"rxn_free_energy": -0.0017539506776922168, "rxn_barrier": -0.12130761116832678, "ts": ["[N:1]([H:2])([H:3])[C:4]([O:5][C:7](=[O:8])[O-:9])=[O:6]"], "cat": {}, "energies": [-86.86242258216235, -86.86242537728951, -86.86261590014038], "dir": "SUCCESSFUL_RCTS/PAT24_SIM094_RCT_10_10"}], ["Event 107", [1260, 1340], ["[H]OC(=O)N([H])[H]", "[H]N([H])[H]"], ["[H]OC(=O)N([H])[H]", "[H]N([H])[H]"], {"rxn_free_energy": 8.12319233379696, "rxn_barrier": 10.559106632515325, "ts": ["[H:5][O:7][C:6](=[O:8])[N:9]([H:10])[H:11]", "[N:1]([H:2])([H:3])[H:4]"], "cat": {}, "energies": [-61.33202447470624, -61.31907921016759, -61.31519729358915], "dir": "SUCCESSFUL_RCTS/PAT16_SIM236_RCT_4_4"}], ["Event 108", [1020, 1100], ["[H]N([H])[H]", "[H]OC(=O)N([H])[H]"], ["[H]N([H])[H]", "[H]OC(=O)N([H])[H]"], {"rxn_free_energy": -0.01655545030894585, "rxn_barrier": -0.31677683910368754, "ts": ["[H:8][N:9]([H:10])[H:11]", "[N:1]([H:2])([H:3])[C:4]([O:5][H:7])=[O:6]"], "cat": {}, "energies": [-61.33199297201118, -61.33201935507279, -61.332497793245665], "dir": "SUCCESSFUL_RCTS/PAT34_SIM239_RCT_9_9"}], ["Event 109", [0, 60], ["O=C=O", "[H]N([H])[H]"], ["O=C=O", "[H]N([H])[H]"], {"rxn_free_energy": 0.0037865882092141946, "rxn_barrier": 0.00471167469694813, "ts": ["[C:5](=[O:6])=[O:7]", "[N:1]([H:2])([H:3])[H:4]"], "cat": {}, "energies": [-49.57187154346221, -49.57186550908754, -49.57186403485317], "dir": "SUCCESSFUL_RCTS/PAT12_SIM175_RCT_1_1"}], ["Event 110", [540, 620], ["O=C=O", "[H]N([H])[H]", "[H]N([H])[H]"], ["[H]OC(=O)N([H])[H]", "[H]N([H])[H]"], {"rxn_free_energy": 1.2754683980659585, "rxn_barrier": 23.624999359173675, "ts": ["[C:1](=[O:2])([O-:3])[N:4]([H:6])[H:7]", "[H+:5]", "[N:8]([H:9])([H:10])[H:11]"], "cat": {}, "energies": [-61.32112667708475, -61.31909406784134, -61.283477455711825], "dir": "SUCCESSFUL_RCTS/PAT53_SIM109_RCT_5_5"}], ["Event 111", [1180, 1260], ["[H]N([H])C(=O)[O-]"], ["[H]N([H])C(=O)[O-]"], {"rxn_free_energy": 0.0025356408256562873, "rxn_barrier": 10.01836599586215, "ts": ["[C:1](=[O:2])([O-:3])[N:4]([H:5])[H:6]"], "cat": {}, "energies": [-49.01547483085072, -49.015470790008166, -48.99950938368017], "dir": "SUCCESSFUL_RCTS/PAT13_SIM219_RCT_9_9"}], ["Event 112", [1820, 1900], ["[H]N([H])C(=O)OC(=O)[O-]"], ["[H]N([H])C(=O)OC(=O)[O-]"], {"rxn_free_energy": -0.005556810592246635, "rxn_barrier": 0.31834864231305665, "ts": ["[C:1]([O:2][C:7](=[O:8])[O-:9])(=[O:3])[N:4]([H:5])[H:6]"], "cat": {}, "energies": [-86.85281071861446, -86.85281957404717, -86.85230339252628], "dir": "SUCCESSFUL_RCTS/PAT26_SIM219_RCT_12_12"}], ["Event 113", [1100, 1180], ["[H]OC(=O)N([H])[H]", "[H]N([H])[H]"], ["[H]OC(=O)N([H])[H]", "[H]N([H])[H]"], {"rxn_free_energy": -0.010324039285277224, "rxn_barrier": 0.08498937109396966, "ts": ["[C:1]([O:2][H:5])(=[O:3])[N:4]([H:6])[H:7]", "[N:8]([H:9])([H:10])[H:11]"], "cat": {}, "energies": [-61.31905967178867, -61.31907612436226, -61.31892423120736], "dir": "SUCCESSFUL_RCTS/PAT16_SIM061_RCT_4_4"}], ["Event 114", [860, 940], ["[H]OC(=O)N([H])[H]"], ["[H]OC(=O)N([H])[H]"], {"rxn_free_energy": 0.006741823417271484, "rxn_barrier": -0.17128883049741514, "ts": ["[N:1]([H:2])([H:3])[C:4](=[O:5])[O:6][H:7]"], "cat": {}, "energies": [-49.55948168328066, -49.55947093939032, -49.55975465222343], "dir": "SUCCESSFUL_RCTS/PAT30_SIM104_RCT_9_9"}], ["Event 115", [780, 860], ["[H]N([H])C(=O)OC(=O)[O-]"], ["[H]N([H])C(=O)OC(=O)[O-]"], {"rxn_free_energy": -0.010759322164693018, "rxn_barrier": 0.31681953012432224, "ts": ["[C:1](=[O:2])([O-:3])[O:4][C:5]([N:6]([H:7])[H:8])=[O:9]"], "cat": {}, "energies": [-86.85278544349187, -86.85280258974004, -86.85228055422421], "dir": "SUCCESSFUL_RCTS/PAT4_SIM030_RCT_9_9"}], ["Event 116", [540, 620], ["[H]N([H])[H]", "[H]OC(=O)N([H])[H]"], ["[H]N([H])[H]", "[H]OC(=O)N([H])[H]"], {"rxn_free_energy": 0.01802876792476383, "rxn_barrier": -0.3057742895107203, "ts": ["[H:8][N:9]([H:10])[H:11]", "[N:1]([H:2])([H:3])[C:4]([O:5][H:6])=[O:7]"], "cat": {}, "energies": [-61.3320347586495, -61.332006027682596, -61.33252204602424], "dir": "SUCCESSFUL_RCTS/PAT12_SIM146_RCT_12_12"}], ["Event 117", [780, 860], ["[H]N([H])[H]", "[H]OC(=O)N([H])[H]"], ["[H]N([H])[H]", "[H]OC(=O)N([H])[H]"], {"rxn_free_energy": -8.099281816777385, "rxn_barrier": 2.4507305624068407, "ts": ["[H:8][N:9]([H:10])[H:11]", "[N:1]([H:2])([H:3])[C:4](=[O:5])[O:6][H:7]"], "cat": {}, "energies": [-61.319112348091686, -61.332019508402915, -61.315206820050534], "dir": "SUCCESSFUL_RCTS/PAT7_SIM135_RCT_6_6"}], ["Event 118", [1020, 1100], ["[H]N([H])C(=O)[O-]"], ["[H]N([H])C(=O)[O-]"], {"rxn_free_energy": 0.0005131369528882885, "rxn_barrier": 1.2625390892176402, "ts": ["[C:1](=[O:2])([O-:3])[N:4]([H:5])[H:6]"], "cat": {}, "energies": [-49.01546756241205, -49.015466744667826, -49.013455557546386], "dir": "SUCCESSFUL_RCTS/PAT10_SIM244_RCT_13_13"}], ["Event 119", [1820, 1900], ["[H]OC(=O)N([H])[H]", "[H]N([H])[H]"], ["[H]OC(=O)N([H])[H]", "[H]N([H])[H]"], {"rxn_free_energy": -0.0002493203084626288, "rxn_barrier": 0.47742338150073965, "ts": ["[C:1]([O:2][H:5])(=[O:3])[N:4]([H:6])[H:7]", "[N:8]([H:9])([H:10])[H:11]"], "cat": {}, "energies": [-61.33204206407492, -61.33204246139622, -61.33128123363825], "dir": "SUCCESSFUL_RCTS/PAT12_SIM140_RCT_14_14"}], ["Event 120", [860, 940], ["[H]OC(=O)N([H])[H]", "[H]N([H])[H]"], ["[H]OC(=O)N([H])[H]", "[H]N([H])[H]"], {"rxn_free_energy": -0.0015101115144772238, "rxn_barrier": -0.3128558707040344, "ts": ["[H:1][O:2][C:3]([N:4]([H:5])[H:6])=[O:7]", "[H:8][N:9]([H:10])[H:11]"], "cat": {}, "energies": [-61.33203187246148, -61.33203427900219, -61.33253044517062], "dir": "SUCCESSFUL_RCTS/PAT12_SIM030_RCT_10_10"}], ["Event 121", [1580, 1660], ["[H]N([H])C(=O)[O-]"], ["[H]N([H])C(=O)[O-]"], {"rxn_free_energy": -0.0024118384762897662, "rxn_barrier": 10.017257734823097, "ts": ["[C:1](=[O:2])([O-:3])[N:4]([H:5])[H:6]"], "cat": {}, "energies": [-49.01547046529273, -49.01547430884165, -48.999506784266785], "dir": "SUCCESSFUL_RCTS/PAT25_SIM233_RCT_11_11"}], ["Event 122", [1740, 1820], ["[H]N([H])C(=O)OC(=O)[O-]"], ["[H]N([H])C(=O)OC(=O)[O-]"], {"rxn_free_energy": 0.00015255188517801344, "rxn_barrier": -0.1206907887701119, "ts": ["[C:1](=[O:2])([O-:3])[O:4][C:5]([N:6]([H:7])[H:8])=[O:9]"], "cat": {}, "energies": [-86.86241331289257, -86.86241306978316, -86.8626056478914], "dir": "SUCCESSFUL_RCTS/PAT5_SIM168_RCT_14_14"}], ["Event 123", [1820, 1900], ["[H]N([H])C(=O)[O-]"], ["[H]N([H])C(=O)[O-]"], {"rxn_free_energy": 0.003111707853133844, "rxn_barrier": 1.268714538035514, "ts": ["[N:1]([H:2])([H:3])[C:4](=[O:5])[O-:6]"], "cat": {}, "energies": [-49.01547584865394, -49.01547088978067, -49.01345400248263], "dir": "SUCCESSFUL_RCTS/PAT25_SIM118_RCT_19_19"}], ["Event 124", [1900, 1980], ["[H]N([H])[H]", "[H]OC(=O)N([H])[H]"], ["[H]N([H])[H]", "[H]OC(=O)N([H])[H]"], {"rxn_free_energy": -0.005727682561392421, "rxn_barrier": -0.2359199162695955, "ts": ["[H:8][N:9]([H:10])[H:11]", "[N:1]([H:2])([H:3])[C:4]([O:5][H:7])=[O:6]"], "cat": {}, "energies": [-61.31910668753044, -61.31911581526778, -61.31948265372705], "dir": "SUCCESSFUL_RCTS/PAT7_SIM163_RCT_12_12"}], ["Event 125", [1020, 1100], ["[H]N([H])C(=O)OC(=O)[O-]"], ["[H]N([H])C(=O)OC(=O)[O-]"], {"rxn_free_energy": 0.0011934474424929108, "rxn_barrier": 3.2601735508231675, "ts": ["[N:1]([H:2])([H:3])[C:4]([O:5][C:7](=[O:8])[O-:9])=[O:6]"], "cat": {}, "energies": [-86.85281836122131, -86.85281645932213, -86.84762289036169], "dir": "SUCCESSFUL_RCTS/PAT4_SIM188_RCT_8_8"}], ["Event 126", [540, 620], ["[H]N([H])[H]", "[H]OC(=O)N([H])[H]"], ["[H]N([H])[H]", "[H]OC(=O)N([H])[H]"], {"rxn_free_energy": 8.129853124839752, "rxn_barrier": 10.561325980815008, "ts": ["[H:1][N:2]([H:3])[H:4]", "[H:5][O:11][C:9]([N:6]([H:7])[H:8])=[O:10]"], "cat": {}, "energies": [-61.33204715229038, -61.31909127299603, -61.31521643438016], "dir": "SUCCESSFUL_RCTS/PAT16_SIM017_RCT_5_5"}], ["Event 127", [860, 940], ["O=C=O", "[H]N([H])C(=O)[O-]"], ["[H]N([H])C(=O)OC(=O)[O-]"], {"rxn_free_energy": 0.28320113342197545, "rxn_barrier": 0.5884579402054428, "ts": ["[C:1](=[O:2])=[O:3]", "[C:4](=[O:5])([O-:6])[N:7]([H:8])[H:9]"], "cat": {}, "energies": [-86.8532530663712, -86.85280175198159, -86.85231528927658], "dir": "SUCCESSFUL_RCTS/PAT26_SIM025_RCT_10_10"}], ["Event 128", [1100, 1180], ["[H]N([H])C(=O)OC(=O)[O-]"], ["[H]N([H])C(=O)OC(=O)[O-]"], {"rxn_free_energy": -0.0002254236724771346, "rxn_barrier": 0.3228744237045985, "ts": ["[N:1]([H:2])([H:3])[C:4](=[O:5])[O:6][C:7](=[O:8])[O-:9]"], "cat": {}, "energies": [-86.85281520650189, -86.85281556574108, -86.85230066804756], "dir": "SUCCESSFUL_RCTS/PAT5_SIM216_RCT_6_6"}], ["Event 129", [140, 220], ["O=C=O", "[H]N([H])[H]"], ["O=C=O", "[H]N([H])[H]"], {"rxn_free_energy": -0.008196455270728912, "rxn_barrier": -0.003616887922416787, "ts": ["[C:1](=[O:2])=[O:3]", "[N:4]([H:5])([H:6])[H:7]"], "cat": {}, "energies": [-49.57186731019756, -49.571880372215226, -49.57187307413482], "dir": "SUCCESSFUL_RCTS/PAT42_SIM158_RCT_2_2"}], ["Event 130", [860, 940], ["[H]N([H])C(=O)OC(=O)[O-]"], ["[H]N([H])C(=O)OC(=O)[O-]"], {"rxn_free_energy": -0.01180007982404618, "rxn_barrier": -0.1269145446199293, "ts": ["[C:1]([O:2][C:5](=[O:8])[O-:9])(=[O:3])[N:4]([H:6])[H:7]"], "cat": {}, "energies": [-86.86239761872926, -86.86241642354744, -86.86259987201669], "dir": "SUCCESSFUL_RCTS/PAT5_SIM059_RCT_10_10"}], ["Event 131", [1260, 1340], ["[H]OC(=O)N([H])[H]", "[H]N([H])[H]"], ["[H]OC(=O)N([H])[H]", "[H]N([H])[H]"], {"rxn_free_energy": 8.123192121782411, "rxn_barrier": 10.556410372314485, "ts": ["[H:5][O:7][C:6](=[O:8])[N:9]([H:10])[H:11]", "[N:1]([H:2])([H:3])[H:4]"], "cat": {}, "energies": [-61.33202447449558, -61.3190792102948, -61.31520159018696], "dir": "SUCCESSFUL_RCTS/PAT14_SIM236_RCT_4_4"}], ["Event 132", [220, 300], ["O=C=O", "[H]N([H])[H]", "[H]N([H])[H]"], ["[H]OC(=O)N([H])[H]", "[H]N([H])[H]"], {"rxn_free_energy": -0.40475322504056904, "rxn_barrier": 38.15097226558017, "ts": ["[C:1](=[O:2])([O-:3])[N:8]([H:9])[H:10]", "[H+:11]", "[N:4]([H:5])([H:6])[H:7]"], "cat": {}, "energies": [-61.318461266781355, -61.31910628875741, -61.2576631952732], "dir": "SUCCESSFUL_RCTS/PAT53_SIM049_RCT_1_1"}], ["Event 133", [940, 1020], ["[H][N+]([H])([H])[H]", "[H]N([H])[H]"], ["[H]N([H])[H]", "[H][N+]([H])([H])[H]"], {"rxn_free_energy": -0.02390363642715318, "rxn_barrier": -1.18610203468334, "ts": ["[H+:4]", "[H:1][N:2]([H:3])[H:5]", "[N:6]([H:7])([H:8])[H:9]"], "cat": {}, "energies": [-23.85704146488498, -23.857079558147365, -23.85893165829391], "dir": "SUCCESSFUL_RCTS/PAT2_SIM239_RCT_7_7"}], ["Event 134", [860, 940], ["[H]N([H])C(=O)[O-]"], ["[H]N([H])C(=O)[O-]"], {"rxn_free_energy": 0.0018182958293476972, "rxn_barrier": 1.2696857614814345, "ts": ["[C:1](=[O:2])([O-:3])[N:4]([H:5])[H:6]"], "cat": {}, "energies": [-49.01547382771194, -49.0154709300432, -49.013450433781586], "dir": "SUCCESSFUL_RCTS/PAT10_SIM080_RCT_7_7"}], ["Event 135", [1340, 1420], ["[H]N([H])C(=O)OC(=O)[O-]"], ["[H]N([H])C(=O)OC(=O)[O-]"], {"rxn_free_energy": -0.004210744544933334, "rxn_barrier": -0.12269497379396566, "ts": ["[N:1]([H:2])([H:3])[C:4]([O:5][C:6](=[O:7])[O-:8])=[O:9]"], "cat": {}, "energies": [-86.86240597894444, -86.86241268926223, -86.86260150784835], "dir": "SUCCESSFUL_RCTS/PAT18_SIM162_RCT_13_13"}], ["Event 136", [1580, 1660], ["[H]N([H])C(=O)OC(=O)[O-]"], ["[H]N([H])C(=O)OC(=O)[O-]"], {"rxn_free_energy": 0.011042579505748664, "rxn_barrier": -0.11605278579615912, "ts": ["[N:1]([H:2])([H:3])[C:4](=[O:5])[O:6][C:7](=[O:8])[O-:9]"], "cat": {}, "energies": [-86.8624291449052, -86.86241154725307, -86.86261408869957], "dir": "SUCCESSFUL_RCTS/PAT15_SIM189_RCT_9_9"}], ["Event 137", [1420, 1500], ["[H]OC(=O)N([H])[H]", "[H]N([H])[H]"], ["[H]OC(=O)N([H])[H]", "[H]N([H])[H]"], {"rxn_free_energy": -0.003552710568610891, "rxn_barrier": -0.3144648236590728, "ts": ["[C:1]([O:2][H:7])(=[O:3])[N:4]([H:5])[H:6]", "[N:8]([H:9])([H:10])[H:11]"], "cat": {}, "energies": [-61.33202907961326, -61.33203474127634, -61.33253021637859], "dir": "SUCCESSFUL_RCTS/PAT9_SIM008_RCT_16_16"}], ["Event 138", [620, 700], ["[H]N([H])C(=O)OC(=O)[O-]"], ["[H]N([H])C(=O)OC(=O)[O-]"], {"rxn_free_energy": 0.011001551580546037, "rxn_barrier": -0.11540756664603169, "ts": ["[C:1](=[O:2])([O:3][C:5](=[O:6])[O-:7])[N:4]([H:8])[H:9]"], "cat": {}, "energies": [-86.86242302665119, -86.86240549438189, -86.86260694221278], "dir": "SUCCESSFUL_RCTS/PAT5_SIM081_RCT_9_9"}], ["Event 139", [1180, 1260], ["[H]OC(=O)N([H])[H]", "[H]N([H])[H]"], ["[H]OC(=O)N([H])[H]", "[H]N([H])[H]"], {"rxn_free_energy": 0.0032143516489675935, "rxn_barrier": -0.22934086797999395, "ts": ["[N:1]([H:2])([H:3])[C:4]([O:5][H:7])=[O:6]", "[N:8]([H:9])([H:10])[H:11]"], "cat": {}, "energies": [-61.31912475032117, -61.319119627872915, -61.3194902320288], "dir": "SUCCESSFUL_RCTS/PAT7_SIM101_RCT_4_4"}], ["Event 140", [300, 380], ["O=C=O", "[H]N([H])[H]", "[H]N([H])[H]"], ["[H]N([H])[H]", "[H]OC(=O)N([H])[H]"], {"rxn_free_energy": 1.271287161067593, "rxn_barrier": 23.62028235214428, "ts": ["[H+:3]", "[N:1]([H:2])([H:4])[C:5](=[O:6])[O-:7]", "[N:8]([H:9])([H:10])[H:11]"], "cat": {}, "energies": [-61.32111939232297, -61.3190934463736, -61.283477688056784], "dir": "SUCCESSFUL_RCTS/PAT53_SIM160_RCT_3_3"}], ["Event 141", [700, 780], ["[H]N([H])C(=O)OC(=O)[O-]"], ["[H]N([H])C(=O)OC(=O)[O-]"], {"rxn_free_energy": -6.034556134886542, "rxn_barrier": 1.4316016298750651, "ts": ["[C:1](=[O:2])([O-:3])[O:4][C:5]([N:6]([H:7])[H:8])=[O:9]"], "cat": {}, "energies": [-86.85280523960616, -86.86242201615525, -86.85052381365301], "dir": "SUCCESSFUL_RCTS/PAT3_SIM174_RCT_5_5"}], ["Event 142", [1340, 1420], ["[H]N([H])C(=O)OC(=O)[O-]"], ["[H]N([H])C(=O)OC(=O)[O-]"], {"rxn_free_energy": 0.001178952943504797, "rxn_barrier": 7.463529974603929, "ts": ["[C:1](=[O:2])([O:3][C:5](=[O:8])[O-:9])[N:4]([H:6])[H:7]"], "cat": {}, "energies": [-86.86242897601792, -86.86242709721743, -86.85053496120906], "dir": "SUCCESSFUL_RCTS/PAT23_SIM171_RCT_7_7"}], ["Event 143", [1100, 1180], ["[H]N([H])C(=O)[O-]"], ["[H]N([H])C(=O)[O-]"], {"rxn_free_energy": -0.0005815497823075831, "rxn_barrier": 1.2665208666903245, "ts": ["[C:1](=[O:2])([O-:3])[N:4]([H:5])[H:6]"], "cat": {}, "energies": [-49.01547097953236, -49.01547190630049, -49.013452629234926], "dir": "SUCCESSFUL_RCTS/PAT10_SIM241_RCT_10_10"}], ["Event 144", [1100, 1180], ["[H]N([H])[H]", "[H][N+]([H])([H])[H]"], ["[H][N+]([H])([H])[H]", "[H]N([H])[H]"], {"rxn_free_energy": -0.015702798294784513, "rxn_barrier": -1.2524168725590747, "ts": ["[H+:2]", "[N:1]([H:3])([H:4])[H:5]", "[N:6]([H:7])([H:8])[H:9]"], "cat": {}, "energies": [-23.857050164179963, -23.857075188440078, -23.859046038100182], "dir": "SUCCESSFUL_RCTS/PAT8_SIM090_RCT_4_4"}], ["Event 145", [1180, 1260], ["[H][N+]([H])([H])[H]", "[H]N([H])[H]"], ["[H]N([H])[H]", "[H][N+]([H])([H])[H]"], {"rxn_free_energy": -0.04648319534324625, "rxn_barrier": -1.1863471937776837, "ts": ["[H+:3]", "[H:1][N:2]([H:4])[H:5]", "[N:6]([H:7])([H:8])[H:9]"], "cat": {}, "energies": [-23.856989747156096, -23.857063823607273, -23.85888033125494], "dir": "SUCCESSFUL_RCTS/PAT2_SIM116_RCT_8_8"}], ["Event 146", [1900, 1980], ["[H]OC(=O)N([H])[H]", "[H]N([H])[H]"], ["[H]OC(=O)N([H])[H]", "[H]N([H])[H]"], {"rxn_free_energy": 0.00298437629596409, "rxn_barrier": 10.434672695262131, "ts": ["[C:1](=[O:2])([O-:3])[N:4]([H:5])[H:6]", "[H:7][N@+:8]([H:9])([H:10])[H:11]"], "cat": {}, "energies": [-61.332042461509005, -61.33203770555358, -61.315413580539094], "dir": "SUCCESSFUL_RCTS/PAT9_SIM140_RCT_16_16"}], ["Event 147", [1100, 1180], ["[H]OC(=O)N([H])[H]", "[H]N([H])[H]"], ["[H]OC(=O)N([H])[H]", "[H]N([H])[H]"], {"rxn_free_energy": -0.005206889645467058, "rxn_barrier": 10.427386381858872, "ts": ["[C:1](=[O:2])([O-:3])[N:4]([H:6])[H:7]", "[H:5][N@@+:9]([H:8])([H:10])[H:11]"], "cat": {}, "energies": [-61.332033401880985, -61.33204169967342, -61.315416132510386], "dir": "SUCCESSFUL_RCTS/PAT7_SIM011_RCT_8_8"}], ["Event 148", [1500, 1580], ["[H]N([H])C(=O)OC(=O)[O-]"], ["[H]N([H])C(=O)OC(=O)[O-]"], {"rxn_free_energy": 0.0005331336287033679, "rxn_barrier": 1.4373772543830126, "ts": ["[N:1]([H:2])([H:3])[C:4]([O:5][C:6](=[O:7])[O-:8])=[O:9]"], "cat": {}, "energies": [-86.85281533990897, -86.85281449029769, -86.85052470981735], "dir": "SUCCESSFUL_RCTS/PAT4_SIM243_RCT_5_5"}], ["Event 149", [860, 940], ["[H]N([H])C(=O)OC(=O)[O-]"], ["[H]N([H])C(=O)OC(=O)[O-]"], {"rxn_free_energy": 0.0005043462164309034, "rxn_barrier": -0.1196911259785376, "ts": ["[N:1]([H:2])([H:3])[C:4](=[O:5])[O:6][C:7](=[O:8])[O-:9]"], "cat": {}, "energies": [-86.86240490641637, -86.86240410268123, -86.8625956483347], "dir": "SUCCESSFUL_RCTS/PAT5_SIM202_RCT_11_11"}], ["Event 150", [1900, 1980], ["[H]OC(=O)N([H])[H]", "[H]N([H])[H]"], ["[H]OC(=O)N([H])[H]", "[H]N([H])[H]"], {"rxn_free_energy": 0.0029843104769744643, "rxn_barrier": 10.433390532230687, "ts": ["[C:1](=[O:2])([O-:3])[N:4]([H:5])[H:6]", "[H:7][N@+:8]([H:9])([H:10])[H:11]"], "cat": {}, "energies": [-61.33204246151492, -61.33203770566438, -61.315415623822936], "dir": "SUCCESSFUL_RCTS/PAT21_SIM140_RCT_16_16"}], ["Event 151", [620, 700], ["O=C=O", "[H]N([H])[H]"], ["O=C=O", "[H]N([H])[H]"], {"rxn_free_energy": 0.0010675821257077516, "rxn_barrier": -0.0007971348222280384, "ts": ["[C:5](=[O:6])=[O:7]", "[N:1]([H:2])([H:3])[H:4]"], "cat": {}, "energies": [-49.57187917635311, -49.571877475035144, -49.57188044668141], "dir": "SUCCESSFUL_RCTS/PAT0_SIM215_RCT_1_1"}], ["Event 152", [1100, 1180], ["[H]OC(=O)N([H])[H]"], ["[H]OC(=O)N([H])[H]"], {"rxn_free_energy": -0.005339048108375998, "rxn_barrier": -0.1780615878499844, "ts": ["[N:1]([H:2])([H:3])[C:4]([O:5][H:6])=[O:7]"], "cat": {}, "energies": [-49.55947190331805, -49.55948041172057, -49.55975566544803], "dir": "SUCCESSFUL_RCTS/PAT30_SIM168_RCT_7_7"}], ["Event 153", [1260, 1340], ["[H]N([H])C(=O)OC(=O)[O-]"], ["[H]N([H])C(=O)OC(=O)[O-]"], {"rxn_free_energy": -0.00017478977740016433, "rxn_barrier": 4.90341490584076, "ts": ["[N:1]([H:2])([H:3])[C:4](=[O:5])[O:6][C:7](=[O:8])[O-:9]"], "cat": {}, "energies": [-86.86239658672726, -86.86239686527537, -86.85458241706458], "dir": "SUCCESSFUL_RCTS/PAT4_SIM165_RCT_4_4"}], ["Event 154", [1500, 1580], ["O=C=O", "[H]N([H])[H]"], ["O=C=O", "[H]N([H])[H]"], {"rxn_free_energy": -0.004084530943054311, "rxn_barrier": -0.0016629239246100413, "ts": ["[C:5](=[O:6])=[O:7]", "[N:1]([H:2])([H:3])[H:4]"], "cat": {}, "energies": [-49.57187457700498, -49.571881086186515, -49.571877227070274], "dir": "SUCCESSFUL_RCTS/PAT32_SIM108_RCT_19_19"}], ["Event 155", [1900, 1980], ["[H]N([H])[H]", "[H]OC(=O)N([H])[H]"], ["[H]N([H])[H]", "[H]OC(=O)N([H])[H]"], {"rxn_free_energy": -0.0034222293708094827, "rxn_barrier": -0.3139027038636531, "ts": ["[H:8][N:9]([H:10])[H:11]", "[N:1]([H:2])([H:3])[C:4](=[O:5])[O:6][H:7]"], "cat": {}, "energies": [-61.332041748659485, -61.3320472023854, -61.332541989620665], "dir": "SUCCESSFUL_RCTS/PAT16_SIM047_RCT_22_22"}], ["Event 156", [1020, 1100], ["[H]N([H])C(=O)[O-]"], ["[H]N([H])C(=O)[O-]"], {"rxn_free_energy": -0.0010898192153680456, "rxn_barrier": 10.018712589770917, "ts": ["[N:1]([H:2])([H:3])[C:4](=[O:5])[O-:6]"], "cat": {}, "energies": [-49.01546767844181, -49.015469415197195, -48.99950167893301], "dir": "SUCCESSFUL_RCTS/PAT25_SIM204_RCT_11_11"}], ["Event 157", [140, 220], ["O=C=O", "[H]N([H])[H]"], ["O=C=O", "[H]N([H])[H]"], {"rxn_free_energy": 0.002156735620474116, "rxn_barrier": 0.004767029354500026, "ts": ["[C:1](=[O:2])=[O:3]", "[N:4]([H:5])([H:6])[H:7]"], "cat": {}, "energies": [-49.571861645741954, -49.57185820872951, -49.571854048918745], "dir": "SUCCESSFUL_RCTS/PAT1_SIM095_RCT_2_2"}], ["Event 158", [1740, 1820], ["[H]OC(=O)N([H])[H]", "[H]N([H])[H]"], ["[H]OC(=O)N([H])[H]", "[H]N([H])[H]"], {"rxn_free_energy": -0.010018607311708465, "rxn_barrier": -0.318101126239446, "ts": ["[N:1]([H:2])([H:3])[C:4]([O:5][H:7])=[O:6]", "[N:8]([H:9])([H:10])[H:11]"], "cat": {}, "energies": [-61.33201992758014, -61.33203589341188, -61.332526859222284], "dir": "SUCCESSFUL_RCTS/PAT20_SIM083_RCT_10_10"}], ["Event 159", [1740, 1820], ["[H]OC(=O)N([H])[H]"], ["[H]OC(=O)N([H])[H]"], {"rxn_free_energy": 0.0034113938627942275, "rxn_barrier": -0.17039976982543262, "ts": ["[N:1]([H:2])([H:3])[C:4]([O:5][H:6])=[O:7]"], "cat": {}, "energies": [-49.559476072503976, -49.559470636045724, -49.55974762462377], "dir": "SUCCESSFUL_RCTS/PAT30_SIM066_RCT_11_11"}], ["Event 160", [1420, 1500], ["[H]N([H])[H]", "[H]OC(=O)N([H])[H]"], ["[H]N([H])[H]", "[H]OC(=O)N([H])[H]"], {"rxn_free_energy": -0.0030002280429779447, "rxn_barrier": -0.31044949080762807, "ts": ["[H:1][N:2]([H:3])[H:4]", "[H:5][O:7][C:6](=[O:8])[N:9]([H:10])[H:11]"], "cat": {}, "energies": [-61.33200153095004, -61.33200631216709, -61.33249626880915], "dir": "SUCCESSFUL_RCTS/PAT14_SIM072_RCT_10_10"}], ["Event 161", [860, 940], ["[H]N([H])C(=O)OC(=O)[O-]"], ["[H]N([H])C(=O)OC(=O)[O-]"], {"rxn_free_energy": 0.006850781867886781, "rxn_barrier": 3.256923024162199, "ts": ["[N:1]([H:2])([H:3])[C:4]([O:5][C:7](=[O:8])[O-:9])=[O:6]"], "cat": {}, "energies": [-86.85281505288337, -86.8528041353549, -86.84762476212116], "dir": "SUCCESSFUL_RCTS/PAT15_SIM135_RCT_7_7"}], ["Event 162", [1340, 1420], ["[H]OC(=O)N([H])[H]", "[H]N([H])[H]"], ["[H]OC(=O)N([H])[H]", "[H]N([H])[H]"], {"rxn_free_energy": -8.123510054343539, "rxn_barrier": 2.4297138733640224, "ts": ["[C:5]([O:6][H:9])(=[O:7])[N:8]([H:10])[H:11]", "[N:1]([H:2])([H:3])[H:4]"], "cat": {}, "energies": [-61.3190792102343, -61.332024981098094, -61.315207174764566], "dir": "SUCCESSFUL_RCTS/PAT12_SIM236_RCT_5_5"}], ["Event 163", [700, 780], ["[H]OC(=O)N([H])[H]", "[H]N([H])[H]"], ["[H]OC(=O)N([H])[H]", "[H]N([H])[H]"], {"rxn_free_energy": -0.0016710496271020007, "rxn_barrier": -0.3139795213616072, "ts": ["[H:1][O:2][C:3]([N:5]([H:4])[H:6])=[O:7]", "[N:8]([H:9])([H:10])[H:11]"], "cat": {}, "energies": [-61.332028998660945, -61.33203166167551, -61.332529362039864], "dir": "SUCCESSFUL_RCTS/PAT7_SIM152_RCT_5_5"}], ["Event 164", [1340, 1420], ["[H]N([H])C(=O)OC(=O)[O-]"], ["[H]N([H])C(=O)OC(=O)[O-]"], {"rxn_free_energy": 0.007244791799965015, "rxn_barrier": 3.2705272819009217, "ts": ["[N:1]([H:2])([H:3])[C:4]([O:5][C:6](=[O:7])[O-:8])=[O:9]"], "cat": {}, "energies": [-86.85281472936511, -86.85280318393536, -86.84760275861453], "dir": "SUCCESSFUL_RCTS/PAT5_SIM147_RCT_6_6"}], ["Event 165", [1580, 1660], ["[H]N([H])C(=O)OC(=O)[O-]"], ["[H]N([H])C(=O)OC(=O)[O-]"], {"rxn_free_energy": -0.0056257954119600705, "rxn_barrier": -0.1234166296487394, "ts": ["[N:1]([H:2])([H:3])[C:4]([O:5][C:7](=[O:8])[O-:9])=[O:6]"], "cat": {}, "energies": [-86.86240857035622, -86.86241753572438, -86.86260524930381], "dir": "SUCCESSFUL_RCTS/PAT4_SIM034_RCT_14_14"}], ["Event 166", [1260, 1340], ["[H]OC(=O)N([H])[H]"], ["[H]OC(=O)N([H])[H]"], {"rxn_free_energy": -0.0029566645707245556, "rxn_barrier": -0.17537585002427555, "ts": ["[N:1]([H:2])([H:3])[C:4](=[O:5])[O:6][H:7]"], "cat": {}, "energies": [-49.559471880617764, -49.559476592411286, -49.55975136270793], "dir": "SUCCESSFUL_RCTS/PAT30_SIM221_RCT_4_4"}], ["Event 167", [460, 540], ["[H][N+]([H])([H])[H]", "[H]N([H])[H]"], ["[H]N([H])[H]", "[H][N+]([H])([H])[H]"], {"rxn_free_energy": -0.00034512053895770125, "rxn_barrier": 0.07235473218351365, "ts": ["[H:5][N@+:6]([H:7])([H:8])[H:9]", "[N:1]([H:2])([H:3])[H:4]"], "cat": {}, "energies": [-23.857056460665532, -23.857057010655794, -23.856941154870686], "dir": "SUCCESSFUL_RCTS/PAT2_SIM183_RCT_4_4"}], ["Event 168", [300, 380], ["[H]N([H])[H]", "[H][N+]([H])([H])[H]"], ["[H][N+]([H])([H])[H]", "[H]N([H])[H]"], {"rxn_free_energy": -0.05299849814649449, "rxn_barrier": 9.265764515614439, "ts": ["[H:2][N@+:6]([H:7])([H:8])[H:9]", "[N:1]([H:3])([H:4])[H:5]"], "cat": {}, "energies": [-23.856999828351512, -23.857084287705725, -23.842233740355734], "dir": "SUCCESSFUL_RCTS/PAT2_SIM158_RCT_4_4"}], ["Event 169", [1100, 1260], ["[H]OC(=O)N([H])[H]", "[H]N([H])[H]", "[H]N([H])[H]"], ["[H]OC(=O)N([H])[H]", "[H]N([H])[H]", "[H]N([H])[H]"], {"rxn_free_energy": 0.014750234690705882, "rxn_barrier": -0.3136509909889932, "ts": ["[C:1]([O:2][H:5])(=[O:3])[N:4]([H:6])[H:7]", "[H:12][N:13]([H:14])[H:15]", "[N:8]([H:9])([H:10])[H:11]"], "cat": {}, "energies": [-73.0863527321985, -73.08632922596078, -73.08685257202555], "dir": "SUCCESSFUL_RCTS/PAT38_SIM011_RCT_8_9"}], ["Event 170", [1180, 1260], ["[H]N([H])C(=O)OC(=O)[O-]"], ["[H]N([H])C(=O)OC(=O)[O-]"], {"rxn_free_energy": -0.0014645689960233739, "rxn_barrier": 3.2610901227984, "ts": ["[N:1]([H:2])([H:3])[C:4]([O:5][C:7](=[O:8])[O-:9])=[O:6]"], "cat": {}, "energies": [-86.85280132136953, -86.85280365533286, -86.84760438984442], "dir": "SUCCESSFUL_RCTS/PAT5_SIM018_RCT_5_5"}], ["Event 171", [1100, 1180], ["[H]OC(=O)N([H])[H]"], ["[H]OC(=O)N([H])[H]"], {"rxn_free_energy": -0.006322892115935389, "rxn_barrier": -0.17858206675912455, "ts": ["[N:1]([H:2])([H:3])[C:4](=[O:5])[O:6][H:7]"], "cat": {}, "energies": [-49.559467435249054, -49.55947751152298, -49.55975202682353], "dir": "SUCCESSFUL_RCTS/PAT19_SIM127_RCT_14_14"}], ["Event 172", [300, 380], ["[H][N+]([H])([H])[H]", "[H]N([H])[H]"], ["[H]N([H])[H]", "[H][N+]([H])([H])[H]"], {"rxn_free_energy": 0.015487252863521038, "rxn_barrier": -1.1603784565508175, "ts": ["[H+:9]", "[H:5][N:6]([H:7])[H:8]", "[N:1]([H:2])([H:3])[H:4]"], "cat": {}, "energies": [-23.857097396969685, -23.857072716206623, -23.858946596824588], "dir": "SUCCESSFUL_RCTS/PAT2_SIM000_RCT_5_5"}], ["Event 173", [1180, 1260], ["[H]OC(=O)N([H])[H]", "[H]N([H])[H]"], ["[H]OC(=O)N([H])[H]", "[H]N([H])[H]"], {"rxn_free_energy": 8.115644272753743, "rxn_barrier": 10.554591124178614, "ts": ["[C:1](=[O:2])([O:3][H:7])[N:4]([H:5])[H:6]", "[N:8]([H:9])([H:10])[H:11]"], "cat": {}, "energies": [-61.33201602355653, -61.31908278774291, -61.31519603843426], "dir": "SUCCESSFUL_RCTS/PAT32_SIM247_RCT_13_13"}], ["Event 174", [620, 700], ["[H]N([H])C(=O)OC(=O)[O-]"], ["[H]N([H])C(=O)OC(=O)[O-]"], {"rxn_free_energy": -0.007715849007915637, "rxn_barrier": -0.12467041004444168, "ts": ["[C:1](=[O:2])([O-:3])[O:4][C:5](=[O:6])[N:7]([H:8])[H:9]"], "cat": {}, "energies": [-86.86239920736894, -86.86241150348387, -86.86259788436338], "dir": "SUCCESSFUL_RCTS/PAT22_SIM237_RCT_7_7"}], ["Event 175", [620, 700], ["[H]OC(=O)N([H])[H]", "[H]N([H])[H]"], ["[H]OC(=O)N([H])[H]", "[H]N([H])[H]"], {"rxn_free_energy": 0.015536609864848857, "rxn_barrier": -0.2229207824441426, "ts": ["[H:1][O:2][C:3](=[O:4])[N:5]([H:6])[H:7]", "[N:8]([H:9])([H:10])[H:11]"], "cat": {}, "energies": [-61.319111485201, -61.31908672578174, -61.31946673574553], "dir": "SUCCESSFUL_RCTS/PAT12_SIM065_RCT_11_11"}], ["Event 176", [1020, 1100], ["[H][N+]([H])([H])[H]", "[H]N([H])[H]"], ["[H]N([H])[H]", "[H][N+]([H])([H])[H]"], {"rxn_free_energy": -0.008673260785622663, "rxn_barrier": 9.305633077779817, "ts": ["[H:1][N@+:2]([H:3])([H:4])[H:5]", "[N:6]([H:7])([H:8])[H:9]"], "cat": {}, "energies": [-23.856960167784116, -23.856973989647575, -23.842130544534857], "dir": "SUCCESSFUL_RCTS/PAT2_SIM108_RCT_18_18"}], ["Event 177", [540, 620], ["[H]N([H])[H]", "[H]OC(=O)N([H])[H]"], ["[H]N([H])[H]", "[H]OC(=O)N([H])[H]"], {"rxn_free_energy": 0.018028880604448547, "rxn_barrier": -0.3033235923715058, "ts": ["[H:8][N:9]([H:10])[H:11]", "[N:1]([H:2])([H:3])[C:4]([O:5][H:6])=[O:7]"], "cat": {}, "energies": [-61.33203475894742, -61.33200602780095, -61.332518140847384], "dir": "SUCCESSFUL_RCTS/PAT29_SIM146_RCT_12_12"}], ["Event 178", [940, 1020], ["[H]N([H])C(=O)OC(=O)[O-]"], ["[H]N([H])C(=O)OC(=O)[O-]"], {"rxn_free_energy": -0.004701044457503827, "rxn_barrier": -0.12321330362525858, "ts": ["[N:1]([H:2])([H:3])[C:4]([O:5][C:7](=[O:8])[O-:9])=[O:6]"], "cat": {}, "energies": [-86.86239930031694, -86.86240679198544, -86.86259565524054], "dir": "SUCCESSFUL_RCTS/PAT26_SIM199_RCT_10_10"}], ["Event 179", [1660, 1740], ["[H]OC(=O)N([H])[H]", "[H]N([H])[H]"], ["[H]OC(=O)N([H])[H]", "[H]N([H])[H]"], {"rxn_free_energy": -8.105986997757254, "rxn_barrier": 2.4493501129375708, "ts": ["[C:1](=[O:2])([O:3][H:7])[N:4]([H:5])[H:6]", "[N:8]([H:9])([H:10])[H:11]"], "cat": {}, "energies": [-61.31911000843176, -61.33202785423928, -61.31520668029956], "dir": "SUCCESSFUL_RCTS/PAT20_SIM075_RCT_6_6"}], ["Event 180", [1180, 1260], ["[H]N([H])C(=O)[O-]"], ["[H]N([H])C(=O)[O-]"], {"rxn_free_energy": 0.004180148563974861, "rxn_barrier": 10.016046908237993, "ts": ["[C:1](=[O:2])([O-:3])[N:4]([H:5])[H:6]"], "cat": {}, "energies": [-49.01547154766245, -49.01546488610296, -48.9995097962314], "dir": "SUCCESSFUL_RCTS/PAT25_SIM218_RCT_11_11"}], ["Event 181", [1740, 1820], ["[H]N([H])C(=O)[O-]"], ["[H]N([H])C(=O)[O-]"], {"rxn_free_energy": -0.000842892320251309, "rxn_barrier": 10.016289983108175, "ts": ["[C:1](=[O:2])([O-:3])[N:4]([H:5])[H:6]"], "cat": {}, "energies": [-49.01546942914056, -49.01547077238883, -48.99950729034105], "dir": "SUCCESSFUL_RCTS/PAT10_SIM215_RCT_13_13"}], ["Event 182", [540, 620], ["[H]N([H])[H]", "[H]OC(=O)N([H])[H]"], ["[H]N([H])[H]", "[H]OC(=O)N([H])[H]"], {"rxn_free_energy": 8.129852993290946, "rxn_barrier": 10.559766118767456, "ts": ["[H:1][N:2]([H:3])[H:4]", "[H:5][O:11][C:9]([N:6]([H:7])[H:8])=[O:10]"], "cat": {}, "energies": [-61.33204715222851, -61.319091273143805, -61.31521892014234], "dir": "SUCCESSFUL_RCTS/PAT29_SIM017_RCT_5_5"}], ["Event 183", [0, 60], ["O=C=O", "[H]N([H])[H]"], ["O=C=O", "[H]N([H])[H]"], {"rxn_free_energy": -0.0037005540552252545, "rxn_barrier": -0.0020194688959323205, "ts": ["[C:1](=[O:2])=[O:3]", "[N:4]([H:5])([H:6])[H:7]"], "cat": {}, "energies": [-49.57186253596384, -49.57186843323294, -49.57186575422558], "dir": "SUCCESSFUL_RCTS/PAT0_SIM057_RCT_1_1"}], ["Event 184", [460, 540], ["[H]OC(=O)N([H])[H]", "[H]N([H])[H]"], ["[H]OC(=O)N([H])[H]", "[H]N([H])[H]"], {"rxn_free_energy": -9.066782958502984e-05, "rxn_barrier": 0.08730590464081439, "ts": ["[C:1]([O:2][H:7])(=[O:3])[N:4]([H:5])[H:6]", "[H:8][N:9]([H:10])[H:11]"], "cat": {}, "energies": [-61.31911470430212, -61.319114848792, -61.318975572051535], "dir": "SUCCESSFUL_RCTS/PAT20_SIM072_RCT_4_4"}], ["Event 185", [540, 1020], ["[H]OC(=O)N([H])[H]", "[H]N([H])[H]", "[H]N([H])[H]"], ["[H]N([H])[H]", "[H]OC(=O)N([H])[H]", "[H]N([H])[H]"], {"rxn_free_energy": -0.006510846734591099, "rxn_barrier": 11.666380887196222, "ts": ["[H+:3]", "[N:10]([H:11])([H:12])[C:13](=[O:14])[O-:15]", "[N:1]([H:2])([H:4])[H:5]", "[N:6]([H:7])([H:8])[H:9]"], "cat": {}, "energies": [-73.08633670301548, -73.08634707881724, -73.06774494984904], "dir": "SUCCESSFUL_RCTS/PAT38_SIM106_RCT_4_10"}], ["Event 186", [460, 540], ["[H]N([H])[H]", "[H]OC(=O)N([H])[H]"], ["[H]N([H])[H]", "[H]OC(=O)N([H])[H]"], {"rxn_free_energy": -0.014345659887846595, "rxn_barrier": 0.4653488935030571, "ts": ["[H:1][N:2]([H:3])[H:4]", "[H:5][O:10][C:9]([N:6]([H:7])[H:8])=[O:11]"], "cat": {}, "energies": [-61.33201189715162, -61.3320347586517, -61.3312703088349], "dir": "SUCCESSFUL_RCTS/PAT16_SIM146_RCT_11_11"}], ["Event 187", [1740, 1820], ["[H]N([H])C(=O)OC(=O)[O-]"], ["[H]N([H])C(=O)OC(=O)[O-]"], {"rxn_free_energy": 0.00015260850145834584, "rxn_barrier": 4.905567541614117, "ts": ["[C:1](=[O:2])([O-:3])[O:4][C:5]([N:6]([H:7])[H:8])=[O:9]"], "cat": {}, "energies": [-86.8624133128915, -86.86241306969187, -86.85459571274997], "dir": "SUCCESSFUL_RCTS/PAT3_SIM168_RCT_14_14"}], ["Event 188", [1260, 1340], ["[H]N([H])C(=O)OC(=O)[O-]"], ["[H]N([H])C(=O)OC(=O)[O-]"], {"rxn_free_energy": -0.002604786728451771, "rxn_barrier": -0.12229537227075224, "ts": ["[C:1]([O:2][C:5](=[O:8])[O-:9])(=[O:3])[N:4]([H:6])[H:7]"], "cat": {}, "energies": [-86.86242414898786, -86.86242830002256, -86.86261904107964], "dir": "SUCCESSFUL_RCTS/PAT3_SIM001_RCT_12_12"}], ["Event 189", [1500, 1580], ["[H][N+]([H])([H])[H]", "[H]N([H])[H]"], ["[H]N([H])[H]", "[H][N+]([H])([H])[H]"], {"rxn_free_energy": -0.044828750101208896, "rxn_barrier": -1.1894538205225273, "ts": ["[H+:9]", "[H:5][N:6]([H:7])[H:8]", "[N:1]([H:2])([H:3])[H:4]"], "cat": {}, "energies": [-23.856980060136223, -23.857051500033883, -23.858875595010993], "dir": "SUCCESSFUL_RCTS/PAT2_SIM246_RCT_19_19"}], ["Event 190", [1340, 1420], ["[H]N([H])[H]", "[H]OC(=O)N([H])[H]"], ["[H]N([H])[H]", "[H]OC(=O)N([H])[H]"], {"rxn_free_energy": 0.006658412945001232, "rxn_barrier": -0.2255856056505364, "ts": ["[H:1][N:2]([H:3])[H:4]", "[N:5]([H:6])([H:7])[C:8]([O:9][H:11])=[O:10]"], "cat": {}, "energies": [-61.31906923713315, -61.319058626167234, -61.319428734387586], "dir": "SUCCESSFUL_RCTS/PAT11_SIM023_RCT_9_9"}], ["Event 191", [1900, 1980], ["[H]N([H])C(=O)OC(=O)[O-]"], ["[H]N([H])C(=O)OC(=O)[O-]"], {"rxn_free_energy": 0.0036713199281058454, "rxn_barrier": -0.11944233050986001, "ts": ["[N:1]([H:2])([H:3])[C:4](=[O:5])[O:6][C:7](=[O:8])[O-:9]"], "cat": {}, "energies": [-86.86241925139431, -86.86241340071324, -86.86260959682774], "dir": "SUCCESSFUL_RCTS/PAT23_SIM054_RCT_23_23"}], ["Event 192", [1500, 1580], ["[H]N([H])C(=O)OC(=O)[O-]"], ["[H]N([H])C(=O)OC(=O)[O-]"], {"rxn_free_energy": 0.0005330688530441563, "rxn_barrier": 0.32640830582426805, "ts": ["[N:1]([H:2])([H:3])[C:4]([O:5][C:6](=[O:7])[O-:8])=[O:9]"], "cat": {}, "energies": [-86.85281533990805, -86.8528144904, -86.852295169796], "dir": "SUCCESSFUL_RCTS/PAT5_SIM243_RCT_5_5"}], ["Event 193", [1900, 1980], ["[H]N([H])[H]", "[H]OC(=O)N([H])[H]"], ["[H]N([H])[H]", "[H]OC(=O)N([H])[H]"], {"rxn_free_energy": 0.0012891181930083917, "rxn_barrier": -0.23010841258286532, "ts": ["[H:8][N:9]([H:10])[H:11]", "[N:1]([H:2])([H:3])[C:4]([O:5][H:7])=[O:6]"], "cat": {}, "energies": [-61.31911692247392, -61.319114868112116, -61.319483627354344], "dir": "SUCCESSFUL_RCTS/PAT9_SIM029_RCT_12_12"}], ["Event 194", [1020, 1100], ["[H]N([H])C(=O)[O-]"], ["[H]N([H])C(=O)[O-]"], {"rxn_free_energy": -0.0006265697081495888, "rxn_barrier": 10.018530915114077, "ts": ["[N:1]([H:2])([H:3])[C:4](=[O:5])[O-:6]"], "cat": {}, "energies": [-49.01547377106042, -49.01547476957311, -48.9995080610716], "dir": "SUCCESSFUL_RCTS/PAT10_SIM151_RCT_7_7"}], ["Event 195", [620, 700], ["[H]OC(=O)N([H])[H]", "[H]N([H])[H]"], ["[H]OC(=O)N([H])[H]", "[H]N([H])[H]"], {"rxn_free_energy": 0.015537773222847308, "rxn_barrier": -0.2245022629354657, "ts": ["[H:1][O:2][C:3](=[O:4])[N:5]([H:6])[H:7]", "[N:8]([H:9])([H:10])[H:11]"], "cat": {}, "energies": [-61.319111486942646, -61.319086725669436, -61.31946925776276], "dir": "SUCCESSFUL_RCTS/PAT16_SIM065_RCT_11_11"}], ["Event 196", [1100, 1180], ["[H]N([H])C(=O)[O-]"], ["[H]N([H])C(=O)[O-]"], {"rxn_free_energy": 0.0007079104046014493, "rxn_barrier": 1.2676400381788346, "ts": ["[C:1](=[O:2])([O-:3])[N:4]([H:5])[H:6]"], "cat": {}, "energies": [-49.01547460366045, -49.01547347552177, -49.01345446983132], "dir": "SUCCESSFUL_RCTS/PAT10_SIM123_RCT_17_17"}], ["Event 197", [1100, 1180], ["[H]N([H])C(=O)OC(=O)[O-]"], ["[H]N([H])C(=O)OC(=O)[O-]"], {"rxn_free_energy": 0.000161616286311272, "rxn_barrier": -0.12031648199914295, "ts": ["[N:1]([H:2])([H:3])[C:4](=[O:5])[O:6][C:7](=[O:8])[O-:9]"], "cat": {}, "energies": [-86.8624146397572, -86.8624143822026, -86.86260637825407], "dir": "SUCCESSFUL_RCTS/PAT24_SIM151_RCT_9_9"}], ["Event 198", [700, 780], ["[H]OC(=O)N([H])[H]"], ["[H]OC(=O)N([H])[H]"], {"rxn_free_energy": 0.0020404417901555122, "rxn_barrier": -0.22348040273645628, "ts": ["[N:1]([H:2])([H:3])[C:4]([O:5][H:6])=[O:7]"], "cat": {}, "energies": [-49.57199435275139, -49.57199110106687, -49.57235049511682], "dir": "SUCCESSFUL_RCTS/PAT30_SIM164_RCT_5_5"}], ["Event 199", [1580, 1660], ["[H]OC(=O)N([H])[H]", "[H]N([H])[H]"], ["[H]OC(=O)N([H])[H]", "[H]N([H])[H]"], {"rxn_free_energy": 0.003042726582527287, "rxn_barrier": 0.48245911947533643, "ts": ["[H:1][O:6][C:5]([N:2]([H:3])[H:4])=[O:7]", "[N:8]([H:9])([H:10])[H:11]"], "cat": {}, "energies": [-61.332038837116755, -61.33203398817327, -61.331269981638016], "dir": "SUCCESSFUL_RCTS/PAT16_SIM108_RCT_20_20"}], ["Event 200", [700, 780], ["O=C=O", "[H]N([H])[H]"], ["O=C=O", "[H]N([H])[H]"], {"rxn_free_energy": -0.0026763181839456252, "rxn_barrier": -0.0005690985701379034, "ts": ["[C:1](=[O:2])=[O:3]", "[N:4]([H:5])([H:6])[H:7]"], "cat": {}, "energies": [-49.57186671127349, -49.571870976302, -49.57186761819915], "dir": "SUCCESSFUL_RCTS/PAT8_SIM046_RCT_3_3"}], ["Event 201", [1900, 1980], ["[H]OC(=O)N([H])[H]", "[H]N([H])[H]"], ["[H]OC(=O)N([H])[H]", "[H]N([H])[H]"], {"rxn_free_energy": -0.00204368393049986, "rxn_barrier": 0.47596718205225247, "ts": ["[N:1]([H:2])([H:3])[C:4](=[O:5])[O:6][H:7]", "[N:8]([H:9])([H:10])[H:11]"], "cat": {}, "energies": [-61.33199154293677, -61.33199479978802, -61.33123303312558], "dir": "SUCCESSFUL_RCTS/PAT7_SIM093_RCT_14_14"}], ["Event 202", [1340, 1420], ["[H]OC(=O)N([H])[H]", "[H]N([H])[H]"], ["[H]OC(=O)N([H])[H]", "[H]N([H])[H]"], {"rxn_free_energy": -0.005303339068248235, "rxn_barrier": -0.3153416449773812, "ts": ["[C:1]([O:2][H:5])(=[O:3])[N:4]([H:6])[H:7]", "[N:8]([H:9])([H:10])[H:11]"], "cat": {}, "energies": [-61.33202062820846, -61.33202907970442, -61.33252316229193], "dir": "SUCCESSFUL_RCTS/PAT11_SIM008_RCT_14_14"}], ["Event 203", [60, 140], ["O=C=O", "[H]N([H])[H]"], ["O=C=O", "[H]N([H])[H]"], {"rxn_free_energy": 0.00019769328767442574, "rxn_barrier": -0.0021517388971046716, "ts": ["[C:1](=[O:2])=[O:3]", "[N:4]([H:5])([H:6])[H:7]"], "cat": {}, "energies": [-49.571873225836455, -49.5718729107889, -49.57187665488603], "dir": "SUCCESSFUL_RCTS/PAT21_SIM025_RCT_1_1"}], ["Event 204", [1580, 1660], ["[H]OC(=O)N([H])[H]"], ["[H]OC(=O)N([H])[H]"], {"rxn_free_energy": -0.001141113235407083, "rxn_barrier": -0.1760984676290506, "ts": ["[C:1]([O:2][H:5])(=[O:3])[N:4]([H:6])[H:7]"], "cat": {}, "energies": [-49.55947129373071, -49.55947311222916, -49.55975192739721], "dir": "SUCCESSFUL_RCTS/PAT30_SIM191_RCT_12_12"}], ["Event 205", [1020, 1100], ["[H]OC(=O)N([H])[H]", "[H]N([H])[H]"], ["[H]N([H])[H]", "[H]OC(=O)N([H])[H]"], {"rxn_free_energy": 0.007861158788912833, "rxn_barrier": 10.435884600459161, "ts": ["[C:6](=[O:7])([O-:8])[N:9]([H:10])[H:11]", "[H:1][N@+:2]([H:3])([H:4])[H:5]"], "cat": {}, "energies": [-61.33204196853118, -61.33202944084798, -61.31541115624748], "dir": "SUCCESSFUL_RCTS/PAT27_SIM044_RCT_9_9"}], ["Event 206", [60, 140], ["O=C=O", "[H]N([H])[H]"], ["O=C=O", "[H]N([H])[H]"], {"rxn_free_energy": 0.25333113228525117, "rxn_barrier": 0.25666305044037807, "ts": ["[C:5](=[O:6])=[O:7]", "[N:1]([H:2])([H:3])[H:4]"], "cat": {}, "energies": [-49.57226199758407, -49.571858284562325, -49.57185297475798], "dir": "SUCCESSFUL_RCTS/PAT14_SIM030_RCT_1_1"}], ["Event 207", [1260, 1340], ["[H]N([H])C(=O)[O-]"], ["[H]N([H])C(=O)[O-]"], {"rxn_free_energy": 0.008667252252456088, "rxn_barrier": 1.2703581832561461, "ts": ["[C:1](=[O:2])([O-:3])[N:4]([H:5])[H:6]"], "cat": {}, "energies": [-49.015476876040964, -49.01546306375281, -49.01345241052724], "dir": "SUCCESSFUL_RCTS/PAT10_SIM146_RCT_29_29"}], ["Event 208", [140, 220], ["O=C=O", "[H]N([H])[H]"], ["O=C=O", "[H]N([H])[H]"], {"rxn_free_energy": 0.018569352885524127, "rxn_barrier": 0.007185181865815239, "ts": ["[C:5](=[O:6])=[O:7]", "[N:1]([H:2])([H:3])[H:4]"], "cat": {}, "energies": [-49.57188573837598, -49.57185614592322, -49.5718742879417], "dir": "SUCCESSFUL_RCTS/PAT1_SIM244_RCT_2_2"}], ["Event 209", [1260, 1340], ["[H]OC(=O)N([H])[H]", "[H]N([H])[H]"], ["[H]OC(=O)N([H])[H]", "[H]N([H])[H]"], {"rxn_free_energy": -0.007105088363865144, "rxn_barrier": 0.08527248227513512, "ts": ["[C:1]([O:2][H:5])(=[O:3])[N:4]([H:6])[H:7]", "[N:8]([H:9])([H:10])[H:11]"], "cat": {}, "energies": [-61.31906431984589, -61.31907564264174, -61.31892842809354], "dir": "SUCCESSFUL_RCTS/PAT28_SIM002_RCT_8_8"}], ["Event 210", [60, 380], ["O=C=O", "O=C=O", "[H]N([H])[H]", "[H]N([H])[H]"], ["[H]N([H])C(=O)OC(=O)[O-]", "[H][N+]([H])([H])[H]"], {"rxn_free_energy": 2.536092104333653, "rxn_barrier": 9.516376369148022, "ts": ["[C:16](=[O:17])=[O:18]", "[C:5](=[O:6])=[O:7]", "[N:12]([H:13])([H:14])[C:19](=[O:20])[O-:21]", "[N:1]([H:2])([H:3])[H:4]", "[N@@+:8]([H:9])([H:10])([H:11])[H:15]"], "cat": {"O=C=O": 1, "[H]N([H])[H]": 1}, "energies": [-148.72380184815006, -148.7197602864295, -148.70863638062377], "dir": "SUCCESSFUL_RCTS/PAT8_SIM162_RCT_1_4"}], ["Event 211", [540, 620], ["[H]OC(=O)N([H])[H]", "[H]N([H])[H]"], ["[H]OC(=O)N([H])[H]", "[H]N([H])[H]"], {"rxn_free_energy": -0.0020528511398069968, "rxn_barrier": -0.2357081969115368, "ts": ["[H:1][N:2]([C:3](=[O:4])[O:5][H:6])[H:7]", "[N:8]([H:9])([H:10])[H:11]"], "cat": {}, "energies": [-61.319118601746574, -61.31912187320685, -61.31949423054343], "dir": "SUCCESSFUL_RCTS/PAT34_SIM235_RCT_4_4"}], ["Event 212", [1580, 1660], ["[H]N([H])[H]", "[H]OC(=O)N([H])[H]"], ["[H]N([H])[H]", "[H]OC(=O)N([H])[H]"], {"rxn_free_energy": -0.008405629121052458, "rxn_barrier": 0.47277464004404146, "ts": ["[H:1][N:2]([H:3])[H:4]", "[H:5][O:8][C:6](=[O:7])[N:9]([H:10])[H:11]"], "cat": {}, "energies": [-61.33202832291218, -61.33204171827303, -61.33127490079301], "dir": "SUCCESSFUL_RCTS/PAT20_SIM215_RCT_11_11"}], ["Event 213", [700, 780], ["[H]OC(=O)N([H])[H]"], ["[H]OC(=O)N([H])[H]"], {"rxn_free_energy": -0.0006293222099636751, "rxn_barrier": -0.2278466305638783, "ts": ["[N:1]([H:2])([H:3])[C:4]([O:5][H:7])=[O:6]"], "cat": {}, "energies": [-49.571992054721946, -49.57199305762107, -49.57235515518611], "dir": "SUCCESSFUL_RCTS/PAT17_SIM034_RCT_6_6"}], ["Event 214", [1580, 1660], ["[H]N([H])C(=O)OC(=O)[O-]"], ["[H]N([H])C(=O)OC(=O)[O-]"], {"rxn_free_energy": 0.0022960132707568024, "rxn_barrier": 3.26302795581563, "ts": ["[C:1](=[O:2])([O-:3])[O:4][C:5](=[O:6])[N:7]([H:8])[H:9]"], "cat": {}, "energies": [-86.85281047993497, -86.85280682096717, -86.84761046024452], "dir": "SUCCESSFUL_RCTS/PAT18_SIM220_RCT_7_7"}], ["Event 215", [1340, 1420], ["[H]N([H])C(=O)[O-]"], ["[H]N([H])C(=O)[O-]"], {"rxn_free_energy": 0.0010177563390819202, "rxn_barrier": 1.2677395252670336, "ts": ["[N:1]([H:2])([H:3])[C:4](=[O:5])[O-:6]"], "cat": {}, "energies": [-49.015472486518135, -49.01547086460344, -49.013452194144605], "dir": "SUCCESSFUL_RCTS/PAT13_SIM056_RCT_11_11"}], ["Event 216", [1100, 1180], ["[H][N+]([H])([H])[H]", "[H]N([H])[H]"], ["[H]N([H])[H]", "[H][N+]([H])([H])[H]"], {"rxn_free_energy": -0.01855150800957856, "rxn_barrier": -1.1830864288395648, "ts": ["[H+:3]", "[H:1][N:2]([H:4])[H:5]", "[N:6]([H:7])([H:8])[H:9]"], "cat": {}, "energies": [-23.85705594835252, -23.85708551236737, -23.85894133603806], "dir": "SUCCESSFUL_RCTS/PAT2_SIM165_RCT_2_2"}], ["Event 217", [1580, 1660], ["[H][N+]([H])([H])[H]", "[H]N([H])[H]"], ["[H]N([H])[H]", "[H][N+]([H])([H])[H]"], {"rxn_free_energy": 0.0063117416380606885, "rxn_barrier": -1.1662913925082954, "ts": ["[H+:4]", "[H:1][N:2]([H:3])[H:5]", "[N:6]([H:7])([H:8])[H:9]"], "cat": {}, "energies": [-23.857087270770823, -23.8570772122665, -23.858945893586185], "dir": "SUCCESSFUL_RCTS/PAT2_SIM193_RCT_12_12"}], ["Event 218", [940, 1020], ["[H]N([H])C(=O)OC(=O)[O-]"], ["[H]N([H])C(=O)OC(=O)[O-]"], {"rxn_free_energy": 0.0030458348020497685, "rxn_barrier": -0.11653645677072487, "ts": ["[N:1]([H:2])([H:3])[C:4](=[O:5])[O:6][C:7](=[O:8])[O-:9]"], "cat": {}, "energies": [-86.86240730210534, -86.86240244820854, -86.86259301668642], "dir": "SUCCESSFUL_RCTS/PAT5_SIM019_RCT_4_4"}], ["Event 219", [700, 780], ["[H]N([H])C(=O)OC(=O)[O-]"], ["[H]N([H])C(=O)OC(=O)[O-]"], {"rxn_free_energy": 0.004829309777559459, "rxn_barrier": -0.11888071899024034, "ts": ["[C:1]([O:2][C:5](=[O:6])[O-:7])(=[O:3])[N:4]([H:8])[H:9]"], "cat": {}, "energies": [-86.8624243562449, -86.8624166601705, -86.86261380668417], "dir": "SUCCESSFUL_RCTS/PAT5_SIM184_RCT_8_8"}], ["Event 220", [140, 220], ["O=C=O", "[H]N([H])[H]"], ["O=C=O", "[H]N([H])[H]"], {"rxn_free_energy": 0.2184614944483308, "rxn_barrier": 0.21877235534266368, "ts": ["[C:1](=[O:2])=[O:3]", "[N:4]([H:5])([H:6])[H:7]"], "cat": {}, "energies": [-49.57221565454352, -49.57186751040007, -49.57186701500659], "dir": "SUCCESSFUL_RCTS/PAT32_SIM164_RCT_2_2"}], ["Event 221", [1900, 1980], ["[H]N([H])C(=O)OC(=O)[O-]"], ["[H]N([H])C(=O)OC(=O)[O-]"], {"rxn_free_energy": 0.00865255240018216, "rxn_barrier": -0.11609372299620249, "ts": ["[C:1](=[O:2])([O:3][C:5](=[O:6])[O-:7])[N:4]([H:8])[H:9]"], "cat": {}, "energies": [-86.86241890099576, -86.86240511213356, -86.86260391002838], "dir": "SUCCESSFUL_RCTS/PAT22_SIM024_RCT_7_7"}], ["Event 222", [1020, 1100], ["[H][N+]([H])([H])[H]", "[H]N([H])[H]"], ["[H]N([H])[H]", "[H][N+]([H])([H])[H]"], {"rxn_free_energy": -0.008672944529434908, "rxn_barrier": 9.092675658941777, "ts": ["[H:1][N@+:2]([H:3])([H:4])[H:5]", "[N:6]([H:7])([H:8])[H:9]"], "cat": {}, "energies": [-23.856960169096283, -23.85697399045575, -23.842469918597175], "dir": "SUCCESSFUL_RCTS/PAT8_SIM108_RCT_18_18"}], ["Event 223", [1660, 1740], ["[H]OC(=O)N([H])[H]", "[H]N([H])[H]"], ["[H]OC(=O)N([H])[H]", "[H]N([H])[H]"], {"rxn_free_energy": -0.014200962158356235, "rxn_barrier": -0.3196822570946961, "ts": ["[N:1]([H:2])([H:3])[C:4]([O:5][H:7])=[O:6]", "[N:8]([H:9])([H:10])[H:11]"], "cat": {}, "energies": [-61.33199729688654, -61.33201992779374, -61.332506748247084], "dir": "SUCCESSFUL_RCTS/PAT28_SIM083_RCT_9_9"}], ["Event 224", [60, 140], ["O=C=O", "[H]N([H])[H]"], ["O=C=O", "[H]N([H])[H]"], {"rxn_free_energy": 0.2156596550638309, "rxn_barrier": 0.20745732256128455, "ts": ["[C:1](=[O:2])=[O:3]", "[N:4]([H:5])([H:6])[H:7]"], "cat": {}, "energies": [-49.57221098946571, -49.571867310383595, -49.57188038176732], "dir": "SUCCESSFUL_RCTS/PAT0_SIM158_RCT_1_1"}], ["Event 225", [940, 1020], ["[H]OC(=O)N([H])[H]", "[H]N([H])[H]"], ["[H]OC(=O)N([H])[H]", "[H]N([H])[H]"], {"rxn_free_energy": -0.002438545701733084, "rxn_barrier": -0.2381272562018248, "ts": ["[H:1][O:2][C:3](=[O:4])[N:5]([H:6])[H:7]", "[H:8][N:9]([H:10])[H:11]"], "cat": {}, "energies": [-61.31911493023726, -61.31911881634729, -61.31949441409025], "dir": "SUCCESSFUL_RCTS/PAT29_SIM170_RCT_2_2"}], ["Event 226", [1420, 1500], ["[H]N([H])C(=O)OC(=O)[O-]"], ["[H]N([H])C(=O)OC(=O)[O-]"], {"rxn_free_energy": 0.00507424427273817, "rxn_barrier": 0.3240414583548414, "ts": ["[C:1](=[O:2])([O:3][C:5](=[O:8])[O-:9])[N:4]([H:6])[H:7]"], "cat": {}, "energies": [-86.85281568549249, -86.85280759908609, -86.85229928723088], "dir": "SUCCESSFUL_RCTS/PAT4_SIM193_RCT_11_11"}], ["Event 227", [1260, 1340], ["[H]OC(=O)N([H])[H]", "[H]N([H])[H]"], ["[H]OC(=O)N([H])[H]", "[H]N([H])[H]"], {"rxn_free_energy": -0.0018836380793956025, "rxn_barrier": 0.4771072584713726, "ts": ["[N:1]([H:2])([H:3])[C:4](=[O:5])[O:6][H:7]", "[N:8]([H:9])([H:10])[H:11]"], "cat": {}, "energies": [-61.33204445017822, -61.332047451977544, -61.33128412352087], "dir": "SUCCESSFUL_RCTS/PAT7_SIM056_RCT_10_10"}], ["Event 228", [780, 860], ["[H]N([H])C(=O)OC(=O)[O-]"], ["[H]N([H])C(=O)OC(=O)[O-]"], {"rxn_free_energy": 0.00757302794448485, "rxn_barrier": -0.11777210922914397, "ts": ["[C:1]([O:2][C:5](=[O:8])[O-:9])(=[O:3])[N:4]([H:6])[H:7]"], "cat": {}, "energies": [-86.86240968733823, -86.8623976188255, -86.86259737107716], "dir": "SUCCESSFUL_RCTS/PAT5_SIM059_RCT_8_8"}], ["Event 229", [140, 220], ["O=C=O", "[H]N([H])[H]"], ["O=C=O", "[H]N([H])[H]"], {"rxn_free_energy": 0.00450847126479097, "rxn_barrier": 0.0013022107457340084, "ts": ["[C:1](=[O:2])=[O:3]", "[N:4]([H:5])([H:6])[H:7]"], "cat": {}, "energies": [-49.57188376299669, -49.571876578216276, -49.571881687770365], "dir": "SUCCESSFUL_RCTS/PAT1_SIM230_RCT_2_2"}], ["Event 230", [700, 780], ["[H]OC(=O)N([H])[H]", "[H]N([H])[H]"], ["[H]OC(=O)N([H])[H]", "[H]N([H])[H]"], {"rxn_free_energy": -0.0016710557889935914, "rxn_barrier": -0.3141477193105711, "ts": ["[H:1][O:2][C:3]([N:5]([H:4])[H:6])=[O:7]", "[N:8]([H:9])([H:10])[H:11]"], "cat": {}, "energies": [-61.33202899873502, -61.3320316617594, -61.3325296301572], "dir": "SUCCESSFUL_RCTS/PAT16_SIM152_RCT_5_5"}], ["Event 231", [1260, 1340], ["[H]OC(=O)N([H])[H]", "[H]N([H])[H]"], ["[H]OC(=O)N([H])[H]", "[H]N([H])[H]"], {"rxn_free_energy": 8.123192448104062, "rxn_barrier": 10.556362810153576, "ts": ["[H:5][O:7][C:6](=[O:8])[N:9]([H:10])[H:11]", "[N:1]([H:2])([H:3])[H:4]"], "cat": {}, "energies": [-61.332024474709876, -61.31907920998906, -61.31520166619716], "dir": "SUCCESSFUL_RCTS/PAT21_SIM236_RCT_4_4"}], ["Event 232", [1180, 1260], ["O=C=O", "[H]N([H])[H]"], ["O=C=O", "[H]N([H])[H]"], {"rxn_free_energy": 0.20112749351085576, "rxn_barrier": 0.2020455370679684, "ts": ["[C:1](=[O:2])=[O:3]", "[N:4]([H:5])([H:6])[H:7]"], "cat": {}, "energies": [-49.57220754644002, -49.57188702607038, -49.57188556305975], "dir": "SUCCESSFUL_RCTS/PAT1_SIM098_RCT_6_6"}], ["Event 233", [1500, 1580], ["O=C=O", "[H]N([H])[H]"], ["O=C=O", "[H]N([H])[H]"], {"rxn_free_energy": -0.004084605799782182, "rxn_barrier": -0.0013980485272066332, "ts": ["[C:5](=[O:6])=[O:7]", "[N:1]([H:2])([H:3])[H:4]"], "cat": {}, "energies": [-49.571874576877235, -49.57188108617807, -49.571876804832364], "dir": "SUCCESSFUL_RCTS/PAT31_SIM108_RCT_19_19"}], ["Event 234", [1100, 1180], ["[H]N([H])[H]", "[H][N+]([H])([H])[H]"], ["[H][N+]([H])([H])[H]", "[H]N([H])[H]"], {"rxn_free_energy": -0.015703047532598532, "rxn_barrier": -1.1657252223191732, "ts": ["[H+:2]", "[N:1]([H:3])([H:4])[H:5]", "[N:6]([H:7])([H:8])[H:9]"], "cat": {}, "energies": [-23.85705016428133, -23.857075188938634, -23.858907884837755], "dir": "SUCCESSFUL_RCTS/PAT2_SIM090_RCT_4_4"}], ["Event 235", [780, 940], ["[H]OC(=O)N([H])[H]", "[H]OC(=O)N([H])[H]", "[H]N([H])[H]", "[H]N([H])[H]"], ["[H]OC(=O)N([H])[H]", "[H]OC(=O)N([H])[H]", "[H]N([H])[H]", "[H]N([H])[H]"], {"rxn_free_energy": -2.887666577832139, "rxn_barrier": -0.7340254913192811, "ts": ["[C:1](=[O:2])([O-:3])[N:4]([H:6])[H:7]", "[C:8](=[O:9])([O-:10])[N:11]([H:13])[H:14]", "[H+:18]", "[H:12][N:16]([H:15])[H:17]", "[H:5][N@@+:19]([H:20])([H:21])[H:22]"], "cat": {}, "energies": [-122.66799059664486, -122.67259243373222, -122.66916035279155], "dir": "SUCCESSFUL_RCTS/PAT32_SIM242_RCT_10_14"}], ["Event 236", [780, 860], ["[H]N([H])C(=O)OC(=O)[O-]"], ["[H]N([H])C(=O)OC(=O)[O-]"], {"rxn_free_energy": -0.003022725363320362, "rxn_barrier": -0.12237974150571021, "ts": ["[C:1](=[O:2])([O-:3])[O:8][C:7]([N:4]([H:5])[H:6])=[O:9]"], "cat": {}, "energies": [-86.86241413711066, -86.86241895417984, -86.86260916365477], "dir": "SUCCESSFUL_RCTS/PAT15_SIM129_RCT_3_3"}], ["Event 237", [1820, 1900], ["[H]OC(=O)N([H])[H]"], ["[H]OC(=O)N([H])[H]"], {"rxn_free_energy": -0.0031732539410115027, "rxn_barrier": -0.2299776546260662, "ts": ["[H:1][O:2][C:3]([N:4]([H:5])[H:6])=[O:7]"], "cat": {}, "energies": [-49.57198862366448, -49.5719936806187, -49.57235512016669], "dir": "SUCCESSFUL_RCTS/PAT30_SIM136_RCT_16_16"}], ["Event 238", [1420, 1500], ["[H]N([H])[H]", "[H]OC(=O)N([H])[H]"], ["[H]N([H])[H]", "[H]OC(=O)N([H])[H]"], {"rxn_free_energy": -0.0023705570217965218, "rxn_barrier": -0.3143032170882187, "ts": ["[H:8][N:9]([H:10])[H:11]", "[N:1]([H:2])([H:3])[C:4](=[O:5])[O:6][H:7]"], "cat": {}, "energies": [-61.33203149025062, -61.332035268012675, -61.33253236947684], "dir": "SUCCESSFUL_RCTS/PAT9_SIM048_RCT_13_13"}], ["Event 239", [300, 380], ["O=C=O", "[H]N([H])[H]", "[H]N([H])[H]"], ["[H]OC(=O)N([H])[H]", "[H]N([H])[H]"], {"rxn_free_energy": 1.2744510405822846, "rxn_barrier": 23.626425152331155, "ts": ["[C:1](=[O:2])([O-:3])[N:8]([H:9])[H:11]", "[H+:10]", "[N:4]([H:5])([H:6])[H:7]"], "cat": {}, "energies": [-61.32112668113373, -61.319095693169395, -61.283475187591335], "dir": "SUCCESSFUL_RCTS/PAT53_SIM242_RCT_1_1"}], ["Event 240", [140, 220], ["O=C=O", "[H]N([H])[H]"], ["O=C=O", "[H]N([H])[H]"], {"rxn_free_energy": -0.014773180870518873, "rxn_barrier": -0.002230089328333641, "ts": ["[C:5](=[O:6])=[O:7]", "[N:1]([H:2])([H:3])[H:4]"], "cat": {}, "energies": [-49.57185315496314, -49.5718766977683, -49.57185670887336], "dir": "SUCCESSFUL_RCTS/PAT1_SIM070_RCT_2_2"}], ["Event 241", [0, 60], ["O=C=O", "[H]N([H])[H]"], ["O=C=O", "[H]N([H])[H]"], {"rxn_free_energy": -0.013545577666116181, "rxn_barrier": -0.0032564721729649478, "ts": ["[C:1](=[O:2])=[O:3]", "[N:4]([H:5])([H:6])[H:7]"], "cat": {}, "energies": [-49.571854956111416, -49.57187654258617, -49.571860145683694], "dir": "SUCCESSFUL_RCTS/PAT1_SIM155_RCT_1_1"}], ["Event 242", [1180, 1260], ["[H]N([H])[H]", "[H][N+]([H])([H])[H]"], ["[H][N+]([H])([H])[H]", "[H]N([H])[H]"], {"rxn_free_energy": -0.06569236129993586, "rxn_barrier": -1.1909626060688272, "ts": ["[H+:5]", "[N:1]([H:2])([H:3])[H:4]", "[N:6]([H:7])([H:8])[H:9]"], "cat": {}, "energies": [-23.856955443342304, -23.857060131863793, -23.858853382644696], "dir": "SUCCESSFUL_RCTS/PAT2_SIM070_RCT_9_9"}], ["Event 243", [1020, 1100], ["[H]OC(=O)N([H])[H]", "[H]N([H])[H]"], ["[H]OC(=O)N([H])[H]", "[H]N([H])[H]"], {"rxn_free_energy": -8.106164276274514, "rxn_barrier": 2.4452550773292505, "ts": ["[H:1][O:2][C:3](=[O:4])[N:5]([H:6])[H:7]", "[H:8][N:9]([H:10])[H:11]"], "cat": {}, "energies": [-61.31911927531646, -61.332037403638196, -61.315222473106225], "dir": "SUCCESSFUL_RCTS/PAT11_SIM072_RCT_7_7"}], ["Event 244", [1260, 1340], ["[H]N([H])C(=O)OC(=O)[O-]"], ["[H]N([H])C(=O)OC(=O)[O-]"], {"rxn_free_energy": -0.0033015433602162293, "rxn_barrier": -0.12110472580480958, "ts": ["[C:1]([O:2][C:5](=[O:6])[O-:7])(=[O:3])[N:4]([H:8])[H:9]"], "cat": {}, "energies": [-86.86242037957078, -86.8624256409693, -86.86261337422707], "dir": "SUCCESSFUL_RCTS/PAT3_SIM140_RCT_11_11"}], ["Event 245", [1900, 1980], ["[H]OC(=O)N([H])[H]"], ["[H]OC(=O)N([H])[H]"], {"rxn_free_energy": -0.0014123926261027508, "rxn_barrier": -0.22981755134720241, "ts": ["[C:1]([O:2][H:5])(=[O:3])[N:4]([H:6])[H:7]"], "cat": {}, "energies": [-49.57199780968586, -49.5720000605, -49.57236405104462], "dir": "SUCCESSFUL_RCTS/PAT17_SIM068_RCT_10_10"}], ["Event 246", [1340, 1420], ["[H]N([H])C(=O)OC(=O)[O-]"], ["[H]N([H])C(=O)OC(=O)[O-]"], {"rxn_free_energy": 0.0055150558937783955, "rxn_barrier": -0.11708585013322077, "ts": ["[C:1]([O:2][C:5](=[O:8])[O-:9])(=[O:3])[N:4]([H:6])[H:7]"], "cat": {}, "energies": [-86.86242686582976, -86.86241807693808, -86.86261345593392], "dir": "SUCCESSFUL_RCTS/PAT18_SIM122_RCT_9_9"}], ["Event 247", [860, 940], ["[H]N([H])[H]", "[H]OC(=O)N([H])[H]"], ["[H]N([H])[H]", "[H]OC(=O)N([H])[H]"], {"rxn_free_energy": 8.106520107540954, "rxn_barrier": 10.545468643792848, "ts": ["[H:8][N:9]([H:10])[H:11]", "[N:1]([H:2])([H:3])[C:4](=[O:5])[O:6][H:7]"], "cat": {}, "energies": [-61.33203232306532, -61.319113627684516, -61.3152268756909], "dir": "SUCCESSFUL_RCTS/PAT14_SIM226_RCT_5_5"}], ["Event 248", [1900, 1980], ["O=C=O", "[H]N([H])C(=O)[O-]"], ["[H]N([H])C(=O)OC(=O)[O-]"], {"rxn_free_energy": 0.2887186301738815, "rxn_barrier": 2.4700510776682107, "ts": ["[C:7](=[O:8])=[O:9]", "[N:1]([H:2])([H:3])[C:4](=[O:5])[O-:6]"], "cat": {}, "energies": [-86.85327519340387, -86.8528150862328, -86.84933887584417], "dir": "SUCCESSFUL_RCTS/PAT15_SIM112_RCT_15_15"}], ["Event 249", [1420, 1500], ["[H]OC(=O)N([H])[H]", "[H]N([H])[H]"], ["[H]OC(=O)N([H])[H]", "[H]N([H])[H]"], {"rxn_free_energy": -0.003552262413611281, "rxn_barrier": -0.31418048170917157, "ts": ["[C:1]([O:2][H:7])(=[O:3])[N:4]([H:5])[H:6]", "[N:8]([H:9])([H:10])[H:11]"], "cat": {}, "energies": [-61.332029079703894, -61.33203474065279, -61.332529763336815], "dir": "SUCCESSFUL_RCTS/PAT21_SIM008_RCT_16_16"}], ["Event 250", [700, 780], ["[H][N+]([H])([H])[H]", "[H]N([H])[H]"], ["[H][N+]([H])([H])[H]", "[H]N([H])[H]"], {"rxn_free_energy": -0.026725482706755805, "rxn_barrier": -1.1803182881914371, "ts": ["[H+:1]", "[N:2]([H:3])([H:4])[H:5]", "[N:6]([H:7])([H:8])[H:9]"], "cat": {}, "energies": [-23.85703780515329, -23.85708039536036, -23.8589187814804], "dir": "SUCCESSFUL_RCTS/PAT2_SIM058_RCT_4_4"}], ["Event 251", [780, 860], ["[H]N([H])C(=O)[O-]"], ["[H]N([H])C(=O)[O-]"], {"rxn_free_energy": -0.0034424742879242774, "rxn_barrier": 1.2649941329337813, "ts": ["[C:1](=[O:2])([O-:3])[N:4]([H:5])[H:6]"], "cat": {}, "energies": [-49.015469382534064, -49.01547486852264, -49.01345346526684], "dir": "SUCCESSFUL_RCTS/PAT25_SIM141_RCT_8_8"}], ["Event 252", [1100, 1180], ["[H]N([H])C(=O)[O-]"], ["[H]N([H])C(=O)[O-]"], {"rxn_free_energy": -0.0012419866555818616, "rxn_barrier": 10.016122903275015, "ts": ["[C:1](=[O:2])([O-:3])[N:4]([H:5])[H:6]"], "cat": {}, "energies": [-49.01547025077804, -49.01547223003018, -48.99950837823994], "dir": "SUCCESSFUL_RCTS/PAT25_SIM218_RCT_10_10"}], ["Event 253", [60, 140], ["O=C=O", "[H]N([H])[H]"], ["O=C=O", "[H]N([H])[H]"], {"rxn_free_energy": 0.0001976796039947644, "rxn_barrier": -0.001375772085263286, "ts": ["[C:1](=[O:2])=[O:3]", "[N:4]([H:5])([H:6])[H:7]"], "cat": {}, "energies": [-49.57187322547333, -49.57187291044758, -49.571875417928325], "dir": "SUCCESSFUL_RCTS/PAT12_SIM025_RCT_1_1"}], ["Event 254", [300, 380], ["O=C=O", "[H]N([H])[H]"], ["O=C=O", "[H]N([H])[H]"], {"rxn_free_energy": 0.22358500494819208, "rxn_barrier": 0.2221404811116373, "ts": ["[C:5](=[O:6])=[O:7]", "[N:1]([H:2])([H:3])[H:4]"], "cat": {}, "energies": [-49.5722375720953, -49.57188126303391, -49.57188356505292], "dir": "SUCCESSFUL_RCTS/PAT0_SIM002_RCT_2_2"}], ["Event 255", [60, 140], ["O=C=O", "[H]N([H])[H]"], ["O=C=O", "[H]N([H])[H]"], {"rxn_free_energy": -0.0016340053648127935, "rxn_barrier": -0.00102519239125283, "ts": ["[C:5](=[O:6])=[O:7]", "[N:1]([H:2])([H:3])[H:4]"], "cat": {}, "energies": [-49.57188314409237, -49.57188574807253, -49.57188477785729], "dir": "SUCCESSFUL_RCTS/PAT42_SIM244_RCT_1_1"}], ["Event 256", [1020, 1100], ["O=C=O", "[H]N([H])[H]"], ["O=C=O", "[H]N([H])[H]"], {"rxn_free_energy": 0.001819698738684423, "rxn_barrier": -0.0008077795256204752, "ts": ["[C:5](=[O:6])=[O:7]", "[N:1]([H:2])([H:3])[H:4]"], "cat": {}, "energies": [-49.571874594432, -49.57187169452756, -49.5718758817239], "dir": "SUCCESSFUL_RCTS/PAT6_SIM188_RCT_9_9"}], ["Event 257", [1900, 1980], ["[H]OC(=O)N([H])[H]", "[H]N([H])[H]"], ["[H]OC(=O)N([H])[H]", "[H]N([H])[H]"], {"rxn_free_energy": 0.002984415171168706, "rxn_barrier": 10.433420412241755, "ts": ["[C:1](=[O:2])([O-:3])[N:4]([H:5])[H:6]", "[H:7][N@+:8]([H:9])([H:10])[H:11]"], "cat": {}, "energies": [-61.33204246139627, -61.332037705378895, -61.31541557608697], "dir": "SUCCESSFUL_RCTS/PAT16_SIM140_RCT_16_16"}], ["Event 258", [1660, 1740], ["[H]N([H])C(=O)OC(=O)[O-]"], ["[H]N([H])C(=O)OC(=O)[O-]"], {"rxn_free_energy": -0.004108101520450703, "rxn_barrier": 1.432618953236484, "ts": ["[C:1](=[O:2])([O:3][C:5](=[O:8])[O-:9])[N:4]([H:6])[H:7]"], "cat": {}, "energies": [-86.852811898516, -86.85281844526003, -86.85052885133815], "dir": "SUCCESSFUL_RCTS/PAT3_SIM045_RCT_11_11"}], ["Event 259", [860, 940], ["[H]N([H])C(=O)OC(=O)[O-]"], ["[H]N([H])C(=O)OC(=O)[O-]"], {"rxn_free_energy": -0.011800080359087417, "rxn_barrier": -0.12691697888813236, "ts": ["[C:1]([O:2][C:5](=[O:8])[O-:9])(=[O:3])[N:4]([H:6])[H:7]"], "cat": {}, "energies": [-86.8623976187285, -86.86241642354753, -86.86259987589521], "dir": "SUCCESSFUL_RCTS/PAT4_SIM059_RCT_10_10"}], ["Event 260", [1660, 1740], ["[H]OC(=O)N([H])[H]"], ["[H]OC(=O)N([H])[H]"], {"rxn_free_energy": 5.078590029268071e-05, "rxn_barrier": 15.867057685217151, "ts": ["[N:1]([H:2])([H:3])[C:4](=[O:5])[O:6][H:7]"], "cat": {}, "energies": [-49.57198709379432, -49.571987012861, -49.546701066978166], "dir": "SUCCESSFUL_RCTS/PAT30_SIM092_RCT_12_12"}], ["Event 261", [1180, 1260], ["[H]N([H])[H]", "[H]OC(=O)N([H])[H]"], ["[H]N([H])[H]", "[H]OC(=O)N([H])[H]"], {"rxn_free_energy": -0.004343219823593991, "rxn_barrier": -0.2384180656009091, "ts": ["[H:1][N:2]([H:3])[H:4]", "[H:5][O:8][C:6](=[O:7])[N:9]([H:10])[H:11]"], "cat": {}, "energies": [-61.3191129242288, -61.31911984566156, -61.31949287152084], "dir": "SUCCESSFUL_RCTS/PAT32_SIM025_RCT_13_13"}], ["Event 262", [780, 860], ["[H]N([H])[H]", "[H]OC(=O)N([H])[H]"], ["[H]N([H])[H]", "[H]OC(=O)N([H])[H]"], {"rxn_free_energy": 0.002552724028042157, "rxn_barrier": -0.23173444316694336, "ts": ["[H:8][N:9]([H:10])[H:11]", "[N:1]([H:2])([H:3])[C:4](=[O:5])[O:6][H:7]"], "cat": {}, "energies": [-61.319114070069936, -61.319110002003285, -61.319483366221775], "dir": "SUCCESSFUL_RCTS/PAT38_SIM077_RCT_4_4"}], ["Event 263", [1580, 1660], ["[H]N([H])C(=O)OC(=O)[O-]"], ["[H]N([H])C(=O)OC(=O)[O-]"], {"rxn_free_energy": -0.007544125043561167, "rxn_barrier": 0.3189223012848931, "ts": ["[N:1]([H:2])([H:3])[C:4](=[O:5])[O:6][C:7](=[O:8])[O-:9]"], "cat": {}, "energies": [-86.85279964664828, -86.85281166910083, -86.8522914063669], "dir": "SUCCESSFUL_RCTS/PAT15_SIM069_RCT_13_13"}], ["Event 264", [1420, 1500], ["[H]OC(=O)N([H])[H]"], ["[H]OC(=O)N([H])[H]"], {"rxn_free_energy": 0.004167334460085521, "rxn_barrier": -0.17022988642968886, "ts": ["[H:1][O:2][C:3](=[O:4])[N:5]([H:6])[H:7]"], "cat": {}, "energies": [-49.55947422958622, -49.55946758844752, -49.559745510976796], "dir": "SUCCESSFUL_RCTS/PAT30_SIM216_RCT_9_9"}], ["Event 265", [1820, 1900], ["[H]OC(=O)N([H])[H]"], ["[H]OC(=O)N([H])[H]"], {"rxn_free_energy": 0.0011418673225278937, "rxn_barrier": -0.17201342963633243, "ts": ["[N:1]([H:2])([H:3])[C:4]([O:5][H:6])=[O:7]"], "cat": {}, "energies": [-49.55947770977174, -49.55947589007156, -49.55975183344866], "dir": "SUCCESSFUL_RCTS/PAT19_SIM016_RCT_26_26"}], ["Event 266", [540, 620], ["[H]N([H])C(=O)OC(=O)[O-]"], ["[H]N([H])C(=O)OC(=O)[O-]"], {"rxn_free_energy": -0.008937079715120278, "rxn_barrier": -0.1258193145548149, "ts": ["[N:1]([H:2])([H:3])[C:4](=[O:5])[O:6][C:7](=[O:8])[O-:9]"], "cat": {}, "energies": [-86.86240054635952, -86.86241478864955, -86.86260105426874], "dir": "SUCCESSFUL_RCTS/PAT15_SIM202_RCT_9_9"}], ["Event 267", [380, 1820], ["O=C=O", "[H]N([H])[H]"], ["[H]OC(=O)N([H])[H]"], {"rxn_free_energy": 1.2633231517518295, "rxn_barrier": 39.80424881037122, "ts": ["[H+:4]", "[N:1]([H:2])([H:3])[C:5](=[O:6])[O-:7]", "[N:8]([H:9])([H:10])[H:11]"], "cat": {"[H]N([H])[H]": 1}, "energies": [-61.32112191265016, -61.31910865828843, -61.257689150081106], "dir": "SUCCESSFUL_RCTS/PAT11_SIM037_RCT_2_6"}], ["Event 268", [1660, 1740], ["[H]N([H])C(=O)[O-]"], ["[H]N([H])C(=O)[O-]"], {"rxn_free_energy": -0.002401187334567766, "rxn_barrier": 10.01293176653924, "ts": ["[N:1]([H:2])([H:3])[C:4](=[O:5])[O-:6]"], "cat": {}, "energies": [-49.015468831025935, -49.015472657601, -48.99951204394039], "dir": "SUCCESSFUL_RCTS/PAT10_SIM202_RCT_25_25"}], ["Event 269", [620, 700], ["O=C=O", "[H]N([H])[H]"], ["O=C=O", "[H]N([H])[H]"], {"rxn_free_energy": 0.0010674470500885464, "rxn_barrier": -0.003195340599369061, "ts": ["[C:5](=[O:6])=[O:7]", "[N:1]([H:2])([H:3])[H:4]"], "cat": {}, "energies": [-49.57187917629692, -49.57187747519421, -49.57188426844883], "dir": "SUCCESSFUL_RCTS/PAT21_SIM215_RCT_1_1"}], ["Event 270", [460, 540], ["[H]N([H])C(=O)[O-]"], ["[H]N([H])C(=O)[O-]"], {"rxn_free_energy": 0.0007860893640309997, "rxn_barrier": 1.2696723107007652, "ts": ["[C:1](=[O:2])([O-:3])[N:4]([H:5])[H:6]"], "cat": {}, "energies": [-49.01546950136505, -49.01546824863898, -49.01344612887009], "dir": "SUCCESSFUL_RCTS/PAT25_SIM087_RCT_4_4"}], ["Event 271", [0, 60], ["O=C=O", "[H]N([H])[H]"], ["O=C=O", "[H]N([H])[H]"], {"rxn_free_energy": -0.0037004608822523368, "rxn_barrier": -0.0018224436919583769, "ts": ["[C:1](=[O:2])=[O:3]", "[N:4]([H:5])([H:6])[H:7]"], "cat": {}, "energies": [-49.57186253621635, -49.571868433336974, -49.5718654404952], "dir": "SUCCESSFUL_RCTS/PAT11_SIM057_RCT_1_1"}], ["Event 272", [300, 380], ["O=C=O", "[H]N([H])[H]", "[H]N([H])[H]"], ["[H]OC(=O)N([H])[H]", "[H]N([H])[H]"], {"rxn_free_energy": 1.266499946417407, "rxn_barrier": 23.628893062946382, "ts": ["[C:5](=[O:6])([O-:7])[N:8]([H:9])[H:11]", "[H+:10]", "[N:1]([H:2])([H:3])[H:4]"], "cat": {}, "energies": [-61.32113817270738, -61.319119855748866, -61.28348274625851], "dir": "SUCCESSFUL_RCTS/PAT53_SIM029_RCT_5_5"}], ["Event 273", [940, 1020], ["[H]N([H])C(=O)[O-]"], ["[H]N([H])C(=O)[O-]"], {"rxn_free_energy": 0.004135023823554335, "rxn_barrier": 10.016989199418143, "ts": ["[C:1](=[O:2])([O-:3])[N:4]([H:5])[H:6]"], "cat": {}, "energies": [-49.01547086779156, -49.01546427814366, -48.999507614708435], "dir": "SUCCESSFUL_RCTS/PAT25_SIM122_RCT_3_3"}], ["Event 274", [540, 620], ["[H]OC(=O)N([H])[H]"], ["[H]OC(=O)N([H])[H]"], {"rxn_free_energy": -0.000518336443510897, "rxn_barrier": 2.2452920314818305, "ts": ["[C:1](=[O:2])([O:3][H:5])[N:4]([H:6])[H:7]"], "cat": {}, "energies": [-49.55947631969805, -49.55947714572827, -49.55589818217284], "dir": "SUCCESSFUL_RCTS/PAT19_SIM128_RCT_7_7"}], ["Event 275", [1100, 1180], ["[H]N([H])C(=O)OC(=O)[O-]"], ["[H]N([H])C(=O)OC(=O)[O-]"], {"rxn_free_energy": 0.001097770280399928, "rxn_barrier": -0.1202523763274869, "ts": ["[C:1]([O:2][C:5](=[O:8])[O-:9])(=[O:3])[N:4]([H:6])[H:7]"], "cat": {}, "energies": [-86.86242028025823, -86.86241853083189, -86.86261191659516], "dir": "SUCCESSFUL_RCTS/PAT4_SIM176_RCT_10_10"}], ["Event 276", [1500, 1580], ["[H]N([H])C(=O)OC(=O)[O-]"], ["[H]N([H])C(=O)OC(=O)[O-]"], {"rxn_free_energy": -0.00319135800207944, "rxn_barrier": 1.4305084828592505, "ts": ["[C:1](=[O:2])([O-:3])[O:5][C:4](=[O:6])[N:7]([H:8])[H:9]"], "cat": {}, "energies": [-86.85281095975789, -86.85281604556306, -86.85053127586337], "dir": "SUCCESSFUL_RCTS/PAT24_SIM046_RCT_14_14"}], ["Event 277", [620, 700], ["[H]OC(=O)N([H])[H]", "[H]N([H])[H]"], ["[H]OC(=O)N([H])[H]", "[H]N([H])[H]"], {"rxn_free_energy": 0.015540139514061111, "rxn_barrier": -0.22234972689379662, "ts": ["[H:1][O:2][C:3](=[O:4])[N:5]([H:6])[H:7]", "[N:8]([H:9])([H:10])[H:11]"], "cat": {}, "energies": [-61.31911149034506, -61.319086725300885, -61.31946583084525], "dir": "SUCCESSFUL_RCTS/PAT29_SIM065_RCT_11_11"}], ["Event 278", [540, 620], ["[H]N([H])C(=O)OC(=O)[O-]"], ["[H]N([H])C(=O)OC(=O)[O-]"], {"rxn_free_energy": 0.010086379817150175, "rxn_barrier": -0.11529241509754544, "ts": ["[C:1](=[O:2])([O-:3])[O:4][C:5]([N:6]([H:7])[H:8])=[O:9]"], "cat": {}, "energies": [-86.86240767340003, -86.86239159956482, -86.86259140545405], "dir": "SUCCESSFUL_RCTS/PAT5_SIM196_RCT_6_6"}], ["Event 279", [940, 1020], ["[H]N([H])C(=O)[O-]"], ["[H]N([H])C(=O)[O-]"], {"rxn_free_energy": 0.004897537397995549, "rxn_barrier": 10.016040723937092, "ts": ["[N:1]([H:2])([H:3])[C:4](=[O:5])[O-:6]"], "cat": {}, "energies": [-49.015473351860074, -49.01546554705691, -48.999511610284436], "dir": "SUCCESSFUL_RCTS/PAT13_SIM044_RCT_8_8"}], ["Event 280", [1820, 1900], ["[H]OC(=O)N([H])[H]", "[H]N([H])[H]"], ["[H]OC(=O)N([H])[H]", "[H]N([H])[H]"], {"rxn_free_energy": -0.005180469219962007, "rxn_barrier": -0.3167861717566628, "ts": ["[C:1](=[O:2])([O:3][H:7])[N:4]([H:5])[H:6]", "[H:8][N:9]([H:10])[H:11]"], "cat": {}, "energies": [-61.332029173965495, -61.332037429653866, -61.33253401007266], "dir": "SUCCESSFUL_RCTS/PAT29_SIM016_RCT_25_25"}], ["Event 281", [780, 860], ["[H]N([H])[H]", "[H]OC(=O)N([H])[H]"], ["[H]N([H])[H]", "[H]OC(=O)N([H])[H]"], {"rxn_free_energy": -8.101382666466652, "rxn_barrier": 2.445015460533139, "ts": ["[H:8][N:9]([H:10])[H:11]", "[N:1]([H:2])([H:3])[C:4](=[O:5])[O:6][H:7]"], "cat": {}, "energies": [-61.31912181499459, -61.332032323257444, -61.31522539464196], "dir": "SUCCESSFUL_RCTS/PAT16_SIM226_RCT_4_4"}], ["Event 282", [1740, 1820], ["[H]OC(=O)N([H])[H]", "[H]N([H])[H]"], ["[H]OC(=O)N([H])[H]", "[H]N([H])[H]"], {"rxn_free_energy": -8.13147928119419, "rxn_barrier": 16.250260320225596, "ts": ["[C:1](=[O:2])([O-:3])[N:4]([H:6])[H:7]", "[H:5][N@+:9]([H:8])([H:10])[H:11]"], "cat": {}, "energies": [-61.31908853785166, -61.33204700861785, -61.293191832465034], "dir": "SUCCESSFUL_RCTS/PAT29_SIM223_RCT_12_12"}], ["Event 283", [60, 140], ["O=C=O", "[H]N([H])[H]"], ["O=C=O", "[H]N([H])[H]"], {"rxn_free_energy": -0.2515266612705261, "rxn_barrier": -0.0044378169291506, "ts": ["[C:5](=[O:6])=[O:7]", "[N:1]([H:2])([H:3])[H:4]"], "cat": {}, "energies": [-49.57186153143431, -49.572262368818784, -49.57186860361871], "dir": "SUCCESSFUL_RCTS/PAT0_SIM245_RCT_1_1"}], ["Event 284", [1260, 1340], ["[H]OC(=O)N([H])[H]"], ["[H]OC(=O)N([H])[H]"], {"rxn_free_energy": -0.0008357439196259691, "rxn_barrier": -0.2296843847551342, "ts": ["[N:1]([H:2])([H:3])[C:4]([O:5][H:7])=[O:6]"], "cat": {}, "energies": [-49.57199971266116, -49.57200104451761, -49.57236574180326], "dir": "SUCCESSFUL_RCTS/PAT30_SIM026_RCT_11_11"}], ["Event 285", [140, 220], ["O=C=O", "[H]N([H])[H]"], ["O=C=O", "[H]N([H])[H]"], {"rxn_free_energy": -0.00819583584011167, "rxn_barrier": -2.1860224446967892e-05, "ts": ["[C:1](=[O:2])=[O:3]", "[N:4]([H:5])([H:6])[H:7]"], "cat": {}, "energies": [-49.57186731109612, -49.57188037212665, -49.571867345932965], "dir": "SUCCESSFUL_RCTS/PAT32_SIM158_RCT_2_2"}], ["Event 286", [700, 780], ["[H]N([H])C(=O)OC(=O)[O-]"], ["[H]N([H])C(=O)OC(=O)[O-]"], {"rxn_free_energy": 0.0021498788842036305, "rxn_barrier": 0.3247945951354052, "ts": ["[N:1]([H:2])([H:3])[C:4](=[O:5])[O:6][C:7](=[O:8])[O-:9]"], "cat": {}, "energies": [-86.85281690743207, -86.85281348134664, -86.85229930895822], "dir": "SUCCESSFUL_RCTS/PAT18_SIM008_RCT_6_6"}], ["Event 287", [1020, 1100], ["[H]N([H])[H]", "[H]OC(=O)N([H])[H]"], ["[H]N([H])[H]", "[H]OC(=O)N([H])[H]"], {"rxn_free_energy": -0.0035239551295110734, "rxn_barrier": 0.4737651894291638, "ts": ["[H:1][N:2]([H:3])[H:4]", "[H:5][O:10][C:9]([N:6]([H:7])[H:8])=[O:11]"], "cat": {}, "energies": [-61.33202380289354, -61.33202941873144, -61.33126880221716], "dir": "SUCCESSFUL_RCTS/PAT27_SIM164_RCT_12_12"}], ["Event 288", [540, 620], ["[H]N([H])C(=O)[O-]"], ["[H]N([H])C(=O)[O-]"], {"rxn_free_energy": 0.0010977611133600506, "rxn_barrier": 10.020301064767171, "ts": ["[C:1](=[O:2])([O-:3])[N:4]([H:5])[H:6]"], "cat": {}, "energies": [-49.015474236813404, -49.01547248740167, -48.99950570588245], "dir": "SUCCESSFUL_RCTS/PAT13_SIM081_RCT_8_8"}], ["Event 289", [1900, 1980], ["[H]N([H])C(=O)OC(=O)[O-]"], ["[H]N([H])C(=O)OC(=O)[O-]"], {"rxn_free_energy": 0.0065564364124714, "rxn_barrier": -0.11715234575383068, "ts": ["[N:1]([H:2])([H:3])[C:4]([O:5][C:7](=[O:6])[O-:8])=[O:9]"], "cat": {}, "energies": [-86.86241885970328, -86.86240841124899, -86.86260555577606], "dir": "SUCCESSFUL_RCTS/PAT3_SIM073_RCT_13_13"}], ["Event 290", [860, 940], ["[H]N([H])C(=O)[O-]"], ["[H]N([H])C(=O)[O-]"], {"rxn_free_energy": 0.0005379334836492974, "rxn_barrier": 10.022020536357532, "ts": ["[C:1](=[O:2])([O-:3])[N:4]([H:5])[H:6]"], "cat": {}, "energies": [-49.01547028496704, -49.01546942770662, -48.99949901385541], "dir": "SUCCESSFUL_RCTS/PAT10_SIM128_RCT_13_13"}], ["Event 291", [940, 1020], ["[H]N([H])[H]", "[H][N+]([H])([H])[H]"], ["[H][N+]([H])([H])[H]", "[H]N([H])[H]"], {"rxn_free_energy": -0.008967508355243556, "rxn_barrier": -1.1670076202069681, "ts": ["[H+:2]", "[N:1]([H:3])([H:4])[H:5]", "[N:6]([H:7])([H:8])[H:9]"], "cat": {}, "energies": [-23.857062758327515, -23.85707704910916, -23.858922522536144], "dir": "SUCCESSFUL_RCTS/PAT38_SIM148_RCT_6_6"}], ["Event 292", [1340, 1420], ["[H]N([H])[H]", "[H]OC(=O)N([H])[H]"], ["[H]N([H])[H]", "[H]OC(=O)N([H])[H]"], {"rxn_free_energy": 0.00635297110438031, "rxn_barrier": -0.3094526249842534, "ts": ["[H:8][N:9]([H:10])[H:11]", "[N:1]([H:2])([H:3])[C:4]([O:5][H:6])=[O:7]"], "cat": {}, "energies": [-61.332036977264245, -61.33202685305591, -61.33253012650016], "dir": "SUCCESSFUL_RCTS/PAT32_SIM164_RCT_15_15"}], ["Event 293", [780, 860], ["[H]N([H])C(=O)OC(=O)[O-]"], ["[H]N([H])C(=O)OC(=O)[O-]"], {"rxn_free_energy": -0.00413648391542337, "rxn_barrier": 0.32129397893718653, "ts": ["[C:1](=[O:2])([O:3][C:7](=[O:8])[O-:9])[N:4]([H:5])[H:6]"], "cat": {}, "energies": [-86.8527997764024, -86.85280636837713, -86.85228775657312], "dir": "SUCCESSFUL_RCTS/PAT15_SIM085_RCT_9_9"}], ["Event 294", [940, 1020], ["[H]N([H])C(=O)OC(=O)[O-]"], ["[H]N([H])C(=O)OC(=O)[O-]"], {"rxn_free_energy": -0.0012905240406132492, "rxn_barrier": 7.459572283296672, "ts": ["[C:1](=[O:2])([O-:3])[O:4][C:5]([N:6]([H:7])[H:8])=[O:9]"], "cat": {}, "energies": [-86.86242183181882, -86.862423888421, -86.85053412405759], "dir": "SUCCESSFUL_RCTS/PAT5_SIM129_RCT_6_6"}], ["Event 295", [620, 700], ["[H]N([H])C(=O)OC(=O)[O-]"], ["[H]N([H])C(=O)OC(=O)[O-]"], {"rxn_free_energy": -0.0035880780072015885, "rxn_barrier": -0.12298999854665413, "ts": ["[C:1]([O:2][C:5](=[O:6])[O-:7])(=[O:3])[N:4]([H:8])[H:9]"], "cat": {}, "energies": [-86.86241863821954, -86.8624243562448, -86.86261463728017], "dir": "SUCCESSFUL_RCTS/PAT3_SIM184_RCT_7_7"}], ["Event 296", [1100, 1180], ["[H]OC(=O)N([H])[H]", "[H]N([H])[H]"], ["[H]OC(=O)N([H])[H]", "[H]N([H])[H]"], {"rxn_free_energy": -0.00025438566424687537, "rxn_barrier": 0.08923064411103326, "ts": ["[C:1](=[O:2])([O:3][H:5])[N:4]([H:6])[H:7]", "[N:8]([H:9])([H:10])[H:11]"], "cat": {}, "energies": [-61.3191140392475, -61.319114444641045, -61.31897183969768], "dir": "SUCCESSFUL_RCTS/PAT16_SIM042_RCT_21_21"}], ["Event 297", [380, 460], ["[H]N([H])[H]", "[H]OC(=O)N([H])[H]"], ["[H]N([H])[H]", "[H]OC(=O)N([H])[H]"], {"rxn_free_energy": 0.007625414701537601, "rxn_barrier": -0.3072064338841354, "ts": ["[H:8][N:9]([H:10])[H:11]", "[N:1]([H:2])([H:3])[C:4]([O:5][H:6])=[O:7]"], "cat": {}, "energies": [-61.33203351125394, -61.332021359256736, -61.33252308091956], "dir": "SUCCESSFUL_RCTS/PAT16_SIM050_RCT_4_4"}], ["Event 298", [1020, 1100], ["[H]OC(=O)N([H])[H]"], ["[H]OC(=O)N([H])[H]"], {"rxn_free_energy": -0.0027635843328064954, "rxn_barrier": -0.17408217328883693, "ts": ["[H:1][O:2][C:3]([N:6]([H:4])[H:5])=[O:7]"], "cat": {}, "energies": [-49.55947153765161, -49.559475941749014, -49.5597489581154], "dir": "SUCCESSFUL_RCTS/PAT17_SIM183_RCT_13_13"}], ["Event 299", [860, 940], ["[H]N([H])C(=O)OC(=O)[O-]"], ["[H]N([H])C(=O)OC(=O)[O-]"], {"rxn_free_energy": 0.010096926986983605, "rxn_barrier": -0.11289311163425925, "ts": ["[C:1]([O:2][C:5](=[O:8])[O-:9])(=[O:3])[N:4]([H:6])[H:7]"], "cat": {}, "energies": [-86.86240090160649, -86.86238481096312, -86.86258081008762], "dir": "SUCCESSFUL_RCTS/PAT4_SIM244_RCT_6_6"}], ["Event 300", [540, 620], ["[H][N+]([H])([H])[H]", "[H]N([H])[H]"], ["[H]N([H])[H]", "[H][N+]([H])([H])[H]"], {"rxn_free_energy": -0.014583568272762922, "rxn_barrier": -1.1720302592863714, "ts": ["[H+:5]", "[N:1]([H:2])([H:3])[H:4]", "[N:6]([H:7])([H:8])[H:9]"], "cat": {}, "energies": [-23.85701475578724, -23.85703799642238, -23.858882524163306], "dir": "SUCCESSFUL_RCTS/PAT2_SIM005_RCT_3_3"}], ["Event 301", [1740, 1820], ["[H]OC(=O)N([H])[H]", "[H]N([H])[H]"], ["[H]OC(=O)N([H])[H]", "[H]N([H])[H]"], {"rxn_free_energy": -0.014000975857824224, "rxn_barrier": -0.24135877442152048, "ts": ["[N:1]([H:2])([H:3])[C:4]([O:5][H:6])=[O:7]", "[N:8]([H:9])([H:10])[H:11]"], "cat": {}, "energies": [-61.31909089083959, -61.31911320304504, -61.31947552449779], "dir": "SUCCESSFUL_RCTS/PAT28_SIM014_RCT_12_12"}], ["Event 302", [1420, 1500], ["[H]OC(=O)N([H])[H]", "[H]N([H])[H]"], ["[H]OC(=O)N([H])[H]", "[H]N([H])[H]"], {"rxn_free_energy": -0.003552656373392161, "rxn_barrier": -0.3155475906028913, "ts": ["[C:1]([O:2][H:7])(=[O:3])[N:4]([H:5])[H:6]", "[N:8]([H:9])([H:10])[H:11]"], "cat": {}, "energies": [-61.33202907971334, -61.33203474129005, -61.332531941995434], "dir": "SUCCESSFUL_RCTS/PAT14_SIM008_RCT_16_16"}], ["Event 303", [60, 140], ["O=C=O", "[H]N([H])[H]"], ["O=C=O", "[H]N([H])[H]"], {"rxn_free_energy": -0.0012562448045617743, "rxn_barrier": -0.0009790645109325666, "ts": ["[C:1](=[O:2])=[O:3]", "[N:4]([H:5])([H:6])[H:7]"], "cat": {}, "energies": [-49.57188324036728, -49.57188524234146, -49.57188480062199], "dir": "SUCCESSFUL_RCTS/PAT29_SIM072_RCT_1_1"}], ["Event 304", [1180, 1260], ["O=C=O", "[H]N([H])C(=O)[O-]"], ["[H]N([H])C(=O)OC(=O)[O-]"], {"rxn_free_energy": 0.28592852120291284, "rxn_barrier": 2.51990813880984, "ts": ["[C:1](=[O:2])=[O:3]", "[C:4](=[O:5])([O-:6])[N:7]([H:8])[H:9]"], "cat": {}, "energies": [-86.85326903589421, -86.85281337509068, -86.84925326523047], "dir": "SUCCESSFUL_RCTS/PAT15_SIM078_RCT_12_12"}], ["Event 305", [860, 940], ["[H]OC(=O)N([H])[H]", "[H]N([H])[H]"], ["[H]OC(=O)N([H])[H]", "[H]N([H])[H]"], {"rxn_free_energy": 0.0076302218018336285, "rxn_barrier": -0.3095941042088461, "ts": ["[C:1](=[O:2])([O:3][H:7])[N:4]([H:5])[H:6]", "[N:8]([H:9])([H:10])[H:11]"], "cat": {}, "energies": [-61.33202061464136, -61.33200845498347, -61.332513989341095], "dir": "SUCCESSFUL_RCTS/PAT27_SIM242_RCT_15_15"}], ["Event 306", [540, 620], ["O=C=O", "[H]N([H])[H]"], ["O=C=O", "[H]N([H])[H]"], {"rxn_free_energy": 0.004867715180299413, "rxn_barrier": 0.0030828119701677326, "ts": ["[C:1](=[O:2])=[O:3]", "[N:4]([H:5])([H:6])[H:7]"], "cat": {}, "energies": [-49.571884654908345, -49.5718768976304, -49.57187974208407], "dir": "SUCCESSFUL_RCTS/PAT0_SIM116_RCT_1_1"}], ["Event 307", [1660, 1740], ["[H]N([H])C(=O)OC(=O)[O-]"], ["[H]N([H])C(=O)OC(=O)[O-]"], {"rxn_free_energy": 0.011667789183658073, "rxn_barrier": -0.11447836486186376, "ts": ["[N:1]([H:2])([H:3])[C:4]([O:5][C:7](=[O:8])[O-:9])=[O:6]"], "cat": {}, "energies": [-86.86241954125627, -86.86240094725882, -86.86260197602529], "dir": "SUCCESSFUL_RCTS/PAT24_SIM234_RCT_12_12"}], ["Event 308", [860, 940], ["[H]OC(=O)N([H])[H]", "[H]N([H])[H]"], ["[H]OC(=O)N([H])[H]", "[H]N([H])[H]"], {"rxn_free_energy": -0.001488678765686018, "rxn_barrier": -0.3154112579132146, "ts": ["[C:1]([O:2][H:7])(=[O:3])[N:4]([H:5])[H:6]", "[H:8][N:9]([H:10])[H:11]"], "cat": {}, "energies": [-61.33203829357953, -61.33204066596463, -61.332540938599415], "dir": "SUCCESSFUL_RCTS/PAT14_SIM242_RCT_14_14"}], ["Event 309", [140, 220], ["O=C=O", "[H]N([H])[H]"], ["O=C=O", "[H]N([H])[H]"], {"rxn_free_energy": -0.005921765912458157, "rxn_barrier": 0.22125574545441934, "ts": ["[C:1](=[O:2])=[O:3]", "[N:4]([H:5])([H:6])[H:7]"], "cat": {}, "energies": [-49.57221536366635, -49.572224800698386, -49.57186276655454], "dir": "SUCCESSFUL_RCTS/PAT1_SIM189_RCT_2_2"}], ["Event 310", [460, 540], ["[H]N([H])[H]", "[H]OC(=O)N([H])[H]"], ["[H]N([H])[H]", "[H]OC(=O)N([H])[H]"], {"rxn_free_energy": -0.01434539228251274, "rxn_barrier": 0.46506152964470243, "ts": ["[H:1][N:2]([H:3])[H:4]", "[H:5][O:10][C:9]([N:6]([H:7])[H:8])=[O:11]"], "cat": {}, "energies": [-61.332011897388995, -61.33203475846262, -61.33127076702046], "dir": "SUCCESSFUL_RCTS/PAT29_SIM146_RCT_11_11"}], ["Event 311", [140, 220], ["O=C=O", "[H]N([H])[H]"], ["O=C=O", "[H]N([H])[H]"], {"rxn_free_energy": -0.22089559655232627, "rxn_barrier": -0.0019193275771421485, "ts": ["[C:5](=[O:6])=[O:7]", "[N:1]([H:2])([H:3])[H:4]"], "cat": {}, "energies": [-49.57185982832227, -49.57221185149435, -49.57186288699701], "dir": "SUCCESSFUL_RCTS/PAT1_SIM100_RCT_2_2"}], ["Event 312", [460, 540], ["[H]OC(=O)N([H])[H]", "[H]N([H])[H]"], ["[H]OC(=O)N([H])[H]", "[H]N([H])[H]"], {"rxn_free_energy": -0.00021949426522164118, "rxn_barrier": 0.08808158299854835, "ts": ["[H:5][O:10][C:9]([N:6]([H:7])[H:8])=[O:11]", "[N:1]([H:2])([H:3])[H:4]"], "cat": {}, "energies": [-61.31911919309449, -61.31911954288447, -61.318978824709], "dir": "SUCCESSFUL_RCTS/PAT20_SIM187_RCT_3_3"}], ["Event 313", [460, 540], ["O=C=O", "[H]N([H])[H]"], ["O=C=O", "[H]N([H])[H]"], {"rxn_free_energy": 0.2472738138445802, "rxn_barrier": 0.24637789768029805, "ts": ["[C:5](=[O:6])=[O:7]", "[N:1]([H:2])([H:3])[H:4]"], "cat": {}, "energies": [-49.57228018733815, -49.57188612736737, -49.57188755511539], "dir": "SUCCESSFUL_RCTS/PAT32_SIM242_RCT_3_3"}], ["Event 314", [1340, 1420], ["[H]N([H])C(=O)OC(=O)[O-]"], ["[H]N([H])C(=O)OC(=O)[O-]"], {"rxn_free_energy": 0.006456987361245666, "rxn_barrier": -0.11904208732952458, "ts": ["[N:1]([H:2])([H:3])[C:4]([O:5][C:7](=[O:8])[O-:9])=[O:6]"], "cat": {}, "energies": [-86.86242831219054, -86.86241802222004, -86.86261801978928], "dir": "SUCCESSFUL_RCTS/PAT24_SIM156_RCT_10_10"}], ["Event 315", [1820, 1900], ["[H]N([H])C(=O)OC(=O)[O-]"], ["[H]N([H])C(=O)OC(=O)[O-]"], {"rxn_free_energy": -0.0039830520925080186, "rxn_barrier": 4.906786554298952, "ts": ["[N:1]([H:2])([H:3])[C:4](=[O:5])[O:6][C:7](=[O:8])[O-:9]"], "cat": {}, "energies": [-86.86241768641305, -86.86242403387608, -86.85459814363111], "dir": "SUCCESSFUL_RCTS/PAT23_SIM181_RCT_12_12"}], ["Event 316", [1180, 1260], ["[H]N([H])C(=O)[O-]"], ["[H]N([H])C(=O)[O-]"], {"rxn_free_energy": 0.0003628625287025429, "rxn_barrier": 1.2678690493607752, "ts": ["[C:1](=[O:2])([O-:3])[N:4]([H:5])[H:6]"], "cat": {}, "energies": [-49.01547305107718, -49.01547247281297, -49.01345255229174], "dir": "SUCCESSFUL_RCTS/PAT13_SIM122_RCT_7_7"}], ["Event 317", [1660, 1740], ["[H]N([H])C(=O)OC(=O)[O-]"], ["[H]N([H])C(=O)OC(=O)[O-]"], {"rxn_free_energy": -0.00441198330120595, "rxn_barrier": 3.2625872630718353, "ts": ["[C:1]([O:2][C:5](=[O:6])[O-:7])(=[O:3])[N:4]([H:8])[H:9]"], "cat": {}, "energies": [-86.8527911592925, -86.85279819030796, -86.84759184189788], "dir": "SUCCESSFUL_RCTS/PAT5_SIM167_RCT_10_10"}], ["Event 318", [1660, 1980], ["O=C=O", "[H]N([H])[H]"], ["[H]OC(=O)N([H])[H]"], {"rxn_free_energy": 1.2673208676036214, "rxn_barrier": 43.98093902860825, "ts": ["[H+:2]", "[N:1]([H:3])([H:4])[C:5](=[O:6])[O-:7]", "[N:8]([H:9])([H:10])[H:11]"], "cat": {"[H]N([H])[H]": 1}, "energies": [-61.321136054200856, -61.319116429007664, -61.25104724342448], "dir": "SUCCESSFUL_RCTS/PAT27_SIM086_RCT_1_4"}], ["Event 319", [1500, 1580], ["[H]OC(=O)N([H])[H]"], ["[H]OC(=O)N([H])[H]"], {"rxn_free_energy": 5.102111333825122e-05, "rxn_barrier": -0.22846419542990176, "ts": ["[H:1][O:2][C:3]([N:5]([H:4])[H:6])=[O:7]"], "cat": {}, "energies": [-49.57198925116489, -49.57198916985673, -49.57235333579146], "dir": "SUCCESSFUL_RCTS/PAT17_SIM028_RCT_12_12"}], ["Event 320", [780, 860], ["[H]OC(=O)N([H])[H]", "[H]N([H])[H]"], ["[H]OC(=O)N([H])[H]", "[H]N([H])[H]"], {"rxn_free_energy": -0.0034946112342230154, "rxn_barrier": -0.31509120560341725, "ts": ["[H:5][O:10][C:9]([N:6]([H:7])[H:8])=[O:11]", "[N:1]([H:2])([H:3])[H:4]"], "cat": {}, "energies": [-61.332029609164714, -61.33203517823966, -61.332531744143516], "dir": "SUCCESSFUL_RCTS/PAT20_SIM204_RCT_6_6"}], ["Event 321", [620, 700], ["[H]N([H])C(=O)OC(=O)[O-]"], ["[H]N([H])C(=O)OC(=O)[O-]"], {"rxn_free_energy": 0.0008427953975310488, "rxn_barrier": -0.1187094569715734, "ts": ["[N:1]([H:2])([H:3])[C:4]([O:5][C:6](=[O:7])[O-:8])=[O:9]"], "cat": {}, "energies": [-86.86239611616006, -86.86239477306624, -86.8625852936731], "dir": "SUCCESSFUL_RCTS/PAT4_SIM133_RCT_3_3"}], ["Event 322", [380, 460], ["[H]N([H])C(=O)OC(=O)[O-]"], ["[H]N([H])C(=O)OC(=O)[O-]"], {"rxn_free_energy": -0.0024944557231726494, "rxn_barrier": -0.12171069122647953, "ts": ["[C:1](=[O:2])([O:3][C:5](=[O:6])[O-:7])[N:4]([H:8])[H:9]"], "cat": {}, "energies": [-86.86241880918328, -86.86242278439252, -86.8626127695169], "dir": "SUCCESSFUL_RCTS/PAT3_SIM024_RCT_3_3"}], ["Event 323", [1020, 1100], ["[H]N([H])C(=O)[O-]"], ["[H]N([H])C(=O)[O-]"], {"rxn_free_energy": 0.0020298232814903515, "rxn_barrier": 1.2698784559367853, "ts": ["[C:1](=[O:2])([O-:3])[N:4]([H:5])[H:6]"], "cat": {}, "energies": [-49.01546557434245, -49.01546233957978, -49.01344187333076], "dir": "SUCCESSFUL_RCTS/PAT13_SIM125_RCT_4_4"}], ["Event 324", [1420, 1500], ["[H]OC(=O)N([H])[H]", "[H]N([H])[H]"], ["[H]OC(=O)N([H])[H]", "[H]N([H])[H]"], {"rxn_free_energy": -0.00406343610401563, "rxn_barrier": 0.4744691194479794, "ts": ["[H:1][O:2][C:3]([N:4]([H:5])[H:6])=[O:7]", "[N:8]([H:9])([H:10])[H:11]"], "cat": {}, "energies": [-61.332029004299905, -61.33203547986433, -61.33127288182806], "dir": "SUCCESSFUL_RCTS/PAT7_SIM004_RCT_8_8"}], ["Event 325", [1020, 1100], ["[H]N([H])C(=O)OC(=O)[O-]"], ["[H]N([H])C(=O)OC(=O)[O-]"], {"rxn_free_energy": 8.794751050140804e-05, "rxn_barrier": 4.91400047190989, "ts": ["[N:1]([H:2])([H:3])[C:4](=[O:5])[O:6][C:7](=[O:8])[O-:9]"], "cat": {}, "energies": [-86.86240244820843, -86.8624023080537, -86.8545714091984], "dir": "SUCCESSFUL_RCTS/PAT5_SIM019_RCT_5_5"}], ["Event 326", [1100, 1180], ["[H]OC(=O)N([H])[H]", "[H]N([H])[H]"], ["[H]OC(=O)N([H])[H]", "[H]N([H])[H]"], {"rxn_free_energy": -0.00025314337428979176, "rxn_barrier": 0.08959284172615467, "ts": ["[C:1](=[O:2])([O:3][H:5])[N:4]([H:6])[H:7]", "[N:8]([H:9])([H:10])[H:11]"], "cat": {}, "energies": [-61.319114039243324, -61.31911444265713, -61.31897126248891], "dir": "SUCCESSFUL_RCTS/PAT12_SIM042_RCT_21_21"}], ["Event 327", [1020, 1100], ["O=C=O", "[H]N([H])[H]"], ["O=C=O", "[H]N([H])[H]"], {"rxn_free_energy": -0.005123959069517859, "rxn_barrier": -0.003041993335262696, "ts": ["[C:5](=[O:6])=[O:7]", "[N:1]([H:2])([H:3])[H:4]"], "cat": {}, "energies": [-49.57187002917569, -49.57187819480848, -49.57187487695066], "dir": "SUCCESSFUL_RCTS/PAT11_SIM125_RCT_3_3"}], ["Event 328", [700, 780], ["[H]N([H])C(=O)[O-]"], ["[H]N([H])C(=O)[O-]"], {"rxn_free_energy": 0.0015753907322086178, "rxn_barrier": 10.015586143680759, "ts": ["[N:1]([H:2])([H:3])[C:4](=[O:5])[O-:6]"], "cat": {}, "energies": [-49.01546997428868, -49.01546746371784, -48.999508957140264], "dir": "SUCCESSFUL_RCTS/PAT25_SIM048_RCT_7_7"}], ["Event 329", [1580, 1660], ["[H]N([H])C(=O)OC(=O)[O-]"], ["[H]N([H])C(=O)OC(=O)[O-]"], {"rxn_free_energy": 0.012209981782826134, "rxn_barrier": -0.11537567026072033, "ts": ["[N:1]([H:2])([H:3])[C:4]([O:5][C:6](=[O:7])[O-:8])=[O:9]"], "cat": {}, "energies": [-86.86242883757917, -86.8624093795339, -86.86261270231012], "dir": "SUCCESSFUL_RCTS/PAT22_SIM156_RCT_13_13"}], ["Event 330", [860, 940], ["[H]OC(=O)N([H])[H]", "[H]N([H])[H]"], ["[H]OC(=O)N([H])[H]", "[H]N([H])[H]"], {"rxn_free_energy": -0.004850257832493178, "rxn_barrier": -0.23308082765742547, "ts": ["[H:1][O:2][C:3](=[O:4])[N:5]([H:6])[H:7]", "[N:8]([H:9])([H:10])[H:11]"], "cat": {}, "energies": [-61.31910533131526, -61.31911306077286, -61.31947677308949], "dir": "SUCCESSFUL_RCTS/PAT7_SIM070_RCT_8_8"}], ["Event 331", [700, 780], ["[H]N([H])C(=O)OC(=O)[O-]"], ["[H]N([H])C(=O)OC(=O)[O-]"], {"rxn_free_energy": -0.0023952673618727687, "rxn_barrier": -0.12154843701050021, "ts": ["[N:1]([H:2])([H:3])[C:4]([O:5][C:7](=[O:8])[O-:9])=[O:6]"], "cat": {}, "energies": [-86.86241674426796, -86.86242056140885, -86.86261044603036], "dir": "SUCCESSFUL_RCTS/PAT15_SIM162_RCT_8_8"}], ["Event 332", [940, 1020], ["[H]N([H])C(=O)OC(=O)[O-]"], ["[H]N([H])C(=O)OC(=O)[O-]"], {"rxn_free_energy": 0.001523434509464039, "rxn_barrier": -0.12058324314493093, "ts": ["[N:1]([H:2])([H:3])[C:4](=[O:5])[O:6][C:7](=[O:8])[O-:9]"], "cat": {}, "energies": [-86.86242340446742, -86.86242097669495, -86.86261556807962], "dir": "SUCCESSFUL_RCTS/PAT3_SIM153_RCT_9_9"}], ["Event 333", [1340, 1420], ["[H]N([H])C(=O)OC(=O)[O-]"], ["[H]N([H])C(=O)OC(=O)[O-]"], {"rxn_free_energy": 0.00189787060881757, "rxn_barrier": -0.11948059595472946, "ts": ["[N:1]([H:2])([H:3])[C:4](=[O:5])[O:6][C:7](=[O:8])[O-:9]"], "cat": {}, "energies": [-86.86242119627832, -86.86241817179778, -86.86261160269224], "dir": "SUCCESSFUL_RCTS/PAT24_SIM044_RCT_16_16"}], ["Event 334", [1020, 1100], ["[H]N([H])[H]", "[H]OC(=O)N([H])[H]"], ["[H]N([H])[H]", "[H]OC(=O)N([H])[H]"], {"rxn_free_energy": -0.00352369151469312, "rxn_barrier": 0.471746042155437, "ts": ["[H:1][N:2]([H:3])[H:4]", "[H:5][O:10][C:9]([N:6]([H:7])[H:8])=[O:11]"], "cat": {}, "energies": [-61.33202380271326, -61.33202941813106, -61.33127201978608], "dir": "SUCCESSFUL_RCTS/PAT31_SIM164_RCT_12_12"}], ["Event 335", [60, 140], ["O=C=O", "[H]N([H])[H]"], ["O=C=O", "[H]N([H])[H]"], {"rxn_free_energy": -0.21123176602995017, "rxn_barrier": 0.002949453053067842, "ts": ["[C:1](=[O:2])=[O:3]", "[N:4]([H:5])([H:6])[H:7]"], "cat": {}, "energies": [-49.571869468841676, -49.57220609156066, -49.57186476854056], "dir": "SUCCESSFUL_RCTS/PAT1_SIM120_RCT_1_1"}], ["Event 336", [60, 140], ["O=C=O", "[H]N([H])[H]"], ["O=C=O", "[H]N([H])[H]"], {"rxn_free_energy": -0.017018866017807534, "rxn_barrier": -0.014151907722848493, "ts": ["[C:1](=[O:2])=[O:3]", "[N:4]([H:5])([H:6])[H:7]"], "cat": {}, "energies": [-49.57185885284523, -49.5718859744144, -49.5718814055784], "dir": "SUCCESSFUL_RCTS/PAT0_SIM118_RCT_1_1"}], ["Event 337", [0, 60], ["O=C=O", "[H]N([H])[H]"], ["O=C=O", "[H]N([H])[H]"], {"rxn_free_energy": 0.003786532836904741, "rxn_barrier": 0.004882542207416933, "ts": ["[C:5](=[O:6])=[O:7]", "[N:1]([H:2])([H:3])[H:4]"], "cat": {}, "energies": [-49.57187154345893, -49.571865509172504, -49.571863762552375], "dir": "SUCCESSFUL_RCTS/PAT14_SIM175_RCT_1_1"}], ["Event 338", [940, 1020], ["[H]OC(=O)N([H])[H]", "[H]N([H])[H]"], ["[H]OC(=O)N([H])[H]", "[H]N([H])[H]"], {"rxn_free_energy": 0.0011408383713471012, "rxn_barrier": 0.08833596985326198, "ts": ["[C:1](=[O:2])([O:3][H:7])[N:4]([H:5])[H:6]", "[N:8]([H:9])([H:10])[H:11]"], "cat": {}, "energies": [-61.31907684184928, -61.319075023788855, -61.31893606806835], "dir": "SUCCESSFUL_RCTS/PAT9_SIM040_RCT_5_5"}], ["Event 339", [780, 860], ["[H]N([H])C(=O)[O-]"], ["[H]N([H])C(=O)[O-]"], {"rxn_free_energy": -0.007492355028543437, "rxn_barrier": 10.010771185916248, "ts": ["[C:1](=[O:2])([O-:3])[N:4]([H:5])[H:6]"], "cat": {}, "energies": [-49.01546208735034, -49.01547402730127, -48.99950874340471], "dir": "SUCCESSFUL_RCTS/PAT25_SIM146_RCT_19_19"}], ["Event 340", [940, 1020], ["[H]OC(=O)N([H])[H]", "[H]N([H])[H]"], ["[H]OC(=O)N([H])[H]", "[H]N([H])[H]"], {"rxn_free_energy": 0.004872728980401704, "rxn_barrier": -0.23077464515213106, "ts": ["[C:1]([O:2][H:5])(=[O:3])[N:4]([H:6])[H:7]", "[H:8][N:9]([H:10])[H:11]"], "cat": {}, "energies": [-61.319120604095644, -61.31911283882762, -61.319488370696206], "dir": "SUCCESSFUL_RCTS/PAT42_SIM146_RCT_23_23"}], ["Event 341", [620, 700], ["[H]N([H])C(=O)OC(=O)[O-]"], ["[H]N([H])C(=O)OC(=O)[O-]"], {"rxn_free_energy": 0.010318182982489547, "rxn_barrier": -0.11585578118681417, "ts": ["[C:1](=[O:2])([O:3][C:5](=[O:8])[O-:9])[N:4]([H:6])[H:7]"], "cat": {}, "energies": [-86.8624120421304, -86.86239559888952, -86.8625966719747], "dir": "SUCCESSFUL_RCTS/PAT4_SIM025_RCT_7_7"}], ["Event 342", [1740, 1820], ["[H]OC(=O)N([H])[H]"], ["[H]OC(=O)N([H])[H]"], {"rxn_free_energy": 0.0062397826757003335, "rxn_barrier": 15.870569424833533, "ts": ["[C:1]([O:2][H:5])(=[O:3])[N:4]([H:6])[H:7]"], "cat": {}, "energies": [-49.57199849936628, -49.57198855553705, -49.54670687617909], "dir": "SUCCESSFUL_RCTS/PAT19_SIM249_RCT_7_7"}], ["Event 343", [460, 540], ["[H]OC(=O)N([H])[H]", "[H]N([H])[H]"], ["[H]N([H])[H]", "[H]OC(=O)N([H])[H]"], {"rxn_free_energy": -0.0037876096742763326, "rxn_barrier": 24.20381832615035, "ts": ["[H:1][N@@+:8]([H:9])([H:10])[H:11]", "[O:2]=[C:3]([O-:4])[N:5]([H:6])[H:7]"], "cat": {}, "energies": [-61.33203089809055, -61.33203693409305, -61.29345926046308], "dir": "SUCCESSFUL_RCTS/PAT28_SIM001_RCT_3_3"}], ["Event 344", [700, 780], ["[H]OC(=O)N([H])[H]", "[H]N([H])[H]"], ["[H]OC(=O)N([H])[H]", "[H]N([H])[H]"], {"rxn_free_energy": 0.00320516044751961, "rxn_barrier": -0.2341075355886543, "ts": ["[C:1]([O:2][H:5])(=[O:3])[N:4]([H:6])[H:7]", "[N:8]([H:9])([H:10])[H:11]"], "cat": {}, "energies": [-61.319113903636165, -61.31910879583517, -61.319486981590515], "dir": "SUCCESSFUL_RCTS/PAT16_SIM159_RCT_7_7"}], ["Event 345", [540, 620], ["O=C=O", "[H]N([H])[H]", "[H]N([H])[H]"], ["[H]OC(=O)N([H])[H]", "[H]N([H])[H]"], {"rxn_free_energy": 1.278148725951491, "rxn_barrier": 23.63310121195722, "ts": ["[H+:7]", "[N:1]([H:2])([H:3])[H:4]", "[N:5]([H:6])([H:8])[C:9](=[O:10])[O-:11]"], "cat": {}, "energies": [-61.3211305150736, -61.31909363441175, -61.283468382443225], "dir": "SUCCESSFUL_RCTS/PAT53_SIM150_RCT_2_2"}], ["Event 346", [540, 620], ["O=C=O", "[H]N([H])[H]", "[H]N([H])[H]"], ["[H]OC(=O)N([H])[H]", "[H]N([H])[H]"], {"rxn_free_energy": 1.2900070675573623, "rxn_barrier": 23.62759757439188, "ts": ["[H+:6]", "[N:1]([H:2])([H:3])[H:4]", "[N:5]([H:7])([H:8])[C:9](=[O:10])[O-:11]"], "cat": {}, "energies": [-61.3211246606165, -61.31906888228945, -61.28347129868135], "dir": "SUCCESSFUL_RCTS/PAT53_SIM136_RCT_3_3"}], ["Event 347", [1500, 1580], ["[H]N([H])C(=O)OC(=O)[O-]"], ["[H]N([H])C(=O)OC(=O)[O-]"], {"rxn_free_energy": -0.005781771480804977, "rxn_barrier": 7.461133160642937, "ts": ["[N:1]([H:2])([H:3])[C:4]([O:5][C:7](=[O:8])[O-:9])=[O:6]"], "cat": {}, "energies": [-86.86239935642315, -86.86240857035756, -86.85050916121988], "dir": "SUCCESSFUL_RCTS/PAT3_SIM034_RCT_13_13"}], ["Event 348", [1340, 1420], ["[H]OC(=O)N([H])[H]", "[H]N([H])[H]"], ["[H]OC(=O)N([H])[H]", "[H]N([H])[H]"], {"rxn_free_energy": -0.0017907989320825664, "rxn_barrier": -0.23912485669032335, "ts": ["[C:1]([O:2][H:7])(=[O:3])[N:4]([H:5])[H:6]", "[H:8][N:9]([H:10])[H:11]"], "cat": {}, "energies": [-61.31912067348035, -61.319123527329545, -61.31950174712731], "dir": "SUCCESSFUL_RCTS/PAT20_SIM096_RCT_7_7"}], ["Event 349", [1020, 1100], ["[H]OC(=O)N([H])[H]"], ["[H]OC(=O)N([H])[H]"], {"rxn_free_energy": 0.0009225522559928835, "rxn_barrier": -0.17348046225648814, "ts": ["[N:1]([H:2])([H:3])[C:4]([O:5][H:7])=[O:6]"], "cat": {}, "energies": [-49.559478517467355, -49.559477047271585, -49.559754979033684], "dir": "SUCCESSFUL_RCTS/PAT19_SIM185_RCT_7_7"}], ["Event 350", [300, 380], ["[H]N([H])C(=O)OC(=O)[O-]"], ["[H]N([H])C(=O)OC(=O)[O-]"], {"rxn_free_energy": 0.0007744191961431711, "rxn_barrier": 3.263077350020158, "ts": ["[N:1]([H:2])([H:3])[C:4]([O:5][C:6](=[O:7])[O-:8])=[O:9]"], "cat": {}, "energies": [-86.85281262924657, -86.8528113951183, -86.84761253084064], "dir": "SUCCESSFUL_RCTS/PAT5_SIM147_RCT_2_2"}], ["Event 351", [1340, 1420], ["[H]N([H])[H]", "[H]OC(=O)N([H])[H]"], ["[H]N([H])[H]", "[H]OC(=O)N([H])[H]"], {"rxn_free_energy": -0.0014101453726470439, "rxn_barrier": -0.31240207813095344, "ts": ["[H:8][N:9]([H:10])[H:11]", "[N:1]([H:2])([H:3])[C:4](=[O:5])[O:6][H:7]"], "cat": {}, "energies": [-61.33203404413949, -61.33203629137237, -61.33253189367667], "dir": "SUCCESSFUL_RCTS/PAT9_SIM112_RCT_7_7"}], ["Event 352", [540, 620], ["[H]N([H])C(=O)OC(=O)[O-]"], ["[H]N([H])C(=O)OC(=O)[O-]"], {"rxn_free_energy": 0.0007643787192794634, "rxn_barrier": -0.12033724825152267, "ts": ["[C:1]([O:2][C:5](=[O:6])[O-:7])(=[O:3])[N:4]([H:8])[H:9]"], "cat": {}, "energies": [-86.8624283803301, -86.86242716220251, -86.86262015192044], "dir": "SUCCESSFUL_RCTS/PAT4_SIM091_RCT_3_3"}], ["Event 353", [1660, 1740], ["[H]OC(=O)N([H])[H]", "[H]N([H])[H]"], ["[H]OC(=O)N([H])[H]", "[H]N([H])[H]"], {"rxn_free_energy": 0.0003027120379313573, "rxn_barrier": -0.23653162187672847, "ts": ["[C:1]([O:2][H:5])(=[O:3])[N:4]([H:6])[H:7]", "[N:8]([H:9])([H:10])[H:11]"], "cat": {}, "energies": [-61.31909936653425, -61.31909888412694, -61.31947630755585], "dir": "SUCCESSFUL_RCTS/PAT7_SIM207_RCT_8_8"}], ["Event 354", [140, 220], ["O=C=O", "[H]N([H])[H]"], ["O=C=O", "[H]N([H])[H]"], {"rxn_free_energy": 0.003640037524908458, "rxn_barrier": 0.0015323391472836364, "ts": ["[C:1](=[O:2])=[O:3]", "[N:4]([H:5])([H:6])[H:7]"], "cat": {}, "energies": [-49.57186775314224, -49.57186195231336, -49.57186531117918], "dir": "SUCCESSFUL_RCTS/PAT42_SIM155_RCT_2_2"}], ["Event 355", [380, 460], ["O=C=O", "[H]N([H])[H]", "[H]N([H])[H]"], ["[H]OC(=O)N([H])[H]", "[H]N([H])[H]"], {"rxn_free_energy": 1.2660975021621335, "rxn_barrier": 23.629314662386903, "ts": ["[C:5](=[O:6])([O-:7])[N:8]([H:9])[H:10]", "[H+:11]", "[N:1]([H:2])([H:3])[H:4]"], "cat": {}, "energies": [-61.321134423934154, -61.319116748318, -61.283478325616876], "dir": "SUCCESSFUL_RCTS/PAT53_SIM135_RCT_5_5"}], ["Event 356", [1420, 1500], ["[H]OC(=O)N([H])[H]", "[H]N([H])[H]"], ["[H]OC(=O)N([H])[H]", "[H]N([H])[H]"], {"rxn_free_energy": 0.00203118471621378, "rxn_barrier": 10.437430620222996, "ts": ["[C:1](=[O:2])([O-:3])[N:4]([H:6])[H:7]", "[H:5][N@+:9]([H:8])([H:10])[H:11]"], "cat": {}, "energies": [-61.33202877936923, -61.33202554243695, -61.315395503320794], "dir": "SUCCESSFUL_RCTS/PAT28_SIM098_RCT_10_10"}], ["Event 357", [700, 780], ["[H]OC(=O)N([H])[H]", "[H]N([H])[H]"], ["[H]OC(=O)N([H])[H]", "[H]N([H])[H]"], {"rxn_free_energy": 0.0032087435919383083, "rxn_barrier": -0.23523816128011527, "ts": ["[C:1]([O:2][H:5])(=[O:3])[N:4]([H:6])[H:7]", "[N:8]([H:9])([H:10])[H:11]"], "cat": {}, "energies": [-61.31911390888331, -61.31910879537215, -61.31948878862298], "dir": "SUCCESSFUL_RCTS/PAT7_SIM159_RCT_7_7"}], ["Event 358", [1020, 1100], ["[H]OC(=O)N([H])[H]", "[H]N([H])[H]"], ["[H]OC(=O)N([H])[H]", "[H]N([H])[H]"], {"rxn_free_energy": 0.002941660431581234, "rxn_barrier": -0.2289496746476701, "ts": ["[C:1](=[O:2])([O:3][H:5])[N:4]([H:6])[H:7]", "[H:8][N:9]([H:10])[H:11]"], "cat": {}, "energies": [-61.31912644509704, -61.31912175721438, -61.31949130339198], "dir": "SUCCESSFUL_RCTS/PAT28_SIM209_RCT_10_10"}], ["Event 359", [1100, 1180], ["[H]OC(=O)N([H])[H]"], ["[H]OC(=O)N([H])[H]"], {"rxn_free_energy": -0.0007136963182555931, "rxn_barrier": -0.17414137760822418, "ts": ["[H:1][O:2][C:3]([N:6]([H:4])[H:5])=[O:7]"], "cat": {}, "energies": [-49.559475941748985, -49.5594770791082, -49.559753456561836], "dir": "SUCCESSFUL_RCTS/PAT19_SIM183_RCT_14_14"}], ["Event 360", [940, 1020], ["[H]OC(=O)N([H])[H]", "[H]N([H])[H]"], ["[H]OC(=O)N([H])[H]", "[H]N([H])[H]"], {"rxn_free_energy": 0.002630888153453384, "rxn_barrier": -0.23286397013338742, "ts": ["[C:1]([O:2][H:7])(=[O:3])[N:4]([H:5])[H:6]", "[N:8]([H:9])([H:10])[H:11]"], "cat": {}, "energies": [-61.31911154539453, -61.31910735276413, -61.319482641580734], "dir": "SUCCESSFUL_RCTS/PAT21_SIM080_RCT_10_10"}], ["Event 361", [0, 60], ["O=C=O", "[H]N([H])[H]"], ["O=C=O", "[H]N([H])[H]"], {"rxn_free_energy": 0.2351192644295871, "rxn_barrier": 0.2353557321959061, "ts": ["[C:5](=[O:6])=[O:7]", "[N:1]([H:2])([H:3])[H:4]"], "cat": {}, "energies": [-49.57224955475657, -49.57187486449305, -49.57187448765379], "dir": "SUCCESSFUL_RCTS/PAT0_SIM153_RCT_1_1"}], ["Event 362", [140, 220], ["O=C=O", "[H]N([H])[H]"], ["O=C=O", "[H]N([H])[H]"], {"rxn_free_energy": -0.0002875698046445123, "rxn_barrier": -0.006567161372049534, "ts": ["[C:1](=[O:2])=[O:3]", "[N:4]([H:5])([H:6])[H:7]"], "cat": {}, "energies": [-49.57187291167261, -49.57187336994899, -49.571883377218384], "dir": "SUCCESSFUL_RCTS/PAT42_SIM025_RCT_2_2"}], ["Event 363", [60, 140], ["O=C=O", "[H]N([H])[H]"], ["O=C=O", "[H]N([H])[H]"], {"rxn_free_energy": 0.00797748400385872, "rxn_barrier": 0.21692969998640346, "ts": ["[C:1](=[O:2])=[O:3]", "[N:4]([H:5])([H:6])[H:7]"], "cat": {}, "energies": [-49.57222808100889, -49.57221536794775, -49.57188237796048], "dir": "SUCCESSFUL_RCTS/PAT14_SIM189_RCT_1_1"}], ["Event 364", [1340, 1420], ["[H]N([H])C(=O)[O-]"], ["[H]N([H])C(=O)[O-]"], {"rxn_free_energy": -0.005356850227838635, "rxn_barrier": 1.2642272364352787, "ts": ["[C:1](=[O:2])([O-:3])[N:4]([H:5])[H:6]"], "cat": {}, "energies": [-49.01546836487472, -49.01547690164702, -49.01345366974747], "dir": "SUCCESSFUL_RCTS/PAT25_SIM111_RCT_7_7"}], ["Event 365", [620, 700], ["O=C=O", "[H]N([H])[H]", "[H]N([H])[H]"], ["[H]N([H])[H]", "[H]OC(=O)N([H])[H]"], {"rxn_free_energy": 1.272010906316364, "rxn_barrier": 23.616606350636555, "ts": ["[H+:3]", "[N:1]([H:2])([H:4])[C:5](=[O:6])[O-:7]", "[N:8]([H:9])([H:10])[H:11]"], "cat": {}, "energies": [-61.32111021518355, -61.31908311586081, -61.28347436905909], "dir": "SUCCESSFUL_RCTS/PAT53_SIM097_RCT_3_3"}], ["Event 366", [1580, 1660], ["[H]OC(=O)N([H])[H]"], ["[H]OC(=O)N([H])[H]"], {"rxn_free_energy": -0.004820380732942056, "rxn_barrier": 24.375968631998003, "ts": ["[H:7][N@@+:9]([H:8])([H:10])[H:11]", "[N:1]([H:2])([H:3])[C:4](=[O:5])[O-:6]"], "cat": {"[H]N([H])[H]": 1}, "energies": [-61.332027749558044, -61.332035431402964, -61.29318177012528], "dir": "SUCCESSFUL_RCTS/PAT16_SIM135_RCT_13_13"}], ["Event 367", [1660, 1740], ["[H]OC(=O)N([H])[H]", "[H]N([H])[H]"], ["[H]OC(=O)N([H])[H]", "[H]N([H])[H]"], {"rxn_free_energy": 0.000816937407375363, "rxn_barrier": -0.23619552558851778, "ts": ["[H:5][O:10][C:9]([N:6]([H:7])[H:8])=[O:11]", "[N:1]([H:2])([H:3])[H:4]"], "cat": {}, "energies": [-61.319123798379486, -61.31912249649343, -61.31950020379203], "dir": "SUCCESSFUL_RCTS/PAT20_SIM050_RCT_12_12"}], ["Event 368", [460, 1340], ["[H]N([H])[H]", "[H][N+]([H])([H])C(=O)[O-]", "[H][N+]([H])([H])[H]"], ["[H][N+]([H])([H])[H]", "[H]OC(=O)N([H])[H]", "[H]N([H])[H]"], {"rxn_free_energy": -11.923607877967795, "rxn_barrier": 0.6312822802934988, "ts": ["[H:2][N@+:13]([H:14])([H:15])[H:16]", "[N:1]([H:3])([H:4])[C:5]([O:6][H:9])=[O:7]", "[N:8]([H:10])([H:11])[H:12]"], "cat": {}, "energies": [-73.43733687241412, -73.45633854711204, -73.43633084968548], "dir": "SUCCESSFUL_RCTS/PAT11_SIM056_RCT_3_10"}], ["Event 369", [380, 1500], ["O=C=O", "[H]N([H])[H]"], ["[H]OC(=O)N([H])[H]"], {"rxn_free_energy": 1.2589784592896496, "rxn_barrier": 39.802142848701784, "ts": ["[H+:4]", "[N:1]([H:2])([H:3])[C:5](=[O:6])[O-:7]", "[N:8]([H:9])([H:10])[H:11]"], "cat": {"[H]N([H])[H]": 1}, "energies": [-61.32111866458835, -61.3191123340062, -61.25768925811746], "dir": "SUCCESSFUL_RCTS/PAT42_SIM037_RCT_2_4"}], ["Event 370", [1500, 1580], ["[H]N([H])C(=O)OC(=O)[O-]"], ["[H]N([H])C(=O)OC(=O)[O-]"], {"rxn_free_energy": -0.0025894129159410965, "rxn_barrier": 0.322359818491545, "ts": ["[N:1]([H:2])([H:3])[C:4](=[O:5])[O:6][C:7](=[O:8])[O-:9]"], "cat": {}, "energies": [-86.85280601409586, -86.85281014063058, -86.8522922957256], "dir": "SUCCESSFUL_RCTS/PAT5_SIM065_RCT_19_19"}], ["Event 371", [780, 860], ["[H]OC(=O)N([H])[H]", "[H]N([H])[H]"], ["[H]OC(=O)N([H])[H]", "[H]N([H])[H]"], {"rxn_free_energy": -0.016874764101322434, "rxn_barrier": -0.31855728698530245, "ts": ["[C:1]([O:2][H:5])(=[O:3])[N:4]([H:6])[H:7]", "[N:8]([H:9])([H:10])[H:11]"], "cat": {}, "energies": [-61.33199144661169, -61.332018338537466, -61.33249910519975], "dir": "SUCCESSFUL_RCTS/PAT7_SIM193_RCT_5_5"}], ["Event 372", [700, 780], ["[H]N([H])C(=O)OC(=O)[O-]"], ["[H]N([H])C(=O)OC(=O)[O-]"], {"rxn_free_energy": -0.0016491014463341856, "rxn_barrier": 7.4654076365179245, "ts": ["[C:1](=[O:2])([O-:3])[O:4][C:5](=[O:7])[N:9]([H:6])[H:8]"], "cat": {}, "energies": [-86.86242648985319, -86.86242911789074, -86.85052948276874], "dir": "SUCCESSFUL_RCTS/PAT23_SIM106_RCT_7_7"}], ["Event 373", [1020, 1100], ["[H]N([H])C(=O)OC(=O)[O-]"], ["[H]N([H])C(=O)OC(=O)[O-]"], {"rxn_free_energy": 0.001217983301162775, "rxn_barrier": 4.913225743379655, "ts": ["[C:1]([O:2][C:5](=[O:8])[O-:9])(=[O:3])[N:4]([H:6])[H:7]"], "cat": {}, "energies": [-86.8624249169784, -86.86242297597843, -86.8545951125896], "dir": "SUCCESSFUL_RCTS/PAT23_SIM033_RCT_13_13"}], ["Event 374", [780, 860], ["O=C=O", "[H]N([H])[H]"], ["O=C=O", "[H]N([H])[H]"], {"rxn_free_energy": -0.25761229143168085, "rxn_barrier": -0.0023152848007233686, "ts": ["[C:1](=[O:2])=[O:3]", "[N:4]([H:5])([H:6])[H:7]"], "cat": {}, "energies": [-49.57187905212691, -49.572289587680416, -49.571882741806164], "dir": "SUCCESSFUL_RCTS/PAT8_SIM119_RCT_3_3"}], ["Event 375", [140, 220], ["O=C=O", "[H]N([H])[H]"], ["O=C=O", "[H]N([H])[H]"], {"rxn_free_energy": -0.22855780429199846, "rxn_barrier": -0.001460186433114977, "ts": ["[C:1](=[O:2])=[O:3]", "[N:4]([H:5])([H:6])[H:7]"], "cat": {}, "energies": [-49.57188264226746, -49.57224687607079, -49.57188496924667], "dir": "SUCCESSFUL_RCTS/PAT1_SIM055_RCT_2_2"}], ["Event 376", [140, 220], ["O=C=O", "[H]N([H])[H]"], ["O=C=O", "[H]N([H])[H]"], {"rxn_free_energy": -0.043560285043945164, "rxn_barrier": 0.1941102729318889, "ts": ["[C:5](=[O:6])=[O:7]", "[N:1]([H:2])([H:3])[H:4]"], "cat": {}, "energies": [-49.57218955878595, -49.572258977235016, -49.571880221184486], "dir": "SUCCESSFUL_RCTS/PAT1_SIM017_RCT_2_2"}], ["Event 377", [1420, 1500], ["[H]N([H])C(=O)OC(=O)[O-]"], ["[H]N([H])C(=O)OC(=O)[O-]"], {"rxn_free_energy": -0.00025235920893405253, "rxn_barrier": -0.12149683607297235, "ts": ["[C:1](=[O:2])([O:3][C:7](=[O:8])[O-:9])[N:4]([H:5])[H:6]"], "cat": {}, "energies": [-86.86242709731442, -86.86242749947857, -86.86262071684465], "dir": "SUCCESSFUL_RCTS/PAT15_SIM171_RCT_8_8"}], ["Event 378", [540, 620], ["[H]N([H])C(=O)[O-]"], ["[H]N([H])C(=O)[O-]"], {"rxn_free_energy": -0.006734650810488802, "rxn_barrier": 10.011365177765978, "ts": ["[N:1]([H:2])([H:3])[C:4](=[O:5])[O-:6]"], "cat": {}, "energies": [-49.01546377908519, -49.01547451154513, -48.999509488543524], "dir": "SUCCESSFUL_RCTS/PAT10_SIM106_RCT_5_5"}], ["Event 379", [1820, 1900], ["[H]OC(=O)N([H])[H]", "[H]N([H])[H]"], ["[H]OC(=O)N([H])[H]", "[H]N([H])[H]"], {"rxn_free_energy": -0.00024925686594783514, "rxn_barrier": 0.47816182796168094, "ts": ["[C:1]([O:2][H:5])(=[O:3])[N:4]([H:6])[H:7]", "[N:8]([H:9])([H:10])[H:11]"], "cat": {}, "energies": [-61.332042064180406, -61.332042461400604, -61.331280056942255], "dir": "SUCCESSFUL_RCTS/PAT7_SIM140_RCT_14_14"}], ["Event 380", [780, 860], ["[H]N([H])[H]", "[H]OC(=O)N([H])[H]"], ["[H]N([H])[H]", "[H]OC(=O)N([H])[H]"], {"rxn_free_energy": -8.101382371966578, "rxn_barrier": 2.528661917409637, "ts": ["[H:8][N:9]([H:10])[H:11]", "[N:1]([H:2])([H:3])[C:4](=[O:5])[O:6][H:7]"], "cat": {}, "energies": [-61.319121815176025, -61.33203232296956, -61.3150920943342], "dir": "SUCCESSFUL_RCTS/PAT29_SIM226_RCT_4_4"}], ["Event 381", [1580, 1660], ["[H]N([H])C(=O)OC(=O)[O-]"], ["[H]N([H])C(=O)OC(=O)[O-]"], {"rxn_free_energy": 0.0020817262408796893, "rxn_barrier": 0.325312756223609, "ts": ["[C:1](=[O:2])([O:3][C:7](=[O:8])[O-:9])[N:4]([H:5])[H:6]"], "cat": {}, "energies": [-86.85278926349805, -86.8527859460219, -86.85227083927343], "dir": "SUCCESSFUL_RCTS/PAT26_SIM123_RCT_20_20"}], ["Event 382", [1260, 1340], ["[H]OC(=O)N([H])[H]"], ["[H]OC(=O)N([H])[H]"], {"rxn_free_energy": -0.00019588712221531068, "rxn_barrier": -0.1729033543018234, "ts": ["[C:1](=[O:2])([O:3][H:5])[N:4]([H:6])[H:7]"], "cat": {}, "energies": [-49.559479559089304, -49.559479871258524, -49.55975510096608], "dir": "SUCCESSFUL_RCTS/PAT17_SIM025_RCT_15_15"}], ["Event 383", [540, 1100], ["O=C=O", "[H]N([H])[H]"], ["[H]OC(=O)N([H])[H]"], {"rxn_free_energy": 1.270795789315828, "rxn_barrier": 39.793094122743014, "ts": ["[C:1](=[O:2])([O-:3])[N:4]([H:6])[H:7]", "[H+:5]", "[N:8]([H:9])([H:10])[H:11]"], "cat": {"[H]N([H])[H]": 1}, "energies": [-61.321099847914184, -61.31907468502362, -61.25768486165477], "dir": "SUCCESSFUL_RCTS/PAT32_SIM040_RCT_1_6"}], ["Event 384", [140, 220], ["O=C=O", "[H]N([H])[H]"], ["O=C=O", "[H]N([H])[H]"], {"rxn_free_energy": 0.002156760803081717, "rxn_barrier": 0.004427161993094487, "ts": ["[C:1](=[O:2])=[O:3]", "[N:4]([H:5])([H:6])[H:7]"], "cat": {}, "energies": [-49.57186164564441, -49.571858208591834, -49.571854590439905], "dir": "SUCCESSFUL_RCTS/PAT31_SIM095_RCT_2_2"}], ["Event 385", [940, 1020], ["[H]OC(=O)N([H])[H]", "[H]N([H])[H]"], ["[H]OC(=O)N([H])[H]", "[H]N([H])[H]"], {"rxn_free_energy": -0.02303475211789747, "rxn_barrier": 0.4684509611615121, "ts": ["[C:5](=[O:6])([O:7][H:9])[N:8]([H:10])[H:11]", "[N:1]([H:2])([H:3])[H:4]"], "cat": {}, "energies": [-61.33198892988583, -61.33202563847865, -61.331242398058635], "dir": "SUCCESSFUL_RCTS/PAT16_SIM057_RCT_9_9"}], ["Event 386", [860, 940], ["[H]OC(=O)N([H])[H]", "[H]N([H])[H]"], ["[H]OC(=O)N([H])[H]", "[H]N([H])[H]"], {"rxn_free_energy": -0.0015098346930580463, "rxn_barrier": -0.31329486594032785, "ts": ["[H:1][O:2][C:3]([N:4]([H:5])[H:6])=[O:7]", "[H:8][N:9]([H:10])[H:11]"], "cat": {}, "energies": [-61.33203187351221, -61.33203427961177, -61.332531145812005], "dir": "SUCCESSFUL_RCTS/PAT16_SIM030_RCT_10_10"}], ["Event 387", [1340, 1420], ["[H]N([H])C(=O)OC(=O)[O-]"], ["[H]N([H])C(=O)OC(=O)[O-]"], {"rxn_free_energy": 0.008760946877204532, "rxn_barrier": 7.468447398298733, "ts": ["[N:1]([H:2])([H:3])[C:4](=[O:5])[O:6][C:7](=[O:8])[O-:9]"], "cat": {}, "energies": [-86.86240292765054, -86.86238896604895, -86.85050107634736], "dir": "SUCCESSFUL_RCTS/PAT22_SIM152_RCT_11_11"}], ["Event 388", [620, 700], ["O=C=O", "[H]N([H])[H]", "[H]N([H])[H]", "[H]N([H])[H]"], ["[H]OC(=O)N([H])[H]", "[H]N([H])[H]", "[H]N([H])[H]"], {"rxn_free_energy": -1.026516415081419, "rxn_barrier": 13.984363191141611, "ts": ["[C:5](=[O:6])([O-:7])[N:12]([H:14])[H:15]", "[N:8]([H:9])([H:10])[H:11]", "[N@@+:1]([H:2])([H:3])([H:4])[H:13]"], "cat": {}, "energies": [-73.07104420070422, -73.0726800756165, -73.04875846949474], "dir": "SUCCESSFUL_RCTS/PAT37_SIM167_RCT_1_1"}], ["Event 389", [460, 540], ["[H]N([H])[H]", "[H][N+]([H])([H])[H]"], ["[H][N+]([H])([H])[H]", "[H]N([H])[H]"], {"rxn_free_energy": -0.007318269396623194, "rxn_barrier": -1.1764268553232382, "ts": ["[H+:5]", "[N:1]([H:2])([H:3])[H:4]", "[N:6]([H:7])([H:8])[H:9]"], "cat": {}, "energies": [-23.8570676727769, -23.857079335301854, -23.858942447647017], "dir": "SUCCESSFUL_RCTS/PAT6_SIM120_RCT_4_4"}], ["Event 390", [1500, 1580], ["[H]N([H])C(=O)OC(=O)[O-]"], ["[H]N([H])C(=O)OC(=O)[O-]"], {"rxn_free_energy": -0.005781771034937279, "rxn_barrier": 4.899027618767918, "ts": ["[N:1]([H:2])([H:3])[C:4]([O:5][C:7](=[O:8])[O-:9])=[O:6]"], "cat": {}, "energies": [-86.86239935642337, -86.86240857035706, -86.85459217841981], "dir": "SUCCESSFUL_RCTS/PAT5_SIM034_RCT_13_13"}], ["Event 391", [700, 780], ["[H]N([H])C(=O)OC(=O)[O-]"], ["[H]N([H])C(=O)OC(=O)[O-]"], {"rxn_free_energy": 0.011329867731565657, "rxn_barrier": -0.11400209595989162, "ts": ["[C:1](=[O:2])([O-:3])[O:4][C:5]([N:7]([H:6])[H:8])=[O:9]"], "cat": {}, "energies": [-86.86240848160735, -86.86239042612756, -86.86259015738572], "dir": "SUCCESSFUL_RCTS/PAT3_SIM115_RCT_6_6"}], ["Event 392", [1900, 1980], ["[H][N+]([H])([H])[H]", "[H]N([H])[H]"], ["[H]N([H])[H]", "[H][N+]([H])([H])[H]"], {"rxn_free_energy": 0.013791972803810535, "rxn_barrier": -1.175030882071628, "ts": ["[H+:5]", "[H:1][N:2]([H:3])[H:4]", "[N:6]([H:7])([H:8])[H:9]"], "cat": {}, "energies": [-23.8570654799109, -23.857043500776452, -23.858938030133086], "dir": "SUCCESSFUL_RCTS/PAT8_SIM213_RCT_12_12"}], ["Event 393", [940, 1100], ["[H]OC(=O)N([H])[H]", "[H]N([H])[H]", "[H]N([H])[H]"], ["[H]OC(=O)N([H])[H]", "[H]N([H])[H]", "[H]N([H])[H]"], {"rxn_free_energy": -8.573225208040014, "rxn_barrier": 0.5873137636226384, "ts": ["[C:1](=[O:2])([O:3][H:5])[N:4]([H:6])[H:7]", "[N:12]([H:13])([H:14])[H:15]", "[N:8]([H:9])([H:10])[H:11]"], "cat": {}, "energies": [-73.07268032942524, -73.08634277439847, -73.07174437571088], "dir": "SUCCESSFUL_RCTS/PAT38_SIM247_RCT_7_11"}], ["Event 394", [1180, 1260], ["[H]N([H])C(=O)OC(=O)[O-]"], ["[H]N([H])C(=O)OC(=O)[O-]"], {"rxn_free_energy": 0.005833239942122305, "rxn_barrier": 0.32377840001544494, "ts": ["[N:1]([H:2])([H:3])[C:4]([O:5][C:7](=[O:8])[O-:9])=[O:6]"], "cat": {}, "energies": [-86.85282085314742, -86.85281155719196, -86.85230487410028], "dir": "SUCCESSFUL_RCTS/PAT3_SIM188_RCT_11_11"}], ["Event 395", [380, 460], ["[H]OC(=O)N([H])[H]"], ["[H]OC(=O)N([H])[H]"], {"rxn_free_energy": -0.0017459979986192665, "rxn_barrier": 7.726535982423886, "ts": ["[C:1]([O:2][H:5])(=[O:3])[N:4]([H:6])[H:7]"], "cat": {}, "energies": [-49.55947796571401, -49.55948074816764, -49.54716481982877], "dir": "SUCCESSFUL_RCTS/PAT30_SIM123_RCT_5_5"}], ["Event 396", [1420, 1500], ["[H]N([H])[H]", "[H]OC(=O)N([H])[H]"], ["[H]N([H])[H]", "[H]OC(=O)N([H])[H]"], {"rxn_free_energy": -0.007703530133737495, "rxn_barrier": 0.4765805178453227, "ts": ["[H:1][N:2]([H:3])[H:4]", "[H:5][O:10][C:9]([N:6]([H:7])[H:8])=[O:11]"], "cat": {}, "energies": [-61.332026853433455, -61.33203912991681, -61.33126736619938], "dir": "SUCCESSFUL_RCTS/PAT32_SIM164_RCT_16_16"}], ["Event 397", [620, 700], ["[H]N([H])C(=O)OC(=O)[O-]"], ["[H]N([H])C(=O)OC(=O)[O-]"], {"rxn_free_energy": 0.011001551473537789, "rxn_barrier": -0.1154066054176956, "ts": ["[C:1](=[O:2])([O:3][C:5](=[O:6])[O-:7])[N:4]([H:8])[H:9]"], "cat": {}, "energies": [-86.86242302665107, -86.86240549438195, -86.86260694068083], "dir": "SUCCESSFUL_RCTS/PAT4_SIM081_RCT_9_9"}], ["Event 398", [1740, 1820], ["[H]N([H])C(=O)OC(=O)[O-]"], ["[H]N([H])C(=O)OC(=O)[O-]"], {"rxn_free_energy": -0.0066622424134885425, "rxn_barrier": 4.908749360508642, "ts": ["[C:1]([O:2][C:5](=[O:6])[O-:7])(=[O:3])[N:4]([H:8])[H:9]"], "cat": {}, "energies": [-86.86240575073876, -86.86241636780738, -86.85458307999374], "dir": "SUCCESSFUL_RCTS/PAT18_SIM203_RCT_9_9"}], ["Event 399", [940, 1020], ["[H]OC(=O)N([H])[H]", "[H]N([H])[H]"], ["[H]OC(=O)N([H])[H]", "[H]N([H])[H]"], {"rxn_free_energy": 0.0011416473715336367, "rxn_barrier": 0.0886038572831493, "ts": ["[C:1](=[O:2])([O:3][H:7])[N:4]([H:5])[H:6]", "[N:8]([H:9])([H:10])[H:11]"], "cat": {}, "energies": [-61.319076842336756, -61.31907502298709, -61.31893564164563], "dir": "SUCCESSFUL_RCTS/PAT16_SIM040_RCT_5_5"}], ["Event 400", [1020, 1100], ["[H]N([H])[H]", "[H][N+]([H])([H])[H]"], ["[H]N([H])[H]", "[H][N+]([H])([H])[H]"], {"rxn_free_energy": 0.011933823083560698, "rxn_barrier": -1.1637663757267518, "ts": ["[H+:7]", "[N:1]([H:2])([H:3])[H:4]", "[N:5]([H:6])([H:8])[H:9]"], "cat": {}, "energies": [-23.856987979878234, -23.8569689619244, -23.858842578781708], "dir": "SUCCESSFUL_RCTS/PAT6_SIM247_RCT_11_11"}], ["Event 401", [780, 860], ["[H]N([H])C(=O)OC(=O)[O-]"], ["[H]N([H])C(=O)OC(=O)[O-]"], {"rxn_free_energy": 0.006536354665099481, "rxn_barrier": -0.11440317106693064, "ts": ["[C:1](=[O:2])([O-:3])[O:4][C:5]([N:6]([H:7])[H:8])=[O:9]"], "cat": {}, "energies": [-86.86241279408529, -86.86240237763363, -86.86259510902413], "dir": "SUCCESSFUL_RCTS/PAT18_SIM108_RCT_12_12"}], ["Event 402", [380, 1580], ["O=C=O", "[H]N([H])[H]"], ["[H]OC(=O)N([H])[H]"], {"rxn_free_energy": 1.2542197869225926, "rxn_barrier": 39.80272461044514, "ts": ["[H+:4]", "[N:1]([H:2])([H:3])[C:5](=[O:6])[O-:7]", "[N:8]([H:9])([H:10])[H:11]"], "cat": {"[H]N([H])[H]": 1}, "energies": [-61.32111786257942, -61.31911911550264, -61.25768752900262], "dir": "SUCCESSFUL_RCTS/PAT31_SIM037_RCT_2_5"}], ["Event 403", [0, 60], ["O=C=O", "[H]N([H])[H]"], ["O=C=O", "[H]N([H])[H]"], {"rxn_free_energy": 0.0037865893640115335, "rxn_barrier": 0.004715630444084958, "ts": ["[C:5](=[O:6])=[O:7]", "[N:1]([H:2])([H:3])[H:4]"], "cat": {}, "energies": [-49.57187154347008, -49.57186550909357, -49.571864028557094], "dir": "SUCCESSFUL_RCTS/PAT11_SIM175_RCT_1_1"}], ["Event 404", [1740, 1820], ["[H]OC(=O)N([H])[H]", "[H]N([H])[H]"], ["[H]OC(=O)N([H])[H]", "[H]N([H])[H]"], {"rxn_free_energy": 0.013169422675446804, "rxn_barrier": -0.3044688984441983, "ts": ["[N:1]([H:2])([H:3])[C:4](=[O:5])[O:6][H:7]", "[N:8]([H:9])([H:10])[H:11]"], "cat": {}, "energies": [-61.33204365255135, -61.332022665523915, -61.332528859631545], "dir": "SUCCESSFUL_RCTS/PAT34_SIM208_RCT_12_12"}], ["Event 405", [60, 1900], ["O=C=O", "[H]N([H])[H]"], ["[H]OC(=O)N([H])[H]"], {"rxn_free_energy": 1.2568085300917466, "rxn_barrier": 39.81374462250447, "ts": ["[H+:4]", "[N:1]([H:2])([H:3])[C:5](=[O:6])[O-:7]", "[N:8]([H:9])([H:10])[H:11]"], "cat": {"[H]N([H])[H]": 1}, "energies": [-61.32110717025633, -61.31910429771215, -61.25765927499128], "dir": "SUCCESSFUL_RCTS/PAT21_SIM100_RCT_1_5"}], ["Event 406", [380, 460], ["[H]OC(=O)N([H])[H]", "[H]N([H])[H]"], ["[H]OC(=O)N([H])[H]", "[H]N([H])[H]"], {"rxn_free_energy": -0.003516341412438415, "rxn_barrier": 0.46961488935786855, "ts": ["[H:5][O:8][C:6](=[O:7])[N:9]([H:10])[H:11]", "[N:1]([H:2])([H:3])[H:4]"], "cat": {}, "energies": [-61.332030685200195, -61.33203628890474, -61.331282298516214], "dir": "SUCCESSFUL_RCTS/PAT20_SIM184_RCT_4_4"}], ["Event 407", [1420, 1500], ["[H]N([H])C(=O)OC(=O)[O-]"], ["[H]N([H])C(=O)OC(=O)[O-]"], {"rxn_free_energy": -0.002952782641443861, "rxn_barrier": -0.12393567609643177, "ts": ["[C:1]([O:2][C:5](=[O:6])[O-:7])(=[O:3])[N:4]([H:8])[H:9]"], "cat": {}, "energies": [-86.86242166101512, -86.86242636662233, -86.86261916712441], "dir": "SUCCESSFUL_RCTS/PAT22_SIM184_RCT_12_12"}], ["Event 408", [1740, 1820], ["[H]N([H])C(=O)OC(=O)[O-]"], ["[H]N([H])C(=O)OC(=O)[O-]"], {"rxn_free_energy": -0.00043474180112917796, "rxn_barrier": -0.11913957002394455, "ts": ["[C:1](=[O:2])([O-:3])[O:4][C:5]([N:6]([H:7])[H:8])=[O:9]"], "cat": {}, "energies": [-86.86239617935517, -86.86239687216748, -86.86258604230407], "dir": "SUCCESSFUL_RCTS/PAT18_SIM196_RCT_15_15"}], ["Event 409", [1020, 1100], ["[H]N([H])[H]", "[H]OC(=O)N([H])[H]"], ["[H]N([H])[H]", "[H]OC(=O)N([H])[H]"], {"rxn_free_energy": -0.003523609314524258, "rxn_barrier": 0.4740437562910786, "ts": ["[H:1][N:2]([H:3])[H:4]", "[H:5][O:10][C:9]([N:6]([H:7])[H:8])=[O:11]"], "cat": {}, "energies": [-61.332023802947475, -61.33202941823428, -61.331268358341966], "dir": "SUCCESSFUL_RCTS/PAT20_SIM164_RCT_12_12"}], ["Event 410", [1580, 1660], ["[H]N([H])C(=O)[O-]"], ["[H]N([H])C(=O)[O-]"], {"rxn_free_energy": -0.0015680682826685628, "rxn_barrier": 1.2676517424110145, "ts": ["[C:1](=[O:2])([O-:3])[N:4]([H:5])[H:6]"], "cat": {}, "energies": [-49.01546051866927, -49.01546301757092, -49.01344036618807], "dir": "SUCCESSFUL_RCTS/PAT13_SIM236_RCT_6_6"}], ["Event 411", [940, 1020], ["[H]OC(=O)N([H])[H]", "[H]N([H])[H]"], ["[H]OC(=O)N([H])[H]", "[H]N([H])[H]"], {"rxn_free_energy": 0.010628158954284232, "rxn_barrier": 0.48292481300188456, "ts": ["[C:1](=[O:2])([O:3][H:7])[N:4]([H:5])[H:6]", "[N:8]([H:9])([H:10])[H:11]"], "cat": {}, "energies": [-61.33203812398354, -61.332021186759405, -61.33126852636727], "dir": "SUCCESSFUL_RCTS/PAT9_SIM138_RCT_8_8"}], ["Event 412", [1340, 1420], ["[H]N([H])[H]", "[H]OC(=O)N([H])[H]"], ["[H]N([H])[H]", "[H]OC(=O)N([H])[H]"], {"rxn_free_energy": 0.006352646815885969, "rxn_barrier": -0.3092424996255096, "ts": ["[H:8][N:9]([H:10])[H:11]", "[N:1]([H:2])([H:3])[C:4]([O:5][H:6])=[O:7]"], "cat": {}, "energies": [-61.33203697682382, -61.33202685313228, -61.33252979120021], "dir": "SUCCESSFUL_RCTS/PAT12_SIM164_RCT_15_15"}], ["Event 413", [460, 540], ["[H]OC(=O)N([H])[H]", "[H]N([H])[H]"], ["[H]OC(=O)N([H])[H]", "[H]N([H])[H]"], {"rxn_free_energy": 0.007071380230831089, "rxn_barrier": -0.2311514122611874, "ts": ["[H:1][O:2][C:3](=[O:4])[N:5]([H:6])[H:7]", "[N:8]([H:9])([H:10])[H:11]"], "cat": {}, "energies": [-61.31911168819595, -61.31910041911799, -61.319480055219316], "dir": "SUCCESSFUL_RCTS/PAT16_SIM000_RCT_12_12"}], ["Event 414", [1660, 1740], ["[H]N([H])C(=O)[O-]"], ["[H]N([H])C(=O)[O-]"], {"rxn_free_energy": 0.0014512996166272814, "rxn_barrier": 10.017224790028939, "ts": ["[C:1](=[O:2])([O-:3])[N:4]([H:5])[H:6]"], "cat": {}, "energies": [-49.015474380710415, -49.0154720678934, -48.999510752185884], "dir": "SUCCESSFUL_RCTS/PAT25_SIM114_RCT_15_15"}], ["Event 415", [1820, 1900], ["[H]OC(=O)N([H])[H]"], ["[H]OC(=O)N([H])[H]"], {"rxn_free_energy": 0.0007928519910064012, "rxn_barrier": -0.22980997959965618, "ts": ["[C:1]([O:2][H:5])(=[O:3])[N:4]([H:6])[H:7]"], "cat": {}, "energies": [-49.57199451376912, -49.57199325026601, -49.57236074306141], "dir": "SUCCESSFUL_RCTS/PAT30_SIM090_RCT_17_17"}], ["Event 416", [860, 940], ["[H]N([H])C(=O)OC(=O)[O-]"], ["[H]N([H])C(=O)OC(=O)[O-]"], {"rxn_free_energy": 0.00029921847725060505, "rxn_barrier": 0.32618892516613596, "ts": ["[N:1]([H:2])([H:3])[C:4]([O:5][C:6](=[O:7])[O-:8])=[O:9]"], "cat": {}, "energies": [-86.85280344443005, -86.85280296759014, -86.85228362392694], "dir": "SUCCESSFUL_RCTS/PAT22_SIM047_RCT_11_11"}], ["Event 417", [60, 140], ["O=C=O", "[H]N([H])[H]"], ["O=C=O", "[H]N([H])[H]"], {"rxn_free_energy": 0.01627817160339827, "rxn_barrier": 0.00388107177010275, "ts": ["[C:5](=[O:6])=[O:7]", "[N:1]([H:2])([H:3])[H:4]"], "cat": {}, "energies": [-49.57188576848179, -49.571859827296485, -49.57187958353643], "dir": "SUCCESSFUL_RCTS/PAT1_SIM100_RCT_1_1"}], ["Event 418", [940, 1020], ["[H]N([H])[H]", "[H][N+]([H])([H])[H]"], ["[H][N+]([H])([H])[H]", "[H]N([H])[H]"], {"rxn_free_energy": -0.008969637239742714, "rxn_barrier": -1.1670309239749046, "ts": ["[H+:2]", "[N:1]([H:3])([H:4])[H:5]", "[N:6]([H:7])([H:8])[H:9]"], "cat": {}, "energies": [-23.857062753936955, -23.85707704811123, -23.858922555282884], "dir": "SUCCESSFUL_RCTS/PAT6_SIM148_RCT_6_6"}], ["Event 419", [700, 780], ["[H]N([H])C(=O)OC(=O)[O-]"], ["[H]N([H])C(=O)OC(=O)[O-]"], {"rxn_free_energy": 0.0019640435995609807, "rxn_barrier": 0.3231229513494671, "ts": ["[C:1](=[O:2])([O-:3])[O:4][C:5]([N:6]([H:7])[H:8])=[O:9]"], "cat": {}, "energies": [-86.85282127725073, -86.85281814731573, -86.8523063427383], "dir": "SUCCESSFUL_RCTS/PAT4_SIM042_RCT_10_10"}], ["Event 420", [940, 1020], ["[H]OC(=O)N([H])[H]"], ["[H]OC(=O)N([H])[H]"], {"rxn_free_energy": -0.0013162094220068852, "rxn_barrier": -0.174422536606718, "ts": ["[C:1]([O:2][H:5])(=[O:3])[N:4]([H:6])[H:7]"], "cat": {}, "energies": [-49.55947470774928, -49.55947680528415, -49.55975267062214], "dir": "SUCCESSFUL_RCTS/PAT30_SIM129_RCT_7_7"}], ["Event 421", [780, 860], ["[H]N([H])C(=O)OC(=O)[O-]"], ["[H]N([H])C(=O)OC(=O)[O-]"], {"rxn_free_energy": 0.0005262360910798094, "rxn_barrier": -0.11909102284319983, "ts": ["[N:1]([H:2])([H:3])[C:4](=[O:5])[O:6][C:7](=[O:8])[O-:9]"], "cat": {}, "energies": [-86.86239450539104, -86.8623936667718, -86.86258429097428], "dir": "SUCCESSFUL_RCTS/PAT5_SIM132_RCT_11_11"}], ["Event 422", [1900, 1980], ["[H]OC(=O)N([H])[H]", "[H]N([H])[H]"], ["[H]OC(=O)N([H])[H]", "[H]N([H])[H]"], {"rxn_free_energy": 0.002010403286497599, "rxn_barrier": -0.31051522357981687, "ts": ["[C:1]([O:2][H:7])(=[O:3])[N:4]([H:5])[H:6]", "[N:8]([H:9])([H:10])[H:11]"], "cat": {}, "energies": [-61.33203938248595, -61.33203617867133, -61.33253422509799], "dir": "SUCCESSFUL_RCTS/PAT29_SIM206_RCT_17_17"}], ["Event 423", [1740, 1820], ["[H]N([H])C(=O)[O-]"], ["[H]N([H])C(=O)[O-]"], {"rxn_free_energy": -0.00020869311131254165, "rxn_barrier": 10.017813335943595, "ts": ["[C:1](=[O:2])([O-:3])[N:4]([H:5])[H:6]"], "cat": {}, "energies": [-49.01546879946984, -49.01546913204692, -48.99950423302802], "dir": "SUCCESSFUL_RCTS/PAT10_SIM219_RCT_11_11"}], ["Event 424", [1500, 1580], ["[H]N([H])C(=O)OC(=O)[O-]"], ["[H]N([H])C(=O)OC(=O)[O-]"], {"rxn_free_energy": 0.00793595569917298, "rxn_barrier": -0.11669365677315373, "ts": ["[C:1](=[O:2])([O-:3])[O:8][C:7]([N:4]([H:5])[H:6])=[O:9]"], "cat": {}, "energies": [-86.86241374003332, -86.86240109315243, -86.86259970513113], "dir": "SUCCESSFUL_RCTS/PAT26_SIM232_RCT_13_13"}], ["Event 425", [1740, 1820], ["[H]OC(=O)N([H])[H]", "[H]N([H])[H]"], ["[H]OC(=O)N([H])[H]", "[H]N([H])[H]"], {"rxn_free_energy": -0.014000423120097296, "rxn_barrier": -0.24102318569572156, "ts": ["[N:1]([H:2])([H:3])[C:4]([O:5][H:6])=[O:7]", "[N:8]([H:9])([H:10])[H:11]"], "cat": {}, "energies": [-61.319090890093584, -61.31911320141818, -61.31947498895159], "dir": "SUCCESSFUL_RCTS/PAT34_SIM014_RCT_12_12"}], ["Event 426", [60, 140], ["O=C=O", "[H]N([H])[H]"], ["O=C=O", "[H]N([H])[H]"], {"rxn_free_energy": -0.0012563023794576582, "rxn_barrier": -0.00091200390906873, "ts": ["[C:1](=[O:2])=[O:3]", "[N:4]([H:5])([H:6])[H:7]"], "cat": {}, "energies": [-49.57188324027959, -49.57188524234552, -49.571884693665325], "dir": "SUCCESSFUL_RCTS/PAT1_SIM072_RCT_1_1"}], ["Event 427", [540, 620], ["[H]N([H])[H]", "[H][N+]([H])([H])[H]"], ["[H][N+]([H])([H])[H]", "[H]N([H])[H]"], {"rxn_free_energy": -0.03469993580232159, "rxn_barrier": -1.1835787731090361, "ts": ["[H+:4]", "[H:6][N:7]([H:8])[H:9]", "[N:1]([H:2])([H:3])[H:5]"], "cat": {}, "energies": [-23.85704035705047, -23.857095655488568, -23.85892652934464], "dir": "SUCCESSFUL_RCTS/PAT2_SIM060_RCT_3_3"}], ["Event 428", [1820, 1900], ["[H]N([H])C(=O)OC(=O)[O-]"], ["[H]N([H])C(=O)OC(=O)[O-]"], {"rxn_free_energy": 0.006988153616564916, "rxn_barrier": 0.32807988027777907, "ts": ["[N:1]([H:2])([H:3])[C:4]([O:5][C:7](=[O:8])[O-:9])=[O:6]"], "cat": {}, "energies": [-86.85280553142755, -86.852794394981, -86.85228269746456], "dir": "SUCCESSFUL_RCTS/PAT23_SIM136_RCT_18_18"}], ["Event 429", [1100, 1180], ["[H]N([H])[H]", "[H]OC(=O)N([H])[H]"], ["[H]N([H])[H]", "[H]OC(=O)N([H])[H]"], {"rxn_free_energy": 0.006350144798086121, "rxn_barrier": 10.43255625807826, "ts": ["[H:1][N@+:2]([H:3])([H:4])[H:5]", "[N:6]([H:7])([H:8])[C:9](=[O:10])[O-:11]"], "cat": {}, "energies": [-61.33203788482743, -61.332027765123144, -61.315412376649654], "dir": "SUCCESSFUL_RCTS/PAT32_SIM030_RCT_13_13"}], ["Event 430", [1020, 1100], ["[H]N([H])[H]", "[H]OC(=O)N([H])[H]"], ["[H]N([H])[H]", "[H]OC(=O)N([H])[H]"], {"rxn_free_energy": 0.0026842928755068415, "rxn_barrier": -0.2329080231193281, "ts": ["[H:1][N:2]([H:3])[H:4]", "[H:5][O:8][C:6](=[O:7])[N:9]([H:10])[H:11]"], "cat": {}, "energies": [-61.31911881688761, -61.31911453915049, -61.31948998327744], "dir": "SUCCESSFUL_RCTS/PAT29_SIM170_RCT_3_3"}], ["Event 431", [1660, 1740], ["[H]OC(=O)N([H])[H]"], ["[H]OC(=O)N([H])[H]"], {"rxn_free_energy": 0.0006609945422979493, "rxn_barrier": -0.17393205643875445, "ts": ["[N:1]([H:2])([H:3])[C:4](=[O:5])[O:6][H:7]"], "cat": {}, "energies": [-49.55947663898374, -49.55947558561102, -49.55975382021863], "dir": "SUCCESSFUL_RCTS/PAT17_SIM153_RCT_17_17"}], ["Event 432", [1340, 1420], ["[H]N([H])[H]", "[H]OC(=O)N([H])[H]"], ["[H]N([H])[H]", "[H]OC(=O)N([H])[H]"], {"rxn_free_energy": 0.002310033250588305, "rxn_barrier": 0.4791372636535078, "ts": ["[H:8][N:9]([H:10])[H:11]", "[N:1]([H:2])([H:3])[C:4](=[O:5])[O:6][H:7]"], "cat": {}, "energies": [-61.3320160221507, -61.33201234084041, -61.33125246044079], "dir": "SUCCESSFUL_RCTS/PAT7_SIM117_RCT_14_14"}], ["Event 433", [1500, 1580], ["[H]N([H])C(=O)[O-]"], ["[H]N([H])C(=O)[O-]"], {"rxn_free_energy": -0.0007579246416686517, "rxn_barrier": 10.011910324822734, "ts": ["[C:1](=[O:2])([O-:3])[N:4]([H:5])[H:6]"], "cat": {}, "energies": [-49.01547061839484, -49.0154718262371, -48.99951545909708], "dir": "SUCCESSFUL_RCTS/PAT25_SIM098_RCT_11_11"}], ["Event 434", [460, 540], ["[H]OC(=O)N([H])[H]", "[H]N([H])[H]"], ["[H]OC(=O)N([H])[H]", "[H]N([H])[H]"], {"rxn_free_energy": -8.116676679538498, "rxn_barrier": 2.4233679200656186, "ts": ["[C:5]([O:6][H:9])(=[O:7])[N:8]([H:10])[H:11]", "[H:1][N:2]([H:3])[H:4]"], "cat": {}, "energies": [-61.31910454956701, -61.33203943064254, -61.31524262712191], "dir": "SUCCESSFUL_RCTS/PAT28_SIM234_RCT_2_2"}], ["Event 435", [1100, 1180], ["[H]N([H])C(=O)OC(=O)[O-]"], ["[H]N([H])C(=O)OC(=O)[O-]"], {"rxn_free_energy": -0.007345746582077382, "rxn_barrier": 0.31966078490890704, "ts": ["[C:1]([O:2][C:5](=[O:6])[O-:7])(=[O:3])[N:4]([H:8])[H:9]"], "cat": {}, "energies": [-86.85278789430077, -86.85279960061386, -86.85227847715869], "dir": "SUCCESSFUL_RCTS/PAT18_SIM167_RCT_6_6"}], ["Event 436", [1100, 1180], ["[H]OC(=O)N([H])[H]", "[H]N([H])[H]"], ["[H]OC(=O)N([H])[H]", "[H]N([H])[H]"], {"rxn_free_energy": -0.03389207828106465, "rxn_barrier": -0.3294163287359058, "ts": ["[N:1]([H:2])([H:3])[C:4]([O:5][H:7])=[O:6]", "[N:8]([H:9])([H:10])[H:11]"], "cat": {}, "energies": [-61.33198476204692, -61.33203877306883, -61.33250972579807], "dir": "SUCCESSFUL_RCTS/PAT20_SIM030_RCT_14_14"}], ["Event 437", [380, 460], ["[H]N([H])[H]", "[H][N+]([H])([H])[H]"], ["[H][N+]([H])([H])[H]", "[H]N([H])[H]"], {"rxn_free_energy": -0.02964977660040492, "rxn_barrier": -1.176470691615248, "ts": ["[H+:5]", "[N:1]([H:2])([H:3])[H:4]", "[N:6]([H:7])([H:8])[H:9]"], "cat": {}, "energies": [-23.857049737347484, -23.857096987761587, -23.8589245820759], "dir": "SUCCESSFUL_RCTS/PAT8_SIM137_RCT_6_6"}], ["Event 438", [1020, 1100], ["[H]N([H])C(=O)OC(=O)[O-]"], ["[H]N([H])C(=O)OC(=O)[O-]"], {"rxn_free_energy": 0.019854874290562253, "rxn_barrier": 3.2672992718262392, "ts": ["[C:1](=[O:2])([O-:3])[O:4][C:5](=[O:6])[N:7]([H:8])[H:9]"], "cat": {}, "energies": [-86.85281359688877, -86.85278195580611, -86.84760677035275], "dir": "SUCCESSFUL_RCTS/PAT4_SIM239_RCT_10_10"}], ["Event 439", [540, 620], ["[H][N+]([H])([H])[H]", "[H]N([H])[H]"], ["[H]N([H])[H]", "[H][N+]([H])([H])[H]"], {"rxn_free_energy": -0.006390548044808697, "rxn_barrier": -1.169667240021397, "ts": ["[H+:3]", "[H:1][N:2]([H:4])[H:5]", "[N:6]([H:7])([H:8])[H:9]"], "cat": {}, "energies": [-23.857059842591458, -23.85707002668308, -23.858923845217774], "dir": "SUCCESSFUL_RCTS/PAT2_SIM078_RCT_6_6"}], ["Event 440", [780, 860], ["[H]OC(=O)N([H])[H]"], ["[H]OC(=O)N([H])[H]"], {"rxn_free_energy": -0.002964142628091324, "rxn_barrier": -0.17549317277456422, "ts": ["[H:1][O:2][C:3]([N:4]([H:6])[H:7])=[O:5]"], "cat": {}, "energies": [-49.5594716398049, -49.559476363515586, -49.559751308862694], "dir": "SUCCESSFUL_RCTS/PAT17_SIM045_RCT_4_4"}], ["Event 441", [1740, 1820], ["[H]OC(=O)N([H])[H]"], ["[H]OC(=O)N([H])[H]"], {"rxn_free_energy": 3.6629908519806523e-05, "rxn_barrier": -0.22938107635132163, "ts": ["[H:1][O:2][C:3]([N:4]([H:5])[H:6])=[O:7]"], "cat": {}, "energies": [-49.57198868203856, -49.57198862366448, -49.57235422782296], "dir": "SUCCESSFUL_RCTS/PAT17_SIM136_RCT_14_14"}], ["Event 442", [60, 140], ["O=C=O", "[H]N([H])[H]"], ["O=C=O", "[H]N([H])[H]"], {"rxn_free_energy": 0.21562824072838158, "rxn_barrier": 0.21173551725377238, "ts": ["[C:1](=[O:2])=[O:3]", "[N:4]([H:5])([H:6])[H:7]"], "cat": {}, "energies": [-49.57221093905971, -49.57186731004004, -49.57187351355377], "dir": "SUCCESSFUL_RCTS/PAT34_SIM158_RCT_1_1"}], ["Event 443", [860, 940], ["[H]N([H])C(=O)OC(=O)[O-]"], ["[H]N([H])C(=O)OC(=O)[O-]"], {"rxn_free_energy": -0.0012536445665666635, "rxn_barrier": -0.11907866260587531, "ts": ["[C:1](=[O:2])([O-:3])[O:4][C:5]([N:6]([H:7])[H:8])=[O:9]"], "cat": {}, "energies": [-86.86240237763329, -86.86240437546368, -86.86259214351904], "dir": "SUCCESSFUL_RCTS/PAT5_SIM108_RCT_14_14"}], ["Event 444", [700, 780], ["O=C=O", "[H]N([H])[H]", "[H]N([H])[H]"], ["[H]OC(=O)N([H])[H]", "[H]N([H])[H]"], {"rxn_free_energy": 1.2751268070067834, "rxn_barrier": 23.627763721064078, "ts": ["[H+:8]", "[N:1]([H:2])([H:3])[H:4]", "[N:5]([H:6])([H:7])[C:9](=[O:10])[O-:11]"], "cat": {}, "energies": [-61.32113627920231, -61.31910421432452, -61.28348265249285], "dir": "SUCCESSFUL_RCTS/PAT53_SIM104_RCT_7_7"}], ["Event 445", [940, 1020], ["[H]OC(=O)N([H])[H]", "[H]N([H])[H]"], ["[H]OC(=O)N([H])[H]", "[H]N([H])[H]"], {"rxn_free_energy": -0.009943662114769212, "rxn_barrier": 0.08376263141937301, "ts": ["[H:5][O:11][C:9]([N:6]([H:7])[H:8])=[O:10]", "[N:1]([H:2])([H:3])[H:4]"], "cat": {}, "energies": [-61.31910333844126, -61.31911918483899, -61.31896985281423], "dir": "SUCCESSFUL_RCTS/PAT27_SIM229_RCT_7_7"}], ["Event 446", [940, 1020], ["[H]OC(=O)N([H])[H]"], ["[H]OC(=O)N([H])[H]"], {"rxn_free_energy": 0.0008020393981202716, "rxn_barrier": -0.17329186398768182, "ts": ["[N:1]([H:2])([H:3])[C:4](=[O:5])[O:6][H:7]"], "cat": {}, "energies": [-49.559478640638766, -49.55947736249444, -49.55975480165152], "dir": "SUCCESSFUL_RCTS/PAT30_SIM044_RCT_6_6"}], ["Event 447", [1180, 1260], ["[H]N([H])C(=O)OC(=O)[O-]"], ["[H]N([H])C(=O)OC(=O)[O-]"], {"rxn_free_energy": -0.004676137886594873, "rxn_barrier": -0.12214065777564236, "ts": ["[C:1](=[O:2])([O-:3])[O:6][C:4](=[O:5])[N:7]([H:8])[H:9]"], "cat": {}, "energies": [-86.86239651718716, -86.8624039691641, -86.86259116272316], "dir": "SUCCESSFUL_RCTS/PAT15_SIM041_RCT_8_8"}], ["Event 448", [460, 540], ["[H]N([H])C(=O)[O-]"], ["[H]N([H])C(=O)[O-]"], {"rxn_free_energy": 0.0007860891277211195, "rxn_barrier": 1.2695413911258429, "ts": ["[C:1](=[O:2])([O-:3])[N:4]([H:5])[H:6]"], "cat": {}, "energies": [-49.0154695013648, -49.01546824863911, -49.01344633750562], "dir": "SUCCESSFUL_RCTS/PAT10_SIM087_RCT_4_4"}], ["Event 449", [460, 540], ["[H]N([H])[H]", "[H][N+]([H])([H])[H]"], ["[H]N([H])[H]", "[H][N+]([H])([H])[H]"], {"rxn_free_energy": -0.04216797554517486, "rxn_barrier": -1.1667962106110343, "ts": ["[H+:7]", "[N:1]([H:2])([H:3])[H:4]", "[N:5]([H:6])([H:8])[H:9]"], "cat": {}, "energies": [-23.85699045406188, -23.857057653701634, -23.858849881364396], "dir": "SUCCESSFUL_RCTS/PAT6_SIM200_RCT_2_2"}], ["Event 450", [1900, 1980], ["[H]N([H])[H]", "[H]OC(=O)N([H])[H]"], ["[H]OC(=O)N([H])[H]", "[H]N([H])[H]"], {"rxn_free_energy": 0.00025489400246840436, "rxn_barrier": 16.011014150839795, "ts": ["[H:7][N@+:8]([H:9])([H:10])[H:11]", "[N:1]([H:2])([H:3])[C:4](=[O:5])[O-:6]"], "cat": {}, "energies": [-61.3191168349623, -61.31911642875866, -61.293601396548716], "dir": "SUCCESSFUL_RCTS/PAT20_SIM086_RCT_4_4"}], ["Event 451", [1500, 1580], ["[H]N([H])C(=O)[O-]"], ["[H]N([H])C(=O)[O-]"], {"rxn_free_energy": -0.0007579246416686517, "rxn_barrier": 10.011911018356562, "ts": ["[C:1](=[O:2])([O-:3])[N:4]([H:5])[H:6]"], "cat": {}, "energies": [-49.015470618394815, -49.015471826237075, -48.999515457991826], "dir": "SUCCESSFUL_RCTS/PAT10_SIM098_RCT_11_11"}], ["Event 452", [620, 700], ["[H]N([H])C(=O)OC(=O)[O-]"], ["[H]N([H])C(=O)OC(=O)[O-]"], {"rxn_free_energy": -0.002741215894980954, "rxn_barrier": -0.1219600866101452, "ts": ["[N:1]([H:2])([H:3])[C:4](=[O:5])[O:6][C:9](=[O:7])[O-:8]"], "cat": {}, "energies": [-86.86239661390508, -86.86240098235574, -86.86259097167964], "dir": "SUCCESSFUL_RCTS/PAT23_SIM204_RCT_4_4"}], ["Event 453", [380, 460], ["[H]N([H])C(=O)OC(=O)[O-]"], ["[H]N([H])C(=O)OC(=O)[O-]"], {"rxn_free_energy": 0.00027738448765900615, "rxn_barrier": 0.32414711256465933, "ts": ["[N:1]([H:2])([H:3])[C:4](=[O:5])[O:6][C:7](=[O:8])[O-:9]"], "cat": {}, "energies": [-86.85281879099306, -86.85281834894818, -86.85230222435901], "dir": "SUCCESSFUL_RCTS/PAT22_SIM008_RCT_3_3"}], ["Event 454", [780, 860], ["[H]N([H])C(=O)OC(=O)[O-]"], ["[H]N([H])C(=O)OC(=O)[O-]"], {"rxn_free_energy": 0.002737983550349938, "rxn_barrier": -0.11767325954894774, "ts": ["[C:1](=[O:2])([O:3][C:5](=[O:6])[O-:7])[N:4]([H:8])[H:9]"], "cat": {}, "energies": [-86.86241330493846, -86.86240894163892, -86.86260083114877], "dir": "SUCCESSFUL_RCTS/PAT5_SIM081_RCT_11_11"}], ["Event 455", [1660, 1740], ["[H]OC(=O)N([H])[H]", "[H]N([H])[H]"], ["[H]OC(=O)N([H])[H]", "[H]N([H])[H]"], {"rxn_free_energy": 0.013800611407979916, "rxn_barrier": 0.48537451159809525, "ts": ["[N:1]([H:2])([H:3])[C:4]([O:5][H:7])=[O:6]", "[N:8]([H:9])([H:10])[H:11]"], "cat": {}, "energies": [-61.33204038227367, -61.332018389372585, -61.33126688077392], "dir": "SUCCESSFUL_RCTS/PAT27_SIM125_RCT_12_12"}], ["Event 456", [1340, 1420], ["[H]N([H])[H]", "[H][N+]([H])([H])[H]"], ["[H][N+]([H])([H])[H]", "[H]N([H])[H]"], {"rxn_free_energy": -0.00031920849626094854, "rxn_barrier": -1.1645118479546372, "ts": ["[H+:5]", "[N:1]([H:2])([H:3])[H:4]", "[N:6]([H:7])([H:8])[H:9]"], "cat": {}, "energies": [-23.857097179759478, -23.857097688455845, -23.858952966660823], "dir": "SUCCESSFUL_RCTS/PAT8_SIM233_RCT_7_7"}], ["Event 457", [1740, 1820], ["[H]N([H])C(=O)[O-]"], ["[H]N([H])C(=O)[O-]"], {"rxn_free_energy": 0.0011963326166993086, "rxn_barrier": 10.024159169816336, "ts": ["[C:1](=[O:2])([O-:3])[N:4]([H:5])[H:6]"], "cat": {}, "energies": [-49.01547340985847, -49.015471503361425, -48.99949873058233], "dir": "SUCCESSFUL_RCTS/PAT25_SIM119_RCT_8_8"}], ["Event 458", [860, 940], ["[H]N([H])C(=O)OC(=O)[O-]"], ["[H]N([H])C(=O)OC(=O)[O-]"], {"rxn_free_energy": 0.00395460159570311, "rxn_barrier": 0.3264912103124982, "ts": ["[N:1]([H:2])([H:3])[C:4]([O:5][C:7](=[O:8])[O-:9])=[O:6]"], "cat": {}, "energies": [-86.85280655204683, -86.85280024992302, -86.8522862498167], "dir": "SUCCESSFUL_RCTS/PAT26_SIM048_RCT_8_8"}], ["Event 459", [1420, 1500], ["[H]N([H])C(=O)OC(=O)[O-]"], ["[H]N([H])C(=O)OC(=O)[O-]"], {"rxn_free_energy": 0.0009588337411998396, "rxn_barrier": -0.1200382717377546, "ts": ["[C:1](=[O:2])([O:3][C:5](=[O:6])[O-:7])[N:4]([H:8])[H:9]"], "cat": {}, "energies": [-86.86241028843055, -86.86240876041596, -86.86260158356657], "dir": "SUCCESSFUL_RCTS/PAT4_SIM093_RCT_8_8"}], ["Event 460", [620, 700], ["[H]N([H])C(=O)OC(=O)[O-]"], ["[H]N([H])C(=O)OC(=O)[O-]"], {"rxn_free_energy": -0.0011144209242382743, "rxn_barrier": -0.12065519651611036, "ts": ["[C:1]([O:2][C:7](=[O:8])[O-:9])(=[O:3])[N:4]([H:5])[H:6]"], "cat": {}, "energies": [-86.86238675481589, -86.862388530777, -86.86257903309426], "dir": "SUCCESSFUL_RCTS/PAT24_SIM015_RCT_6_6"}], ["Event 461", [1180, 1260], ["[H]N([H])C(=O)OC(=O)[O-]"], ["[H]N([H])C(=O)OC(=O)[O-]"], {"rxn_free_energy": 0.0142176735472098, "rxn_barrier": -0.11267774834217988, "ts": ["[C:1]([O:2][C:5](=[O:8])[O-:9])(=[O:3])[N:4]([H:6])[H:7]"], "cat": {}, "energies": [-86.86241853083575, -86.86239587329699, -86.86259809611009], "dir": "SUCCESSFUL_RCTS/PAT3_SIM176_RCT_13_13"}], ["Event 462", [1180, 1260], ["[H]N([H])[H]", "[H][N+]([H])([H])[H]"], ["[H][N+]([H])([H])[H]", "[H]N([H])[H]"], {"rxn_free_energy": -0.06569242959126187, "rxn_barrier": -1.1909517481002267, "ts": ["[H+:5]", "[N:1]([H:2])([H:3])[H:4]", "[N:6]([H:7])([H:8])[H:9]"], "cat": {}, "energies": [-23.856955442528562, -23.85706013115888, -23.8588533645275], "dir": "SUCCESSFUL_RCTS/PAT38_SIM070_RCT_9_9"}], ["Event 463", [540, 620], ["[H]N([H])C(=O)OC(=O)[O-]"], ["[H]N([H])C(=O)OC(=O)[O-]"], {"rxn_free_energy": -0.0015065927132260697, "rxn_barrier": -0.11697267928956281, "ts": ["[N:1]([H:2])([H:3])[C:4](=[O:5])[O:6][C:7](=[O:8])[O-:9]"], "cat": {}, "energies": [-86.86239025450318, -86.86239265543627, -86.86257666425627], "dir": "SUCCESSFUL_RCTS/PAT15_SIM132_RCT_9_9"}], ["Event 464", [1580, 1660], ["[H]N([H])C(=O)OC(=O)[O-]"], ["[H]N([H])C(=O)OC(=O)[O-]"], {"rxn_free_energy": 0.002081684971365533, "rxn_barrier": 0.3251366022783164, "ts": ["[C:1](=[O:2])([O:3][C:7](=[O:8])[O-:9])[N:4]([H:5])[H:6]"], "cat": {}, "energies": [-86.85278926343237, -86.85278594602198, -86.85227111992982], "dir": "SUCCESSFUL_RCTS/PAT15_SIM123_RCT_20_20"}], ["Event 465", [860, 940], ["[H]N([H])C(=O)OC(=O)[O-]"], ["[H]N([H])C(=O)OC(=O)[O-]"], {"rxn_free_energy": 0.0027728024557461027, "rxn_barrier": 3.262274822165057, "ts": ["[C:1](=[O:2])([O-:3])[O:4][C:5]([N:6]([H:7])[H:8])=[O:9]"], "cat": {}, "energies": [-86.85282019149314, -86.85281577270557, -86.84762137200994], "dir": "SUCCESSFUL_RCTS/PAT5_SIM200_RCT_6_6"}], ["Event 466", [1500, 1580], ["[H]N([H])[H]", "[H][N+]([H])([H])[H]"], ["[H][N+]([H])([H])[H]", "[H]N([H])[H]"], {"rxn_free_energy": 0.018219386451321967, "rxn_barrier": -1.1565503235888581, "ts": ["[H+:5]", "[H:6][N:7]([H:8])[H:9]", "[N:1]([H:2])([H:3])[H:4]"], "cat": {}, "energies": [-23.85707623415516, -23.857047199415163, -23.85891933342893], "dir": "SUCCESSFUL_RCTS/PAT2_SIM182_RCT_9_9"}], ["Event 467", [1020, 1100], ["[H]N([H])C(=O)[O-]"], ["[H]N([H])C(=O)[O-]"], {"rxn_free_energy": -0.0016368322150655745, "rxn_barrier": 10.019829839293209, "ts": ["[C:1](=[O:2])([O-:3])[N:4]([H:5])[H:6]"], "cat": {}, "energies": [-49.0154715758303, -49.01547418431538, -48.99950379585268], "dir": "SUCCESSFUL_RCTS/PAT10_SIM038_RCT_6_6"}], ["Event 468", [460, 540], ["[H]OC(=O)N([H])[H]", "[H]N([H])[H]"], ["[H]OC(=O)N([H])[H]", "[H]N([H])[H]"], {"rxn_free_energy": -0.009149089827963714, "rxn_barrier": -0.23450014409167658, "ts": ["[H:5][O:7][C:6](=[O:8])[N:9]([H:10])[H:11]", "[N:1]([H:2])([H:3])[H:4]"], "cat": {}, "energies": [-61.31910716305439, -61.31912174320752, -61.31948086667667], "dir": "SUCCESSFUL_RCTS/PAT16_SIM224_RCT_3_3"}], ["Event 469", [540, 620], ["[H]N([H])C(=O)OC(=O)[O-]"], ["[H]N([H])C(=O)OC(=O)[O-]"], {"rxn_free_energy": -0.006173118227286452, "rxn_barrier": 7.444995465583475, "ts": ["[N:1]([H:2])([H:3])[C:4]([O:5][C:7](=[O:8])[O-:9])=[O:6]"], "cat": {}, "energies": [-86.86239601718007, -86.86240585477165, -86.85053153929617], "dir": "SUCCESSFUL_RCTS/PAT18_SIM078_RCT_5_5"}], ["Event 470", [1580, 1660], ["[H]N([H])C(=O)[O-]"], ["[H]N([H])C(=O)[O-]"], {"rxn_free_energy": 0.0010308087860080733, "rxn_barrier": 1.2679563763616595, "ts": ["[C:1](=[O:2])([O-:3])[N:4]([H:5])[H:6]"], "cat": {}, "energies": [-49.01546496263272, -49.01546331991741, -49.01344432468141], "dir": "SUCCESSFUL_RCTS/PAT25_SIM138_RCT_15_15"}], ["Event 471", [780, 860], ["[H]OC(=O)N([H])[H]"], ["[H]OC(=O)N([H])[H]"], {"rxn_free_energy": -0.00296414261917397, "rxn_barrier": -0.17549311552515176, "ts": ["[H:1][O:2][C:3]([N:4]([H:6])[H:7])=[O:5]"], "cat": {}, "energies": [-49.55947163980486, -49.559476363515536, -49.559751308771425], "dir": "SUCCESSFUL_RCTS/PAT30_SIM045_RCT_4_4"}], ["Event 472", [1420, 1500], ["[H]N([H])C(=O)[O-]"], ["[H]N([H])C(=O)[O-]"], {"rxn_free_energy": 0.0029110927587629263, "rxn_barrier": 10.01863362985638, "ts": ["[N:1]([H:2])([H:3])[C:4](=[O:5])[O-:6]"], "cat": {}, "energies": [-49.01547316389264, -49.015468524723175, -48.999507290215774], "dir": "SUCCESSFUL_RCTS/PAT10_SIM073_RCT_8_8"}], ["Event 473", [300, 1500], ["O=C=O", "[H]N([H])[H]", "[H]N([H])[H]", "[H]N([H])[H]"], ["[H]N([H])[H]", "[H]N([H])[H]", "[H]OC(=O)N([H])[H]"], {"rxn_free_energy": -0.9982014642147996, "rxn_barrier": 2.0961847611000115, "ts": ["[H+:11]", "[H:3][N:8]([H:9])[H:10]", "[N:12]([H:13])([H:14])[H:15]", "[N:1]([H:2])([H:4])[C:5](=[O:6])[O-:7]"], "cat": {}, "energies": [-73.07108954297681, -73.07268029467714, -73.06774902546358], "dir": "SUCCESSFUL_RCTS/PAT34_SIM185_RCT_1_9"}], ["Event 474", [300, 380], ["O=C=O", "[H]N([H])[H]", "[H]N([H])[H]", "[H]N([H])[H]"], ["[H]OC(=O)N([H])[H]", "[H]N([H])[H]", "[H]N([H])[H]"], {"rxn_free_energy": -0.2149258221743112, "rxn_barrier": 13.913883237479126, "ts": ["[C:1](=[O:2])([O-:3])[N:12]([H:14])[H:15]", "[H+:13]", "[N:4]([H:5])([H:6])[H:7]", "[N:8]([H:9])([H:10])[H:11]"], "cat": {}, "energies": [-73.07105265506554, -73.07139516469844, -73.04887924197034], "dir": "SUCCESSFUL_RCTS/PAT37_SIM179_RCT_1_1"}], ["Event 475", [1340, 1420], ["[H]N([H])C(=O)OC(=O)[O-]"], ["[H]N([H])C(=O)OC(=O)[O-]"], {"rxn_free_energy": 0.007244795456080141, "rxn_barrier": 3.2702605535531615, "ts": ["[N:1]([H:2])([H:3])[C:4]([O:5][C:6](=[O:7])[O-:8])=[O:9]"], "cat": {}, "energies": [-86.85281472936538, -86.85280318392981, -86.84760318367786], "dir": "SUCCESSFUL_RCTS/PAT3_SIM147_RCT_6_6"}], ["Event 476", [860, 940], ["[H]OC(=O)N([H])[H]"], ["[H]OC(=O)N([H])[H]"], {"rxn_free_energy": 0.0060090587375834165, "rxn_barrier": -0.16894726429719376, "ts": ["[H:1][O:2][C:3](=[O:4])[N:5]([H:6])[H:7]"], "cat": {}, "energies": [-49.55947762184196, -49.559468045698516, -49.55974685922297], "dir": "SUCCESSFUL_RCTS/PAT17_SIM065_RCT_12_12"}], ["Event 477", [700, 780], ["[H]N([H])C(=O)[O-]"], ["[H]N([H])C(=O)[O-]"], {"rxn_free_energy": 4.52276957307447e-05, "rxn_barrier": 1.2666153360993722, "ts": ["[N:1]([H:2])([H:3])[C:4](=[O:5])[O-:6]"], "cat": {}, "energies": [-49.01547342247004, -49.01547335039437, -49.013454921624465], "dir": "SUCCESSFUL_RCTS/PAT25_SIM204_RCT_5_5"}], ["Event 478", [860, 940], ["[H]N([H])C(=O)OC(=O)[O-]"], ["[H]N([H])C(=O)OC(=O)[O-]"], {"rxn_free_energy": 0.002465348097636607, "rxn_barrier": -0.11822131206243183, "ts": ["[N:1]([H:2])([H:3])[C:4]([O:5][C:6](=[O:7])[O-:8])=[O:9]"], "cat": {}, "energies": [-86.86241492359987, -86.86241099477706, -86.86260332319647], "dir": "SUCCESSFUL_RCTS/PAT3_SIM162_RCT_10_10"}], ["Event 479", [300, 780], ["O=C=O", "[H]N([H])[H]", "[H]N([H])[H]", "[H]N([H])[H]"], ["[H]N([H])[H]", "[H]N([H])[H]", "[H]OC(=O)N([H])[H]"], {"rxn_free_energy": -0.99858139180799, "rxn_barrier": 13.934099028072511, "ts": ["[H+:3]", "[N:12]([H:13])([H:14])[H:15]", "[N:1]([H:2])([H:4])[C:5](=[O:6])[O-:7]", "[N:8]([H:9])([H:10])[H:11]"], "cat": {}, "energies": [-73.07108922997192, -73.07268058713166, -73.04888360063138], "dir": "SUCCESSFUL_RCTS/PAT12_SIM185_RCT_1_3"}], ["Event 480", [700, 780], ["[H]OC(=O)N([H])[H]"], ["[H]OC(=O)N([H])[H]"], {"rxn_free_energy": 0.004363051265298751, "rxn_barrier": -0.17304145580216337, "ts": ["[C:1]([O:2][H:5])(=[O:3])[N:4]([H:6])[H:7]"], "cat": {}, "energies": [-49.559478340369516, -49.55947138733301, -49.55975410232731], "dir": "SUCCESSFUL_RCTS/PAT30_SIM242_RCT_7_7"}], ["Event 481", [1340, 1420], ["[H]N([H])C(=O)OC(=O)[O-]"], ["[H]N([H])C(=O)OC(=O)[O-]"], {"rxn_free_energy": 0.0015789448863095716, "rxn_barrier": -0.11983162111961598, "ts": ["[N:1]([H:2])([H:3])[C:4]([O:5][C:7](=[O:8])[O-:9])=[O:6]"], "cat": {}, "energies": [-86.86242866589464, -86.86242614965984, -86.86261963170854], "dir": "SUCCESSFUL_RCTS/PAT22_SIM087_RCT_18_18"}], ["Event 482", [220, 300], ["O=C=O", "[H]N([H])[H]", "[H]N([H])[H]"], ["[H]OC(=O)N([H])[H]", "[H]N([H])[H]"], {"rxn_free_energy": 1.2847788482165052, "rxn_barrier": 23.625396885508234, "ts": ["[C:1](=[O:2])([O-:3])[N:8]([H:10])[H:11]", "[H+:9]", "[N:4]([H:5])([H:6])[H:7]"], "cat": {}, "energies": [-61.32112927899953, -61.3190818324563, -61.28347942412153], "dir": "SUCCESSFUL_RCTS/PAT53_SIM197_RCT_1_1"}], ["Event 483", [1020, 1100], ["[H]OC(=O)N([H])[H]"], ["[H]OC(=O)N([H])[H]"], {"rxn_free_energy": -0.0013675845721323086, "rxn_barrier": 2.2471769987374217, "ts": ["[C:1]([O:2][H:5])(=[O:3])[N:4]([H:6])[H:7]"], "cat": {}, "energies": [-49.55947680528413, -49.55947898469135, -49.5558956638414], "dir": "SUCCESSFUL_RCTS/PAT30_SIM129_RCT_8_8"}], ["Event 484", [540, 620], ["[H]OC(=O)N([H])[H]", "[H]N([H])[H]"], ["[H]OC(=O)N([H])[H]", "[H]N([H])[H]"], {"rxn_free_energy": -8.118510670289815, "rxn_barrier": 2.4372391176984896, "ts": ["[H:1][O:2][C:3]([N:5]([H:4])[H:6])=[O:7]", "[N:8]([H:9])([H:10])[H:11]"], "cat": {}, "energies": [-61.31908976045926, -61.332027564215245, -61.315205732625614], "dir": "SUCCESSFUL_RCTS/PAT12_SIM118_RCT_7_7"}], ["Event 485", [1420, 1500], ["[H]N([H])C(=O)OC(=O)[O-]"], ["[H]N([H])C(=O)OC(=O)[O-]"], {"rxn_free_energy": -0.008258620477116424, "rxn_barrier": -0.12265015681372389, "ts": ["[C:1](=[O:2])([O-:3])[O:4][C:5](=[O:6])[N:7]([H:8])[H:9]"], "cat": {}, "energies": [-86.86240807697536, -86.8624212380606, -86.86260353445813], "dir": "SUCCESSFUL_RCTS/PAT5_SIM028_RCT_11_11"}], ["Event 486", [1020, 1100], ["[H]N([H])C(=O)[O-]"], ["[H]N([H])C(=O)[O-]"], {"rxn_free_energy": 0.002611759568670898, "rxn_barrier": 1.2691910648318214, "ts": ["[N:1]([H:2])([H:3])[C:4](=[O:5])[O-:6]"], "cat": {}, "energies": [-49.01547294608058, -49.015468783933834, -49.013450340507646], "dir": "SUCCESSFUL_RCTS/PAT25_SIM030_RCT_12_12"}], ["Event 487", [940, 1020], ["[H]N([H])C(=O)OC(=O)[O-]"], ["[H]N([H])C(=O)OC(=O)[O-]"], {"rxn_free_energy": 5.510532387631884e-06, "rxn_barrier": 7.466729941000413, "ts": ["[C:1](=[O:2])([O-:3])[O:4][C:5]([N:6]([H:8])[H:9])=[O:7]"], "cat": {}, "energies": [-86.86241310388493, -86.86241309510325, -86.85051398955241], "dir": "SUCCESSFUL_RCTS/PAT23_SIM195_RCT_6_6"}], ["Event 488", [940, 1020], ["[H]OC(=O)N([H])[H]"], ["[H]OC(=O)N([H])[H]"], {"rxn_free_energy": -0.0010803154918742806, "rxn_barrier": -0.17386699293627417, "ts": ["[H:1][O:2][C:3](=[O:6])[N:7]([H:4])[H:5]"], "cat": {}, "energies": [-49.55947529104629, -49.55947701265637, -49.55975236859482], "dir": "SUCCESSFUL_RCTS/PAT19_SIM188_RCT_6_6"}], ["Event 489", [1020, 1100], ["[H][N+]([H])([H])[H]", "[H]N([H])[H]"], ["[H]N([H])[H]", "[H][N+]([H])([H])[H]"], {"rxn_free_energy": -0.05497133564817351, "rxn_barrier": -1.197381654612274, "ts": ["[H+:3]", "[H:1][N:2]([H:4])[H:5]", "[N:6]([H:7])([H:8])[H:9]"], "cat": {}, "energies": [-23.856999623097927, -23.857087226401255, -23.858907791910845], "dir": "SUCCESSFUL_RCTS/PAT6_SIM091_RCT_7_7"}], ["Event 490", [1580, 1660], ["[H]N([H])C(=O)OC(=O)[O-]"], ["[H]N([H])C(=O)OC(=O)[O-]"], {"rxn_free_energy": -0.005045940439653947, "rxn_barrier": 7.464269729262991, "ts": ["[N:1]([H:2])([H:3])[C:4]([O:5][C:7](=[O:8])[O-:9])=[O:6]"], "cat": {}, "energies": [-86.86240243481251, -86.86241047611341, -86.8505072411174], "dir": "SUCCESSFUL_RCTS/PAT5_SIM238_RCT_8_8"}], ["Event 491", [700, 780], ["[H]N([H])C(=O)OC(=O)[O-]"], ["[H]N([H])C(=O)OC(=O)[O-]"], {"rxn_free_energy": -0.0011823186025776097, "rxn_barrier": 7.463770023985341, "ts": ["[C:1](=[O:2])([O-:3])[O:4][C:5](=[O:6])[N:7]([H:8])[H:9]"], "cat": {}, "energies": [-86.86241216746211, -86.86241405162617, -86.85051777010626], "dir": "SUCCESSFUL_RCTS/PAT22_SIM123_RCT_10_10"}], ["Event 492", [1420, 1500], ["[H]N([H])C(=O)OC(=O)[O-]"], ["[H]N([H])C(=O)OC(=O)[O-]"], {"rxn_free_energy": -0.008642816977080288, "rxn_barrier": 1.419967004535907, "ts": ["[C:1](=[O:2])([O-:3])[O:4][C:5](=[O:6])[N:7]([H:8])[H:9]"], "cat": {}, "energies": [-86.85278659708639, -86.85280037043405, -86.85052371228021], "dir": "SUCCESSFUL_RCTS/PAT22_SIM016_RCT_16_16"}], ["Event 493", [380, 620], ["O=C=O", "[H]N([H])[H]", "[H]N([H])[H]", "[H]OC(=O)N([H])[H]"], ["[H][N+]([H])([H])[H]", "[H]N([H])[H]", "[H]N([H])C(=O)OC(=O)[O-]"], {"rxn_free_energy": 13.078472976506864, "rxn_barrier": 15.927399786949511, "ts": ["[H:6][N@@+:9]([H:8])([H:10])[H:11]", "[N:12]([H:13])([H:14])[H:15]", "[N:1]([H:2])([H:3])[C:4](=[O:5])[O:7][C:16](=[O:17])[O-:18]"], "cat": {}, "energies": [-110.91497296235681, -110.8941308739899, -110.88959077328848], "dir": "SUCCESSFUL_RCTS/PAT38_SIM050_RCT_4_5"}], ["Event 494", [380, 460], ["O=C=O", "[H]N([H])[H]", "[H]N([H])[H]"], ["[H]OC(=O)N([H])[H]", "[H]N([H])[H]"], {"rxn_free_energy": 1.3024566489079725, "rxn_barrier": 23.63854702979627, "ts": ["[C:1](=[O:2])([O-:3])[N:8]([H:9])[H:10]", "[H+:11]", "[N:4]([H:5])([H:6])[H:7]"], "cat": {}, "energies": [-61.32114725173585, -61.319071633533376, -61.2834764405528], "dir": "SUCCESSFUL_RCTS/PAT53_SIM187_RCT_2_2"}], ["Event 495", [1500, 1580], ["[H][N+]([H])([H])[H]", "[H]N([H])[H]"], ["[H]N([H])[H]", "[H][N+]([H])([H])[H]"], {"rxn_free_energy": 0.007604514169412508, "rxn_barrier": -1.1624055251947873, "ts": ["[H+:5]", "[N:1]([H:2])([H:3])[H:4]", "[N:6]([H:7])([H:8])[H:9]"], "cat": {}, "energies": [-23.857080246596944, -23.8570681279072, -23.85893267682468], "dir": "SUCCESSFUL_RCTS/PAT2_SIM092_RCT_7_7"}], ["Event 496", [1420, 1500], ["[H]N([H])C(=O)OC(=O)[O-]"], ["[H]N([H])C(=O)OC(=O)[O-]"], {"rxn_free_energy": 0.0005090001477965274, "rxn_barrier": 0.32324740854026346, "ts": ["[C:1](=[O:2])([O:3][C:5](=[O:6])[O-:7])[N:4]([H:8])[H:9]"], "cat": {}, "energies": [-86.85281312533039, -86.85281231417865, -86.85229799248076], "dir": "SUCCESSFUL_RCTS/PAT3_SIM020_RCT_9_9"}], ["Event 497", [1500, 1580], ["[H]N([H])C(=O)OC(=O)[O-]"], ["[H]N([H])C(=O)OC(=O)[O-]"], {"rxn_free_energy": 0.001069322244784715, "rxn_barrier": 3.256414925068434, "ts": ["[N:1]([H:2])([H:3])[C:4]([O:5][C:7](=[O:8])[O-:9])=[O:6]"], "cat": {}, "energies": [-86.85281641902696, -86.85281471493592, -86.84762693798055], "dir": "SUCCESSFUL_RCTS/PAT23_SIM096_RCT_9_9"}], ["Event 498", [1500, 1580], ["[H]N([H])[H]", "[H][N+]([H])([H])[H]"], ["[H]N([H])[H]", "[H][N+]([H])([H])[H]"], {"rxn_free_energy": 0.0006281918796149775, "rxn_barrier": -1.1681169337523916, "ts": ["[H+:9]", "[N:1]([H:2])([H:3])[H:4]", "[N:5]([H:6])([H:7])[H:8]"], "cat": {}, "energies": [-23.85708939037637, -23.85708838927856, -23.858950922406898], "dir": "SUCCESSFUL_RCTS/PAT2_SIM099_RCT_6_6"}], ["Event 499", [1900, 1980], ["[H]OC(=O)N([H])[H]", "[H]N([H])[H]"], ["[H]OC(=O)N([H])[H]", "[H]N([H])[H]"], {"rxn_free_energy": 0.0020105893381707532, "rxn_barrier": -0.31011073906070785, "ts": ["[C:1]([O:2][H:7])(=[O:3])[N:4]([H:5])[H:6]", "[N:8]([H:9])([H:10])[H:11]"], "cat": {}, "energies": [-61.33203938266598, -61.332036178554866, -61.332533580684256], "dir": "SUCCESSFUL_RCTS/PAT9_SIM206_RCT_17_17"}], ["Event 500", [1260, 1340], ["[H]OC(=O)N([H])[H]", "[H]N([H])[H]"], ["[H]OC(=O)N([H])[H]", "[H]N([H])[H]"], {"rxn_free_energy": 0.004392148087460463, "rxn_barrier": -0.23017736394466667, "ts": ["[C:1]([O:2][H:5])(=[O:3])[N:4]([H:6])[H:7]", "[H:8][N:9]([H:10])[H:11]"], "cat": {}, "energies": [-61.319120095713764, -61.319113096308044, -61.319486910476314], "dir": "SUCCESSFUL_RCTS/PAT16_SIM179_RCT_5_5"}], ["Event 501", [1740, 1820], ["[H]N([H])C(=O)OC(=O)[O-]"], ["[H]N([H])C(=O)OC(=O)[O-]"], {"rxn_free_energy": -0.001967047160558636, "rxn_barrier": 3.256978772168693, "ts": ["[C:1](=[O:2])([O-:3])[O:4][C:5](=[O:6])[N:7]([H:8])[H:9]"], "cat": {}, "energies": [-86.85281944720774, -86.85282258192926, -86.8476290676045], "dir": "SUCCESSFUL_RCTS/PAT18_SIM171_RCT_13_13"}], ["Event 502", [540, 620], ["[H]OC(=O)N([H])[H]", "[H]N([H])[H]"], ["[H]OC(=O)N([H])[H]", "[H]N([H])[H]"], {"rxn_free_energy": -0.0020533523798147687, "rxn_barrier": -0.23470539205908172, "ts": ["[H:1][N:2]([C:3](=[O:4])[O:5][H:6])[H:7]", "[N:8]([H:9])([H:10])[H:11]"], "cat": {}, "energies": [-61.31911860142744, -61.319121873686505, -61.31949263213655], "dir": "SUCCESSFUL_RCTS/PAT42_SIM235_RCT_4_4"}], ["Event 503", [540, 1100], ["O=C=O", "[H]N([H])[H]"], ["[H]OC(=O)N([H])[H]"], {"rxn_free_energy": 1.270796626205039, "rxn_barrier": 39.79376391771048, "ts": ["[C:1](=[O:2])([O-:3])[N:4]([H:6])[H:7]", "[H+:5]", "[N:8]([H:9])([H:10])[H:11]"], "cat": {"[H]N([H])[H]": 1}, "energies": [-61.32109984933528, -61.31907468511104, -61.25768379567863], "dir": "SUCCESSFUL_RCTS/PAT12_SIM040_RCT_1_6"}], ["Event 504", [1500, 1580], ["[H]OC(=O)N([H])[H]"], ["[H]OC(=O)N([H])[H]"], {"rxn_free_energy": 0.0053514088272376276, "rxn_barrier": -0.22523824911628237, "ts": ["[C:1]([O:2][H:5])(=[O:3])[N:4]([H:6])[H:7]"], "cat": {}, "energies": [-49.57200075221793, -49.571992224117146, -49.572359695918784], "dir": "SUCCESSFUL_RCTS/PAT30_SIM095_RCT_11_11"}], ["Event 505", [860, 940], ["O=C=O", "[H]N([H])[H]"], ["[H]OC(=O)N([H])[H]"], {"rxn_free_energy": 1.2638249344474703, "rxn_barrier": 39.820479439717246, "ts": ["[C:1](=[O:2])([O-:3])[N:4]([H:5])[H:6]", "[H+:7]", "[N:8]([H:9])([H:10])[H:11]"], "cat": {"[H]N([H])[H]": 1}, "energies": [-61.32111586078865, -61.31910180677704, -61.25765723279848], "dir": "SUCCESSFUL_RCTS/PAT31_SIM010_RCT_5_5"}], ["Event 506", [540, 620], ["[H]OC(=O)N([H])[H]", "[H]N([H])[H]"], ["[H]OC(=O)N([H])[H]", "[H]N([H])[H]"], {"rxn_free_energy": -0.002053683610469172, "rxn_barrier": -0.23868324165581883, "ts": ["[H:1][N:2]([C:3](=[O:4])[O:5][H:6])[H:7]", "[N:8]([H:9])([H:10])[H:11]"], "cat": {}, "energies": [-61.31911860117213, -61.31912187395905, -61.31949897105348], "dir": "SUCCESSFUL_RCTS/PAT28_SIM235_RCT_4_4"}], ["Event 507", [860, 940], ["[H]N([H])C(=O)[O-]"], ["[H]N([H])C(=O)[O-]"], {"rxn_free_energy": 0.001317318121084199, "rxn_barrier": 1.2670386786329098, "ts": ["[N:1]([H:2])([H:3])[C:4](=[O:5])[O-:6]"], "cat": {}, "energies": [-49.015474885187096, -49.015472785885386, -49.01345570969529], "dir": "SUCCESSFUL_RCTS/PAT25_SIM245_RCT_5_5"}], ["Event 508", [1660, 1740], ["[H]N([H])C(=O)OC(=O)[O-]"], ["[H]N([H])C(=O)OC(=O)[O-]"], {"rxn_free_energy": 0.0008443302792477994, "rxn_barrier": -0.11850186165787295, "ts": ["[C:1](=[O:2])([O-:3])[O:4][C:5]([N:6]([H:7])[H:8])=[O:9]"], "cat": {}, "energies": [-86.86238945327926, -86.86238810773943, -86.86257829996471], "dir": "SUCCESSFUL_RCTS/PAT3_SIM062_RCT_11_11"}], ["Event 509", [1180, 1260], ["[H][N+]([H])([H])[H]", "[H]N([H])[H]"], ["[H]N([H])[H]", "[H][N+]([H])([H])[H]"], {"rxn_free_energy": -0.04647919447429835, "rxn_barrier": -1.1863452605399305, "ts": ["[H+:3]", "[H:1][N:2]([H:4])[H:5]", "[N:6]([H:7])([H:8])[H:9]"], "cat": {}, "energies": [-23.85698975323728, -23.8570638233126, -23.858880334255282], "dir": "SUCCESSFUL_RCTS/PAT38_SIM116_RCT_8_8"}], ["Event 510", [860, 940], ["[H]N([H])C(=O)[O-]"], ["[H]N([H])C(=O)[O-]"], {"rxn_free_energy": -0.0020355996937038443, "rxn_barrier": 1.2682007717091588, "ts": ["[N:1]([H:2])([H:3])[C:4](=[O:5])[O-:6]"], "cat": {}, "energies": [-49.01546812592055, -49.015471369888616, -49.01344709849644], "dir": "SUCCESSFUL_RCTS/PAT13_SIM185_RCT_4_4"}], ["Event 511", [620, 700], ["[H]N([H])C(=O)OC(=O)[O-]"], ["[H]N([H])C(=O)OC(=O)[O-]"], {"rxn_free_energy": -0.004751288004328274, "rxn_barrier": -0.12288215484108213, "ts": ["[C:1](=[O:2])([O-:3])[O:9][C:7]([N:4]([H:5])[H:6])=[O:8]"], "cat": {}, "energies": [-86.86241891811429, -86.8624264898518, -86.86261474531327], "dir": "SUCCESSFUL_RCTS/PAT15_SIM106_RCT_6_6"}], ["Event 512", [620, 700], ["[H]OC(=O)N([H])[H]", "[H]N([H])[H]"], ["[H]OC(=O)N([H])[H]", "[H]N([H])[H]"], {"rxn_free_energy": -0.0033354924981172547, "rxn_barrier": 0.08810100405470622, "ts": ["[C:1](=[O:2])([O:3][H:5])[N:4]([H:6])[H:7]", "[H:8][N:9]([H:10])[H:11]"], "cat": {}, "energies": [-61.3191113123028, -61.31911662780328, -61.31897091296757], "dir": "SUCCESSFUL_RCTS/PAT7_SIM033_RCT_5_5"}], ["Event 513", [1020, 1100], ["[H]OC(=O)N([H])[H]", "[H]N([H])[H]"], ["[H]OC(=O)N([H])[H]", "[H]N([H])[H]"], {"rxn_free_energy": -0.017296556549054664, "rxn_barrier": -0.2454624648256954, "ts": ["[H:1][O:2][C:3](=[O:4])[N:5]([H:6])[H:7]", "[N:8]([H:9])([H:10])[H:11]"], "cat": {}, "energies": [-61.3190800020326, -61.31910756613436, -61.3194711754052], "dir": "SUCCESSFUL_RCTS/PAT7_SIM227_RCT_3_3"}], ["Event 514", [540, 620], ["[H]N([H])C(=O)OC(=O)[O-]"], ["[H]N([H])C(=O)OC(=O)[O-]"], {"rxn_free_energy": -0.008540631894393243, "rxn_barrier": -0.12602366276566354, "ts": ["[N:1]([H:2])([H:3])[C:4]([O:5][C:7](=[O:8])[O-:9])=[O:6]"], "cat": {}, "energies": [-86.86241286987072, -86.86242648037441, -86.8626137034329], "dir": "SUCCESSFUL_RCTS/PAT5_SIM058_RCT_3_3"}], ["Event 515", [1660, 1740], ["[H]N([H])C(=O)OC(=O)[O-]"], ["[H]N([H])C(=O)OC(=O)[O-]"], {"rxn_free_energy": 0.0034524285384338075, "rxn_barrier": 0.3244754268073652, "ts": ["[C:1]([O:2][C:7](=[O:8])[O-:9])(=[O:3])[N:4]([H:5])[H:6]"], "cat": {}, "energies": [-86.85279997405247, -86.85279447220063, -86.85228288421098], "dir": "SUCCESSFUL_RCTS/PAT15_SIM173_RCT_9_9"}], ["Event 516", [1580, 1660], ["[H]N([H])[H]", "[H]OC(=O)N([H])[H]"], ["[H]N([H])[H]", "[H]OC(=O)N([H])[H]"], {"rxn_free_energy": -0.02764762935467419, "rxn_barrier": -0.3238635956438884, "ts": ["[H:8][N:9]([H:10])[H:11]", "[N:1]([H:2])([H:3])[C:4](=[O:5])[O:6][H:7]"], "cat": {}, "energies": [-61.33200350887561, -61.33204756863206, -61.33251962369202], "dir": "SUCCESSFUL_RCTS/PAT28_SIM155_RCT_5_5"}], ["Event 517", [780, 860], ["[H]N([H])C(=O)OC(=O)[O-]"], ["[H]N([H])C(=O)OC(=O)[O-]"], {"rxn_free_energy": 0.004795781070604562, "rxn_barrier": 7.4591553490144635, "ts": ["[C:1]([O:2][C:7](=[O:8])[O-:9])(=[O:3])[N:4]([H:5])[H:6]"], "cat": {}, "energies": [-86.8624085442525, -86.86240090161004, -86.8505215009252], "dir": "SUCCESSFUL_RCTS/PAT15_SIM244_RCT_5_5"}], ["Event 518", [0, 60], ["O=C=O", "[H]N([H])[H]"], ["O=C=O", "[H]N([H])[H]"], {"rxn_free_energy": -0.0037002044548216802, "rxn_barrier": -0.0015717829357648797, "ts": ["[C:1](=[O:2])=[O:3]", "[N:4]([H:5])([H:6])[H:7]"], "cat": {}, "energies": [-49.57186253630863, -49.571868433020605, -49.57186504113002], "dir": "SUCCESSFUL_RCTS/PAT32_SIM057_RCT_1_1"}], ["Event 519", [1180, 1260], ["[H]N([H])C(=O)OC(=O)[O-]"], ["[H]N([H])C(=O)OC(=O)[O-]"], {"rxn_free_energy": 0.0010507479761008086, "rxn_barrier": -0.12006652699801176, "ts": ["[C:1]([O:2][C:7](=[O:8])[O-:9])(=[O:3])[N:4]([H:5])[H:6]"], "cat": {}, "energies": [-86.86242557426831, -86.86242389977755, -86.86261691443242], "dir": "SUCCESSFUL_RCTS/PAT15_SIM080_RCT_12_12"}], ["Event 520", [1020, 1100], ["[H]OC(=O)N([H])[H]", "[H]N([H])[H]"], ["[H]OC(=O)N([H])[H]", "[H]N([H])[H]"], {"rxn_free_energy": -0.0034704608638477627, "rxn_barrier": -0.22826892426053566, "ts": ["[C:1]([O:2][H:5])(=[O:3])[N:4]([H:6])[H:7]", "[N:8]([H:9])([H:10])[H:11]"], "cat": {}, "energies": [-61.31911036729917, -61.31911589788765, -61.319474140738116], "dir": "SUCCESSFUL_RCTS/PAT28_SIM171_RCT_2_2"}], ["Event 521", [1260, 1340], ["[H]OC(=O)N([H])[H]", "[H]N([H])[H]"], ["[H]OC(=O)N([H])[H]", "[H]N([H])[H]"], {"rxn_free_energy": 8.123192171416402, "rxn_barrier": 10.557660580235384, "ts": ["[H:5][O:7][C:6](=[O:8])[N:9]([H:10])[H:11]", "[N:1]([H:2])([H:3])[H:4]"], "cat": {}, "energies": [-61.33202447450088, -61.319079210221, -61.31519959783856], "dir": "SUCCESSFUL_RCTS/PAT32_SIM236_RCT_4_4"}], ["Event 522", [1420, 1500], ["[H]N([H])[H]", "[H]OC(=O)N([H])[H]"], ["[H]N([H])[H]", "[H]OC(=O)N([H])[H]"], {"rxn_free_energy": -0.004244848068983579, "rxn_barrier": -0.3151180406190016, "ts": ["[H:8][N:9]([H:10])[H:11]", "[N:1]([H:2])([H:3])[C:4](=[O:5])[O:6][H:7]"], "cat": {}, "energies": [-61.332019869925624, -61.3320266345914, -61.33252204766919], "dir": "SUCCESSFUL_RCTS/PAT32_SIM057_RCT_12_12"}], ["Event 523", [140, 220], ["O=C=O", "[H]N([H])[H]"], ["O=C=O", "[H]N([H])[H]"], {"rxn_free_energy": 0.011424465332035411, "rxn_barrier": 0.004581294349961404, "ts": ["[C:5](=[O:6])=[O:7]", "[N:1]([H:2])([H:3])[H:4]"], "cat": {}, "energies": [-49.571884986799645, -49.57186678056743, -49.57187768596706], "dir": "SUCCESSFUL_RCTS/PAT12_SIM184_RCT_2_2"}], ["Event 524", [780, 860], ["[H]N([H])C(=O)[O-]"], ["[H]N([H])C(=O)[O-]"], {"rxn_free_energy": 0.003974425413070229, "rxn_barrier": 10.017459811480702, "ts": ["[N:1]([H:2])([H:3])[C:4](=[O:5])[O-:6]"], "cat": {}, "energies": [-49.01547116827788, -49.01546483456248, -48.99950716521896], "dir": "SUCCESSFUL_RCTS/PAT25_SIM056_RCT_6_6"}], ["Event 525", [1180, 1260], ["[H]N([H])C(=O)OC(=O)[O-]"], ["[H]N([H])C(=O)OC(=O)[O-]"], {"rxn_free_energy": -0.0011058974854660307, "rxn_barrier": -0.12116495834861328, "ts": ["[C:1]([O:2][C:5](=[O:6])[O-:7])(=[O:3])[N:4]([H:8])[H:9]"], "cat": {}, "energies": [-86.86241424275512, -86.86241600513313, -86.86260733339907], "dir": "SUCCESSFUL_RCTS/PAT3_SIM015_RCT_10_10"}], ["Event 526", [1020, 1100], ["O=C=O", "[H]N([H])[H]"], ["O=C=O", "[H]N([H])[H]"], {"rxn_free_energy": -0.24560607895845987, "rxn_barrier": -0.006246678840051381, "ts": ["[C:1](=[O:2])=[O:3]", "[N:4]([H:5])([H:6])[H:7]"], "cat": {}, "energies": [-49.57187118143306, -49.57226258367171, -49.571881136252145], "dir": "SUCCESSFUL_RCTS/PAT0_SIM098_RCT_3_3"}], ["Event 527", [860, 940], ["[H]N([H])C(=O)OC(=O)[O-]"], ["[H]N([H])C(=O)OC(=O)[O-]"], {"rxn_free_energy": -0.014184897206326399, "rxn_barrier": -0.12514825803145416, "ts": ["[C:1](=[O:2])([O:3][C:5](=[O:8])[O-:9])[N:4]([H:6])[H:7]"], "cat": {}, "energies": [-86.86239135620424, -86.86241396151004, -86.86259079470578], "dir": "SUCCESSFUL_RCTS/PAT4_SIM143_RCT_4_4"}], ["Event 528", [1020, 1100], ["[H]N([H])[H]", "[H]OC(=O)N([H])[H]"], ["[H]N([H])[H]", "[H]OC(=O)N([H])[H]"], {"rxn_free_energy": 0.0026848041074097324, "rxn_barrier": -0.22885212676293398, "ts": ["[H:1][N:2]([H:3])[H:4]", "[H:5][O:8][C:6](=[O:7])[N:9]([H:10])[H:11]"], "cat": {}, "energies": [-61.31911881736283, -61.319114538811, -61.31948352020371], "dir": "SUCCESSFUL_RCTS/PAT14_SIM170_RCT_3_3"}], ["Event 529", [1740, 1820], ["[H]N([H])C(=O)[O-]"], ["[H]N([H])C(=O)[O-]"], {"rxn_free_energy": -0.0005203045570353951, "rxn_barrier": 1.2659683921501819, "ts": ["[N:1]([H:2])([H:3])[C:4](=[O:5])[O-:6]"], "cat": {}, "energies": [-49.015472693021366, -49.01547352218801, -49.01345522315724], "dir": "SUCCESSFUL_RCTS/PAT13_SIM206_RCT_13_13"}], ["Event 530", [1580, 1660], ["[H]N([H])C(=O)OC(=O)[O-]"], ["[H]N([H])C(=O)OC(=O)[O-]"], {"rxn_free_energy": -0.00045142935389559115, "rxn_barrier": 3.2633995508192575, "ts": ["[N:1]([H:2])([H:3])[C:4](=[O:5])[O:6][C:7](=[O:8])[O-:9]"], "cat": {}, "energies": [-86.85281491453206, -86.85281563393795, -86.84761430266117], "dir": "SUCCESSFUL_RCTS/PAT22_SIM112_RCT_12_12"}], ["Event 531", [1660, 1740], ["[H]N([H])[H]", "[H]OC(=O)N([H])[H]"], ["[H]N([H])[H]", "[H]OC(=O)N([H])[H]"], {"rxn_free_energy": 0.005886027873095294, "rxn_barrier": -0.23129576004695607, "ts": ["[H:1][N:2]([H:3])[H:4]", "[H:5][O:8][C:6](=[O:7])[N:9]([H:10])[H:11]"], "cat": {}, "energies": [-61.31912260173239, -61.31911322165313, -61.31949119879096], "dir": "SUCCESSFUL_RCTS/PAT20_SIM233_RCT_12_12"}], ["Event 532", [780, 860], ["[H]OC(=O)N([H])[H]", "[H]N([H])[H]"], ["[H]OC(=O)N([H])[H]", "[H]N([H])[H]"], {"rxn_free_energy": -8.111020721649368, "rxn_barrier": 2.4557776752199376, "ts": ["[C:1]([O:2][H:5])(=[O:3])[N:4]([H:6])[H:7]", "[N:8]([H:9])([H:10])[H:11]"], "cat": {}, "energies": [-61.319109620206135, -61.33203548784605, -61.315196048995766], "dir": "SUCCESSFUL_RCTS/PAT42_SIM049_RCT_2_2"}], ["Event 533", [1180, 1260], ["[H]N([H])C(=O)OC(=O)[O-]"], ["[H]N([H])C(=O)OC(=O)[O-]"], {"rxn_free_energy": 0.0003967179095439662, "rxn_barrier": -0.12172583852036474, "ts": ["[C:1]([O:2][C:5](=[O:8])[O-:9])(=[O:3])[N:4]([H:6])[H:7]"], "cat": {}, "energies": [-86.86242502896545, -86.8624243967487, -86.86261901343806], "dir": "SUCCESSFUL_RCTS/PAT5_SIM148_RCT_10_10"}], ["Event 534", [1340, 1420], ["[H]N([H])C(=O)OC(=O)[O-]"], ["[H]N([H])C(=O)OC(=O)[O-]"], {"rxn_free_energy": -0.002435428431096327, "rxn_barrier": -0.12171248985677453, "ts": ["[C:1](=[O:2])([O-:3])[O:4][C:5](=[O:6])[N:7]([H:8])[H:9]"], "cat": {}, "energies": [-86.86242516070251, -86.8624290418448, -86.86261912390246], "dir": "SUCCESSFUL_RCTS/PAT3_SIM116_RCT_11_11"}], ["Event 535", [620, 700], ["[H]N([H])[H]", "[H]OC(=O)N([H])[H]"], ["[H]N([H])[H]", "[H]OC(=O)N([H])[H]"], {"rxn_free_energy": 0.006865209718571351, "rxn_barrier": -0.23015143612717076, "ts": ["[H:8][N:9]([H:10])[H:11]", "[N:1]([H:2])([H:3])[C:4](=[O:5])[O:6][H:7]"], "cat": {}, "energies": [-61.319109422649, -61.31909848212805, -61.319476196092516], "dir": "SUCCESSFUL_RCTS/PAT28_SIM048_RCT_5_5"}], ["Event 536", [1340, 1420], ["O=C=O", "[H]N([H])[H]"], ["O=C=O", "[H]N([H])[H]"], {"rxn_free_energy": -1.8610527007713131, "rxn_barrier": 0.4210501278224116, "ts": ["[C:5](=[O:6])=[O:7]", "[N:1]([H:2])([H:3])[H:4]"], "cat": {}, "energies": [-49.56889429983578, -49.57186010669371, -49.56822330682408], "dir": "SUCCESSFUL_RCTS/PAT26_SIM182_RCT_7_7"}], ["Event 537", [460, 540], ["[H]OC(=O)N([H])[H]", "[H]N([H])[H]"], ["[H]OC(=O)N([H])[H]", "[H]N([H])[H]"], {"rxn_free_energy": -0.009149553668588951, "rxn_barrier": -0.23942059732818824, "ts": ["[H:5][O:7][C:6](=[O:8])[N:9]([H:10])[H:11]", "[N:1]([H:2])([H:3])[H:4]"], "cat": {}, "energies": [-61.31910716185329, -61.3191217427456, -61.31948870679782], "dir": "SUCCESSFUL_RCTS/PAT9_SIM224_RCT_3_3"}], ["Event 538", [60, 540], ["O=C=O", "[H]N([H])[H]", "[H]N([H])[H]", "[H]N([H])[H]"], ["[H]OC(=O)N([H])[H]", "[H]N([H])[H]", "[H]N([H])[H]"], {"rxn_free_energy": -10.734455255285285, "rxn_barrier": 7.727705747349439, "ts": ["[C:5](=[O:6])=[O:7]", "[N:12]([H:13])([H:14])[H:15]", "[N:1]([H:2])([H:3])[H:4]", "[N:8]([H:9])([H:10])[H:11]"], "cat": {}, "energies": [-73.06922302608004, -73.08632964589745, -73.0569080160365], "dir": "SUCCESSFUL_RCTS/PAT21_SIM192_RCT_1_4"}], ["Event 539", [1340, 1420], ["[H]N([H])C(=O)[O-]"], ["[H]N([H])C(=O)[O-]"], {"rxn_free_energy": -0.0021036906200209843, "rxn_barrier": 10.014836566694523, "ts": ["[C:1](=[O:2])([O-:3])[N:4]([H:5])[H:6]"], "cat": {}, "energies": [-49.01547167722026, -49.015475029699246, -48.999511854611136], "dir": "SUCCESSFUL_RCTS/PAT25_SIM011_RCT_10_10"}], ["Event 540", [1420, 1500], ["[H]N([H])C(=O)OC(=O)[O-]"], ["[H]N([H])C(=O)OC(=O)[O-]"], {"rxn_free_energy": -0.010383173924460594, "rxn_barrier": -0.12745472387675352, "ts": ["[N:1]([H:2])([H:3])[C:4](=[O:5])[O:6][C:7](=[O:8])[O-:9]"], "cat": {}, "energies": [-86.86239419825681, -86.86241074506842, -86.86259731238356], "dir": "SUCCESSFUL_RCTS/PAT5_SIM223_RCT_11_11"}], ["Event 541", [1500, 1580], ["[H]N([H])C(=O)OC(=O)[O-]"], ["[H]N([H])C(=O)OC(=O)[O-]"], {"rxn_free_energy": 0.0005868673922008299, "rxn_barrier": 3.253595168891758, "ts": ["[C:1](=[O:2])([O:3][C:5](=[O:6])[O-:7])[N:4]([H:8])[H:9]"], "cat": {}, "energies": [-86.85281231417711, -86.85281137893475, -86.84762732674456], "dir": "SUCCESSFUL_RCTS/PAT4_SIM020_RCT_10_10"}], ["Event 542", [780, 860], ["O=C=O", "[H]N([H])[H]", "[H]N([H])[H]", "[H]N([H])[H]"], ["[H]N([H])[H]", "[H]OC(=O)N([H])[H]", "[H]N([H])[H]"], {"rxn_free_energy": -1.0147702898680586, "rxn_barrier": 2.083099611624079, "ts": ["[H+:15]", "[H:2][N:12]([H:13])[H:14]", "[N:1]([H:3])([H:4])[C:5](=[O:6])[O-:7]", "[N:8]([H:9])([H:10])[H:11]"], "cat": {}, "energies": [-73.07104701989189, -73.07266417596902, -73.06772735510683], "dir": "SUCCESSFUL_RCTS/PAT37_SIM102_RCT_4_4"}], ["Event 543", [460, 540], ["[H]N([H])[H]", "[H][N+]([H])([H])[H]"], ["[H][N+]([H])([H])[H]", "[H]N([H])[H]"], {"rxn_free_energy": -0.0073213213186607475, "rxn_barrier": -1.1763985467639564, "ts": ["[H+:5]", "[N:1]([H:2])([H:3])[H:4]", "[N:6]([H:7])([H:8])[H:9]"], "cat": {}, "energies": [-23.857067673595296, -23.857079340983848, -23.858942403352387], "dir": "SUCCESSFUL_RCTS/PAT2_SIM120_RCT_4_4"}], ["Event 544", [1820, 1900], ["[H]OC(=O)N([H])[H]"], ["[H]OC(=O)N([H])[H]"], {"rxn_free_energy": 0.0006052656902802412, "rxn_barrier": -0.174577581770689, "ts": ["[H:1][O:2][C:3](=[O:4])[N:5]([H:6])[H:7]"], "cat": {}, "energies": [-49.55947706696393, -49.5594761024017, -49.55975527691953], "dir": "SUCCESSFUL_RCTS/PAT17_SIM170_RCT_6_6"}], ["Event 545", [1820, 1900], ["[H]N([H])C(=O)OC(=O)[O-]"], ["[H]N([H])C(=O)OC(=O)[O-]"], {"rxn_free_energy": -0.0024868853622749755, "rxn_barrier": -0.12173498888479023, "ts": ["[C:1](=[O:2])([O:3][C:5](=[O:8])[O-:9])[N:4]([H:6])[H:7]"], "cat": {}, "energies": [-86.86242359105462, -86.8624275541996, -86.86261759010942], "dir": "SUCCESSFUL_RCTS/PAT5_SIM210_RCT_13_13"}], ["Event 546", [1340, 1420], ["[H]N([H])C(=O)[O-]"], ["[H]N([H])C(=O)[O-]"], {"rxn_free_energy": 0.0005983697221109808, "rxn_barrier": 10.020254214255695, "ts": ["[C:1](=[O:2])([O-:3])[N:4]([H:5])[H:6]"], "cat": {}, "energies": [-49.01547299590739, -49.0154720423347, -48.999504539638245], "dir": "SUCCESSFUL_RCTS/PAT25_SIM121_RCT_5_5"}], ["Event 547", [1340, 1420], ["[H]N([H])C(=O)OC(=O)[O-]"], ["[H]N([H])C(=O)OC(=O)[O-]"], {"rxn_free_energy": -0.007452638975410893, "rxn_barrier": 1.4310109596772653, "ts": ["[N:1]([H:2])([H:3])[C:4]([O:5][C:7](=[O:8])[O-:9])=[O:6]"], "cat": {}, "energies": [-86.85279549858306, -86.85280737524178, -86.85051501393251], "dir": "SUCCESSFUL_RCTS/PAT18_SIM018_RCT_7_7"}], ["Event 548", [540, 620], ["[H]OC(=O)N([H])[H]", "[H]N([H])[H]"], ["[H]OC(=O)N([H])[H]", "[H]N([H])[H]"], {"rxn_free_energy": -0.006611644178910084, "rxn_barrier": -0.23884767114437264, "ts": ["[H:5][O:8][C:6](=[O:7])[N:9]([H:10])[H:11]", "[N:1]([H:2])([H:3])[H:4]"], "cat": {}, "energies": [-61.31910094889661, -61.319111485330986, -61.31948158081573], "dir": "SUCCESSFUL_RCTS/PAT32_SIM065_RCT_10_10"}], ["Event 549", [60, 1660], ["O=C=O", "[H]N([H])[H]", "[H]N([H])[H]", "[H]N([H])[H]"], ["[H]OC(=O)N([H])[H]", "[H]N([H])[H]", "[H]N([H])[H]"], {"rxn_free_energy": -11.153658953588378, "rxn_barrier": -0.3335783327451084, "ts": ["[C:16](=[O:17])=[O:18]", "[C:1](=[O:2])([O-:3])[N:4]([H:6])[H:7]", "[H+:9]", "[H:5][N:8]([H:10])[H:11]", "[N:12]([H:13])([H:14])[H:15]"], "cat": {"O=C=O": 1}, "energies": [-110.89719715606735, -110.91497182639337, -110.8977287524625], "dir": "SUCCESSFUL_RCTS/PAT26_SIM118_RCT_1_16"}], ["Event 550", [540, 1100], ["O=C=O", "[H]N([H])[H]"], ["[H]OC(=O)N([H])[H]"], {"rxn_free_energy": 1.270798099909249, "rxn_barrier": 3.7020465531777185, "ts": ["[C:1](=[O:2])([O:3][H:11])[N:4]([H:6])[H:7]", "[H:5][N:8]([H:9])[H:10]"], "cat": {"[H]N([H])[H]": 1}, "energies": [-61.32109985210616, -61.319074685533394, -61.31520020452969], "dir": "SUCCESSFUL_RCTS/PAT29_SIM040_RCT_1_6"}], ["Event 551", [940, 1020], ["[H]OC(=O)N([H])[H]", "[H]N([H])[H]"], ["[H]OC(=O)N([H])[H]", "[H]N([H])[H]"], {"rxn_free_energy": -0.00571220446042711, "rxn_barrier": -0.3156859539747065, "ts": ["[H:1][O:2][C:3]([N:6]([H:4])[H:5])=[O:7]", "[H:8][N:9]([H:10])[H:11]"], "cat": {}, "energies": [-61.33202865014902, -61.33203775322018, -61.33253173292946], "dir": "SUCCESSFUL_RCTS/PAT7_SIM106_RCT_10_10"}], ["Event 552", [860, 940], ["[H]N([H])C(=O)[O-]"], ["[H]N([H])C(=O)[O-]"], {"rxn_free_energy": 0.0013173808680453831, "rxn_barrier": 1.266915041441856, "ts": ["[N:1]([H:2])([H:3])[C:4](=[O:5])[O-:6]"], "cat": {}, "energies": [-49.0154748852871, -49.01547278588539, -49.01345590682573], "dir": "SUCCESSFUL_RCTS/PAT13_SIM245_RCT_5_5"}], ["Event 553", [940, 1020], ["[H]OC(=O)N([H])[H]", "[H]N([H])[H]"], ["[H]OC(=O)N([H])[H]", "[H]N([H])[H]"], {"rxn_free_energy": -8.073753864535423, "rxn_barrier": 2.459057905961497, "ts": ["[N:1]([H:2])([H:3])[C:4]([O:5][H:6])=[O:7]", "[N:8]([H:9])([H:10])[H:11]"], "cat": {}, "energies": [-61.31912814752396, -61.33199462603408, -61.315209348879236], "dir": "SUCCESSFUL_RCTS/PAT7_SIM014_RCT_2_2"}], ["Event 554", [60, 140], ["O=C=O", "[H]N([H])[H]"], ["O=C=O", "[H]N([H])[H]"], {"rxn_free_energy": -0.23496681538379371, "rxn_barrier": 0.004654833962357743, "ts": ["[C:1](=[O:2])=[O:3]", "[N:4]([H:5])([H:6])[H:7]"], "cat": {}, "energies": [-49.571874923226765, -49.57224937054476, -49.57186750520014], "dir": "SUCCESSFUL_RCTS/PAT0_SIM240_RCT_1_1"}], ["Event 555", [940, 1020], ["[H][N+]([H])([H])[H]", "[H]N([H])[H]"], ["[H]N([H])[H]", "[H][N+]([H])([H])[H]"], {"rxn_free_energy": -0.0029519160708201186, "rxn_barrier": -1.167349347543376, "ts": ["[H+:8]", "[H:5][N:6]([H:7])[H:9]", "[N:1]([H:2])([H:3])[H:4]"], "cat": {}, "energies": [-23.85708264731703, -23.857087351543257, -23.85894295610845], "dir": "SUCCESSFUL_RCTS/PAT8_SIM206_RCT_11_11"}], ["Event 556", [1420, 1500], ["[H]OC(=O)N([H])[H]", "[H]N([H])[H]"], ["[H]OC(=O)N([H])[H]", "[H]N([H])[H]"], {"rxn_free_energy": -0.010969586277464551, "rxn_barrier": -0.24212778899223042, "ts": ["[C:1]([O:2][H:7])(=[O:3])[N:4]([H:5])[H:6]", "[N:8]([H:9])([H:10])[H:11]"], "cat": {}, "energies": [-61.31910732251199, -61.31912480384081, -61.31949318168556], "dir": "SUCCESSFUL_RCTS/PAT14_SIM036_RCT_10_10"}], ["Event 557", [1660, 1740], ["[H]N([H])C(=O)OC(=O)[O-]"], ["[H]N([H])C(=O)OC(=O)[O-]"], {"rxn_free_energy": 0.01088838131651609, "rxn_barrier": 0.3294270535305129, "ts": ["[C:1](=[O:2])([O-:3])[O:4][C:5](=[O:6])[N:7]([H:8])[H:9]"], "cat": {}, "energies": [-86.85280682088543, -86.8527894689663, -86.85228184004306], "dir": "SUCCESSFUL_RCTS/PAT4_SIM220_RCT_8_8"}], ["Event 558", [1020, 1100], ["[H]N([H])C(=O)[O-]"], ["[H]N([H])C(=O)[O-]"], {"rxn_free_energy": -0.004715578161638654, "rxn_barrier": 10.007656355838886, "ts": ["[N:1]([H:2])([H:3])[C:4](=[O:5])[O-:6]"], "cat": {}, "energies": [-49.01546097100578, -49.01546848583545, -48.99951259090905], "dir": "SUCCESSFUL_RCTS/PAT13_SIM156_RCT_7_7"}], ["Event 559", [140, 220], ["O=C=O", "[H]N([H])[H]"], ["O=C=O", "[H]N([H])[H]"], {"rxn_free_energy": -0.2089694774963405, "rxn_barrier": -0.0037020578198353393, "ts": ["[C:5](=[O:6])=[O:7]", "[N:1]([H:2])([H:3])[H:4]"], "cat": {}, "energies": [-49.57185866544347, -49.572191682939, -49.571864565109], "dir": "SUCCESSFUL_RCTS/PAT32_SIM065_RCT_2_2"}], ["Event 560", [540, 1180], ["O=C=O", "[H]N([H])[H]"], ["[H]OC(=O)N([H])[H]"], {"rxn_free_energy": 1.2697040515495888, "rxn_barrier": 39.80876473258462, "ts": ["[H+:3]", "[N:1]([H:2])([H:4])[C:5](=[O:6])[O-:7]", "[N:8]([H:9])([H:10])[H:11]"], "cat": {"[H]N([H])[H]": 1}, "energies": [-61.32110198679196, -61.31907856371422, -61.25766202756852], "dir": "SUCCESSFUL_RCTS/PAT27_SIM168_RCT_1_8"}], ["Event 561", [1740, 1820], ["[H]OC(=O)N([H])[H]", "[H]N([H])[H]"], ["[H]OC(=O)N([H])[H]", "[H]N([H])[H]"], {"rxn_free_energy": -0.014517702420212835, "rxn_barrier": 0.08223902886237348, "ts": ["[H:5][O:7][C:6](=[O:8])[N:9]([H:10])[H:11]", "[N:1]([H:2])([H:3])[H:4]"], "cat": {}, "energies": [-61.31907378938795, -61.31909692505809, -61.318942731801194], "dir": "SUCCESSFUL_RCTS/PAT31_SIM236_RCT_8_8"}], ["Event 562", [1500, 1580], ["[H]N([H])C(=O)[O-]"], ["[H]N([H])C(=O)[O-]"], {"rxn_free_energy": 0.004081191701642624, "rxn_barrier": 1.267627267957244, "ts": ["[N:1]([H:2])([H:3])[C:4](=[O:5])[O-:6]"], "cat": {}, "energies": [-49.01547209077742, -49.01546558691736, -49.01345197729915], "dir": "SUCCESSFUL_RCTS/PAT10_SIM210_RCT_9_9"}], ["Event 563", [940, 1020], ["[H]N([H])C(=O)OC(=O)[O-]"], ["[H]N([H])C(=O)OC(=O)[O-]"], {"rxn_free_energy": 0.012659837651779655, "rxn_barrier": -0.11385048981360586, "ts": ["[C:1](=[O:2])([O:3][C:5](=[O:6])[O-:7])[N:4]([H:8])[H:9]"], "cat": {}, "energies": [-86.8624245874853, -86.86240441254166, -86.8626060216614], "dir": "SUCCESSFUL_RCTS/PAT4_SIM120_RCT_10_10"}], ["Event 564", [1420, 1500], ["[H]N([H])C(=O)OC(=O)[O-]"], ["[H]N([H])C(=O)OC(=O)[O-]"], {"rxn_free_energy": -0.006009878625859145, "rxn_barrier": 0.3199054127362828, "ts": ["[C:1](=[O:2])([O-:3])[O:4][C:5]([N:6]([H:7])[H:9])=[O:8]"], "cat": {}, "energies": [-86.8527966091927, -86.85280618664272, -86.85228680220733], "dir": "SUCCESSFUL_RCTS/PAT22_SIM161_RCT_21_21"}], ["Event 565", [860, 940], ["[H]OC(=O)N([H])[H]", "[H]N([H])[H]"], ["[H]OC(=O)N([H])[H]", "[H]N([H])[H]"], {"rxn_free_energy": 0.0001614554439977809, "rxn_barrier": -0.2314282242324284, "ts": ["[H:1][O:2][C:3](=[O:4])[N:5]([H:6])[H:7]", "[N:8]([H:9])([H:10])[H:11]"], "cat": {}, "energies": [-61.3191043135501, -61.31910405625182, -61.31947312170597], "dir": "SUCCESSFUL_RCTS/PAT7_SIM160_RCT_7_7"}], ["Event 566", [1420, 1660], ["[H]N([H])C(=O)OC(=O)[O-]", "[H]N([H])[H]", "[H][N+]([H])([H])[H]"], ["O=C=O", "[H]N([H])[H]", "[H]N([H])[H]", "[H]OC(=O)N([H])[H]"], {"rxn_free_energy": -12.999758147292306, "rxn_barrier": 3.5509714044666123, "ts": ["[C:1](=[O:2])([O-:3])[O:4][C:5](=[O:6])[N:7]([H:8])[H:9]", "[H+:13]", "[H:15][N:16]([H:17])[H:18]", "[N:10]([H:11])([H:12])[H:14]"], "cat": {}, "energies": [-110.89425886189908, -110.9149755089068, -110.88859997038068], "dir": "SUCCESSFUL_RCTS/PAT38_SIM041_RCT_9_11"}], ["Event 567", [460, 540], ["[H]N([H])[H]", "[H]OC(=O)N([H])[H]"], ["[H]N([H])[H]", "[H]OC(=O)N([H])[H]"], {"rxn_free_energy": -0.014345591893022602, "rxn_barrier": 0.465249861342588, "ts": ["[H:1][N:2]([H:3])[H:4]", "[H:5][O:10][C:9]([N:6]([H:7])[H:8])=[O:11]"], "cat": {}, "energies": [-61.33201189726123, -61.33203475865296, -61.33127046676394], "dir": "SUCCESSFUL_RCTS/PAT9_SIM146_RCT_11_11"}], ["Event 568", [620, 700], ["[H]N([H])C(=O)OC(=O)[O-]"], ["[H]N([H])C(=O)OC(=O)[O-]"], {"rxn_free_energy": -0.014874032799870592, "rxn_barrier": 1.4280023582344543, "ts": ["[C:1](=[O:2])([O:3][C:5](=[O:6])[O-:7])[N:4]([H:8])[H:9]"], "cat": {}, "energies": [-86.85278563400855, -86.85280933753316, -86.85050994391905], "dir": "SUCCESSFUL_RCTS/PAT3_SIM085_RCT_7_7"}], ["Event 569", [1740, 1820], ["[H]OC(=O)N([H])[H]"], ["[H]OC(=O)N([H])[H]"], {"rxn_free_energy": 0.0015682684505130453, "rxn_barrier": -0.2291344033734004, "ts": ["[C:1]([O:2][H:5])(=[O:3])[N:4]([H:6])[H:7]"], "cat": {}, "energies": [-49.57199701219088, -49.571994512970235, -49.572362164872814], "dir": "SUCCESSFUL_RCTS/PAT30_SIM090_RCT_14_14"}], ["Event 570", [460, 540], ["[H]OC(=O)N([H])[H]", "[H]N([H])[H]"], ["[H]OC(=O)N([H])[H]", "[H]N([H])[H]"], {"rxn_free_energy": -0.012798136002708432, "rxn_barrier": -0.2419659984296119, "ts": ["[C:1]([O:2][H:5])(=[O:3])[N:4]([H:6])[H:7]", "[N:8]([H:9])([H:10])[H:11]"], "cat": {}, "energies": [-61.319094519107004, -61.31911491444536, -61.31948012044824], "dir": "SUCCESSFUL_RCTS/PAT34_SIM066_RCT_5_5"}], ["Event 571", [220, 300], ["O=C=O", "[H]N([H])[H]", "[H]N([H])[H]"], ["[H]OC(=O)N([H])[H]", "[H]N([H])[H]"], {"rxn_free_energy": 1.289765210958244, "rxn_barrier": 23.633253984765386, "ts": ["[C:5](=[O:6])([O-:7])[N:8]([H:10])[H:11]", "[H+:9]", "[N:1]([H:2])([H:3])[H:4]"], "cat": {}, "energies": [-61.32113184322346, -61.319076450323415, -61.28346946713161], "dir": "SUCCESSFUL_RCTS/PAT53_SIM046_RCT_1_1"}], ["Event 572", [1340, 1420], ["[H]N([H])C(=O)OC(=O)[O-]"], ["[H]N([H])C(=O)OC(=O)[O-]"], {"rxn_free_energy": 0.0026107962135458822, "rxn_barrier": -0.11997057960442419, "ts": ["[C:1](=[O:2])([O-:3])[O:4][C:5]([N:6]([H:7])[H:9])=[O:8]"], "cat": {}, "energies": [-86.86242694896939, -86.86242278835786, -86.86261813623001], "dir": "SUCCESSFUL_RCTS/PAT23_SIM150_RCT_12_12"}], ["Event 573", [1340, 1420], ["[H]OC(=O)N([H])[H]", "[H]N([H])[H]"], ["[H]OC(=O)N([H])[H]", "[H]N([H])[H]"], {"rxn_free_energy": -0.008550156792144001, "rxn_barrier": -0.3149356098240496, "ts": ["[H:5][O:10][C:9]([N:6]([H:7])[H:8])=[O:11]", "[N:1]([H:2])([H:3])[H:4]"], "cat": {}, "energies": [-61.33199696312012, -61.33201058880285, -61.332498850138705], "dir": "SUCCESSFUL_RCTS/PAT9_SIM028_RCT_10_10"}], ["Event 574", [60, 140], ["O=C=O", "[H]N([H])[H]"], ["O=C=O", "[H]N([H])[H]"], {"rxn_free_energy": 0.2533170696983024, "rxn_barrier": 0.2562314659398876, "ts": ["[C:5](=[O:6])=[O:7]", "[N:1]([H:2])([H:3])[H:4]"], "cat": {}, "energies": [-49.57226197515213, -49.571858284540774, -49.571853640106816], "dir": "SUCCESSFUL_RCTS/PAT32_SIM030_RCT_1_1"}], ["Event 575", [1180, 1260], ["[H]N([H])C(=O)OC(=O)[O-]"], ["[H]N([H])C(=O)OC(=O)[O-]"], {"rxn_free_energy": 0.0046372034172440955, "rxn_barrier": -0.11995278629976594, "ts": ["[C:1](=[O:2])([O-:3])[O:4][C:5]([N:6]([H:7])[H:9])=[O:8]"], "cat": {}, "energies": [-86.86242703674553, -86.86241964681525, -86.86261819565043], "dir": "SUCCESSFUL_RCTS/PAT22_SIM150_RCT_10_10"}], ["Event 576", [940, 1020], ["[H]OC(=O)N([H])[H]"], ["[H]OC(=O)N([H])[H]"], {"rxn_free_energy": 0.0009475409378971592, "rxn_barrier": -0.22739390405600535, "ts": ["[H:1][O:2][C:3](=[O:6])[N:7]([H:4])[H:5]"], "cat": {}, "energies": [-49.57199663379037, -49.57199512377219, -49.572359012781476], "dir": "SUCCESSFUL_RCTS/PAT17_SIM071_RCT_6_6"}], ["Event 577", [380, 460], ["[H]OC(=O)N([H])[H]", "[H]N([H])[H]"], ["[H]OC(=O)N([H])[H]", "[H]N([H])[H]"], {"rxn_free_energy": -8.074978704341005, "rxn_barrier": 2.461042998827959, "ts": ["[C:1](=[O:2])([O:3][H:5])[N:4]([H:6])[H:7]", "[H:8][N:9]([H:10])[H:11]"], "cat": {}, "energies": [-61.31911747090886, -61.33198590134559, -61.31519550878465], "dir": "SUCCESSFUL_RCTS/PAT7_SIM067_RCT_2_2"}], ["Event 578", [1500, 1580], ["[H]OC(=O)N([H])[H]", "[H]N([H])[H]"], ["[H]OC(=O)N([H])[H]", "[H]N([H])[H]"], {"rxn_free_energy": 0.00037111007346042157, "rxn_barrier": 0.47945273052613535, "ts": ["[H:1][O:2][C:3](=[O:5])[N:7]([H:4])[H:6]", "[N:8]([H:9])([H:10])[H:11]"], "cat": {}, "energies": [-61.332037416407665, -61.33203682500002, -61.33127335196411], "dir": "SUCCESSFUL_RCTS/PAT12_SIM016_RCT_19_19"}], ["Event 579", [1260, 1340], ["[H]N([H])C(=O)OC(=O)[O-]"], ["[H]N([H])C(=O)OC(=O)[O-]"], {"rxn_free_energy": -0.003891424211677617, "rxn_barrier": -0.12331483095499972, "ts": ["[C:1]([O:2][C:5](=[O:8])[O-:9])(=[O:3])[N:4]([H:6])[H:7]"], "cat": {}, "energies": [-86.86242094456414, -86.86242714600733, -86.8626174612835], "dir": "SUCCESSFUL_RCTS/PAT22_SIM038_RCT_9_9"}], ["Event 580", [1180, 1260], ["[H]OC(=O)N([H])[H]", "[H]N([H])[H]"], ["[H]N([H])[H]", "[H]OC(=O)N([H])[H]"], {"rxn_free_energy": -0.004959260753952706, "rxn_barrier": 24.118470429589788, "ts": ["[H:1][N@@+:8]([H:9])([H:10])[H:11]", "[O:2]=[C:3]([N:4]([H:5])[H:6])[O-:7]"], "cat": {}, "energies": [-61.332031748495325, -61.33203965166193, -61.29359612280176], "dir": "SUCCESSFUL_RCTS/PAT34_SIM158_RCT_14_14"}], ["Event 581", [1180, 1260], ["[H]OC(=O)N([H])[H]"], ["[H]OC(=O)N([H])[H]"], {"rxn_free_energy": -0.0030980676767837995, "rxn_barrier": -0.22878386910884974, "ts": ["[N:1]([H:2])([H:3])[C:4]([O:5][H:7])=[O:6]"], "cat": {}, "energies": [-49.57199103568463, -49.57199597282067, -49.5723556297489], "dir": "SUCCESSFUL_RCTS/PAT30_SIM102_RCT_9_9"}], ["Event 582", [860, 940], ["[H]N([H])C(=O)[O-]"], ["[H]N([H])C(=O)[O-]"], {"rxn_free_energy": 0.0012517314820334917, "rxn_barrier": 1.26800333162975, "ts": ["[N:1]([H:2])([H:3])[C:4](=[O:5])[O-:6]"], "cat": {}, "energies": [-49.01547149664015, -49.01546950185848, -49.01345078386009], "dir": "SUCCESSFUL_RCTS/PAT10_SIM108_RCT_15_15"}], ["Event 583", [1820, 1900], ["[H]N([H])C(=O)[O-]"], ["[H]N([H])C(=O)[O-]"], {"rxn_free_energy": -0.002064874934283715, "rxn_barrier": 1.2645049894281317, "ts": ["[C:1](=[O:2])([O-:3])[N:4]([H:5])[H:6]"], "cat": {}, "energies": [-49.01547107299152, -49.01547436361313, -49.01345593523213], "dir": "SUCCESSFUL_RCTS/PAT13_SIM001_RCT_18_18"}], ["Event 584", [1660, 1740], ["[H]N([H])C(=O)OC(=O)[O-]"], ["[H]N([H])C(=O)OC(=O)[O-]"], {"rxn_free_energy": -0.0009679283721630441, "rxn_barrier": 3.253801544106337, "ts": ["[N:1]([H:2])([H:3])[C:4]([O:5][C:7](=[O:8])[O-:9])=[O:6]"], "cat": {}, "energies": [-86.85281471325166, -86.85281625575962, -86.84762939693587], "dir": "SUCCESSFUL_RCTS/PAT4_SIM096_RCT_12_12"}], ["Event 585", [380, 460], ["[H]OC(=O)N([H])[H]", "[H]N([H])[H]"], ["[H]OC(=O)N([H])[H]", "[H]N([H])[H]"], {"rxn_free_energy": 0.001698895714572423, "rxn_barrier": -0.31122235891922234, "ts": ["[C:5](=[O:6])([O:7][H:9])[N:8]([H:10])[H:11]", "[H:1][N:2]([H:3])[H:4]"], "cat": {}, "energies": [-61.332023418409186, -61.3320207110186, -61.33251938792474], "dir": "SUCCESSFUL_RCTS/PAT7_SIM192_RCT_3_3"}], ["Event 586", [1500, 1580], ["[H]N([H])C(=O)OC(=O)[O-]"], ["[H]N([H])C(=O)OC(=O)[O-]"], {"rxn_free_energy": 0.0009076174269832649, "rxn_barrier": 7.459541761004268, "ts": ["[N:1]([H:2])([H:3])[C:4](=[O:5])[O:6][C:7](=[O:8])[O-:9]"], "cat": {}, "energies": [-86.86238920984117, -86.86238776344581, -86.85050155072081], "dir": "SUCCESSFUL_RCTS/PAT18_SIM132_RCT_16_16"}], ["Event 587", [1260, 1340], ["[H]N([H])[H]", "[H]OC(=O)N([H])[H]"], ["[H]N([H])[H]", "[H]OC(=O)N([H])[H]"], {"rxn_free_energy": 0.007738501615060024, "rxn_barrier": -0.2304421948979779, "ts": ["[H:1][N:2]([H:3])[H:4]", "[N:5]([H:6])([H:7])[C:8]([O:9][H:11])=[O:10]"], "cat": {}, "energies": [-61.319102490740455, -61.319090158525924, -61.31946972754235], "dir": "SUCCESSFUL_RCTS/PAT12_SIM010_RCT_6_6"}], ["Event 588", [1820, 1900], ["[H]OC(=O)N([H])[H]", "[H]N([H])[H]"], ["[H]OC(=O)N([H])[H]", "[H]N([H])[H]"], {"rxn_free_energy": -0.005180323648617183, "rxn_barrier": -0.31675596401054396, "ts": ["[C:1](=[O:2])([O:3][H:7])[N:4]([H:5])[H:6]", "[H:8][N:9]([H:10])[H:11]"], "cat": {}, "energies": [-61.332029174014096, -61.33203742947048, -61.33253396198166], "dir": "SUCCESSFUL_RCTS/PAT32_SIM016_RCT_25_25"}], ["Event 589", [1020, 1100], ["[H]N([H])C(=O)[O-]"], ["[H]N([H])C(=O)[O-]"], {"rxn_free_energy": -0.0045497673392860425, "rxn_barrier": 1.2655427186203176, "ts": ["[C:1](=[O:2])([O-:3])[N:4]([H:5])[H:6]"], "cat": {}, "energies": [-49.01546409509655, -49.015471345687125, -49.01344730359337], "dir": "SUCCESSFUL_RCTS/PAT13_SIM247_RCT_10_10"}], ["Event 590", [1580, 1660], ["[H]N([H])C(=O)OC(=O)[O-]"], ["[H]N([H])C(=O)OC(=O)[O-]"], {"rxn_free_energy": 0.0024090316009098703, "rxn_barrier": -0.11844004360853402, "ts": ["[C:1](=[O:2])([O:3][C:7](=[O:8])[O-:9])[N:4]([H:5])[H:6]"], "cat": {}, "energies": [-86.86241272355042, -86.86240888447459, -86.86260147172152], "dir": "SUCCESSFUL_RCTS/PAT15_SIM179_RCT_7_7"}], ["Event 591", [460, 540], ["[H]N([H])C(=O)OC(=O)[O-]"], ["[H]N([H])C(=O)OC(=O)[O-]"], {"rxn_free_energy": 0.0003591592184804711, "rxn_barrier": 0.32410780351293783, "ts": ["[N:1]([H:2])([H:3])[C:4]([O:5][C:6](=[O:7])[O-:8])=[O:9]"], "cat": {}, "energies": [-86.8528152216552, -86.85281464929265, -86.85229871766477], "dir": "SUCCESSFUL_RCTS/PAT5_SIM047_RCT_4_4"}], ["Event 592", [1100, 1180], ["[H]OC(=O)N([H])[H]", "[H]N([H])[H]"], ["[H]OC(=O)N([H])[H]", "[H]N([H])[H]"], {"rxn_free_energy": 0.021174274979409106, "rxn_barrier": -0.22316774412139848, "ts": ["[H:5][O:8][C:6](=[O:7])[N:9]([H:10])[H:11]", "[N:1]([H:2])([H:3])[H:4]"], "cat": {}, "energies": [-61.31910756671705, -61.319073823013866, -61.319463210824125], "dir": "SUCCESSFUL_RCTS/PAT9_SIM227_RCT_4_4"}], ["Event 593", [620, 700], ["[H]N([H])C(=O)OC(=O)[O-]"], ["[H]N([H])C(=O)OC(=O)[O-]"], {"rxn_free_energy": 0.010318246358124186, "rxn_barrier": 7.457958586732898, "ts": ["[C:1](=[O:2])([O:3][C:5](=[O:8])[O-:9])[N:4]([H:6])[H:7]"], "cat": {}, "energies": [-86.86241204223157, -86.86239559888969, -86.85052690608603], "dir": "SUCCESSFUL_RCTS/PAT5_SIM025_RCT_7_7"}], ["Event 594", [620, 1660], ["O=C=O", "[H]N([H])[H]"], ["[H]OC(=O)N([H])[H]"], {"rxn_free_energy": 1.2381050004875078, "rxn_barrier": 39.78987090773466, "ts": ["[C:1](=[O:2])([O-:3])[N:4]([H:6])[H:7]", "[H+:5]", "[N:8]([H:9])([H:10])[H:11]"], "cat": {"[H]N([H])[H]": 1}, "energies": [-61.32109489697705, -61.31912183071205, -61.2576850472907], "dir": "SUCCESSFUL_RCTS/PAT11_SIM082_RCT_1_4"}], ["Event 595", [140, 220], ["O=C=O", "[H]N([H])[H]"], ["O=C=O", "[H]N([H])[H]"], {"rxn_free_energy": -0.226263586485876, "rxn_barrier": 0.0066667622724372825, "ts": ["[C:5](=[O:6])=[O:7]", "[N:1]([H:2])([H:3])[H:4]"], "cat": {}, "energies": [-49.571884114118596, -49.57224469181541, -49.57187348984704], "dir": "SUCCESSFUL_RCTS/PAT1_SIM175_RCT_2_2"}], ["Event 596", [540, 620], ["[H]N([H])[H]", "[H]OC(=O)N([H])[H]"], ["[H]N([H])[H]", "[H]OC(=O)N([H])[H]"], {"rxn_free_energy": 8.105973036230678, "rxn_barrier": 10.550795403742873, "ts": ["[H:1][N:2]([H:3])[H:4]", "[H:5][O:7][C:6](=[O:8])[N:9]([H:10])[H:11]"], "cat": {}, "energies": [-61.33203943123171, -61.31912160767353, -61.315225495037396], "dir": "SUCCESSFUL_RCTS/PAT20_SIM234_RCT_3_3"}], ["Event 597", [0, 60], ["O=C=O", "[H]N([H])[H]"], ["O=C=O", "[H]N([H])[H]"], {"rxn_free_energy": -0.002752767956974175, "rxn_barrier": -0.0008615833260159889, "ts": ["[C:1](=[O:2])=[O:3]", "[N:4]([H:5])([H:6])[H:7]"], "cat": {}, "energies": [-49.57187937872857, -49.5718837655888, -49.57188075176316], "dir": "SUCCESSFUL_RCTS/PAT34_SIM160_RCT_1_1"}], ["Event 598", [460, 540], ["[H]N([H])C(=O)OC(=O)[O-]"], ["[H]N([H])C(=O)OC(=O)[O-]"], {"rxn_free_energy": -0.00038801056818087436, "rxn_barrier": 7.464496938394832, "ts": ["[C:1](=[O:2])([O:3][C:5](=[O:8])[O-:9])[N:4]([H:6])[H:7]"], "cat": {}, "energies": [-86.86242414397623, -86.8624247623168, -86.85052858819658], "dir": "SUCCESSFUL_RCTS/PAT5_SIM146_RCT_10_10"}], ["Event 599", [1660, 1740], ["[H]OC(=O)N([H])[H]"], ["[H]OC(=O)N([H])[H]"], {"rxn_free_energy": 0.0002020290523092072, "rxn_barrier": -0.172084359371074, "ts": ["[H:1][O:2][C:3](=[O:4])[N:5]([H:6])[H:7]"], "cat": {}, "energies": [-49.55947159016883, -49.55947126821172, -49.55974582688064], "dir": "SUCCESSFUL_RCTS/PAT30_SIM043_RCT_10_10"}], ["Event 600", [300, 380], ["O=C=O", "[H]N([H])[H]", "[H]N([H])[H]"], ["[H]OC(=O)N([H])[H]", "[H]N([H])[H]"], {"rxn_free_energy": 1.2657020477212622, "rxn_barrier": 23.629704443794445, "ts": ["[H+:6]", "[N:1]([H:2])([H:3])[H:4]", "[N:5]([H:7])([H:8])[C:9](=[O:10])[O-:11]"], "cat": {}, "energies": [-61.321129091279985, -61.3191120458671, -61.28347237180009], "dir": "SUCCESSFUL_RCTS/PAT53_SIM201_RCT_1_1"}], ["Event 601", [1660, 1740], ["[H]OC(=O)N([H])[H]", "[H]N([H])[H]"], ["[H]OC(=O)N([H])[H]", "[H]N([H])[H]"], {"rxn_free_energy": -0.014201222857199441, "rxn_barrier": -0.31799266749505356, "ts": ["[N:1]([H:2])([H:3])[C:4]([O:5][H:7])=[O:6]", "[N:8]([H:9])([H:10])[H:11]"], "cat": {}, "energies": [-61.33199729636105, -61.3320199276837, -61.3325040551614], "dir": "SUCCESSFUL_RCTS/PAT42_SIM083_RCT_9_9"}], ["Event 602", [1340, 1420], ["[H]N([H])C(=O)OC(=O)[O-]"], ["O=C=O", "[H]N([H])C(=O)[O-]"], {"rxn_free_energy": -0.2902335219920061, "rxn_barrier": 2.157203046464193, "ts": ["[C:1](=[O:2])=[O:3]", "[O:4]=[C:5]([N:6]([H:7])[H:9])[O-:8]"], "cat": {}, "energies": [-86.85281581399566, -86.85327833532543, -86.84937805665193], "dir": "SUCCESSFUL_RCTS/PAT23_SIM245_RCT_12_12"}], ["Event 603", [540, 620], ["[H]OC(=O)N([H])[H]", "[H]N([H])[H]"], ["[H]OC(=O)N([H])[H]", "[H]N([H])[H]"], {"rxn_free_energy": -0.004057960371601851, "rxn_barrier": -0.2365149905701722, "ts": ["[C:1]([O:2][H:7])(=[O:3])[N:4]([H:5])[H:6]", "[N:8]([H:9])([H:10])[H:11]"], "cat": {}, "energies": [-61.3191149144207, -61.3191213812589, -61.319491828938354], "dir": "SUCCESSFUL_RCTS/PAT31_SIM066_RCT_6_6"}], ["Event 604", [620, 700], ["[H]N([H])C(=O)[O-]"], ["[H]N([H])C(=O)[O-]"], {"rxn_free_energy": 0.00142478880036375, "rxn_barrier": 10.017700428826222, "ts": ["[C:1](=[O:2])([O-:3])[N:4]([H:5])[H:6]"], "cat": {}, "energies": [-49.015473123853994, -49.01547085328509, -48.99950873734297], "dir": "SUCCESSFUL_RCTS/PAT10_SIM070_RCT_6_6"}], ["Event 605", [1900, 1980], ["[H]OC(=O)N([H])[H]", "[H]N([H])[H]"], ["[H]OC(=O)N([H])[H]", "[H]N([H])[H]"], {"rxn_free_energy": 0.002009729179124513, "rxn_barrier": -0.3108740154211487, "ts": ["[C:1]([O:2][H:7])(=[O:3])[N:4]([H:5])[H:6]", "[N:8]([H:9])([H:10])[H:11]"], "cat": {}, "energies": [-61.3320393822439, -61.33203617950355, -61.33253479663303], "dir": "SUCCESSFUL_RCTS/PAT14_SIM206_RCT_17_17"}], ["Event 606", [1420, 1500], ["[H]N([H])C(=O)OC(=O)[O-]"], ["[H]N([H])C(=O)OC(=O)[O-]"], {"rxn_free_energy": -0.008816664047488544, "rxn_barrier": 0.31961009972121, "ts": ["[C:1](=[O:2])([O-:3])[O:4][C:5](=[O:6])[N:7]([H:8])[H:9]"], "cat": {}, "energies": [-86.85279690936603, -86.8528109597595, -86.85228757299677], "dir": "SUCCESSFUL_RCTS/PAT23_SIM046_RCT_13_13"}], ["Event 607", [1740, 1820], ["[H]N([H])C(=O)OC(=O)[O-]"], ["[H]N([H])C(=O)OC(=O)[O-]"], {"rxn_free_energy": -0.014399802895469634, "rxn_barrier": -0.13070848919583936, "ts": ["[C:1]([O:2][C:5](=[O:8])[O-:9])(=[O:3])[N:4]([H:6])[H:7]"], "cat": {}, "energies": [-86.86239716885947, -86.86242011664282, -86.86260546824481], "dir": "SUCCESSFUL_RCTS/PAT23_SIM148_RCT_13_13"}], ["Event 608", [780, 860], ["O=C=O", "[H]N([H])[H]", "[H]N([H])[H]"], ["[H]OC(=O)N([H])[H]", "[H]N([H])[H]"], {"rxn_free_energy": 1.2920960202569254, "rxn_barrier": 23.63379104393369, "ts": ["[C:1](=[O:2])([O-:3])[N:8]([H:10])[H:11]", "[H+:9]", "[N:4]([H:5])([H:6])[H:7]"], "cat": {}, "energies": [-61.32113339670948, -61.31907428939006, -61.28347016475053], "dir": "SUCCESSFUL_RCTS/PAT53_SIM011_RCT_5_5"}], ["Event 609", [860, 940], ["[H]N([H])C(=O)OC(=O)[O-]"], ["[H]N([H])C(=O)OC(=O)[O-]"], {"rxn_free_energy": 0.0020561030714059997, "rxn_barrier": 7.469158465063193, "ts": ["[C:1](=[O:2])([O-:3])[O:4][C:5]([N:6]([H:8])[H:9])=[O:7]"], "cat": {}, "energies": [-86.86241638052749, -86.86241310388488, -86.8505133960556], "dir": "SUCCESSFUL_RCTS/PAT18_SIM195_RCT_5_5"}], ["Event 610", [780, 860], ["[H]N([H])C(=O)[O-]"], ["[H]N([H])C(=O)[O-]"], {"rxn_free_energy": -0.00344247432805237, "rxn_barrier": 1.2649945789263224, "ts": ["[C:1](=[O:2])([O-:3])[N:4]([H:5])[H:6]"], "cat": {}, "energies": [-49.015469382533965, -49.0154748685226, -49.013453464556], "dir": "SUCCESSFUL_RCTS/PAT13_SIM141_RCT_8_8"}], ["Event 611", [1500, 1580], ["[H]OC(=O)N([H])[H]", "[H]N([H])[H]"], ["[H]OC(=O)N([H])[H]", "[H]N([H])[H]"], {"rxn_free_energy": -0.0006410868170886844, "rxn_barrier": 0.4763269021054173, "ts": ["[N:1]([H:2])([H:3])[C:4](=[O:5])[O:6][H:7]", "[N:8]([H:9])([H:10])[H:11]"], "cat": {}, "energies": [-61.332016037540626, -61.33201705918804, -61.331256954473126], "dir": "SUCCESSFUL_RCTS/PAT16_SIM168_RCT_11_11"}], ["Event 612", [1820, 1900], ["[H]OC(=O)N([H])[H]", "[H]N([H])[H]"], ["[H]OC(=O)N([H])[H]", "[H]N([H])[H]"], {"rxn_free_energy": 8.125324637165042, "rxn_barrier": 10.652474237758437, "ts": ["[C:1]([O:2][H:7])(=[O:3])[N:4]([H:5])[H:6]", "[N:8]([H:9])([H:10])[H:11]"], "cat": {}, "energies": [-61.33204700850731, -61.31909834589189, -61.31507103510518], "dir": "SUCCESSFUL_RCTS/PAT21_SIM223_RCT_13_13"}], ["Event 613", [1740, 1820], ["[H]N([H])[H]", "[H]OC(=O)N([H])[H]"], ["[H]N([H])[H]", "[H]OC(=O)N([H])[H]"], {"rxn_free_energy": 0.0032422169399597823, "rxn_barrier": -0.3099896235190087, "ts": ["[H:8][N:9]([H:10])[H:11]", "[N:1]([H:2])([H:3])[C:4](=[O:5])[O:6][H:7]"], "cat": {}, "energies": [-61.33204495826392, -61.33203979140904, -61.3325389632703], "dir": "SUCCESSFUL_RCTS/PAT34_SIM135_RCT_14_14"}], ["Event 614", [860, 940], ["[H]N([H])C(=O)OC(=O)[O-]"], ["[H]N([H])C(=O)OC(=O)[O-]"], {"rxn_free_energy": 0.0036493849940673474, "rxn_barrier": -0.11983300165085294, "ts": ["[C:1](=[O:2])([O-:3])[O:4][C:5]([N:6]([H:7])[H:8])=[O:9]"], "cat": {}, "energies": [-86.86242700204971, -86.86242118632454, -86.86261797006365], "dir": "SUCCESSFUL_RCTS/PAT18_SIM174_RCT_7_7"}], ["Event 615", [620, 700], ["O=C=O", "[H]N([H])[H]"], ["O=C=O", "[H]N([H])[H]"], {"rxn_free_energy": 0.0010673476215918214, "rxn_barrier": 0.000916936900109377, "ts": ["[C:5](=[O:6])=[O:7]", "[N:1]([H:2])([H:3])[H:4]"], "cat": {}, "energies": [-49.5718791760185, -49.571877475074245, -49.57187771477146], "dir": "SUCCESSFUL_RCTS/PAT29_SIM215_RCT_1_1"}], ["Event 616", [1660, 1740], ["[H]OC(=O)N([H])[H]"], ["[H]OC(=O)N([H])[H]"], {"rxn_free_energy": 7.852783959489689, "rxn_barrier": 10.100732513771081, "ts": ["[H:1][O:2][C:3]([N:4]([H:5])[H:6])=[O:7]"], "cat": {}, "energies": [-49.57198671892542, -49.55947238200673, -49.55589001099929], "dir": "SUCCESSFUL_RCTS/PAT19_SIM189_RCT_12_12"}], ["Event 617", [700, 780], ["O=C=O", "[H]N([H])[H]"], ["O=C=O", "[H]N([H])[H]"], {"rxn_free_energy": -0.0026766638517961, "rxn_barrier": 6.192595378059452e-05, "ts": ["[C:1](=[O:2])=[O:3]", "[N:4]([H:5])([H:6])[H:7]"], "cat": {}, "energies": [-49.571866710795014, -49.571870976374385, -49.57186661210871], "dir": "SUCCESSFUL_RCTS/PAT12_SIM046_RCT_3_3"}], ["Event 618", [1340, 1420], ["[H]OC(=O)N([H])[H]", "[H]N([H])[H]"], ["[H]OC(=O)N([H])[H]", "[H]N([H])[H]"], {"rxn_free_energy": -0.005303270779151561, "rxn_barrier": -0.3148186962242543, "ts": ["[C:1]([O:2][H:5])(=[O:3])[N:4]([H:6])[H:7]", "[N:8]([H:9])([H:10])[H:11]"], "cat": {}, "energies": [-61.33202062832316, -61.33202907971029, -61.33252232902614], "dir": "SUCCESSFUL_RCTS/PAT16_SIM008_RCT_14_14"}], ["Event 619", [1740, 1820], ["[H]N([H])C(=O)OC(=O)[O-]"], ["[H]N([H])C(=O)OC(=O)[O-]"], {"rxn_free_energy": -0.00244154556648752, "rxn_barrier": -0.12073971289632614, "ts": ["[C:1](=[O:2])([O:3][C:5](=[O:6])[O-:7])[N:4]([H:8])[H:9]"], "cat": {}, "energies": [-86.86239754730539, -86.86240143819606, -86.86258996027058], "dir": "SUCCESSFUL_RCTS/PAT23_SIM161_RCT_24_24"}], ["Event 620", [1580, 1660], ["[H]OC(=O)N([H])[H]"], ["[H]OC(=O)N([H])[H]"], {"rxn_free_energy": 0.0009199624646779441, "rxn_barrier": -0.17324002185802256, "ts": ["[C:1](=[O:2])([O:3][H:5])[N:4]([H:6])[H:7]"], "cat": {}, "energies": [-49.55947675572431, -49.55947528965568, -49.55975283412052], "dir": "SUCCESSFUL_RCTS/PAT17_SIM013_RCT_18_18"}], ["Event 621", [1580, 1660], ["[H]OC(=O)N([H])[H]"], ["[H]OC(=O)N([H])[H]"], {"rxn_free_energy": -0.0025381642005188852, "rxn_barrier": -0.1748861497814659, "ts": ["[C:1](=[O:2])([O:3][H:5])[N:4]([H:6])[H:7]"], "cat": {}, "energies": [-49.55947114763437, -49.55947519249822, -49.55974984932947], "dir": "SUCCESSFUL_RCTS/PAT30_SIM229_RCT_9_9"}], ["Event 622", [1180, 1260], ["[H]N([H])C(=O)OC(=O)[O-]"], ["[H]N([H])C(=O)OC(=O)[O-]"], {"rxn_free_energy": 0.0019454064100274879, "rxn_barrier": -0.12103012989170782, "ts": ["[N:1]([H:2])([H:3])[C:4](=[O:5])[O:6][C:7](=[O:8])[O-:9]"], "cat": {}, "energies": [-86.86242556053892, -86.86242246030449, -86.86261843631783], "dir": "SUCCESSFUL_RCTS/PAT5_SIM208_RCT_10_10"}], ["Event 623", [860, 940], ["[H]OC(=O)N([H])[H]", "[H]N([H])[H]"], ["[H]OC(=O)N([H])[H]", "[H]N([H])[H]"], {"rxn_free_energy": -8.115729369060698, "rxn_barrier": 2.4274527835769306, "ts": ["[C:1]([O:2][H:7])(=[O:3])[N:4]([H:5])[H:6]", "[H:8][N:9]([H:10])[H:11]"], "cat": {}, "energies": [-61.31909409125117, -61.33202746267579, -61.31522565909455], "dir": "SUCCESSFUL_RCTS/PAT20_SIM186_RCT_7_7"}], ["Event 624", [1340, 1420], ["O=C=O", "[H]N([H])[H]"], ["O=C=O", "[H]N([H])[H]"], {"rxn_free_energy": -1.8610540885345241, "rxn_barrier": 0.11174555169589309, "ts": ["[C:5](=[O:6])=[O:7]", "[N:1]([H:2])([H:3])[H:4]"], "cat": {}, "energies": [-49.568894297406295, -49.57186010647579, -49.5687162176972], "dir": "SUCCESSFUL_RCTS/PAT12_SIM182_RCT_7_7"}], ["Event 625", [940, 1020], ["[H]N([H])[H]", "[H][N+]([H])([H])[H]"], ["[H][N+]([H])([H])[H]", "[H]N([H])[H]"], {"rxn_free_energy": -0.008966883021337989, "rxn_barrier": -1.1669862007383465, "ts": ["[H+:2]", "[N:1]([H:3])([H:4])[H:5]", "[N:6]([H:7])([H:8])[H:9]"], "cat": {}, "energies": [-23.857062758726087, -23.85707704851119, -23.858922488800268], "dir": "SUCCESSFUL_RCTS/PAT2_SIM148_RCT_6_6"}], ["Event 626", [940, 1340], ["[H]N([H])[H]", "[H]OC(=O)N([H])[H]", "[H]N([H])[H]", "[H]N([H])[H]", "[H]OC(=O)N([H])[H]"], ["[H]OC(=O)N([H])[H]", "[H]N([H])[H]", "[H]OC(=O)N([H])[H]", "[H]N([H])[H]", "[H]N([H])[H]"], {"rxn_free_energy": -1.773331244408225, "rxn_barrier": 2.32442406609291, "ts": ["[H:6][N@+:7]([H:8])([H:9])[H:16]", "[N:10]([H:11])([H:12])[C:13](=[O:14])[O-:15]", "[N:17]([H:18])([H:19])[H:26]", "[N:20]([H:21])([H:22])[C:23](=[O:24])[O-:25]", "[N@@+:1]([H:2])([H:3])([H:4])[H:5]"], "cat": {}, "energies": [-134.42049642445136, -134.42332243682804, -134.41679218070098], "dir": "SUCCESSFUL_RCTS/PAT32_SIM232_RCT_8_10"}], ["Event 627", [1180, 1260], ["[H]OC(=O)N([H])[H]", "[H]N([H])[H]"], ["[H]OC(=O)N([H])[H]", "[H]N([H])[H]"], {"rxn_free_energy": -0.025900218700050312, "rxn_barrier": -0.25567244748425183, "ts": ["[H:5][O:11][C:9]([N:6]([H:7])[H:8])=[O:10]", "[N:1]([H:2])([H:3])[H:4]"], "cat": {}, "energies": [-61.319080224956664, -61.31912150000826, -61.31948766914017], "dir": "SUCCESSFUL_RCTS/PAT27_SIM197_RCT_5_5"}], ["Event 628", [780, 860], ["[H]OC(=O)N([H])[H]", "[H]N([H])[H]"], ["[H]OC(=O)N([H])[H]", "[H]N([H])[H]"], {"rxn_free_energy": -0.007970388300336645, "rxn_barrier": -0.3165775351858331, "ts": ["[C:1](=[O:2])([O:3][H:5])[N:4]([H:6])[H:7]", "[N:8]([H:9])([H:10])[H:11]"], "cat": {}, "energies": [-61.33202866622417, -61.33204136797747, -61.33253316984437], "dir": "SUCCESSFUL_RCTS/PAT12_SIM242_RCT_10_10"}], ["Event 629", [60, 620], ["O=C=O", "[H]N([H])[H]", "[H]N([H])[H]"], ["[H]N([H])[H]", "[H]OC(=O)N([H])[H]"], {"rxn_free_energy": 1.2684299300006878, "rxn_barrier": 23.631659572594863, "ts": ["[H+:2]", "[N:1]([H:3])([H:4])[C:5](=[O:6])[O-:7]", "[N:8]([H:9])([H:10])[H:11]"], "cat": {}, "energies": [-61.32114067437954, -61.319119281764685, -61.28348083917143], "dir": "SUCCESSFUL_RCTS/PAT34_SIM029_RCT_1_7"}], ["Event 630", [620, 700], ["O=C=O", "[H]N([H])[H]"], ["O=C=O", "[H]N([H])[H]"], {"rxn_free_energy": 0.0010672502931319556, "rxn_barrier": -0.0019119641479019408, "ts": ["[C:5](=[O:6])=[O:7]", "[N:1]([H:2])([H:3])[H:4]"], "cat": {}, "energies": [-49.57187917622435, -49.5718774754352, -49.5718822231646], "dir": "SUCCESSFUL_RCTS/PAT1_SIM215_RCT_1_1"}], ["Event 631", [1660, 1740], ["[H]OC(=O)N([H])[H]", "[H]N([H])[H]"], ["[H]OC(=O)N([H])[H]", "[H]N([H])[H]"], {"rxn_free_energy": 8.112157194721803, "rxn_barrier": 10.547774929507598, "ts": ["[C:1](=[O:2])([O:3][H:7])[N:4]([H:5])[H:6]", "[N:8]([H:9])([H:10])[H:11]"], "cat": {}, "energies": [-61.33203893945882, -61.3191112607151, -61.315229816746246], "dir": "SUCCESSFUL_RCTS/PAT20_SIM076_RCT_7_7"}], ["Event 632", [1420, 1500], ["[H]OC(=O)N([H])[H]"], ["[H]OC(=O)N([H])[H]"], {"rxn_free_energy": -0.0018548665088024593, "rxn_barrier": 15.866734425589277, "ts": ["[H:1][O:2][C:3]([N:4]([H:5])[H:6])=[O:7]"], "cat": {}, "energies": [-49.57199271485999, -49.57199567080842, -49.546707203196156], "dir": "SUCCESSFUL_RCTS/PAT30_SIM093_RCT_9_9"}], ["Event 633", [1340, 1420], ["[H]OC(=O)N([H])[H]", "[H]N([H])[H]"], ["[H]OC(=O)N([H])[H]", "[H]N([H])[H]"], {"rxn_free_energy": -0.005303412872728338, "rxn_barrier": -0.3158389687953983, "ts": ["[C:1]([O:2][H:5])(=[O:3])[N:4]([H:6])[H:7]", "[N:8]([H:9])([H:10])[H:11]"], "cat": {}, "energies": [-61.33202062819499, -61.332029079808564, -61.332523954822584], "dir": "SUCCESSFUL_RCTS/PAT12_SIM008_RCT_14_14"}], ["Event 634", [540, 780], ["[H]OC(=O)N([H])[H]", "[H]N([H])[H]", "[H]N([H])[H]"], ["[H]N([H])[H]", "[H]OC(=O)N([H])[H]", "[H]N([H])[H]"], {"rxn_free_energy": 0.0057168097164161085, "rxn_barrier": 17.06734761285844, "ts": ["[C:10](=[O:11])([O-:12])[N:13]([H:14])[H:15]", "[H:6][N:7]([H:8])[H:9]", "[N@@+:1]([H:2])([H:3])([H:4])[H:5]"], "cat": {}, "energies": [-73.08634328937522, -73.08633417896505, -73.05914445907025], "dir": "SUCCESSFUL_RCTS/PAT38_SIM060_RCT_3_5"}], ["Event 635", [620, 700], ["[H]N([H])C(=O)[O-]"], ["[H]N([H])C(=O)[O-]"], {"rxn_free_energy": 0.0014247260177331499, "rxn_barrier": 10.017709613491249, "ts": ["[C:1](=[O:2])([O-:3])[N:4]([H:5])[H:6]"], "cat": {}, "energies": [-49.01547312375398, -49.01547085328512, -48.99950872260611], "dir": "SUCCESSFUL_RCTS/PAT25_SIM070_RCT_6_6"}], ["Event 636", [1340, 1420], ["[H]OC(=O)N([H])[H]", "[H]N([H])[H]"], ["[H]OC(=O)N([H])[H]", "[H]N([H])[H]"], {"rxn_free_energy": -8.123510155279067, "rxn_barrier": 2.4378031226403722, "ts": ["[C:5]([O:6][H:9])(=[O:7])[N:8]([H:10])[H:11]", "[N:1]([H:2])([H:3])[H:4]"], "cat": {}, "energies": [-61.31907921008089, -61.33202498110554, -61.315194283438885], "dir": "SUCCESSFUL_RCTS/PAT16_SIM236_RCT_5_5"}], ["Event 637", [1260, 1340], ["[H]OC(=O)N([H])[H]", "[H]N([H])[H]"], ["[H]OC(=O)N([H])[H]", "[H]N([H])[H]"], {"rxn_free_energy": 0.0007970928616189497, "rxn_barrier": -0.30930028802959936, "ts": ["[H:5][O:11][C:9]([N:6]([H:7])[H:8])=[O:10]", "[N:1]([H:2])([H:3])[H:4]"], "cat": {}, "energies": [-61.33203965199628, -61.33203838173485, -61.3325325584653], "dir": "SUCCESSFUL_RCTS/PAT31_SIM158_RCT_15_15"}], ["Event 638", [1420, 1500], ["[H]N([H])C(=O)OC(=O)[O-]"], ["[H]N([H])C(=O)OC(=O)[O-]"], {"rxn_free_energy": 0.003181865674964044, "rxn_barrier": 7.451366701814171, "ts": ["[C:1](=[O:2])([O:3][C:7](=[O:8])[O-:9])[N:4]([H:5])[H:6]"], "cat": {}, "energies": [-86.86240112690541, -86.86239605622738, -86.85052649570554], "dir": "SUCCESSFUL_RCTS/PAT15_SIM111_RCT_8_8"}], ["Event 639", [1180, 1260], ["O=C=O", "[H]N([H])C(=O)[O-]"], ["[H]N([H])C(=O)OC(=O)[O-]"], {"rxn_free_energy": 0.29214625868595157, "rxn_barrier": 0.593349301765106, "ts": ["[C:1](=[O:2])=[O:3]", "[C:4](=[O:5])([O-:6])[N:7]([H:8])[H:9]"], "cat": {}, "energies": [-86.8532817057715, -86.85281613627033, -86.85233613371564], "dir": "SUCCESSFUL_RCTS/PAT26_SIM107_RCT_11_11"}], ["Event 640", [1660, 1740], ["[H]N([H])C(=O)OC(=O)[O-]"], ["[H]N([H])C(=O)OC(=O)[O-]"], {"rxn_free_energy": 0.002474025931475424, "rxn_barrier": -0.11844830882748746, "ts": ["[C:1](=[O:2])([O-:3])[O:4][C:5](=[O:6])[N:7]([H:8])[H:9]"], "cat": {}, "energies": [-86.86242080842013, -86.86241686576817, -86.86260956976282], "dir": "SUCCESSFUL_RCTS/PAT18_SIM141_RCT_18_18"}], ["Event 641", [380, 460], ["[H]N([H])C(=O)OC(=O)[O-]"], ["[H]N([H])C(=O)OC(=O)[O-]"], {"rxn_free_energy": -0.01019275609187082, "rxn_barrier": -0.1278188383350728, "ts": ["[C:1](=[O:2])([O-:3])[O:8][C:7]([N:4]([H:5])[H:6])=[O:9]"], "cat": {}, "energies": [-86.86241338212778, -86.86242962548613, -86.86261707651384], "dir": "SUCCESSFUL_RCTS/PAT24_SIM062_RCT_2_2"}], ["Event 642", [860, 940], ["[H]N([H])C(=O)OC(=O)[O-]"], ["[H]N([H])C(=O)OC(=O)[O-]"], {"rxn_free_energy": 0.004273498203050409, "rxn_barrier": -0.11976657134986082, "ts": ["[C:1]([O:2][C:7](=[O:8])[O-:9])(=[O:3])[N:4]([H:5])[H:6]"], "cat": {}, "energies": [-86.86242662103629, -86.86241981071315, -86.86261748318572], "dir": "SUCCESSFUL_RCTS/PAT24_SIM033_RCT_9_9"}], ["Event 643", [620, 700], ["[H]OC(=O)N([H])[H]", "[H]N([H])[H]"], ["[H]OC(=O)N([H])[H]", "[H]N([H])[H]"], {"rxn_free_energy": -0.003335598262393973, "rxn_barrier": 0.08967549002326405, "ts": ["[C:1](=[O:2])([O:3][H:5])[N:4]([H:6])[H:7]", "[H:8][N:9]([H:10])[H:11]"], "cat": {}, "energies": [-61.319111312335465, -61.319116628004494, -61.318968403871246], "dir": "SUCCESSFUL_RCTS/PAT12_SIM033_RCT_5_5"}], ["Event 644", [1420, 1500], ["[H]N([H])C(=O)OC(=O)[O-]"], ["[H]N([H])C(=O)OC(=O)[O-]"], {"rxn_free_energy": -6.041667854725399, "rxn_barrier": 0.3203066994878009, "ts": ["[C:1](=[O:2])([O:3][C:5](=[O:8])[O-:9])[N:4]([H:6])[H:7]"], "cat": {}, "energies": [-86.85277966895353, -86.86240777886651, -86.85226922247043], "dir": "SUCCESSFUL_RCTS/PAT5_SIM127_RCT_17_17"}], ["Event 645", [1340, 1420], ["[H]N([H])C(=O)OC(=O)[O-]"], ["[H]N([H])C(=O)OC(=O)[O-]"], {"rxn_free_energy": -0.00928051342064964, "rxn_barrier": 4.903056923730838, "ts": ["[N:1]([H:2])([H:3])[C:4]([O:5][C:6](=[O:7])[O-:8])=[O:9]"], "cat": {}, "energies": [-86.86238960212235, -86.86240439171446, -86.85457600294636], "dir": "SUCCESSFUL_RCTS/PAT3_SIM133_RCT_6_6"}], ["Event 646", [1420, 1500], ["[H]N([H])C(=O)OC(=O)[O-]"], ["[H]N([H])C(=O)OC(=O)[O-]"], {"rxn_free_energy": -0.0001827943510145218, "rxn_barrier": -0.12122060980691592, "ts": ["[N:1]([H:2])([H:3])[C:4]([O:5][C:7](=[O:8])[O-:9])=[O:6]"], "cat": {}, "energies": [-86.86241771962547, -86.86241801092982, -86.86261089895658], "dir": "SUCCESSFUL_RCTS/PAT3_SIM078_RCT_14_14"}], ["Event 647", [1740, 1820], ["[H]OC(=O)N([H])[H]"], ["[H]OC(=O)N([H])[H]"], {"rxn_free_energy": 0.003319830186912384, "rxn_barrier": -0.1700273166290351, "ts": ["[H:1][O:2][C:3](=[O:4])[N:5]([H:6])[H:7]"], "cat": {}, "energies": [-49.55947126821172, -49.55946597767098, -49.55974222678344], "dir": "SUCCESSFUL_RCTS/PAT19_SIM043_RCT_11_11"}], ["Event 648", [620, 700], ["[H]OC(=O)N([H])[H]", "[H]N([H])[H]"], ["[H]OC(=O)N([H])[H]", "[H]N([H])[H]"], {"rxn_free_energy": 0.015537032681187172, "rxn_barrier": -0.22296931184814217, "ts": ["[H:1][O:2][C:3](=[O:4])[N:5]([H:6])[H:7]", "[N:8]([H:9])([H:10])[H:11]"], "cat": {}, "energies": [-61.31911148588504, -61.31908672579197, -61.319466813766894], "dir": "SUCCESSFUL_RCTS/PAT7_SIM065_RCT_11_11"}], ["Event 649", [1500, 1580], ["[H]N([H])[H]", "[H][N+]([H])([H])[H]"], ["[H]N([H])[H]", "[H][N+]([H])([H])[H]"], {"rxn_free_energy": 0.0006245805273763452, "rxn_barrier": -1.1681249644560825, "ts": ["[H+:9]", "[N:1]([H:2])([H:3])[H:4]", "[N:5]([H:6])([H:7])[H:8]"], "cat": {}, "energies": [-23.857089384679004, -23.857088389336308, -23.858950929507404], "dir": "SUCCESSFUL_RCTS/PAT6_SIM099_RCT_6_6"}], ["Event 650", [1500, 1580], ["O=C=O", "[H]N([H])[H]"], ["O=C=O", "[H]N([H])[H]"], {"rxn_free_energy": 0.009725704037656676, "rxn_barrier": 0.005213318892705751, "ts": ["[C:5](=[O:6])=[O:7]", "[N:1]([H:2])([H:3])[H:4]"], "cat": {}, "energies": [-49.57188281904141, -49.57186731998557, -49.571874511003216], "dir": "SUCCESSFUL_RCTS/PAT1_SIM182_RCT_8_8"}], ["Event 651", [940, 1020], ["[H]OC(=O)N([H])[H]", "[H]N([H])[H]"], ["[H]OC(=O)N([H])[H]", "[H]N([H])[H]"], {"rxn_free_energy": -0.008338254209213369, "rxn_barrier": -0.313237777223041, "ts": ["[C:1](=[O:2])([O:3][H:7])[N:4]([H:5])[H:6]", "[N:8]([H:9])([H:10])[H:11]"], "cat": {}, "energies": [-61.33203566574665, -61.33204895373764, -61.33253484706885], "dir": "SUCCESSFUL_RCTS/PAT31_SIM023_RCT_6_6"}], ["Event 652", [620, 700], ["[H]N([H])[H]", "[H]OC(=O)N([H])[H]"], ["[H]N([H])[H]", "[H]OC(=O)N([H])[H]"], {"rxn_free_energy": 0.004163030615119262, "rxn_barrier": 0.4793818156432468, "ts": ["[H:1][N:2]([H:3])[H:4]", "[H:5][O:7][C:6](=[O:8])[N:9]([H:10])[H:11]"], "cat": {}, "energies": [-61.33202270643142, -61.3320160721514, -61.331258754999084], "dir": "SUCCESSFUL_RCTS/PAT16_SIM060_RCT_4_4"}], ["Event 653", [1100, 1180], ["[H]N([H])C(=O)OC(=O)[O-]"], ["[H]N([H])C(=O)OC(=O)[O-]"], {"rxn_free_energy": -0.001470212263224795, "rxn_barrier": -0.12224211801121225, "ts": ["[C:1]([O:2][C:7](=[O:8])[O-:9])(=[O:3])[N:4]([H:5])[H:6]"], "cat": {}, "energies": [-86.86242304790494, -86.86242539086149, -86.86261785512978], "dir": "SUCCESSFUL_RCTS/PAT26_SIM184_RCT_10_10"}], ["Event 654", [940, 1020], ["[H]N([H])C(=O)OC(=O)[O-]"], ["[H]N([H])C(=O)OC(=O)[O-]"], {"rxn_free_energy": -0.01056886394540713, "rxn_barrier": 7.453431188705339, "ts": ["[C:1]([O:2][C:5](=[O:8])[O-:9])(=[O:3])[N:4]([H:6])[H:7]"], "cat": {}, "energies": [-86.86238481096245, -86.862401653693, -86.85050688975936], "dir": "SUCCESSFUL_RCTS/PAT3_SIM244_RCT_8_8"}], ["Event 655", [1580, 1660], ["[H]N([H])C(=O)OC(=O)[O-]"], ["[H]N([H])C(=O)OC(=O)[O-]"], {"rxn_free_energy": -0.004599407569151865, "rxn_barrier": 1.4286674198436773, "ts": ["[C:1]([O:2][C:5](=[O:6])[O-:7])(=[O:3])[N:4]([H:8])[H:9]"], "cat": {}, "energies": [-86.85280611011453, -86.85281343981266, -86.85052936017095], "dir": "SUCCESSFUL_RCTS/PAT5_SIM017_RCT_12_12"}], ["Event 656", [1100, 1180], ["[H]N([H])C(=O)[O-]"], ["[H]N([H])C(=O)[O-]"], {"rxn_free_energy": -0.005151017750174376, "rxn_barrier": 10.012084029576632, "ts": ["[N:1]([H:2])([H:3])[C:4](=[O:5])[O-:6]"], "cat": {}, "energies": [-49.01546848583536, -49.015476694589346, -48.9995130497186], "dir": "SUCCESSFUL_RCTS/PAT25_SIM156_RCT_8_8"}], ["Event 657", [620, 700], ["[H]N([H])C(=O)[O-]"], ["[H]N([H])C(=O)[O-]"], {"rxn_free_energy": -0.004524347940267838, "rxn_barrier": 10.014976270647828, "ts": ["[H:1][N:2]([C:3](=[O:4])[O-:5])[H:6]"], "cat": {}, "energies": [-49.015462653706834, -49.0154698637886, -48.99950260846299], "dir": "SUCCESSFUL_RCTS/PAT10_SIM235_RCT_5_5"}], ["Event 658", [140, 220], ["O=C=O", "[H]N([H])[H]"], ["O=C=O", "[H]N([H])[H]"], {"rxn_free_energy": 0.24871155205184503, "rxn_barrier": 0.25613199089903377, "ts": ["[C:1](=[O:2])=[O:3]", "[N:4]([H:5])([H:6])[H:7]"], "cat": {}, "energies": [-49.57226960490861, -49.57187325373252, -49.5718614283885], "dir": "SUCCESSFUL_RCTS/PAT1_SIM169_RCT_2_2"}], ["Event 659", [620, 700], ["[H]N([H])[H]", "[H]OC(=O)N([H])[H]"], ["[H]N([H])[H]", "[H]OC(=O)N([H])[H]"], {"rxn_free_energy": -0.0005825022270500213, "rxn_barrier": -0.23266749783657012, "ts": ["[H:1][N:2]([H:3])[H:4]", "[H:5][O:6][C:7](=[O:8])[N:9]([H:10])[H:11]"], "cat": {}, "energies": [-61.319116879328405, -61.31911780761437, -61.31948766241285], "dir": "SUCCESSFUL_RCTS/PAT28_SIM141_RCT_3_3"}], ["Event 660", [1260, 1340], ["[H]N([H])C(=O)OC(=O)[O-]"], ["[H]N([H])C(=O)OC(=O)[O-]"], {"rxn_free_energy": -0.00017472542977394314, "rxn_barrier": 4.902191042427475, "ts": ["[N:1]([H:2])([H:3])[C:4](=[O:5])[O:6][C:7](=[O:8])[O-:9]"], "cat": {}, "energies": [-86.86239658682982, -86.86239686527539, -86.85458436753775], "dir": "SUCCESSFUL_RCTS/PAT5_SIM165_RCT_4_4"}], ["Event 661", [1180, 1260], ["[H]N([H])C(=O)OC(=O)[O-]"], ["[H]N([H])C(=O)OC(=O)[O-]"], {"rxn_free_energy": -0.0027697671400509737, "rxn_barrier": -0.1214088003520055, "ts": ["[N:1]([H:2])([H:3])[C:4](=[O:5])[O:6][C:7](=[O:8])[O-:9]"], "cat": {}, "energies": [-86.86239217277685, -86.86239658672729, -86.86258565201177], "dir": "SUCCESSFUL_RCTS/PAT3_SIM165_RCT_3_3"}], ["Event 662", [460, 540], ["[H]N([H])C(=O)OC(=O)[O-]"], ["[H]N([H])C(=O)OC(=O)[O-]"], {"rxn_free_energy": 0.0013612794187914119, "rxn_barrier": 7.456798170159323, "ts": ["[N:1]([H:2])([H:3])[C:4]([O:5][C:7](=[O:8])[O-:9])=[O:6]"], "cat": {}, "energies": [-86.86241503923021, -86.862412869871, -86.85053175234528], "dir": "SUCCESSFUL_RCTS/PAT3_SIM058_RCT_2_2"}], ["Event 663", [700, 780], ["[H]OC(=O)N([H])[H]", "[H]N([H])[H]"], ["[H]OC(=O)N([H])[H]", "[H]N([H])[H]"], {"rxn_free_energy": 0.005945241537869514, "rxn_barrier": -0.22687972875750387, "ts": ["[N:1]([H:2])([H:3])[C:4](=[O:5])[O:6][H:7]", "[N:8]([H:9])([H:10])[H:11]"], "cat": {}, "energies": [-61.319090448343154, -61.31908097389994, -61.31945200793531], "dir": "SUCCESSFUL_RCTS/PAT9_SIM167_RCT_3_3"}], ["Event 664", [1500, 1580], ["[H]N([H])C(=O)[O-]"], ["[H]N([H])C(=O)[O-]"], {"rxn_free_energy": 0.00186564800440474, "rxn_barrier": 1.2702405787932696, "ts": ["[C:1](=[O:2])([O-:3])[N:4]([H:5])[H:6]"], "cat": {}, "energies": [-49.015475373582625, -49.01547240045261, -49.01345109548548], "dir": "SUCCESSFUL_RCTS/PAT25_SIM038_RCT_12_12"}], ["Event 665", [1420, 1500], ["[H]N([H])C(=O)OC(=O)[O-]"], ["[H]N([H])C(=O)OC(=O)[O-]"], {"rxn_free_energy": -5.320310068027823e-05, "rxn_barrier": 3.2658597003670526, "ts": ["[N:1]([H:2])([H:3])[C:4]([O:5][C:7](=[O:8])[O-:9])=[O:6]"], "cat": {}, "energies": [-86.85279622729011, -86.85279631207553, -86.84759169488092], "dir": "SUCCESSFUL_RCTS/PAT18_SIM242_RCT_20_20"}], ["Event 666", [940, 1020], ["[H]OC(=O)N([H])[H]", "[H]N([H])[H]"], ["[H]OC(=O)N([H])[H]", "[H]N([H])[H]"], {"rxn_free_energy": -0.002438327012544413, "rxn_barrier": -0.23810439568657268, "ts": ["[H:1][O:2][C:3](=[O:4])[N:5]([H:6])[H:7]", "[H:8][N:9]([H:10])[H:11]"], "cat": {}, "energies": [-61.319114930587986, -61.31911881634951, -61.31949437801005], "dir": "SUCCESSFUL_RCTS/PAT12_SIM170_RCT_2_2"}], ["Event 667", [1340, 1420], ["[H]OC(=O)N([H])[H]", "[H]N([H])[H]"], ["[H]OC(=O)N([H])[H]", "[H]N([H])[H]"], {"rxn_free_energy": -0.026548489761068602, "rxn_barrier": -0.32987657641655194, "ts": ["[H:1][O:2][C:3]([N:6]([H:4])[H:5])=[O:7]", "[N:8]([H:9])([H:10])[H:11]"], "cat": {}, "energies": [-61.33199865733381, -61.33204096548176, -61.33252435454389], "dir": "SUCCESSFUL_RCTS/PAT7_SIM099_RCT_5_5"}], ["Event 668", [540, 620], ["[H]N([H])C(=O)[O-]"], ["[H]N([H])C(=O)[O-]"], {"rxn_free_energy": 0.0010977601458271452, "rxn_barrier": 10.020299944114381, "ts": ["[C:1](=[O:2])([O-:3])[N:4]([H:5])[H:6]"], "cat": {}, "energies": [-49.01547423681342, -49.01547248740322, -48.999505707668355], "dir": "SUCCESSFUL_RCTS/PAT25_SIM081_RCT_8_8"}], ["Event 669", [380, 460], ["[H]OC(=O)N([H])[H]", "[H]N([H])[H]"], ["[H]OC(=O)N([H])[H]", "[H]N([H])[H]"], {"rxn_free_energy": 0.014774345713256759, "rxn_barrier": 10.430725431600953, "ts": ["[C:1](=[O:2])([O-:3])[N:4]([H:6])[H:7]", "[H:5][N@+:9]([H:8])([H:10])[H:11]"], "cat": {}, "energies": [-61.33200944679119, -61.33198590212971, -61.31538685625122], "dir": "SUCCESSFUL_RCTS/PAT16_SIM067_RCT_2_2"}], ["Event 670", [1020, 1100], ["[H]N([H])C(=O)OC(=O)[O-]"], ["[H]N([H])C(=O)OC(=O)[O-]"], {"rxn_free_energy": 0.0022368156304676604, "rxn_barrier": 3.2649746273128297, "ts": ["[C:1](=[O:2])([O:3][C:5](=[O:8])[O-:9])[N:4]([H:6])[H:7]"], "cat": {}, "energies": [-86.85281526519758, -86.8528117005682, -86.84761214325663], "dir": "SUCCESSFUL_RCTS/PAT3_SIM118_RCT_10_10"}], ["Event 671", [1740, 1820], ["[H]N([H])[H]", "[H]OC(=O)N([H])[H]"], ["[H]N([H])[H]", "[H]OC(=O)N([H])[H]"], {"rxn_free_energy": -0.011804523733891188, "rxn_barrier": 0.47096960968383017, "ts": ["[H:1][N:2]([H:3])[H:4]", "[H:5][O:11][C:9]([N:6]([H:7])[H:8])=[O:10]"], "cat": {}, "energies": [-61.33202215537869, -61.332040967278765, -61.331271609788175], "dir": "SUCCESSFUL_RCTS/PAT9_SIM052_RCT_10_10"}], ["Event 672", [1020, 1100], ["O=C=O", "[H]N([H])[H]"], ["O=C=O", "[H]N([H])[H]"], {"rxn_free_energy": -0.005123905297873443, "rxn_barrier": -0.0017734543843453282, "ts": ["[C:5](=[O:6])=[O:7]", "[N:1]([H:2])([H:3])[H:4]"], "cat": {}, "energies": [-49.571870029172835, -49.57187819471993, -49.57187285538145], "dir": "SUCCESSFUL_RCTS/PAT27_SIM125_RCT_3_3"}], ["Event 673", [1340, 1420], ["[H]OC(=O)N([H])[H]", "[H]N([H])[H]"], ["[H]OC(=O)N([H])[H]", "[H]N([H])[H]"], {"rxn_free_energy": -0.026548764950612005, "rxn_barrier": -0.32568936205340154, "ts": ["[H:1][O:2][C:3]([N:6]([H:4])[H:5])=[O:7]", "[N:8]([H:9])([H:10])[H:11]"], "cat": {}, "energies": [-61.331998657218826, -61.33204096580532, -61.33251768160923], "dir": "SUCCESSFUL_RCTS/PAT11_SIM099_RCT_5_5"}], ["Event 674", [1180, 1260], ["[H]N([H])C(=O)OC(=O)[O-]"], ["[H]N([H])C(=O)OC(=O)[O-]"], {"rxn_free_energy": 0.003340622005345935, "rxn_barrier": -0.12065001802139766, "ts": ["[C:1]([O:2][C:5](=[O:8])[O-:9])(=[O:3])[N:4]([H:6])[H:7]"], "cat": {}, "energies": [-86.86242947266261, -86.86242414898766, -86.86262174268845], "dir": "SUCCESSFUL_RCTS/PAT4_SIM001_RCT_11_11"}], ["Event 675", [860, 940], ["[H]OC(=O)N([H])[H]", "[H]N([H])[H]"], ["[H]OC(=O)N([H])[H]", "[H]N([H])[H]"], {"rxn_free_energy": 0.00016144712410653028, "rxn_barrier": -0.22999291189321922, "ts": ["[H:1][O:2][C:3](=[O:4])[N:5]([H:6])[H:7]", "[N:8]([H:9])([H:10])[H:11]"], "cat": {}, "energies": [-61.31910431370208, -61.31910405641705, -61.31947083451854], "dir": "SUCCESSFUL_RCTS/PAT11_SIM160_RCT_7_7"}], ["Event 676", [540, 620], ["[H]OC(=O)N([H])[H]", "[H]N([H])[H]"], ["[H]OC(=O)N([H])[H]", "[H]N([H])[H]"], {"rxn_free_energy": -0.004058125628005556, "rxn_barrier": -0.2349467456659323, "ts": ["[C:1]([O:2][H:7])(=[O:3])[N:4]([H:5])[H:6]", "[N:8]([H:9])([H:10])[H:11]"], "cat": {}, "energies": [-61.3191149140387, -61.319121381140256, -61.31948932937323], "dir": "SUCCESSFUL_RCTS/PAT20_SIM066_RCT_6_6"}], ["Event 677", [1340, 1420], ["[H]OC(=O)N([H])[H]", "[H]N([H])[H]"], ["[H]OC(=O)N([H])[H]", "[H]N([H])[H]"], {"rxn_free_energy": -0.0017910290265669602, "rxn_barrier": -0.23759593864130213, "ts": ["[C:1]([O:2][H:7])(=[O:3])[N:4]([H:5])[H:6]", "[H:8][N:9]([H:10])[H:11]"], "cat": {}, "energies": [-61.31912067299752, -61.3191235272134, -61.319499310133345], "dir": "SUCCESSFUL_RCTS/PAT27_SIM096_RCT_7_7"}], ["Event 678", [1420, 1500], ["[H]OC(=O)N([H])[H]"], ["[H]OC(=O)N([H])[H]"], {"rxn_free_energy": 0.0014470098744563203, "rxn_barrier": -0.17111616020116438, "ts": ["[H:1][O:2][C:3]([N:4]([H:5])[H:6])=[O:7]"], "cat": {}, "energies": [-49.5594785589955, -49.559476253014694, -49.5597512527678], "dir": "SUCCESSFUL_RCTS/PAT17_SIM042_RCT_23_23"}], ["Event 679", [1340, 1420], ["[H]N([H])C(=O)[O-]"], ["[H]N([H])C(=O)[O-]"], {"rxn_free_energy": 0.005049203018573586, "rxn_barrier": 1.2721368685202001, "ts": ["[N:1]([H:2])([H:3])[C:4](=[O:5])[O-:6]"], "cat": {}, "energies": [-49.01547100239645, -49.01546295589625, -49.013443702338094], "dir": "SUCCESSFUL_RCTS/PAT10_SIM050_RCT_11_11"}], ["Event 680", [620, 700], ["[H]N([H])C(=O)OC(=O)[O-]"], ["[H]N([H])C(=O)OC(=O)[O-]"], {"rxn_free_energy": 6.035361646434776, "rxn_barrier": 7.465208537989025, "ts": ["[C:1](=[O:2])([O-:3])[O:4][C:5]([N:6]([H:7])[H:8])=[O:9]"], "cat": {}, "energies": [-86.86242329984626, -86.85280523961956, -86.85052661004877], "dir": "SUCCESSFUL_RCTS/PAT4_SIM174_RCT_4_4"}], ["Event 681", [460, 540], ["O=C=O", "[H]N([H])[H]"], ["O=C=O", "[H]N([H])[H]"], {"rxn_free_energy": -0.002250587525053142, "rxn_barrier": 0.0010455403796034446, "ts": ["[C:5](=[O:6])=[O:7]", "[N:1]([H:2])([H:3])[H:4]"], "cat": {}, "energies": [-49.57186737379053, -49.57187096036705, -49.57186570759869], "dir": "SUCCESSFUL_RCTS/PAT11_SIM044_RCT_2_2"}], ["Event 682", [700, 780], ["[H]N([H])C(=O)[O-]"], ["[H]N([H])C(=O)[O-]"], {"rxn_free_energy": 0.002390253699989465, "rxn_barrier": 1.2698749636780382, "ts": ["[C:1](=[O:2])([O-:3])[N:4]([H:5])[H:6]"], "cat": {}, "energies": [-49.01546655357512, -49.01546274442409, -49.01344285812876], "dir": "SUCCESSFUL_RCTS/PAT10_SIM042_RCT_11_11"}], ["Event 683", [1100, 1180], ["[H]N([H])C(=O)OC(=O)[O-]"], ["[H]N([H])C(=O)OC(=O)[O-]"], {"rxn_free_energy": -0.019063799323102204, "rxn_barrier": 0.3086972579511692, "ts": ["[C:1](=[O:2])([O-:3])[O:4][C:5](=[O:6])[N:7]([H:8])[H:9]"], "cat": {}, "energies": [-86.85278195580543, -86.85281233621687, -86.85229001033592], "dir": "SUCCESSFUL_RCTS/PAT5_SIM239_RCT_11_11"}], ["Event 684", [1340, 1420], ["[H]OC(=O)N([H])[H]"], ["[H]OC(=O)N([H])[H]"], {"rxn_free_energy": 0.0017018294437711676, "rxn_barrier": 2.2468801887928906, "ts": ["[N:1]([H:2])([H:3])[C:4](=[O:5])[O:6][H:7]"], "cat": {}, "energies": [-49.559476592411286, -49.55947388034546, -49.55589592397019], "dir": "SUCCESSFUL_RCTS/PAT30_SIM221_RCT_5_5"}], ["Event 685", [1180, 1260], ["[H]N([H])[H]", "[H][N+]([H])([H])[H]"], ["[H][N+]([H])([H])[H]", "[H]N([H])[H]"], {"rxn_free_energy": -0.034429467161843176, "rxn_barrier": -1.1803964703967835, "ts": ["[H+:5]", "[N:1]([H:2])([H:3])[H:4]", "[N:6]([H:7])([H:8])[H:9]"], "cat": {}, "energies": [-23.85696825352703, -23.857023120941466, -23.8588493544467], "dir": "SUCCESSFUL_RCTS/PAT6_SIM216_RCT_7_7"}], ["Event 686", [1260, 1340], ["[H]OC(=O)N([H])[H]", "[H]N([H])[H]"], ["[H]OC(=O)N([H])[H]", "[H]N([H])[H]"], {"rxn_free_energy": -0.007095740645020342, "rxn_barrier": 0.08653766566142437, "ts": ["[C:1]([O:2][H:5])(=[O:3])[N:4]([H:6])[H:7]", "[N:8]([H:9])([H:10])[H:11]"], "cat": {}, "energies": [-61.3190643355639, -61.31907564346306, -61.318926427592686], "dir": "SUCCESSFUL_RCTS/PAT34_SIM002_RCT_8_8"}], ["Event 687", [1580, 1660], ["[H]OC(=O)N([H])[H]", "[H]N([H])[H]"], ["[H]OC(=O)N([H])[H]", "[H]N([H])[H]"], {"rxn_free_energy": 0.003042141095817918, "rxn_barrier": 0.47888287242037336, "ts": ["[H:1][O:6][C:5]([N:2]([H:3])[H:4])=[O:7]", "[N:8]([H:9])([H:10])[H:11]"], "cat": {}, "energies": [-61.3320388371966, -61.33203398918616, -61.33127568088911], "dir": "SUCCESSFUL_RCTS/PAT9_SIM108_RCT_20_20"}], ["Event 688", [1020, 1100], ["[H]N([H])C(=O)OC(=O)[O-]"], ["[H]N([H])C(=O)OC(=O)[O-]"], {"rxn_free_energy": 8.794755508817787e-05, "rxn_barrier": -0.11638680178607373, "ts": ["[N:1]([H:2])([H:3])[C:4](=[O:5])[O:6][C:7](=[O:8])[O-:9]"], "cat": {}, "energies": [-86.86240244820851, -86.86240230805372, -86.86258792429673], "dir": "SUCCESSFUL_RCTS/PAT4_SIM019_RCT_5_5"}], ["Event 689", [300, 380], ["[H]OC(=O)N([H])[H]", "[H]N([H])[H]"], ["[H]OC(=O)N([H])[H]", "[H]N([H])[H]"], {"rxn_free_energy": 8.127248784473911, "rxn_barrier": 10.561698307536574, "ts": ["[N:1]([H:2])([H:3])[C:4](=[O:5])[O:6][H:7]", "[N:8]([H:9])([H:10])[H:11]"], "cat": {}, "energies": [-61.332044648988266, -61.31909292001729, -61.31521333773153], "dir": "SUCCESSFUL_RCTS/PAT20_SIM009_RCT_4_4"}], ["Event 690", [1660, 1740], ["[H]N([H])C(=O)[O-]"], ["[H]N([H])C(=O)[O-]"], {"rxn_free_energy": -0.0035546201486239544, "rxn_barrier": 10.015033045643685, "ts": ["[N:1]([H:2])([H:3])[C:4](=[O:5])[O-:6]"], "cat": {}, "energies": [-49.015467776794495, -49.01547344150072, -48.999507641073], "dir": "SUCCESSFUL_RCTS/PAT10_SIM239_RCT_14_14"}], ["Event 691", [60, 140], ["O=C=O", "[H]N([H])[H]"], ["O=C=O", "[H]N([H])[H]"], {"rxn_free_energy": 0.2156369640228909, "rxn_barrier": 0.2086033441223312, "ts": ["[C:1](=[O:2])=[O:3]", "[N:4]([H:5])([H:6])[H:7]"], "cat": {}, "energies": [-49.57221095315841, -49.571867310237145, -49.571878519139574], "dir": "SUCCESSFUL_RCTS/PAT11_SIM158_RCT_1_1"}], ["Event 692", [1660, 1740], ["[H]OC(=O)N([H])[H]"], ["[H]OC(=O)N([H])[H]"], {"rxn_free_energy": -0.0029382141640872422, "rxn_barrier": -0.22631085142691787, "ts": ["[C:1]([O:2][H:5])(=[O:3])[N:4]([H:6])[H:7]"], "cat": {}, "energies": [-49.57198975105604, -49.57199443344666, -49.57235040407511], "dir": "SUCCESSFUL_RCTS/PAT30_SIM142_RCT_7_7"}], ["Event 693", [1180, 1260], ["O=C=O", "[H]N([H])[H]", "[H]N([H])[H]", "[H]N([H])[H]"], ["[H]OC(=O)N([H])[H]", "[H]N([H])[H]", "[H]N([H])[H]"], {"rxn_free_energy": -1.0332174710360214, "rxn_barrier": 13.910799288452695, "ts": ["[H+:7]", "[N:12]([H:13])([H:14])[H:15]", "[N:1]([H:2])([H:3])[H:4]", "[N:5]([H:6])([H:8])[C:9](=[O:10])[O-:11]"], "cat": {}, "energies": [-73.0710414672906, -73.07268802112546, -73.0488729688317], "dir": "SUCCESSFUL_RCTS/PAT37_SIM155_RCT_3_3"}], ["Event 694", [940, 1020], ["[H]OC(=O)N([H])[H]", "[H]N([H])[H]"], ["[H]OC(=O)N([H])[H]", "[H]N([H])[H]"], {"rxn_free_energy": -0.006327031988596915, "rxn_barrier": -0.23005327618201044, "ts": ["[H:5][O:6][C:7](=[O:8])[N:9]([H:10])[H:11]", "[N:1]([H:2])([H:3])[H:4]"], "cat": {}, "energies": [-61.31906508658794, -61.31907516945924, -61.319431703602014], "dir": "SUCCESSFUL_RCTS/PAT11_SIM125_RCT_2_2"}], ["Event 695", [1900, 1980], ["[H]OC(=O)N([H])[H]"], ["[H]OC(=O)N([H])[H]"], {"rxn_free_energy": 0.0075732014226889115, "rxn_barrier": -0.22646528452600598, "ts": ["[C:1]([O:2][H:5])(=[O:3])[N:4]([H:6])[H:7]"], "cat": {}, "energies": [-49.57200177465004, -49.57198970586085, -49.57236267377646], "dir": "SUCCESSFUL_RCTS/PAT30_SIM095_RCT_13_13"}], ["Event 696", [1020, 1100], ["[H][N+]([H])([H])[H]", "[H]N([H])[H]"], ["[H]N([H])[H]", "[H][N+]([H])([H])[H]"], {"rxn_free_energy": -0.05497132018771107, "rxn_barrier": -1.1972898099706326, "ts": ["[H+:3]", "[H:1][N:2]([H:4])[H:5]", "[N:6]([H:7])([H:8])[H:9]"], "cat": {}, "energies": [-23.856999624699732, -23.857087227978422, -23.858907647147387], "dir": "SUCCESSFUL_RCTS/PAT2_SIM091_RCT_7_7"}], ["Event 697", [940, 1020], ["[H]OC(=O)N([H])[H]", "[H]N([H])[H]"], ["[H]OC(=O)N([H])[H]", "[H]N([H])[H]"], {"rxn_free_energy": -0.02303452585787528, "rxn_barrier": 0.4670080776811368, "ts": ["[C:5](=[O:6])([O:7][H:9])[N:8]([H:10])[H:11]", "[N:1]([H:2])([H:3])[H:4]"], "cat": {}, "energies": [-61.33198893027305, -61.33202563850529, -61.331244697850764], "dir": "SUCCESSFUL_RCTS/PAT7_SIM057_RCT_9_9"}], ["Event 698", [620, 700], ["O=C=O", "[H]N([H])[H]"], ["[H]OC(=O)N([H])[H]"], {"rxn_free_energy": 1.2563627570823521, "rxn_barrier": 23.613753609100677, "ts": ["[C:6](=[O:7])([O-:8])[N:9]([H:10])[H:11]", "[H+:5]", "[H:1][N:2]([H:3])[H:4]"], "cat": {"[H]N([H])[H]": 1}, "energies": [-61.32109364641516, -61.31909148426281, -61.283462346470614], "dir": "SUCCESSFUL_RCTS/PAT20_SIM191_RCT_4_4"}], ["Event 699", [780, 860], ["[H]OC(=O)N([H])[H]", "[H]N([H])[H]"], ["[H]OC(=O)N([H])[H]", "[H]N([H])[H]"], {"rxn_free_energy": -0.01687456884248131, "rxn_barrier": 0.4671457986512309, "ts": ["[C:1]([O:2][H:5])(=[O:3])[N:4]([H:6])[H:7]", "[N:8]([H:9])([H:10])[H:11]"], "cat": {}, "energies": [-61.33199144710221, -61.33201833871682, -61.331246995205326], "dir": "SUCCESSFUL_RCTS/PAT38_SIM193_RCT_5_5"}], ["Event 700", [1340, 1420], ["[H]OC(=O)N([H])[H]", "[H]N([H])[H]"], ["[H]OC(=O)N([H])[H]", "[H]N([H])[H]"], {"rxn_free_energy": -0.011168397609603248, "rxn_barrier": -0.23782522230191053, "ts": ["[C:1]([O:2][H:5])(=[O:3])[N:4]([H:6])[H:7]", "[N:8]([H:9])([H:10])[H:11]"], "cat": {}, "energies": [-61.31907907970195, -61.31909687786006, -61.319458082228316], "dir": "SUCCESSFUL_RCTS/PAT42_SIM214_RCT_5_5"}], ["Event 701", [380, 460], ["[H]OC(=O)N([H])[H]", "[H]N([H])[H]"], ["[H]OC(=O)N([H])[H]", "[H]N([H])[H]"], {"rxn_free_energy": -8.074979168061246, "rxn_barrier": 2.447816078418492, "ts": ["[C:1](=[O:2])([O:3][H:5])[N:4]([H:6])[H:7]", "[H:8][N:9]([H:10])[H:11]"], "cat": {}, "energies": [-61.31911746997235, -61.33198590114807, -61.31521658650499], "dir": "SUCCESSFUL_RCTS/PAT29_SIM067_RCT_2_2"}], ["Event 702", [1660, 1740], ["[H]N([H])C(=O)OC(=O)[O-]"], ["[H]N([H])C(=O)OC(=O)[O-]"], {"rxn_free_energy": 0.00519419427614578, "rxn_barrier": 0.32783305558891485, "ts": ["[C:1](=[O:2])([O-:3])[O:5][C:4](=[O:6])[N:7]([H:8])[H:9]"], "cat": {}, "energies": [-86.8528110329527, -86.85280275539183, -86.85228859233395], "dir": "SUCCESSFUL_RCTS/PAT26_SIM016_RCT_22_22"}], ["Event 703", [1820, 1900], ["[H]OC(=O)N([H])[H]", "[H]N([H])[H]"], ["[H]OC(=O)N([H])[H]", "[H]N([H])[H]"], {"rxn_free_energy": 8.125324681872195, "rxn_barrier": 10.56172661456207, "ts": ["[C:1]([O:2][H:7])(=[O:3])[N:4]([H:5])[H:6]", "[N:8]([H:9])([H:10])[H:11]"], "cat": {}, "energies": [-61.33204700872507, -61.3190983460384, -61.31521565235775], "dir": "SUCCESSFUL_RCTS/PAT16_SIM223_RCT_13_13"}], ["Event 704", [0, 60], ["O=C=O", "[H]N([H])[H]"], ["O=C=O", "[H]N([H])[H]"], {"rxn_free_energy": 0.003786525150145622, "rxn_barrier": 0.004361942584056145, "ts": ["[C:5](=[O:6])=[O:7]", "[N:1]([H:2])([H:3])[H:4]"], "cat": {}, "energies": [-49.5718715433613, -49.57186550908712, -49.57186459209161], "dir": "SUCCESSFUL_RCTS/PAT1_SIM175_RCT_1_1"}], ["Event 705", [1180, 1260], ["[H]OC(=O)N([H])[H]", "[H]N([H])[H]"], ["[H]OC(=O)N([H])[H]", "[H]N([H])[H]"], {"rxn_free_energy": 0.01888049372680876, "rxn_barrier": -0.306775031819331, "ts": ["[C:1]([O:2][H:5])(=[O:3])[N:4]([H:6])[H:7]", "[H:8][N:9]([H:10])[H:11]"], "cat": {}, "energies": [-61.332033440322085, -61.332003352029716, -61.33252232249766], "dir": "SUCCESSFUL_RCTS/PAT28_SIM161_RCT_17_17"}], ["Event 706", [1340, 1420], ["[H]N([H])C(=O)[O-]"], ["[H]N([H])C(=O)[O-]"], {"rxn_free_energy": 0.0028837414595946813, "rxn_barrier": 10.019025218044678, "ts": ["[C:1](=[O:2])([O-:3])[N:4]([H:5])[H:6]"], "cat": {}, "energies": [-49.01547569916117, -49.01547110357922, -48.999509201442365], "dir": "SUCCESSFUL_RCTS/PAT25_SIM013_RCT_15_15"}], ["Event 707", [1020, 1100], ["[H]N([H])C(=O)OC(=O)[O-]"], ["[H]N([H])C(=O)OC(=O)[O-]"], {"rxn_free_energy": -0.0010189247220093308, "rxn_barrier": 7.466901192380677, "ts": ["[C:1](=[O:2])([O:3][C:5](=[O:6])[O-:7])[N:4]([H:8])[H:9]"], "cat": {}, "energies": [-86.86240960317774, -86.86241122695439, -86.85051021593596], "dir": "SUCCESSFUL_RCTS/PAT4_SIM205_RCT_7_7"}], ["Event 708", [1100, 1180], ["[H]OC(=O)N([H])[H]", "[H]N([H])[H]"], ["[H]OC(=O)N([H])[H]", "[H]N([H])[H]"], {"rxn_free_energy": -0.00025326017825072, "rxn_barrier": 0.08807132069358738, "ts": ["[C:1](=[O:2])([O:3][H:5])[N:4]([H:6])[H:7]", "[N:8]([H:9])([H:10])[H:11]"], "cat": {}, "energies": [-61.319114039132415, -61.319114442732364, -61.31897368710112], "dir": "SUCCESSFUL_RCTS/PAT11_SIM042_RCT_21_21"}], ["Event 709", [1260, 1340], ["[H]OC(=O)N([H])[H]", "[H]N([H])[H]"], ["[H]OC(=O)N([H])[H]", "[H]N([H])[H]"], {"rxn_free_energy": 0.00656413937888123, "rxn_barrier": -0.2328862184589137, "ts": ["[C:1]([O:2][H:5])(=[O:3])[N:4]([H:6])[H:7]", "[N:8]([H:9])([H:10])[H:11]"], "cat": {}, "energies": [-61.31912232051969, -61.319111859789814, -61.319493452161225], "dir": "SUCCESSFUL_RCTS/PAT34_SIM036_RCT_6_6"}], ["Event 710", [1500, 1580], ["[H]N([H])C(=O)OC(=O)[O-]"], ["[H]N([H])C(=O)OC(=O)[O-]"], {"rxn_free_energy": -0.004625355027119895, "rxn_barrier": -0.1215385445706297, "ts": ["[C:1](=[O:2])([O-:3])[O:4][C:5](=[O:6])[N:7]([H:8])[H:9]"], "cat": {}, "energies": [-86.86238976918202, -86.86239714023048, -86.86258345517965], "dir": "SUCCESSFUL_RCTS/PAT23_SIM234_RCT_7_7"}], ["Event 711", [60, 140], ["O=C=O", "[H]N([H])[H]"], ["O=C=O", "[H]N([H])[H]"], {"rxn_free_energy": -0.2515021250908315, "rxn_barrier": -0.005598132553820271, "ts": ["[C:5](=[O:6])=[O:7]", "[N:1]([H:2])([H:3])[H:4]"], "cat": {}, "energies": [-49.57186153151264, -49.57226232979582, -49.571870452796766], "dir": "SUCCESSFUL_RCTS/PAT6_SIM245_RCT_1_1"}], ["Event 712", [380, 460], ["[H]OC(=O)N([H])[H]", "[H]N([H])[H]"], ["[H]OC(=O)N([H])[H]", "[H]N([H])[H]"], {"rxn_free_energy": 0.002881250775751724, "rxn_barrier": -0.22999071040808275, "ts": ["[H:5][O:11][C:9]([N:6]([H:7])[H:8])=[O:10]", "[N:1]([H:2])([H:3])[H:4]"], "cat": {}, "energies": [-61.31911628010099, -61.31911168848824, -61.31948279740913], "dir": "SUCCESSFUL_RCTS/PAT16_SIM000_RCT_9_9"}], ["Event 713", [1500, 1580], ["[H]OC(=O)N([H])[H]"], ["[H]OC(=O)N([H])[H]"], {"rxn_free_energy": 0.004370515344713177, "rxn_barrier": -0.17232224457309936, "ts": ["[C:1](=[O:2])([O:3][H:5])[N:4]([H:6])[H:7]"], "cat": {}, "energies": [-49.55947811256575, -49.559471147634355, -49.55975272837567], "dir": "SUCCESSFUL_RCTS/PAT17_SIM229_RCT_8_8"}], ["Event 714", [140, 220], ["O=C=O", "[H]N([H])[H]"], ["O=C=O", "[H]N([H])[H]"], {"rxn_free_energy": -0.22632098107732124, "rxn_barrier": 0.005395272613679218, "ts": ["[C:5](=[O:6])=[O:7]", "[N:1]([H:2])([H:3])[H:4]"], "cat": {}, "energies": [-49.57188411413138, -49.57224478329324, -49.57187551612848], "dir": "SUCCESSFUL_RCTS/PAT32_SIM175_RCT_2_2"}], ["Event 715", [1740, 1820], ["[H]N([H])C(=O)[O-]"], ["[H]N([H])C(=O)[O-]"], {"rxn_free_energy": 0.0015865800273251339, "rxn_barrier": 10.014485703776433, "ts": ["[N:1]([H:2])([H:3])[C:4](=[O:5])[O-:6]"], "cat": {}, "energies": [-49.015467216380266, -49.01546468797797, -48.99950795291256], "dir": "SUCCESSFUL_RCTS/PAT13_SIM179_RCT_10_10"}], ["Event 716", [60, 140], ["O=C=O", "[H]N([H])[H]"], ["O=C=O", "[H]N([H])[H]"], {"rxn_free_energy": -0.2515128239716079, "rxn_barrier": -0.004987508189231768, "ts": ["[C:5](=[O:6])=[O:7]", "[N:1]([H:2])([H:3])[H:4]"], "cat": {}, "energies": [-49.57186153151593, -49.57226234684904, -49.57186947969815], "dir": "SUCCESSFUL_RCTS/PAT14_SIM245_RCT_1_1"}], ["Event 717", [1260, 1340], ["[H]N([H])[H]", "[H]OC(=O)N([H])[H]"], ["[H]N([H])[H]", "[H]OC(=O)N([H])[H]"], {"rxn_free_energy": 0.007739324838426136, "rxn_barrier": -0.22390875147251046, "ts": ["[H:1][N:2]([H:3])[H:4]", "[N:5]([H:6])([H:7])[C:8]([O:9][H:11])=[O:10]"], "cat": {}, "energies": [-61.319102492267035, -61.3190901587406, -61.31945931725667], "dir": "SUCCESSFUL_RCTS/PAT7_SIM010_RCT_6_6"}], ["Event 718", [1020, 1100], ["[H]N([H])[H]", "[H]OC(=O)N([H])[H]"], ["[H]N([H])[H]", "[H]OC(=O)N([H])[H]"], {"rxn_free_energy": 8.12154240724124, "rxn_barrier": 10.560397483350208, "ts": ["[H:1][N:2]([H:3])[H:4]", "[H:5][O:11][C:9]([N:6]([H:7])[H:8])=[O:10]"], "cat": {}, "energies": [-61.332046819297005, -61.31910418411081, -61.31521758105695], "dir": "SUCCESSFUL_RCTS/PAT27_SIM017_RCT_7_7"}], ["Event 719", [1180, 1260], ["[H]N([H])[H]", "[H][N+]([H])([H])[H]"], ["[H][N+]([H])([H])[H]", "[H]N([H])[H]"], {"rxn_free_energy": -0.06568894978114094, "rxn_barrier": -1.190958838410979, "ts": ["[H+:5]", "[N:1]([H:2])([H:3])[H:4]", "[N:6]([H:7])([H:8])[H:9]"], "cat": {}, "energies": [-23.856955442724207, -23.85706012580904, -23.85885337602239], "dir": "SUCCESSFUL_RCTS/PAT6_SIM070_RCT_9_9"}], ["Event 720", [940, 1020], ["[H][N+]([H])([H])[H]", "[H]N([H])[H]"], ["[H]N([H])[H]", "[H][N+]([H])([H])[H]"], {"rxn_free_energy": 0.03200350379528183, "rxn_barrier": 9.326098559543269, "ts": ["[N:6]([H:7])([H:8])[H:9]", "[N@+:1]([H:2])([H:3])([H:4])[H:5]"], "cat": {}, "energies": [-23.857063343307388, -23.857012341951545, -23.842201105900486], "dir": "SUCCESSFUL_RCTS/PAT8_SIM156_RCT_6_6"}], ["Event 721", [380, 460], ["[H]N([H])C(=O)OC(=O)[O-]"], ["[H]N([H])C(=O)OC(=O)[O-]"], {"rxn_free_energy": -0.0003490424358188733, "rxn_barrier": 0.32347648128315715, "ts": ["[C:1](=[O:2])([O:3][C:5](=[O:8])[O-:9])[N:4]([H:6])[H:7]"], "cat": {}, "energies": [-86.85281800695468, -86.85281856319494, -86.85230250905063], "dir": "SUCCESSFUL_RCTS/PAT23_SIM118_RCT_5_5"}], ["Event 722", [1420, 1500], ["[H]N([H])C(=O)OC(=O)[O-]"], ["[H]N([H])C(=O)OC(=O)[O-]"], {"rxn_free_energy": 0.0008781053281060168, "rxn_barrier": 0.32390451767997136, "ts": ["[C:1](=[O:2])([O:3][C:5](=[O:8])[O-:9])[N:4]([H:6])[H:7]"], "cat": {}, "energies": [-86.85280989843872, -86.85280849907437, -86.85229371840822], "dir": "SUCCESSFUL_RCTS/PAT5_SIM045_RCT_10_10"}], ["Event 723", [380, 460], ["O=C=O", "[H]N([H])[H]", "[H]N([H])[H]", "[H]N([H])[H]"], ["[H]N([H])[H]", "[H]OC(=O)N([H])[H]", "[H]N([H])[H]"], {"rxn_free_energy": -1.0205351035646026, "rxn_barrier": 14.466282122656786, "ts": ["[H:2][N@+:12]([H:13])([H:14])[H:15]", "[N:1]([H:3])([H:4])[C:9](=[O:10])[O-:11]", "[N:5]([H:6])([H:7])[H:8]"], "cat": {}, "energies": [-73.07105426937724, -73.07268061236455, -73.04800054354222], "dir": "SUCCESSFUL_RCTS/PAT37_SIM044_RCT_1_1"}], ["Event 724", [1020, 1100], ["[H]N([H])[H]", "[H]OC(=O)N([H])[H]"], ["[H]N([H])[H]", "[H]OC(=O)N([H])[H]"], {"rxn_free_energy": 0.0026841396396962837, "rxn_barrier": -0.23133563424044384, "ts": ["[H:1][N:2]([H:3])[H:4]", "[H:5][O:8][C:6](=[O:7])[N:9]([H:10])[H:11]"], "cat": {}, "energies": [-61.31911881635751, -61.31911453886459, -61.31948747696031], "dir": "SUCCESSFUL_RCTS/PAT9_SIM170_RCT_3_3"}], ["Event 725", [780, 860], ["[H]N([H])C(=O)OC(=O)[O-]"], ["[H]N([H])C(=O)OC(=O)[O-]"], {"rxn_free_energy": 0.0005261721804039326, "rxn_barrier": -0.11909506008603456, "ts": ["[N:1]([H:2])([H:3])[C:4](=[O:5])[O:6][C:7](=[O:8])[O-:9]"], "cat": {}, "energies": [-86.86239450539058, -86.86239366687319, -86.86258429740765], "dir": "SUCCESSFUL_RCTS/PAT4_SIM132_RCT_11_11"}], ["Event 726", [1100, 1180], ["[H]OC(=O)N([H])[H]", "[H]N([H])[H]"], ["[H]OC(=O)N([H])[H]", "[H]N([H])[H]"], {"rxn_free_energy": -0.0002529682285405386, "rxn_barrier": 0.08949283115360834, "ts": ["[C:1](=[O:2])([O:3][H:5])[N:4]([H:6])[H:7]", "[N:8]([H:9])([H:10])[H:11]"], "cat": {}, "energies": [-61.31911403920033, -61.31911444233502, -61.31897142182455], "dir": "SUCCESSFUL_RCTS/PAT32_SIM042_RCT_21_21"}], ["Event 727", [1340, 1420], ["[H]OC(=O)N([H])[H]", "[H]N([H])[H]"], ["[H]N([H])[H]", "[H]OC(=O)N([H])[H]"], {"rxn_free_energy": -0.005270563084058992, "rxn_barrier": -0.3157514941231323, "ts": ["[H:1][O:2][C:3](=[O:4])[N:5]([H:6])[H:7]", "[N:8]([H:9])([H:10])[H:11]"], "cat": {}, "energies": [-61.332032521106974, -61.33204092037054, -61.33253570833337], "dir": "SUCCESSFUL_RCTS/PAT11_SIM009_RCT_12_12"}], ["Event 728", [0, 60], ["O=C=O", "[H]N([H])[H]"], ["O=C=O", "[H]N([H])[H]"], {"rxn_free_energy": -0.013545569056410927, "rxn_barrier": -0.007996944430134356, "ts": ["[C:1](=[O:2])=[O:3]", "[N:4]([H:5])([H:6])[H:7]"], "cat": {}, "energies": [-49.57185495611324, -49.57187654257427, -49.571867700186864], "dir": "SUCCESSFUL_RCTS/PAT34_SIM155_RCT_1_1"}], ["Event 729", [1260, 1340], ["[H]OC(=O)N([H])[H]"], ["[H]OC(=O)N([H])[H]"], {"rxn_free_energy": -0.0008356188403605601, "rxn_barrier": -0.229684318543781, "ts": ["[N:1]([H:2])([H:3])[C:4]([O:5][H:7])=[O:6]"], "cat": {}, "energies": [-49.57199971286048, -49.572001044517606, -49.572365741897066], "dir": "SUCCESSFUL_RCTS/PAT19_SIM026_RCT_11_11"}], ["Event 730", [60, 540], ["O=C=O", "[H]N([H])[H]", "[H]N([H])[H]", "[H]N([H])[H]"], ["[H]OC(=O)N([H])[H]", "[H]N([H])[H]", "[H]N([H])[H]"], {"rxn_free_energy": -10.734492012350813, "rxn_barrier": 12.76965534023394, "ts": ["[C:5](=[O:6])([O-:7])[N:8]([H:9])[H:11]", "[H+:10]", "[N:12]([H:13])([H:14])[H:15]", "[N:1]([H:2])([H:3])[H:4]"], "cat": {}, "energies": [-73.0692229895358, -73.08632966792993, -73.04887303847543], "dir": "SUCCESSFUL_RCTS/PAT32_SIM192_RCT_1_4"}], ["Event 731", [60, 140], ["O=C=O", "[H]N([H])[H]"], ["O=C=O", "[H]N([H])[H]"], {"rxn_free_energy": -0.2515107393394778, "rxn_barrier": -0.004544931819382925, "ts": ["[C:5](=[O:6])=[O:7]", "[N:1]([H:2])([H:3])[H:4]"], "cat": {}, "energies": [-49.571861531321524, -49.572262343332525, -49.57186877420613], "dir": "SUCCESSFUL_RCTS/PAT42_SIM245_RCT_1_1"}], ["Event 732", [540, 620], ["[H]N([H])[H]", "[H]OC(=O)N([H])[H]"], ["[H]N([H])[H]", "[H]OC(=O)N([H])[H]"], {"rxn_free_energy": 0.01802829509990447, "rxn_barrier": -0.30169775241816216, "ts": ["[H:8][N:9]([H:10])[H:11]", "[N:1]([H:2])([H:3])[C:4]([O:5][H:6])=[O:7]"], "cat": {}, "energies": [-61.33203475844109, -61.33200602822769, -61.33251554937343], "dir": "SUCCESSFUL_RCTS/PAT32_SIM146_RCT_12_12"}], ["Event 733", [1180, 1260], ["[H]N([H])C(=O)OC(=O)[O-]"], ["[H]N([H])C(=O)OC(=O)[O-]"], {"rxn_free_energy": 0.0017505115574574291, "rxn_barrier": 3.267964419612771, "ts": ["[C:1](=[O:2])([O-:3])[O:4][C:5](=[O:6])[N:7]([H:8])[H:9]"], "cat": {}, "energies": [-86.85279113837373, -86.85278834872722, -86.84758325184632], "dir": "SUCCESSFUL_RCTS/PAT4_SIM016_RCT_8_8"}], ["Event 734", [1740, 1820], ["[H]N([H])C(=O)OC(=O)[O-]"], ["[H]N([H])C(=O)OC(=O)[O-]"], {"rxn_free_energy": 0.0023608959828027593, "rxn_barrier": -0.11969171341814748, "ts": ["[N:1]([H:2])([H:3])[C:4](=[O:5])[O:6][C:7](=[O:8])[O-:9]"], "cat": {}, "energies": [-86.86242777002923, -86.86242400766318, -86.86261851288371], "dir": "SUCCESSFUL_RCTS/PAT22_SIM056_RCT_14_14"}], ["Event 735", [1020, 1100], ["[H]N([H])C(=O)[O-]"], ["[H]N([H])C(=O)[O-]"], {"rxn_free_energy": 0.0045652532696881356, "rxn_barrier": 10.017469172994693, "ts": ["[N:1]([H:2])([H:3])[C:4](=[O:5])[O-:6]"], "cat": {}, "energies": [-49.01547651165309, -49.01546923638386, -48.999512493675496], "dir": "SUCCESSFUL_RCTS/PAT10_SIM135_RCT_9_9"}], ["Event 736", [1100, 1180], ["[H]N([H])C(=O)OC(=O)[O-]"], ["[H]N([H])C(=O)OC(=O)[O-]"], {"rxn_free_energy": -0.0021792074371841893, "rxn_barrier": 1.4360952875422737, "ts": ["[N:1]([H:2])([H:3])[C:4]([O:5][C:7](=[O:8])[O-:9])=[O:6]"], "cat": {}, "energies": [-86.85279348526521, -86.85279695808914, -86.85050489813887], "dir": "SUCCESSFUL_RCTS/PAT23_SIM242_RCT_19_19"}], ["Event 737", [1740, 1820], ["[H]OC(=O)N([H])[H]"], ["[H]OC(=O)N([H])[H]"], {"rxn_free_energy": 0.0062392186619793155, "rxn_barrier": 15.870650126490107, "ts": ["[C:1]([O:2][H:5])(=[O:3])[N:4]([H:6])[H:7]"], "cat": {}, "energies": [-49.57199849936626, -49.57198855643585, -49.54670674757146], "dir": "SUCCESSFUL_RCTS/PAT30_SIM249_RCT_7_7"}], ["Event 738", [1180, 1260], ["[H]N([H])C(=O)OC(=O)[O-]"], ["[H]N([H])C(=O)OC(=O)[O-]"], {"rxn_free_energy": 0.004751454741012737, "rxn_barrier": -0.11755315474919262, "ts": ["[C:1](=[O:2])([O-:3])[O:4][C:5](=[O:6])[N:7]([H:8])[H:9]"], "cat": {}, "energies": [-86.86242659346377, -86.86241902146054, -86.86261392827292], "dir": "SUCCESSFUL_RCTS/PAT22_SIM103_RCT_11_11"}], ["Event 739", [700, 780], ["O=C=O", "[H]N([H])[H]"], ["O=C=O", "[H]N([H])[H]"], {"rxn_free_energy": -0.0026763266821839553, "rxn_barrier": -0.0002424037322883521, "ts": ["[C:1](=[O:2])=[O:3]", "[N:4]([H:5])([H:6])[H:7]"], "cat": {}, "energies": [-49.57186671116159, -49.57187097620364, -49.57186709746051], "dir": "SUCCESSFUL_RCTS/PAT0_SIM046_RCT_3_3"}], ["Event 740", [1420, 1500], ["[H]N([H])C(=O)OC(=O)[O-]"], ["[H]N([H])C(=O)OC(=O)[O-]"], {"rxn_free_energy": -0.00593119510470747, "rxn_barrier": -0.12340453888493438, "ts": ["[C:1]([O:2][C:5](=[O:6])[O-:7])(=[O:3])[N:4]([H:8])[H:9]"], "cat": {}, "energies": [-86.8624163135222, -86.86242576558077, -86.86261297320173], "dir": "SUCCESSFUL_RCTS/PAT5_SIM140_RCT_12_12"}], ["Event 741", [1660, 1740], ["[H]OC(=O)N([H])[H]"], ["[H]OC(=O)N([H])[H]"], {"rxn_free_energy": -0.006504226919039468, "rxn_barrier": -0.23311846116063006, "ts": ["[C:1]([O:2][H:5])(=[O:3])[N:4]([H:6])[H:7]"], "cat": {}, "energies": [-49.57198813411396, -49.571998499366266, -49.572359635861616], "dir": "SUCCESSFUL_RCTS/PAT17_SIM249_RCT_6_6"}], ["Event 742", [60, 140], ["O=C=O", "[H]N([H])[H]"], ["O=C=O", "[H]N([H])[H]"], {"rxn_free_energy": -0.0031218916675452065, "rxn_barrier": 0.20260015656168187, "ts": ["[C:5](=[O:6])=[O:7]", "[N:1]([H:2])([H:3])[H:4]"], "cat": {}, "energies": [-49.57218461359738, -49.57218958869976, -49.57186174636557], "dir": "SUCCESSFUL_RCTS/PAT6_SIM017_RCT_1_1"}], ["Event 743", [380, 460], ["[H]N([H])C(=O)OC(=O)[O-]"], ["[H]N([H])C(=O)OC(=O)[O-]"], {"rxn_free_energy": 0.0014831940757901805, "rxn_barrier": 9.292173611213308, "ts": ["[N:1]([H:2])([H:3])[C:4]([O:5][C:7](=[O:8])[O-:9])=[O:6]"], "cat": {}, "energies": [-86.86241375967889, -86.86241139603429, -86.84760558567619], "dir": "SUCCESSFUL_RCTS/PAT5_SIM000_RCT_10_10"}], ["Event 744", [1340, 1420], ["[H]N([H])C(=O)OC(=O)[O-]"], ["[H]N([H])C(=O)OC(=O)[O-]"], {"rxn_free_energy": -0.000609162453579259, "rxn_barrier": 1.4301784501532617, "ts": ["[N:1]([H:2])([H:3])[C:4]([O:5][C:7](=[O:8])[O-:9])=[O:6]"], "cat": {}, "energies": [-86.85281534179909, -86.85281631257126, -86.8505361838506], "dir": "SUCCESSFUL_RCTS/PAT15_SIM096_RCT_6_6"}], ["Event 745", [780, 860], ["[H]OC(=O)N([H])[H]", "[H]N([H])[H]"], ["[H]OC(=O)N([H])[H]", "[H]N([H])[H]"], {"rxn_free_energy": 0.014478945437416728, "rxn_barrier": 0.4884624246469672, "ts": ["[H:5][O:11][C:9]([N:6]([H:7])[H:8])=[O:10]", "[N:1]([H:2])([H:3])[H:4]"], "cat": {}, "energies": [-61.33204855392639, -61.33202548002007, -61.3312701314732], "dir": "SUCCESSFUL_RCTS/PAT20_SIM136_RCT_5_5"}], ["Event 746", [780, 860], ["[H]N([H])[H]", "[H]OC(=O)N([H])[H]"], ["[H]N([H])[H]", "[H]OC(=O)N([H])[H]"], {"rxn_free_energy": -8.101381305482255, "rxn_barrier": 2.4440658229157664, "ts": ["[H:8][N:9]([H:10])[H:11]", "[N:1]([H:2])([H:3])[C:4](=[O:5])[O:6][H:7]"], "cat": {}, "energies": [-61.31912181706917, -61.33203232316313, -61.31522691007603], "dir": "SUCCESSFUL_RCTS/PAT32_SIM226_RCT_4_4"}], ["Event 747", [1180, 1260], ["O=C=O", "[H]N([H])[H]", "[H]N([H])[H]"], ["[H]N([H])[H]", "[H]OC(=O)N([H])[H]"], {"rxn_free_energy": 1.2791562443834925, "rxn_barrier": 23.62261871584873, "ts": ["[H+:2]", "[N:1]([H:3])([H:4])[C:5](=[O:6])[O-:7]", "[N:8]([H:9])([H:10])[H:11]"], "cat": {}, "energies": [-61.32111299642463, -61.3190745101634, -61.283467568887474], "dir": "SUCCESSFUL_RCTS/PAT53_SIM101_RCT_5_5"}], ["Event 748", [1820, 1900], ["[H]OC(=O)N([H])[H]"], ["[H]OC(=O)N([H])[H]"], {"rxn_free_energy": -0.005298442063189519, "rxn_barrier": -0.17536998438501827, "ts": ["[N:1]([H:2])([H:3])[C:4]([O:5][H:6])=[O:7]"], "cat": {}, "energies": [-49.55947063604573, -49.559479079737734, -49.55975010878831], "dir": "SUCCESSFUL_RCTS/PAT19_SIM066_RCT_12_12"}], ["Event 749", [860, 940], ["[H]OC(=O)N([H])[H]", "[H]N([H])[H]"], ["[H]OC(=O)N([H])[H]", "[H]N([H])[H]"], {"rxn_free_energy": -0.0015336469842510496, "rxn_barrier": 0.08688547257109915, "ts": ["[C:1](=[O:2])([O:3][H:7])[N:4]([H:5])[H:6]", "[H:8][N:9]([H:10])[H:11]"], "cat": {}, "energies": [-61.3191057015967, -61.31910814564395, -61.31896723935417], "dir": "SUCCESSFUL_RCTS/PAT29_SIM209_RCT_8_8"}], ["Event 750", [460, 540], ["[H]N([H])C(=O)OC(=O)[O-]"], ["[H]N([H])C(=O)OC(=O)[O-]"], {"rxn_free_energy": -0.00031620514482111166, "rxn_barrier": -0.11994826990075054, "ts": ["[C:1](=[O:2])([O-:3])[O:4][C:5]([N:6]([H:7])[H:8])=[O:9]"], "cat": {}, "energies": [-86.86240716948966, -86.86240767339983, -86.86259832119714], "dir": "SUCCESSFUL_RCTS/PAT5_SIM196_RCT_5_5"}], ["Event 751", [1820, 1900], ["[H]OC(=O)N([H])[H]", "[H]N([H])[H]"], ["[H]OC(=O)N([H])[H]", "[H]N([H])[H]"], {"rxn_free_energy": -0.000248642830329743, "rxn_barrier": 0.47907761001094756, "ts": ["[C:1]([O:2][H:5])(=[O:3])[N:4]([H:6])[H:7]", "[N:8]([H:9])([H:10])[H:11]"], "cat": {}, "energies": [-61.33204206516819, -61.33204246140985, -61.33127859852339], "dir": "SUCCESSFUL_RCTS/PAT29_SIM140_RCT_14_14"}], ["Event 752", [1500, 1580], ["[H]N([H])C(=O)OC(=O)[O-]"], ["[H]N([H])C(=O)OC(=O)[O-]"], {"rxn_free_energy": -0.006300477356914669, "rxn_barrier": 4.90479127147848, "ts": ["[N:1]([H:2])([H:3])[C:4]([O:5][C:7](=[O:8])[O-:9])=[O:6]"], "cat": {}, "energies": [-86.86241879702455, -86.86242883757791, -86.85460243396098], "dir": "SUCCESSFUL_RCTS/PAT15_SIM156_RCT_12_12"}], ["Event 753", [940, 1020], ["[H]OC(=O)N([H])[H]", "[H]N([H])[H]"], ["[H]OC(=O)N([H])[H]", "[H]N([H])[H]"], {"rxn_free_energy": 8.108046781359501, "rxn_barrier": 10.550179385783617, "ts": ["[H:5][O:11][C:9]([N:6]([H:7])[H:8])=[O:10]", "[N:1]([H:2])([H:3])[H:4]"], "cat": {}, "energies": [-61.33203732885875, -61.319116200543256, -61.31522437436167], "dir": "SUCCESSFUL_RCTS/PAT21_SIM232_RCT_8_8"}], ["Event 754", [940, 1020], ["[H]N([H])C(=O)OC(=O)[O-]"], ["[H]N([H])C(=O)OC(=O)[O-]"], {"rxn_free_energy": -0.010568864025663318, "rxn_barrier": 7.453565192797456, "ts": ["[C:1]([O:2][C:5](=[O:8])[O-:9])(=[O:3])[N:4]([H:6])[H:7]"], "cat": {}, "energies": [-86.86238481096348, -86.86240165369415, -86.85050667620906], "dir": "SUCCESSFUL_RCTS/PAT5_SIM244_RCT_8_8"}], ["Event 755", [380, 460], ["[H]N([H])C(=O)[O-]"], ["[H]N([H])C(=O)[O-]"], {"rxn_free_energy": 0.002552422929126806, "rxn_barrier": 1.2646357929526097, "ts": ["[C:1](=[O:2])([O-:3])[N:4]([H:5])[H:6]"], "cat": {}, "energies": [-49.01546665787375, -49.01546259028694, -49.01345131166353], "dir": "SUCCESSFUL_RCTS/PAT13_SIM015_RCT_2_2"}], ["Event 756", [0, 60], ["O=C=O", "[H]N([H])[H]"], ["O=C=O", "[H]N([H])[H]"], {"rxn_free_energy": -0.0027528738460938485, "rxn_barrier": -0.0005652728291045507, "ts": ["[C:1](=[O:2])=[O:3]", "[N:4]([H:5])([H:6])[H:7]"], "cat": {}, "energies": [-49.57187937876141, -49.57188376579039, -49.571880279590296], "dir": "SUCCESSFUL_RCTS/PAT11_SIM160_RCT_1_1"}], ["Event 757", [1180, 1260], ["[H]N([H])C(=O)OC(=O)[O-]"], ["[H]N([H])C(=O)OC(=O)[O-]"], {"rxn_free_energy": -0.001490350056166392, "rxn_barrier": -0.11974529169866119, "ts": ["[N:1]([H:2])([H:3])[C:4](=[O:5])[O:6][C:7](=[O:8])[O-:9]"], "cat": {}, "energies": [-86.86239230721836, -86.86239468226685, -86.86258313545615], "dir": "SUCCESSFUL_RCTS/PAT22_SIM202_RCT_14_14"}], ["Event 758", [700, 780], ["[H]N([H])C(=O)OC(=O)[O-]"], ["[H]N([H])C(=O)OC(=O)[O-]"], {"rxn_free_energy": -0.002395331424143663, "rxn_barrier": -0.12154961291521568, "ts": ["[N:1]([H:2])([H:3])[C:4]([O:5][C:7](=[O:8])[O-:9])=[O:6]"], "cat": {}, "energies": [-86.862416744263, -86.86242056150599, -86.86261044789934], "dir": "SUCCESSFUL_RCTS/PAT26_SIM162_RCT_8_8"}], ["Event 759", [1340, 1420], ["[H]N([H])C(=O)[O-]"], ["[H]N([H])C(=O)[O-]"], {"rxn_free_energy": 0.006110424565126863, "rxn_barrier": 10.01713517553504, "ts": ["[C:1](=[O:2])([O-:3])[N:4]([H:5])[H:6]"], "cat": {}, "energies": [-49.01547482392739, -49.015465086245555, -48.99951133821412], "dir": "SUCCESSFUL_RCTS/PAT25_SIM042_RCT_22_22"}], ["Event 760", [1260, 1340], ["[H]N([H])C(=O)OC(=O)[O-]"], ["[H]N([H])C(=O)OC(=O)[O-]"], {"rxn_free_energy": -0.0016306230392054177, "rxn_barrier": -0.12165815010557093, "ts": ["[C:1]([O:2][C:7](=[O:8])[O-:9])(=[O:3])[N:4]([H:5])[H:6]"], "cat": {}, "energies": [-86.86242715404663, -86.86242975263666, -86.86262103064978], "dir": "SUCCESSFUL_RCTS/PAT24_SIM114_RCT_10_10"}], ["Event 761", [380, 460], ["O=C=O", "[H]N([H])[H]", "[H]N([H])[H]", "[H]N([H])[H]"], ["[H]OC(=O)N([H])[H]", "[H]N([H])[H]", "[H]N([H])[H]"], {"rxn_free_energy": -1.0210236348181048, "rxn_barrier": 19.569667534344692, "ts": ["[C:5](=[O:6])([O-:7])[N:12]([H:13])[H:15]", "[N:8]([H:9])([H:10])[H:11]", "[N@@+:1]([H:2])([H:3])([H:4])[H:14]"], "cat": {}, "energies": [-73.07106043963601, -73.07268756115546, -73.03987386756489], "dir": "SUCCESSFUL_RCTS/PAT37_SIM209_RCT_3_3"}], ["Event 762", [940, 1020], ["[H]N([H])C(=O)OC(=O)[O-]"], ["[H]N([H])C(=O)OC(=O)[O-]"], {"rxn_free_energy": -0.0011920227792711843, "rxn_barrier": 7.468971625871758, "ts": ["[C:1](=[O:2])([O-:3])[O:6][C:4](=[O:5])[N:7]([H:8])[H:9]"], "cat": {}, "energies": [-86.86240986911592, -86.86241176874474, -86.85050718239431], "dir": "SUCCESSFUL_RCTS/PAT24_SIM141_RCT_10_10"}], ["Event 763", [700, 780], ["[H]N([H])C(=O)OC(=O)[O-]"], ["[H]N([H])C(=O)OC(=O)[O-]"], {"rxn_free_energy": 6.0317377982366915, "rxn_barrier": 7.464568242850163, "ts": ["[N:1]([H:2])([H:3])[C:4]([O:5][C:7](=[O:8])[O-:9])=[O:6]"], "cat": {}, "energies": [-86.8624136705197, -86.85280138532228, -86.850518001108], "dir": "SUCCESSFUL_RCTS/PAT22_SIM130_RCT_3_3"}], ["Event 764", [1660, 1740], ["[H]N([H])C(=O)OC(=O)[O-]"], ["[H]N([H])C(=O)OC(=O)[O-]"], {"rxn_free_energy": 0.009810208481994168, "rxn_barrier": 0.3271134859045147, "ts": ["[C:1]([O:2][C:5](=[O:6])[O-:7])(=[O:3])[N:4]([H:8])[H:9]"], "cat": {}, "energies": [-86.8528134398101, -86.85279780608647, -86.85229214591047], "dir": "SUCCESSFUL_RCTS/PAT5_SIM017_RCT_13_13"}], ["Event 765", [1740, 1820], ["[H]OC(=O)N([H])[H]", "[H]N([H])[H]"], ["[H]OC(=O)N([H])[H]", "[H]N([H])[H]"], {"rxn_free_energy": -0.010511687722125821, "rxn_barrier": -0.2362522572549518, "ts": ["[C:1](=[O:2])([O:3][H:5])[N:4]([H:6])[H:7]", "[H:8][N:9]([H:10])[H:11]"], "cat": {}, "energies": [-61.3190813480982, -61.319098099711695, -61.319457843919345], "dir": "SUCCESSFUL_RCTS/PAT28_SIM169_RCT_6_6"}], ["Event 766", [1900, 1980], ["[H]N([H])C(=O)OC(=O)[O-]"], ["[H]N([H])C(=O)OC(=O)[O-]"], {"rxn_free_energy": 0.002443397290708049, "rxn_barrier": -0.12066351832459207, "ts": ["[C:1](=[O:2])([O:3][C:5](=[O:8])[O-:9])[N:4]([H:6])[H:7]"], "cat": {}, "energies": [-86.8624285477396, -86.86242465389799, -86.86262083927976], "dir": "SUCCESSFUL_RCTS/PAT3_SIM218_RCT_19_19"}], ["Event 767", [700, 780], ["[H]N([H])[H]", "[H][N+]([H])([H])[H]"], ["[H][N+]([H])([H])[H]", "[H]N([H])[H]"], {"rxn_free_energy": -0.015801939271494755, "rxn_barrier": -1.1828235901011563, "ts": ["[H+:5]", "[H:6][N:7]([H:8])[H:9]", "[N:1]([H:2])([H:3])[H:4]"], "cat": {}, "energies": [-23.857019119930463, -23.85704430218341, -23.85890408875149], "dir": "SUCCESSFUL_RCTS/PAT6_SIM140_RCT_7_7"}], ["Event 768", [460, 540], ["O=C=O", "[H]N([H])[H]"], ["O=C=O", "[H]N([H])[H]"], {"rxn_free_energy": -0.0025139854372886036, "rxn_barrier": -0.007037477842158232, "ts": ["[C:5](=[O:6])=[O:7]", "[N:1]([H:2])([H:3])[H:4]"], "cat": {}, "energies": [-49.57187074241653, -49.57187474874867, -49.57188195746704], "dir": "SUCCESSFUL_RCTS/PAT1_SIM037_RCT_3_3"}], ["Event 769", [1900, 1980], ["[H]N([H])C(=O)OC(=O)[O-]"], ["[H]N([H])C(=O)OC(=O)[O-]"], {"rxn_free_energy": 0.005940938303742002, "rxn_barrier": 7.4728426391341065, "ts": ["[N:1]([H:2])([H:3])[C:4](=[O:5])[O:6][C:7](=[O:8])[O-:9]"], "cat": {}, "energies": [-86.86241912348058, -86.86240965589508, -86.85051026784302], "dir": "SUCCESSFUL_RCTS/PAT23_SIM159_RCT_20_20"}], ["Event 770", [540, 1020], ["O=C=O", "[H]N([H])[H]"], ["[H]OC(=O)N([H])[H]"], {"rxn_free_energy": 1.2705832646181565, "rxn_barrier": 23.622032580856647, "ts": ["[C:1](=[O:2])([O-:3])[N:4]([H:6])[H:7]", "[H+:5]", "[N:8]([H:9])([H:10])[H:11]"], "cat": {"[H]N([H])[H]": 1}, "energies": [-61.32109984590305, -61.319075021695646, -61.283455352441095], "dir": "SUCCESSFUL_RCTS/PAT14_SIM040_RCT_1_5"}], ["Event 771", [1340, 1420], ["[H]OC(=O)N([H])[H]", "[H]N([H])[H]"], ["[H]N([H])[H]", "[H]OC(=O)N([H])[H]"], {"rxn_free_energy": -0.0052704893152483055, "rxn_barrier": 10.42785301452101, "ts": ["[H:1][N@+:8]([H:9])([H:10])[H:11]", "[O:2]=[C:3]([O-:4])[N:5]([H:6])[H:7]"], "cat": {}, "energies": [-61.332032520615236, -61.33204091976124, -61.315414507610484], "dir": "SUCCESSFUL_RCTS/PAT12_SIM009_RCT_12_12"}], ["Event 772", [860, 940], ["[H]OC(=O)N([H])[H]"], ["[H]OC(=O)N([H])[H]"], {"rxn_free_energy": 0.006741823265676466, "rxn_barrier": -0.17128918530555345, "ts": ["[N:1]([H:2])([H:3])[C:4](=[O:5])[O:6][H:7]"], "cat": {}, "energies": [-49.55948168328041, -49.559470939390316, -49.55975465278861], "dir": "SUCCESSFUL_RCTS/PAT17_SIM104_RCT_9_9"}], ["Event 773", [540, 620], ["[H]N([H])C(=O)OC(=O)[O-]"], ["[H]N([H])C(=O)OC(=O)[O-]"], {"rxn_free_energy": -0.0008501402474642675, "rxn_barrier": -0.12178349298579794, "ts": ["[N:1]([H:2])([H:3])[C:4]([O:5][C:7](=[O:8])[O-:9])=[O:6]"], "cat": {}, "energies": [-86.86242194683562, -86.86242330163432, -86.86261602318743], "dir": "SUCCESSFUL_RCTS/PAT5_SIM137_RCT_10_10"}], ["Event 774", [1660, 1740], ["[H]OC(=O)N([H])[H]", "[H]N([H])[H]"], ["[H]OC(=O)N([H])[H]", "[H]N([H])[H]"], {"rxn_free_energy": 0.003620077343364486, "rxn_barrier": 0.48075904118586776, "ts": ["[H:5][O:7][C:6](=[O:8])[N:9]([H:10])[H:11]", "[N:1]([H:2])([H:3])[H:4]"], "cat": {}, "energies": [-61.332023119646685, -61.33201735062671, -61.331256973443104], "dir": "SUCCESSFUL_RCTS/PAT32_SIM157_RCT_19_19"}], ["Event 775", [1900, 1980], ["[H]N([H])[H]", "[H]OC(=O)N([H])[H]"], ["[H]N([H])[H]", "[H]OC(=O)N([H])[H]"], {"rxn_free_energy": -0.005730448011204466, "rxn_barrier": -0.2398691067614077, "ts": ["[H:8][N:9]([H:10])[H:11]", "[N:1]([H:2])([H:3])[C:4]([O:5][H:7])=[O:6]"], "cat": {}, "energies": [-61.31910668300218, -61.31911581514659, -61.319488942699365], "dir": "SUCCESSFUL_RCTS/PAT11_SIM163_RCT_12_12"}], ["Event 776", [60, 140], ["O=C=O", "[H]N([H])[H]"], ["O=C=O", "[H]N([H])[H]"], {"rxn_free_energy": 0.21566235296914532, "rxn_barrier": 0.20887051134212545, "ts": ["[C:1](=[O:2])=[O:3]", "[N:4]([H:5])([H:6])[H:7]"], "cat": {}, "energies": [-49.57221099371975, -49.571867310338206, -49.571878133938455], "dir": "SUCCESSFUL_RCTS/PAT32_SIM158_RCT_1_1"}], ["Event 777", [60, 140], ["O=C=O", "[H]N([H])[H]"], ["O=C=O", "[H]N([H])[H]"], {"rxn_free_energy": -0.003124606520290847, "rxn_barrier": 0.20665616361810815, "ts": ["[C:5](=[O:6])=[O:7]", "[N:1]([H:2])([H:3])[H:4]"], "cat": {}, "energies": [-49.57218461319444, -49.57218959262325, -49.571855282237266], "dir": "SUCCESSFUL_RCTS/PAT32_SIM017_RCT_1_1"}], ["Event 778", [940, 1020], ["[H]N([H])[H]", "[H][N+]([H])([H])[H]"], ["[H][N+]([H])([H])[H]", "[H]N([H])[H]"], {"rxn_free_energy": -0.07313157076033747, "rxn_barrier": -1.2076943736087342, "ts": ["[H+:6]", "[H:1][N:2]([H:3])[H:4]", "[N:5]([H:7])([H:8])[H:9]"], "cat": {}, "energies": [-23.856966415774373, -23.857082959553065, -23.858891019120666], "dir": "SUCCESSFUL_RCTS/PAT8_SIM188_RCT_7_7"}], ["Event 779", [300, 1580], ["O=C=O", "[H]N([H])[H]", "[H]N([H])[H]", "[H]N([H])[H]"], ["[H]N([H])[H]", "[H]N([H])[H]", "[H]OC(=O)N([H])[H]"], {"rxn_free_energy": -0.9983585995842469, "rxn_barrier": 2.1028292396004407, "ts": ["[H+:11]", "[H:3][N:8]([H:9])[H:10]", "[N:12]([H:13])([H:14])[H:15]", "[N:1]([H:2])([H:4])[C:5](=[O:6])[O-:7]"], "cat": {}, "energies": [-73.07109360257519, -73.07268460468926, -73.06774249630223], "dir": "SUCCESSFUL_RCTS/PAT27_SIM185_RCT_1_10"}], ["Event 780", [540, 620], ["[H]N([H])C(=O)OC(=O)[O-]"], ["[H]N([H])C(=O)OC(=O)[O-]"], {"rxn_free_energy": 0.002432738324007943, "rxn_barrier": -0.11858354672470028, "ts": ["[C:1]([O:2][C:5](=[O:8])[O-:9])(=[O:3])[N:4]([H:6])[H:7]"], "cat": {}, "energies": [-86.86241344348181, -86.86240956662652, -86.86260242034204], "dir": "SUCCESSFUL_RCTS/PAT18_SIM026_RCT_6_6"}], ["Event 781", [1820, 1900], ["[H]N([H])C(=O)OC(=O)[O-]"], ["[H]N([H])C(=O)OC(=O)[O-]"], {"rxn_free_energy": -0.0005555687995473165, "rxn_barrier": -0.12072205425263013, "ts": ["[N:1]([H:2])([H:3])[C:4]([O:5][C:7](=[O:8])[O-:9])=[O:6]"], "cat": {}, "energies": [-86.86242839201165, -86.86242927737602, -86.86262077683571], "dir": "SUCCESSFUL_RCTS/PAT3_SIM087_RCT_23_23"}], ["Event 782", [1740, 1820], ["[H]N([H])C(=O)[O-]"], ["[H]N([H])C(=O)[O-]"], {"rxn_free_energy": -0.0015541139122688678, "rxn_barrier": 1.2677313213816408, "ts": ["[C:1](=[O:2])([O-:3])[N:4]([H:5])[H:6]"], "cat": {}, "energies": [-49.01546400771196, -49.01546648437568, -49.01344372841229], "dir": "SUCCESSFUL_RCTS/PAT13_SIM225_RCT_20_20"}], ["Event 783", [1340, 1420], ["[H]N([H])C(=O)OC(=O)[O-]"], ["[H]N([H])C(=O)OC(=O)[O-]"], {"rxn_free_energy": -0.003377542650815784, "rxn_barrier": -0.12388282198531632, "ts": ["[C:1]([O:2][C:5](=[O:8])[O-:9])(=[O:3])[N:4]([H:6])[H:7]"], "cat": {}, "energies": [-86.86241380372577, -86.86241918623813, -86.8626112256058], "dir": "SUCCESSFUL_RCTS/PAT4_SIM046_RCT_12_12"}], ["Event 784", [1180, 1260], ["[H]N([H])[H]", "[H]OC(=O)N([H])[H]"], ["[H]N([H])[H]", "[H]OC(=O)N([H])[H]"], {"rxn_free_energy": -0.002818128104151491, "rxn_barrier": -0.31458134553734307, "ts": ["[H:1][N:2]([H:3])[H:4]", "[H:5][O:11][C:9]([N:6]([H:7])[H:8])=[O:10]"], "cat": {}, "energies": [-61.33204049979752, -61.332044990816854, -61.33254182225421], "dir": "SUCCESSFUL_RCTS/PAT16_SIM196_RCT_11_11"}], ["Event 785", [1740, 1820], ["[H]N([H])C(=O)OC(=O)[O-]"], ["[H]N([H])C(=O)OC(=O)[O-]"], {"rxn_free_energy": 0.006286540647334505, "rxn_barrier": 4.915135101439778, "ts": ["[C:1](=[O:2])([O-:3])[O:4][C:5](=[O:6])[N:7]([H:8])[H:9]"], "cat": {}, "energies": [-86.86241466095571, -86.86240464261213, -86.85458181377977], "dir": "SUCCESSFUL_RCTS/PAT4_SIM041_RCT_12_12"}], ["Event 786", [1020, 1100], ["[H]OC(=O)N([H])[H]", "[H]N([H])[H]"], ["[H]OC(=O)N([H])[H]", "[H]N([H])[H]"], {"rxn_free_energy": -0.01471715305083341, "rxn_barrier": 10.42236807751192, "ts": ["[C:1](=[O:2])([O-:3])[N:4]([H:5])[H:6]", "[N@@+:7]([H:8])([H:9])([H:10])[H:11]"], "cat": {}, "energies": [-61.332020437974776, -61.33204389149301, -61.31541116586371], "dir": "SUCCESSFUL_RCTS/PAT20_SIM109_RCT_13_13"}], ["Event 787", [1340, 1420], ["[H]OC(=O)N([H])[H]", "[H]N([H])[H]"], ["[H]OC(=O)N([H])[H]", "[H]N([H])[H]"], {"rxn_free_energy": -0.001622085247951965, "rxn_barrier": -0.23494830244867038, "ts": ["[N:1]([H:2])([H:3])[C:4]([O:5][H:7])=[O:6]", "[N:8]([H:9])([H:10])[H:11]"], "cat": {}, "energies": [-61.3191176060624, -61.31912019104645, -61.31949202387785], "dir": "SUCCESSFUL_RCTS/PAT20_SIM101_RCT_7_7"}], ["Event 788", [1100, 1180], ["[H]OC(=O)N([H])[H]"], ["[H]OC(=O)N([H])[H]"], {"rxn_free_energy": 0.002986554671777761, "rxn_barrier": -0.1733224601425287, "ts": ["[N:1]([H:2])([H:3])[C:4]([O:5][H:6])=[O:7]"], "cat": {}, "energies": [-49.55947986236769, -49.559475102940766, -49.559756072139024], "dir": "SUCCESSFUL_RCTS/PAT17_SIM181_RCT_6_6"}], ["Event 789", [380, 460], ["[H]N([H])C(=O)OC(=O)[O-]"], ["[H]N([H])C(=O)OC(=O)[O-]"], {"rxn_free_energy": 0.002673187265298623, "rxn_barrier": 0.3244523298796834, "ts": ["[C:1]([O:2][C:5](=[O:8])[O-:9])(=[O:3])[N:4]([H:6])[H:7]"], "cat": {}, "energies": [-86.85282010866804, -86.85281584862902, -86.85230305563422], "dir": "SUCCESSFUL_RCTS/PAT22_SIM246_RCT_3_3"}], ["Event 790", [1100, 1180], ["[H]N([H])C(=O)OC(=O)[O-]"], ["[H]N([H])C(=O)OC(=O)[O-]"], {"rxn_free_energy": -0.002185753515135872, "rxn_barrier": 1.4309024737438607, "ts": ["[C:1](=[O:2])([O-:3])[O:4][C:5]([N:6]([H:7])[H:8])=[O:9]"], "cat": {}, "energies": [-86.85278335920644, -86.85278684246232, -86.85050304744101], "dir": "SUCCESSFUL_RCTS/PAT4_SIM213_RCT_8_8"}], ["Event 791", [1020, 1100], ["[H]N([H])C(=O)OC(=O)[O-]"], ["[H]N([H])C(=O)OC(=O)[O-]"], {"rxn_free_energy": -0.010175355685828337, "rxn_barrier": -0.12846534362624543, "ts": ["[N:1]([H:2])([H:3])[C:4]([O:5][C:7](=[O:8])[O-:9])=[O:6]"], "cat": {}, "energies": [-86.86241192488002, -86.86242814050877, -86.86261664954847], "dir": "SUCCESSFUL_RCTS/PAT23_SIM094_RCT_4_4"}], ["Event 792", [620, 1740], ["O=C=O", "[H]N([H])[H]"], ["[H]OC(=O)N([H])[H]"], {"rxn_free_energy": 1.2456144518893688, "rxn_barrier": 23.605450663310545, "ts": ["[C:1](=[O:2])([O-:3])[N:4]([H:6])[H:7]", "[H+:5]", "[N:8]([H:9])([H:10])[H:11]"], "cat": {"[H]N([H])[H]": 1}, "energies": [-61.321094898293, -61.31910986483198, -61.283476830071315], "dir": "SUCCESSFUL_RCTS/PAT21_SIM082_RCT_1_5"}], ["Event 793", [1260, 1340], ["[H]OC(=O)N([H])[H]"], ["[H]OC(=O)N([H])[H]"], {"rxn_free_energy": 0.004656539820960767, "rxn_barrier": -0.16980763772554094, "ts": ["[N:1]([H:2])([H:3])[C:4](=[O:5])[O:6][H:7]"], "cat": {}, "energies": [-49.55947727163537, -49.55946985089026, -49.55974788012286], "dir": "SUCCESSFUL_RCTS/PAT30_SIM245_RCT_11_11"}], ["Event 794", [1340, 1500], ["[H]OC(=O)N([H])[H]", "[H]N([H])[H]", "[H]OC(=O)N([H])[H]"], ["[H]N([H])[H]", "[H]OC(=O)N([H])[H]", "[H]OC(=O)N([H])[H]"], {"rxn_free_energy": 2.9609688800085183, "rxn_barrier": 12.531210304577497, "ts": ["[H:14][N@+:15]([H:16])([H:17])[H:18]", "[H:1][N@+:19]([H:20])([H:21])[H:22]", "[N:8]([H:9])([H:10])[C:11](=[O:12])[O-:13]", "[O:2]=[C:3]([O-:4])[N:5]([H:6])[H:7]"], "cat": {"[H]N([H])[H]": 1}, "energies": [-122.67265866740438, -122.66794001445768, -122.65268870661602], "dir": "SUCCESSFUL_RCTS/PAT29_SIM009_RCT_12_13"}], ["Event 795", [60, 140], ["O=C=O", "[H]N([H])[H]"], ["O=C=O", "[H]N([H])[H]"], {"rxn_free_energy": -0.001256363628303376, "rxn_barrier": -0.0012265885120708903, "ts": ["[C:1](=[O:2])=[O:3]", "[N:4]([H:5])([H:6])[H:7]"], "cat": {}, "energies": [-49.571883240283285, -49.571885242446825, -49.57188519499667], "dir": "SUCCESSFUL_RCTS/PAT32_SIM072_RCT_1_1"}], ["Event 796", [1420, 1500], ["[H]N([H])C(=O)OC(=O)[O-]"], ["[H]N([H])C(=O)OC(=O)[O-]"], {"rxn_free_energy": -0.0022128791428272904, "rxn_barrier": 0.32323070239481405, "ts": ["[N:1]([H:2])([H:3])[C:4]([O:5][C:6](=[O:7])[O-:8])=[O:9]"], "cat": {}, "energies": [-86.85281181342377, -86.85281533990754, -86.85229670719735], "dir": "SUCCESSFUL_RCTS/PAT3_SIM243_RCT_3_3"}], ["Event 797", [860, 940], ["[H]OC(=O)N([H])[H]", "[H]N([H])[H]"], ["[H]OC(=O)N([H])[H]", "[H]N([H])[H]"], {"rxn_free_energy": 0.00016083515285588137, "rxn_barrier": -0.23444613373415246, "ts": ["[H:1][O:2][C:3](=[O:4])[N:5]([H:6])[H:7]", "[N:8]([H:9])([H:10])[H:11]"], "cat": {}, "energies": [-61.31910431249721, -61.319104056187435, -61.31947793004762], "dir": "SUCCESSFUL_RCTS/PAT16_SIM160_RCT_7_7"}], ["Event 798", [1340, 1420], ["[H]N([H])C(=O)OC(=O)[O-]"], ["[H]N([H])C(=O)OC(=O)[O-]"], {"rxn_free_energy": 0.0015290665497168165, "rxn_barrier": -0.1200350247062416, "ts": ["[C:1](=[O:2])([O:3][C:5](=[O:6])[O-:7])[N:4]([H:8])[H:9]"], "cat": {}, "energies": [-86.862412725179, -86.8624102884312, -86.86260401514049], "dir": "SUCCESSFUL_RCTS/PAT3_SIM093_RCT_7_7"}], ["Event 799", [940, 1020], ["[H]OC(=O)N([H])[H]", "[H]N([H])[H]"], ["[H]OC(=O)N([H])[H]", "[H]N([H])[H]"], {"rxn_free_energy": -8.073753605004754, "rxn_barrier": 2.455902804605335, "ts": ["[N:1]([H:2])([H:3])[C:4]([O:5][H:6])=[O:7]", "[N:8]([H:9])([H:10])[H:11]"], "cat": {}, "energies": [-61.31912814763684, -61.331994625733365, -61.315214377018044], "dir": "SUCCESSFUL_RCTS/PAT11_SIM014_RCT_2_2"}], ["Event 800", [1500, 1580], ["[H]N([H])C(=O)OC(=O)[O-]"], ["[H]N([H])C(=O)OC(=O)[O-]"], {"rxn_free_energy": -0.006300479960782028, "rxn_barrier": 4.903906652371078, "ts": ["[N:1]([H:2])([H:3])[C:4]([O:5][C:7](=[O:8])[O-:9])=[O:6]"], "cat": {}, "energies": [-86.8624187970246, -86.86242883758212, -86.85460384370586], "dir": "SUCCESSFUL_RCTS/PAT26_SIM156_RCT_12_12"}], ["Event 801", [1500, 1580], ["[H]N([H])[H]", "[H][N+]([H])([H])[H]"], ["[H]N([H])[H]", "[H][N+]([H])([H])[H]"], {"rxn_free_energy": 0.0006320370292692382, "rxn_barrier": -1.1681231319197782, "ts": ["[H+:9]", "[N:1]([H:2])([H:3])[H:4]", "[N:5]([H:6])([H:7])[H:8]"], "cat": {}, "energies": [-23.857089390978917, -23.857088383753407, -23.858950932886955], "dir": "SUCCESSFUL_RCTS/PAT8_SIM099_RCT_6_6"}], ["Event 802", [620, 700], ["[H]N([H])C(=O)[O-]"], ["[H]N([H])C(=O)[O-]"], {"rxn_free_energy": -0.002431240605363847, "rxn_barrier": 10.011643775361554, "ts": ["[C:1](=[O:2])([O-:3])[N:4]([H:5])[H:6]"], "cat": {}, "energies": [-49.01546416894592, -49.015468043414415, -48.999509434426145], "dir": "SUCCESSFUL_RCTS/PAT25_SIM104_RCT_5_5"}], ["Event 803", [780, 860], ["[H]N([H])C(=O)[O-]"], ["[H]N([H])C(=O)[O-]"], {"rxn_free_energy": -0.00544498453907093, "rxn_barrier": 1.2659324737082898, "ts": ["[N:1]([H:2])([H:3])[C:4](=[O:5])[O-:6]"], "cat": {}, "energies": [-49.01546844006117, -49.01547711728588, -49.01345102743731], "dir": "SUCCESSFUL_RCTS/PAT13_SIM238_RCT_2_2"}], ["Event 804", [620, 700], ["[H]N([H])C(=O)OC(=O)[O-]"], ["[H]N([H])C(=O)OC(=O)[O-]"], {"rxn_free_energy": 0.0013369012546090887, "rxn_barrier": 4.90742157513505, "ts": ["[C:1](=[O:2])([O-:3])[O:4][C:5]([N:6]([H:7])[H:8])=[O:9]"], "cat": {}, "energies": [-86.86241860207393, -86.86241647156419, -86.85459804731143], "dir": "SUCCESSFUL_RCTS/PAT5_SIM158_RCT_7_7"}], ["Event 805", [1340, 1420], ["[H]OC(=O)N([H])[H]", "[H]N([H])[H]"], ["[H]OC(=O)N([H])[H]", "[H]N([H])[H]"], {"rxn_free_energy": -0.02654873919729375, "rxn_barrier": -0.3226511994573491, "ts": ["[H:1][O:2][C:3]([N:6]([H:4])[H:5])=[O:7]", "[N:8]([H:9])([H:10])[H:11]"], "cat": {}, "energies": [-61.33199865726047, -61.33204096580592, -61.332512839980645], "dir": "SUCCESSFUL_RCTS/PAT12_SIM099_RCT_5_5"}], ["Event 806", [1820, 1900], ["[H]N([H])C(=O)OC(=O)[O-]"], ["[H]N([H])C(=O)OC(=O)[O-]"], {"rxn_free_energy": -0.0005555697358694829, "rxn_barrier": -0.1207227790997473, "ts": ["[N:1]([H:2])([H:3])[C:4]([O:5][C:7](=[O:8])[O-:9])=[O:6]"], "cat": {}, "energies": [-86.86242839201176, -86.86242927737763, -86.86262077799095], "dir": "SUCCESSFUL_RCTS/PAT5_SIM087_RCT_23_23"}], ["Event 807", [780, 860], ["[H]N([H])[H]", "[H]OC(=O)N([H])[H]"], ["[H]N([H])[H]", "[H]OC(=O)N([H])[H]"], {"rxn_free_energy": -8.101381110486475, "rxn_barrier": 2.4303140964199366, "ts": ["[H:8][N:9]([H:10])[H:11]", "[N:1]([H:2])([H:3])[C:4](=[O:5])[O:6][H:7]"], "cat": {}, "energies": [-61.31912181738495, -61.33203232316817, -61.31524882538903], "dir": "SUCCESSFUL_RCTS/PAT7_SIM226_RCT_4_4"}], ["Event 808", [940, 1740], ["[H]OC(=O)N([H])[H]", "[H]N([H])[H]", "[H]N([H])[H]"], ["[H]OC(=O)N([H])[H]", "[H]N([H])[H]", "[H]N([H])[H]"], {"rxn_free_energy": -0.0065969794922215216, "rxn_barrier": 17.05737907740774, "ts": ["[C:1](=[O:2])([O-:3])[N:4]([H:6])[H:7]", "[H:5][N:13]([H:14])[H:15]", "[N@@+:8]([H:9])([H:10])([H:11])[H:12]"], "cat": {}, "energies": [-73.08632590704356, -73.08633642010803, -73.05914296277491], "dir": "SUCCESSFUL_RCTS/PAT38_SIM111_RCT_3_10"}], ["Event 809", [1260, 1340], ["[H]OC(=O)N([H])[H]"], ["[H]OC(=O)N([H])[H]"], {"rxn_free_energy": -0.00017856371306564968, "rxn_barrier": -0.17285885824823355, "ts": ["[H:1][O:2][C:3]([N:4]([H:5])[H:6])=[O:7]"], "cat": {}, "energies": [-49.559479948255174, -49.5594802328175, -49.55975541922224], "dir": "SUCCESSFUL_RCTS/PAT30_SIM180_RCT_16_16"}], ["Event 810", [620, 700], ["[H]OC(=O)N([H])[H]", "[H]N([H])[H]"], ["[H]OC(=O)N([H])[H]", "[H]N([H])[H]"], {"rxn_free_energy": 0.021557099990332944, "rxn_barrier": -0.22644293634840865, "ts": ["[N:1]([H:2])([H:3])[C:4](=[O:5])[O:6][H:7]", "[N:8]([H:9])([H:10])[H:11]"], "cat": {}, "energies": [-61.31909909983419, -61.319064746054224, -61.319459963346155], "dir": "SUCCESSFUL_RCTS/PAT27_SIM029_RCT_8_8"}], ["Event 811", [1820, 1900], ["[H]N([H])C(=O)OC(=O)[O-]"], ["[H]N([H])C(=O)OC(=O)[O-]"], {"rxn_free_energy": 0.0021259305275651316, "rxn_barrier": -0.11996016279738839, "ts": ["[C:1](=[O:2])([O:3][C:5](=[O:8])[O-:9])[N:4]([H:6])[H:7]"], "cat": {}, "energies": [-86.86242937955771, -86.86242599163681, -86.86262055021793], "dir": "SUCCESSFUL_RCTS/PAT3_SIM241_RCT_17_17"}], ["Event 812", [1500, 1580], ["[H]OC(=O)N([H])[H]", "[H]N([H])[H]"], ["[H]OC(=O)N([H])[H]", "[H]N([H])[H]"], {"rxn_free_energy": -0.0006409579613238706, "rxn_barrier": -0.31728972516236326, "ts": ["[N:1]([H:2])([H:3])[C:4](=[O:5])[O:6][H:7]", "[N:8]([H:9])([H:10])[H:11]"], "cat": {}, "energies": [-61.33201603793315, -61.33201705937522, -61.33252167651203], "dir": "SUCCESSFUL_RCTS/PAT7_SIM168_RCT_11_11"}], ["Event 813", [860, 940], ["[H]N([H])C(=O)OC(=O)[O-]"], ["[H]N([H])C(=O)OC(=O)[O-]"], {"rxn_free_energy": 0.00685077739137509, "rxn_barrier": 3.2600032965725068, "ts": ["[N:1]([H:2])([H:3])[C:4]([O:5][C:7](=[O:8])[O-:9])=[O:6]"], "cat": {}, "energies": [-86.85281505287831, -86.85280413535698, -86.84761985333891], "dir": "SUCCESSFUL_RCTS/PAT26_SIM135_RCT_7_7"}], ["Event 814", [1500, 1580], ["[H]OC(=O)N([H])[H]"], ["[H]OC(=O)N([H])[H]"], {"rxn_free_energy": -0.005210976714017072, "rxn_barrier": -0.17572927685551906, "ts": ["[N:1]([H:2])([H:3])[C:4]([O:5][H:7])=[O:6]"], "cat": {}, "energies": [-49.55947176207772, -49.55948006638338, -49.5597518073952], "dir": "SUCCESSFUL_RCTS/PAT30_SIM196_RCT_13_13"}], ["Event 815", [1900, 1980], ["O=C=O", "[H]N([H])[H]"], ["O=C=O", "[H]N([H])[H]"], {"rxn_free_energy": -0.017680174660522918, "rxn_barrier": -0.008764764802177133, "ts": ["[C:1](=[O:2])=[O:3]", "[N:4]([H:5])([H:6])[H:7]"], "cat": {}, "energies": [-49.57185896676826, -49.571887142210706, -49.571872934454156], "dir": "SUCCESSFUL_RCTS/PAT29_SIM135_RCT_16_16"}], ["Event 816", [1340, 1420], ["[H]OC(=O)N([H])[H]", "[H]N([H])[H]"], ["[H]OC(=O)N([H])[H]", "[H]N([H])[H]"], {"rxn_free_energy": 0.004167012637239551, "rxn_barrier": 0.08650181698445085, "ts": ["[C:1]([O:2][H:5])(=[O:3])[N:4]([H:6])[H:7]", "[N:8]([H:9])([H:10])[H:11]"], "cat": {}, "energies": [-61.319112435845945, -61.3191057952201, -61.31897458500382], "dir": "SUCCESSFUL_RCTS/PAT42_SIM220_RCT_4_4"}], ["Event 817", [1900, 1980], ["[H]OC(=O)N([H])[H]", "[H]N([H])[H]"], ["[H]OC(=O)N([H])[H]", "[H]N([H])[H]"], {"rxn_free_energy": 0.0020099797835230293, "rxn_barrier": -0.3104997002188215, "ts": ["[C:1]([O:2][H:7])(=[O:3])[N:4]([H:5])[H:6]", "[N:8]([H:9])([H:10])[H:11]"], "cat": {}, "energies": [-61.33203938193294, -61.33203617879322, -61.332534199806666], "dir": "SUCCESSFUL_RCTS/PAT16_SIM206_RCT_17_17"}], ["Event 818", [1020, 1100], ["[H]N([H])[H]", "[H]OC(=O)N([H])[H]"], ["[H]N([H])[H]", "[H]OC(=O)N([H])[H]"], {"rxn_free_energy": 0.003700900868955714, "rxn_barrier": -0.30999405685287196, "ts": ["[H:1][N:2]([H:3])[H:4]", "[H:5][O:11][C:9]([N:6]([H:7])[H:8])=[O:10]"], "cat": {}, "energies": [-61.33204370470569, -61.332037806883896, -61.33253771677711], "dir": "SUCCESSFUL_RCTS/PAT32_SIM050_RCT_9_9"}], ["Event 819", [1180, 1260], ["[H]N([H])C(=O)OC(=O)[O-]"], ["[H]N([H])C(=O)OC(=O)[O-]"], {"rxn_free_energy": -0.012933236751017249, "rxn_barrier": 1.4285952526521843, "ts": ["[N:1]([H:2])([H:3])[C:4]([O:5][C:6](=[O:7])[O-:8])=[O:9]"], "cat": {}, "energies": [-86.85278467607809, -86.85280528671541, -86.85050804114144], "dir": "SUCCESSFUL_RCTS/PAT23_SIM047_RCT_17_17"}], ["Event 820", [540, 620], ["[H]N([H])C(=O)OC(=O)[O-]"], ["[H]N([H])C(=O)OC(=O)[O-]"], {"rxn_free_energy": -0.00042703891051685617, "rxn_barrier": 7.462977822622315, "ts": ["[C:1]([O:2][C:5](=[O:6])[O-:7])(=[O:3])[N:4]([H:8])[H:9]"], "cat": {}, "energies": [-86.86242661558992, -86.86242729612677, -86.85053348070034], "dir": "SUCCESSFUL_RCTS/PAT4_SIM115_RCT_5_5"}], ["Event 821", [940, 1020], ["[H]N([H])C(=O)[O-]"], ["[H]N([H])C(=O)[O-]"], {"rxn_free_energy": 0.005962487477506592, "rxn_barrier": 1.2682426241596612, "ts": ["[N:1]([H:2])([H:3])[C:4](=[O:5])[O-:6]"], "cat": {}, "energies": [-49.015473122339756, -49.01546362041311, -49.013452028218836], "dir": "SUCCESSFUL_RCTS/PAT25_SIM247_RCT_8_8"}], ["Event 822", [1100, 1180], ["[H]OC(=O)N([H])[H]", "[H]N([H])[H]"], ["[H]OC(=O)N([H])[H]", "[H]N([H])[H]"], {"rxn_free_energy": -0.00148190670415012, "rxn_barrier": -0.22843439958082132, "ts": ["[C:1](=[O:2])([O:3][H:7])[N:4]([H:5])[H:6]", "[N:8]([H:9])([H:10])[H:11]"], "cat": {}, "energies": [-61.31911591375035, -61.31911827534337, -61.31947995089373], "dir": "SUCCESSFUL_RCTS/PAT20_SIM148_RCT_9_9"}], ["Event 823", [1020, 1100], ["[H]OC(=O)N([H])[H]", "[H]N([H])[H]"], ["[H]OC(=O)N([H])[H]", "[H]N([H])[H]"], {"rxn_free_energy": 8.099749816469888, "rxn_barrier": 10.538479834148847, "ts": ["[N:1]([H:2])([H:3])[C:4]([O:5][H:7])=[O:6]", "[N:8]([H:9])([H:10])[H:11]"], "cat": {}, "energies": [-61.33199462573142, -61.31908671960751, -61.315200315849], "dir": "SUCCESSFUL_RCTS/PAT21_SIM014_RCT_5_5"}], ["Event 824", [1020, 1100], ["[H]N([H])C(=O)[O-]"], ["[H]N([H])C(=O)[O-]"], {"rxn_free_energy": -0.0006265697571950355, "rxn_barrier": 10.018603297427816, "ts": ["[N:1]([H:2])([H:3])[C:4](=[O:5])[O-:6]"], "cat": {}, "energies": [-49.01547377106034, -49.01547476957311, -48.999507945721774], "dir": "SUCCESSFUL_RCTS/PAT25_SIM151_RCT_7_7"}], ["Event 825", [380, 460], ["[H]N([H])[H]", "[H]OC(=O)N([H])[H]"], ["[H]N([H])[H]", "[H]OC(=O)N([H])[H]"], {"rxn_free_energy": -0.002139053631145437, "rxn_barrier": -0.2350075658945731, "ts": ["[H:8][N:9]([H:10])[H:11]", "[N:1]([H:2])([H:3])[C:4]([O:5][H:6])=[O:7]"], "cat": {}, "energies": [-61.3191029236102, -61.31910633244431, -61.31947743586894], "dir": "SUCCESSFUL_RCTS/PAT28_SIM054_RCT_4_4"}], ["Event 826", [1740, 1820], ["[H]OC(=O)N([H])[H]"], ["[H]OC(=O)N([H])[H]"], {"rxn_free_energy": -0.0007166504592775667, "rxn_barrier": -0.1708602899357011, "ts": ["[N:1]([H:2])([H:3])[C:4]([O:5][H:6])=[O:7]"], "cat": {}, "energies": [-49.559476567704756, -49.55947770977174, -49.55974885371763], "dir": "SUCCESSFUL_RCTS/PAT17_SIM016_RCT_24_24"}], ["Event 827", [700, 780], ["[H]N([H])C(=O)OC(=O)[O-]"], ["[H]N([H])C(=O)OC(=O)[O-]"], {"rxn_free_energy": -0.0022392406246226244, "rxn_barrier": -0.12247138461738119, "ts": ["[N:1]([H:2])([H:3])[C:4](=[O:5])[O:6][C:7](=[O:8])[O-:9]"], "cat": {}, "energies": [-86.8624257497465, -86.8624293182404, -86.86262092233471], "dir": "SUCCESSFUL_RCTS/PAT5_SIM107_RCT_6_6"}], ["Event 828", [1100, 1180], ["[H]N([H])[H]", "[H]OC(=O)N([H])[H]"], ["[H]N([H])[H]", "[H]OC(=O)N([H])[H]"], {"rxn_free_energy": -8.135806957102288, "rxn_barrier": 2.4121071939476013, "ts": ["[H:8][N:9]([H:10])[H:11]", "[N:1]([H:2])([H:3])[C:4](=[O:5])[O:6][H:7]"], "cat": {}, "energies": [-61.319061979300415, -61.3320273467283, -61.31521800214979], "dir": "SUCCESSFUL_RCTS/PAT21_SIM189_RCT_5_5"}], ["Event 829", [1580, 1660], ["[H]N([H])C(=O)OC(=O)[O-]"], ["[H]N([H])C(=O)OC(=O)[O-]"], {"rxn_free_energy": 0.0010377567557269885, "rxn_barrier": 7.465388774557566, "ts": ["[C:1]([O:2][C:7](=[O:8])[O-:9])(=[O:3])[N:4]([H:5])[H:6]"], "cat": {}, "energies": [-86.8624277876367, -86.86242613384898, -86.850530810611], "dir": "SUCCESSFUL_RCTS/PAT24_SIM182_RCT_10_10"}], ["Event 830", [1420, 1500], ["[H]OC(=O)N([H])[H]"], ["[H]OC(=O)N([H])[H]"], {"rxn_free_energy": -0.002581077397027663, "rxn_barrier": -0.1786273444945871, "ts": ["[C:1]([O:2][H:5])(=[O:3])[N:4]([H:6])[H:7]"], "cat": {}, "energies": [-49.559471918441396, -49.55947603169248, -49.55975658217128], "dir": "SUCCESSFUL_RCTS/PAT30_SIM096_RCT_8_8"}], ["Event 831", [140, 220], ["O=C=O", "[H]N([H])[H]"], ["O=C=O", "[H]N([H])[H]"], {"rxn_free_energy": -0.008352312110092613, "rxn_barrier": -0.005810713051834135, "ts": ["[C:1](=[O:2])=[O:3]", "[N:4]([H:5])([H:6])[H:7]"], "cat": {}, "energies": [-49.571868089548644, -49.571881399942555, -49.571877349604854], "dir": "SUCCESSFUL_RCTS/PAT8_SIM105_RCT_2_2"}], ["Event 832", [140, 220], ["O=C=O", "[H]N([H])[H]"], ["O=C=O", "[H]N([H])[H]"], {"rxn_free_energy": -0.018131362425464852, "rxn_barrier": -0.0038941059275359184, "ts": ["[C:5](=[O:6])=[O:7]", "[N:1]([H:2])([H:3])[H:4]"], "cat": {}, "energies": [-49.57185484811347, -49.5718837425768, -49.5718610538303], "dir": "SUCCESSFUL_RCTS/PAT31_SIM043_RCT_1_1"}], ["Event 833", [1180, 1260], ["[H]OC(=O)N([H])[H]"], ["[H]OC(=O)N([H])[H]"], {"rxn_free_energy": -0.002168584099771856, "rxn_barrier": 2.2449977132555556, "ts": ["[N:1]([H:2])([H:3])[C:4]([O:5][H:6])=[O:7]"], "cat": {}, "energies": [-49.5594751029408, -49.559478558835195, -49.55589743444638], "dir": "SUCCESSFUL_RCTS/PAT30_SIM181_RCT_7_7"}], ["Event 834", [1660, 1740], ["[H]N([H])C(=O)OC(=O)[O-]"], ["[H]N([H])C(=O)OC(=O)[O-]"], {"rxn_free_energy": -0.00021738436576907818, "rxn_barrier": 3.2581536799864224, "ts": ["[N:1]([H:2])([H:3])[C:4](=[O:5])[O:6][C:7](=[O:8])[O-:9]"], "cat": {}, "energies": [-86.85281166919316, -86.85281201562077, -86.84761941723582], "dir": "SUCCESSFUL_RCTS/PAT22_SIM069_RCT_15_15"}], ["Event 835", [1580, 1660], ["[H]N([H])C(=O)OC(=O)[O-]"], ["[H]N([H])C(=O)OC(=O)[O-]"], {"rxn_free_energy": 0.008817052915460309, "rxn_barrier": 0.32793386062190205, "ts": ["[C:1](=[O:2])([O:3][C:7](=[O:8])[O-:9])[N:4]([H:5])[H:6]"], "cat": {}, "energies": [-86.85280929523019, -86.85279524421702, -86.85228669396673], "dir": "SUCCESSFUL_RCTS/PAT15_SIM118_RCT_16_16"}], ["Event 836", [860, 940], ["O=C=O", "[H]N([H])[H]"], ["O=C=O", "[H]N([H])[H]"], {"rxn_free_energy": 0.2038671067031844, "rxn_barrier": 0.20839112468797943, "ts": ["[C:5](=[O:6])=[O:7]", "[N:1]([H:2])([H:3])[H:4]"], "cat": {}, "energies": [-49.57220280426247, -49.57187791799626, -49.571870708440315], "dir": "SUCCESSFUL_RCTS/PAT12_SIM215_RCT_4_4"}], ["Event 837", [1260, 1340], ["[H]N([H])C(=O)[O-]"], ["[H]N([H])C(=O)[O-]"], {"rxn_free_energy": 0.0038839656610226503, "rxn_barrier": 1.2692574746407341, "ts": ["[N:1]([H:2])([H:3])[C:4](=[O:5])[O-:6]"], "cat": {}, "energies": [-49.01547762019738, -49.01547143064026, -49.01345490879259], "dir": "SUCCESSFUL_RCTS/PAT10_SIM069_RCT_5_5"}], ["Event 838", [700, 780], ["[H]OC(=O)N([H])[H]", "[H]N([H])[H]"], ["[H]OC(=O)N([H])[H]", "[H]N([H])[H]"], {"rxn_free_energy": 0.0025990699019974813, "rxn_barrier": 0.4779530357027683, "ts": ["[C:5]([O:6][H:9])(=[O:7])[N:8]([H:10])[H:11]", "[H:1][N:2]([H:3])[H:4]"], "cat": {}, "energies": [-61.332016072163846, -61.33201193023958, -61.33125439766077], "dir": "SUCCESSFUL_RCTS/PAT16_SIM060_RCT_5_5"}], ["Event 839", [1580, 1660], ["[H]N([H])C(=O)OC(=O)[O-]"], ["[H]N([H])C(=O)OC(=O)[O-]"], {"rxn_free_energy": -0.002137353729334862, "rxn_barrier": -0.12115680010223802, "ts": ["[C:1]([O:2][C:5](=[O:8])[O-:9])(=[O:3])[N:4]([H:6])[H:7]"], "cat": {}, "energies": [-86.86241560862612, -86.86241901475124, -86.86260868626894], "dir": "SUCCESSFUL_RCTS/PAT23_SIM080_RCT_19_19"}], ["Event 840", [780, 860], ["[H]N([H])C(=O)OC(=O)[O-]"], ["[H]N([H])C(=O)OC(=O)[O-]"], {"rxn_free_energy": 0.0019691442546909033, "rxn_barrier": -0.11992717546299278, "ts": ["[C:1](=[O:2])([O-:3])[O:4][C:5](=[O:6])[N:7]([H:8])[H:9]"], "cat": {}, "energies": [-86.86241489536256, -86.86241175729907, -86.86260601345357], "dir": "SUCCESSFUL_RCTS/PAT18_SIM123_RCT_12_12"}], ["Event 841", [1740, 1820], ["[H]OC(=O)N([H])[H]"], ["[H]OC(=O)N([H])[H]"], {"rxn_free_energy": 0.0015678295205161135, "rxn_barrier": -0.22913484714552054, "ts": ["[C:1]([O:2][H:5])(=[O:3])[N:4]([H:6])[H:7]"], "cat": {}, "energies": [-49.57199701219088, -49.57199451366972, -49.57236216558002], "dir": "SUCCESSFUL_RCTS/PAT17_SIM090_RCT_14_14"}], ["Event 842", [1180, 1260], ["[H]N([H])[H]", "[H][N+]([H])([H])[H]"], ["[H][N+]([H])([H])[H]", "[H]N([H])[H]"], {"rxn_free_energy": 0.0013514992015912278, "rxn_barrier": -1.1649490703696874, "ts": ["[H+:5]", "[N:1]([H:2])([H:3])[H:4]", "[N:6]([H:7])([H:8])[H:9]"], "cat": {}, "energies": [-23.857093722106534, -23.857091568333242, -23.858950205773336], "dir": "SUCCESSFUL_RCTS/PAT38_SIM025_RCT_12_12"}], ["Event 843", [460, 540], ["[H]N([H])[H]", "[H][N+]([H])([H])[H]"], ["[H][N+]([H])([H])[H]", "[H]N([H])[H]"], {"rxn_free_energy": 0.006073098044061897, "rxn_barrier": -1.1612584393698382, "ts": ["[H+:2]", "[N:1]([H:3])([H:4])[H:5]", "[N:6]([H:7])([H:8])[H:9]"], "cat": {}, "energies": [-23.85704187582933, -23.857032197631707, -23.858892478040588], "dir": "SUCCESSFUL_RCTS/PAT2_SIM115_RCT_3_3"}], ["Event 844", [940, 1020], ["[H]OC(=O)N([H])[H]", "[H]N([H])[H]"], ["[H]OC(=O)N([H])[H]", "[H]N([H])[H]"], {"rxn_free_energy": -0.023035126423830207, "rxn_barrier": 0.47011999545770033, "ts": ["[C:5](=[O:6])([O:7][H:9])[N:8]([H:10])[H:11]", "[N:1]([H:2])([H:3])[H:4]"], "cat": {}, "energies": [-61.331988929102174, -61.33202563829149, -61.33123973747208], "dir": "SUCCESSFUL_RCTS/PAT32_SIM057_RCT_9_9"}], ["Event 845", [620, 700], ["[H][N+]([H])([H])[H]", "[H]N([H])[H]"], ["[H]N([H])[H]", "[H][N+]([H])([H])[H]"], {"rxn_free_energy": -0.002855141860172779, "rxn_barrier": 9.286648541599185, "ts": ["[H:1][N:2]([H:3])[H:5]", "[H:4][N@+:6]([H:7])([H:8])[H:9]"], "cat": {}, "energies": [-23.85707806155168, -23.857082611556795, -23.842278692398704], "dir": "SUCCESSFUL_RCTS/PAT38_SIM033_RCT_6_6"}], ["Event 846", [540, 620], ["[H]N([H])C(=O)OC(=O)[O-]"], ["[H]N([H])C(=O)OC(=O)[O-]"], {"rxn_free_energy": -0.0026777373808293706, "rxn_barrier": -0.12268035403290638, "ts": ["[N:1]([H:2])([H:3])[C:4](=[O:5])[O:6][C:7](=[O:8])[O-:9]"], "cat": {}, "energies": [-86.86241973710993, -86.8624240044001, -86.86261524271553], "dir": "SUCCESSFUL_RCTS/PAT23_SIM228_RCT_3_3"}], ["Event 847", [540, 620], ["[H]N([H])[H]", "[H]OC(=O)N([H])[H]"], ["[H]N([H])[H]", "[H]OC(=O)N([H])[H]"], {"rxn_free_energy": 0.01802805218672375, "rxn_barrier": -0.30128925546429713, "ts": ["[H:8][N:9]([H:10])[H:11]", "[N:1]([H:2])([H:3])[C:4]([O:5][H:6])=[O:7]"], "cat": {}, "energies": [-61.33203475826335, -61.33200602843706, -61.33251489820764], "dir": "SUCCESSFUL_RCTS/PAT7_SIM146_RCT_12_12"}], ["Event 848", [1100, 1180], ["[H]OC(=O)N([H])[H]"], ["[H]OC(=O)N([H])[H]"], {"rxn_free_energy": 0.000297973106347726, "rxn_barrier": -0.17278304641824907, "ts": ["[C:1]([O:2][H:5])(=[O:3])[N:4]([H:6])[H:7]"], "cat": {}, "energies": [-49.559475338318535, -49.559474863463265, -49.559750688470515], "dir": "SUCCESSFUL_RCTS/PAT17_SIM080_RCT_11_11"}], ["Event 849", [1020, 1100], ["[H]N([H])C(=O)[O-]"], ["[H]N([H])C(=O)[O-]"], {"rxn_free_energy": 0.0029176342888640864, "rxn_barrier": 10.015627470858984, "ts": ["[C:1](=[O:2])([O-:3])[N:4]([H:5])[H:6]"], "cat": {}, "energies": [-49.01547034107977, -49.0154656914856, -48.999509258071626], "dir": "SUCCESSFUL_RCTS/PAT13_SIM013_RCT_9_9"}], ["Event 850", [1420, 1500], ["[H]N([H])[H]", "[H]OC(=O)N([H])[H]"], ["[H]N([H])[H]", "[H]OC(=O)N([H])[H]"], {"rxn_free_energy": -0.004245483524085898, "rxn_barrier": -0.31460718930877785, "ts": ["[H:8][N:9]([H:10])[H:11]", "[N:1]([H:2])([H:3])[C:4](=[O:5])[O:6][H:7]"], "cat": {}, "energies": [-61.33201986850614, -61.33202663418459, -61.33252123214792], "dir": "SUCCESSFUL_RCTS/PAT29_SIM057_RCT_12_12"}], ["Event 851", [860, 940], ["[H]OC(=O)N([H])[H]", "[H]N([H])[H]"], ["[H]OC(=O)N([H])[H]", "[H]N([H])[H]"], {"rxn_free_energy": -0.0015344901289859223, "rxn_barrier": 0.08684456303268777, "ts": ["[C:1](=[O:2])([O:3][H:7])[N:4]([H:5])[H:6]", "[H:8][N:9]([H:10])[H:11]"], "cat": {}, "energies": [-61.319105701856806, -61.31910814724771, -61.31896730480845], "dir": "SUCCESSFUL_RCTS/PAT9_SIM209_RCT_8_8"}], ["Event 852", [60, 1020], ["O=C=O", "[H]N([H])[H]", "[H]N([H])[H]"], ["[H]N([H])[H]", "[H]OC(=O)N([H])[H]"], {"rxn_free_energy": 1.2703085324324639, "rxn_barrier": 23.631671507318348, "ts": ["[H+:2]", "[N:1]([H:3])([H:4])[C:5](=[O:6])[O-:7]", "[N:8]([H:9])([H:10])[H:11]"], "cat": {}, "energies": [-61.321141702167736, -61.319117315778456, -61.28348184794024], "dir": "SUCCESSFUL_RCTS/PAT12_SIM029_RCT_1_9"}], ["Event 853", [380, 460], ["[H]N([H])C(=O)[O-]"], ["[H]N([H])C(=O)[O-]"], {"rxn_free_energy": -0.0011160511190928945, "rxn_barrier": 1.2626675310611764, "ts": ["[N:1]([H:2])([H:3])[C:4](=[O:5])[O-:6]"], "cat": {}, "energies": [-49.01546470012161, -49.01546647868063, -49.01345249056873], "dir": "SUCCESSFUL_RCTS/PAT25_SIM057_RCT_5_5"}], ["Event 854", [1500, 1580], ["[H]N([H])C(=O)[O-]"], ["[H]N([H])C(=O)[O-]"], {"rxn_free_energy": -0.000538902528046144, "rxn_barrier": 10.015385425243172, "ts": ["[C:1](=[O:2])([O-:3])[N:4]([H:5])[H:6]"], "cat": {}, "energies": [-49.01546410382813, -49.015464962632834, -48.99950340654821], "dir": "SUCCESSFUL_RCTS/PAT25_SIM138_RCT_13_13"}], ["Event 855", [1820, 1900], ["[H]OC(=O)N([H])[H]", "[H]N([H])[H]"], ["[H]OC(=O)N([H])[H]", "[H]N([H])[H]"], {"rxn_free_energy": -0.005180369198461243, "rxn_barrier": -0.31560855159642315, "ts": ["[C:1](=[O:2])([O:3][H:7])[N:4]([H:5])[H:6]", "[H:8][N:9]([H:10])[H:11]"], "cat": {}, "energies": [-61.33202917396059, -61.33203742948957, -61.33253213339122], "dir": "SUCCESSFUL_RCTS/PAT14_SIM016_RCT_25_25"}], ["Event 856", [860, 940], ["[H]N([H])[H]", "[H]OC(=O)N([H])[H]"], ["[H]N([H])[H]", "[H]OC(=O)N([H])[H]"], {"rxn_free_energy": 0.0018461246126927479, "rxn_barrier": 0.48027656255515955, "ts": ["[H:8][N:9]([H:10])[H:11]", "[N:1]([H:2])([H:3])[C:4]([O:5][H:7])=[O:6]"], "cat": {}, "energies": [-61.332029703797424, -61.332026761780234, -61.331264326480415], "dir": "SUCCESSFUL_RCTS/PAT16_SIM034_RCT_9_9"}], ["Event 857", [460, 540], ["[H]N([H])C(=O)OC(=O)[O-]"], ["[H]N([H])C(=O)OC(=O)[O-]"], {"rxn_free_energy": -0.0007270686262098423, "rxn_barrier": 3.2605413136474324, "ts": ["[C:1]([O:2][C:5](=[O:8])[O-:9])(=[O:3])[N:4]([H:6])[H:7]"], "cat": {}, "energies": [-86.85281584862292, -86.85281700729249, -86.8476197916899], "dir": "SUCCESSFUL_RCTS/PAT18_SIM246_RCT_4_4"}], ["Event 858", [540, 620], ["[H]N([H])C(=O)OC(=O)[O-]"], ["[H]N([H])C(=O)OC(=O)[O-]"], {"rxn_free_energy": -0.0010499849983780934, "rxn_barrier": -0.12137208572416434, "ts": ["[C:1](=[O:2])([O:3][C:5](=[O:6])[O-:7])[N:4]([H:8])[H:9]"], "cat": {}, "energies": [-86.86242354013493, -86.8624252134098, -86.86261696086076], "dir": "SUCCESSFUL_RCTS/PAT5_SIM024_RCT_4_4"}], ["Event 859", [1020, 1100], ["[H]N([H])[H]", "[H][N+]([H])([H])[H]"], ["[H][N+]([H])([H])[H]", "[H]N([H])[H]"], {"rxn_free_energy": -0.0004101636563668052, "rxn_barrier": -1.1652327436763243, "ts": ["[H+:3]", "[N:1]([H:2])([H:4])[H:5]", "[N:6]([H:7])([H:8])[H:9]"], "cat": {}, "energies": [-23.857022539100683, -23.85702319274482, -23.85887947483434], "dir": "SUCCESSFUL_RCTS/PAT6_SIM122_RCT_5_5"}], ["Event 860", [1420, 1500], ["[H]N([H])C(=O)OC(=O)[O-]"], ["[H]N([H])C(=O)OC(=O)[O-]"], {"rxn_free_energy": 0.011307506146726638, "rxn_barrier": -0.1178537060409191, "ts": ["[C:1](=[O:2])([O-:3])[O:4][C:5](=[O:6])[N:7]([H:8])[H:9]"], "cat": {}, "energies": [-86.86242904184351, -86.86241102199955, -86.86261685561658], "dir": "SUCCESSFUL_RCTS/PAT22_SIM116_RCT_13_13"}], ["Event 861", [380, 460], ["[H]OC(=O)N([H])[H]", "[H]N([H])[H]"], ["[H]OC(=O)N([H])[H]", "[H]N([H])[H]"], {"rxn_free_energy": 0.0016995501903907524, "rxn_barrier": -0.3117524936284108, "ts": ["[C:5](=[O:6])([O:7][H:9])[N:8]([H:10])[H:11]", "[H:1][N:2]([H:3])[H:4]"], "cat": {}, "energies": [-61.33202341876786, -61.33202071033429, -61.33252023311557], "dir": "SUCCESSFUL_RCTS/PAT16_SIM192_RCT_3_3"}], ["Event 862", [1180, 1260], ["[H]N([H])C(=O)[O-]"], ["[H]N([H])C(=O)[O-]"], {"rxn_free_energy": -0.003620506326053068, "rxn_barrier": 10.01974697999367, "ts": ["[C:1](=[O:2])([O-:3])[N:4]([H:5])[H:6]"], "cat": {}, "energies": [-49.01547186851499, -49.015477638218606, -48.99950422058344], "dir": "SUCCESSFUL_RCTS/PAT10_SIM209_RCT_14_14"}], ["Event 863", [1340, 1420], ["[H]N([H])[H]", "[H][N+]([H])([H])[H]"], ["[H][N+]([H])([H])[H]", "[H]N([H])[H]"], {"rxn_free_energy": -0.000326877668128585, "rxn_barrier": -1.1645127665825443, "ts": ["[H+:5]", "[N:1]([H:2])([H:3])[H:4]", "[N:6]([H:7])([H:8])[H:9]"], "cat": {}, "energies": [-23.857097173759655, -23.85709769467775, -23.858952962124942], "dir": "SUCCESSFUL_RCTS/PAT38_SIM233_RCT_7_7"}], ["Event 864", [1740, 1820], ["[H]N([H])[H]", "[H]OC(=O)N([H])[H]"], ["[H]N([H])[H]", "[H]OC(=O)N([H])[H]"], {"rxn_free_energy": -0.011804464883813688, "rxn_barrier": 0.4710435740297959, "ts": ["[H:1][N:2]([H:3])[H:4]", "[H:5][O:11][C:9]([N:6]([H:7])[H:8])=[O:10]"], "cat": {}, "energies": [-61.33202215540894, -61.332040967215235, -61.331271491947525], "dir": "SUCCESSFUL_RCTS/PAT16_SIM052_RCT_10_10"}], ["Event 865", [380, 460], ["[H]OC(=O)N([H])[H]"], ["[H]OC(=O)N([H])[H]"], {"rxn_free_energy": -0.0009452487097667231, "rxn_barrier": -0.17386482426700028, "ts": ["[C:1]([O:2][H:5])(=[O:3])[N:4]([H:6])[H:7]"], "cat": {}, "energies": [-49.55947059284833, -49.55947209921357, -49.55974766694083], "dir": "SUCCESSFUL_RCTS/PAT30_SIM000_RCT_11_11"}], ["Event 866", [860, 940], ["[H]N([H])[H]", "[H]OC(=O)N([H])[H]"], ["[H]N([H])[H]", "[H]OC(=O)N([H])[H]"], {"rxn_free_energy": 8.106519545952754, "rxn_barrier": 10.544721517678928, "ts": ["[H:8][N:9]([H:10])[H:11]", "[N:1]([H:2])([H:3])[C:4](=[O:5])[O:6][H:7]"], "cat": {}, "energies": [-61.33203232316332, -61.31911362867747, -61.31522806642243], "dir": "SUCCESSFUL_RCTS/PAT16_SIM226_RCT_5_5"}], ["Event 867", [1500, 1580], ["[H]N([H])[H]", "[H][N+]([H])([H])[H]"], ["[H][N+]([H])([H])[H]", "[H]N([H])[H]"], {"rxn_free_energy": -0.012663118954913285, "rxn_barrier": -1.1699521174806973, "ts": ["[H+:4]", "[N:1]([H:2])([H:3])[H:5]", "[N:6]([H:7])([H:8])[H:9]"], "cat": {}, "energies": [-23.857041883225584, -23.857062063398356, -23.858906339837713], "dir": "SUCCESSFUL_RCTS/PAT8_SIM136_RCT_10_10"}], ["Event 868", [1660, 1740], ["[H]N([H])C(=O)OC(=O)[O-]"], ["[H]N([H])C(=O)OC(=O)[O-]"], {"rxn_free_energy": 0.0012793470826559458, "rxn_barrier": -0.1184394841872503, "ts": ["[C:1](=[O:2])([O:3][C:7](=[O:8])[O-:9])[N:4]([H:5])[H:6]"], "cat": {}, "energies": [-86.8623868666726, -86.86238482788221, -86.86257561395219], "dir": "SUCCESSFUL_RCTS/PAT15_SIM084_RCT_10_10"}], ["Event 869", [540, 620], ["[H]N([H])C(=O)OC(=O)[O-]"], ["[H]N([H])C(=O)OC(=O)[O-]"], {"rxn_free_energy": -0.0015534879898179384, "rxn_barrier": 7.458027122742187, "ts": ["[N:1]([H:2])([H:3])[C:4]([O:5][C:7](=[O:8])[O-:9])=[O:6]"], "cat": {}, "energies": [-86.86240589154573, -86.86240836721197, -86.85052064617999], "dir": "SUCCESSFUL_RCTS/PAT5_SIM130_RCT_2_2"}], ["Event 870", [940, 1020], ["[H]N([H])C(=O)[O-]"], ["[H]N([H])C(=O)[O-]"], {"rxn_free_energy": 0.00596473858771789, "rxn_barrier": 1.2689140059345905, "ts": ["[N:1]([H:2])([H:3])[C:4](=[O:5])[O-:6]"], "cat": {}, "energies": [-49.01547312233978, -49.01546361682572, -49.01345095829286], "dir": "SUCCESSFUL_RCTS/PAT10_SIM247_RCT_8_8"}], ["Event 871", [0, 60], ["O=C=O", "[H]N([H])[H]"], ["O=C=O", "[H]N([H])[H]"], {"rxn_free_energy": -0.003700548557676534, "rxn_barrier": 0.0009093452133596927, "ts": ["[C:1](=[O:2])=[O:3]", "[N:4]([H:5])([H:6])[H:7]"], "cat": {}, "energies": [-49.57186253595637, -49.571868433216714, -49.57186108680758], "dir": "SUCCESSFUL_RCTS/PAT21_SIM057_RCT_1_1"}], ["Event 872", [0, 60], ["O=C=O", "[H]N([H])[H]"], ["O=C=O", "[H]N([H])[H]"], {"rxn_free_energy": -0.007444666691535247, "rxn_barrier": -0.006867668246435905, "ts": ["[C:1](=[O:2])=[O:3]", "[N:4]([H:5])([H:6])[H:7]"], "cat": {}, "energies": [-49.57186464057636, -49.5718765045303, -49.57187558501526], "dir": "SUCCESSFUL_RCTS/PAT21_SIM226_RCT_1_1"}], ["Event 873", [620, 700], ["[H]OC(=O)N([H])[H]", "[H]N([H])[H]"], ["[H]OC(=O)N([H])[H]", "[H]N([H])[H]"], {"rxn_free_energy": 0.015538238396616963, "rxn_barrier": -0.22120527135832543, "ts": ["[H:1][O:2][C:3](=[O:4])[N:5]([H:6])[H:7]", "[N:8]([H:9])([H:10])[H:11]"], "cat": {}, "energies": [-61.31911148720095, -61.31908672518643, -61.31946400387634], "dir": "SUCCESSFUL_RCTS/PAT11_SIM065_RCT_11_11"}], ["Event 874", [1020, 1100], ["[H]OC(=O)N([H])[H]", "[H]N([H])[H]"], ["[H]OC(=O)N([H])[H]", "[H]N([H])[H]"], {"rxn_free_energy": 0.0013412847092528822, "rxn_barrier": 0.4799263977945465, "ts": ["[C:1]([O:2][H:7])(=[O:3])[N:4]([H:5])[H:6]", "[N:8]([H:9])([H:10])[H:11]"], "cat": {}, "energies": [-61.33203799716194, -61.33203585966665, -61.331273177873754], "dir": "SUCCESSFUL_RCTS/PAT20_SIM123_RCT_15_15"}], ["Event 875", [1180, 1260], ["[H]N([H])C(=O)OC(=O)[O-]"], ["[H]N([H])C(=O)OC(=O)[O-]"], {"rxn_free_energy": 0.006687908448682748, "rxn_barrier": -0.11883863187956831, "ts": ["[C:1](=[O:2])([O-:3])[O:4][C:5](=[O:6])[N:7]([H:8])[H:9]"], "cat": {}, "energies": [-86.86242763072954, -86.86241697275906, -86.86261701409803], "dir": "SUCCESSFUL_RCTS/PAT5_SIM195_RCT_9_9"}], ["Event 876", [1900, 1980], ["[H]N([H])C(=O)[O-]"], ["[H]N([H])C(=O)[O-]"], {"rxn_free_energy": -0.00027589619465805273, "rxn_barrier": 10.022326652354572, "ts": ["[N:1]([H:2])([H:3])[C:4](=[O:5])[O-:6]"], "cat": {}, "energies": [-49.015476067590704, -49.01547650726381, -48.999504308647154], "dir": "SUCCESSFUL_RCTS/PAT13_SIM226_RCT_6_6"}], ["Event 877", [940, 1020], ["[H]OC(=O)N([H])[H]", "[H]N([H])[H]"], ["[H]OC(=O)N([H])[H]", "[H]N([H])[H]"], {"rxn_free_energy": -0.023034771263456436, "rxn_barrier": 0.466453100646116, "ts": ["[C:5](=[O:6])([O:7][H:9])[N:8]([H:10])[H:11]", "[N:1]([H:2])([H:3])[H:4]"], "cat": {}, "energies": [-61.331988929775754, -61.33202563839908, -61.331245581774795], "dir": "SUCCESSFUL_RCTS/PAT12_SIM057_RCT_9_9"}], ["Event 878", [1900, 1980], ["[H]OC(=O)N([H])[H]"], ["[H]OC(=O)N([H])[H]"], {"rxn_free_energy": -6.874139378486177e-05, "rxn_barrier": -0.173243098220298, "ts": ["[N:1]([H:2])([H:3])[C:4]([O:5][H:6])=[O:7]"], "cat": {}, "energies": [-49.55947631841115, -49.559476427958664, -49.55975240170991], "dir": "SUCCESSFUL_RCTS/PAT17_SIM072_RCT_15_15"}], ["Event 879", [1820, 1900], ["[H]OC(=O)N([H])[H]"], ["[H]OC(=O)N([H])[H]"], {"rxn_free_energy": -0.003172627024275606, "rxn_barrier": -0.2299698241548707, "ts": ["[H:1][O:2][C:3]([N:4]([H:5])[H:6])=[O:7]"], "cat": {}, "energies": [-49.57198862366448, -49.57199367961963, -49.57235510768791], "dir": "SUCCESSFUL_RCTS/PAT19_SIM136_RCT_16_16"}], ["Event 880", [1660, 1740], ["[H]N([H])C(=O)OC(=O)[O-]"], ["[H]N([H])C(=O)OC(=O)[O-]"], {"rxn_free_energy": -0.004411981642578113, "rxn_barrier": 3.2606541659364545, "ts": ["[C:1]([O:2][C:5](=[O:6])[O-:7])(=[O:3])[N:4]([H:8])[H:9]"], "cat": {}, "energies": [-86.85279115929518, -86.85279819030801, -86.84759492251872], "dir": "SUCCESSFUL_RCTS/PAT3_SIM167_RCT_10_10"}], ["Event 881", [1580, 1660], ["[H][N+]([H])([H])[H]", "[H]N([H])[H]"], ["[H]N([H])[H]", "[H][N+]([H])([H])[H]"], {"rxn_free_energy": 0.006311531625457428, "rxn_barrier": -1.1657102656693985, "ts": ["[H+:4]", "[H:1][N:2]([H:3])[H:5]", "[N:6]([H:7])([H:8])[H:9]"], "cat": {}, "energies": [-23.85708727066441, -23.85707721249477, -23.858944967385654], "dir": "SUCCESSFUL_RCTS/PAT38_SIM193_RCT_12_12"}], ["Event 882", [1820, 1900], ["[H]OC(=O)N([H])[H]", "[H]N([H])[H]"], ["[H]OC(=O)N([H])[H]", "[H]N([H])[H]"], {"rxn_free_energy": 8.125324822405236, "rxn_barrier": 10.566267181742427, "ts": ["[C:1]([O:2][H:7])(=[O:3])[N:4]([H:5])[H:6]", "[N:8]([H:9])([H:10])[H:11]"], "cat": {}, "energies": [-61.332047008725304, -61.31909834581468, -61.315208416428945], "dir": "SUCCESSFUL_RCTS/PAT9_SIM223_RCT_13_13"}], ["Event 883", [1260, 1340], ["[H]N([H])C(=O)OC(=O)[O-]"], ["[H]N([H])C(=O)OC(=O)[O-]"], {"rxn_free_energy": -0.002604785132245411, "rxn_barrier": -0.12229525152977953, "ts": ["[C:1]([O:2][C:5](=[O:8])[O-:9])(=[O:3])[N:4]([H:6])[H:7]"], "cat": {}, "energies": [-86.86242414898773, -86.86242830001989, -86.8626190408871], "dir": "SUCCESSFUL_RCTS/PAT5_SIM001_RCT_12_12"}], ["Event 884", [1020, 1100], ["[H]N([H])[H]", "[H][N+]([H])([H])[H]"], ["[H]N([H])[H]", "[H][N+]([H])([H])[H]"], {"rxn_free_energy": 0.01193704013492966, "rxn_barrier": -1.1637105918769535, "ts": ["[H+:7]", "[N:1]([H:2])([H:3])[H:4]", "[N:5]([H:6])([H:8])[H:9]"], "cat": {}, "energies": [-23.856987985474, -23.856968962393417, -23.858842495479333], "dir": "SUCCESSFUL_RCTS/PAT8_SIM247_RCT_11_11"}], ["Event 885", [1180, 1260], ["[H]N([H])C(=O)OC(=O)[O-]"], ["[H]N([H])C(=O)OC(=O)[O-]"], {"rxn_free_energy": 0.003092962019018302, "rxn_barrier": -0.11956010142406563, "ts": ["[C:1](=[O:2])([O:3][C:7](=[O:8])[O-:9])[N:4]([H:5])[H:6]"], "cat": {}, "energies": [-86.86242986299055, -86.86242493399098, -86.86262039610581], "dir": "SUCCESSFUL_RCTS/PAT24_SIM241_RCT_11_11"}], ["Event 886", [1100, 1180], ["[H]N([H])C(=O)[O-]"], ["[H]N([H])C(=O)[O-]"], {"rxn_free_energy": -0.002364237123610842, "rxn_barrier": 10.017151481487478, "ts": ["[N:1]([H:2])([H:3])[C:4](=[O:5])[O-:6]"], "cat": {}, "energies": [-49.01546923638388, -49.01547300407443, -48.99950572468515], "dir": "SUCCESSFUL_RCTS/PAT25_SIM135_RCT_10_10"}], ["Event 887", [1900, 1980], ["O=C=O", "[H]N([H])[H]"], ["O=C=O", "[H]N([H])[H]"], {"rxn_free_energy": -0.017680280219700494, "rxn_barrier": -0.012035318083435024, "ts": ["[C:1](=[O:2])=[O:3]", "[N:4]([H:5])([H:6])[H:7]"], "cat": {}, "energies": [-49.57185896666805, -49.57188714227872, -49.57187814636613], "dir": "SUCCESSFUL_RCTS/PAT11_SIM135_RCT_16_16"}], ["Event 888", [300, 540], ["O=C=O", "[H]N([H])[H]"], ["[H]OC(=O)N([H])[H]"], {"rxn_free_energy": -7.187277414142031, "rxn_barrier": 13.154353494773362, "ts": ["[C:14](=[O:15])=[O:16]", "[H:6][N:7]([H:8])[H:9]", "[N:10]([H:11])([H:12])[H:13]", "[N:17]([H:18])([H:19])[H:20]", "[N@@+:1]([H:2])([H:3])([H:4])[H:5]"], "cat": {"[H]N([H])[H]": 2, "[H][N+]([H])([H])[H]": 1}, "energies": [-85.21553501872552, -85.22698879251487, -85.19457200580801], "dir": "SUCCESSFUL_RCTS/PAT38_SIM000_RCT_5_12"}], ["Event 889", [1340, 1420], ["[H]OC(=O)N([H])[H]", "[H]N([H])[H]"], ["[H]OC(=O)N([H])[H]", "[H]N([H])[H]"], {"rxn_free_energy": -0.007221172315340795, "rxn_barrier": 0.4747168319931913, "ts": ["[C:1](=[O:2])([O:3][H:5])[N:4]([H:6])[H:7]", "[N:8]([H:9])([H:10])[H:11]"], "cat": {}, "energies": [-61.332001415022205, -61.332012922811515, -61.33124489779122], "dir": "SUCCESSFUL_RCTS/PAT12_SIM182_RCT_6_6"}], ["Event 890", [700, 780], ["[H]N([H])C(=O)OC(=O)[O-]"], ["[H]N([H])C(=O)OC(=O)[O-]"], {"rxn_free_energy": -0.003585717975970269, "rxn_barrier": -0.1216631981393951, "ts": ["[N:1]([H:2])([H:3])[C:4]([O:5][C:7](=[O:8])[O-:9])=[O:6]"], "cat": {}, "energies": [-86.86242336826602, -86.8624290825303, -86.86261725291381], "dir": "SUCCESSFUL_RCTS/PAT5_SIM131_RCT_7_7"}], ["Event 891", [1820, 1900], ["[H]OC(=O)N([H])[H]", "[H]N([H])[H]"], ["[H]OC(=O)N([H])[H]", "[H]N([H])[H]"], {"rxn_free_energy": -0.0002482205579500203, "rxn_barrier": 0.474403635955962, "ts": ["[C:1]([O:2][H:5])(=[O:3])[N:4]([H:6])[H:7]", "[N:8]([H:9])([H:10])[H:11]"], "cat": {}, "energies": [-61.332042065912916, -61.332042461481635, -61.33128604779674], "dir": "SUCCESSFUL_RCTS/PAT16_SIM140_RCT_14_14"}], ["Event 892", [1340, 1420], ["[H]OC(=O)N([H])[H]", "[H]N([H])[H]"], ["[H]OC(=O)N([H])[H]", "[H]N([H])[H]"], {"rxn_free_energy": -0.021606391538282654, "rxn_barrier": -0.2477168666240647, "ts": ["[H:1][O:2][C:3](=[O:6])[N:7]([H:4])[H:5]", "[N:8]([H:9])([H:10])[H:11]"], "cat": {}, "energies": [-61.31907227504391, -61.31910670737577, -61.31946704107152], "dir": "SUCCESSFUL_RCTS/PAT11_SIM136_RCT_7_7"}], ["Event 893", [60, 140], ["O=C=O", "[H]N([H])[H]"], ["O=C=O", "[H]N([H])[H]"], {"rxn_free_energy": -0.017018908887986725, "rxn_barrier": -0.009688138047738961, "ts": ["[C:1](=[O:2])=[O:3]", "[N:4]([H:5])([H:6])[H:7]"], "cat": {}, "energies": [-49.571858852948345, -49.57188597458583, -49.571874292138354], "dir": "SUCCESSFUL_RCTS/PAT14_SIM118_RCT_1_1"}], ["Event 894", [0, 60], ["O=C=O", "[H]N([H])[H]"], ["O=C=O", "[H]N([H])[H]"], {"rxn_free_energy": -0.01354551158852329, "rxn_barrier": -0.008336478469765986, "ts": ["[C:1](=[O:2])=[O:3]", "[N:4]([H:5])([H:6])[H:7]"], "cat": {}, "energies": [-49.571854956201946, -49.571876542571395, -49.571868241363084], "dir": "SUCCESSFUL_RCTS/PAT0_SIM155_RCT_1_1"}], ["Event 895", [620, 700], ["[H]OC(=O)N([H])[H]", "[H]N([H])[H]"], ["[H]OC(=O)N([H])[H]", "[H]N([H])[H]"], {"rxn_free_energy": 0.021557241638042023, "rxn_barrier": -0.22535616336803566, "ts": ["[N:1]([H:2])([H:3])[C:4](=[O:5])[O:6][H:7]", "[N:8]([H:9])([H:10])[H:11]"], "cat": {}, "energies": [-61.31909910074193, -61.31906474673623, -61.31945823235304], "dir": "SUCCESSFUL_RCTS/PAT31_SIM029_RCT_8_8"}], ["Event 896", [1900, 1980], ["[H]OC(=O)N([H])[H]", "[H]N([H])[H]"], ["[H]OC(=O)N([H])[H]", "[H]N([H])[H]"], {"rxn_free_energy": -0.0046324297971535346, "rxn_barrier": -0.2366947635834439, "ts": ["[C:1](=[O:2])([O:3][H:7])[N:4]([H:5])[H:6]", "[H:8][N:9]([H:10])[H:11]"], "cat": {}, "energies": [-61.31910415085314, -61.31911153317609, -61.31948135186028], "dir": "SUCCESSFUL_RCTS/PAT14_SIM043_RCT_15_15"}], ["Event 897", [940, 1020], ["[H][N+]([H])([H])[H]", "[H]N([H])[H]"], ["[H]N([H])[H]", "[H][N+]([H])([H])[H]"], {"rxn_free_energy": -0.002955678924443962, "rxn_barrier": -1.167337780281753, "ts": ["[H+:8]", "[H:5][N:6]([H:7])[H:9]", "[N:1]([H:2])([H:3])[H:4]"], "cat": {}, "energies": [-23.857082640924524, -23.857087351147303, -23.85894293128215], "dir": "SUCCESSFUL_RCTS/PAT6_SIM206_RCT_11_11"}], ["Event 898", [460, 540], ["[H]N([H])[H]", "[H]OC(=O)N([H])[H]"], ["[H]N([H])[H]", "[H]OC(=O)N([H])[H]"], {"rxn_free_energy": 0.006529307119747501, "rxn_barrier": -0.310291326803566, "ts": ["[H:1][N:2]([H:3])[H:4]", "[H:5][O:8][C:6](=[O:7])[N:9]([H:10])[H:11]"], "cat": {}, "energies": [-61.33202071036885, -61.33201030514829, -61.33251519617498], "dir": "SUCCESSFUL_RCTS/PAT9_SIM192_RCT_4_4"}], ["Event 899", [1580, 1660], ["[H]OC(=O)N([H])[H]", "[H]N([H])[H]"], ["[H]OC(=O)N([H])[H]", "[H]N([H])[H]"], {"rxn_free_energy": -0.005259921367980134, "rxn_barrier": 0.4733994631992432, "ts": ["[N:1]([H:2])([H:3])[C:4]([O:5][H:7])=[O:6]", "[N:8]([H:9])([H:10])[H:11]"], "cat": {}, "energies": [-61.332032000140764, -61.3320403824455, -61.331277582292245], "dir": "SUCCESSFUL_RCTS/PAT34_SIM125_RCT_10_10"}], ["Event 900", [1820, 1900], ["O=C=O", "[H]N([H])[H]", "[H]N([H])[H]"], ["[H]N([H])[H]", "[H]OC(=O)N([H])[H]"], {"rxn_free_energy": 1.2546352000959378, "rxn_barrier": 23.615020636029513, "ts": ["[H+:2]", "[N:1]([H:3])([H:4])[C:5](=[O:6])[O-:7]", "[N:8]([H:9])([H:10])[H:11]"], "cat": {}, "energies": [-61.321108427457396, -61.31910901837075, -61.283475108356086], "dir": "SUCCESSFUL_RCTS/PAT53_SIM015_RCT_13_13"}], ["Event 901", [60, 140], ["O=C=O", "[H]N([H])[H]"], ["O=C=O", "[H]N([H])[H]"], {"rxn_free_energy": 0.00019914811830462045, "rxn_barrier": 0.0005908102582198538, "ts": ["[C:1](=[O:2])=[O:3]", "[N:4]([H:5])([H:6])[H:7]"], "cat": {}, "energies": [-49.57187322575811, -49.57187290839211, -49.57187228423232], "dir": "SUCCESSFUL_RCTS/PAT42_SIM025_RCT_1_1"}], ["Event 902", [1660, 1740], ["[H]N([H])C(=O)[O-]"], ["[H]N([H])C(=O)[O-]"], {"rxn_free_energy": 0.0014513624795140672, "rxn_barrier": 10.017232564414437, "ts": ["[C:1](=[O:2])([O-:3])[N:4]([H:5])[H:6]"], "cat": {}, "energies": [-49.0154743807104, -49.015472067793205, -48.99951073979647], "dir": "SUCCESSFUL_RCTS/PAT13_SIM114_RCT_15_15"}], ["Event 903", [1420, 1500], ["[H]OC(=O)N([H])[H]", "[H]N([H])[H]"], ["[H]OC(=O)N([H])[H]", "[H]N([H])[H]"], {"rxn_free_energy": -0.00355202310750024, "rxn_barrier": -0.314640521606553, "ts": ["[C:1]([O:2][H:7])(=[O:3])[N:4]([H:5])[H:6]", "[N:8]([H:9])([H:10])[H:11]"], "cat": {}, "energies": [-61.3320290798048, -61.33203474037233, -61.332530496565525], "dir": "SUCCESSFUL_RCTS/PAT29_SIM008_RCT_16_16"}], ["Event 904", [60, 140], ["O=C=O", "[H]N([H])[H]"], ["O=C=O", "[H]N([H])[H]"], {"rxn_free_energy": -0.2459567680505688, "rxn_barrier": 0.00795677629390778, "ts": ["[C:1](=[O:2])=[O:3]", "[N:4]([H:5])([H:6])[H:7]"], "cat": {}, "energies": [-49.5718776410274, -49.572269602130454, -49.57186496096644], "dir": "SUCCESSFUL_RCTS/PAT0_SIM169_RCT_1_1"}], ["Event 905", [1820, 1900], ["[H]N([H])[H]", "[H]OC(=O)N([H])[H]"], ["[H]N([H])[H]", "[H]OC(=O)N([H])[H]"], {"rxn_free_energy": -0.003304095676351125, "rxn_barrier": 0.47512080263640205, "ts": ["[H:8][N:9]([H:10])[H:11]", "[N:1]([H:2])([H:3])[C:4]([O:5][H:7])=[O:6]"], "cat": {}, "energies": [-61.332000408396866, -61.33200567386281, -61.33124324739104], "dir": "SUCCESSFUL_RCTS/PAT20_SIM034_RCT_19_19"}], ["Event 906", [540, 620], ["[H]OC(=O)N([H])[H]", "[H]N([H])[H]"], ["[H]OC(=O)N([H])[H]", "[H]N([H])[H]"], {"rxn_free_energy": -0.00661600373058657, "rxn_barrier": -0.23660659187728778, "ts": ["[H:5][O:8][C:6](=[O:7])[N:9]([H:10])[H:11]", "[N:1]([H:2])([H:3])[H:4]"], "cat": {}, "energies": [-61.3191009480058, -61.31911149138763, -61.31947800850093], "dir": "SUCCESSFUL_RCTS/PAT16_SIM065_RCT_10_10"}], ["Event 907", [1020, 1100], ["[H][N+]([H])([H])[H]", "[H]N([H])[H]"], ["[H]N([H])[H]", "[H][N+]([H])([H])[H]"], {"rxn_free_energy": -0.008673196290860103, "rxn_barrier": 9.304914667859721, "ts": ["[H:1][N@+:2]([H:3])([H:4])[H:5]", "[N:6]([H:7])([H:8])[H:9]"], "cat": {}, "energies": [-23.856960168393652, -23.85697399015433, -23.842131690015286], "dir": "SUCCESSFUL_RCTS/PAT38_SIM108_RCT_18_18"}], ["Event 908", [1420, 1500], ["[H]N([H])[H]", "[H]OC(=O)N([H])[H]"], ["[H]N([H])[H]", "[H]OC(=O)N([H])[H]"], {"rxn_free_energy": -0.007704646483904512, "rxn_barrier": -0.31288357541577505, "ts": ["[H:1][N:2]([H:3])[H:4]", "[H:5][O:10][C:9]([N:6]([H:7])[H:8])=[O:11]"], "cat": {}, "energies": [-61.3320268522877, -61.332039130550086, -61.33252546914756], "dir": "SUCCESSFUL_RCTS/PAT14_SIM164_RCT_16_16"}], ["Event 909", [1740, 1820], ["[H]N([H])C(=O)OC(=O)[O-]"], ["[H]N([H])C(=O)OC(=O)[O-]"], {"rxn_free_energy": 0.007507397289374965, "rxn_barrier": -0.11891371140752771, "ts": ["[N:1]([H:2])([H:3])[C:4]([O:5][C:7](=[O:6])[O-:8])=[O:9]"], "cat": {}, "energies": [-86.86242210308345, -86.8624101391609, -86.86261160610002], "dir": "SUCCESSFUL_RCTS/PAT18_SIM073_RCT_11_11"}], ["Event 910", [540, 620], ["[H]N([H])C(=O)OC(=O)[O-]"], ["[H]N([H])C(=O)OC(=O)[O-]"], {"rxn_free_energy": 0.010086444717652342, "rxn_barrier": -0.1153481752048888, "ts": ["[C:1](=[O:2])([O-:3])[O:4][C:5]([N:6]([H:7])[H:8])=[O:9]"], "cat": {}, "energies": [-86.86240767350291, -86.86239159956428, -86.86259149441725], "dir": "SUCCESSFUL_RCTS/PAT3_SIM196_RCT_6_6"}], ["Event 911", [380, 460], ["[H]N([H])[H]", "[H][N+]([H])([H])[H]"], ["[H][N+]([H])([H])[H]", "[H]N([H])[H]"], {"rxn_free_energy": -0.045315070160805444, "rxn_barrier": 9.020562690153199, "ts": ["[H:4][N@+:6]([H:7])([H:8])[H:9]", "[N:1]([H:2])([H:3])[H:5]"], "cat": {}, "energies": [-23.85701738777385, -23.857089602679853, -23.84264205779112], "dir": "SUCCESSFUL_RCTS/PAT2_SIM081_RCT_6_6"}], ["Event 912", [860, 940], ["[H]N([H])[H]", "[H]OC(=O)N([H])[H]"], ["[H]N([H])[H]", "[H]OC(=O)N([H])[H]"], {"rxn_free_energy": 0.0018456139604178647, "rxn_barrier": 0.4775633211842982, "ts": ["[H:8][N:9]([H:10])[H:11]", "[N:1]([H:2])([H:3])[C:4]([O:5][H:7])=[O:6]"], "cat": {}, "energies": [-61.33202970358028, -61.33202676237688, -61.33126865013323], "dir": "SUCCESSFUL_RCTS/PAT7_SIM034_RCT_9_9"}], ["Event 913", [940, 1020], ["[H]OC(=O)N([H])[H]", "[H]N([H])[H]"], ["[H]OC(=O)N([H])[H]", "[H]N([H])[H]"], {"rxn_free_energy": -0.0024375166792134596, "rxn_barrier": -0.23899226073757013, "ts": ["[H:1][O:2][C:3](=[O:4])[N:5]([H:6])[H:7]", "[H:8][N:9]([H:10])[H:11]"], "cat": {}, "energies": [-61.31911493180811, -61.31911881627827, -61.31949579414779], "dir": "SUCCESSFUL_RCTS/PAT7_SIM170_RCT_2_2"}], ["Event 914", [1660, 1740], ["[H]N([H])C(=O)OC(=O)[O-]"], ["[H]N([H])C(=O)OC(=O)[O-]"], {"rxn_free_energy": -0.0020461727773679003, "rxn_barrier": -0.12069613003328654, "ts": ["[N:1]([H:2])([H:3])[C:4]([O:5][C:7](=[O:8])[O-:9])=[O:6]"], "cat": {}, "energies": [-86.86240851940745, -86.86241178022497, -86.86260086291821], "dir": "SUCCESSFUL_RCTS/PAT4_SIM183_RCT_16_16"}], ["Event 915", [1180, 1260], ["[H]N([H])[H]", "[H]OC(=O)N([H])[H]"], ["[H]N([H])[H]", "[H]OC(=O)N([H])[H]"], {"rxn_free_energy": -0.004341727495490368, "rxn_barrier": -0.23797481264466278, "ts": ["[H:1][N:2]([H:3])[H:4]", "[H:5][O:8][C:6](=[O:7])[N:9]([H:10])[H:11]"], "cat": {}, "energies": [-61.31911292686176, -61.319119845916326, -61.31949216777797], "dir": "SUCCESSFUL_RCTS/PAT14_SIM025_RCT_13_13"}], ["Event 916", [1500, 1580], ["[H]N([H])C(=O)OC(=O)[O-]"], ["[H]N([H])C(=O)OC(=O)[O-]"], {"rxn_free_energy": 0.0051964760575960445, "rxn_barrier": -0.11645809424756393, "ts": ["[N:1]([H:2])([H:3])[C:4](=[O:5])[O:6][C:7](=[O:8])[O-:9]"], "cat": {}, "energies": [-86.8623990439317, -86.86239076273455, -86.86258463363286], "dir": "SUCCESSFUL_RCTS/PAT5_SIM119_RCT_6_6"}], ["Event 917", [460, 540], ["[H]N([H])C(=O)OC(=O)[O-]"], ["[H]N([H])C(=O)OC(=O)[O-]"], {"rxn_free_energy": 0.0025218751330904894, "rxn_barrier": 3.264712903999413, "ts": ["[N:1]([H:2])([H:3])[C:4]([O:5][C:7](=[O:8])[O-:9])=[O:6]"], "cat": {}, "energies": [-86.85281626663989, -86.85281224773459, -86.84761356178589], "dir": "SUCCESSFUL_RCTS/PAT5_SIM117_RCT_3_3"}], ["Event 918", [1260, 1340], ["[H]N([H])C(=O)OC(=O)[O-]"], ["[H]N([H])C(=O)OC(=O)[O-]"], {"rxn_free_energy": -0.0038951527268006746, "rxn_barrier": 0.3220686045165699, "ts": ["[C:1](=[O:2])([O-:3])[O:9][C:7]([N:4]([H:5])[H:6])=[O:8]"], "cat": {}, "energies": [-86.85280960669806, -86.85281581408309, -86.8522963524116], "dir": "SUCCESSFUL_RCTS/PAT26_SIM245_RCT_10_10"}], ["Event 919", [1100, 1180], ["[H]OC(=O)N([H])[H]"], ["[H]OC(=O)N([H])[H]"], {"rxn_free_energy": 0.00029797312418243396, "rxn_barrier": -0.17278534922681998, "ts": ["[C:1]([O:2][H:5])(=[O:3])[N:4]([H:6])[H:7]"], "cat": {}, "energies": [-49.55947533831856, -49.559474863463265, -49.55975069214034], "dir": "SUCCESSFUL_RCTS/PAT30_SIM080_RCT_11_11"}], ["Event 920", [1500, 1580], ["[H]N([H])C(=O)OC(=O)[O-]"], ["[H]N([H])C(=O)OC(=O)[O-]"], {"rxn_free_energy": 0.011932502655289483, "rxn_barrier": -0.11386793937210342, "ts": ["[N:1]([H:2])([H:3])[C:4]([O:5][C:7](=[O:8])[O-:9])=[O:6]"], "cat": {}, "energies": [-86.86242145066193, -86.86240243481235, -86.86260291264597], "dir": "SUCCESSFUL_RCTS/PAT4_SIM238_RCT_7_7"}], ["Event 921", [1740, 1820], ["[H]OC(=O)N([H])[H]", "[H]N([H])[H]"], ["[H]OC(=O)N([H])[H]", "[H]N([H])[H]"], {"rxn_free_energy": -0.01451825078843632, "rxn_barrier": 0.0826038481171395, "ts": ["[H:5][O:7][C:6](=[O:8])[N:9]([H:10])[H:11]", "[N:1]([H:2])([H:3])[H:4]"], "cat": {}, "energies": [-61.31907378899903, -61.31909692554306, -61.318942150029784], "dir": "SUCCESSFUL_RCTS/PAT27_SIM236_RCT_8_8"}], ["Event 922", [140, 220], ["O=C=O", "[H]N([H])[H]"], ["O=C=O", "[H]N([H])[H]"], {"rxn_free_energy": 0.2184593953255005, "rxn_barrier": 0.21246973972465216, "ts": ["[C:1](=[O:2])=[O:3]", "[N:4]([H:5])([H:6])[H:7]"], "cat": {}, "energies": [-49.57221565117262, -49.57186751037437, -49.57187705559662], "dir": "SUCCESSFUL_RCTS/PAT31_SIM164_RCT_2_2"}], ["Event 923", [1500, 1580], ["[H]OC(=O)N([H])[H]", "[H]N([H])[H]"], ["[H]OC(=O)N([H])[H]", "[H]N([H])[H]"], {"rxn_free_energy": -8.101789428839117, "rxn_barrier": 2.4460410118345126, "ts": ["[N:1]([H:2])([H:3])[C:4](=[O:5])[O:6][H:7]", "[N:8]([H:9])([H:10])[H:11]"], "cat": {}, "energies": [-61.31912175884061, -61.332032915327254, -61.315223704151094], "dir": "SUCCESSFUL_RCTS/PAT7_SIM197_RCT_6_6"}], ["Event 924", [940, 1020], ["[H]OC(=O)N([H])[H]", "[H]N([H])[H]"], ["[H]OC(=O)N([H])[H]", "[H]N([H])[H]"], {"rxn_free_energy": 0.0002731079743826541, "rxn_barrier": -0.23236119790572907, "ts": ["[C:1]([O:2][H:5])(=[O:3])[N:4]([H:6])[H:7]", "[N:8]([H:9])([H:10])[H:11]"], "cat": {}, "energies": [-61.319123031459235, -61.319122596229484, -61.31949332641863], "dir": "SUCCESSFUL_RCTS/PAT28_SIM055_RCT_8_8"}], ["Event 925", [860, 940], ["O=C=O", "[H]N([H])[H]", "[H]N([H])[H]"], ["[H]OC(=O)N([H])[H]", "[H]N([H])[H]"], {"rxn_free_energy": 1.2683259529266757, "rxn_barrier": 23.635331899555293, "ts": ["[C:5](=[O:6])([O-:7])[N:8]([H:10])[H:11]", "[H+:9]", "[N:1]([H:2])([H:3])[H:4]"], "cat": {}, "energies": [-61.321148949227414, -61.31912772231228, -61.2834832617334], "dir": "SUCCESSFUL_RCTS/PAT53_SIM098_RCT_1_1"}], ["Event 926", [1100, 1180], ["[H]N([H])C(=O)OC(=O)[O-]"], ["[H]N([H])C(=O)OC(=O)[O-]"], {"rxn_free_energy": -0.0003842936902047427, "rxn_barrier": -0.12077199485018829, "ts": ["[C:1]([O:2][C:5](=[O:8])[O-:9])(=[O:3])[N:4]([H:6])[H:7]"], "cat": {}, "energies": [-86.8624288602453, -86.8624294726626, -86.86262132465559], "dir": "SUCCESSFUL_RCTS/PAT18_SIM001_RCT_9_9"}], ["Event 927", [1580, 1660], ["[H]OC(=O)N([H])[H]", "[H]N([H])[H]"], ["[H]OC(=O)N([H])[H]", "[H]N([H])[H]"], {"rxn_free_energy": 8.132481544072165, "rxn_barrier": 10.561087528518316, "ts": ["[C:1]([O:2][H:7])(=[O:3])[N:4]([H:5])[H:6]", "[N:8]([H:9])([H:10])[H:11]"], "cat": {}, "energies": [-61.33204199175953, -61.3190819237693, -61.31521165385116], "dir": "SUCCESSFUL_RCTS/PAT29_SIM225_RCT_18_18"}], ["Event 928", [1740, 1820], ["[H]N([H])C(=O)[O-]"], ["[H]N([H])C(=O)[O-]"], {"rxn_free_energy": 0.0011960825027552602, "rxn_barrier": 10.024160705469404, "ts": ["[C:1](=[O:2])([O-:3])[N:4]([H:5])[H:6]"], "cat": {}, "energies": [-49.01547340975853, -49.015471503660066, -48.99949872803514], "dir": "SUCCESSFUL_RCTS/PAT13_SIM119_RCT_8_8"}], ["Event 929", [460, 540], ["[H]OC(=O)N([H])[H]", "[H]N([H])[H]"], ["[H]OC(=O)N([H])[H]", "[H]N([H])[H]"], {"rxn_free_energy": 0.0070710514346143186, "rxn_barrier": -0.22716050924107387, "ts": ["[H:1][O:2][C:3](=[O:4])[N:5]([H:6])[H:7]", "[N:8]([H:9])([H:10])[H:11]"], "cat": {}, "energies": [-61.3191116882281, -61.31910041967411, -61.319473695277054], "dir": "SUCCESSFUL_RCTS/PAT7_SIM000_RCT_12_12"}], ["Event 930", [780, 860], ["O=C=O", "[H]N([H])[H]", "[H]N([H])[H]"], ["[H]OC(=O)N([H])[H]", "[H]N([H])[H]"], {"rxn_free_energy": 1.2737160896795114, "rxn_barrier": 23.625053623234376, "ts": ["[C:1](=[O:2])([O-:3])[N:8]([H:10])[H:11]", "[H+:9]", "[N:4]([H:5])([H:6])[H:7]"], "cat": {}, "energies": [-61.321115664295554, -61.31908584756212, -61.28346635644645], "dir": "SUCCESSFUL_RCTS/PAT53_SIM016_RCT_3_3"}], ["Event 931", [220, 300], ["O=C=O", "[H]N([H])[H]"], ["O=C=O", "[H]N([H])[H]"], {"rxn_free_energy": -0.008135690490195047, "rxn_barrier": 0.010624382508383604, "ts": ["[C:1](=[O:2])=[O:3]", "[N:4]([H:5])([H:6])[H:7]"], "cat": {}, "energies": [-49.571870798081086, -49.57188376326291, -49.571853866875166], "dir": "SUCCESSFUL_RCTS/PAT27_SIM229_RCT_1_1"}], ["Event 932", [0, 60], ["O=C=O", "[H]N([H])[H]"], ["O=C=O", "[H]N([H])[H]"], {"rxn_free_energy": 0.0037865676903827182, "rxn_barrier": 0.003957992374962046, "ts": ["[C:5](=[O:6])=[O:7]", "[N:1]([H:2])([H:3])[H:4]"], "cat": {}, "energies": [-49.57187154328889, -49.57186550894692, -49.57186523576148], "dir": "SUCCESSFUL_RCTS/PAT32_SIM175_RCT_1_1"}], ["Event 933", [1180, 1260], ["O=C=O", "[H]N([H])C(=O)[O-]"], ["[H]N([H])C(=O)OC(=O)[O-]"], {"rxn_free_energy": 0.28788278554165986, "rxn_barrier": 0.5873108450618587, "ts": ["[C:7](=[O:8])=[O:9]", "[N:1]([H:2])([H:3])[C:4](=[O:5])[O-:6]"], "cat": {}, "energies": [-86.85327370401563, -86.8528149288615, -86.85233775495234], "dir": "SUCCESSFUL_RCTS/PAT26_SIM153_RCT_13_13"}], ["Event 934", [1580, 1660], ["[H]N([H])C(=O)OC(=O)[O-]"], ["[H]N([H])C(=O)OC(=O)[O-]"], {"rxn_free_energy": -0.002081798970818639, "rxn_barrier": 7.467191184027191, "ts": ["[C:1]([O:2][C:7](=[O:8])[O-:9])(=[O:3])[N:4]([H:5])[H:6]"], "cat": {}, "energies": [-86.86240812652059, -86.86241144411265, -86.85050827714294], "dir": "SUCCESSFUL_RCTS/PAT15_SIM191_RCT_13_13"}], ["Event 935", [1820, 1900], ["[H]N([H])C(=O)OC(=O)[O-]"], ["[H]N([H])C(=O)OC(=O)[O-]"], {"rxn_free_energy": -0.0018217039038146512, "rxn_barrier": 0.3230470861758712, "ts": ["[C:1](=[O:2])([N:3]([H:5])[H:6])[O:4][C:8](=[O:7])[O-:9]"], "cat": {}, "energies": [-86.85281407553124, -86.85281697863115, -86.85229926191892], "dir": "SUCCESSFUL_RCTS/PAT24_SIM202_RCT_26_26"}], ["Event 936", [860, 940], ["[H]N([H])[H]", "[H]OC(=O)N([H])[H]"], ["[H]N([H])[H]", "[H]OC(=O)N([H])[H]"], {"rxn_free_energy": -0.005170688924734976, "rxn_barrier": -0.31555494064718315, "ts": ["[H:8][N:9]([H:10])[H:11]", "[N:1]([H:2])([H:3])[C:4](=[O:5])[O:6][H:7]"], "cat": {}, "energies": [-61.33202277941457, -61.33203101951689, -61.33252565340983], "dir": "SUCCESSFUL_RCTS/PAT16_SIM117_RCT_8_8"}], ["Event 937", [1900, 1980], ["[H]N([H])C(=O)OC(=O)[O-]"], ["[H]N([H])C(=O)OC(=O)[O-]"], {"rxn_free_energy": 0.007339628010992201, "rxn_barrier": -0.11567633788824666, "ts": ["[C:1](=[O:2])([O-:3])[O:4][C:5]([N:6]([H:7])[H:8])=[O:9]"], "cat": {}, "energies": [-86.86240167041461, -86.86238997385219, -86.86258601429486], "dir": "SUCCESSFUL_RCTS/PAT23_SIM196_RCT_18_18"}], ["Event 938", [1500, 1580], ["[H]OC(=O)N([H])[H]", "[H]N([H])[H]"], ["[H]OC(=O)N([H])[H]", "[H]N([H])[H]"], {"rxn_free_energy": 0.0003712222671493493, "rxn_barrier": 0.47800913668488443, "ts": ["[H:1][O:2][C:3](=[O:5])[N:7]([H:4])[H:6]", "[N:8]([H:9])([H:10])[H:11]"], "cat": {}, "energies": [-61.33203741622003, -61.33203682463359, -61.33127565231343], "dir": "SUCCESSFUL_RCTS/PAT11_SIM016_RCT_19_19"}], ["Event 939", [0, 60], ["O=C=O", "[H]N([H])[H]"], ["O=C=O", "[H]N([H])[H]"], {"rxn_free_energy": -0.00744488842154162, "rxn_barrier": -0.005634911524828979, "ts": ["[C:1](=[O:2])=[O:3]", "[N:4]([H:5])([H:6])[H:7]"], "cat": {}, "energies": [-49.571864640538394, -49.57187650484569, -49.57187362043415], "dir": "SUCCESSFUL_RCTS/PAT12_SIM226_RCT_1_1"}], ["Event 940", [1500, 1580], ["[H]OC(=O)N([H])[H]", "[H]N([H])[H]"], ["[H]OC(=O)N([H])[H]", "[H]N([H])[H]"], {"rxn_free_energy": 0.016993993903554307, "rxn_barrier": 0.4872342948906475, "ts": ["[H:5][O:11][C:9]([N:6]([H:7])[H:8])=[O:10]", "[N:1]([H:2])([H:3])[H:4]"], "cat": {}, "energies": [-61.33203384354181, -61.332006761609286, -61.33125737825815], "dir": "SUCCESSFUL_RCTS/PAT9_SIM204_RCT_15_15"}], ["Event 941", [1900, 1980], ["[H]OC(=O)N([H])[H]"], ["[H]OC(=O)N([H])[H]"], {"rxn_free_energy": -0.0007465068482741018, "rxn_barrier": 24.143157697680195, "ts": ["[H:7][N@@+:9]([H:8])([H:10])[H:11]", "[N:1]([H:2])([H:3])[C:4](=[O:5])[O-:6]"], "cat": {"[H]N([H])[H]": 1}, "energies": [-61.33203085350583, -61.33203204315249, -61.293555885740446], "dir": "SUCCESSFUL_RCTS/PAT9_SIM181_RCT_14_14"}], ["Event 942", [1180, 1260], ["[H]OC(=O)N([H])[H]"], ["[H]OC(=O)N([H])[H]"], {"rxn_free_energy": -0.001528824951845806, "rxn_barrier": -0.22800733493036224, "ts": ["[C:1]([O:2][H:5])(=[O:3])[N:4]([H:6])[H:7]"], "cat": {}, "energies": [-49.571998299245536, -49.57200073560831, -49.57236165581105], "dir": "SUCCESSFUL_RCTS/PAT17_SIM087_RCT_15_15"}], ["Event 943", [700, 780], ["[H]N([H])C(=O)OC(=O)[O-]"], ["[H]N([H])C(=O)OC(=O)[O-]"], {"rxn_free_energy": 0.01005037979038646, "rxn_barrier": -0.11681323206934767, "ts": ["[N:1]([H:2])([H:3])[C:4]([O:5][C:7](=[O:8])[O-:9])=[O:6]"], "cat": {}, "energies": [-86.86241656116354, -86.86240054469862, -86.86260271681869], "dir": "SUCCESSFUL_RCTS/PAT23_SIM034_RCT_7_7"}], ["Event 944", [1260, 1340], ["O=C=O", "[H]N([H])[H]"], ["O=C=O", "[H]N([H])[H]"], {"rxn_free_energy": 0.00456992134397715, "rxn_barrier": 0.0018298811174017973, "ts": ["[C:5](=[O:6])=[O:7]", "[N:1]([H:2])([H:3])[H:4]"], "cat": {}, "energies": [-49.57186857524681, -49.57186129253845, -49.571865659115545], "dir": "SUCCESSFUL_RCTS/PAT32_SIM008_RCT_13_13"}], ["Event 945", [1580, 1660], ["[H]OC(=O)N([H])[H]"], ["[H]OC(=O)N([H])[H]"], {"rxn_free_energy": -0.0025381641916015314, "rxn_barrier": -0.17488584542771637, "ts": ["[C:1](=[O:2])([O:3][H:5])[N:4]([H:6])[H:7]"], "cat": {}, "energies": [-49.559471147634355, -49.55947519249819, -49.55974984884443], "dir": "SUCCESSFUL_RCTS/PAT19_SIM229_RCT_9_9"}], ["Event 946", [940, 1020], ["[H]N([H])C(=O)OC(=O)[O-]"], ["[H]N([H])C(=O)OC(=O)[O-]"], {"rxn_free_energy": -0.00026164903185822653, "rxn_barrier": -0.1252318825960171, "ts": ["[C:1](=[O:2])([O:3][C:5](=[O:8])[O-:9])[N:4]([H:6])[H:7]"], "cat": {}, "energies": [-86.86241470698087, -86.86241512394945, -86.86261427874801], "dir": "SUCCESSFUL_RCTS/PAT4_SIM181_RCT_4_4"}], ["Event 947", [140, 220], ["O=C=O", "[H]N([H])[H]"], ["O=C=O", "[H]N([H])[H]"], {"rxn_free_energy": 0.018569473737963756, "rxn_barrier": 0.009471813754716018, "ts": ["[C:5](=[O:6])=[O:7]", "[N:1]([H:2])([H:3])[H:4]"], "cat": {}, "energies": [-49.57188573858578, -49.57185614594042, -49.57187064413403], "dir": "SUCCESSFUL_RCTS/PAT42_SIM244_RCT_2_2"}], ["Event 948", [1180, 1260], ["[H]N([H])C(=O)OC(=O)[O-]"], ["[H]N([H])C(=O)OC(=O)[O-]"], {"rxn_free_energy": 0.01421767172806959, "rxn_barrier": -0.11266659166228549, "ts": ["[C:1]([O:2][C:5](=[O:8])[O-:9])(=[O:3])[N:4]([H:6])[H:7]"], "cat": {}, "energies": [-86.86241853083305, -86.86239587329719, -86.8625980783279], "dir": "SUCCESSFUL_RCTS/PAT5_SIM176_RCT_13_13"}], ["Event 949", [940, 1020], ["[H]OC(=O)N([H])[H]", "[H]N([H])[H]"], ["[H]OC(=O)N([H])[H]", "[H]N([H])[H]"], {"rxn_free_energy": -8.108918249438629, "rxn_barrier": 2.4431765996982557, "ts": ["[C:1](=[O:2])([O:3][H:5])[N:4]([H:6])[H:7]", "[N:8]([H:9])([H:10])[H:11]"], "cat": {}, "energies": [-61.319114398856044, -61.33203691595865, -61.31522090894492], "dir": "SUCCESSFUL_RCTS/PAT16_SIM247_RCT_7_7"}], ["Event 950", [60, 140], ["O=C=O", "[H]N([H])[H]"], ["O=C=O", "[H]N([H])[H]"], {"rxn_free_energy": -0.017018930552698187, "rxn_barrier": -0.010341947365198365, "ts": ["[C:1](=[O:2])=[O:3]", "[N:4]([H:5])([H:6])[H:7]"], "cat": {}, "energies": [-49.57185885292901, -49.571885974601024, -49.57187533404124], "dir": "SUCCESSFUL_RCTS/PAT11_SIM118_RCT_1_1"}], ["Event 951", [1740, 1820], ["[H]OC(=O)N([H])[H]"], ["[H]OC(=O)N([H])[H]"], {"rxn_free_energy": 3.543726147225357e-05, "rxn_barrier": -0.22934434638563164, "ts": ["[H:1][O:2][C:3]([N:4]([H:5])[H:6])=[O:7]"], "cat": {}, "energies": [-49.57198868013796, -49.57198862366451, -49.57235416738884], "dir": "SUCCESSFUL_RCTS/PAT30_SIM136_RCT_14_14"}], ["Event 952", [1020, 1100], ["[H]N([H])C(=O)[O-]"], ["[H]N([H])C(=O)[O-]"], {"rxn_free_energy": -0.0016368322239829283, "rxn_barrier": 10.018802405159425, "ts": ["[C:1](=[O:2])([O-:3])[N:4]([H:5])[H:6]"], "cat": {}, "energies": [-49.01547157583028, -49.01547418431538, -48.99950543319007], "dir": "SUCCESSFUL_RCTS/PAT25_SIM038_RCT_6_6"}], ["Event 953", [1100, 1180], ["[H]OC(=O)N([H])[H]", "[H]N([H])[H]"], ["[H]OC(=O)N([H])[H]", "[H]N([H])[H]"], {"rxn_free_energy": 0.01112168321707791, "rxn_barrier": -0.2270260566149687, "ts": ["[C:1](=[O:2])([O:3][H:5])[N:4]([H:6])[H:7]", "[H:8][N:9]([H:10])[H:11]"], "cat": {}, "energies": [-61.31910507056121, -61.31908734684799, -61.319466863344054], "dir": "SUCCESSFUL_RCTS/PAT12_SIM114_RCT_9_9"}], ["Event 954", [220, 300], ["O=C=O", "[H]N([H])[H]", "[H]N([H])[H]"], ["[H]OC(=O)N([H])[H]", "[H]N([H])[H]"], {"rxn_free_energy": 1.2854875503483785, "rxn_barrier": 23.638885827280298, "ts": ["[C:1](=[O:2])([O-:3])[N:4]([H:5])[H:6]", "[H+:7]", "[N:8]([H:9])([H:10])[H:11]"], "cat": {}, "energies": [-61.32112937444178, -61.31908079849816, -61.283458023345005], "dir": "SUCCESSFUL_RCTS/PAT53_SIM111_RCT_1_1"}], ["Event 955", [1500, 1580], ["[H]OC(=O)N([H])[H]"], ["[H]OC(=O)N([H])[H]"], {"rxn_free_energy": 5.007964139986854e-05, "rxn_barrier": -0.22845851307347925, "ts": ["[H:1][O:2][C:3]([N:5]([H:4])[H:6])=[O:7]"], "cat": {}, "energies": [-49.5719892511649, -49.57198917135709, -49.57235332673597], "dir": "SUCCESSFUL_RCTS/PAT30_SIM028_RCT_12_12"}], ["Event 956", [940, 1020], ["O=C=O", "[H]N([H])[H]"], ["O=C=O", "[H]N([H])[H]"], {"rxn_free_energy": -0.20733193140250317, "rxn_barrier": 0.003700610065125517, "ts": ["[C:1](=[O:2])=[O:3]", "[N:4]([H:5])([H:6])[H:7]"], "cat": {}, "energies": [-49.57187569343202, -49.572206101304815, -49.571869796073656], "dir": "SUCCESSFUL_RCTS/PAT8_SIM119_RCT_4_4"}], ["Event 957", [460, 540], ["O=C=O", "[H]N([H])[H]"], ["O=C=O", "[H]N([H])[H]"], {"rxn_free_energy": 0.24725995587969424, "rxn_barrier": 0.2471960069216168, "ts": ["[C:5](=[O:6])=[O:7]", "[N:1]([H:2])([H:3])[H:4]"], "cat": {}, "energies": [-49.57228016524012, -49.57188612735364, -49.571886229263846], "dir": "SUCCESSFUL_RCTS/PAT42_SIM242_RCT_3_3"}], ["Event 958", [1020, 1100], ["[H]N([H])C(=O)OC(=O)[O-]"], ["[H]N([H])C(=O)OC(=O)[O-]"], {"rxn_free_energy": 0.0049596339006294276, "rxn_barrier": 1.432428801943604, "ts": ["[C:1]([O:2][C:7](=[O:8])[O-:9])(=[O:3])[N:4]([H:5])[H:6]"], "cat": {}, "energies": [-86.85279650826779, -86.85278860450653, -86.85051376411845], "dir": "SUCCESSFUL_RCTS/PAT26_SIM122_RCT_4_4"}], ["Event 959", [780, 860], ["[H]OC(=O)N([H])[H]", "[H]N([H])[H]"], ["[H]OC(=O)N([H])[H]", "[H]N([H])[H]"], {"rxn_free_energy": -0.007970563249904111, "rxn_barrier": 0.47079580677215876, "ts": ["[C:1](=[O:2])([O:3][H:5])[N:4]([H:6])[H:7]", "[N:8]([H:9])([H:10])[H:11]"], "cat": {}, "energies": [-61.332028666244355, -61.33204136827646, -61.33127839762927], "dir": "SUCCESSFUL_RCTS/PAT38_SIM242_RCT_10_10"}], ["Event 960", [1340, 1420], ["[H]N([H])C(=O)OC(=O)[O-]"], ["[H]N([H])C(=O)OC(=O)[O-]"], {"rxn_free_energy": -0.010790173017003881, "rxn_barrier": -0.12591638964590243, "ts": ["[C:1](=[O:2])([O-:3])[O:4][C:5](=[O:6])[N:7]([H:8])[H:9]"], "cat": {}, "energies": [-86.86239152631812, -86.86240872173076, -86.86259218892793], "dir": "SUCCESSFUL_RCTS/PAT22_SIM059_RCT_17_17"}], ["Event 961", [1420, 1500], ["[H]OC(=O)N([H])[H]", "[H]N([H])[H]"], ["[H]OC(=O)N([H])[H]", "[H]N([H])[H]"], {"rxn_free_energy": -0.004063790760558903, "rxn_barrier": 0.4739911338528192, "ts": ["[H:1][O:2][C:3]([N:4]([H:5])[H:6])=[O:7]", "[N:8]([H:9])([H:10])[H:11]"], "cat": {}, "energies": [-61.332029004115846, -61.33203548024546, -61.331273643370395], "dir": "SUCCESSFUL_RCTS/PAT12_SIM004_RCT_8_8"}], ["Event 962", [1500, 1580], ["[H]N([H])C(=O)OC(=O)[O-]"], ["[H]N([H])C(=O)OC(=O)[O-]"], {"rxn_free_energy": 0.005196538496908517, "rxn_barrier": -0.1164737536918395, "ts": ["[N:1]([H:2])([H:3])[C:4](=[O:5])[O:6][C:7](=[O:8])[O-:9]"], "cat": {}, "energies": [-86.86239904403102, -86.86239076273436, -86.86258465868735], "dir": "SUCCESSFUL_RCTS/PAT3_SIM119_RCT_6_6"}], ["Event 963", [300, 380], ["[H]N([H])C(=O)OC(=O)[O-]"], ["[H]N([H])C(=O)OC(=O)[O-]"], {"rxn_free_energy": 0.014644146375179518, "rxn_barrier": -0.11138135484568185, "ts": ["[C:1](=[O:2])([O-:3])[O:4][C:5](=[O:6])[N:7]([H:8])[H:9]"], "cat": {}, "energies": [-86.86241337486886, -86.86239003769538, -86.86259087418735], "dir": "SUCCESSFUL_RCTS/PAT18_SIM237_RCT_4_4"}], ["Event 964", [1340, 1420], ["[H]OC(=O)N([H])[H]", "[H]N([H])[H]"], ["[H]OC(=O)N([H])[H]", "[H]N([H])[H]"], {"rxn_free_energy": -8.123510318435434, "rxn_barrier": 2.4299103454289885, "ts": ["[C:5]([O:6][H:9])(=[O:7])[N:8]([H:10])[H:11]", "[N:1]([H:2])([H:3])[H:4]"], "cat": {}, "energies": [-61.31907920999292, -61.33202498127758, -61.31520686142179], "dir": "SUCCESSFUL_RCTS/PAT32_SIM236_RCT_5_5"}], ["Event 965", [940, 1020], ["[H]N([H])[H]", "[H][N+]([H])([H])[H]"], ["[H][N+]([H])([H])[H]", "[H]N([H])[H]"], {"rxn_free_energy": -0.008966682904768292, "rxn_barrier": -1.1670005343169942, "ts": ["[H+:2]", "[N:1]([H:3])([H:4])[H:5]", "[N:6]([H:7])([H:8])[H:9]"], "cat": {}, "energies": [-23.857062758542764, -23.857077048008957, -23.85892251145919], "dir": "SUCCESSFUL_RCTS/PAT8_SIM148_RCT_6_6"}], ["Event 966", [700, 780], ["[H]N([H])C(=O)OC(=O)[O-]"], ["[H]N([H])C(=O)OC(=O)[O-]"], {"rxn_free_energy": -0.0035856551086248063, "rxn_barrier": -0.12166271511308281, "ts": ["[N:1]([H:2])([H:3])[C:4]([O:5][C:7](=[O:8])[O-:9])=[O:6]"], "cat": {}, "energies": [-86.86242336826595, -86.86242908243004, -86.86261725214398], "dir": "SUCCESSFUL_RCTS/PAT3_SIM131_RCT_7_7"}], ["Event 967", [1660, 1740], ["[H]N([H])C(=O)OC(=O)[O-]"], ["[H]N([H])C(=O)OC(=O)[O-]"], {"rxn_free_energy": 0.01088836944751796, "rxn_barrier": 0.3294273141223479, "ts": ["[C:1](=[O:2])([O-:3])[O:4][C:5](=[O:6])[N:7]([H:8])[H:9]"], "cat": {}, "energies": [-86.85280682086216, -86.85278946896193, -86.8522818396045], "dir": "SUCCESSFUL_RCTS/PAT5_SIM220_RCT_8_8"}], ["Event 968", [60, 140], ["O=C=O", "[H]N([H])[H]"], ["O=C=O", "[H]N([H])[H]"], {"rxn_free_energy": 0.007974633643002207, "rxn_barrier": 0.2177138155699315, "ts": ["[C:1](=[O:2])=[O:3]", "[N:4]([H:5])([H:6])[H:7]"], "cat": {}, "energies": [-49.57222807029392, -49.572215361775164, -49.571881117664894], "dir": "SUCCESSFUL_RCTS/PAT0_SIM189_RCT_1_1"}], ["Event 969", [780, 860], ["[H]OC(=O)N([H])[H]"], ["[H]OC(=O)N([H])[H]"], {"rxn_free_energy": -0.0011255598496809115, "rxn_barrier": -0.17442911776108153, "ts": ["[C:1]([O:2][H:5])(=[O:3])[N:4]([H:6])[H:7]"], "cat": {}, "energies": [-49.55947138733309, -49.55947318104539, -49.55974936069379], "dir": "SUCCESSFUL_RCTS/PAT30_SIM242_RCT_11_11"}], ["Event 970", [1500, 1580], ["[H]N([H])C(=O)[O-]"], ["[H]N([H])C(=O)[O-]"], {"rxn_free_energy": 0.004295373983821371, "rxn_barrier": 10.017892078622472, "ts": ["[N:1]([H:2])([H:3])[C:4](=[O:5])[O-:6]"], "cat": {}, "energies": [-49.01547204432877, -49.01546519914399, -48.9995073524012], "dir": "SUCCESSFUL_RCTS/PAT10_SIM094_RCT_9_9"}], ["Event 971", [1020, 1100], ["[H]N([H])[H]", "[H]OC(=O)N([H])[H]"], ["[H]N([H])[H]", "[H]OC(=O)N([H])[H]"], {"rxn_free_energy": 0.002684661206812422, "rxn_barrier": -0.23595230324313532, "ts": ["[H:1][N:2]([H:3])[H:4]", "[H:5][O:8][C:6](=[O:7])[N:9]([H:10])[H:11]"], "cat": {}, "energies": [-61.31911881668965, -61.319114538365554, -61.31949483449872], "dir": "SUCCESSFUL_RCTS/PAT16_SIM170_RCT_3_3"}], ["Event 972", [620, 700], ["O=C=O", "[H]N([H])[H]"], ["O=C=O", "[H]N([H])[H]"], {"rxn_free_energy": 0.0010672437344181134, "rxn_barrier": -0.00011508339314988803, "ts": ["[C:5](=[O:6])=[O:7]", "[N:1]([H:2])([H:3])[H:4]"], "cat": {}, "energies": [-49.57187917631363, -49.57187747553493, -49.57187935971258], "dir": "SUCCESSFUL_RCTS/PAT11_SIM215_RCT_1_1"}], ["Event 973", [700, 780], ["O=C=O", "[H]N([H])[H]"], ["O=C=O", "[H]N([H])[H]"], {"rxn_free_energy": -0.24990631516074213, "rxn_barrier": -0.0026112641873646822, "ts": ["[C:5](=[O:6])=[O:7]", "[N:1]([H:2])([H:3])[H:4]"], "cat": {}, "energies": [-49.57186079520719, -49.57225905037914, -49.57186495656449], "dir": "SUCCESSFUL_RCTS/PAT1_SIM228_RCT_5_5"}], ["Event 974", [1420, 1500], ["[H]OC(=O)N([H])[H]", "[H]N([H])[H]"], ["[H]OC(=O)N([H])[H]", "[H]N([H])[H]"], {"rxn_free_energy": -0.00355128348878624, "rxn_barrier": -0.31464992122439783, "ts": ["[C:1]([O:2][H:7])(=[O:3])[N:4]([H:5])[H:6]", "[N:8]([H:9])([H:10])[H:11]"], "cat": {}, "energies": [-61.33202907982125, -61.33203473921011, -61.33253051156137], "dir": "SUCCESSFUL_RCTS/PAT32_SIM008_RCT_16_16"}], ["Event 975", [860, 940], ["O=C=O", "[H]N([H])[H]"], ["O=C=O", "[H]N([H])[H]"], {"rxn_free_energy": 0.003932463591221414, "rxn_barrier": 0.003635275417121868, "ts": ["[C:1](=[O:2])=[O:3]", "[N:4]([H:5])([H:6])[H:7]"], "cat": {}, "energies": [-49.57187117327657, -49.57186490643228, -49.57186538003667], "dir": "SUCCESSFUL_RCTS/PAT26_SIM156_RCT_3_3"}], ["Event 976", [1020, 1100], ["[H]N([H])C(=O)OC(=O)[O-]"], ["[H]N([H])C(=O)OC(=O)[O-]"], {"rxn_free_energy": -0.001018925961521532, "rxn_barrier": 7.466957916882016, "ts": ["[C:1](=[O:2])([O:3][C:5](=[O:6])[O-:7])[N:4]([H:8])[H:9]"], "cat": {}, "energies": [-86.86240960317598, -86.8624112269546, -86.85051012553701], "dir": "SUCCESSFUL_RCTS/PAT5_SIM205_RCT_7_7"}], ["Event 977", [460, 540], ["[H]OC(=O)N([H])[H]", "[H]N([H])[H]"], ["[H]OC(=O)N([H])[H]", "[H]N([H])[H]"], {"rxn_free_energy": -0.016551299846926493, "rxn_barrier": -0.23774187804545216, "ts": ["[C:1]([O:2][H:5])(=[O:3])[N:4]([H:6])[H:7]", "[H:8][N:9]([H:10])[H:11]"], "cat": {}, "energies": [-61.31907775047244, -61.3191041269198, -61.319456620179906], "dir": "SUCCESSFUL_RCTS/PAT28_SIM013_RCT_4_4"}], ["Event 978", [1180, 1260], ["[H]N([H])C(=O)OC(=O)[O-]"], ["[H]N([H])C(=O)OC(=O)[O-]"], {"rxn_free_energy": 0.015159805218190969, "rxn_barrier": -0.11135655359764059, "ts": ["[C:1](=[O:2])([O:3][C:7](=[O:8])[O-:9])[N:4]([H:5])[H:6]"], "cat": {}, "energies": [-86.86242181046717, -86.86239765153053, -86.86259927026194], "dir": "SUCCESSFUL_RCTS/PAT15_SIM146_RCT_27_27"}], ["Event 979", [1740, 1820], ["[H]N([H])C(=O)OC(=O)[O-]"], ["[H]N([H])C(=O)OC(=O)[O-]"], {"rxn_free_energy": 0.006286541102119557, "rxn_barrier": 4.916727073099952, "ts": ["[C:1](=[O:2])([O-:3])[O:4][C:5](=[O:6])[N:7]([H:8])[H:9]"], "cat": {}, "energies": [-86.86241466095574, -86.86240464261144, -86.8545792767853], "dir": "SUCCESSFUL_RCTS/PAT5_SIM041_RCT_12_12"}], ["Event 980", [1260, 1340], ["[H]N([H])C(=O)OC(=O)[O-]"], ["[H]N([H])C(=O)OC(=O)[O-]"], {"rxn_free_energy": -0.004582186517849707, "rxn_barrier": -0.12472563581501801, "ts": ["[C:1](=[O:2])([O-:3])[O:4][C:5]([N:6]([H:7])[H:9])=[O:8]"], "cat": {}, "energies": [-86.86241964681477, -86.86242694906913, -86.86261841181799], "dir": "SUCCESSFUL_RCTS/PAT18_SIM150_RCT_11_11"}], ["Event 981", [60, 140], ["O=C=O", "[H]N([H])[H]"], ["O=C=O", "[H]N([H])[H]"], {"rxn_free_energy": -0.21541645879279142, "rxn_barrier": 0.005791033147184003, "ts": ["[C:1](=[O:2])=[O:3]", "[N:4]([H:5])([H:6])[H:7]"], "cat": {}, "energies": [-49.57187248478726, -49.572215776307445, -49.571863256093295], "dir": "SUCCESSFUL_RCTS/PAT0_SIM164_RCT_1_1"}], ["Event 982", [1020, 1100], ["[H]N([H])C(=O)OC(=O)[O-]"], ["[H]N([H])C(=O)OC(=O)[O-]"], {"rxn_free_energy": -0.0018095473121026659, "rxn_barrier": -0.12262402929654458, "ts": ["[C:1]([O:2][C:5](=[O:6])[O-:7])(=[O:3])[N:4]([H:8])[H:9]"], "cat": {}, "energies": [-86.86242016427734, -86.86242304800429, -86.86261558012284], "dir": "SUCCESSFUL_RCTS/PAT23_SIM184_RCT_9_9"}], ["Event 983", [1420, 1500], ["[H]N([H])C(=O)[O-]"], ["[H]N([H])C(=O)[O-]"], {"rxn_free_energy": -0.0010684438408322592, "rxn_barrier": 1.2665416547991386, "ts": ["[C:1](=[O:2])([O-:3])[N:4]([H:5])[H:6]"], "cat": {}, "energies": [-49.015472613251966, -49.01547431594317, -49.01345422982623], "dir": "SUCCESSFUL_RCTS/PAT25_SIM107_RCT_14_14"}], ["Event 984", [460, 540], ["[H]N([H])[H]", "[H]OC(=O)N([H])[H]"], ["[H]N([H])[H]", "[H]OC(=O)N([H])[H]"], {"rxn_free_energy": 0.006529409990342856, "rxn_barrier": -0.30900268039654527, "ts": ["[H:1][N:2]([H:3])[H:4]", "[H:5][O:8][C:6](=[O:7])[N:9]([H:10])[H:11]"], "cat": {}, "energies": [-61.33202071058572, -61.332010305201216, -61.33251314278189], "dir": "SUCCESSFUL_RCTS/PAT16_SIM192_RCT_4_4"}], ["Event 985", [1180, 1260], ["[H]N([H])C(=O)OC(=O)[O-]"], ["[H]N([H])C(=O)OC(=O)[O-]"], {"rxn_free_energy": 0.001050746576076236, "rxn_barrier": -0.12010283536012357, "ts": ["[C:1]([O:2][C:7](=[O:8])[O-:9])(=[O:3])[N:4]([H:5])[H:6]"], "cat": {}, "energies": [-86.86242557426806, -86.86242389977953, -86.86261697229382], "dir": "SUCCESSFUL_RCTS/PAT26_SIM080_RCT_12_12"}], ["Event 986", [540, 620], ["[H]N([H])C(=O)OC(=O)[O-]"], ["[H]N([H])C(=O)OC(=O)[O-]"], {"rxn_free_energy": 0.00920655698883553, "rxn_barrier": -0.11635267440364294, "ts": ["[C:1](=[O:2])([O-:3])[O:4][C:5]([N:6]([H:7])[H:9])=[O:8]"], "cat": {}, "energies": [-86.86241331057386, -86.86239863884003, -86.86259873227607], "dir": "SUCCESSFUL_RCTS/PAT3_SIM161_RCT_8_8"}], ["Event 987", [700, 780], ["[H]N([H])[H]", "[H]OC(=O)N([H])[H]"], ["[H]N([H])[H]", "[H]OC(=O)N([H])[H]"], {"rxn_free_energy": -0.0006837413746630219, "rxn_barrier": -0.22691345424370873, "ts": ["[H:8][N:9]([H:10])[H:11]", "[N:1]([H:2])([H:3])[C:4](=[O:5])[O:6][H:7]"], "cat": {}, "energies": [-61.319121149562584, -61.31912223918506, -61.31948276290028], "dir": "SUCCESSFUL_RCTS/PAT7_SIM245_RCT_4_4"}], ["Event 988", [1260, 1340], ["[H]OC(=O)N([H])[H]", "[H]N([H])[H]"], ["[H]OC(=O)N([H])[H]", "[H]N([H])[H]"], {"rxn_free_energy": -0.010791750345325512, "rxn_barrier": -0.3169363034808917, "ts": ["[N:1]([H:2])([H:3])[C:4](=[O:5])[O:6][H:7]", "[N:8]([H:9])([H:10])[H:11]"], "cat": {}, "energies": [-61.33202673053304, -61.332043928459335, -61.332531805892806], "dir": "SUCCESSFUL_RCTS/PAT14_SIM083_RCT_7_7"}], ["Event 989", [1660, 1740], ["[H]N([H])C(=O)[O-]"], ["[H]N([H])C(=O)[O-]"], {"rxn_free_energy": -0.002518388296094628, "rxn_barrier": 10.016454384096866, "ts": ["[N:1]([H:2])([H:3])[C:4](=[O:5])[O-:6]"], "cat": {}, "energies": [-49.015470961277344, -49.01547497462596, -48.99950856048548], "dir": "SUCCESSFUL_RCTS/PAT25_SIM090_RCT_11_11"}], ["Event 990", [860, 940], ["[H]OC(=O)N([H])[H]", "[H]N([H])[H]"], ["[H]OC(=O)N([H])[H]", "[H]N([H])[H]"], {"rxn_free_energy": -0.0014886804466072406, "rxn_barrier": -0.31530204426130487, "ts": ["[C:1]([O:2][H:7])(=[O:3])[N:4]([H:5])[H:6]", "[H:8][N:9]([H:10])[H:11]"], "cat": {}, "energies": [-61.332038293772925, -61.3320406661607, -61.33254076474798], "dir": "SUCCESSFUL_RCTS/PAT21_SIM242_RCT_14_14"}], ["Event 991", [1820, 1900], ["[H]OC(=O)N([H])[H]", "[H]N([H])[H]"], ["[H]OC(=O)N([H])[H]", "[H]N([H])[H]"], {"rxn_free_energy": -0.009803176622267814, "rxn_barrier": -0.3177080104236979, "ts": ["[N:1]([H:2])([H:3])[C:4](=[O:5])[O:6][H:7]", "[N:8]([H:9])([H:10])[H:11]"], "cat": {}, "energies": [-61.332022665724445, -61.33203828824198, -61.332528970890195], "dir": "SUCCESSFUL_RCTS/PAT20_SIM208_RCT_13_13"}], ["Event 992", [1900, 1980], ["[H]OC(=O)N([H])[H]", "[H]N([H])[H]"], ["[H]OC(=O)N([H])[H]", "[H]N([H])[H]"], {"rxn_free_energy": 0.0029841165334430503, "rxn_barrier": 10.433340552682127, "ts": ["[C:1](=[O:2])([O-:3])[N:4]([H:5])[H:6]", "[H:7][N@+:8]([H:9])([H:10])[H:11]"], "cat": {}, "energies": [-61.332042461215494, -61.33203770567403, -61.315415703171816], "dir": "SUCCESSFUL_RCTS/PAT14_SIM140_RCT_16_16"}], ["Event 993", [1340, 1420], ["[H]N([H])C(=O)[O-]"], ["[H]N([H])C(=O)[O-]"], {"rxn_free_energy": 0.0010177563257058894, "rxn_barrier": 1.2677121540464966, "ts": ["[N:1]([H:2])([H:3])[C:4](=[O:5])[O-:6]"], "cat": {}, "energies": [-49.01547248651813, -49.01547086460345, -49.013452237763865], "dir": "SUCCESSFUL_RCTS/PAT25_SIM056_RCT_11_11"}], ["Event 994", [860, 940], ["O=C=O", "[H]N([H])[H]"], ["O=C=O", "[H]N([H])[H]"], {"rxn_free_energy": 0.003932675449716946, "rxn_barrier": 0.002005241971067321, "ts": ["[C:1](=[O:2])=[O:3]", "[N:4]([H:5])([H:6])[H:7]"], "cat": {}, "energies": [-49.57187117348097, -49.57186490629906, -49.571867977891515], "dir": "SUCCESSFUL_RCTS/PAT8_SIM156_RCT_3_3"}], ["Event 995", [60, 140], ["O=C=O", "[H]N([H])[H]"], ["O=C=O", "[H]N([H])[H]"], {"rxn_free_energy": -0.009059439548722431, "rxn_barrier": -0.00032289290169261166, "ts": ["[C:5](=[O:6])=[O:7]", "[N:1]([H:2])([H:3])[H:4]"], "cat": {}, "energies": [-49.571857587506294, -49.57187202479113, -49.571858102074195], "dir": "SUCCESSFUL_RCTS/PAT0_SIM138_RCT_1_1"}], ["Event 996", [1820, 1900], ["[H]N([H])C(=O)[O-]"], ["[H]N([H])C(=O)[O-]"], {"rxn_free_energy": 0.001205148954879931, "rxn_barrier": 1.268651260032525, "ts": ["[N:1]([H:2])([H:3])[C:4](=[O:5])[O-:6]"], "cat": {}, "energies": [-49.01547543462475, -49.015473514077826, -49.013453689294394], "dir": "SUCCESSFUL_RCTS/PAT25_SIM037_RCT_7_7"}], ["Event 997", [460, 540], ["[H]N([H])C(=O)OC(=O)[O-]"], ["[H]N([H])C(=O)OC(=O)[O-]"], {"rxn_free_energy": -0.005316931077510831, "rxn_barrier": -0.12379339146534618, "ts": ["[C:1](=[O:2])([O-:3])[O:4][C:5]([N:6]([H:7])[H:9])=[O:8]"], "cat": {}, "energies": [-86.86240483741703, -86.86241331057346, -86.86260211677899], "dir": "SUCCESSFUL_RCTS/PAT4_SIM161_RCT_5_5"}], ["Event 998", [1820, 1900], ["[H]N([H])C(=O)[O-]"], ["[H]N([H])C(=O)[O-]"], {"rxn_free_energy": -0.0028145800985660972, "rxn_barrier": 10.016905750177676, "ts": ["[N:1]([H:2])([H:3])[C:4](=[O:5])[O-:6]"], "cat": {}, "energies": [-49.01546468797798, -49.01546917334315, -48.99950156788106], "dir": "SUCCESSFUL_RCTS/PAT25_SIM179_RCT_12_12"}], ["Event 999", [940, 1020], ["[H]N([H])[H]", "[H]OC(=O)N([H])[H]"], ["[H]N([H])[H]", "[H]OC(=O)N([H])[H]"], {"rxn_free_energy": -0.0011655824948188496, "rxn_barrier": -0.23364134701074207, "ts": ["[H:8][N:9]([H:10])[H:11]", "[N:1]([H:2])([H:3])[C:4]([O:5][H:7])=[O:6]"], "cat": {}, "energies": [-61.31911546229917, -61.31911731979228, -61.31948779732707], "dir": "SUCCESSFUL_RCTS/PAT16_SIM029_RCT_9_9"}], ["Event 1000", [780, 860], ["[H]N([H])C(=O)OC(=O)[O-]"], ["[H]N([H])C(=O)OC(=O)[O-]"], {"rxn_free_energy": 0.002738042672406735, "rxn_barrier": -0.11767644799344518, "ts": ["[C:1](=[O:2])([O:3][C:5](=[O:6])[O-:7])[N:4]([H:8])[H:9]"], "cat": {}, "energies": [-86.862413304938, -86.86240894154425, -86.86260083622948], "dir": "SUCCESSFUL_RCTS/PAT3_SIM081_RCT_11_11"}], ["Event 1001", [1180, 1260], ["[H]N([H])[H]", "[H]OC(=O)N([H])[H]"], ["[H]N([H])[H]", "[H]OC(=O)N([H])[H]"], {"rxn_free_energy": -0.015506847696614331, "rxn_barrier": 0.4668097106383247, "ts": ["[H:8][N:9]([H:10])[H:11]", "[N:1]([H:2])([H:3])[C:4]([O:5][H:7])=[O:6]"], "cat": {}, "energies": [-61.33201865407189, -61.332043366061626, -61.33127473777087], "dir": "SUCCESSFUL_RCTS/PAT14_SIM033_RCT_15_15"}], ["Event 1002", [1820, 1900], ["[H]N([H])[H]", "[H]OC(=O)N([H])[H]"], ["[H]N([H])[H]", "[H]OC(=O)N([H])[H]"], {"rxn_free_energy": -0.0009069492541092431, "rxn_barrier": 10.433126341258035, "ts": ["[C:6](=[O:7])([O-:8])[N:9]([H:10])[H:11]", "[H:1][N@+:2]([H:3])([H:4])[H:5]"], "cat": {}, "energies": [-61.332046803784394, -61.33204824911494, -61.31542038711187], "dir": "SUCCESSFUL_RCTS/PAT21_SIM215_RCT_14_14"}], ["Event 1003", [140, 220], ["O=C=O", "[H]N([H])[H]"], ["O=C=O", "[H]N([H])[H]"], {"rxn_free_energy": -0.24344731997699476, "rxn_barrier": 0.001746911991731402, "ts": ["[C:5](=[O:6])=[O:7]", "[N:1]([H:2])([H:3])[H:4]"], "cat": {}, "energies": [-49.571855570834344, -49.57224353283608, -49.57185278692416], "dir": "SUCCESSFUL_RCTS/PAT8_SIM084_RCT_2_2"}], ["Event 1004", [1660, 1740], ["[H][N+]([H])([H])[H]", "[H]N([H])[H]"], ["[H]N([H])[H]", "[H][N+]([H])([H])[H]"], {"rxn_free_energy": -0.0753043664082327, "rxn_barrier": -1.2596242856112618, "ts": ["[H+:5]", "[N:1]([H:2])([H:3])[H:4]", "[N:6]([H:7])([H:8])[H:9]"], "cat": {}, "energies": [-23.85695711615398, -23.857077122538662, -23.8589644759365], "dir": "SUCCESSFUL_RCTS/PAT8_SIM210_RCT_11_11"}], ["Event 1005", [1420, 1500], ["[H]OC(=O)N([H])[H]"], ["[H]OC(=O)N([H])[H]"], {"rxn_free_energy": -0.00014539999786727267, "rxn_barrier": -0.17407367263836274, "ts": ["[C:1]([O:2][H:5])(=[O:3])[N:4]([H:6])[H:7]"], "cat": {}, "energies": [-49.55947597808693, -49.559476209798966, -49.55975338500393], "dir": "SUCCESSFUL_RCTS/PAT30_SIM191_RCT_11_11"}], ["Event 1006", [1580, 1660], ["[H]N([H])C(=O)[O-]"], ["[H]N([H])C(=O)[O-]"], {"rxn_free_energy": -0.0020014582263124725, "rxn_barrier": 10.017589208314885, "ts": ["[C:1](=[O:2])([O-:3])[N:4]([H:5])[H:6]"], "cat": {}, "energies": [-49.015471826237096, -49.01547501579671, -48.99950761696907], "dir": "SUCCESSFUL_RCTS/PAT13_SIM098_RCT_12_12"}], ["Event 1007", [860, 940], ["[H][N+]([H])([H])[H]", "[H]N([H])[H]"], ["[H]N([H])[H]", "[H][N+]([H])([H])[H]"], {"rxn_free_energy": -0.008249626574354284, "rxn_barrier": -1.1756549713375157, "ts": ["[H+:9]", "[H:5][N:6]([H:7])[H:8]", "[N:1]([H:2])([H:3])[H:4]"], "cat": {}, "energies": [-23.8570684808759, -23.857081627628304, -23.858942025657896], "dir": "SUCCESSFUL_RCTS/PAT6_SIM059_RCT_12_12"}], ["Event 1008", [860, 940], ["[H]N([H])C(=O)OC(=O)[O-]"], ["[H]N([H])C(=O)OC(=O)[O-]"], {"rxn_free_energy": -0.0037813426961277657, "rxn_barrier": 4.90756414223224, "ts": ["[N:1]([H:2])([H:3])[C:4]([O:5][C:7](=[O:8])[O-:9])=[O:6]"], "cat": {}, "energies": [-86.86240502958111, -86.86241105559644, -86.85458424762113], "dir": "SUCCESSFUL_RCTS/PAT4_SIM130_RCT_5_5"}], ["Event 1009", [1500, 1580], ["[H]OC(=O)N([H])[H]", "[H]N([H])[H]"], ["[H]OC(=O)N([H])[H]", "[H]N([H])[H]"], {"rxn_free_energy": 0.00037060933728314894, "rxn_barrier": 0.4790133434434739, "ts": ["[H:1][O:2][C:3](=[O:5])[N:7]([H:4])[H:6]", "[N:8]([H:9])([H:10])[H:11]"], "cat": {}, "energies": [-61.33203741602503, -61.332036825415365, -61.33127405179658], "dir": "SUCCESSFUL_RCTS/PAT7_SIM016_RCT_19_19"}], ["Event 1010", [1660, 1740], ["[H]OC(=O)N([H])[H]"], ["[H]OC(=O)N([H])[H]"], {"rxn_free_energy": -0.006504164216665054, "rxn_barrier": -0.2331033569018951, "ts": ["[C:1]([O:2][H:5])(=[O:3])[N:4]([H:6])[H:7]"], "cat": {}, "energies": [-49.571988134213896, -49.57199849936628, -49.57235961189114], "dir": "SUCCESSFUL_RCTS/PAT30_SIM249_RCT_6_6"}], ["Event 1011", [1020, 1100], ["[H]N([H])C(=O)[O-]"], ["[H]N([H])C(=O)[O-]"], {"rxn_free_energy": -0.00805011088494851, "rxn_barrier": 1.2621245388473368, "ts": ["[C:1](=[O:2])([O-:3])[N:4]([H:5])[H:6]"], "cat": {}, "energies": [-49.015463616141815, -49.01547644494245, -49.013452271911035], "dir": "SUCCESSFUL_RCTS/PAT25_SIM085_RCT_11_11"}], ["Event 1012", [1740, 1820], ["[H]N([H])C(=O)OC(=O)[O-]"], ["[H]N([H])C(=O)OC(=O)[O-]"], {"rxn_free_energy": -0.006296895407421403, "rxn_barrier": 0.32188379932007066, "ts": ["[C:1](=[O:2])([O-:3])[O:4][C:5](=[O:6])[N:7]([H:8])[H:9]"], "cat": {}, "energies": [-86.85278946896196, -86.85279950380706, -86.85227650918436], "dir": "SUCCESSFUL_RCTS/PAT3_SIM220_RCT_9_9"}], ["Event 1013", [620, 700], ["[H]OC(=O)N([H])[H]", "[H]N([H])[H]"], ["[H]OC(=O)N([H])[H]", "[H]N([H])[H]"], {"rxn_free_energy": 0.01553752513314261, "rxn_barrier": -0.22345395514423236, "ts": ["[H:1][O:2][C:3](=[O:4])[N:5]([H:6])[H:7]", "[N:8]([H:9])([H:10])[H:11]"], "cat": {}, "energies": [-61.3191114866856, -61.31908672580775, -61.31946758690368], "dir": "SUCCESSFUL_RCTS/PAT38_SIM065_RCT_11_11"}], ["Event 1014", [1500, 1580], ["[H]N([H])C(=O)OC(=O)[O-]"], ["[H]N([H])C(=O)OC(=O)[O-]"], {"rxn_free_energy": 0.0005869297245050547, "rxn_barrier": 3.2576150879829346, "ts": ["[C:1](=[O:2])([O:3][C:5](=[O:6])[O-:7])[N:4]([H:8])[H:9]"], "cat": {}, "energies": [-86.85281231417936, -86.85281137883766, -86.84762092053187], "dir": "SUCCESSFUL_RCTS/PAT5_SIM020_RCT_10_10"}], ["Event 1015", [540, 620], ["[H]N([H])[H]", "[H][N+]([H])([H])[H]"], ["[H]N([H])[H]", "[H][N+]([H])([H])[H]"], {"rxn_free_energy": 0.05379043239464141, "rxn_barrier": -1.1493049831219382, "ts": ["[H+:8]", "[N:1]([H:2])([H:3])[H:4]", "[N:5]([H:6])([H:7])[H:9]"], "cat": {}, "energies": [-23.857068439285566, -23.856982717890777, -23.85889999225523], "dir": "SUCCESSFUL_RCTS/PAT8_SIM105_RCT_5_5"}], ["Event 1016", [1340, 1420], ["[H]N([H])C(=O)[O-]"], ["[H]N([H])C(=O)[O-]"], {"rxn_free_energy": -0.005930791335837228, "rxn_barrier": 10.010623632087583, "ts": ["[N:1]([H:2])([H:3])[C:4](=[O:5])[O-:6]"], "cat": {}, "energies": [-49.015462435057465, -49.015471886472575, -48.99950932625625], "dir": "SUCCESSFUL_RCTS/PAT25_SIM210_RCT_8_8"}], ["Event 1017", [1740, 1820], ["[H]OC(=O)N([H])[H]"], ["[H]OC(=O)N([H])[H]"], {"rxn_free_energy": -0.0028056622586039525, "rxn_barrier": 15.874399911696043, "ts": ["[H:1][O:2][C:3](=[O:5])[N:6]([H:4])[H:7]"], "cat": {}, "energies": [-49.5719915574306, -49.57199602858414, -49.54669382991106], "dir": "SUCCESSFUL_RCTS/PAT19_SIM180_RCT_20_20"}], ["Event 1018", [540, 620], ["[H]N([H])C(=O)OC(=O)[O-]"], ["[H]N([H])C(=O)OC(=O)[O-]"], {"rxn_free_energy": 0.0007643796377669219, "rxn_barrier": -0.12033704921618214, "ts": ["[C:1]([O:2][C:5](=[O:6])[O-:7])(=[O:3])[N:4]([H:8])[H:9]"], "cat": {}, "energies": [-86.86242838032894, -86.86242716219988, -86.86262015160209], "dir": "SUCCESSFUL_RCTS/PAT5_SIM091_RCT_3_3"}], ["Event 1019", [60, 140], ["O=C=O", "[H]N([H])[H]"], ["O=C=O", "[H]N([H])[H]"], {"rxn_free_energy": 0.00019724739322404618, "rxn_barrier": 0.0003277434205851009, "ts": ["[C:1](=[O:2])=[O:3]", "[N:4]([H:5])([H:6])[H:7]"], "cat": {}, "energies": [-49.57187322586553, -49.57187291152856, -49.571872703567756], "dir": "SUCCESSFUL_RCTS/PAT0_SIM025_RCT_1_1"}], ["Event 1020", [1580, 1660], ["[H]N([H])C(=O)OC(=O)[O-]"], ["[H]N([H])C(=O)OC(=O)[O-]"], {"rxn_free_energy": 0.011042509219164701, "rxn_barrier": -0.1160467978732269, "ts": ["[N:1]([H:2])([H:3])[C:4](=[O:5])[O:6][C:7](=[O:8])[O-:9]"], "cat": {}, "energies": [-86.86242914479284, -86.86241154725272, -86.86261407904475], "dir": "SUCCESSFUL_RCTS/PAT26_SIM189_RCT_9_9"}], ["Event 1021", [460, 540], ["[H]N([H])C(=O)OC(=O)[O-]"], ["[H]N([H])C(=O)OC(=O)[O-]"], {"rxn_free_energy": 0.0003591009524896549, "rxn_barrier": 0.3241792608295508, "ts": ["[N:1]([H:2])([H:3])[C:4]([O:5][C:6](=[O:7])[O-:8])=[O:9]"], "cat": {}, "energies": [-86.85281522166107, -86.85281464939138, -86.85229860379498], "dir": "SUCCESSFUL_RCTS/PAT4_SIM047_RCT_4_4"}], ["Event 1022", [1580, 1660], ["[H]OC(=O)N([H])[H]"], ["[H]OC(=O)N([H])[H]"], {"rxn_free_energy": -0.001141113230948406, "rxn_barrier": -0.17610303924432177, "ts": ["[C:1]([O:2][H:5])(=[O:3])[N:4]([H:6])[H:7]"], "cat": {}, "energies": [-49.55947129373071, -49.559473112229156, -49.559751934682616], "dir": "SUCCESSFUL_RCTS/PAT17_SIM191_RCT_12_12"}], ["Event 1023", [460, 540], ["O=C=O", "[H]N([H])[H]", "[H]N([H])[H]"], ["[H]OC(=O)N([H])[H]", "[H]N([H])[H]"], {"rxn_free_energy": 1.2662275505517013, "rxn_barrier": 23.629581075216386, "ts": ["[C:5](=[O:6])([O-:7])[N:8]([H:9])[H:11]", "[H+:10]", "[N:1]([H:2])([H:3])[H:4]"], "cat": {}, "energies": [-61.32111832269309, -61.3191004398295, -61.28346179981556], "dir": "SUCCESSFUL_RCTS/PAT53_SIM236_RCT_1_1"}], ["Event 1024", [1740, 1820], ["[H]N([H])C(=O)OC(=O)[O-]"], ["[H]N([H])C(=O)OC(=O)[O-]"], {"rxn_free_energy": 0.010376546689670463, "rxn_barrier": -0.11803594181779853, "ts": ["[C:1](=[O:2])([O-:3])[O:8][C:7]([N:4]([H:5])[H:6])=[O:9]"], "cat": {}, "energies": [-86.86242152278179, -86.86240498653146, -86.86260962696905], "dir": "SUCCESSFUL_RCTS/PAT24_SIM042_RCT_25_25"}], ["Event 1025", [1260, 1340], ["[H]N([H])C(=O)[O-]"], ["[H]N([H])C(=O)[O-]"], {"rxn_free_energy": -0.001101826035661489, "rxn_barrier": 10.018819654541161, "ts": ["[C:1](=[O:2])([O-:3])[N:4]([H:5])[H:6]"], "cat": {}, "energies": [-49.01547443180013, -49.0154761876898, -48.999508261671], "dir": "SUCCESSFUL_RCTS/PAT25_SIM118_RCT_14_14"}], ["Event 1026", [1180, 1260], ["[H]N([H])C(=O)OC(=O)[O-]"], ["[H]N([H])C(=O)OC(=O)[O-]"], {"rxn_free_energy": 0.0018699805052879697, "rxn_barrier": -0.12146122137399087, "ts": ["[N:1]([H:2])([H:3])[C:4](=[O:5])[O:6][C:7](=[O:8])[O-:9]"], "cat": {}, "energies": [-86.86242326635285, -86.86242028631848, -86.86261682912685], "dir": "SUCCESSFUL_RCTS/PAT4_SIM228_RCT_12_12"}], ["Event 1027", [60, 140], ["O=C=O", "[H]N([H])[H]"], ["O=C=O", "[H]N([H])[H]"], {"rxn_free_energy": 0.25334028882940296, "rxn_barrier": 0.2563027646435256, "ts": ["[C:5](=[O:6])=[O:7]", "[N:1]([H:2])([H:3])[H:4]"], "cat": {}, "energies": [-49.57226201216828, -49.5718582845545, -49.57185356350008], "dir": "SUCCESSFUL_RCTS/PAT31_SIM030_RCT_1_1"}], ["Event 1028", [1820, 1900], ["[H]OC(=O)N([H])[H]", "[H]N([H])[H]"], ["[H]OC(=O)N([H])[H]", "[H]N([H])[H]"], {"rxn_free_energy": -0.00024928297596024863, "rxn_barrier": 0.47744730448304745, "ts": ["[C:1]([O:2][H:5])(=[O:3])[N:4]([H:6])[H:7]", "[N:8]([H:9])([H:10])[H:11]"], "cat": {}, "energies": [-61.332042064189764, -61.33204246145157, -61.331281195629], "dir": "SUCCESSFUL_RCTS/PAT11_SIM140_RCT_14_14"}], ["Event 1029", [540, 620], ["[H]OC(=O)N([H])[H]", "[H]N([H])[H]"], ["[H]OC(=O)N([H])[H]", "[H]N([H])[H]"], {"rxn_free_energy": -0.002771035713908873, "rxn_barrier": 0.4765356822545632, "ts": ["[C:1]([O:2][H:7])(=[O:3])[N:4]([H:5])[H:6]", "[N:8]([H:9])([H:10])[H:11]"], "cat": {}, "energies": [-61.33204333227785, -61.332047748249906, -61.33128391649457], "dir": "SUCCESSFUL_RCTS/PAT9_SIM123_RCT_7_7"}], ["Event 1030", [140, 220], ["O=C=O", "[H]N([H])[H]"], ["O=C=O", "[H]N([H])[H]"], {"rxn_free_energy": 0.23472958117981862, "rxn_barrier": 0.23696699124110168, "ts": ["[C:1](=[O:2])=[O:3]", "[N:4]([H:5])([H:6])[H:7]"], "cat": {}, "energies": [-49.57224938633287, -49.571875317075545, -49.57187175149887], "dir": "SUCCESSFUL_RCTS/PAT8_SIM240_RCT_2_2"}], ["Event 1031", [1420, 1500], ["[H]N([H])C(=O)OC(=O)[O-]"], ["[H]N([H])C(=O)OC(=O)[O-]"], {"rxn_free_energy": 0.00043108905676277233, "rxn_barrier": 2.15555516377046, "ts": ["[C:1](=[O:2])([O-:3])[N:4]([H:5])[H:6]", "[C:7](=[O:8])=[O:9]"], "cat": {}, "energies": [-86.85279302076925, -86.85279233377803, -86.84935788952085], "dir": "SUCCESSFUL_RCTS/PAT15_SIM167_RCT_8_8"}], ["Event 1032", [1420, 1500], ["[H]N([H])C(=O)OC(=O)[O-]"], ["[H]N([H])C(=O)OC(=O)[O-]"], {"rxn_free_energy": 0.0005090031351101061, "rxn_barrier": 0.3230834107140631, "ts": ["[C:1](=[O:2])([O:3][C:5](=[O:6])[O-:7])[N:4]([H:8])[H:9]"], "cat": {}, "energies": [-86.85281312533421, -86.85281231417771, -86.85229825383445], "dir": "SUCCESSFUL_RCTS/PAT5_SIM020_RCT_9_9"}], ["Event 1033", [1420, 1500], ["[H]OC(=O)N([H])[H]"], ["[H]OC(=O)N([H])[H]"], {"rxn_free_energy": -0.0025810774683664947, "rxn_barrier": -0.17862765523762075, "ts": ["[C:1]([O:2][H:5])(=[O:3])[N:4]([H:6])[H:7]"], "cat": {}, "energies": [-49.55947191844128, -49.55947603169248, -49.559756582666374], "dir": "SUCCESSFUL_RCTS/PAT17_SIM096_RCT_8_8"}], ["Event 1034", [1580, 1660], ["[H]N([H])C(=O)OC(=O)[O-]"], ["[H]N([H])C(=O)OC(=O)[O-]"], {"rxn_free_energy": -0.006807937290416775, "rxn_barrier": -0.12527748075430103, "ts": ["[C:1]([O:2][C:5](=[O:8])[O-:9])(=[O:3])[N:4]([H:6])[H:7]"], "cat": {}, "energies": [-86.86239666650708, -86.86240751575767, -86.86259631094026], "dir": "SUCCESSFUL_RCTS/PAT3_SIM023_RCT_12_12"}], ["Event 1035", [780, 860], ["[H]OC(=O)N([H])[H]"], ["[H]OC(=O)N([H])[H]"], {"rxn_free_energy": 0.0020870188375950605, "rxn_barrier": -0.17198112721268424, "ts": ["[N:1]([H:2])([H:3])[C:4](=[O:5])[O:6][H:7]"], "cat": {}, "energies": [-49.55947531953814, -49.559471993627604, -49.559749391737334], "dir": "SUCCESSFUL_RCTS/PAT19_SIM080_RCT_6_6"}], ["Event 1036", [1420, 1500], ["[H]N([H])C(=O)OC(=O)[O-]"], ["[H]N([H])C(=O)OC(=O)[O-]"], {"rxn_free_energy": -0.005931195309806612, "rxn_barrier": -0.12353351520345647, "ts": ["[C:1]([O:2][C:5](=[O:6])[O-:7])(=[O:3])[N:4]([H:8])[H:9]"], "cat": {}, "energies": [-86.86241631352227, -86.86242576558116, -86.86261317874077], "dir": "SUCCESSFUL_RCTS/PAT4_SIM140_RCT_12_12"}], ["Event 1037", [1900, 1980], ["[H]OC(=O)N([H])[H]"], ["[H]OC(=O)N([H])[H]"], {"rxn_free_energy": 0.004141829971675769, "rxn_barrier": -0.17159188472988762, "ts": ["[C:1](=[O:2])([O:3][H:5])[N:4]([H:6])[H:7]"], "cat": {}, "energies": [-49.55947645312345, -49.55946985262916, -49.55974990501887], "dir": "SUCCESSFUL_RCTS/PAT19_SIM079_RCT_7_7"}], ["Event 1038", [460, 540], ["[H]N([H])C(=O)OC(=O)[O-]"], ["[H]N([H])C(=O)OC(=O)[O-]"], {"rxn_free_energy": 0.0013611199854198475, "rxn_barrier": 7.456775113975032, "ts": ["[N:1]([H:2])([H:3])[C:4]([O:5][C:7](=[O:8])[O-:9])=[O:6]"], "cat": {}, "energies": [-86.86241503897585, -86.86241286987071, -86.85053178883366], "dir": "SUCCESSFUL_RCTS/PAT5_SIM058_RCT_2_2"}], ["Event 1039", [620, 700], ["[H]OC(=O)N([H])[H]"], ["[H]OC(=O)N([H])[H]"], {"rxn_free_energy": -0.001064260420272639, "rxn_barrier": 32.79373695057625, "ts": ["[H+:1]", "[O:2]=[C:3]([N:4]([H:5])[H:6])[O-:7]"], "cat": {}, "energies": [-49.57199706111738, -49.57199875714181, -49.51973637558986], "dir": "SUCCESSFUL_RCTS/PAT30_SIM034_RCT_4_4"}], ["Event 1040", [1260, 1340], ["[H]OC(=O)N([H])[H]"], ["[H]OC(=O)N([H])[H]"], {"rxn_free_energy": -0.007971005283140223, "rxn_barrier": 24.113259677887363, "ts": ["[H:1][N@+:2]([H:3])([H:4])[H:11]", "[N:5]([H:6])([H:7])[C:8](=[O:9])[O-:10]"], "cat": {"[H]N([H])[H]": 1}, "energies": [-61.33203065625206, -61.33204335898859, -61.29360333450557], "dir": "SUCCESSFUL_RCTS/PAT11_SIM232_RCT_10_10"}], ["Event 1041", [540, 620], ["[H][N+]([H])([H])[H]", "[H]N([H])[H]"], ["[H]N([H])[H]", "[H][N+]([H])([H])[H]"], {"rxn_free_energy": -0.01458516128671018, "rxn_barrier": -1.1720273695241863, "ts": ["[H+:5]", "[N:1]([H:2])([H:3])[H:4]", "[N:6]([H:7])([H:8])[H:9]"], "cat": {}, "energies": [-23.857014754288993, -23.85703799746279, -23.858882518059882], "dir": "SUCCESSFUL_RCTS/PAT8_SIM005_RCT_3_3"}], ["Event 1042", [1500, 1580], ["O=C=O", "[H]N([H])[H]"], ["O=C=O", "[H]N([H])[H]"], {"rxn_free_energy": -0.0040843681166295625, "rxn_barrier": -0.0017267434027078822, "ts": ["[C:5](=[O:6])=[O:7]", "[N:1]([H:2])([H:3])[H:4]"], "cat": {}, "energies": [-49.57187457701108, -49.571881085933136, -49.57187732878024], "dir": "SUCCESSFUL_RCTS/PAT0_SIM108_RCT_19_19"}], ["Event 1043", [1340, 1420], ["[H]N([H])C(=O)[O-]"], ["[H]N([H])C(=O)[O-]"], {"rxn_free_energy": -0.004071413470783035, "rxn_barrier": 10.01312480784399, "ts": ["[N:1]([H:2])([H:3])[C:4](=[O:5])[O-:6]"], "cat": {}, "energies": [-49.01546667561539, -49.01547316389269, -48.999509580895776], "dir": "SUCCESSFUL_RCTS/PAT13_SIM073_RCT_7_7"}], ["Event 1044", [1900, 1980], ["[H]N([H])C(=O)OC(=O)[O-]"], ["[H]N([H])C(=O)OC(=O)[O-]"], {"rxn_free_energy": 0.006556434958942703, "rxn_barrier": -0.11715198861380433, "ts": ["[N:1]([H:2])([H:3])[C:4]([O:5][C:7](=[O:6])[O-:8])=[O:9]"], "cat": {}, "energies": [-86.86241885970101, -86.86240841124904, -86.86260555520464], "dir": "SUCCESSFUL_RCTS/PAT5_SIM073_RCT_13_13"}], ["Event 1045", [1820, 1900], ["[H]N([H])C(=O)OC(=O)[O-]"], ["[H]N([H])C(=O)OC(=O)[O-]"], {"rxn_free_energy": 0.0017335296874233564, "rxn_barrier": -0.12062578328393654, "ts": ["[C:1](=[O:2])([O-:3])[O:4][C:5]([N:6]([H:7])[H:8])=[O:9]"], "cat": {}, "energies": [-86.86241306978316, -86.86241030719926, -86.86260530118808], "dir": "SUCCESSFUL_RCTS/PAT4_SIM168_RCT_15_15"}], ["Event 1046", [940, 1020], ["[H]OC(=O)N([H])[H]", "[H]N([H])[H]"], ["[H]OC(=O)N([H])[H]", "[H]N([H])[H]"], {"rxn_free_energy": 0.0026312906203899474, "rxn_barrier": -0.23348601416847348, "ts": ["[C:1]([O:2][H:7])(=[O:3])[N:4]([H:5])[H:6]", "[N:8]([H:9])([H:10])[H:11]"], "cat": {}, "energies": [-61.3191115461369, -61.319107352865124, -61.319483633623605], "dir": "SUCCESSFUL_RCTS/PAT14_SIM080_RCT_10_10"}], ["Event 1047", [1580, 1660], ["[H]N([H])C(=O)OC(=O)[O-]"], ["[H]N([H])C(=O)OC(=O)[O-]"], {"rxn_free_energy": -0.0074634174435715015, "rxn_barrier": -0.12401959727893971, "ts": ["[N:1]([H:2])([H:3])[C:4](=[O:5])[O:6][C:7](=[O:8])[O-:9]"], "cat": {}, "energies": [-86.86240306858159, -86.86241496241706, -86.86260070842917], "dir": "SUCCESSFUL_RCTS/PAT23_SIM152_RCT_13_13"}], ["Event 1048", [1660, 1740], ["[H]N([H])C(=O)[O-]"], ["[H]N([H])C(=O)[O-]"], {"rxn_free_energy": -0.0024740553632021903, "rxn_barrier": 1.2671262615217247, "ts": ["[N:1]([H:2])([H:3])[C:4](=[O:5])[O-:6]"], "cat": {}, "energies": [-49.01546803123034, -49.0154719739292, -49.01344871616488], "dir": "SUCCESSFUL_RCTS/PAT10_SIM052_RCT_8_8"}], ["Event 1049", [860, 940], ["[H]OC(=O)N([H])[H]", "[H]N([H])[H]"], ["[H]OC(=O)N([H])[H]", "[H]N([H])[H]"], {"rxn_free_energy": -0.0015096152458942884, "rxn_barrier": -0.3123193555389095, "ts": ["[H:1][O:2][C:3]([N:4]([H:5])[H:6])=[O:7]", "[H:8][N:9]([H:10])[H:11]"], "cat": {}, "energies": [-61.332031873360044, -61.33203427910989, -61.332529591069026], "dir": "SUCCESSFUL_RCTS/PAT11_SIM030_RCT_10_10"}], ["Event 1050", [1020, 1100], ["[H]OC(=O)N([H])[H]"], ["[H]OC(=O)N([H])[H]"], {"rxn_free_energy": 0.005289136122148051, "rxn_barrier": -0.1709420521465576, "ts": ["[N:1]([H:2])([H:3])[C:4]([O:5][H:6])=[O:7]"], "cat": {}, "energies": [-49.55948033217994, -49.55947190331805, -49.55975274849053], "dir": "SUCCESSFUL_RCTS/PAT17_SIM168_RCT_5_5"}], ["Event 1051", [620, 700], ["[H]N([H])C(=O)[O-]"], ["[H]N([H])C(=O)[O-]"], {"rxn_free_energy": -0.002431366005653999, "rxn_barrier": 10.01163719706966, "ts": ["[C:1](=[O:2])([O-:3])[N:4]([H:5])[H:6]"], "cat": {}, "energies": [-49.01546416894594, -49.01546804361428, -48.99950944490945], "dir": "SUCCESSFUL_RCTS/PAT10_SIM104_RCT_5_5"}], ["Event 1052", [1180, 1260], ["[H]N([H])C(=O)OC(=O)[O-]"], ["[H]N([H])C(=O)OC(=O)[O-]"], {"rxn_free_energy": 0.016070962299657637, "rxn_barrier": -0.11315065952152423, "ts": ["[C:1](=[O:2])([O:3][C:5](=[O:8])[O-:9])[N:4]([H:6])[H:7]"], "cat": {}, "energies": [-86.86241206085363, -86.86238644988077, -86.86259237976768], "dir": "SUCCESSFUL_RCTS/PAT3_SIM084_RCT_7_7"}], ["Event 1053", [860, 940], ["[H]OC(=O)N([H])[H]", "[H]N([H])[H]"], ["[H]OC(=O)N([H])[H]", "[H]N([H])[H]"], {"rxn_free_energy": -0.008587020509226129, "rxn_barrier": 0.47195619103816056, "ts": ["[C:1](=[O:2])([O:3][H:5])[N:4]([H:6])[H:7]", "[N:8]([H:9])([H:10])[H:11]"], "cat": {}, "energies": [-61.3320244395361, -61.33203812396551, -61.3312723217119], "dir": "SUCCESSFUL_RCTS/PAT16_SIM138_RCT_7_7"}], ["Event 1054", [60, 140], ["O=C=O", "[H]N([H])[H]"], ["O=C=O", "[H]N([H])[H]"], {"rxn_free_energy": 0.0014954787429985075, "rxn_barrier": 0.0015901811179186893, "ts": ["[C:5](=[O:6])=[O:7]", "[N:1]([H:2])([H:3])[H:4]"], "cat": {}, "energies": [-49.57185795406271, -49.571855570841045, -49.57185541992165], "dir": "SUCCESSFUL_RCTS/PAT26_SIM084_RCT_1_1"}], ["Event 1055", [700, 780], ["[H]N([H])[H]", "[H]OC(=O)N([H])[H]"], ["[H]N([H])[H]", "[H]OC(=O)N([H])[H]"], {"rxn_free_energy": -0.0027799697567031743, "rxn_barrier": -0.23494374874836332, "ts": ["[H:8][N:9]([H:10])[H:11]", "[N:1]([H:2])([H:3])[C:4]([O:5][H:7])=[O:6]"], "cat": {}, "energies": [-61.319104986158486, -61.31910941636799, -61.31947939671708], "dir": "SUCCESSFUL_RCTS/PAT7_SIM185_RCT_3_3"}], ["Event 1056", [1660, 1740], ["[H]N([H])C(=O)OC(=O)[O-]"], ["[H]N([H])C(=O)OC(=O)[O-]"], {"rxn_free_energy": 0.005194194071046638, "rxn_barrier": 0.32783750108604887, "ts": ["[C:1](=[O:2])([O-:3])[O:5][C:4](=[O:6])[N:7]([H:8])[H:9]"], "cat": {}, "energies": [-86.85281103294624, -86.8528027553857, -86.85228858524306], "dir": "SUCCESSFUL_RCTS/PAT15_SIM016_RCT_22_22"}], ["Event 1057", [1020, 1100], ["[H]N([H])C(=O)[O-]"], ["[H]N([H])C(=O)[O-]"], {"rxn_free_energy": -0.0033234638704346866, "rxn_barrier": 10.014148788745826, "ts": ["[C:1](=[O:2])([O-:3])[N:4]([H:5])[H:6]"], "cat": {}, "energies": [-49.01547011491114, -49.01547541124258, -48.99951138835725], "dir": "SUCCESSFUL_RCTS/PAT13_SIM046_RCT_7_7"}], ["Event 1058", [540, 620], ["O=C=O", "[H]N([H])[H]"], ["O=C=O", "[H]N([H])[H]"], {"rxn_free_energy": 0.004867826714104148, "rxn_barrier": -9.807530609515425e-05, "ts": ["[C:1](=[O:2])=[O:3
[truncated: 479,144 more chars]
