# Supplementary material for: Automated Discovery of Reactive Events via Hypergraph Mining of Ab Initio Atomistic Simulations
Source: J Chem Theory Comput. 2026 Feb 12;22(4):1674–86. doi: 10.1021/acs.jctc.5c01682 (PMC12937057; doi:10.1021/acs.jctc.5c01682)
Supplement: Supplementary file 2 [file ct5c01682_si_002.zip › SI_data/Refined_CRNs/rct_list_all_refined_62_low_water.json]

[["Event 1", [1020, 1100], ["[H]N([H])C(=O)OC(=O)[O-]"], ["[H]N([H])C(=O)OC(=O)[O-]"], {"rxn_free_energy": -0.007073243676913407, "rxn_barrier": -0.12458671995516178, "ts": ["[N:1]([H:2])([H:3])[C:4](=[O:5])[O:6][C:7](=[O:8])[O-:9]"], "cat": {}, "energies": [-86.86241262916577, -86.86242390121336, -86.8626111727902], "dir": "SUCCESSFUL_RCTS/PAT15_SIM234_RCT_14_14"}], ["Event 2", [1580, 1660], ["[H]N([H])C(=O)OC(=O)[O-]"], ["[H]N([H])C(=O)OC(=O)[O-]"], {"rxn_free_energy": 0.006418698454817929, "rxn_barrier": -0.11714659233947307, "ts": ["[C:1]([O:2][C:7](=[O:8])[O-:9])(=[O:3])[N:4]([H:5])[H:6]"], "cat": {}, "energies": [-86.86241517308358, -86.86240494413096, -86.8626018599876], "dir": "SUCCESSFUL_RCTS/PAT24_SIM047_RCT_8_8"}], ["Event 3", [1420, 1500], ["[H]N([H])C(=O)OC(=O)[O-]"], ["[H]N([H])C(=O)OC(=O)[O-]"], {"rxn_free_energy": 0.0050232357150343035, "rxn_barrier": -0.11863652181755699, "ts": ["[C:1](=[O:2])([O:3][C:5](=[O:6])[O-:7])[N:4]([H:8])[H:9]"], "cat": {}, "energies": [-86.86243005647854, -86.8624220513603, -86.86261911776083], "dir": "SUCCESSFUL_RCTS/PAT4_SIM141_RCT_13_13"}], ["Event 4", [1020, 1100], ["[H]N([H])C(=O)OC(=O)[O-]"], ["[H]N([H])C(=O)OC(=O)[O-]"], {"rxn_free_energy": -0.0012988037681015926, "rxn_barrier": 9.28867766065494, "ts": ["[C:1](=[O:2])([O-:3])[O:4][C:5](=[O:6])[N:7]([H:8])[H:9]"], "cat": {}, "energies": [-86.8624276704557, -86.86242974025261, -86.84762506766232], "dir": "SUCCESSFUL_RCTS/PAT45_SIM045_RCT_12_12"}], ["Event 5", [620, 700], ["[H]N([H])[H]", "[H][N+]([H])([H])[H]"], ["[H][N+]([H])([H])[H]", "[H]N([H])[H]"], {"rxn_free_energy": 0.04473342005826574, "rxn_barrier": -1.1381201933179375, "ts": ["[H+:3]", "[N:1]([H:2])([H:4])[H:5]", "[N:6]([H:7])([H:8])[H:9]"], "cat": {}, "energies": [-23.857047620126682, -23.856976332148683, -23.85886134881534], "dir": "SUCCESSFUL_RCTS/PAT2_SIM063_RCT_8_8"}], ["Event 6", [1420, 1500], ["[H]OC(=O)N([H])[H]"], ["[H]OC(=O)N([H])[H]"], {"rxn_free_energy": 0.01030565052430788, "rxn_barrier": 15.8815264854523, "ts": ["[H:1][O:2][C:3]([N:4]([H:5])[H:6])=[O:7]"], "cat": {}, "energies": [-49.572014058232384, -49.57199763496345, -49.546704973677485], "dir": "SUCCESSFUL_RCTS/PAT22_SIM017_RCT_6_6"}], ["Event 7", [1660, 1740], ["[H]N([H])C(=O)OC(=O)[O-]"], ["[H]N([H])C(=O)OC(=O)[O-]"], {"rxn_free_energy": -0.0026642704998776313, "rxn_barrier": -0.12279712754998821, "ts": ["[N:1]([H:2])([H:3])[C:4]([O:5][C:6](=[O:7])[O-:8])=[O:9]"], "cat": {}, "energies": [-86.8624200324597, -86.8624242782888, -86.86261572415766], "dir": "SUCCESSFUL_RCTS/PAT9_SIM186_RCT_13_13"}], ["Event 8", [1740, 1820], ["[H]N([H])C(=O)OC(=O)[O-]"], ["[H]N([H])C(=O)OC(=O)[O-]"], {"rxn_free_energy": -0.0009019904517875404, "rxn_barrier": -0.12110844869308228, "ts": ["[C:1](=[O:2])([O-:3])[O:4][C:5](=[O:6])[N:7]([H:8])[H:9]"], "cat": {}, "energies": [-86.8624063136234, -86.8624077510515, -86.86259931421255], "dir": "SUCCESSFUL_RCTS/PAT9_SIM185_RCT_11_11"}], ["Event 9", [1420, 1500], ["[H]N([H])[H]", "[H][N+]([H])([H])[H]"], ["[H]N([H])[H]", "[H][N+]([H])([H])[H]"], {"rxn_free_energy": 0.0023162465306606245, "rxn_barrier": -1.1640835759903128, "ts": ["[H+:7]", "[N:1]([H:2])([H:3])[H:4]", "[N:5]([H:6])([H:8])[H:9]"], "cat": {}, "energies": [-23.85709396672599, -23.857090275514107, -23.858949071125476], "dir": "SUCCESSFUL_RCTS/PAT2_SIM215_RCT_8_8"}], ["Event 10", [1500, 1580], ["O=C=O", "[H]N([H])[H]"], ["O=C=O", "[H]N([H])[H]"], {"rxn_free_energy": -0.2241703021370371, "rxn_barrier": -0.004692322736907464, "ts": ["[C:1](=[O:2])=[O:3]", "[N:4]([H:5])([H:6])[H:7]"], "cat": {}, "energies": [-49.57185310268661, -49.57221034448806, -49.57186058045602], "dir": "SUCCESSFUL_RCTS/PAT1_SIM029_RCT_1_1"}], ["Event 11", [1100, 1180], ["[H]N([H])C(=O)OC(=O)[O-]"], ["[H]N([H])C(=O)OC(=O)[O-]"], {"rxn_free_energy": -0.00031139421452155606, "rxn_barrier": -0.12094513321389007, "ts": ["[C:1](=[O:2])([O:3][C:5](=[O:6])[O-:7])[N:4]([H:8])[H:9]"], "cat": {}, "energies": [-86.86241169596516, -86.86241219220855, -86.86260443629185], "dir": "SUCCESSFUL_RCTS/PAT3_SIM109_RCT_4_4"}], ["Event 12", [860, 940], ["[H]OC(=O)N([H])[H]", "[H]N([H])[H]"], ["[H]OC(=O)N([H])[H]", "[H]N([H])[H]"], {"rxn_free_energy": -0.01465349707687922, "rxn_barrier": -0.2410650404067732, "ts": ["[N:1]([H:2])([H:3])[C:4]([O:5][H:7])=[O:6]", "[N:8]([H:9])([H:10])[H:11]"], "cat": {}, "energies": [-61.3190897349427, -61.319113087017634, -61.31947390050112], "dir": "SUCCESSFUL_RCTS/PAT26_SIM211_RCT_13_13"}], ["Event 13", [300, 380], ["[H][N+]([H])([H])[H]", "[H]N([H])[H]"], ["[H]N([H])[H]", "[H][N+]([H])([H])[H]"], {"rxn_free_energy": -0.0067036456344501975, "rxn_barrier": -1.1715844489935199, "ts": ["[H+:9]", "[H:5][N:6]([H:7])[H:8]", "[N:1]([H:2])([H:3])[H:4]"], "cat": {}, "energies": [-23.85706119535274, -23.857071878402277, -23.85892825327755], "dir": "SUCCESSFUL_RCTS/PAT7_SIM108_RCT_4_4"}], ["Event 14", [1180, 1260], ["[H]N([H])[H]", "[H][N+]([H])([H])[H]"], ["[H][N+]([H])([H])[H]", "[H]N([H])[H]"], {"rxn_free_energy": -0.0057389932216964186, "rxn_barrier": -1.169844394253036, "ts": ["[H+:3]", "[N:1]([H:2])([H:4])[H:5]", "[N:6]([H:7])([H:8])[H:9]"], "cat": {}, "energies": [-23.857083788112984, -23.85709293387519, -23.85894807305545], "dir": "SUCCESSFUL_RCTS/PAT2_SIM019_RCT_7_7"}], ["Event 15", [1180, 1260], ["[H]N([H])C(=O)OC(=O)[O-]"], ["[H]N([H])C(=O)OC(=O)[O-]"], {"rxn_free_energy": 0.00852232022394894, "rxn_barrier": -0.11958927708009508, "ts": ["[N:1]([H:2])([H:3])[C:4]([O:5][C:7](=[O:6])[O-:8])=[O:9]"], "cat": {}, "energies": [-86.86241997547904, -86.86240639415716, -86.86261055508915], "dir": "SUCCESSFUL_RCTS/PAT12_SIM132_RCT_8_8"}], ["Event 16", [60, 140], ["O=C=O", "[H]N([H])[H]"], ["O=C=O", "[H]N([H])[H]"], {"rxn_free_energy": 0.003304667131604028, "rxn_barrier": 0.0019725232407492186, "ts": ["[C:5](=[O:6])=[O:7]", "[N:1]([H:2])([H:3])[H:4]"], "cat": {}, "energies": [-49.57188502087157, -49.571879754494944, -49.571881877423266], "dir": "SUCCESSFUL_RCTS/PAT0_SIM209_RCT_1_1"}], ["Event 17", [940, 1020], ["[H]N([H])C(=O)OC(=O)[O-]"], ["[H]N([H])C(=O)OC(=O)[O-]"], {"rxn_free_energy": 0.0007005811422029638, "rxn_barrier": 7.4619916236173705, "ts": ["[N:1]([H:2])([H:3])[C:4]([O:5][C:6](=[O:7])[O-:8])=[O:9]"], "cat": {}, "energies": [-86.86241963457836, -86.86241851811972, -86.85052807131314], "dir": "SUCCESSFUL_RCTS/PAT45_SIM108_RCT_10_10"}], ["Event 18", [1820, 1900], ["[H]N([H])C(=O)OC(=O)[O-]"], ["[H]N([H])C(=O)OC(=O)[O-]"], {"rxn_free_energy": -0.002426695051059653, "rxn_barrier": -0.12349386402853271, "ts": ["[N:1]([H:2])([H:3])[C:4](=[O:5])[O:6][C:7](=[O:8])[O-:9]"], "cat": {}, "energies": [-86.86242028256143, -86.86242414978605, -86.86261708459111], "dir": "SUCCESSFUL_RCTS/PAT15_SIM095_RCT_17_17"}], ["Event 19", [1020, 1100], ["[H]N([H])[H]", "[H][N+]([H])([H])[H]"], ["[H][N+]([H])([H])[H]", "[H]N([H])[H]"], {"rxn_free_energy": -0.046356338042171166, "rxn_barrier": -1.1908818391550577, "ts": ["[H+:5]", "[H:6][N:7]([H:8])[H:9]", "[N:1]([H:2])([H:3])[H:4]"], "cat": {}, "energies": [-23.856961149543938, -23.857035023833053, -23.858858960134732], "dir": "SUCCESSFUL_RCTS/PAT2_SIM100_RCT_6_6"}], ["Event 20", [1900, 1980], ["[H]N([H])C(=O)[O-]"], ["[H]N([H])C(=O)[O-]"], {"rxn_free_energy": -0.0009137526467683018, "rxn_barrier": 1.2679799019153357, "ts": ["[C:1](=[O:2])([O-:3])[N:4]([H:5])[H:6]"], "cat": {}, "energies": [-49.015463767060545, -49.0154652232331, -49.01344309161849], "dir": "SUCCESSFUL_RCTS/PAT8_SIM082_RCT_20_20"}], ["Event 21", [1740, 1820], ["[H]OC(=O)[O-]"], ["[H]OC(=O)[O-]"], {"rxn_free_energy": 0.0010600327785546995, "rxn_barrier": 8.90099940953416, "ts": ["[H:1][O:2][C:3](=[O:4])[O-:5]"], "cat": {}, "energies": [-54.52982771025991, -54.52982602097272, -54.51564291845886], "dir": "SUCCESSFUL_RCTS/PAT11_SIM164_RCT_10_10"}], ["Event 22", [0, 60], ["O=C=O", "[H]N([H])[H]"], ["O=C=O", "[H]N([H])[H]"], {"rxn_free_energy": 0.2655395198502873, "rxn_barrier": 0.2666666671539452, "ts": ["[C:1](=[O:2])=[O:3]", "[N:4]([H:5])([H:6])[H:7]"], "cat": {}, "energies": [-49.57228910520169, -49.571865936675245, -49.57186414043315], "dir": "SUCCESSFUL_RCTS/PAT7_SIM207_RCT_1_1"}], ["Event 23", [1100, 1180], ["[H]OC(=O)[O-]"], ["[H]OC(=O)[O-]"], {"rxn_free_energy": 0.003066450226304511, "rxn_barrier": 8.903978624215963, "ts": ["[C:1](=[O:2])([O-:3])[O:4][H:5]"], "cat": {}, "energies": [-54.52983192705308, -54.529827040303175, -54.51564238752225], "dir": "SUCCESSFUL_RCTS/PAT10_SIM158_RCT_6_6"}], ["Event 24", [700, 780], ["[H]OC(=O)N([H])[H]"], ["[H]OC(=O)N([H])[H]"], {"rxn_free_energy": -0.0014682516581123366, "rxn_barrier": -0.22862758761171412, "ts": ["[C:1]([O:2][H:5])(=[O:3])[N:4]([H:6])[H:7]"], "cat": {}, "energies": [-49.57199535460184, -49.57199769443393, -49.572359699613116], "dir": "SUCCESSFUL_RCTS/PAT22_SIM009_RCT_9_9"}], ["Event 25", [220, 1980], ["O=C=O", "[H]N([H])[H]", "[H]N([H])[H]", "[H]N([H])[H]", "[H]N([H])[H]"], ["[H]N([H])[H]", "[H]OC(=O)N([H])[H]", "[H]N([H])[H]", "[H]N([H])[H]"], {"rxn_free_energy": -3.3015186075499323, "rxn_barrier": 9.83745433904294, "ts": ["[C:5](=[O:6])([O-:7])[N@+:12]([H:13])([H:14])[H:15]", "[N:16]([H:17])([H:18])[H:19]", "[N:1]([H:2])([H:3])[H:4]", "[N:8]([H:9])([H:10])[H:11]"], "cat": {}, "energies": [-84.82199300185917, -84.8272543609404, -84.80631585873947], "dir": "SUCCESSFUL_RCTS/PAT36_SIM165_RCT_1_12"}], ["Event 26", [540, 620], ["O=C=O", "[H]N([H])[H]"], ["O=C=O", "[H]N([H])[H]"], {"rxn_free_energy": 0.004085361670373786, "rxn_barrier": 0.004738137974797667, "ts": ["[C:5](=[O:6])=[O:7]", "[N:1]([H:2])([H:3])[H:4]"], "cat": {}, "energies": [-49.57187657673945, -49.57187006623405, -49.57186902595806], "dir": "SUCCESSFUL_RCTS/PAT7_SIM098_RCT_3_3"}], ["Event 27", [1820, 1900], ["O=C=O", "[H]OC(=O)[O-]"], ["O=C=O", "[H]OC(=O)[O-]"], {"rxn_free_energy": 0.014330284015427155, "rxn_barrier": 2.501825256627002, "ts": ["[C:1](=[O:2])=[O:3]", "[O:4]([H:5])[C:6](=[O:7])[O-:8]"], "cat": {}, "energies": [-92.36583497502622, -92.3658121380294, -92.36184802156683], "dir": "SUCCESSFUL_RCTS/PAT38_SIM117_RCT_9_9"}], ["Event 28", [1820, 1900], ["[H]OC(=O)[O-]"], ["[H]OC(=O)[O-]"], {"rxn_free_energy": 0.0012642730671269433, "rxn_barrier": 8.900336700149026, "ts": ["[C:1](=[O:2])([O-:3])[O:4][H:5]"], "cat": {}, "energies": [-54.52982859379646, -54.529826579028295, -54.515644858100934], "dir": "SUCCESSFUL_RCTS/PAT11_SIM249_RCT_16_16"}], ["Event 29", [1820, 1900], ["[H]N([H])C(=O)OC(=O)[O-]"], ["[H]N([H])C(=O)OC(=O)[O-]"], {"rxn_free_energy": -0.003014255259242191, "rxn_barrier": -0.1228512625676621, "ts": ["[C:1](=[O:2])([O:3][C:5](=[O:6])[O-:7])[N:4]([H:8])[H:9]"], "cat": {}, "energies": [-86.86242378754491, -86.86242859111599, -86.86261956551341], "dir": "SUCCESSFUL_RCTS/PAT6_SIM087_RCT_15_15"}], ["Event 30", [940, 1020], ["[H]N([H])C(=O)OC(=O)[O-]"], ["[H]N([H])C(=O)OC(=O)[O-]"], {"rxn_free_energy": 0.0007891957153678249, "rxn_barrier": 4.90500902934762, "ts": ["[N:1]([H:2])([H:3])[C:4](=[O:5])[O:6][C:7](=[O:8])[O-:9]"], "cat": {}, "energies": [-86.86239226515727, -86.86239100748087, -86.85457555507087], "dir": "SUCCESSFUL_RCTS/PAT15_SIM086_RCT_7_7"}], ["Event 31", [1260, 1340], ["[H]N([H])C(=O)OC(=O)[O-]"], ["[H]N([H])C(=O)OC(=O)[O-]"], {"rxn_free_energy": 0.000753487687359737, "rxn_barrier": -0.12010744210976936, "ts": ["[C:1](=[O:2])([O-:3])[O:4][C:5](=[O:6])[N:7]([H:8])[H:9]"], "cat": {}, "energies": [-86.86240127547116, -86.8624000746997, -86.86259268083832], "dir": "SUCCESSFUL_RCTS/PAT12_SIM159_RCT_8_8"}], ["Event 32", [1340, 1420], ["[H]OC(=O)O[H]", "[H]N([H])[H]"], ["[H]OC(=O)O[H]", "[H]N([H])[H]"], {"rxn_free_energy": -0.016498535020817627, "rxn_barrier": 0.299993469877195, "ts": ["[H:1][O:2][C:3]([O:5][H:4])=[O:6]", "[N:7]([H:8])([H:9])[H:10]"], "cat": {}, "energies": [-66.83160749689462, -66.83163378925501, -66.8311294219374], "dir": "SUCCESSFUL_RCTS/PAT74_SIM098_RCT_12_12"}], ["Event 33", [1180, 1260], ["[H]N([H])C(=O)OC(=O)[O-]"], ["[H]N([H])C(=O)OC(=O)[O-]"], {"rxn_free_energy": -0.0025047831337349324, "rxn_barrier": -0.12266202900426583, "ts": ["[N:1]([H:2])([H:3])[C:4](=[O:5])[O:6][C:7](=[O:8])[O-:9]"], "cat": {}, "energies": [-86.86241363845224, -86.86241763011942, -86.86260911485475], "dir": "SUCCESSFUL_RCTS/PAT3_SIM234_RCT_16_16"}], ["Event 34", [1260, 1340], ["[H]N([H])C(=O)OC(=O)[O-]"], ["[H]N([H])C(=O)OC(=O)[O-]"], {"rxn_free_energy": 0.0033516787127850023, "rxn_barrier": 1.4358309328514616, "ts": ["[C:1]([O:2][C:5](=[O:6])[O-:7])(=[O:3])[N:4]([H:8])[H:9]"], "cat": {}, "energies": [-86.8528142607825, -86.85280891948737, -86.85052609493651], "dir": "SUCCESSFUL_RCTS/PAT3_SIM042_RCT_9_9"}], ["Event 35", [620, 700], ["[H]OC(=O)[O-]"], ["[H]OC(=O)[O-]"], {"rxn_free_energy": -0.004065476193962667, "rxn_barrier": 8.895628660861108, "ts": ["[O:1]=[C:2]([O-:3])[O:4][H:5]"], "cat": {}, "energies": [-54.52982032846206, -54.52982680727761, -54.51564409558212], "dir": "SUCCESSFUL_RCTS/PAT10_SIM206_RCT_3_3"}], ["Event 36", [1340, 1420], ["[H]OC(=O)N([H])[H]"], ["[H]OC(=O)N([H])[H]"], {"rxn_free_energy": 0.000994304179687525, "rxn_barrier": -0.1716428366846872, "ts": ["[N:1]([H:2])([H:3])[C:4](=[O:5])[O:6][H:7]"], "cat": {}, "energies": [-49.55947805342086, -49.55947646887994, -49.559751586514224], "dir": "SUCCESSFUL_RCTS/PAT19_SIM136_RCT_11_11"}], ["Event 37", [1580, 1660], ["[H]N([H])C(=O)OC(=O)[O-]"], ["[H]N([H])C(=O)OC(=O)[O-]"], {"rxn_free_energy": 0.0024519751075047793, "rxn_barrier": 0.3242529599154468, "ts": ["[C:1](=[O:2])([O:3][C:5](=[O:6])[O-:7])[N:4]([H:8])[H:9]"], "cat": {}, "energies": [-86.85282014231262, -86.85281623480125, -86.85230340699835], "dir": "SUCCESSFUL_RCTS/PAT6_SIM091_RCT_14_14"}], ["Event 38", [380, 460], ["[H]OC(=O)N([H])[H]"], ["[H]OC(=O)N([H])[H]"], {"rxn_free_energy": -0.003673299317624434, "rxn_barrier": -0.1727283409485246, "ts": ["[H:1][O:2][C:3](=[O:4])[N:5]([H:6])[H:7]"], "cat": {}, "energies": [-49.55946711146504, -49.55947296530051, -49.559742374437405], "dir": "SUCCESSFUL_RCTS/PAT22_SIM198_RCT_8_8"}], ["Event 39", [780, 860], ["[H]N([H])C(=O)OC(=O)[O-]"], ["[H]N([H])C(=O)OC(=O)[O-]"], {"rxn_free_energy": 0.0011520001876373699, "rxn_barrier": 0.3246958325331704, "ts": ["[C:1](=[O:2])([O-:3])[O:4][C:5](=[O:6])[N:7]([H:8])[H:9]"], "cat": {}, "energies": [-86.85279017134968, -86.85278833550159, -86.85227273026568], "dir": "SUCCESSFUL_RCTS/PAT6_SIM211_RCT_10_10"}], ["Event 40", [1900, 1980], ["[H]N([H])C(=O)OC(=O)[O-]"], ["[H]N([H])C(=O)OC(=O)[O-]"], {"rxn_free_energy": 0.000934789621097096, "rxn_barrier": 0.324749100739452, "ts": ["[C:1]([O:2][C:5](=[O:6])[O-:7])(=[O:3])[N:4]([H:8])[H:9]"], "cat": {}, "energies": [-86.8528131036465, -86.85281161394904, -86.85229557767333], "dir": "SUCCESSFUL_RCTS/PAT45_SIM047_RCT_11_11"}], ["Event 41", [1820, 1900], ["[H]N([H])C(=O)OC(=O)[O-]"], ["[H]N([H])C(=O)OC(=O)[O-]"], {"rxn_free_energy": -0.003014257827440133, "rxn_barrier": -0.1226732240020302, "ts": ["[C:1](=[O:2])([O:3][C:5](=[O:6])[O-:7])[N:4]([H:8])[H:9]"], "cat": {}, "energies": [-86.86242378754068, -86.86242859111584, -86.86261928178374], "dir": "SUCCESSFUL_RCTS/PAT4_SIM087_RCT_15_15"}], ["Event 42", [1340, 1420], ["[H]N([H])C(=O)OC(=O)[O-]"], ["[H]N([H])C(=O)OC(=O)[O-]"], {"rxn_free_energy": 0.0016087181388150782, "rxn_barrier": 0.3257765423548958, "ts": ["[N:1]([H:2])([H:3])[C:4](=[O:5])[O:6][C:7](=[O:8])[O-:9]"], "cat": {}, "energies": [-86.85279336643687, -86.85279080275488, -86.85227420311438], "dir": "SUCCESSFUL_RCTS/PAT20_SIM127_RCT_9_9"}], ["Event 43", [1740, 1820], ["[H]N([H])C(=O)[O-]"], ["[H]N([H])C(=O)[O-]"], {"rxn_free_energy": 0.0016045946919195587, "rxn_barrier": 10.015062282503974, "ts": ["[N:1]([H:2])([H:3])[C:4](=[O:5])[O-:6]"], "cat": {}, "energies": [-49.01547126168321, -49.01546870457242, -48.999511079369334], "dir": "SUCCESSFUL_RCTS/PAT8_SIM147_RCT_7_7"}], ["Event 44", [940, 1020], ["O=C=O", "[H]N([H])[H]"], ["O=C=O", "[H]N([H])[H]"], {"rxn_free_energy": -0.00509683168510771, "rxn_barrier": 0.0012202255742762916, "ts": ["[C:5](=[O:6])=[O:7]", "[N:1]([H:2])([H:3])[H:4]"], "cat": {}, "energies": [-49.57186670804393, -49.57187483044603, -49.571864763470636], "dir": "SUCCESSFUL_RCTS/PAT1_SIM077_RCT_5_5"}], ["Event 45", [380, 460], ["[H]OC(=O)N([H])[H]"], ["[H]OC(=O)N([H])[H]"], {"rxn_free_energy": -0.0036733619575773702, "rxn_barrier": -0.1727319938890728, "ts": ["[H:1][O:2][C:3](=[O:4])[N:5]([H:6])[H:7]"], "cat": {}, "energies": [-49.55946711146504, -49.55947296540033, -49.5597423802588], "dir": "SUCCESSFUL_RCTS/PAT17_SIM198_RCT_8_8"}], ["Event 46", [1020, 1100], ["[H]N([H])C(=O)OC(=O)[O-]"], ["[H]N([H])C(=O)OC(=O)[O-]"], {"rxn_free_energy": -0.00707324395335138, "rxn_barrier": -0.12458907083718793, "ts": ["[N:1]([H:2])([H:3])[C:4](=[O:5])[O:6][C:7](=[O:8])[O-:9]"], "cat": {}, "energies": [-86.86241262916639, -86.86242390121441, -86.86261117653721], "dir": "SUCCESSFUL_RCTS/PAT9_SIM234_RCT_14_14"}], ["Event 47", [1100, 1180], ["[H]OC(=O)N([H])[H]"], ["[H]OC(=O)N([H])[H]"], {"rxn_free_energy": -0.010261661279613336, "rxn_barrier": -0.23728364054594783, "ts": ["[C:1]([O:2][H:5])(=[O:3])[N:4]([H:6])[H:7]"], "cat": {}, "energies": [-49.57198325764202, -49.5719996108089, -49.572361397094014], "dir": "SUCCESSFUL_RCTS/PAT22_SIM009_RCT_13_13"}], ["Event 48", [1020, 1100], ["[H]N([H])C(=O)OC(=O)[O-]"], ["[H]N([H])C(=O)OC(=O)[O-]"], {"rxn_free_energy": -0.00026792824907511206, "rxn_barrier": 7.454077362092597, "ts": ["[C:1](=[O:2])([O-:3])[O:4][C:5](=[O:6])[N:7]([H:8])[H:9]"], "cat": {}, "energies": [-86.8624084331719, -86.86240886014714, -86.85052948221534], "dir": "SUCCESSFUL_RCTS/PAT6_SIM185_RCT_4_4"}], ["Event 49", [540, 620], ["[H]N([H])C(=O)OC(=O)[O-]"], ["[H]N([H])C(=O)OC(=O)[O-]"], {"rxn_free_energy": -0.0048569911882541845, "rxn_barrier": 0.3194978622302397, "ts": ["[N:1]([H:2])([H:3])[C:4]([O:5][C:6](=[O:7])[O-:8])=[O:9]"], "cat": {}, "energies": [-86.85277841908801, -86.85278615927601, -86.85226926158242], "dir": "SUCCESSFUL_RCTS/PAT6_SIM223_RCT_3_3"}], ["Event 50", [780, 860], ["[H]N([H])C(=O)OC(=O)[O-]"], ["[H]N([H])C(=O)OC(=O)[O-]"], {"rxn_free_energy": 0.0014153925978654344, "rxn_barrier": 0.3251058883787278, "ts": ["[C:1](=[O:2])([O:3][C:7](=[O:8])[O-:9])[N:4]([H:5])[H:6]"], "cat": {}, "energies": [-86.8528013368025, -86.85279908120755, -86.85228324224617], "dir": "SUCCESSFUL_RCTS/PAT20_SIM031_RCT_10_10"}], ["Event 51", [1020, 1100], ["[H]N([H])C(=O)OC(=O)[O-]"], ["[H]N([H])C(=O)OC(=O)[O-]"], {"rxn_free_energy": -0.0085986767794178, "rxn_barrier": -0.12582454982632033, "ts": ["[C:1](=[O:2])([O-:3])[O:4][C:5]([N:6]([H:7])[H:8])=[O:9]"], "cat": {}, "energies": [-86.86239385772134, -86.8624075607264, -86.86259437397358], "dir": "SUCCESSFUL_RCTS/PAT6_SIM012_RCT_7_7"}], ["Event 52", [460, 540], ["[H]N([H])C(=O)OC(=O)[O-]"], ["[H]N([H])C(=O)OC(=O)[O-]"], {"rxn_free_energy": -0.004773321412706622, "rxn_barrier": -0.12294426055534266, "ts": ["[N:1]([H:2])([H:3])[C:4](=[O:5])[O:6][C:7](=[O:8])[O-:9]"], "cat": {}, "energies": [-86.86239170194521, -86.86239930879556, -86.86258762811697], "dir": "SUCCESSFUL_RCTS/PAT4_SIM010_RCT_2_2"}], ["Event 53", [460, 540], ["[H]N([H])C(=O)OC(=O)[O-]"], ["[H]N([H])C(=O)OC(=O)[O-]"], {"rxn_free_energy": -0.0006606697767251717, "rxn_barrier": 0.3231547840470364, "ts": ["[N:1]([H:2])([H:3])[C:4](=[O:5])[O:6][C:7](=[O:8])[O-:9]"], "cat": {}, "energies": [-86.8528065370109, -86.85280758986607, -86.85229155176933], "dir": "SUCCESSFUL_RCTS/PAT12_SIM195_RCT_7_7"}], ["Event 54", [1020, 1100], ["[H]OC(=O)N([H])[H]"], ["[H]OC(=O)N([H])[H]"], {"rxn_free_energy": -0.00154797544210831, "rxn_barrier": -0.1749017667613019, "ts": ["[C:1](=[O:2])([O:3][H:5])[N:4]([H:6])[H:7]"], "cat": {}, "energies": [-49.559474906060686, -49.55947737294203, -49.559753632643286], "dir": "SUCCESSFUL_RCTS/PAT22_SIM096_RCT_8_8"}], ["Event 55", [1900, 1980], ["[H]N([H])[H]", "[H][N+]([H])([H])[H]"], ["[H]N([H])[H]", "[H][N+]([H])([H])[H]"], {"rxn_free_energy": -0.03363647829614141, "rxn_barrier": -1.18308776290247, "ts": ["[H+:7]", "[N:1]([H:2])([H:3])[H:4]", "[N:5]([H:6])([H:8])[H:9]"], "cat": {}, "energies": [-23.857010496184387, -23.85706409987759, -23.858895885995913], "dir": "SUCCESSFUL_RCTS/PAT2_SIM239_RCT_7_7"}], ["Event 56", [1340, 1420], ["[H]N([H])[H]", "[H][N+]([H])([H])[H]"], ["[H][N+]([H])([H])[H]", "[H]N([H])[H]"], {"rxn_free_energy": 0.05092446096541112, "rxn_barrier": -1.1400063056152818, "ts": ["[H+:5]", "[N:1]([H:2])([H:3])[H:4]", "[N:6]([H:7])([H:8])[H:9]"], "cat": {}, "energies": [-23.85708499176196, -23.85700383763048, -23.858901726192894], "dir": "SUCCESSFUL_RCTS/PAT7_SIM242_RCT_4_4"}], ["Event 57", [1020, 1100], ["O=C=O", "[H]OC(=O)[O-]"], ["O=C=O", "[H]OC(=O)[O-]"], {"rxn_free_energy": -0.011699530906382236, "rxn_barrier": 2.012450474881328, "ts": ["[C:6](=[O:7])=[O:8]", "[O:1]([H:2])[C:3](=[O:4])[O-:5]"], "cat": {}, "energies": [-92.36581218170495, -92.36583082628658, -92.36260510464734], "dir": "SUCCESSFUL_RCTS/PAT38_SIM044_RCT_10_10"}], ["Event 58", [860, 940], ["O=C=O", "[H]N([H])[H]"], ["O=C=O", "[H]N([H])[H]"], {"rxn_free_energy": 0.008217314424102264, "rxn_barrier": -0.0006528988600781176, "ts": ["[C:5](=[O:6])=[O:7]", "[N:1]([H:2])([H:3])[H:4]"], "cat": {}, "energies": [-49.57187980329458, -49.571866708035394, -49.571880843765875], "dir": "SUCCESSFUL_RCTS/PAT74_SIM077_RCT_4_4"}], ["Event 59", [1420, 1500], ["[H]N([H])[H]", "[H][N+]([H])([H])[H]"], ["[H][N+]([H])([H])[H]", "[H]N([H])[H]"], {"rxn_free_energy": -0.0025941403619728193, "rxn_barrier": -1.1710962459945051, "ts": ["[H+:5]", "[H:1][N:2]([H:3])[H:4]", "[N:6]([H:7])([H:8])[H:9]"], "cat": {}, "energies": [-23.857066486514555, -23.857070620583016, -23.85893276643034], "dir": "SUCCESSFUL_RCTS/PAT2_SIM113_RCT_5_5"}], ["Event 60", [1740, 1820], ["[H]N([H])C(=O)[O-]"], ["[H]N([H])C(=O)[O-]"], {"rxn_free_energy": -0.002493308839985652, "rxn_barrier": 10.014380240393532, "ts": ["[C:1](=[O:2])([O-:3])[N:4]([H:5])[H:6]"], "cat": {}, "energies": [-49.01547145772425, -49.0154754311058, -48.99951236232488], "dir": "SUCCESSFUL_RCTS/PAT13_SIM213_RCT_6_6"}], ["Event 61", [1180, 1260], ["[H]N([H])C(=O)OC(=O)[O-]"], ["[H]N([H])C(=O)OC(=O)[O-]"], {"rxn_free_energy": -0.0012324217099944407, "rxn_barrier": -0.12068302463511255, "ts": ["[C:1](=[O:2])([O-:3])[O:4][C:5]([N:6]([H:7])[H:8])=[O:9]"], "cat": {}, "energies": [-86.86241508979616, -86.86241705380543, -86.86260741242192], "dir": "SUCCESSFUL_RCTS/PAT45_SIM018_RCT_10_10"}], ["Event 62", [220, 300], ["O=C=O", "[H]N([H])[H]"], ["O=C=O", "[H]N([H])[H]"], {"rxn_free_energy": -0.22077123837536966, "rxn_barrier": -0.004563953578723571, "ts": ["[C:5](=[O:6])=[O:7]", "[N:1]([H:2])([H:3])[H:4]"], "cat": {}, "energies": [-49.57186805818146, -49.57221988317413, -49.57187533137948], "dir": "SUCCESSFUL_RCTS/PAT1_SIM156_RCT_2_2"}], ["Event 63", [1500, 1580], ["[H]OC(=O)[O-]"], ["[H]OC(=O)[O-]"], {"rxn_free_energy": 0.004562173911181766, "rxn_barrier": 8.900570831907466, "ts": ["[C:1](=[O:2])([O-:3])[O:4][H:5]"], "cat": {}, "energies": [-54.52983182151682, -54.52982455115491, -54.51564771270474], "dir": "SUCCESSFUL_RCTS/PAT10_SIM066_RCT_6_6"}], ["Event 64", [460, 540], ["O=C=O", "[H]N([H])[H]"], ["O=C=O", "[H]N([H])[H]"], {"rxn_free_energy": -0.23649927089808792, "rxn_barrier": 1.8390001530092666, "ts": ["[C:1](=[O:2])=[O:3]", "[N:4]([H:5])([H:6])[H:7]"], "cat": {}, "energies": [-49.571887823770304, -49.572264713236805, -49.56895716024677], "dir": "SUCCESSFUL_RCTS/PAT74_SIM001_RCT_1_1"}], ["Event 65", [1340, 1420], ["[H]N([H])C(=O)OC(=O)[O-]"], ["[H]N([H])C(=O)OC(=O)[O-]"], {"rxn_free_energy": 0.0025123938724113657, "rxn_barrier": 7.450822245491195, "ts": ["[C:1](=[O:2])([O-:3])[O:4][C:5](=[O:7])[N:8]([H:6])[H:9]"], "cat": {}, "energies": [-86.86238774845205, -86.86238374465626, -86.85051398490751], "dir": "SUCCESSFUL_RCTS/PAT15_SIM245_RCT_9_9"}], ["Event 66", [1420, 1500], ["[H]N([H])[H]", "[H][N+]([H])([H])[H]"], ["[H]N([H])[H]", "[H][N+]([H])([H])[H]"], {"rxn_free_energy": -0.04343206708841513, "rxn_barrier": -1.1909480997164463, "ts": ["[H+:9]", "[N:1]([H:2])([H:3])[H:4]", "[N:5]([H:6])([H:7])[H:8]"], "cat": {}, "energies": [-23.857024666173693, -23.857093880292332, -23.858922582358502], "dir": "SUCCESSFUL_RCTS/PAT2_SIM191_RCT_9_9"}], ["Event 67", [1260, 1340], ["[H]OC(=O)[O-]"], ["[H]OC(=O)[O-]"], {"rxn_free_energy": 0.00010577664508788587, "rxn_barrier": 8.897853457186987, "ts": ["[O:1]([H:2])[C:3](=[O:4])[O-:5]"], "cat": {}, "energies": [-54.52982424409341, -54.52982407552586, -54.51564446573827], "dir": "SUCCESSFUL_RCTS/PAT11_SIM134_RCT_12_12"}], ["Event 68", [1660, 1740], ["[H]N([H])C(=O)OC(=O)[O-]"], ["[H]N([H])C(=O)OC(=O)[O-]"], {"rxn_free_energy": 0.005448077576798284, "rxn_barrier": 7.466017432362238, "ts": ["[C:1](=[O:2])([O-:3])[O:4][C:5](=[O:6])[N:7]([H:8])[H:9]"], "cat": {}, "energies": [-86.86242087155044, -86.86241218939661, -86.85052289268442], "dir": "SUCCESSFUL_RCTS/PAT3_SIM103_RCT_20_20"}], ["Event 69", [1340, 1420], ["[H]OC(=O)N([H])[H]"], ["[H]OC(=O)N([H])[H]"], {"rxn_free_energy": 0.0037710583117983704, "rxn_barrier": -0.172218092174991, "ts": ["[C:1](=[O:2])([O:3][H:5])[N:4]([H:6])[H:7]"], "cat": {}, "energies": [-49.559479460006926, -49.55947345038098, -49.559753909837724], "dir": "SUCCESSFUL_RCTS/PAT19_SIM067_RCT_7_7"}], ["Event 70", [780, 860], ["[H]N([H])C(=O)OC(=O)[O-]"], ["[H]N([H])C(=O)OC(=O)[O-]"], {"rxn_free_energy": -0.0008901144624528144, "rxn_barrier": -0.12166661317385682, "ts": ["[C:1](=[O:2])([O-:3])[O:4][C:5](=[O:6])[N:7]([H:8])[H:9]"], "cat": {}, "energies": [-86.86242762859635, -86.86242904709867, -86.8626215186864], "dir": "SUCCESSFUL_RCTS/PAT15_SIM045_RCT_9_9"}], ["Event 71", [1660, 1740], ["[H][N+]([H])([H])[H]"], ["[H][N+]([H])([H])[H]"], {"rxn_free_energy": 7.492801765683766e-05, "rxn_barrier": 98.76439920747528, "ts": ["[H:1][N@@+:2]([H:3])([H:4])[H:5]"], "cat": {}, "energies": [-12.071800925068247, -12.071800805661619, -11.914408212670896], "dir": "SUCCESSFUL_RCTS/PAT52_SIM013_RCT_15_15"}], ["Event 72", [940, 1020], ["[H]N([H])C(=O)OC(=O)[O-]"], ["[H]N([H])C(=O)OC(=O)[O-]"], {"rxn_free_energy": -0.0013592613413326406, "rxn_barrier": -0.121371404732594, "ts": ["[C:1](=[O:2])([O-:3])[O:4][C:5]([N:8]([H:6])[H:7])=[O:9]"], "cat": {}, "energies": [-86.86240784524092, -86.8624100113841, -86.86260126488152], "dir": "SUCCESSFUL_RCTS/PAT9_SIM094_RCT_7_7"}], ["Event 73", [1820, 1900], ["[H]N([H])C(=O)OC(=O)[O-]"], ["[H]N([H])C(=O)OC(=O)[O-]"], {"rxn_free_energy": -0.0015537432223231634, "rxn_barrier": -0.12115258507411726, "ts": ["[C:1](=[O:2])([O-:3])[O:4][C:5](=[O:7])[N:8]([H:6])[H:9]"], "cat": {}, "energies": [-86.86239196625861, -86.86239444233159, -86.86258503718429], "dir": "SUCCESSFUL_RCTS/PAT4_SIM245_RCT_12_12"}], ["Event 74", [300, 380], ["O=C=O", "[H]N([H])[H]", "[H]N([H])[H]"], ["[H]OC(=O)N([H])[H]", "[H]N([H])[H]"], {"rxn_free_energy": 1.2573572487895348, "rxn_barrier": 23.62076277893197, "ts": ["[C:1](=[O:2])([O-:3])[N:4]([H:5])[H:6]", "[H+:7]", "[N:8]([H:9])([H:10])[H:11]"], "cat": {}, "energies": [-61.321120820677244, -61.319117073685135, -61.28347835079434], "dir": "SUCCESSFUL_RCTS/PAT71_SIM198_RCT_4_4"}], ["Event 75", [620, 700], ["[H]OC(=O)[O-]"], ["[H]OC(=O)[O-]"], {"rxn_free_energy": 0.005994923139799063, "rxn_barrier": 8.901484393054057, "ts": ["[C:1](=[O:2])([O-:3])[O:4][H:5]"], "cat": {}, "energies": [-54.529827635441485, -54.529818081824786, -54.51564207076203], "dir": "SUCCESSFUL_RCTS/PAT10_SIM207_RCT_5_5"}], ["Event 76", [860, 940], ["[H]OC(=O)[O-]"], ["[H]OC(=O)[O-]"], {"rxn_free_energy": -0.002252406067799562, "rxn_barrier": 8.901153159488137, "ts": ["[O:1]([H:2])[C:3](=[O:4])[O-:5]"], "cat": {}, "energies": [-54.52982789906233, -54.529831488536914, -54.51564286224261], "dir": "SUCCESSFUL_RCTS/PAT10_SIM230_RCT_6_6"}], ["Event 77", [780, 860], ["[H][N+]([H])([H])[H]", "[H]N([H])[H]"], ["[H]N([H])[H]", "[H][N+]([H])([H])[H]"], {"rxn_free_energy": -0.012113778256080579, "rxn_barrier": -1.169047261524157, "ts": ["[H+:8]", "[H:5][N:6]([H:7])[H:9]", "[N:1]([H:2])([H:3])[H:4]"], "cat": {}, "energies": [-23.85707050629699, -23.8570898110306, -23.858933520914487], "dir": "SUCCESSFUL_RCTS/PAT2_SIM197_RCT_9_9"}], ["Event 78", [700, 780], ["[H]N([H])C(=O)OC(=O)[O-]"], ["[H]N([H])C(=O)OC(=O)[O-]"], {"rxn_free_energy": 0.01234126198891896, "rxn_barrier": -0.1109323165732441, "ts": ["[N:1]([H:2])([H:3])[C:4]([O:5][C:6](=[O:7])[O-:8])=[O:9]"], "cat": {}, "energies": [-86.8624237283951, -86.86240406113934, -86.86260051211816], "dir": "SUCCESSFUL_RCTS/PAT6_SIM124_RCT_10_10"}], ["Event 79", [1180, 1260], ["[H]N([H])C(=O)OC(=O)[O-]"], ["[H]N([H])C(=O)OC(=O)[O-]"], {"rxn_free_energy": 0.001646853345729852, "rxn_barrier": 0.3296390432716612, "ts": ["[N:1]([H:2])([H:3])[C:4]([O:5][C:7](=[O:8])[O-:9])=[O:6]"], "cat": {}, "energies": [-86.85281084061975, -86.85280821616482, -86.85228552194674], "dir": "SUCCESSFUL_RCTS/PAT6_SIM126_RCT_9_9"}], ["Event 80", [1900, 1980], ["[H]N([H])C(=O)[O-]"], ["[H]N([H])C(=O)[O-]"], {"rxn_free_energy": 0.0017718356259971701, "rxn_barrier": 1.2686492222254206, "ts": ["[N:1]([H:2])([H:3])[C:4](=[O:5])[O-:6]"], "cat": {}, "energies": [-49.01547458020963, -49.015471756580695, -49.01345283812676], "dir": "SUCCESSFUL_RCTS/PAT8_SIM068_RCT_27_27"}], ["Event 81", [1660, 1740], ["[H]OC(=O)[O-]"], ["[H]OC(=O)[O-]"], {"rxn_free_energy": 0.004666224731711097, "rxn_barrier": 8.903475690365722, "ts": ["[H:1][O:2][C:3](=[O:4])[O-:5]"], "cat": {}, "energies": [-54.52983117366466, -54.5298237374855, -54.515642435618204], "dir": "SUCCESSFUL_RCTS/PAT14_SIM244_RCT_5_5"}], ["Event 82", [1420, 1500], ["[H]N([H])C(=O)OC(=O)[O-]"], ["[H]N([H])C(=O)OC(=O)[O-]"], {"rxn_free_energy": -0.005677871858470823, "rxn_barrier": 0.3206001590665212, "ts": ["[N:1]([H:2])([H:3])[C:4](=[O:5])[O:6][C:7](=[O:8])[O-:9]"], "cat": {}, "energies": [-86.85280605516816, -86.85281510352627, -86.85229514102262], "dir": "SUCCESSFUL_RCTS/PAT15_SIM062_RCT_12_12"}], ["Event 83", [780, 860], ["O=C=O", "[H]OC(=O)[O-]"], ["[H]OC(=O)OC(=O)[O-]"], {"rxn_free_energy": -8.752017619435618, "rxn_barrier": 2.246314838320385, "ts": ["[C:6](=[O:7])=[O:8]", "[O:1]([H:2])[C:3](=[O:4])[O-:5]"], "cat": {}, "energies": [-92.36585054976277, -92.37979792151945, -92.3622707822743], "dir": "SUCCESSFUL_RCTS/PAT38_SIM136_RCT_3_3"}], ["Event 84", [1820, 1900], ["[H]OC(=O)OC(=O)[O-]"], ["[H]OC(=O)OC(=O)[O-]"], {"rxn_free_energy": 0.00019137282769544586, "rxn_barrier": 12.509553766495367, "ts": ["[O:1]([C:2](=[O:3])[O:4][H:5])[C:6](=[O:7])[O-:8]"], "cat": {}, "energies": [-92.37979936090174, -92.37979905592658, -92.35986391235967], "dir": "SUCCESSFUL_RCTS/PAT38_SIM094_RCT_14_14"}], ["Event 85", [1660, 1740], ["[H]N([H])[H]", "[H][N+]([H])([H])[H]"], ["[H]N([H])[H]", "[H][N+]([H])([H])[H]"], {"rxn_free_energy": -0.02965468973695696, "rxn_barrier": -1.181174237742775, "ts": ["[H+:6]", "[N:1]([H:2])([H:3])[H:4]", "[N:5]([H:7])([H:8])[H:9]"], "cat": {}, "energies": [-23.856973477382024, -23.857020735625788, -23.858855817765644], "dir": "SUCCESSFUL_RCTS/PAT2_SIM118_RCT_7_7"}], ["Event 86", [540, 620], ["O=C=O", "[H]N([H])[H]"], ["O=C=O", "[H]N([H])[H]"], {"rxn_free_energy": 0.005942016764072015, "rxn_barrier": 0.0040209690783952045, "ts": ["[C:5](=[O:6])=[O:7]", "[N:1]([H:2])([H:3])[H:4]"], "cat": {}, "energies": [-49.57187123703071, -49.57186176772656, -49.5718648291425], "dir": "SUCCESSFUL_RCTS/PAT1_SIM246_RCT_1_1"}], ["Event 87", [1260, 1340], ["[H]OC(=O)N([H])[H]"], ["[H]OC(=O)N([H])[H]"], {"rxn_free_energy": 0.003026091205198931, "rxn_barrier": 2.2494160227149296, "ts": ["[C:1](=[O:2])([O:3][H:5])[N:4]([H:6])[H:7]"], "cat": {}, "energies": [-49.55947332712149, -49.55946850468844, -49.555888617530115], "dir": "SUCCESSFUL_RCTS/PAT22_SIM155_RCT_13_13"}], ["Event 88", [540, 620], ["[H]N([H])C(=O)OC(=O)[O-]"], ["[H]N([H])C(=O)OC(=O)[O-]"], {"rxn_free_energy": -0.0063179272899410825, "rxn_barrier": 4.908645212154553, "ts": ["[N:1]([H:2])([H:3])[C:4](=[O:5])[O:6][C:7](=[O:8])[O-:9]"], "cat": {}, "energies": [-86.86241012437925, -86.86242019274114, -86.85458761960692], "dir": "SUCCESSFUL_RCTS/PAT4_SIM234_RCT_6_6"}], ["Event 89", [1340, 1420], ["[H]N([H])C(=O)OC(=O)[O-]"], ["[H]N([H])C(=O)OC(=O)[O-]"], {"rxn_free_energy": -0.001714341369745327, "rxn_barrier": -0.12201976512766433, "ts": ["[N:1]([H:2])([H:3])[C:4]([O:5][C:6](=[O:7])[O-:8])=[O:9]"], "cat": {}, "energies": [-86.86242559568203, -86.86242832768708, -86.86262004856134], "dir": "SUCCESSFUL_RCTS/PAT45_SIM133_RCT_7_7"}], ["Event 90", [540, 620], ["O=C=O", "[H]N([H])[H]", "[H]N([H])[H]"], ["[H]N([H])[H]", "[H]OC(=O)N([H])[H]"], {"rxn_free_energy": 1.261609242566103, "rxn_barrier": 23.620952314182826, "ts": ["[H+:2]", "[N:1]([H:3])([H:4])[C:5](=[O:6])[O-:7]", "[N:8]([H:9])([H:10])[H:11]"], "cat": {}, "energies": [-61.321126290340054, -61.31911576729464, -61.283483518410385], "dir": "SUCCESSFUL_RCTS/PAT71_SIM040_RCT_3_3"}], ["Event 91", [940, 1020], ["[H][N+]([H])([H])[H]", "[H]N([H])[H]"], ["[H]N([H])[H]", "[H][N+]([H])([H])[H]"], {"rxn_free_energy": -0.015275820871652593, "rxn_barrier": -1.1727530420383125, "ts": ["[H+:3]", "[H:1][N:2]([H:4])[H:5]", "[N:6]([H:7])([H:8])[H:9]"], "cat": {}, "energies": [-23.85700716947105, -23.85703151329231, -23.858876089686632], "dir": "SUCCESSFUL_RCTS/PAT5_SIM245_RCT_3_3"}], ["Event 92", [1420, 1500], ["[H][N+]([H])([H])[H]"], ["[H][N+]([H])([H])[H]"], {"rxn_free_energy": 8.678009733624137e-05, "rxn_barrier": 98.76519285302162, "ts": ["[N@+:1]([H:2])([H:3])([H:4])[H:5]"], "cat": {}, "energies": [-12.07180063564787, -12.071800497353555, -11.914406658482786], "dir": "SUCCESSFUL_RCTS/PAT52_SIM221_RCT_17_17"}], ["Event 93", [780, 860], ["O=C=O", "[H]O[H]"], ["[H]OC(=O)O[H]"], {"rxn_free_energy": 2.130488508817375, "rxn_barrier": 29.483955441902737, "ts": ["[C:5](=[O:6])([O-:7])[O:8][H:9]", "[N@@+:1]([H:2])([H:3])([H:4])[H:10]"], "cat": {"[H]N([H])[H]": 1}, "energies": [-66.83087525380947, -66.82748006923056, -66.78388909527014], "dir": "SUCCESSFUL_RCTS/PAT32_SIM082_RCT_1_1"}], ["Event 94", [1020, 1100], ["[H]N([H])C(=O)OC(=O)[O-]"], ["[H]N([H])C(=O)OC(=O)[O-]"], {"rxn_free_energy": -0.0041066433636474785, "rxn_barrier": 0.32133783051577053, "ts": ["[C:1](=[O:2])([O:3][C:5](=[O:6])[O-:7])[N:4]([H:8])[H:9]"], "cat": {}, "energies": [-86.85280869972462, -86.8528152441449, -86.85229661001267], "dir": "SUCCESSFUL_RCTS/PAT6_SIM215_RCT_5_5"}], ["Event 95", [460, 540], ["[H]N([H])C(=O)OC(=O)[O-]"], ["[H]N([H])C(=O)OC(=O)[O-]"], {"rxn_free_energy": -0.0006106212435146148, "rxn_barrier": 4.905220923922767, "ts": ["[N:1]([H:2])([H:3])[C:4]([O:5][C:6](=[O:7])[O-:8])=[O:9]"], "cat": {}, "energies": [-86.86241582059306, -86.86241679368999, -86.85459877282767], "dir": "SUCCESSFUL_RCTS/PAT12_SIM108_RCT_9_9"}], ["Event 96", [1500, 1580], ["[H]N([H])C(=O)OC(=O)[O-]"], ["[H]N([H])C(=O)OC(=O)[O-]"], {"rxn_free_energy": 0.004904671191995093, "rxn_barrier": 7.451933908670215, "ts": ["[C:1](=[O:2])([O-:3])[O:8][C:7]([N:4]([H:5])[H:6])=[O:9]"], "cat": {}, "energies": [-86.86240810924875, -86.86240029307704, -86.85053257413789], "dir": "SUCCESSFUL_RCTS/PAT24_SIM209_RCT_19_19"}], ["Event 97", [1340, 1420], ["[H]N([H])C(=O)OC(=O)[O-]"], ["[H]N([H])C(=O)OC(=O)[O-]"], {"rxn_free_energy": 0.0003748321636299466, "rxn_barrier": -0.11878536626823673, "ts": ["[C:1](=[O:2])([O-:3])[O:5][C:4](=[O:6])[N:7]([H:8])[H:9]"], "cat": {}, "energies": [-86.8623875441049, -86.86238694676567, -86.86257684258837], "dir": "SUCCESSFUL_RCTS/PAT21_SIM160_RCT_12_12"}], ["Event 98", [620, 700], ["[H]N([H])C(=O)OC(=O)[O-]"], ["[H]N([H])C(=O)OC(=O)[O-]"], {"rxn_free_energy": 0.00022566865002529826, "rxn_barrier": 4.911638016442391, "ts": ["[C:1](=[O:2])([O-:3])[O:5][C:4](=[O:6])[N:7]([H:8])[H:9]"], "cat": {}, "energies": [-86.8624285458195, -86.8624281861899, -86.85460127166074], "dir": "SUCCESSFUL_RCTS/PAT24_SIM045_RCT_5_5"}], ["Event 99", [1580, 1660], ["[H]OC(=O)[O-]"], ["[H]OC(=O)[O-]"], {"rxn_free_energy": -0.0036278656533104514, "rxn_barrier": 8.901155773213631, "ts": ["[O:1]([H:2])[C:3](=[O:4])[O-:5]"], "cat": {}, "energies": [-54.52981833938305, -54.52982412081462, -54.51563329839804], "dir": "SUCCESSFUL_RCTS/PAT10_SIM167_RCT_3_3"}], ["Event 100", [860, 940], ["[H]N([H])[H]", "[H][N+]([H])([H])[H]"], ["[H][N+]([H])([H])[H]", "[H]N([H])[H]"], {"rxn_free_energy": -0.004328043838122383, "rxn_barrier": -1.169351908661339, "ts": ["[H+:5]", "[N:1]([H:2])([H:3])[H:4]", "[N:6]([H:7])([H:8])[H:9]"], "cat": {}, "energies": [-23.857077113406664, -23.857084010654706, -23.858940613515287], "dir": "SUCCESSFUL_RCTS/PAT2_SIM124_RCT_13_13"}], ["Event 101", [1500, 1580], ["[H]N([H])C(=O)OC(=O)[O-]"], ["[H]N([H])C(=O)OC(=O)[O-]"], {"rxn_free_energy": 0.01497440865844611, "rxn_barrier": 7.45736821717477, "ts": ["[C:1](=[O:2])([O-:3])[O:4][C:5](=[O:6])[N:7]([H:8])[H:9]"], "cat": {}, "energies": [-86.86241340854117, -86.8623895450558, -86.85052921321912], "dir": "SUCCESSFUL_RCTS/PAT15_SIM160_RCT_16_16"}], ["Event 102", [1500, 1580], ["[H]N([H])C(=O)OC(=O)[O-]"], ["[H]N([H])C(=O)OC(=O)[O-]"], {"rxn_free_energy": -0.004520827819248297, "rxn_barrier": 0.3215569492444646, "ts": ["[N:1]([H:2])([H:3])[C:4](=[O:5])[O:6][C:7](=[O:8])[O-:9]"], "cat": {}, "energies": [-86.85278990750408, -86.85279711197612, -86.8522774686006], "dir": "SUCCESSFUL_RCTS/PAT24_SIM131_RCT_10_10"}], ["Event 103", [620, 700], ["O=C=O", "[H]N([H])[H]"], ["O=C=O", "[H]N([H])[H]"], {"rxn_free_energy": -0.23601220415054502, "rxn_barrier": -0.0007627524346845576, "ts": ["[C:5](=[O:6])=[O:7]", "[N:1]([H:2])([H:3])[H:4]"], "cat": {}, "energies": [-49.57185795811938, -49.572234071387605, -49.5718591736553], "dir": "SUCCESSFUL_RCTS/PAT7_SIM022_RCT_2_2"}], ["Event 104", [1900, 1980], ["[H]OC(=O)[O-]"], ["[H]OC(=O)[O-]"], {"rxn_free_energy": 0.0018626895072553539, "rxn_barrier": 8.900928943038123, "ts": ["[C:1](=[O:2])([O-:3])[O:4][H:5]"], "cat": {}, "energies": [-54.52982623475559, -54.52982326634029, -54.51564155525121], "dir": "SUCCESSFUL_RCTS/PAT11_SIM225_RCT_8_8"}], ["Event 105", [60, 140], ["O=C=O", "[H]N([H])[H]"], ["O=C=O", "[H]N([H])[H]"], {"rxn_free_energy": -0.013852570109748897, "rxn_barrier": -0.009444552516364155, "ts": ["[C:1](=[O:2])=[O:3]", "[N:4]([H:5])([H:6])[H:7]"], "cat": {}, "energies": [-49.571861843312064, -49.57188391901546, -49.571876894319814], "dir": "SUCCESSFUL_RCTS/PAT1_SIM054_RCT_1_1"}], ["Event 106", [540, 620], ["[H]N([H])C(=O)[O-]"], ["[H]N([H])C(=O)[O-]"], {"rxn_free_energy": -0.0015671076919232761, "rxn_barrier": 10.017608415809333, "ts": ["[C:1](=[O:2])([O-:3])[N:4]([H:5])[H:6]"], "cat": {}, "energies": [-49.015468292764595, -49.01547079013543, -48.99950405288716], "dir": "SUCCESSFUL_RCTS/PAT8_SIM005_RCT_4_4"}], ["Event 107", [1340, 1420], ["[H]N([H])C(=O)OC(=O)[O-]"], ["[H]N([H])C(=O)OC(=O)[O-]"], {"rxn_free_energy": 0.0016445467205314375, "rxn_barrier": 0.32517727652342604, "ts": ["[C:1]([O:2][C:5](=[O:6])[O-:7])(=[O:3])[N:4]([H:8])[H:9]"], "cat": {}, "energies": [-86.85281128551742, -86.85280866473836, -86.85229307719567], "dir": "SUCCESSFUL_RCTS/PAT6_SIM165_RCT_8_8"}], ["Event 108", [620, 700], ["O=C=O", "[H]O[H]"], ["[H]OC(=O)O[H]"], {"rxn_free_energy": -0.43245648911121376, "rxn_barrier": 29.512109557090376, "ts": ["[C:1](=[O:2])([O-:3])[O:4][H:5]", "[H:6][N@+:7]([H:8])([H:9])[H:10]"], "cat": {"[H]N([H])[H]": 1}, "energies": [-66.83090163962159, -66.83159081001457, -66.78387061418093], "dir": "SUCCESSFUL_RCTS/PAT32_SIM045_RCT_4_4"}], ["Event 109", [940, 1020], ["[H]N([H])C(=O)[O-]", "O=C=O"], ["[H]N([H])C(=O)OC(=O)[O-]"], {"rxn_free_energy": -5.7380986422434965, "rxn_barrier": 3.5590170989250005, "ts": ["[C:1]([O:2][C:7](=[O:8])[O-:9])(=[O:3])[N:4]([H:5])[H:6]"], "cat": {}, "energies": [-86.85327920610332, -86.86242354269174, -86.84760749282239], "dir": "SUCCESSFUL_RCTS/PAT21_SIM236_RCT_4_4"}], ["Event 110", [860, 940], ["[H]N([H])C(=O)OC(=O)[O-]"], ["[H]N([H])C(=O)OC(=O)[O-]"], {"rxn_free_energy": 0.008768222715735406, "rxn_barrier": 7.469632262788033, "ts": ["[N:1]([H:2])([H:3])[C:4](=[O:5])[O:6][C:7](=[O:8])[O-:9]"], "cat": {}, "energies": [-86.86240236655235, -86.86238839335586, -86.85049862702793], "dir": "SUCCESSFUL_RCTS/PAT4_SIM060_RCT_7_7"}], ["Event 111", [1420, 1500], ["[H]N([H])C(=O)OC(=O)[O-]"], ["[H]N([H])C(=O)OC(=O)[O-]"], {"rxn_free_energy": -0.0013389619302677574, "rxn_barrier": -0.12116491037324893, "ts": ["[C:1](=[O:2])([O-:3])[O:4][C:5](=[O:6])[N:7]([H:8])[H:9]"], "cat": {}, "energies": [-86.8624250876411, -86.86242722143477, -86.86261817820859], "dir": "SUCCESSFUL_RCTS/PAT45_SIM151_RCT_16_16"}], ["Event 112", [780, 1660], ["O=C=O", "[H]N([H])[H]"], ["[H]OC(=O)N([H])[H]"], {"rxn_free_energy": 1.2659093300135449, "rxn_barrier": -7.1442006390653665, "ts": ["[H:2][O:6][C:5](=[O:7])[N:8]([H:9])[H:10]", "[N:1]([H:3])([H:4])[H:11]"], "cat": {"[H]N([H])[H]": 1}, "energies": [-61.32110678499463, -61.31908940925298, -61.33249191086505], "dir": "SUCCESSFUL_RCTS/PAT36_SIM155_RCT_3_19"}], ["Event 113", [860, 940], ["[H]OC(=O)N([H])[H]"], ["[H]OC(=O)N([H])[H]"], {"rxn_free_energy": 0.00035959250825101923, "rxn_barrier": -0.1777465456841742, "ts": ["[H:1][O:2][C:3]([N:4]([H:5])[H:6])=[O:7]"], "cat": {}, "energies": [-49.55947067930683, -49.55947010625378, -49.55975393937998], "dir": "SUCCESSFUL_RCTS/PAT22_SIM227_RCT_4_4"}], ["Event 114", [1260, 1340], ["O=C=O", "[H]N([H])[H]"], ["O=C=O", "[H]N([H])[H]"], {"rxn_free_energy": 0.007135000530910738, "rxn_barrier": 0.0012925090792755755, "ts": ["[C:1](=[O:2])=[O:3]", "[N:4]([H:5])([H:6])[H:7]"], "cat": {}, "energies": [-49.571884973058914, -49.5718736025945, -49.57188291329334], "dir": "SUCCESSFUL_RCTS/PAT1_SIM014_RCT_1_1"}], ["Event 115", [860, 940], ["[H]N([H])C(=O)[O-]"], ["[H]N([H])C(=O)[O-]"], {"rxn_free_energy": 0.0057056933652550375, "rxn_barrier": 10.019273083981753, "ts": ["[N:1]([H:2])([H:3])[C:4](=[O:5])[O-:6]"], "cat": {}, "energies": [-49.0154771625087, -49.01546806981374, -48.999510269786306], "dir": "SUCCESSFUL_RCTS/PAT13_SIM211_RCT_12_12"}], ["Event 116", [300, 380], ["O=C=O", "[H]N([H])[H]"], ["O=C=O", "[H]N([H])[H]"], {"rxn_free_energy": -0.004834105124782958, "rxn_barrier": -0.0024299034258432077, "ts": ["[C:1](=[O:2])=[O:3]", "[N:4]([H:5])([H:6])[H:7]"], "cat": {}, "energies": [-49.57185356419561, -49.57186126791196, -49.57185743653315], "dir": "SUCCESSFUL_RCTS/PAT1_SIM070_RCT_2_2"}], ["Event 117", [1500, 1580], ["[H]N([H])C(=O)OC(=O)[O-]"], ["[H]N([H])C(=O)OC(=O)[O-]"], {"rxn_free_energy": -0.0030285645180363617, "rxn_barrier": -0.12360056938036677, "ts": ["[C:1]([O:2][C:5](=[O:6])[O-:7])(=[O:3])[N:4]([H:8])[H:9]"], "cat": {}, "energies": [-86.86241700193986, -86.86242182831442, -86.8626139740171], "dir": "SUCCESSFUL_RCTS/PAT6_SIM242_RCT_6_6"}], ["Event 118", [1900, 1980], ["[H]N([H])C(=O)OC(=O)[O-]"], ["[H]N([H])C(=O)OC(=O)[O-]"], {"rxn_free_energy": 0.0017360139017260111, "rxn_barrier": -0.12040255412768375, "ts": ["[C:1]([O:2][C:7](=[O:8])[O-:9])(=[O:3])[N:4]([H:5])[H:6]"], "cat": {}, "energies": [-86.8623935576953, -86.8623907911525, -86.86258543335825], "dir": "SUCCESSFUL_RCTS/PAT20_SIM168_RCT_17_17"}], ["Event 119", [1740, 1820], ["[H]OC(=O)OC(=O)[O-]"], ["[H]OC(=O)OC(=O)[O-]"], {"rxn_free_energy": 0.001311914686117703, "rxn_barrier": 11.005688660533067, "ts": ["[H:1][O:2][C:3](=[O:4])[O-:5]", "[O:6]=[C:7]=[O:8]"], "cat": {}, "energies": [-92.37976867468565, -92.37976658399495, -92.36222981246422], "dir": "SUCCESSFUL_RCTS/PAT38_SIM033_RCT_18_18"}], ["Event 120", [1820, 1900], ["[H][N+]([H])([H])[H]", "[H]N([H])[H]"], ["[H]N([H])[H]", "[H][N+]([H])([H])[H]"], {"rxn_free_energy": -0.05009652538187878, "rxn_barrier": -1.208798562132358, "ts": ["[H+:3]", "[H:1][N:2]([H:4])[H:5]", "[N:6]([H:7])([H:8])[H:9]"], "cat": {}, "energies": [-23.857004857173933, -23.857084691892464, -23.8589312201748], "dir": "SUCCESSFUL_RCTS/PAT2_SIM087_RCT_16_16"}], ["Event 121", [1580, 1660], ["[H]OC(=O)[O-]"], ["[H]OC(=O)[O-]"], {"rxn_free_energy": -0.0004108017465472216, "rxn_barrier": 8.89713196755169, "ts": ["[C:1](=[O:2])([O-:3])[O:4][H:5]"], "cat": {}, "energies": [-54.529821027006996, -54.529821681668004, -54.515642398430636], "dir": "SUCCESSFUL_RCTS/PAT14_SIM087_RCT_9_9"}], ["Event 122", [620, 700], ["[H]N([H])[H]", "[H][N+]([H])([H])[H]"], ["[H][N+]([H])([H])[H]", "[H]N([H])[H]"], {"rxn_free_energy": 0.04472654297928152, "rxn_barrier": -1.1381291355045051, "ts": ["[H+:3]", "[N:1]([H:2])([H:4])[H:5]", "[N:6]([H:7])([H:8])[H:9]"], "cat": {}, "energies": [-23.857047603767274, -23.85697632674871, -23.85886134670636], "dir": "SUCCESSFUL_RCTS/PAT7_SIM063_RCT_8_8"}], ["Event 123", [1740, 1820], ["[H]N([H])C(=O)OC(=O)[O-]"], ["[H]N([H])C(=O)OC(=O)[O-]"], {"rxn_free_energy": -0.0027903385036597687, "rxn_barrier": -0.12222521761904137, "ts": ["[N:1]([H:2])([H:3])[C:4](=[O:5])[O:6][C:7](=[O:8])[O-:9]"], "cat": {}, "energies": [-86.86239074559992, -86.86239519233325, -86.862585525892], "dir": "SUCCESSFUL_RCTS/PAT20_SIM173_RCT_12_12"}], ["Event 124", [860, 940], ["[H]N([H])C(=O)OC(=O)[O-]"], ["[H]N([H])C(=O)OC(=O)[O-]"], {"rxn_free_energy": 0.0006185648848493202, "rxn_barrier": 7.4641227146355105, "ts": ["[C:1](=[O:2])([O-:3])[O:4][C:5]([N:6]([H:7])[H:8])=[O:9]"], "cat": {}, "energies": [-86.86242681938388, -86.86242583362782, -86.85053185997391], "dir": "SUCCESSFUL_RCTS/PAT6_SIM100_RCT_4_4"}], ["Event 125", [940, 1020], ["[H]N([H])[H]", "[H][N+]([H])([H])[H]"], ["[H][N+]([H])([H])[H]", "[H]N([H])[H]"], {"rxn_free_energy": 0.007313526964978131, "rxn_barrier": -1.1600923229328453, "ts": ["[H+:5]", "[N:1]([H:2])([H:3])[H:4]", "[N:6]([H:7])([H:8])[H:9]"], "cat": {}, "energies": [-23.857073449768293, -23.857061794800963, -23.858922193635546], "dir": "SUCCESSFUL_RCTS/PAT5_SIM173_RCT_4_4"}], ["Event 126", [1740, 1820], ["[H]N([H])C(=O)OC(=O)[O-]"], ["[H]N([H])C(=O)OC(=O)[O-]"], {"rxn_free_energy": 0.0042138863516695295, "rxn_barrier": -0.11829672633894177, "ts": ["[N:1]([H:2])([H:3])[C:4]([O:5][C:6](=[O:7])[O-:8])=[O:9]"], "cat": {}, "energies": [-86.8624242782884, -86.86241756296377, -86.86261279806654], "dir": "SUCCESSFUL_RCTS/PAT15_SIM186_RCT_14_14"}], ["Event 127", [1020, 1100], ["[H]N([H])C(=O)OC(=O)[O-]"], ["[H]N([H])C(=O)OC(=O)[O-]"], {"rxn_free_energy": 0.0014631956432563699, "rxn_barrier": -0.12104576918276343, "ts": ["[C:1](=[O:2])([O:3][C:5](=[O:6])[O-:7])[N:4]([H:8])[H:9]"], "cat": {}, "energies": [-86.86241596671428, -86.86241363493954, -86.86260886741624], "dir": "SUCCESSFUL_RCTS/PAT12_SIM116_RCT_10_10"}], ["Event 128", [1740, 1820], ["O=C=O", "[H]N([H])[H]"], ["O=C=O", "[H]N([H])[H]"], {"rxn_free_energy": -0.234219192372617, "rxn_barrier": -0.001356317758457763, "ts": ["[C:1](=[O:2])=[O:3]", "[N:4]([H:5])([H:6])[H:7]"], "cat": {}, "energies": [-49.571878761950785, -49.57225201784338, -49.571880923403015], "dir": "SUCCESSFUL_RCTS/PAT1_SIM228_RCT_14_14"}], ["Event 129", [1100, 1180], ["[H][N+]([H])([H])[H]", "[H]N([H])[H]"], ["[H]N([H])[H]", "[H][N+]([H])([H])[H]"], {"rxn_free_energy": -0.004349169207951708, "rxn_barrier": -1.1747568572059932, "ts": ["[H+:5]", "[H:1][N:2]([H:3])[H:4]", "[N:6]([H:7])([H:8])[H:9]"], "cat": {}, "energies": [-23.857083738650275, -23.857090669564084, -23.858955852181534], "dir": "SUCCESSFUL_RCTS/PAT5_SIM151_RCT_11_11"}], ["Event 130", [540, 620], ["O=C=O", "[H]N([H])[H]"], ["O=C=O", "[H]N([H])[H]"], {"rxn_free_energy": -0.0017876429824229803, "rxn_barrier": -0.0004993449987150599, "ts": ["[C:5](=[O:6])=[O:7]", "[N:1]([H:2])([H:3])[H:4]"], "cat": {}, "energies": [-49.57185444010787, -49.57185728892769, -49.57185523587299], "dir": "SUCCESSFUL_RCTS/PAT0_SIM022_RCT_1_1"}], ["Event 131", [700, 780], ["[H]N([H])[H]", "[H]OC(=O)O[H]"], ["[H]N([H])[H]", "[H]OC(=O)O[H]"], {"rxn_free_energy": -0.0003548198200239483, "rxn_barrier": 0.0930265059760089, "ts": ["[H:7][N:8]([H:9])[H:10]", "[O:1]([H:2])[C:3](=[O:4])[O:5][H:6]"], "cat": {}, "energies": [-66.82750701502667, -66.82750758047388, -66.82735876632351], "dir": "SUCCESSFUL_RCTS/PAT74_SIM196_RCT_4_4"}], ["Event 132", [1420, 1500], ["[H]N([H])C(=O)OC(=O)[O-]"], ["[H]N([H])C(=O)OC(=O)[O-]"], {"rxn_free_energy": -0.0026884424680841904, "rxn_barrier": -0.12297414877929286, "ts": ["[C:1](=[O:2])([O-:3])[O:4][C:5]([N:6]([H:8])[H:9])=[O:7]"], "cat": {}, "energies": [-86.8624112779618, -86.86241556231178, -86.86260725176396], "dir": "SUCCESSFUL_RCTS/PAT4_SIM208_RCT_14_14"}], ["Event 133", [1020, 1100], ["[H]N([H])C(=O)[O-]"], ["[H]N([H])C(=O)[O-]"], {"rxn_free_energy": 0.0009276345413736351, "rxn_barrier": 10.01303463971171, "ts": ["[C:1](=[O:2])([O-:3])[N:4]([H:5])[H:6]"], "cat": {}, "energies": [-49.015466671068815, -49.015465192773824, -48.999509720042745], "dir": "SUCCESSFUL_RCTS/PAT8_SIM078_RCT_9_9"}], ["Event 134", [1100, 1180], ["[H]N([H])C(=O)OC(=O)[O-]"], ["O=C=O", "[H]N([H])C(=O)[O-]"], {"rxn_free_energy": -0.2833107123822078, "rxn_barrier": 0.3031657723499143, "ts": ["[C:7](=[O:8])=[O:9]", "[N:1]([H:2])([H:3])[C:4](=[O:5])[O-:6]"], "cat": {}, "energies": [-86.85279756283732, -86.85324905185392, -86.85231443244217], "dir": "SUCCESSFUL_RCTS/PAT45_SIM131_RCT_9_9"}], ["Event 135", [1740, 1820], ["[H]N([H])C(=O)OC(=O)[O-]"], ["[H]N([H])C(=O)OC(=O)[O-]"], {"rxn_free_energy": -0.004677127472116582, "rxn_barrier": -0.12367645105998487, "ts": ["[C:1](=[O:2])([O-:3])[O:9][C:7]([N:4]([H:5])[H:6])=[O:8]"], "cat": {}, "energies": [-86.86241525664738, -86.86242271020134, -86.86261234965102], "dir": "SUCCESSFUL_RCTS/PAT24_SIM163_RCT_5_5"}], ["Event 136", [860, 940], ["[H]N([H])C(=O)[O-]"], ["[H]N([H])C(=O)[O-]"], {"rxn_free_energy": -0.002547232899816756, "rxn_barrier": 10.014158788581849, "ts": ["[N:1]([H:2])([H:3])[C:4](=[O:5])[O-:6]"], "cat": {}, "energies": [-49.01546704546229, -49.01547110477818, -48.99950830297248], "dir": "SUCCESSFUL_RCTS/PAT8_SIM009_RCT_12_12"}], ["Event 137", [700, 780], ["[H]OC(=O)[O-]"], ["[H]OC(=O)[O-]"], {"rxn_free_energy": 0.005080830813183475, "rxn_barrier": 8.907348178469245, "ts": ["[C:1](=[O:2])([O-:3])[O:4][H:5]"], "cat": {}, "energies": [-54.52982753209197, -54.52981943518915, -54.515632622779236], "dir": "SUCCESSFUL_RCTS/PAT11_SIM076_RCT_5_5"}], ["Event 138", [0, 60], ["O=C=O", "[H]N([H])[H]"], ["O=C=O", "[H]N([H])[H]"], {"rxn_free_energy": -0.0019256810848349275, "rxn_barrier": -0.0006133310757899722, "ts": ["[C:1](=[O:2])=[O:3]", "[N:4]([H:5])([H:6])[H:7]"], "cat": {}, "energies": [-49.571873566403134, -49.57187663520294, -49.5718745438185], "dir": "SUCCESSFUL_RCTS/PAT0_SIM116_RCT_1_1"}], ["Event 139", [1340, 1420], ["[H]OC(=O)O[H]", "[H]N([H])[H]"], ["[H]OC(=O)O[H]", "[H]N([H])[H]"], {"rxn_free_energy": -0.0026973483186639273, "rxn_barrier": 0.08974111110559446, "ts": ["[C:1](=[O:2])([O:3][H:6])[O:4][H:5]", "[N:7]([H:8])([H:9])[H:10]"], "cat": {}, "energies": [-66.82750188591967, -66.82750618446218, -66.82735887288052], "dir": "SUCCESSFUL_RCTS/PAT37_SIM193_RCT_14_14"}], ["Event 140", [1180, 1260], ["[H]N([H])C(=O)OC(=O)[O-]"], ["[H]N([H])C(=O)OC(=O)[O-]"], {"rxn_free_energy": 0.0016662318794853379, "rxn_barrier": 7.453181638703672, "ts": ["[N:1]([H:2])([H:3])[C:4]([O:5][C:7](=[O:8])[O-:9])=[O:6]"], "cat": {}, "energies": [-86.86241057610458, -86.86240792076767, -86.85053305258883], "dir": "SUCCESSFUL_RCTS/PAT4_SIM195_RCT_15_15"}], ["Event 141", [780, 860], ["[H]N([H])C(=O)OC(=O)[O-]"], ["[H]N([H])C(=O)OC(=O)[O-]"], {"rxn_free_energy": 0.004966612907198823, "rxn_barrier": 4.919832270085306, "ts": ["[C:1](=[O:2])([O-:3])[O:4][C:5](=[O:6])[N:7]([H:8])[H:9]"], "cat": {}, "energies": [-86.86240931952325, -86.86240140464012, -86.85456898685538], "dir": "SUCCESSFUL_RCTS/PAT3_SIM185_RCT_3_3"}], ["Event 142", [1340, 1420], ["O=C=O", "[H]N([H])[H]"], ["O=C=O", "[H]N([H])[H]"], {"rxn_free_energy": -0.24249467532977392, "rxn_barrier": -0.001618554274512647, "ts": ["[C:1](=[O:2])=[O:3]", "[N:4]([H:5])([H:6])[H:7]"], "cat": {}, "energies": [-49.5718829767225, -49.572269420572695, -49.57188555607953], "dir": "SUCCESSFUL_RCTS/PAT0_SIM236_RCT_7_7"}], ["Event 143", [1100, 1180], ["[H][N+]([H])([H])[H]", "[H]N([H])[H]"], ["[H]N([H])[H]", "[H][N+]([H])([H])[H]"], {"rxn_free_energy": -0.004349189399070426, "rxn_barrier": -1.171761330666235, "ts": ["[H+:5]", "[H:1][N:2]([H:3])[H:4]", "[N:6]([H:7])([H:8])[H:9]"], "cat": {}, "energies": [-23.857083739241105, -23.85709067018709, -23.858951079047714], "dir": "SUCCESSFUL_RCTS/PAT2_SIM151_RCT_11_11"}], ["Event 144", [1820, 1900], ["[H]N([H])C(=O)OC(=O)[O-]"], ["[H]N([H])C(=O)OC(=O)[O-]"], {"rxn_free_energy": -0.004321124533237793, "rxn_barrier": 1.4351154536821689, "ts": ["[C:1](=[O:2])([O-:3])[O:4][C:5](=[O:6])[N:7]([H:8])[H:9]"], "cat": {}, "energies": [-86.85279776135947, -86.85280464758078, -86.85051073571388], "dir": "SUCCESSFUL_RCTS/PAT15_SIM091_RCT_16_16"}], ["Event 145", [1580, 1660], ["[H]OC(=O)O[H]", "[H]N([H])[H]"], ["[H]OC(=O)O[H]", "[H]N([H])[H]"], {"rxn_free_energy": -8.846840125952204, "rxn_barrier": 2.2867496974640527, "ts": ["[C:5]([O:6][H:9])(=[O:7])[O:8][H:10]", "[N:1]([H:2])([H:3])[H:4]"], "cat": {}, "energies": [-66.8155045205164, -66.82960300311481, -66.81186031531345], "dir": "SUCCESSFUL_RCTS/PAT74_SIM121_RCT_6_6"}], ["Event 146", [1260, 1340], ["[H]OC(=O)N([H])[H]"], ["[H]OC(=O)N([H])[H]"], {"rxn_free_energy": -0.004818338328941664, "rxn_barrier": 15.321572537601526, "ts": ["[H:1][O:2][C:3](=[O:4])[N:5]([H:6])[H:7]"], "cat": {}, "energies": [-49.571990198002425, -49.57199787659253, -49.547573466070304], "dir": "SUCCESSFUL_RCTS/PAT22_SIM200_RCT_5_5"}], ["Event 147", [1580, 1660], ["[H]N([H])C(=O)OC(=O)[O-]"], ["[H]N([H])C(=O)OC(=O)[O-]"], {"rxn_free_energy": -0.0022366084625003143, "rxn_barrier": 7.45125865411521, "ts": ["[C:1]([O:2][C:5](=[O:8])[O-:9])(=[O:3])[N:4]([H:6])[H:7]"], "cat": {}, "energies": [-86.86241086276856, -86.86241442706779, -86.85053640375543], "dir": "SUCCESSFUL_RCTS/PAT12_SIM079_RCT_18_18"}], ["Event 148", [860, 940], ["[H]N([H])[H]", "[H]OC(=O)O[H]"], ["[H]N([H])[H]", "[H]OC(=O)O[H]"], {"rxn_free_energy": 0.014422132859371488, "rxn_barrier": 0.09907131885323776, "ts": ["[N:7]([H:8])([H:9])[H:10]", "[O:1]([H:2])[C:3]([O:4][H:5])=[O:6]"], "cat": {}, "energies": [-66.82749333173449, -66.82747034836571, -66.82733544990946], "dir": "SUCCESSFUL_RCTS/PAT30_SIM008_RCT_9_9"}], ["Event 149", [860, 940], ["[H]OC(=O)N([H])[H]", "[H]N([H])[H]"], ["[H]OC(=O)N([H])[H]", "[H]N([H])[H]"], {"rxn_free_energy": 0.0002421115150575517, "rxn_barrier": -0.2325135676004482, "ts": ["[H:5][O:11][C:9]([N:6]([H:7])[H:8])=[O:10]", "[N:1]([H:2])([H:3])[H:4]"], "cat": {}, "energies": [-61.31912062704239, -61.31912024120915, -61.31949116482085], "dir": "SUCCESSFUL_RCTS/PAT63_SIM134_RCT_7_7"}], ["Event 150", [780, 860], ["[H]OC(=O)[O-]"], ["[H]OC(=O)[O-]"], {"rxn_free_energy": 0.0017691325709108272, "rxn_barrier": 8.894779628416527, "ts": ["[C:1](=[O:2])([O-:3])[O:4][H:5]"], "cat": {}, "energies": [-54.529819435189154, -54.52981661586786, -54.5156445553425], "dir": "SUCCESSFUL_RCTS/PAT14_SIM076_RCT_6_6"}], ["Event 151", [1100, 1180], ["[H]OC(=O)[O-]", "O=C=O"], ["[H]OC(=O)[O-]", "O=C=O"], {"rxn_free_energy": 7.766819122906554e-05, "rxn_barrier": 2.504996769690962, "ts": ["[C:1](=[O:2])([O-:3])[O:4][H:5]", "[C:6](=[O:7])=[O:8]"], "cat": {}, "energies": [-92.36584631987972, -92.3658461961063, -92.36185431224041], "dir": "SUCCESSFUL_RCTS/PAT38_SIM144_RCT_9_9"}], ["Event 152", [1340, 1420], ["[H][N+]([H])([H])[H]", "[H]N([H])[H]"], ["[H]N([H])[H]", "[H][N+]([H])([H])[H]"], {"rxn_free_energy": 0.0004915506227390588, "rxn_barrier": -1.1630931882077085, "ts": ["[H+:8]", "[H:5][N:6]([H:7])[H:9]", "[N:1]([H:2])([H:3])[H:4]"], "cat": {}, "energies": [-23.857086231385892, -23.85708544804203, -23.8589397574857], "dir": "SUCCESSFUL_RCTS/PAT5_SIM114_RCT_9_9"}], ["Event 153", [220, 300], ["O=C=O", "[H]N([H])[H]"], ["O=C=O", "[H]N([H])[H]"], {"rxn_free_energy": 0.17418555534794686, "rxn_barrier": 0.16169119062214332, "ts": ["[C:1](=[O:2])=[O:3]", "[N:4]([H:5])([H:6])[H:7]"], "cat": {}, "energies": [-49.572131149678896, -49.57185356446361, -49.571873475706624], "dir": "SUCCESSFUL_RCTS/PAT1_SIM070_RCT_1_1"}], ["Event 154", [1100, 1180], ["[H]N([H])C(=O)OC(=O)[O-]"], ["[H]N([H])C(=O)OC(=O)[O-]"], {"rxn_free_energy": 0.004530201768489789, "rxn_barrier": -0.1195378520997957, "ts": ["[C:1]([O:2][C:7](=[O:8])[O-:9])(=[O:3])[N:4]([H:5])[H:6]"], "cat": {}, "energies": [-86.86242617405276, -86.86241895464222, -86.8626166717111], "dir": "SUCCESSFUL_RCTS/PAT21_SIM171_RCT_4_4"}], ["Event 155", [1020, 1100], ["[H][N+]([H])([H])[H]", "[H]N([H])[H]"], ["[H]N([H])[H]", "[H][N+]([H])([H])[H]"], {"rxn_free_energy": -0.012122772769681465, "rxn_barrier": 9.0602227304539, "ts": ["[H:5][N@+:6]([H:7])([H:8])[H:9]", "[N:1]([H:2])([H:3])[H:4]"], "cat": {}, "energies": [-23.85705286611444, -23.85707218518187, -23.8426143331824], "dir": "SUCCESSFUL_RCTS/PAT2_SIM082_RCT_5_5"}], ["Event 156", [700, 780], ["[H]N([H])C(=O)OC(=O)[O-]"], ["[H]N([H])C(=O)OC(=O)[O-]"], {"rxn_free_energy": -0.00424746520090578, "rxn_barrier": 1.424819913627036, "ts": ["[N:1]([H:2])([H:3])[C:4](=[O:5])[O:6][C:7](=[O:8])[O-:9]"], "cat": {}, "energies": [-86.85279157084435, -86.85279833968083, -86.85052095235547], "dir": "SUCCESSFUL_RCTS/PAT9_SIM127_RCT_7_7"}], ["Event 157", [1820, 1900], ["[H]OC(=O)N([H])[H]"], ["[H]OC(=O)N([H])[H]"], {"rxn_free_energy": 0.0013753410783353532, "rxn_barrier": -0.16765775753940362, "ts": ["[N:1]([H:2])([H:3])[C:4](=[O:5])[O:6][H:7]"], "cat": {}, "energies": [-49.559473661068566, -49.55947146930043, -49.55974084346855], "dir": "SUCCESSFUL_RCTS/PAT17_SIM246_RCT_4_4"}], ["Event 158", [60, 140], ["O=C=O", "[H]N([H])[H]"], ["O=C=O", "[H]N([H])[H]"], {"rxn_free_energy": -0.01742089950854672, "rxn_barrier": -0.010138313322935525, "ts": ["[C:1](=[O:2])=[O:3]", "[N:4]([H:5])([H:6])[H:7]"], "cat": {}, "energies": [-49.57185549073605, -49.571883252992976, -49.571871647333424], "dir": "SUCCESSFUL_RCTS/PAT1_SIM004_RCT_1_1"}], ["Event 159", [1020, 1100], ["O=C=O", "[H]O[H]"], ["[H]OC(=O)O[H]"], {"rxn_free_energy": 2.1270400178881803, "rxn_barrier": 29.491192056480198, "ts": ["[C:1](=[O:2])([O-:3])[O:4][H:6]", "[H:5][N@+:7]([H:8])([H:9])[H:10]"], "cat": {"[H]N([H])[H]": 1}, "energies": [-66.83090593609266, -66.82751624709056, -66.78390824515496], "dir": "SUCCESSFUL_RCTS/PAT32_SIM087_RCT_2_2"}], ["Event 160", [1260, 1340], ["[H]OC(=O)[O-]"], ["[H]OC(=O)[O-]"], {"rxn_free_energy": 0.0008043900438365413, "rxn_barrier": 8.900404002215, "ts": ["[O:1]([H:2])[C:3](=[O:4])[O-:5]"], "cat": {}, "energies": [-54.52981933799114, -54.52981805610079, -54.51563549504184], "dir": "SUCCESSFUL_RCTS/PAT11_SIM020_RCT_12_12"}], ["Event 161", [1500, 1580], ["[H]N([H])C(=O)OC(=O)[O-]"], ["[H]N([H])C(=O)OC(=O)[O-]"], {"rxn_free_energy": -6.035859553813354, "rxn_barrier": 1.4289815993937103, "ts": ["[C:1]([O:2][C:5](=[O:8])[O-:9])(=[O:3])[N:4]([H:6])[H:7]"], "cat": {}, "energies": [-86.85279228145453, -86.86241113515533, -86.8505150308288], "dir": "SUCCESSFUL_RCTS/PAT9_SIM101_RCT_7_7"}], ["Event 162", [1100, 1180], ["[H]N([H])[H]", "[H]OC(=O)N([H])[H]"], ["[H]N([H])[H]", "[H]OC(=O)N([H])[H]"], {"rxn_free_energy": -0.028389707925224786, "rxn_barrier": -0.24323115616067378, "ts": ["[H:8][N:9]([H:10])[H:11]", "[N:1]([H:2])([H:3])[C:4]([O:5][H:7])=[O:6]"], "cat": {}, "energies": [-61.31907006798726, -61.319115310333395, -61.31945768550648], "dir": "SUCCESSFUL_RCTS/PAT63_SIM168_RCT_7_7"}], ["Event 163", [940, 1020], ["[H]N([H])C(=O)OC(=O)[O-]"], ["[H]N([H])C(=O)OC(=O)[O-]"], {"rxn_free_energy": 0.0025714363061547234, "rxn_barrier": -0.11955908330301122, "ts": ["[N:1]([H:2])([H:3])[C:4](=[O:5])[O:6][C:7](=[O:8])[O-:9]"], "cat": {}, "energies": [-86.86241915720484, -86.86241505931797, -86.8626096886976], "dir": "SUCCESSFUL_RCTS/PAT9_SIM061_RCT_11_11"}], ["Event 164", [1340, 1420], ["[H]OC(=O)OC(=O)[O-]"], ["[H]OC(=O)OC(=O)[O-]"], {"rxn_free_energy": 0.0032436700896687543, "rxn_barrier": 12.50804252290051, "ts": ["[C:1]([O:2][C:6](=[O:7])[O-:8])([O:3][H:5])=[O:4]"], "cat": {}, "energies": [-92.37980091278978, -92.37979574361913, -92.35986787259252], "dir": "SUCCESSFUL_RCTS/PAT38_SIM184_RCT_4_4"}], ["Event 165", [1500, 1580], ["[H]N([H])[H]", "[H][N+]([H])([H])[H]"], ["[H]N([H])[H]", "[H][N+]([H])([H])[H]"], {"rxn_free_energy": 0.001374784011233075, "rxn_barrier": -1.1661139251950468, "ts": ["[H+:7]", "[N:1]([H:2])([H:3])[H:4]", "[N:5]([H:6])([H:8])[H:9]"], "cat": {}, "energies": [-23.85704492891305, -23.85704273803267, -23.85890326891333], "dir": "SUCCESSFUL_RCTS/PAT5_SIM161_RCT_9_9"}], ["Event 166", [620, 700], ["[H]N([H])C(=O)OC(=O)[O-]"], ["[H]N([H])C(=O)OC(=O)[O-]"], {"rxn_free_energy": 0.004083292826418884, "rxn_barrier": 0.3251263819562579, "ts": ["[N:1]([H:2])([H:3])[C:4]([O:5][C:7](=[O:8])[O-:9])=[O:6]"], "cat": {}, "energies": [-86.85281548196359, -86.85280897475513, -86.85229735474833], "dir": "SUCCESSFUL_RCTS/PAT4_SIM243_RCT_2_2"}], ["Event 167", [1820, 1900], ["[H]OC(=O)[O-]"], ["[H]OC(=O)[O-]"], {"rxn_free_energy": -0.0018717802012067823, "rxn_barrier": 8.90092297308366, "ts": ["[H:1][O:2][C:3](=[O:4])[O-:5]"], "cat": {}, "energies": [-54.529829021954534, -54.52983200485693, -54.51564435196398], "dir": "SUCCESSFUL_RCTS/PAT10_SIM244_RCT_6_6"}], ["Event 168", [1020, 1100], ["[H]N([H])C(=O)OC(=O)[O-]"], ["[H]N([H])C(=O)OC(=O)[O-]"], {"rxn_free_energy": -0.0015064471641746309, "rxn_barrier": 0.32136297755204657, "ts": ["[C:1]([O:2][C:5](=[O:6])[O-:7])(=[O:3])[N:4]([H:8])[H:9]"], "cat": {}, "energies": [-86.85281343346537, -86.8528158341665, -86.85230130367866], "dir": "SUCCESSFUL_RCTS/PAT3_SIM165_RCT_6_6"}], ["Event 169", [1740, 1820], ["[H]OC(=O)[O-]"], ["[H]OC(=O)[O-]"], {"rxn_free_energy": 0.0010600327830133766, "rxn_barrier": 8.901118126780263, "ts": ["[H:1][O:2][C:3](=[O:4])[O-:5]"], "cat": {}, "energies": [-54.52982771025991, -54.52982602097271, -54.51564272926893], "dir": "SUCCESSFUL_RCTS/PAT14_SIM164_RCT_10_10"}], ["Event 170", [1900, 1980], ["[H]N([H])[H]", "[H]OC(=O)O[H]"], ["[H]N([H])[H]", "[H]OC(=O)O[H]"], {"rxn_free_energy": 0.001423874704702044, "rxn_barrier": 0.09767059679184509, "ts": ["[H:7][N:8]([H:9])[H:10]", "[O:1]([H:2])[C:3](=[O:4])[O:5][H:6]"], "cat": {}, "energies": [-66.82750887948339, -66.8275066103712, -66.82735322987408], "dir": "SUCCESSFUL_RCTS/PAT30_SIM222_RCT_7_7"}], ["Event 171", [1740, 1820], ["[H]N([H])C(=O)OC(=O)[O-]"], ["[H]N([H])C(=O)OC(=O)[O-]"], {"rxn_free_energy": 0.0035895305014850437, "rxn_barrier": 1.432840473711791, "ts": ["[C:1](=[O:2])([O-:3])[O:4][C:5](=[O:6])[N:7]([H:8])[H:9]"], "cat": {}, "energies": [-86.85281572267692, -86.85281000233694, -86.85053232248009], "dir": "SUCCESSFUL_RCTS/PAT4_SIM192_RCT_22_22"}], ["Event 172", [620, 700], ["[H][N+]([H])([H])[H]", "[H]N([H])[H]"], ["[H]N([H])[H]", "[H][N+]([H])([H])[H]"], {"rxn_free_energy": -0.0021277971705188463, "rxn_barrier": -1.168768311548193, "ts": ["[H+:5]", "[N:1]([H:2])([H:3])[H:4]", "[N:6]([H:7])([H:8])[H:9]"], "cat": {}, "energies": [-23.857062255212067, -23.85706564610768, -23.858924825289897], "dir": "SUCCESSFUL_RCTS/PAT7_SIM015_RCT_4_4"}], ["Event 173", [620, 700], ["[H]N([H])C(=O)[O-]"], ["[H]N([H])C(=O)[O-]"], {"rxn_free_energy": 0.002051535798886221, "rxn_barrier": 10.019487171285196, "ts": ["[N:1]([H:2])([H:3])[C:4](=[O:5])[O-:6]"], "cat": {}, "energies": [-49.01547171312752, -49.01546844376339, -48.99950447923177], "dir": "SUCCESSFUL_RCTS/PAT8_SIM209_RCT_11_11"}], ["Event 174", [540, 620], ["[H]N([H])C(=O)OC(=O)[O-]"], ["[H]N([H])C(=O)OC(=O)[O-]"], {"rxn_free_energy": -0.003343984998129912, "rxn_barrier": -0.12269707808440257, "ts": ["[C:1]([O:2][C:5](=[O:6])[O-:7])(=[O:3])[N:4]([H:8])[H:9]"], "cat": {}, "energies": [-86.86240504816791, -86.8624103772022, -86.86260058042527], "dir": "SUCCESSFUL_RCTS/PAT6_SIM149_RCT_4_4"}], ["Event 175", [1740, 1820], ["[H]N([H])[H]", "[H][N+]([H])([H])[H]"], ["[H][N+]([H])([H])[H]", "[H]N([H])[H]"], {"rxn_free_energy": -0.014203706231041485, "rxn_barrier": -1.1826609937196173, "ts": ["[H+:8]", "[H:1][N:2]([H:3])[H:4]", "[H:5][N:6]([H:7])[H:9]"], "cat": {}, "energies": [-23.857052385355885, -23.857075020636085, -23.858937095060412], "dir": "SUCCESSFUL_RCTS/PAT5_SIM155_RCT_22_22"}], ["Event 176", [140, 220], ["O=C=O", "[H]N([H])[H]"], ["O=C=O", "[H]N([H])[H]"], {"rxn_free_energy": 0.0131940927715046, "rxn_barrier": 0.01471032016402611, "ts": ["[C:1](=[O:2])=[O:3]", "[N:4]([H:5])([H:6])[H:7]"], "cat": {}, "energies": [-49.571876238799256, -49.571855212457116, -49.571852796170035], "dir": "SUCCESSFUL_RCTS/PAT1_SIM161_RCT_2_2"}], ["Event 177", [300, 380], ["O=C=O", "[H]N([H])[H]", "[H]O[H]"], ["O=C=O", "[H]N([H])[H]", "[H]O[H]"], {"rxn_free_energy": 0.008020356216208668, "rxn_barrier": 0.11933602664405357, "ts": ["[C:1](=[O:2])=[O:3]", "[N:4]([H:5])([H:6])[H:7]", "[O:8]([H:9])[H:10]"], "cat": {}, "energies": [-66.83090993519927, -66.83089715381621, -66.83071975917359], "dir": "SUCCESSFUL_RCTS/PAT32_SIM207_RCT_3_3"}], ["Event 178", [1500, 1580], ["[H]OC(=O)[O-]"], ["[H]OC(=O)[O-]"], {"rxn_free_energy": 0.008829169588637263, "rxn_barrier": 8.900498111715184, "ts": ["[C:1](=[O:2])([O:3][H:5])[O-:4]"], "cat": {}, "energies": [-54.529830706942725, -54.52981663662021, -54.51564671401884], "dir": "SUCCESSFUL_RCTS/PAT11_SIM184_RCT_6_6"}], ["Event 179", [780, 860], ["[H]N([H])C(=O)OC(=O)[O-]"], ["[H]N([H])C(=O)OC(=O)[O-]"], {"rxn_free_energy": 0.0033848816955515705, "rxn_barrier": -0.11702438459580149, "ts": ["[C:1](=[O:2])([O:3][C:5](=[O:8])[O-:9])[N:4]([H:6])[H:7]"], "cat": {}, "energies": [-86.86241696982866, -86.86241157562067, -86.86260346198024], "dir": "SUCCESSFUL_RCTS/PAT6_SIM155_RCT_2_2"}], ["Event 180", [460, 540], ["O=C=O", "[H]O[H]"], ["[H]OC(=O)O[H]"], {"rxn_free_energy": 2.151332582142607, "rxn_barrier": 29.502225694118174, "ts": ["[C:1](=[O:2])([O-:3])[O:4][H:5]", "[H:6][N@+:7]([H:8])([H:9])[H:10]"], "cat": {"[H]N([H])[H]": 1}, "energies": [-66.83089654903382, -66.82746814696699, -66.78388127469391], "dir": "SUCCESSFUL_RCTS/PAT32_SIM036_RCT_1_1"}], ["Event 181", [780, 860], ["[H][N+]([H])([H])[H]"], ["[H][N+]([H])([H])[H]"], {"rxn_free_energy": 0.00021955626201042302, "rxn_barrier": 98.76220111206916, "ts": ["[H:1][N@@+:2]([H:3])([H:4])[H:5]"], "cat": {}, "energies": [-12.071800522996416, -12.071800173107631, -11.914411313523203], "dir": "SUCCESSFUL_RCTS/PAT52_SIM098_RCT_6_6"}], ["Event 182", [940, 1020], ["[H]OC(=O)N([H])[H]"], ["[H]OC(=O)N([H])[H]"], {"rxn_free_energy": 0.0007857746171054033, "rxn_barrier": -0.22433258930709798, "ts": ["[C:1](=[O:2])([O:3][H:5])[N:4]([H:6])[H:7]"], "cat": {}, "energies": [-49.57199456451509, -49.57199331229061, -49.572352064940276], "dir": "SUCCESSFUL_RCTS/PAT17_SIM141_RCT_8_8"}], ["Event 183", [860, 940], ["[H]OC(=O)[O-]"], ["[H]OC(=O)[O-]"], {"rxn_free_energy": -0.00472457265963417, "rxn_barrier": 8.89723706650463, "ts": ["[C:1](=[O:2])([O-:3])[O:4][H:5]"], "cat": {}, "energies": [-54.52982016891754, -54.529827698081, -54.51564137285361], "dir": "SUCCESSFUL_RCTS/PAT11_SIM002_RCT_4_4"}], ["Event 184", [1820, 1900], ["[H]N([H])[H]", "[H]OC(=O)N([H])[H]"], ["[H]N([H])[H]", "[H]OC(=O)N([H])[H]"], {"rxn_free_energy": -0.000882539214845167, "rxn_barrier": 0.08681506465761828, "ts": ["[H:8][N:9]([H:10])[H:11]", "[N:1]([H:2])([H:3])[C:4]([O:5][H:7])=[O:6]"], "cat": {}, "energies": [-61.319120574882845, -61.31912198131312, -61.31898222484363], "dir": "SUCCESSFUL_RCTS/PAT63_SIM153_RCT_7_7"}], ["Event 185", [1340, 1420], ["[H]OC(=O)O[H]", "[H]N([H])[H]"], ["[H]OC(=O)O[H]", "[H]N([H])[H]"], {"rxn_free_energy": -0.016498672267812525, "rxn_barrier": 0.3004047523137078, "ts": ["[H:1][O:2][C:3]([O:5][H:4])=[O:6]", "[N:7]([H:8])([H:9])[H:10]"], "cat": {}, "energies": [-66.83160749666781, -66.83163378924692, -66.83112876628356], "dir": "SUCCESSFUL_RCTS/PAT30_SIM098_RCT_12_12"}], ["Event 186", [0, 300], ["O=C=O", "[H]N([H])[H]"], ["[H]OC(=O)N([H])[H]"], {"rxn_free_energy": -11.66484705640747, "rxn_barrier": 11.439294702918907, "ts": ["[C:16](=[O:17])=[O:18]", "[H+:8]", "[N:12]([H:13])([H:14])[H:15]", "[N:1]([H:2])([H:3])[H:4]", "[N:5]([H:6])([H:7])[C:9](=[O:10])[O-:11]"], "cat": {"O=C=O": 1, "[H]N([H])[H]": 2}, "energies": [-110.8963889845206, -110.91497829334686, -110.87815911995753], "dir": "SUCCESSFUL_RCTS/PAT7_SIM194_RCT_1_4"}], ["Event 187", [1660, 1740], ["[H]N([H])C(=O)[O-]"], ["[H]N([H])C(=O)[O-]"], {"rxn_free_energy": 0.0013994925856732367, "rxn_barrier": 10.018384466769785, "ts": ["[N:1]([H:2])([H:3])[C:4](=[O:5])[O-:6]"], "cat": {}, "energies": [-49.01547668462634, -49.01547445436994, -48.99951120802022], "dir": "SUCCESSFUL_RCTS/PAT8_SIM017_RCT_8_8"}], ["Event 188", [1340, 1420], ["[H]N([H])C(=O)OC(=O)[O-]"], ["[H]N([H])C(=O)OC(=O)[O-]"], {"rxn_free_energy": -0.0030766606411827555, "rxn_barrier": 0.3216232551305342, "ts": ["[C:1]([O:2][C:5](=[O:6])[O-:7])(=[O:3])[N:4]([H:8])[H:9]"], "cat": {}, "energies": [-86.85280891958763, -86.85281382260904, -86.85229637501791], "dir": "SUCCESSFUL_RCTS/PAT4_SIM042_RCT_10_10"}], ["Event 189", [540, 620], ["[H]N([H])C(=O)OC(=O)[O-]"], ["[H]N([H])C(=O)OC(=O)[O-]"], {"rxn_free_energy": -0.021202307261230346, "rxn_barrier": 0.31029023852968796, "ts": ["[N:1]([H:2])([H:3])[C:4](=[O:5])[O:6][C:7](=[O:8])[O-:9]"], "cat": {}, "energies": [-86.85278349300393, -86.85281728137986, -86.85228900893209], "dir": "SUCCESSFUL_RCTS/PAT20_SIM061_RCT_4_4"}], ["Event 190", [1500, 1580], ["[H]N([H])C(=O)OC(=O)[O-]"], ["[H]N([H])C(=O)OC(=O)[O-]"], {"rxn_free_energy": 0.00664470232601353, "rxn_barrier": 1.4320612599397755, "ts": ["[C:1](=[O:2])([O-:3])[O:8][C:7]([N:4]([H:5])[H:6])=[O:9]"], "cat": {}, "energies": [-86.85280999345655, -86.85279940434012, -86.85052783502871], "dir": "SUCCESSFUL_RCTS/PAT24_SIM217_RCT_11_11"}], ["Event 191", [1100, 1180], ["[H]OC(=O)N([H])[H]"], ["[H]OC(=O)N([H])[H]"], {"rxn_free_energy": 0.0023622749133746694, "rxn_barrier": -0.17294809073606549, "ts": ["[N:1]([H:2])([H:3])[C:4](=[O:5])[O:6][H:7]"], "cat": {}, "energies": [-49.559479923658614, -49.55947615909508, -49.55975553682817], "dir": "SUCCESSFUL_RCTS/PAT17_SIM151_RCT_10_10"}], ["Event 192", [1580, 1660], ["[H]N([H])C(=O)OC(=O)[O-]"], ["[H]N([H])C(=O)OC(=O)[O-]"], {"rxn_free_energy": -0.006657935206679838, "rxn_barrier": 0.3227344538848423, "ts": ["[C:1](=[O:2])([O:3][C:5](=[O:6])[O-:7])[N:4]([H:8])[H:9]"], "cat": {}, "energies": [-86.85278943746457, -86.85280004766915, -86.85227512206865], "dir": "SUCCESSFUL_RCTS/PAT3_SIM215_RCT_9_9"}], ["Event 193", [1340, 1420], ["[H]N([H])C(=O)OC(=O)[O-]"], ["[H]N([H])C(=O)OC(=O)[O-]"], {"rxn_free_energy": -0.004934527054867743, "rxn_barrier": 0.3204964677446583, "ts": ["[N:1]([H:2])([H:3])[C:4]([O:5][C:7](=[O:8])[O-:9])=[O:6]"], "cat": {}, "energies": [-86.85279748429576, -86.8528053480463, -86.85228673539457], "dir": "SUCCESSFUL_RCTS/PAT20_SIM114_RCT_10_10"}], ["Event 194", [1660, 1740], ["[H]N([H])C(=O)OC(=O)[O-]"], ["[H]N([H])C(=O)OC(=O)[O-]"], {"rxn_free_energy": 0.005448078049418044, "rxn_barrier": 7.465524615874288, "ts": ["[C:1](=[O:2])([O-:3])[O:4][C:5](=[O:6])[N:7]([H:8])[H:9]"], "cat": {}, "energies": [-86.86242087155155, -86.86241218939696, -86.8505236780467], "dir": "SUCCESSFUL_RCTS/PAT6_SIM103_RCT_20_20"}], ["Event 195", [940, 1020], ["[H]N([H])C(=O)[O-]"], ["[H]N([H])C(=O)[O-]"], {"rxn_free_energy": -0.004841484105888484, "rxn_barrier": 1.2648652991992904, "ts": ["[C:1](=[O:2])([O-:3])[N:4]([H:5])[H:6]"], "cat": {}, "energies": [-49.01546518507642, -49.015472900552055, -49.01344947312094], "dir": "SUCCESSFUL_RCTS/PAT13_SIM192_RCT_15_15"}], ["Event 196", [620, 700], ["[H]N([H])C(=O)OC(=O)[O-]"], ["[H]N([H])C(=O)OC(=O)[O-]"], {"rxn_free_energy": 0.004921471567123888, "rxn_barrier": 0.326355266330281, "ts": ["[N:1]([H:2])([H:3])[C:4](=[O:5])[O:6][C:7](=[O:8])[O-:9]"], "cat": {}, "energies": [-86.8527994137865, -86.85279157084142, -86.85227932819913], "dir": "SUCCESSFUL_RCTS/PAT15_SIM127_RCT_6_6"}], ["Event 197", [1100, 1180], ["[H]N([H])C(=O)OC(=O)[O-]"], ["[H]N([H])C(=O)OC(=O)[O-]"], {"rxn_free_energy": 0.0014325461715501292, "rxn_barrier": -0.11820867486101047, "ts": ["[C:1](=[O:2])([O-:3])[O:9][C:7]([N:4]([H:5])[H:6])=[O:8]"], "cat": {}, "energies": [-86.86239999503597, -86.86239771210478, -86.8625883744937], "dir": "SUCCESSFUL_RCTS/PAT21_SIM245_RCT_6_6"}], ["Event 198", [460, 540], ["[H]OC(=O)N([H])[H]", "[H]N([H])[H]"], ["[H]OC(=O)N([H])[H]", "[H]N([H])[H]"], {"rxn_free_energy": 0.0038739084641202554, "rxn_barrier": 10.432522791823994, "ts": ["[C:1](=[O:2])([O-:3])[N:4]([H:6])[H:7]", "[H:5][N@@+:8]([H:9])([H:10])[H:11]"], "cat": {}, "energies": [-61.33201137860701, -61.332005205077216, -61.31538592376165], "dir": "SUCCESSFUL_RCTS/PAT40_SIM141_RCT_2_2"}], ["Event 199", [460, 540], ["[H]N([H])C(=O)OC(=O)[O-]"], ["[H]N([H])C(=O)OC(=O)[O-]"], {"rxn_free_energy": -0.004043074382939906, "rxn_barrier": 4.909452148669199, "ts": ["[N:1]([H:2])([H:3])[C:4]([O:5][C:7](=[O:8])[O-:9])=[O:6]"], "cat": {}, "energies": [-86.86241909867883, -86.86242554179445, -86.85459530795804], "dir": "SUCCESSFUL_RCTS/PAT6_SIM194_RCT_7_7"}], ["Event 200", [1660, 1740], ["[H]N([H])C(=O)[O-]"], ["[H]N([H])C(=O)[O-]"], {"rxn_free_energy": 0.004579890526595897, "rxn_barrier": 1.2693135752304867, "ts": ["[N:1]([H:2])([H:3])[C:4](=[O:5])[O-:6]"], "cat": {}, "energies": [-49.01547563803565, -49.015468339440226, -49.01345283722796], "dir": "SUCCESSFUL_RCTS/PAT8_SIM153_RCT_5_5"}], ["Event 201", [1020, 1100], ["[H]N([H])C(=O)OC(=O)[O-]"], ["[H]N([H])C(=O)OC(=O)[O-]"], {"rxn_free_energy": -0.015289286731567302, "rxn_barrier": -0.1302508913425937, "ts": ["[N:1]([H:2])([H:3])[C:4](=[O:5])[O:6][C:7](=[O:8])[O-:9]"], "cat": {}, "energies": [-86.86239100748179, -86.86241537276248, -86.862598577631], "dir": "SUCCESSFUL_RCTS/PAT9_SIM086_RCT_8_8"}], ["Event 202", [540, 620], ["[H]N([H])C(=O)OC(=O)[O-]"], ["[H]N([H])C(=O)OC(=O)[O-]"], {"rxn_free_energy": 0.0015211966994861826, "rxn_barrier": 4.906971758003082, "ts": ["[C:1](=[O:2])([O:3][C:7](=[O:8])[O-:9])[N:4]([H:5])[H:6]"], "cat": {}, "energies": [-86.8624152823326, -86.86241285812635, -86.85459544440673], "dir": "SUCCESSFUL_RCTS/PAT20_SIM026_RCT_2_2"}], ["Event 203", [780, 860], ["[H]N([H])C(=O)OC(=O)[O-]"], ["[H]N([H])C(=O)OC(=O)[O-]"], {"rxn_free_energy": 0.0029596541314764837, "rxn_barrier": 0.3282256962880436, "ts": ["[C:1](=[O:2])([O:3][C:5](=[O:8])[O-:9])[N:4]([H:6])[H:7]"], "cat": {}, "energies": [-86.85281189331799, -86.85280717676025, -86.85228882698], "dir": "SUCCESSFUL_RCTS/PAT6_SIM161_RCT_6_6"}], ["Event 204", [620, 700], ["O=C=O", "[H]N([H])[H]"], ["O=C=O", "[H]N([H])[H]"], {"rxn_free_energy": 0.20204726974551349, "rxn_barrier": 0.20330328777284654, "ts": ["[C:5](=[O:6])=[O:7]", "[N:1]([H:2])([H:3])[H:4]"], "cat": {}, "energies": [-49.57219940652954, -49.57187742038805, -49.571875418775264], "dir": "SUCCESSFUL_RCTS/PAT0_SIM142_RCT_1_1"}], ["Event 205", [1660, 1740], ["[H]N([H])C(=O)OC(=O)[O-]"], ["[H]N([H])C(=O)OC(=O)[O-]"], {"rxn_free_energy": -0.002075106996038713, "rxn_barrier": 0.32313632836132555, "ts": ["[C:1](=[O:2])([O:3][C:5](=[O:6])[O-:7])[N:4]([H:8])[H:9]"], "cat": {}, "energies": [-86.85281623480401, -86.85281954173162, -86.85230127897374], "dir": "SUCCESSFUL_RCTS/PAT3_SIM091_RCT_15_15"}], ["Event 206", [1020, 1100], ["[H]N([H])C(=O)OC(=O)[O-]"], ["[H]N([H])C(=O)OC(=O)[O-]"], {"rxn_free_energy": -0.0009323902554174311, "rxn_barrier": -0.12055318696261878, "ts": ["[C:1]([O:2][C:5](=[O:8])[O-:9])(=[O:3])[N:4]([H:6])[H:7]"], "cat": {}, "energies": [-86.86242432681244, -86.86242581268623, -86.86261644252657], "dir": "SUCCESSFUL_RCTS/PAT6_SIM236_RCT_5_5"}], ["Event 207", [1420, 1500], ["[H]N([H])C(=O)OC(=O)[O-]"], ["[H]N([H])C(=O)OC(=O)[O-]"], {"rxn_free_energy": 0.0023360051510235564, "rxn_barrier": -0.11997729592358043, "ts": ["[C:1](=[O:2])([O-:3])[O:4][C:5](=[O:6])[N:7]([H:8])[H:9]"], "cat": {}, "energies": [-86.86240035705009, -86.86239663435052, -86.86259155501396], "dir": "SUCCESSFUL_RCTS/PAT15_SIM159_RCT_13_13"}], ["Event 208", [1340, 1420], ["[H]OC(=O)[O-]"], ["[H]OC(=O)[O-]"], {"rxn_free_energy": 0.004578160368203314, "rxn_barrier": 8.907131543624912, "ts": ["[C:1](=[O:2])([O-:3])[O:4][H:5]"], "cat": {}, "energies": [-54.5298318110482, -54.52982451520998, -54.51563724696862], "dir": "SUCCESSFUL_RCTS/PAT11_SIM066_RCT_5_5"}], ["Event 209", [620, 700], ["[H][N+]([H])([H])[H]", "[H]N([H])[H]"], ["[H]N([H])[H]", "[H][N+]([H])([H])[H]"], {"rxn_free_energy": -0.0021268883673067197, "rxn_barrier": -1.1687099468355804, "ts": ["[H+:5]", "[N:1]([H:2])([H:3])[H:4]", "[N:6]([H:7])([H:8])[H:9]"], "cat": {}, "energies": [-23.857062254717018, -23.857065644164347, -23.858924731783798], "dir": "SUCCESSFUL_RCTS/PAT2_SIM015_RCT_4_4"}], ["Event 210", [1420, 1500], ["[H]N([H])C(=O)OC(=O)[O-]"], ["[H]N([H])C(=O)OC(=O)[O-]"], {"rxn_free_energy": 0.01235436400741581, "rxn_barrier": -0.11350787228673298, "ts": ["[C:1](=[O:2])([O-:3])[O:4][C:5](=[O:6])[N:7]([H:8])[H:9]"], "cat": {}, "energies": [-86.86241827548524, -86.86239858734987, -86.86259916365994], "dir": "SUCCESSFUL_RCTS/PAT4_SIM113_RCT_4_4"}], ["Event 211", [380, 460], ["[H][N+]([H])([H])[H]", "[H]N([H])[H]"], ["[H]N([H])[H]", "[H][N+]([H])([H])[H]"], {"rxn_free_energy": -0.002837525600660186, "rxn_barrier": -1.1697586365593136, "ts": ["[H+:5]", "[H:1][N:2]([H:3])[H:4]", "[N:6]([H:7])([H:8])[H:9]"], "cat": {}, "energies": [-23.857090789828028, -23.857095311759558, -23.8589549381055], "dir": "SUCCESSFUL_RCTS/PAT5_SIM195_RCT_5_5"}], ["Event 212", [860, 940], ["[H]OC(=O)N([H])[H]"], ["[H]OC(=O)N([H])[H]"], {"rxn_free_energy": 0.003098605540364311, "rxn_barrier": -0.17226428164301644, "ts": ["[C:1](=[O:2])([O:3][H:5])[N:4]([H:6])[H:7]"], "cat": {}, "energies": [-49.55948130457739, -49.5594763665842, -49.55975582801655], "dir": "SUCCESSFUL_RCTS/PAT17_SIM084_RCT_5_5"}], ["Event 213", [60, 140], ["O=C=O", "[H]N([H])[H]"], ["O=C=O", "[H]N([H])[H]"], {"rxn_free_energy": 0.0033045900945831122, "rxn_barrier": 0.0019851572809685934, "ts": ["[C:5](=[O:6])=[O:7]", "[N:1]([H:2])([H:3])[H:4]"], "cat": {}, "energies": [-49.5718850208904, -49.57187975463654, -49.57188185730826], "dir": "SUCCESSFUL_RCTS/PAT36_SIM209_RCT_1_1"}], ["Event 214", [1420, 1500], ["[H]N([H])C(=O)[O-]"], ["[H]N([H])C(=O)[O-]"], {"rxn_free_energy": -0.0026753304264814804, "rxn_barrier": 10.013122965741594, "ts": ["[N:1]([H:2])([H:3])[C:4](=[O:5])[O-:6]"], "cat": {}, "energies": [-49.01546320717375, -49.01546747062815, -48.99950611538974], "dir": "SUCCESSFUL_RCTS/PAT8_SIM173_RCT_8_8"}], ["Event 215", [1500, 1580], ["[H]N([H])C(=O)OC(=O)[O-]"], ["[H]N([H])C(=O)OC(=O)[O-]"], {"rxn_free_energy": -0.0012939844109025388, "rxn_barrier": -0.12172770190848425, "ts": ["[N:1]([H:2])([H:3])[C:4]([O:5][C:7](=[O:8])[O-:9])=[O:6]"], "cat": {}, "energies": [-86.8624175042395, -86.8624195663562, -86.86261149168165], "dir": "SUCCESSFUL_RCTS/PAT6_SIM098_RCT_15_15"}], ["Event 216", [1340, 1420], ["[H]OC(=O)O[H]", "[H]N([H])[H]"], ["[H]OC(=O)O[H]", "[H]N([H])[H]"], {"rxn_free_energy": 0.004992826200405944, "rxn_barrier": 0.34689930876272945, "ts": ["[H:1][O:2][C:3](=[O:4])[O:5][H:6]", "[N:7]([H:8])([H:9])[H:10]"], "cat": {}, "energies": [-66.82959794309939, -66.82958998644229, -66.82904511815869], "dir": "SUCCESSFUL_RCTS/PAT30_SIM164_RCT_9_9"}], ["Event 217", [1420, 1500], ["O=C=O", "[H]N([H])[H]"], ["O=C=O", "[H]N([H])[H]"], {"rxn_free_energy": 0.24844934443247566, "rxn_barrier": 0.24699595067781896, "ts": ["[C:1](=[O:2])=[O:3]", "[N:4]([H:5])([H:6])[H:7]"], "cat": {}, "energies": [-49.57226938098574, -49.571873447668395, -49.57187576382267], "dir": "SUCCESSFUL_RCTS/PAT1_SIM236_RCT_8_8"}], ["Event 218", [460, 540], ["[H]OC(=O)O[H]", "[H]N([H])[H]"], ["[H]OC(=O)O[H]", "[H]N([H])[H]"], {"rxn_free_energy": -0.022775689582391893, "rxn_barrier": 0.08329937773437422, "ts": ["[H:1][O:2][C:3](=[O:4])[O:5][H:6]", "[N:7]([H:8])([H:9])[H:10]"], "cat": {}, "energies": [-66.8274694780873, -66.82750577383342, -66.82733673070962], "dir": "SUCCESSFUL_RCTS/PAT30_SIM095_RCT_2_2"}], ["Event 219", [860, 940], ["[H]OC(=O)[O-]"], ["[H]OC(=O)[O-]"], {"rxn_free_energy": -0.002252406067799562, "rxn_barrier": 8.901158277429559, "ts": ["[O:1]([H:2])[C:3](=[O:4])[O-:5]"], "cat": {}, "energies": [-54.52982789906234, -54.52983148853692, -54.51564285408657], "dir": "SUCCESSFUL_RCTS/PAT14_SIM230_RCT_6_6"}], ["Event 220", [1740, 1820], ["[H]OC(=O)N([H])[H]", "[H]N([H])[H]"], ["[H]OC(=O)N([H])[H]", "[H]N([H])[H]"], {"rxn_free_energy": 2.7066532386683664e-06, "rxn_barrier": -0.3119641598836266, "ts": ["[C:1](=[O:2])([O:3][H:5])[N:4]([H:6])[H:7]", "[H:8][N:9]([H:10])[H:11]"], "cat": {}, "energies": [-61.33204629420995, -61.33204628989658, -61.33254344587279], "dir": "SUCCESSFUL_RCTS/PAT26_SIM082_RCT_18_18"}], ["Event 221", [620, 700], ["[H]N([H])C(=O)OC(=O)[O-]"], ["[H]N([H])C(=O)OC(=O)[O-]"], {"rxn_free_energy": 0.015654651750689454, "rxn_barrier": -0.10897911317668522, "ts": ["[C:1](=[O:2])([O:3][C:7](=[O:8])[O-:9])[N:4]([H:5])[H:6]"], "cat": {}, "energies": [-86.86241336999745, -86.86238842246453, -86.86258704106066], "dir": "SUCCESSFUL_RCTS/PAT20_SIM112_RCT_6_6"}], ["Event 222", [1340, 1420], ["[H]N([H])[H]", "[H][N+]([H])([H])[H]"], ["[H][N+]([H])([H])[H]", "[H]N([H])[H]"], {"rxn_free_energy": 0.0024750554756602554, "rxn_barrier": -1.1639901689234777, "ts": ["[H+:5]", "[H:6][N:7]([H:8])[H:9]", "[N:1]([H:2])([H:3])[H:4]"], "cat": {}, "energies": [-23.857018374367577, -23.85701443007492, -23.85887332991189], "dir": "SUCCESSFUL_RCTS/PAT2_SIM134_RCT_13_13"}], ["Event 223", [1100, 1180], ["[H]N([H])C(=O)OC(=O)[O-]"], ["[H]N([H])C(=O)OC(=O)[O-]"], {"rxn_free_energy": 0.0015806005892552123, "rxn_barrier": -0.11945632792878598, "ts": ["[C:1]([O:2][C:5](=[O:8])[O-:9])(=[O:3])[N:4]([H:6])[H:7]"], "cat": {}, "energies": [-86.8624261945158, -86.86242367564245, -86.86261656225577], "dir": "SUCCESSFUL_RCTS/PAT6_SIM236_RCT_6_6"}], ["Event 224", [1180, 1260], ["[H]N([H])C(=O)OC(=O)[O-]"], ["[H]N([H])C(=O)OC(=O)[O-]"], {"rxn_free_energy": 0.0016662984653674046, "rxn_barrier": 7.452968075745103, "ts": ["[N:1]([H:2])([H:3])[C:4]([O:5][C:7](=[O:8])[O-:9])=[O:6]"], "cat": {}, "energies": [-86.86241057611083, -86.8624079206678, -86.85053339293283], "dir": "SUCCESSFUL_RCTS/PAT6_SIM195_RCT_15_15"}], ["Event 225", [460, 540], ["[H][N+]([H])([H])[H]", "[H]N([H])[H]"], ["[H]N([H])[H]", "[H][N+]([H])([H])[H]"], {"rxn_free_energy": -0.0299236370121979, "rxn_barrier": -1.1861120469189437, "ts": ["[H+:5]", "[H:1][N:2]([H:3])[H:4]", "[N:6]([H:7])([H:8])[H:9]"], "cat": {}, "energies": [-23.857049055262173, -23.857096742105124, -23.85893926462678], "dir": "SUCCESSFUL_RCTS/PAT2_SIM061_RCT_3_3"}], ["Event 226", [860, 940], ["O=C=O", "[H]N([H])[H]", "[H]N([H])[H]"], ["[H]N([H])[H]", "[H]OC(=O)N([H])[H]"], {"rxn_free_energy": 1.2581592959145425, "rxn_barrier": 23.61939734756196, "ts": ["[H+:3]", "[N:1]([H:2])([H:4])[C:9](=[O:10])[O-:11]", "[N:5]([H:6])([H:7])[H:8]"], "cat": {}, "energies": [-61.32112238399504, -61.31911735884629, -61.28348209008798], "dir": "SUCCESSFUL_RCTS/PAT71_SIM151_RCT_5_5"}], ["Event 227", [1500, 1580], ["[H][N+]([H])([H])[H]"], ["[H][N+]([H])([H])[H]"], {"rxn_free_energy": 0.00023731842503927505, "rxn_barrier": 98.76265822030729, "ts": ["[H:1][N@+:2]([H:3])([H:4])[H:5]"], "cat": {}, "energies": [-12.071801156081127, -12.071800777886242, -11.914411218152054], "dir": "SUCCESSFUL_RCTS/PAT52_SIM114_RCT_11_11"}], ["Event 228", [1740, 1820], ["[H]OC(=O)N([H])[H]"], ["[H]OC(=O)N([H])[H]"], {"rxn_free_energy": -0.0015229683993722178, "rxn_barrier": -0.1735282912380031, "ts": ["[C:1]([O:2][H:5])(=[O:3])[N:4]([H:6])[H:7]"], "cat": {}, "energies": [-49.55947541826447, -49.55947784529414, -49.55975195605192], "dir": "SUCCESSFUL_RCTS/PAT19_SIM083_RCT_13_13"}], ["Event 229", [860, 940], ["[H]N([H])[H]", "[H][N+]([H])([H])[H]"], ["[H][N+]([H])([H])[H]", "[H]N([H])[H]"], {"rxn_free_energy": 0.005148698678579163, "rxn_barrier": -1.16637022443874, "ts": ["[H+:6]", "[H:1][N:2]([H:3])[H:4]", "[N:5]([H:7])([H:8])[H:9]"], "cat": {}, "energies": [-23.857077097932926, -23.857068892874658, -23.858935846376262], "dir": "SUCCESSFUL_RCTS/PAT2_SIM020_RCT_9_9"}], ["Event 230", [1420, 1500], ["[H]N([H])[H]", "[H][N+]([H])([H])[H]"], ["[H]N([H])[H]", "[H][N+]([H])([H])[H]"], {"rxn_free_energy": -0.0434316629673094, "rxn_barrier": -1.1919063423574625, "ts": ["[H+:9]", "[N:1]([H:2])([H:3])[H:4]", "[N:5]([H:6])([H:7])[H:8]"], "cat": {}, "energies": [-23.857024666220912, -23.857093879695537, -23.858924109478327], "dir": "SUCCESSFUL_RCTS/PAT7_SIM191_RCT_9_9"}], ["Event 231", [1740, 1820], ["[H]OC(=O)N([H])[H]"], ["[H]OC(=O)N([H])[H]"], {"rxn_free_energy": -0.0015229684172069257, "rxn_barrier": -0.1735279391987032, "ts": ["[C:1]([O:2][H:5])(=[O:3])[N:4]([H:6])[H:7]"], "cat": {}, "energies": [-49.55947541826446, -49.55947784529416, -49.559751955490896], "dir": "SUCCESSFUL_RCTS/PAT22_SIM083_RCT_13_13"}], ["Event 232", [1580, 1660], ["[H]OC(=O)N([H])[H]"], ["[H]OC(=O)N([H])[H]"], {"rxn_free_energy": 0.004092709864314742, "rxn_barrier": -0.17280369778389898, "ts": ["[C:1]([O:2][H:5])(=[O:3])[N:4]([H:6])[H:7]"], "cat": {}, "energies": [-49.55947850440551, -49.5594719821899, -49.55975388746788], "dir": "SUCCESSFUL_RCTS/PAT22_SIM083_RCT_11_11"}], ["Event 233", [1580, 1660], ["[H]N([H])C(=O)OC(=O)[O-]"], ["[H]N([H])C(=O)OC(=O)[O-]"], {"rxn_free_energy": 0.0024519761419178397, "rxn_barrier": 0.3242529394768715, "ts": ["[C:1](=[O:2])([O:3][C:5](=[O:6])[O-:7])[N:4]([H:8])[H:9]"], "cat": {}, "energies": [-86.85282014231409, -86.85281623480107, -86.85230340703238], "dir": "SUCCESSFUL_RCTS/PAT4_SIM091_RCT_14_14"}], ["Event 234", [1740, 1820], ["[H]N([H])C(=O)OC(=O)[O-]"], ["[H]N([H])C(=O)OC(=O)[O-]"], {"rxn_free_energy": 0.001737512944597171, "rxn_barrier": -0.11932233130941057, "ts": ["[C:1](=[O:2])([O:3][C:5](=[O:6])[O-:7])[N:4]([H:8])[H:9]"], "cat": {}, "energies": [-86.8623934225085, -86.86239065357681, -86.86258357670906], "dir": "SUCCESSFUL_RCTS/PAT15_SIM007_RCT_21_21"}], ["Event 235", [1260, 1340], ["[H]OC(=O)N([H])[H]", "[H]N([H])[H]"], ["[H]OC(=O)N([H])[H]", "[H]N([H])[H]"], {"rxn_free_energy": -7.914859683043574e-05, "rxn_barrier": -0.31221344897243297, "ts": ["[C:1](=[O:2])([O:3][H:5])[N:4]([H:6])[H:7]", "[N:8]([H:9])([H:10])[H:11]"], "cat": {}, "energies": [-61.332033974854745, -61.332034100987364, -61.33253152378913], "dir": "SUCCESSFUL_RCTS/PAT26_SIM088_RCT_4_4"}], ["Event 236", [1500, 1580], ["[H]N([H])C(=O)OC(=O)[O-]"], ["[H]N([H])C(=O)OC(=O)[O-]"], {"rxn_free_energy": 0.001328141122510516, "rxn_barrier": -0.1187002150794268, "ts": ["[C:1](=[O:2])([O-:3])[O:4][C:5](=[O:6])[N:7]([H:8])[H:9]"], "cat": {}, "energies": [-86.86239858734766, -86.86239647079822, -86.86258775013266], "dir": "SUCCESSFUL_RCTS/PAT3_SIM113_RCT_6_6"}], ["Event 237", [860, 940], ["[H]OC(=O)[O-]"], ["[H]OC(=O)[O-]"], {"rxn_free_energy": -0.004724572668551524, "rxn_barrier": 8.897237069112956, "ts": ["[C:1](=[O:2])([O-:3])[O:4][H:5]"], "cat": {}, "energies": [-54.52982016891754, -54.529827698081014, -54.51564137284945], "dir": "SUCCESSFUL_RCTS/PAT14_SIM002_RCT_4_4"}], ["Event 238", [1420, 1500], ["[H]N([H])C(=O)OC(=O)[O-]"], ["[H]N([H])C(=O)OC(=O)[O-]"], {"rxn_free_energy": 0.0006626593721553747, "rxn_barrier": 1.429807041549084, "ts": ["[C:1](=[O:2])([O-:3])[O:4][C:5]([N:6]([H:7])[H:8])=[O:9]"], "cat": {}, "energies": [-86.85281104948402, -86.8528099934582, -86.85053248341892], "dir": "SUCCESSFUL_RCTS/PAT45_SIM217_RCT_10_10"}], ["Event 239", [780, 860], ["[H]OC(=O)O[H]", "[H]N([H])[H]"], ["[H]OC(=O)O[H]", "[H]N([H])[H]"], {"rxn_free_energy": -0.01566947908991436, "rxn_barrier": 0.08663096254543386, "ts": ["[H:5][O:6][C:7](=[O:8])[O:9][H:10]", "[N:1]([H:2])([H:3])[H:4]"], "cat": {}, "energies": [-66.82746483679672, -66.82748980795876, -66.82732678014592], "dir": "SUCCESSFUL_RCTS/PAT62_SIM002_RCT_3_3"}], ["Event 240", [860, 940], ["[H]N([H])C(=O)OC(=O)[O-]"], ["[H]N([H])C(=O)OC(=O)[O-]"], {"rxn_free_energy": 0.003959945596505421, "rxn_barrier": -0.11843125112427526, "ts": ["[C:1]([O:2][C:5](=[O:6])[O-:7])(=[O:3])[N:4]([H:8])[H:9]"], "cat": {}, "energies": [-86.86241525355126, -86.86240894291116, -86.8626039877105], "dir": "SUCCESSFUL_RCTS/PAT6_SIM035_RCT_7_7"}], ["Event 241", [1100, 1180], ["[H]N([H])C(=O)OC(=O)[O-]"], ["[H]N([H])C(=O)OC(=O)[O-]"], {"rxn_free_energy": 0.0019009936088542503, "rxn_barrier": -0.11965184599739004, "ts": ["[C:1](=[O:2])([O-:3])[O:4][C:5](=[O:6])[N:7]([H:8])[H:9]"], "cat": {}, "energies": [-86.8624078874989, -86.8624048580415, -86.86259856681995], "dir": "SUCCESSFUL_RCTS/PAT12_SIM185_RCT_5_5"}], ["Event 242", [940, 1020], ["[H]OC(=O)N([H])[H]"], ["[H]OC(=O)N([H])[H]"], {"rxn_free_energy": 0.002449098065925199, "rxn_barrier": -0.22755362273385127, "ts": ["[C:1]([O:2][H:5])(=[O:3])[N:4]([H:6])[H:7]"], "cat": {}, "energies": [-49.572003305527744, -49.57199940260128, -49.57236593904939], "dir": "SUCCESSFUL_RCTS/PAT17_SIM221_RCT_13_13"}], ["Event 243", [1100, 1180], ["[H][N+]([H])([H])[H]", "[H]N([H])[H]"], ["[H]N([H])[H]", "[H][N+]([H])([H])[H]"], {"rxn_free_energy": 0.008139476988182931, "rxn_barrier": -1.1587364419352382, "ts": ["[H+:4]", "[H:1][N:2]([H:3])[H:5]", "[N:6]([H:7])([H:8])[H:9]"], "cat": {}, "energies": [-23.857000594834894, -23.85698762361884, -23.858847177945947], "dir": "SUCCESSFUL_RCTS/PAT2_SIM078_RCT_10_10"}], ["Event 244", [620, 700], ["[H]N([H])C(=O)OC(=O)[O-]"], ["[H]N([H])C(=O)OC(=O)[O-]"], {"rxn_free_energy": 0.001208882196200591, "rxn_barrier": 0.3245207515417418, "ts": ["[C:1](=[O:2])([O-:3])[O:4][C:5]([N:6]([H:7])[H:8])=[O:9]"], "cat": {}, "energies": [-86.85281414863854, -86.85281222214226, -86.85229698656674], "dir": "SUCCESSFUL_RCTS/PAT6_SIM217_RCT_6_6"}], ["Event 245", [1740, 1820], ["[H]N([H])C(=O)OC(=O)[O-]"], ["[H]N([H])C(=O)OC(=O)[O-]"], {"rxn_free_energy": -0.0009034442836740908, "rxn_barrier": 7.452132823893986, "ts": ["[C:1](=[O:2])([O-:3])[O:4][C:5](=[O:6])[N:7]([H:8])[H:9]"], "cat": {}, "energies": [-86.8624063136234, -86.86240775336836, -86.85053046151768], "dir": "SUCCESSFUL_RCTS/PAT15_SIM185_RCT_11_11"}], ["Event 246", [1260, 1340], ["[H]OC(=O)[O-]"], ["[H]OC(=O)[O-]"], {"rxn_free_energy": 0.0008043900349191873, "rxn_barrier": 8.900403743986264, "ts": ["[O:1]([H:2])[C:3](=[O:4])[O-:5]"], "cat": {}, "energies": [-54.52981933799112, -54.52981805610078, -54.51563549545334], "dir": "SUCCESSFUL_RCTS/PAT14_SIM020_RCT_12_12"}], ["Event 247", [700, 780], ["[H][N+]([H])([H])[H]", "[H]N([H])[H]"], ["[H]N([H])[H]", "[H][N+]([H])([H])[H]"], {"rxn_free_energy": 0.003217040648074747, "rxn_barrier": -1.1627903794878254, "ts": ["[H+:3]", "[H:1][N:2]([H:4])[H:5]", "[N:6]([H:7])([H:8])[H:9]"], "cat": {}, "energies": [-23.857094961939872, -23.857089835206377, -23.85894800547829], "dir": "SUCCESSFUL_RCTS/PAT7_SIM211_RCT_9_9"}], ["Event 248", [1020, 1100], ["[H]N([H])[H]", "[H]OC(=O)N([H])[H]"], ["[H]N([H])[H]", "[H]OC(=O)N([H])[H]"], {"rxn_free_energy": -0.008144730007452063, "rxn_barrier": -0.2424237734439288, "ts": ["[H:8][N:9]([H:10])[H:11]", "[N:1]([H:2])([H:3])[C:4](=[O:5])[O:6][H:7]"], "cat": {}, "energies": [-61.31909879192795, -61.31911177151531, -61.31948512278763], "dir": "SUCCESSFUL_RCTS/PAT36_SIM211_RCT_16_16"}], ["Event 249", [1020, 1100], ["[H]OC(=O)N([H])[H]", "[H]N([H])[H]"], ["[H]OC(=O)N([H])[H]", "[H]N([H])[H]"], {"rxn_free_energy": 5.6601597909072156e-05, "rxn_barrier": -0.23101456987339278, "ts": ["[N:1]([H:2])([H:3])[C:4]([O:5][H:6])=[O:7]", "[N:8]([H:9])([H:10])[H:11]"], "cat": {}, "energies": [-61.31906524481469, -61.31906515461337, -61.319433393763575], "dir": "SUCCESSFUL_RCTS/PAT26_SIM020_RCT_11_11"}], ["Event 250", [1500, 1580], ["[H]N([H])C(=O)OC(=O)[O-]"], ["[H]N([H])C(=O)OC(=O)[O-]"], {"rxn_free_energy": 0.006389790765275166, "rxn_barrier": 7.465830723685197, "ts": ["[C:1](=[O:2])([O:3][C:7](=[O:8])[O-:9])[N:4]([H:5])[H:6]"], "cat": {}, "energies": [-86.86239771946565, -86.86238753658084, -86.85050003814192], "dir": "SUCCESSFUL_RCTS/PAT24_SIM007_RCT_18_18"}], ["Event 251", [940, 1020], ["[H]N([H])C(=O)OC(=O)[O-]"], ["[H]N([H])C(=O)OC(=O)[O-]"], {"rxn_free_energy": -0.0022576597848516402, "rxn_barrier": 7.459643436326416, "ts": ["[C:1](=[O:2])([O-:3])[O:4][C:5]([N:6]([H:7])[H:8])=[O:9]"], "cat": {}, "energies": [-86.86238917728993, -86.86239277513693, -86.85050135613795], "dir": "SUCCESSFUL_RCTS/PAT3_SIM012_RCT_6_6"}], ["Event 252", [620, 700], ["[H]N([H])C(=O)OC(=O)[O-]"], ["[H]N([H])C(=O)OC(=O)[O-]"], {"rxn_free_energy": 0.004921468704653265, "rxn_barrier": 0.326052922391804, "ts": ["[N:1]([H:2])([H:3])[C:4](=[O:5])[O:6][C:7](=[O:8])[O-:9]"], "cat": {}, "energies": [-86.85279941378629, -86.85279157084577, -86.85227981001962], "dir": "SUCCESSFUL_RCTS/PAT12_SIM127_RCT_6_6"}], ["Event 253", [1820, 1900], ["[H]N([H])C(=O)OC(=O)[O-]"], ["[H]N([H])C(=O)OC(=O)[O-]"], {"rxn_free_energy": -0.008196540453752676, "rxn_barrier": -0.12420190058694072, "ts": ["[N:1]([H:2])([H:3])[C:4]([O:5][C:7](=[O:8])[O-:9])=[O:6]"], "cat": {}, "energies": [-86.86241203731852, -86.86242509947193, -86.86260996768792], "dir": "SUCCESSFUL_RCTS/PAT24_SIM069_RCT_3_3"}], ["Event 254", [1100, 1180], ["[H]N([H])C(=O)OC(=O)[O-]"], ["[H]N([H])C(=O)OC(=O)[O-]"], {"rxn_free_energy": 0.0048379730761113115, "rxn_barrier": 0.32781253414465356, "ts": ["[N:1]([H:2])([H:3])[C:4]([O:5][C:7](=[O:8])[O-:9])=[O:6]"], "cat": {}, "energies": [-86.8528185505939, -86.8528108407135, -86.85229614267848], "dir": "SUCCESSFUL_RCTS/PAT6_SIM126_RCT_8_8"}], ["Event 255", [0, 60], ["O=C=O", "[H]N([H])[H]"], ["O=C=O", "[H]N([H])[H]"], {"rxn_free_energy": -0.19090085987406025, "rxn_barrier": 0.005138564683195071, "ts": ["[C:5](=[O:6])=[O:7]", "[N:1]([H:2])([H:3])[H:4]"], "cat": {}, "energies": [-49.571885546041024, -49.57218976906446, -49.57187735713247], "dir": "SUCCESSFUL_RCTS/PAT1_SIM171_RCT_1_1"}], ["Event 256", [1580, 1660], ["[H][N+]([H])([H])[H]"], ["[H][N+]([H])([H])[H]"], {"rxn_free_energy": -0.00017622650914581506, "rxn_barrier": 98.76284626508262, "ts": ["[N@+:1]([H:2])([H:3])([H:4])[H:5]"], "cat": {}, "energies": [-12.071800501436009, -12.071800782273725, -11.91441026383542], "dir": "SUCCESSFUL_RCTS/PAT52_SIM087_RCT_10_10"}], ["Event 257", [1580, 1660], ["[H]N([H])[H]", "[H]OC(=O)N([H])[H]"], ["[H]N([H])[H]", "[H]OC(=O)N([H])[H]"], {"rxn_free_energy": 0.00182908843597302, "rxn_barrier": -0.23466560920605062, "ts": ["[H:1][N:2]([H:3])[H:4]", "[H:5][O:10][C:9]([N:6]([H:7])[H:8])=[O:11]"], "cat": {}, "energies": [-61.319112807480074, -61.31910989261204, -61.31948677479052], "dir": "SUCCESSFUL_RCTS/PAT63_SIM138_RCT_5_5"}], ["Event 258", [1340, 1420], ["[H]OC(=O)N([H])[H]"], ["[H]OC(=O)N([H])[H]"], {"rxn_free_energy": -0.014132466080978987, "rxn_barrier": 15.87543178121914, "ts": ["[H:1][O:2][C:3]([N:4]([H:5])[H:6])=[O:7]"], "cat": {}, "energies": [-49.57199153648176, -49.572014058232384, -49.5466921645565], "dir": "SUCCESSFUL_RCTS/PAT22_SIM017_RCT_5_5"}], ["Event 259", [1180, 1260], ["[H]N([H])C(=O)OC(=O)[O-]"], ["[H]N([H])C(=O)OC(=O)[O-]"], {"rxn_free_energy": -0.0009644937730267174, "rxn_barrier": -0.12192006649753578, "ts": ["[N:1]([H:2])([H:3])[C:4]([O:5][C:6](=[O:7])[O-:8])=[O:9]"], "cat": {}, "energies": [-86.86242815632777, -86.86242969336229, -86.86262245032556], "dir": "SUCCESSFUL_RCTS/PAT9_SIM133_RCT_5_5"}], ["Event 260", [1820, 1900], ["[H]N([H])C(=O)OC(=O)[O-]"], ["[H]N([H])C(=O)OC(=O)[O-]"], {"rxn_free_energy": -0.018076274423548613, "rxn_barrier": -0.13727052304923013, "ts": ["[C:1]([O:2][C:5](=[O:6])[O-:7])(=[O:3])[N:4]([H:8])[H:9]"], "cat": {}, "energies": [-86.8623933879385, -86.8624221946126, -86.8626121446983], "dir": "SUCCESSFUL_RCTS/PAT3_SIM212_RCT_11_11"}], ["Event 261", [1260, 1340], ["O=C=O", "[H]N([H])[H]", "[H]N([H])[H]"], ["[H]N([H])[H]", "[H]OC(=O)N([H])[H]"], {"rxn_free_energy": 1.2729647853839772, "rxn_barrier": 23.622838384100447, "ts": ["[H+:3]", "[N:1]([H:2])([H:4])[C:5](=[O:6])[O-:7]", "[N:8]([H:9])([H:10])[H:11]"], "cat": {}, "energies": [-61.32110604201808, -61.319077422576605, -61.28346026441367], "dir": "SUCCESSFUL_RCTS/PAT71_SIM179_RCT_4_4"}], ["Event 262", [1020, 1100], ["[H]OC(=O)[O-]"], ["[H]OC(=O)[O-]"], {"rxn_free_energy": -0.0008029145561558836, "rxn_barrier": 8.898670915341082, "ts": ["[C:1](=[O:2])([O-:3])[O:4][H:5]"], "cat": {}, "energies": [-54.52982478453749, -54.52982606407648, -54.51564370346642], "dir": "SUCCESSFUL_RCTS/PAT11_SIM082_RCT_6_6"}], ["Event 263", [780, 860], ["O=C=O", "[H]N([H])[H]"], ["O=C=O", "[H]N([H])[H]"], {"rxn_free_energy": 0.0002461079609978825, "rxn_barrier": 0.0008340965544062869, "ts": ["[C:5](=[O:6])=[O:7]", "[N:1]([H:2])([H:3])[H:4]"], "cat": {}, "energies": [-49.57188093521399, -49.57188054301194, -49.57187960598281], "dir": "SUCCESSFUL_RCTS/PAT1_SIM079_RCT_13_13"}], ["Event 264", [1500, 1580], ["[H]OC(=O)N([H])[H]"], ["[H]OC(=O)N([H])[H]"], {"rxn_free_energy": -0.008130986510180287, "rxn_barrier": -0.17704118553579887, "ts": ["[N:1]([H:2])([H:3])[C:4]([O:5][H:7])=[O:6]"], "cat": {}, "energies": [-49.559465859509096, -49.559478817194574, -49.559747995507706], "dir": "SUCCESSFUL_RCTS/PAT22_SIM036_RCT_11_11"}], ["Event 265", [60, 140], ["O=C=O", "[H]N([H])[H]"], ["O=C=O", "[H]N([H])[H]"], {"rxn_free_energy": 0.0027135822010473025, "rxn_barrier": 0.0015573529493740352, "ts": ["[C:1](=[O:2])=[O:3]", "[N:4]([H:5])([H:6])[H:7]"], "cat": {}, "energies": [-49.571874534966476, -49.571870210553364, -49.57187205314097], "dir": "SUCCESSFUL_RCTS/PAT1_SIM005_RCT_1_1"}], ["Event 266", [780, 860], ["[H]N([H])C(=O)OC(=O)[O-]"], ["[H]N([H])C(=O)OC(=O)[O-]"], {"rxn_free_energy": 0.004966609527521669, "rxn_barrier": 4.920370431924556, "ts": ["[C:1](=[O:2])([O-:3])[O:4][C:5](=[O:6])[N:7]([H:8])[H:9]"], "cat": {}, "energies": [-86.86240931951724, -86.8624014046395, -86.85456812922504], "dir": "SUCCESSFUL_RCTS/PAT6_SIM185_RCT_3_3"}], ["Event 267", [1180, 1260], ["[H]N([H])C(=O)[O-]"], ["[H]N([H])C(=O)[O-]"], {"rxn_free_energy": 0.0026552659475655178, "rxn_barrier": 10.012261469127928, "ts": ["[N:1]([H:2])([H:3])[C:4](=[O:5])[O-:6]"], "cat": {}, "energies": [-49.01546634368654, -49.01546211220725, -48.99951062479894], "dir": "SUCCESSFUL_RCTS/PAT13_SIM137_RCT_8_8"}], ["Event 268", [540, 620], ["[H]OC(=O)O[H]", "[H]N([H])[H]"], ["[H]OC(=O)O[H]", "[H]N([H])[H]"], {"rxn_free_energy": -0.014768965851315471, "rxn_barrier": 0.08959142606054309, "ts": ["[C:1]([O:2][H:6])(=[O:3])[O:4][H:5]", "[N:7]([H:8])([H:9])[H:10]"], "cat": {}, "energies": [-66.82746814664846, -66.8274916827365, -66.82732537215007], "dir": "SUCCESSFUL_RCTS/PAT37_SIM036_RCT_2_2"}], ["Event 269", [1740, 1820], ["[H]OC(=O)[O-]"], ["[H]OC(=O)[O-]"], {"rxn_free_energy": -0.0018971047195787847, "rxn_barrier": 8.901839336789632, "ts": ["[C:1]([O:2][H:5])(=[O:3])[O-:4]"], "cat": {}, "energies": [-54.5298278590866, -54.5298308823466, -54.51564172876246], "dir": "SUCCESSFUL_RCTS/PAT10_SIM121_RCT_8_8"}], ["Event 270", [780, 860], ["[H]N([H])C(=O)OC(=O)[O-]"], ["[H]N([H])C(=O)OC(=O)[O-]"], {"rxn_free_energy": -0.006206172967960683, "rxn_barrier": -0.12203570384563141, "ts": ["[N:1]([H:2])([H:3])[C:4](=[O:5])[O:6][C:7](=[O:8])[O-:9]"], "cat": {}, "energies": [-86.86239247628373, -86.86240236655193, -86.86258695456327], "dir": "SUCCESSFUL_RCTS/PAT3_SIM060_RCT_6_6"}], ["Event 271", [540, 620], ["[H]N([H])[H]", "[H][N+]([H])([H])[H]"], ["[H][N+]([H])([H])[H]", "[H]N([H])[H]"], {"rxn_free_energy": 0.02773196571134809, "rxn_barrier": -1.159153410063264, "ts": ["[H+:5]", "[H:6][N:7]([H:8])[H:9]", "[N:1]([H:2])([H:3])[H:4]"], "cat": {}, "energies": [-23.857090562394472, -23.85704636823809, -23.85893780999339], "dir": "SUCCESSFUL_RCTS/PAT2_SIM095_RCT_3_3"}], ["Event 272", [1900, 1980], ["[H]OC(=O)[O-]"], ["[H]OC(=O)[O-]"], {"rxn_free_energy": -0.0034030613178183417, "rxn_barrier": 8.8975644656128, "ts": ["[C:1](=[O:2])([O-:3])[O:4][H:5]"], "cat": {}, "energies": [-54.52982657902827, -54.52983200220763, -54.515647261215264], "dir": "SUCCESSFUL_RCTS/PAT14_SIM249_RCT_19_19"}], ["Event 273", [1660, 1740], ["[H]OC(=O)[O-]"], ["[H]OC(=O)[O-]"], {"rxn_free_energy": -0.001155860528004112, "rxn_barrier": 8.902981112348128, "ts": ["[C:1](=[O:2])([O-:3])[O:4][H:5]"], "cat": {}, "energies": [-54.529821734065344, -54.52982357606535, -54.51563378418726], "dir": "SUCCESSFUL_RCTS/PAT14_SIM119_RCT_5_5"}], ["Event 274", [1180, 1260], ["[H]N([H])C(=O)OC(=O)[O-]"], ["[H]N([H])C(=O)OC(=O)[O-]"], {"rxn_free_energy": -0.0025047836598588165, "rxn_barrier": -0.12266177593867762, "ts": ["[N:1]([H:2])([H:3])[C:4](=[O:5])[O:6][C:7](=[O:8])[O-:9]"], "cat": {}, "energies": [-86.86241363845339, -86.86241763012141, -86.86260911445261], "dir": "SUCCESSFUL_RCTS/PAT6_SIM234_RCT_16_16"}], ["Event 275", [620, 700], ["[H][N+]([H])([H])[H]", "[H]N([H])[H]"], ["[H]N([H])[H]", "[H][N+]([H])([H])[H]"], {"rxn_free_energy": -0.07367613165935331, "rxn_barrier": -1.2256163087192358, "ts": ["[H+:7]", "[H:5][N:6]([H:8])[H:9]", "[N:1]([H:2])([H:3])[H:4]"], "cat": {}, "energies": [-23.856973804272677, -23.857091215873353, -23.85892696833519], "dir": "SUCCESSFUL_RCTS/PAT2_SIM132_RCT_6_6"}], ["Event 276", [460, 540], ["[H]N([H])C(=O)OC(=O)[O-]"], ["[H]N([H])C(=O)OC(=O)[O-]"], {"rxn_free_energy": 0.005624995320210147, "rxn_barrier": 0.3278398469565221, "ts": ["[N:1]([H:2])([H:3])[C:4]([O:5][C:6](=[O:7])[O-:8])=[O:9]"], "cat": {}, "energies": [-86.85278738318415, -86.85277841909104, -86.85226493174255], "dir": "SUCCESSFUL_RCTS/PAT3_SIM223_RCT_2_2"}], ["Event 277", [1900, 1980], ["[H]OC(=O)[O-]"], ["[H]OC(=O)[O-]"], {"rxn_free_energy": -0.0003384707700140979, "rxn_barrier": 8.902103208079602, "ts": ["[C:1](=[O:2])([O-:3])[O:4][H:5]"], "cat": {}, "energies": [-54.52982798526403, -54.5298285246571, -54.51564143442988], "dir": "SUCCESSFUL_RCTS/PAT14_SIM043_RCT_8_8"}], ["Event 278", [1820, 1900], ["[H]OC(=O)N([H])[H]", "[H]N([H])[H]"], ["[H]N([H])[H]", "[H]OC(=O)N([H])[H]"], {"rxn_free_energy": -8.111606159027934, "rxn_barrier": 2.447112458732512, "ts": ["[N:1]([H:2])([H:3])[C:4]([O:5][H:6])=[O:7]", "[N:8]([H:9])([H:10])[H:11]"], "cat": {}, "energies": [-61.319119107240056, -61.332045907843444, -61.31521934507361], "dir": "SUCCESSFUL_RCTS/PAT40_SIM210_RCT_2_2"}], ["Event 279", [1820, 1900], ["[H][N+]([H])([H])[H]"], ["[H][N+]([H])([H])[H]"], {"rxn_free_energy": 2.0993766404819427e-05, "rxn_barrier": 98.76200720048863, "ts": ["[N@+:1]([H:2])([H:3])([H:4])[H:5]"], "cat": {}, "energies": [-12.071800378673851, -12.07180034521781, -11.9144114782216], "dir": "SUCCESSFUL_RCTS/PAT52_SIM008_RCT_17_17"}], ["Event 280", [1020, 1100], ["[H]N([H])C(=O)OC(=O)[O-]"], ["[H]N([H])C(=O)OC(=O)[O-]"], {"rxn_free_energy": -0.001506449821546113, "rxn_barrier": 0.31888343822571286, "ts": ["[C:1]([O:2][C:5](=[O:6])[O-:7])(=[O:3])[N:4]([H:8])[H:9]"], "cat": {}, "energies": [-86.85281343346131, -86.85281583416668, -86.8523052551128], "dir": "SUCCESSFUL_RCTS/PAT6_SIM165_RCT_6_6"}], ["Event 281", [540, 620], ["[H]OC(=O)[O-]"], ["[H]OC(=O)[O-]"], {"rxn_free_energy": 0.0006918824774252813, "rxn_barrier": 8.900851334325646, "ts": ["[O:1]([H:2])[C:3](=[O:4])[O-:5]"], "cat": {}, "energies": [-54.52982769099962, -54.52982658840333, -54.51564313517387], "dir": "SUCCESSFUL_RCTS/PAT14_SIM107_RCT_8_8"}], ["Event 282", [1260, 1340], ["[H]N([H])C(=O)[O-]"], ["[H]N([H])C(=O)[O-]"], {"rxn_free_energy": -0.0014035285265742844, "rxn_barrier": 1.2669880660458501, "ts": ["[N:1]([H:2])([H:3])[C:4](=[O:5])[O-:6]"], "cat": {}, "energies": [-49.015468626664266, -49.01547086335242, -49.013449531829586], "dir": "SUCCESSFUL_RCTS/PAT8_SIM211_RCT_19_19"}], ["Event 283", [540, 620], ["O=C=O", "[H]N([H])[H]"], ["O=C=O", "[H]N([H])[H]"], {"rxn_free_energy": 0.005942575035017079, "rxn_barrier": 0.0020512220417869148, "ts": ["[C:5](=[O:6])=[O:7]", "[N:1]([H:2])([H:3])[H:4]"], "cat": {}, "energies": [-49.57187123702882, -49.571861766835, -49.5718679681647], "dir": "SUCCESSFUL_RCTS/PAT0_SIM246_RCT_1_1"}], ["Event 284", [1260, 1340], ["[H]N([H])C(=O)OC(=O)[O-]"], ["[H]N([H])C(=O)OC(=O)[O-]"], {"rxn_free_energy": 0.001299169379614213, "rxn_barrier": 4.908120854513004, "ts": ["[C:1](=[O:2])([O-:3])[O:4][C:5](=[O:7])[N:8]([H:6])[H:9]"], "cat": {}, "energies": [-86.86238981883193, -86.86238774845238, -86.8545681496853], "dir": "SUCCESSFUL_RCTS/PAT15_SIM245_RCT_8_8"}], ["Event 285", [1180, 1260], ["[H]OC(=O)[O-]"], ["[H]OC(=O)[O-]"], {"rxn_free_energy": 0.0032429788074719284, "rxn_barrier": 8.898493919249798, "ts": ["[C:1](=[O:2])([O-:3])[O:4][H:5]"], "cat": {}, "energies": [-54.529821246011416, -54.52981607794241, -54.51564044700448], "dir": "SUCCESSFUL_RCTS/PAT11_SIM151_RCT_13_13"}], ["Event 286", [1660, 1740], ["[H]N([H])C(=O)OC(=O)[O-]"], ["[H]N([H])C(=O)OC(=O)[O-]"], {"rxn_free_energy": -0.004808887476439566, "rxn_barrier": -0.12044583568225017, "ts": ["[C:1](=[O:2])([O:3][C:5](=[O:6])[O-:7])[N:4]([H:8])[H:9]"], "cat": {}, "energies": [-86.86238746738799, -86.86239513091705, -86.8625794120252], "dir": "SUCCESSFUL_RCTS/PAT4_SIM007_RCT_20_20"}], ["Event 287", [1020, 1100], ["[H]N([H])C(=O)OC(=O)[O-]"], ["[H]N([H])C(=O)OC(=O)[O-]"], {"rxn_free_energy": 0.0022186997583643945, "rxn_barrier": 0.32459625895109656, "ts": ["[C:1](=[O:2])([O-:3])[O:6][C:4](=[O:5])[N:7]([H:8])[H:9]"], "cat": {}, "energies": [-86.85281491181532, -86.85281137605571, -86.85229762941356], "dir": "SUCCESSFUL_RCTS/PAT21_SIM192_RCT_16_16"}], ["Event 288", [1260, 1340], ["[H]N([H])[H]", "[H]OC(=O)N([H])[H]"], ["[H]N([H])[H]", "[H]OC(=O)N([H])[H]"], {"rxn_free_energy": -0.00631134008069423, "rxn_barrier": -0.23953650895179848, "ts": ["[H:8][N:9]([H:10])[H:11]", "[N:1]([H:2])([H:3])[C:4]([O:5][H:6])=[O:7]"], "cat": {}, "energies": [-61.31908862897983, -61.31909868684422, -61.319470358643194], "dir": "SUCCESSFUL_RCTS/PAT26_SIM212_RCT_6_6"}], ["Event 289", [1020, 1100], ["[H]OC(=O)N([H])[H]"], ["[H]OC(=O)N([H])[H]"], {"rxn_free_energy": 0.005550392050291379, "rxn_barrier": -0.17058834087847463, "ts": ["[C:1]([O:2][H:5])(=[O:3])[N:4]([H:6])[H:7]"], "cat": {}, "energies": [-49.559475227030205, -49.5594663818262, -49.5597470796602], "dir": "SUCCESSFUL_RCTS/PAT22_SIM019_RCT_5_5"}], ["Event 290", [780, 860], ["[H][N+]([H])([H])[H]", "[H]N([H])[H]"], ["[H]N([H])[H]", "[H][N+]([H])([H])[H]"], {"rxn_free_energy": 0.006804129751932206, "rxn_barrier": -1.1568195429102752, "ts": ["[H+:4]", "[H:1][N:2]([H:3])[H:5]", "[N:6]([H:7])([H:8])[H:9]"], "cat": {}, "energies": [-23.856982125973342, -23.856971282790518, -23.858825654279837], "dir": "SUCCESSFUL_RCTS/PAT2_SIM099_RCT_8_8"}], ["Event 291", [1500, 1580], ["[H]N([H])C(=O)OC(=O)[O-]"], ["[H]N([H])C(=O)OC(=O)[O-]"], {"rxn_free_energy": -0.003028561789326048, "rxn_barrier": -0.12346085938555305, "ts": ["[C:1]([O:2][C:5](=[O:6])[O-:7])(=[O:3])[N:4]([H:8])[H:9]"], "cat": {}, "energies": [-86.86241700194365, -86.86242182831387, -86.86261375137654], "dir": "SUCCESSFUL_RCTS/PAT3_SIM242_RCT_6_6"}], ["Event 292", [0, 60], ["O=C=O", "[H]N([H])[H]"], ["O=C=O", "[H]N([H])[H]"], {"rxn_free_energy": 0.2655082227200798, "rxn_barrier": 0.26902917389177095, "ts": ["[C:1](=[O:2])=[O:3]", "[N:4]([H:5])([H:6])[H:7]"], "cat": {}, "energies": [-49.5722890554149, -49.57186593676412, -49.57186032571338], "dir": "SUCCESSFUL_RCTS/PAT0_SIM207_RCT_1_1"}], ["Event 293", [620, 700], ["O=C=O", "[H]N([H])[H]"], ["O=C=O", "[H]N([H])[H]"], {"rxn_free_energy": -0.23610313241145262, "rxn_barrier": -0.0007152730758665697, "ts": ["[C:5](=[O:6])=[O:7]", "[N:1]([H:2])([H:3])[H:4]"], "cat": {}, "energies": [-49.57185795826131, -49.57223421643444, -49.571859098133274], "dir": "SUCCESSFUL_RCTS/PAT1_SIM022_RCT_2_2"}], ["Event 294", [540, 620], ["O=C=O", "[H]N([H])[H]", "[H]N([H])[H]"], ["[H]OC(=O)N([H])[H]", "[H]N([H])[H]"], {"rxn_free_energy": 1.2796725935456266, "rxn_barrier": 23.627018148179328, "ts": ["[H+:8]", "[N:1]([H:2])([H:3])[H:4]", "[N:5]([H:6])([H:7])[C:9](=[O:10])[O-:11]"], "cat": {}, "energies": [-61.32110586807048, -61.31906655894599, -61.283453429519305], "dir": "SUCCESSFUL_RCTS/PAT71_SIM011_RCT_1_1"}], ["Event 295", [620, 700], ["[H]N([H])[H]", "[H][N+]([H])([H])[H]"], ["[H][N+]([H])([H])[H]", "[H]N([H])[H]"], {"rxn_free_energy": 0.004978264850244483, "rxn_barrier": -1.1629813886279272, "ts": ["[H+:9]", "[H:1][N:2]([H:3])[H:4]", "[H:5][N:6]([H:7])[H:8]"], "cat": {}, "energies": [-23.857081572500466, -23.857073639048593, -23.858934920434464], "dir": "SUCCESSFUL_RCTS/PAT2_SIM010_RCT_6_6"}], ["Event 296", [60, 140], ["O=C=O", "[H]N([H])[H]"], ["O=C=O", "[H]N([H])[H]"], {"rxn_free_energy": -0.013863032916955129, "rxn_barrier": -0.009846554181067035, "ts": ["[C:1](=[O:2])=[O:3]", "[N:4]([H:5])([H:6])[H:7]"], "cat": {}, "energies": [-49.571861843328335, -49.57188393570545, -49.571877534973126], "dir": "SUCCESSFUL_RCTS/PAT0_SIM054_RCT_1_1"}], ["Event 297", [1660, 1740], ["[H]OC(=O)N([H])[H]", "[H]N([H])[H]"], ["[H]OC(=O)N([H])[H]", "[H]N([H])[H]"], {"rxn_free_energy": 0.0065445427355650815, "rxn_barrier": -0.30668742549570976, "ts": ["[H:1][O:2][C:3]([N:6]([H:4])[H:5])=[O:7]", "[N:8]([H:9])([H:10])[H:11]"], "cat": {}, "energies": [-61.331997083489306, -61.33198665398899, -61.332485826053876], "dir": "SUCCESSFUL_RCTS/PAT26_SIM163_RCT_4_4"}], ["Event 298", [1660, 1740], ["[H]OC(=O)[O-]"], ["[H]OC(=O)[O-]"], {"rxn_free_energy": 0.002083429433193878, "rxn_barrier": 8.902658451912936, "ts": ["[C:1](=[O:2])([O-:3])[O:4][H:5]"], "cat": {}, "energies": [-54.529830829946036, -54.52982750975564, -54.51564339426539], "dir": "SUCCESSFUL_RCTS/PAT14_SIM114_RCT_16_16"}], ["Event 299", [780, 860], ["[H]N([H])[H]", "[H][N+]([H])([H])[H]"], ["[H][N+]([H])([H])[H]", "[H]N([H])[H]"], {"rxn_free_energy": 0.009009841217044219, "rxn_barrier": -1.1690912686191648, "ts": ["[H+:5]", "[H:1][N:2]([H:3])[H:4]", "[N:6]([H:7])([H:8])[H:9]"], "cat": {}, "energies": [-23.857091389571938, -23.857077031327886, -23.85895447431993], "dir": "SUCCESSFUL_RCTS/PAT2_SIM035_RCT_5_5"}], ["Event 300", [1020, 1100], ["[H]N([H])[H]", "[H][N+]([H])([H])[H]"], ["[H]N([H])[H]", "[H][N+]([H])([H])[H]"], {"rxn_free_energy": -0.01038884380104625, "rxn_barrier": -1.1767708061483533, "ts": ["[H+:6]", "[N:1]([H:2])([H:3])[H:4]", "[N:5]([H:7])([H:8])[H:9]"], "cat": {}, "energies": [-23.857062567231715, -23.85707912307894, -23.858937890228017], "dir": "SUCCESSFUL_RCTS/PAT2_SIM193_RCT_7_7"}], ["Event 301", [1580, 1660], ["[H]OC(=O)N([H])[H]"], ["[H]OC(=O)N([H])[H]"], {"rxn_free_energy": 0.0075286490693847775, "rxn_barrier": -0.16865172429087574, "ts": ["[N:1]([H:2])([H:3])[C:4]([O:5][H:7])=[O:6]"], "cat": {}, "energies": [-49.55947881719466, -49.559466819404896, -49.55974758359783], "dir": "SUCCESSFUL_RCTS/PAT19_SIM036_RCT_14_14"}], ["Event 302", [780, 860], ["[H]OC(=O)[O-]"], ["[H]OC(=O)[O-]"], {"rxn_free_energy": 0.002078959734361199, "rxn_barrier": 8.903262612818857, "ts": ["[O:1]([H:2])[C:3](=[O:4])[O-:5]"], "cat": {}, "energies": [-54.52983121212973, -54.529827899062326, -54.51564281364746], "dir": "SUCCESSFUL_RCTS/PAT11_SIM230_RCT_5_5"}], ["Event 303", [1020, 1100], ["[H]OC(=O)N([H])[H]"], ["[H]OC(=O)N([H])[H]"], {"rxn_free_energy": 0.0040196177113644045, "rxn_barrier": -0.22795900742863248, "ts": ["[C:1]([O:2][H:5])(=[O:3])[N:4]([H:6])[H:7]"], "cat": {}, "energies": [-49.57199940350046, -49.57199299776581, -49.57236268305041], "dir": "SUCCESSFUL_RCTS/PAT19_SIM221_RCT_15_15"}], ["Event 304", [380, 460], ["[H][N+]([H])([H])[H]", "[H]N([H])[H]"], ["[H]N([H])[H]", "[H][N+]([H])([H])[H]"], {"rxn_free_energy": -0.0028380115696992904, "rxn_barrier": -1.1696309466827974, "ts": ["[H+:5]", "[H:1][N:2]([H:3])[H:4]", "[N:6]([H:7])([H:8])[H:9]"], "cat": {}, "energies": [-23.857090793933263, -23.857095316639242, -23.858954738721867], "dir": "SUCCESSFUL_RCTS/PAT7_SIM195_RCT_5_5"}], ["Event 305", [940, 1020], ["[H]N([H])C(=O)OC(=O)[O-]"], ["[H]N([H])C(=O)OC(=O)[O-]"], {"rxn_free_energy": -0.0013592626075969037, "rxn_barrier": -0.12137192633537955, "ts": ["[C:1](=[O:2])([O-:3])[O:4][C:5]([N:8]([H:6])[H:7])=[O:9]"], "cat": {}, "energies": [-86.86240784523913, -86.86241001138433, -86.86260126571096], "dir": "SUCCESSFUL_RCTS/PAT15_SIM094_RCT_7_7"}], ["Event 306", [1420, 1500], ["[H]N([H])C(=O)OC(=O)[O-]"], ["[H]N([H])C(=O)OC(=O)[O-]"], {"rxn_free_energy": -0.002628964591029302, "rxn_barrier": -0.121802733175724, "ts": ["[N:1]([H:2])([H:3])[C:4](=[O:5])[O:6][C:7](=[O:8])[O-:9]"], "cat": {}, "energies": [-86.86240931533493, -86.8624135048999, -86.86260342234824], "dir": "SUCCESSFUL_RCTS/PAT4_SIM160_RCT_13_13"}], ["Event 307", [940, 1020], ["O=C=O", "[H]N([H])C(=O)[O-]"], ["[H]N([H])C(=O)OC(=O)[O-]"], {"rxn_free_energy": 0.2852856000816546, "rxn_barrier": 0.5866271291328653, "ts": ["[C:7](=[O:8])=[O:9]", "[N:1]([H:2])([H:3])[C:4](=[O:5])[O-:6]"], "cat": {}, "energies": [-86.85326867267962, -86.85281403644667, -86.85233381319826], "dir": "SUCCESSFUL_RCTS/PAT20_SIM025_RCT_8_8"}], ["Event 308", [780, 860], ["[H]OC(=O)N([H])[H]", "[H]N([H])[H]"], ["[H]OC(=O)N([H])[H]", "[H]N([H])[H]"], {"rxn_free_energy": -0.0007808270907777911, "rxn_barrier": -0.2340690829685251, "ts": ["[C:1]([O:2][H:5])(=[O:3])[N:4]([H:6])[H:7]", "[N:8]([H:9])([H:10])[H:11]"], "cat": {}, "energies": [-61.31906744491603, -61.31906868925604, -61.3194404615916], "dir": "SUCCESSFUL_RCTS/PAT26_SIM209_RCT_13_13"}], ["Event 309", [1100, 1180], ["[H]N([H])C(=O)OC(=O)[O-]"], ["[H]N([H])C(=O)OC(=O)[O-]"], {"rxn_free_energy": -0.00031139448204217505, "rxn_barrier": -0.12095025006293479, "ts": ["[C:1](=[O:2])([O:3][C:5](=[O:6])[O-:7])[N:4]([H:8])[H:9]"], "cat": {}, "energies": [-86.86241169596516, -86.86241219220898, -86.86260444444615], "dir": "SUCCESSFUL_RCTS/PAT6_SIM109_RCT_4_4"}], ["Event 310", [300, 380], ["O=C=O", "[H]O[H]"], ["[H]OC(=O)O[H]"], {"rxn_free_energy": 2.1197984495957485, "rxn_barrier": 29.484463137174128, "ts": ["[H:3][N@+:7]([H:8])([H:9])[H:10]", "[O:1]([H:2])[C:4](=[O:5])[O-:6]"], "cat": {"[H]N([H])[H]": 1}, "energies": [-66.83089198016776, -66.82751383145836, -66.78390501255618], "dir": "SUCCESSFUL_RCTS/PAT32_SIM228_RCT_1_1"}], ["Event 311", [780, 860], ["[H]N([H])C(=O)OC(=O)[O-]"], ["[H]N([H])C(=O)OC(=O)[O-]"], {"rxn_free_energy": -0.009758462254018142, "rxn_barrier": 0.31702167948511245, "ts": ["[N:1]([H:2])([H:3])[C:4](=[O:5])[O:6][C:7](=[O:8])[O-:9]"], "cat": {}, "energies": [-86.852795860584, -86.85281141184392, -86.8522906491675], "dir": "SUCCESSFUL_RCTS/PAT21_SIM137_RCT_4_4"}], ["Event 312", [460, 540], ["[H]N([H])[H]", "[H][N+]([H])([H])[H]"], ["[H][N+]([H])([H])[H]", "[H]N([H])[H]"], {"rxn_free_energy": 0.002003345891928163, "rxn_barrier": -1.164247641191581, "ts": ["[H+:2]", "[N:1]([H:3])([H:4])[H:5]", "[N:6]([H:7])([H:8])[H:9]"], "cat": {}, "energies": [-23.857085279615504, -23.857082087047672, -23.858940645472227], "dir": "SUCCESSFUL_RCTS/PAT2_SIM042_RCT_4_4"}], ["Event 313", [940, 1020], ["[H]OC(=O)N([H])[H]"], ["[H]OC(=O)N([H])[H]"], {"rxn_free_energy": 0.000766241701659375, "rxn_barrier": -0.17704979465250803, "ts": ["[H:1][O:2][C:3]([N:4]([H:5])[H:6])=[O:7]"], "cat": {}, "energies": [-49.55947010615398, -49.559468885057505, -49.55975225587223], "dir": "SUCCESSFUL_RCTS/PAT22_SIM227_RCT_5_5"}], ["Event 314", [1420, 1500], ["[H]N([H])C(=O)OC(=O)[O-]"], ["[H]N([H])C(=O)OC(=O)[O-]"], {"rxn_free_energy": 6.046639056074916, "rxn_barrier": 6.369542364007499, "ts": ["[N:1]([H:2])([H:3])[C:4](=[O:5])[O:6][C:9](=[O:7])[O-:8]"], "cat": {}, "energies": [-86.86241700686644, -86.8527809747581, -86.85226639027336], "dir": "SUCCESSFUL_RCTS/PAT9_SIM211_RCT_23_23"}], ["Event 315", [1740, 1820], ["[H]OC(=O)[O-]"], ["[H]OC(=O)[O-]"], {"rxn_free_energy": -0.0018971047151201078, "rxn_barrier": 8.901904727229061, "ts": ["[C:1]([O:2][H:5])(=[O:3])[O-:4]"], "cat": {}, "energies": [-54.529827859086595, -54.52983088234659, -54.51564162455508], "dir": "SUCCESSFUL_RCTS/PAT14_SIM121_RCT_8_8"}], ["Event 316", [1100, 1180], ["[H]OC(=O)[O-]"], ["[H]OC(=O)[O-]"], {"rxn_free_energy": 0.005580997474727703, "rxn_barrier": 8.901107398284953, "ts": ["[O:1]([H:2])[C:3](=[O:4])[O-:5]"], "cat": {}, "energies": [-54.52982736184454, -54.52981846786718, -54.515642397950685], "dir": "SUCCESSFUL_RCTS/PAT14_SIM008_RCT_11_11"}], ["Event 317", [860, 940], ["[H]N([H])C(=O)OC(=O)[O-]"], ["[H]N([H])C(=O)OC(=O)[O-]"], {"rxn_free_energy": 0.0009304167558111374, "rxn_barrier": -0.12047677216791117, "ts": ["[N:1]([H:2])([H:3])[C:4](=[O:5])[O:6][C:7](=[O:8])[O-:9]"], "cat": {}, "energies": [-86.86242063993353, -86.86241915720476, -86.86261263387168], "dir": "SUCCESSFUL_RCTS/PAT24_SIM061_RCT_10_10"}], ["Event 318", [540, 940], ["O=C=O", "O=C=O", "[H]N([H])[H]", "[H]N([H])[H]"], ["[H]N([H])C(=O)OC(=O)[O-]", "[H][N+]([H])([H])[H]"], {"rxn_free_energy": 8.170120230065178, "rxn_barrier": 6.304400740619773, "ts": ["[H+:2]", "[N:15]([H:16])([H:17])[H:18]", "[N:1]([H:3])([H:4])[H:7]", "[N:5]([H:6])([H:8])[C:9]([O:10][C:12](=[O:13])[O-:14])=[O:11]"], "cat": {"[H]N([H])[H]": 1}, "energies": [-110.89668871850192, -110.88366866882875, -110.88664191276455], "dir": "SUCCESSFUL_RCTS/PAT5_SIM012_RCT_1_4"}], ["Event 319", [540, 620], ["[H][N+]([H])([H])[H]"], ["[H][N+]([H])([H])[H]"], {"rxn_free_energy": -0.0006752160955718535, "rxn_barrier": 98.7632542458287, "ts": ["[N@+:1]([H:2])([H:3])([H:4])[H:5]"], "cat": {}, "energies": [-12.071800430552521, -12.071801506588963, -11.91440954278652], "dir": "SUCCESSFUL_RCTS/PAT52_SIM120_RCT_5_5"}], ["Event 320", [780, 860], ["O=C=O", "[H]N([H])[H]"], ["O=C=O", "[H]N([H])[H]"], {"rxn_free_energy": 0.2632494439544417, "rxn_barrier": 0.2600578509577919, "ts": ["[C:5](=[O:6])=[O:7]", "[N:1]([H:2])([H:3])[H:4]"], "cat": {}, "energies": [-49.5722831755475, -49.57186365652694, -49.571868742706606], "dir": "SUCCESSFUL_RCTS/PAT1_SIM049_RCT_2_2"}], ["Event 321", [1580, 1660], ["[H][N+]([H])([H])[H]", "[H]N([H])[H]"], ["[H]N([H])[H]", "[H][N+]([H])([H])[H]"], {"rxn_free_energy": 0.005001275257299416, "rxn_barrier": -1.16365737989013, "ts": ["[H+:9]", "[H:5][N:6]([H:7])[H:8]", "[N:1]([H:2])([H:3])[H:4]"], "cat": {}, "energies": [-23.857090999745925, -23.857083029624256, -23.858945424951685], "dir": "SUCCESSFUL_RCTS/PAT2_SIM223_RCT_6_6"}], ["Event 322", [1020, 1100], ["[H]N([H])[H]", "[H][N+]([H])([H])[H]"], ["[H][N+]([H])([H])[H]", "[H]N([H])[H]"], {"rxn_free_energy": 0.011551807518691093, "rxn_barrier": -1.1457484615370748, "ts": ["[H+:4]", "[N:1]([H:2])([H:3])[H:5]", "[N:6]([H:7])([H:8])[H:9]"], "cat": {}, "energies": [-23.857005480728237, -23.85698707156124, -23.858831365961514], "dir": "SUCCESSFUL_RCTS/PAT7_SIM207_RCT_6_6"}], ["Event 323", [1500, 1580], ["O=C=O", "[H]N([H])C(=O)[O-]"], ["[H]N([H])C(=O)OC(=O)[O-]"], {"rxn_free_energy": -5.74775942436396, "rxn_barrier": 3.5421276463856173, "ts": ["[C:1](=[O:2])([O-:3])[O:9][C:7]([N:4]([H:5])[H:6])=[O:8]"], "cat": {}, "energies": [-86.85326749726003, -86.86242722944357, -86.84762269931264], "dir": "SUCCESSFUL_RCTS/PAT21_SIM036_RCT_12_12"}], ["Event 324", [1260, 1340], ["[H]N([H])C(=O)OC(=O)[O-]"], ["[H]N([H])C(=O)OC(=O)[O-]"], {"rxn_free_energy": -0.005546831226009658, "rxn_barrier": 7.457474652491292, "ts": ["[C:1](=[O:2])([O:3][C:5](=[O:6])[O-:7])[N:4]([H:8])[H:9]"], "cat": {}, "energies": [-86.86242052678226, -86.86242936631167, -86.85053616184298], "dir": "SUCCESSFUL_RCTS/PAT45_SIM141_RCT_12_12"}], ["Event 325", [940, 1020], ["[H]N([H])C(=O)OC(=O)[O-]"], ["[H]N([H])C(=O)OC(=O)[O-]"], {"rxn_free_energy": 0.000342708296618909, "rxn_barrier": -0.11994725997474444, "ts": ["[C:1](=[O:2])([O:3][C:5](=[O:8])[O-:9])[N:4]([H:6])[H:7]"], "cat": {}, "energies": [-86.8624171076884, -86.86241656154233, -86.86260825778645], "dir": "SUCCESSFUL_RCTS/PAT45_SIM026_RCT_7_7"}], ["Event 326", [1100, 1180], ["[H]N([H])[H]", "[H][N+]([H])([H])[H]"], ["[H]N([H])[H]", "[H][N+]([H])([H])[H]"], {"rxn_free_energy": 0.03333402667169793, "rxn_barrier": -1.1523671853504351, "ts": ["[H+:6]", "[N:1]([H:2])([H:3])[H:4]", "[N:5]([H:7])([H:8])[H:9]"], "cat": {}, "energies": [-23.857086275628852, -23.857033153927965, -23.858922708578735], "dir": "SUCCESSFUL_RCTS/PAT2_SIM091_RCT_5_5"}], ["Event 327", [1900, 1980], ["[H]N([H])C(=O)OC(=O)[O-]"], ["[H]N([H])C(=O)OC(=O)[O-]"], {"rxn_free_energy": 0.014822013335251684, "rxn_barrier": -0.11356289231611862, "ts": ["[C:1](=[O:2])([O-:3])[O:5][C:4](=[O:6])[N:7]([H:8])[H:9]"], "cat": {}, "energies": [-86.86241176874181, -86.86238814811635, -86.8625927445974], "dir": "SUCCESSFUL_RCTS/PAT24_SIM159_RCT_16_16"}], ["Event 328", [380, 460], ["[H]N([H])C(=O)OC(=O)[O-]"], ["[H]N([H])C(=O)OC(=O)[O-]"], {"rxn_free_energy": 0.0034081641131132163, "rxn_barrier": -0.12087044242014212, "ts": ["[C:1](=[O:2])([O-:3])[O:5][C:4](=[O:6])[N:7]([H:8])[H:9]"], "cat": {}, "energies": [-86.86242803890575, -86.86242260759448, -86.86262066020385], "dir": "SUCCESSFUL_RCTS/PAT20_SIM045_RCT_2_2"}], ["Event 329", [220, 300], ["O=C=O", "[H]N([H])[H]", "[H]N([H])[H]"], ["[H]OC(=O)N([H])[H]", "[H]N([H])[H]"], {"rxn_free_energy": 1.270986130401211, "rxn_barrier": 23.63746856621142, "ts": ["[H+:8]", "[N:1]([H:2])([H:3])[H:4]", "[N:5]([H:6])([H:7])[C:9](=[O:10])[O-:11]"], "cat": {}, "energies": [-61.321141957270086, -61.31911649104857, -61.28347286474589], "dir": "SUCCESSFUL_RCTS/PAT71_SIM217_RCT_2_2"}], ["Event 330", [860, 940], ["[H]N([H])C(=O)[O-]"], ["[H]N([H])C(=O)[O-]"], {"rxn_free_energy": 0.004950605195664096, "rxn_barrier": 10.01839959192188, "ts": ["[N:1]([H:2])([H:3])[C:4](=[O:5])[O-:6]"], "cat": {}, "energies": [-49.01546909108371, -49.01546120171076, -48.99950359037388], "dir": "SUCCESSFUL_RCTS/PAT13_SIM173_RCT_3_3"}], ["Event 331", [1900, 1980], ["[H]OC(=O)N([H])[H]"], ["[H]OC(=O)N([H])[H]"], {"rxn_free_energy": -0.005627318406843984, "rxn_barrier": -0.17666426025517654, "ts": ["[N:1]([H:2])([H:3])[C:4]([O:5][H:6])=[O:7]"], "cat": {}, "energies": [-49.55946894615172, -49.55947791394694, -49.55975048147546], "dir": "SUCCESSFUL_RCTS/PAT17_SIM022_RCT_9_9"}], ["Event 332", [620, 700], ["[H]N([H])C(=O)OC(=O)[O-]"], ["[H]N([H])C(=O)OC(=O)[O-]"], {"rxn_free_energy": -3.859662647840879e-06, "rxn_barrier": -0.12015869361186468, "ts": ["[C:1](=[O:2])([O-:3])[O:4][C:5](=[O:6])[N:7]([H:8])[H:9]"], "cat": {}, "energies": [-86.86238899148428, -86.86238899763511, -86.86258047852675], "dir": "SUCCESSFUL_RCTS/PAT6_SIM054_RCT_8_8"}], ["Event 333", [1740, 1820], ["[H]N([H])C(=O)OC(=O)[O-]"], ["[H]N([H])C(=O)OC(=O)[O-]"], {"rxn_free_energy": 0.001737575731686448, "rxn_barrier": -0.11934570932992408, "ts": ["[C:1](=[O:2])([O:3][C:5](=[O:6])[O-:7])[N:4]([H:8])[H:9]"], "cat": {}, "energies": [-86.86239342260845, -86.8623906535767, -86.86258361406463], "dir": "SUCCESSFUL_RCTS/PAT12_SIM007_RCT_21_21"}], ["Event 334", [780, 860], ["[H]OC(=O)N([H])[H]", "[H]N([H])[H]"], ["[H]OC(=O)N([H])[H]", "[H]N([H])[H]"], {"rxn_free_energy": -0.006101346908346934, "rxn_barrier": -0.3159107273313109, "ts": ["[H:5][O:6][C:7](=[O:8])[N:9]([H:10])[H:11]", "[N:1]([H:2])([H:3])[H:4]"], "cat": {}, "energies": [-61.33203671744659, -61.33204644066211, -61.33254015842987], "dir": "SUCCESSFUL_RCTS/PAT26_SIM026_RCT_5_5"}], ["Event 335", [940, 1020], ["[H]OC(=O)[O-]"], ["[H]OC(=O)[O-]"], {"rxn_free_energy": -0.008134127443015792, "rxn_barrier": 8.900375128375734, "ts": ["[O:1]([H:2])[C:3](=[O:4])[O-:5]"], "cat": {}, "energies": [-54.529816363237316, -54.52982932592824, -54.51563256630188], "dir": "SUCCESSFUL_RCTS/PAT14_SIM008_RCT_10_10"}], ["Event 336", [1260, 1340], ["[H]N([H])C(=O)OC(=O)[O-]"], ["[H]N([H])C(=O)OC(=O)[O-]"], {"rxn_free_energy": 0.004507136408241038, "rxn_barrier": -0.11795989736080113, "ts": ["[N:1]([H:2])([H:3])[C:4](=[O:5])[O:6][C:7](=[O:8])[O-:9]"], "cat": {}, "energies": [-86.86242379478095, -86.86241661212779, -86.8626117777824], "dir": "SUCCESSFUL_RCTS/PAT4_SIM086_RCT_10_10"}], ["Event 337", [700, 780], ["[H]N([H])C(=O)OC(=O)[O-]"], ["[H]N([H])C(=O)OC(=O)[O-]"], {"rxn_free_energy": -0.004901759176553256, "rxn_barrier": 0.32095702301159484, "ts": ["[N:1]([H:2])([H:3])[C:4]([O:5][C:7](=[O:8])[O-:9])=[O:6]"], "cat": {}, "energies": [-86.85280897484817, -86.85281678637924, -86.85229749199787], "dir": "SUCCESSFUL_RCTS/PAT6_SIM243_RCT_3_3"}], ["Event 338", [1180, 1260], ["[H]N([H])C(=O)OC(=O)[O-]"], ["[H]N([H])C(=O)OC(=O)[O-]"], {"rxn_free_energy": 0.002324304280686022, "rxn_barrier": -0.12047756209387757, "ts": ["[C:1](=[O:2])([O:3][C:5](=[O:6])[O-:7])[N:4]([H:8])[H:9]"], "cat": {}, "energies": [-86.86240721225887, -86.86240350820601, -86.86259920745586], "dir": "SUCCESSFUL_RCTS/PAT15_SIM116_RCT_12_12"}], ["Event 339", [540, 620], ["[H]N([H])C(=O)OC(=O)[O-]"], ["[H]N([H])C(=O)OC(=O)[O-]"], {"rxn_free_energy": -0.002904718380003189, "rxn_barrier": 3.266176469061892, "ts": ["[C:1](=[O:2])([O-:3])[O:4][C:5]([N:6]([H:7])[H:8])=[O:9]"], "cat": {}, "energies": [-86.85280951962764, -86.85281414863879, -86.84760448241019], "dir": "SUCCESSFUL_RCTS/PAT3_SIM217_RCT_5_5"}], ["Event 340", [460, 540], ["O=C=O", "[H]N([H])[H]"], ["O=C=O", "[H]N([H])[H]"], {"rxn_free_energy": -0.23640375304006486, "rxn_barrier": 1.856754265214648, "ts": ["[C:1](=[O:2])=[O:3]", "[N:4]([H:5])([H:6])[H:7]"], "cat": {}, "energies": [-49.57188782656191, -49.57226456380945, -49.56892886976774], "dir": "SUCCESSFUL_RCTS/PAT1_SIM001_RCT_1_1"}], ["Event 341", [700, 780], ["[H][N+]([H])([H])[H]", "[H]N([H])[H]"], ["[H]N([H])[H]", "[H][N+]([H])([H])[H]"], {"rxn_free_energy": 0.0032166529616523827, "rxn_barrier": -1.1628028573160671, "ts": ["[H+:3]", "[H:1][N:2]([H:4])[H:5]", "[N:6]([H:7])([H:8])[H:9]"], "cat": {}, "energies": [-23.857094961532464, -23.857089835416794, -23.858948024955772], "dir": "SUCCESSFUL_RCTS/PAT2_SIM211_RCT_9_9"}], ["Event 342", [1740, 1820], ["[H]N([H])C(=O)OC(=O)[O-]"], ["[H]N([H])C(=O)OC(=O)[O-]"], {"rxn_free_energy": 0.0048044677504585145, "rxn_barrier": -0.11732756377823772, "ts": ["[C:1]([O:2][C:5](=[O:6])[O-:7])(=[O:3])[N:4]([H:8])[H:9]"], "cat": {}, "energies": [-86.86241961398672, -86.86241195750101, -86.86260658929007], "dir": "SUCCESSFUL_RCTS/PAT6_SIM139_RCT_7_7"}], ["Event 343", [1660, 1740], ["[H]N([H])C(=O)OC(=O)[O-]"], ["[H]N([H])C(=O)OC(=O)[O-]"], {"rxn_free_energy": 0.0068928883738037005, "rxn_barrier": -0.11509052179857433, "ts": ["[N:1]([H:2])([H:3])[C:4](=[O:5])[O:6][C:8](=[O:7])[O-:9]"], "cat": {}, "energies": [-86.86240312507, -86.86239214043985, -86.86258653538326], "dir": "SUCCESSFUL_RCTS/PAT9_SIM068_RCT_25_25"}], ["Event 344", [1180, 1260], ["[H]OC(=O)[O-]"], ["[H]OC(=O)[O-]"], {"rxn_free_energy": 0.001507730447207898, "rxn_barrier": 8.901966400166298, "ts": ["[O:1]([H:2])[C:3](=[O:4])[O-:5]"], "cat": {}, "energies": [-54.52982843302313, -54.52982603027693, -54.51564210020852], "dir": "SUCCESSFUL_RCTS/PAT10_SIM196_RCT_6_6"}], ["Event 345", [860, 940], ["[H]N([H])C(=O)OC(=O)[O-]"], ["[H]N([H])C(=O)OC(=O)[O-]"], {"rxn_free_energy": -0.00166595195482698, "rxn_barrier": 7.459179033979218, "ts": ["[N:1]([H:2])([H:3])[C:4]([O:5][C:6](=[O:7])[O-:8])=[O:9]"], "cat": {}, "energies": [-86.86239781559411, -86.86240047048493, -86.85051073452202], "dir": "SUCCESSFUL_RCTS/PAT6_SIM112_RCT_9_9"}], ["Event 346", [540, 620], ["O=C=O", "[H]N([H])[H]", "[H]O[H]"], ["[H]OC(=O)O[H]", "[H]N([H])[H]"], {"rxn_free_energy": 2.138322252637212, "rxn_barrier": 29.496086867299127, "ts": ["[N@@+:1]([H:2])([H:3])([H:4])[H:7]", "[O:5]([H:6])[C:8](=[O:9])[O-:10]"], "cat": {}, "energies": [-66.83090477809496, -66.82749710952184, -66.78389928669922], "dir": "SUCCESSFUL_RCTS/PAT32_SIM175_RCT_2_2"}], ["Event 347", [1580, 1660], ["[H]N([H])C(=O)OC(=O)[O-]"], ["[H]N([H])C(=O)OC(=O)[O-]"], {"rxn_free_energy": -0.0014270602064726746, "rxn_barrier": -0.12120447833142549, "ts": ["[N:1]([H:2])([H:3])[C:4]([O:5][C:7](=[O:8])[O-:9])=[O:6]"], "cat": {}, "energies": [-86.86241775827214, -86.8624200324608, -86.86261091189584], "dir": "SUCCESSFUL_RCTS/PAT24_SIM186_RCT_12_12"}], ["Event 348", [620, 700], ["[H]N([H])[H]", "[H][N+]([H])([H])[H]"], ["[H][N+]([H])([H])[H]", "[H]N([H])[H]"], {"rxn_free_energy": 0.004979630991101466, "rxn_barrier": -1.1629895617306143, "ts": ["[H+:9]", "[H:1][N:2]([H:3])[H:4]", "[H:5][N:6]([H:7])[H:8]"], "cat": {}, "energies": [-23.85708157480139, -23.857073639172413, -23.858934935760193], "dir": "SUCCESSFUL_RCTS/PAT7_SIM010_RCT_6_6"}], ["Event 349", [780, 860], ["O=C=O", "[H]N([H])[H]"], ["O=C=O", "[H]N([H])[H]"], {"rxn_free_energy": -0.22554911999805172, "rxn_barrier": 0.001629453635240978, "ts": ["[C:1](=[O:2])=[O:3]", "[N:4]([H:5])([H:6])[H:7]"], "cat": {}, "energies": [-49.57188070765134, -49.57224014676159, -49.57187811092489], "dir": "SUCCESSFUL_RCTS/PAT5_SIM114_RCT_4_4"}], ["Event 350", [1180, 1260], ["[H]N([H])C(=O)OC(=O)[O-]"], ["[H]N([H])C(=O)OC(=O)[O-]"], {"rxn_free_energy": 0.0016468514909202272, "rxn_barrier": 0.3279270115144279, "ts": ["[N:1]([H:2])([H:3])[C:4]([O:5][C:7](=[O:8])[O-:9])=[O:6]"], "cat": {}, "energies": [-86.85281084062231, -86.85280821617033, -86.85228825027372], "dir": "SUCCESSFUL_RCTS/PAT4_SIM126_RCT_9_9"}], ["Event 351", [1100, 1180], ["[H]N([H])C(=O)[O-]"], ["[H]N([H])C(=O)[O-]"], {"rxn_free_energy": -0.006468013428656505, "rxn_barrier": 1.2628829814267586, "ts": ["[N:1]([H:2])([H:3])[C:4](=[O:5])[O-:6]"], "cat": {}, "energies": [-49.01546604921058, -49.01547635675242, -49.013453496312145], "dir": "SUCCESSFUL_RCTS/PAT8_SIM025_RCT_10_10"}], ["Event 352", [620, 700], ["O=C=O", "[H]N([H])[H]"], ["O=C=O", "[H]N([H])[H]"], {"rxn_free_energy": -0.010102735626514332, "rxn_barrier": -0.0031780595699441253, "ts": ["[C:1](=[O:2])=[O:3]", "[N:4]([H:5])([H:6])[H:7]"], "cat": {}, "energies": [-49.571865258747124, -49.571881358647246, -49.571870323359676], "dir": "SUCCESSFUL_RCTS/PAT1_SIM000_RCT_1_1"}], ["Event 353", [1580, 1660], ["[H]N([H])[H]", "[H][N+]([H])([H])[H]"], ["[H][N+]([H])([H])[H]", "[H]N([H])[H]"], {"rxn_free_energy": -0.041684525758886225, "rxn_barrier": -1.2311956846756942, "ts": ["[H+:5]", "[H:6][N:7]([H:8])[H:9]", "[N:1]([H:2])([H:3])[H:4]"], "cat": {}, "energies": [-23.856973790798225, -23.857040220003757, -23.858935846254017], "dir": "SUCCESSFUL_RCTS/PAT2_SIM238_RCT_7_7"}], ["Event 354", [1420, 1500], ["[H]N([H])C(=O)OC(=O)[O-]"], ["[H]N([H])C(=O)OC(=O)[O-]"], {"rxn_free_energy": -0.005677868888991953, "rxn_barrier": 0.3207006689707615, "ts": ["[N:1]([H:2])([H:3])[C:4](=[O:5])[O:6][C:7](=[O:8])[O-:9]"], "cat": {}, "energies": [-86.85280605516341, -86.85281510351679, -86.8522949808435], "dir": "SUCCESSFUL_RCTS/PAT9_SIM062_RCT_12_12"}], ["Event 355", [1340, 1420], ["[H]OC(=O)N([H])[H]", "[H]N([H])[H]"], ["[H]OC(=O)N([H])[H]", "[H]N([H])[H]"], {"rxn_free_energy": -0.005694822874460172, "rxn_barrier": 0.08494094077960736, "ts": ["[C:1]([O:2][H:7])(=[O:3])[N:4]([H:5])[H:6]", "[N:8]([H:9])([H:10])[H:11]"], "cat": {}, "energies": [-61.31909902383257, -61.31910809920412, -61.318963660430676], "dir": "SUCCESSFUL_RCTS/PAT63_SIM099_RCT_13_13"}], ["Event 356", [700, 780], ["[H]OC(=O)[O-]"], ["[H]OC(=O)[O-]"], {"rxn_free_energy": 0.0008711945437531413, "rxn_barrier": 8.904369765988147, "ts": ["[O:1]([H:2])[C:3](=[O:4])[O-:5]"], "cat": {}, "energies": [-54.52982556655295, -54.52982417820175, -54.5156354036916], "dir": "SUCCESSFUL_RCTS/PAT11_SIM192_RCT_7_7"}], ["Event 357", [700, 780], ["[H]OC(=O)[O-]"], ["[H]OC(=O)[O-]"], {"rxn_free_energy": 0.0041726018206891665, "rxn_barrier": 8.906098998268932, "ts": ["[O:1]([H:2])[C:3](=[O:4])[O-:5]"], "cat": {}, "energies": [-54.52982858967874, -54.52982194014588, -54.51563567108191], "dir": "SUCCESSFUL_RCTS/PAT10_SIM228_RCT_5_5"}], ["Event 358", [860, 940], ["O=C=O", "[H]N([H])[H]"], ["O=C=O", "[H]N([H])[H]"], {"rxn_free_energy": 0.008217357276446749, "rxn_barrier": 0.0020990413301381, "ts": ["[C:5](=[O:6])=[O:7]", "[N:1]([H:2])([H:3])[H:4]"], "cat": {}, "energies": [-49.57187980348225, -49.57186670815477, -49.571876458412454], "dir": "SUCCESSFUL_RCTS/PAT0_SIM077_RCT_4_4"}], ["Event 359", [1100, 1180], ["[H]OC(=O)N([H])[H]"], ["[H]OC(=O)N([H])[H]"], {"rxn_free_energy": 0.0023622748999986387, "rxn_barrier": -0.17295062097729064, "ts": ["[N:1]([H:2])([H:3])[C:4](=[O:5])[O:6][H:7]"], "cat": {}, "energies": [-49.55947992365859, -49.55947615909508, -49.55975554086039], "dir": "SUCCESSFUL_RCTS/PAT22_SIM151_RCT_10_10"}], ["Event 360", [620, 700], ["[H]OC(=O)[O-]"], ["[H]OC(=O)[O-]"], {"rxn_free_energy": -0.00022210312629803754, "rxn_barrier": 8.901512031978019, "ts": ["[O:1]([H:2])[C:3](=[O:4])[O-:5]"], "cat": {}, "energies": [-54.52982109551811, -54.52982144946562, -54.51563548679277], "dir": "SUCCESSFUL_RCTS/PAT14_SIM063_RCT_9_9"}], ["Event 361", [1020, 1100], ["[H]N([H])[H]", "[H][N+]([H])([H])[H]"], ["[H][N+]([H])([H])[H]", "[H]N([H])[H]"], {"rxn_free_energy": -0.008577030912554816, "rxn_barrier": -1.1681861625754324, "ts": ["[H+:5]", "[H:6][N:7]([H:8])[H:9]", "[N:1]([H:2])([H:3])[H:4]"], "cat": {}, "energies": [-23.85707403627351, -23.85708770478332, -23.858935678628328], "dir": "SUCCESSFUL_RCTS/PAT2_SIM084_RCT_7_7"}], ["Event 362", [380, 460], ["[H][N+]([H])([H])[H]", "[H]N([H])[H]"], ["[H]N([H])[H]", "[H][N+]([H])([H])[H]"], {"rxn_free_energy": -0.0028350695718840804, "rxn_barrier": -1.169413395060908, "ts": ["[H+:5]", "[H:1][N:2]([H:3])[H:4]", "[N:6]([H:7])([H:8])[H:9]"], "cat": {}, "energies": [-23.8570907956324, -23.857095313649957, -23.858954393726847], "dir": "SUCCESSFUL_RCTS/PAT2_SIM195_RCT_5_5"}], ["Event 363", [1820, 1900], ["[H]OC(=O)[O-]"], ["[H]OC(=O)[O-]"], {"rxn_free_energy": -0.0018717801833720742, "rxn_barrier": 8.900921926048085, "ts": ["[H:1][O:2][C:3](=[O:4])[O-:5]"], "cat": {}, "energies": [-54.52982902195455, -54.529832004856914, -54.51564435363257], "dir": "SUCCESSFUL_RCTS/PAT14_SIM244_RCT_6_6"}], ["Event 364", [460, 540], ["[H]N([H])C(=O)[O-]"], ["[H]N([H])C(=O)[O-]"], {"rxn_free_energy": -0.005893379522510913, "rxn_barrier": 10.012458419903208, "ts": ["[C:1](=[O:2])([O-:3])[N:4]([H:5])[H:6]"], "cat": {}, "energies": [-49.01546494459135, -49.015474336386326, -48.99950891183947], "dir": "SUCCESSFUL_RCTS/PAT8_SIM124_RCT_4_4"}], ["Event 365", [620, 700], ["[H]N([H])C(=O)[O-]"], ["[H]N([H])C(=O)[O-]"], {"rxn_free_energy": -0.0009991448136931426, "rxn_barrier": 1.2687396124488592, "ts": ["[C:1](=[O:2])([O-:3])[N:4]([H:5])[H:6]"], "cat": {}, "energies": [-49.01547533035439, -49.01547692260943, -49.01345344422405], "dir": "SUCCESSFUL_RCTS/PAT13_SIM102_RCT_6_6"}], ["Event 366", [1020, 1100], ["[H]N([H])[H]", "[H][N+]([H])([H])[H]"], ["[H][N+]([H])([H])[H]", "[H]N([H])[H]"], {"rxn_free_energy": -0.04635299636632184, "rxn_barrier": -1.1903325711036785, "ts": ["[H+:5]", "[H:6][N:7]([H:8])[H:9]", "[N:1]([H:2])([H:3])[H:4]"], "cat": {}, "energies": [-23.856961148954603, -23.857035017918363, -23.85885808422201], "dir": "SUCCESSFUL_RCTS/PAT7_SIM100_RCT_6_6"}], ["Event 367", [540, 620], ["[H][N+]([H])([H])[H]", "[H]N([H])[H]"], ["[H]N([H])[H]", "[H][N+]([H])([H])[H]"], {"rxn_free_energy": 0.05786549855405739, "rxn_barrier": -1.1443151665597067, "ts": ["[H+:5]", "[H:1][N:2]([H:3])[H:4]", "[N:6]([H:7])([H:8])[H:9]"], "cat": {}, "energies": [-23.857062632693484, -23.856970417200404, -23.85888623380226], "dir": "SUCCESSFUL_RCTS/PAT2_SIM127_RCT_5_5"}], ["Event 368", [780, 860], ["[H]OC(=O)N([H])[H]", "[H]N([H])[H]"], ["[H]OC(=O)N([H])[H]", "[H]N([H])[H]"], {"rxn_free_energy": -0.007285474262416308, "rxn_barrier": -0.31614967859854426, "ts": ["[N:1]([H:2])([H:3])[C:4](=[O:5])[O:6][H:7]", "[N:8]([H:9])([H:10])[H:11]"], "cat": {}, "energies": [-61.33198549148567, -61.33199710174771, -61.33248931326596], "dir": "SUCCESSFUL_RCTS/PAT26_SIM208_RCT_7_7"}], ["Event 369", [380, 460], ["O=C=O", "[H]N([H])[H]", "[H]O[H]"], ["[H]OC(=O)O[H]", "[H]N([H])[H]"], {"rxn_free_energy": 2.1335195681346133, "rxn_barrier": 23.254626142165396, "ts": ["[C:5](=[O:6])([O-:7])[O:8][H:9]", "[H+:10]", "[N:1]([H:2])([H:3])[H:4]"], "cat": {}, "energies": [-66.83089115806793, -66.8274911431387, -66.79383217007558], "dir": "SUCCESSFUL_RCTS/PAT32_SIM158_RCT_1_1"}], ["Event 370", [1180, 1260], ["[H]N([H])C(=O)[O-]"], ["[H]N([H])C(=O)[O-]"], {"rxn_free_energy": 0.0003475945027619716, "rxn_barrier": 10.02067610345226, "ts": ["[N:1]([H:2])([H:3])[C:4](=[O:5])[O-:6]"], "cat": {}, "energies": [-49.015472023520296, -49.01547146958748, -48.99950289492099], "dir": "SUCCESSFUL_RCTS/PAT8_SIM072_RCT_8_8"}], ["Event 371", [1740, 1820], ["[H]N([H])C(=O)[O-]"], ["[H]N([H])C(=O)[O-]"], {"rxn_free_energy": 0.001857111158390808, "rxn_barrier": 10.024480286086845, "ts": ["[N:1]([H:2])([H:3])[C:4](=[O:5])[O-:6]"], "cat": {}, "energies": [-49.015473922729726, -49.01547096320418, -48.999498731716955], "dir": "SUCCESSFUL_RCTS/PAT13_SIM183_RCT_8_8"}], ["Event 372", [940, 1020], ["[H]OC(=O)O[H]", "[H]N([H])[H]"], ["[H]OC(=O)O[H]", "[H]N([H])[H]"], {"rxn_free_energy": 0.02647363326950793, "rxn_barrier": 0.10644710477274566, "ts": ["[C:1]([O:2][H:6])(=[O:3])[O:4][H:5]", "[H:7][N:8]([H:9])[H:10]"], "cat": {}, "energies": [-66.82750516176088, -66.82746297290558, -66.82733552575154], "dir": "SUCCESSFUL_RCTS/PAT37_SIM249_RCT_4_4"}], ["Event 373", [1260, 1340], ["[H]OC(=O)N([H])[H]", "[H]N([H])[H]"], ["[H]OC(=O)N([H])[H]", "[H]N([H])[H]"], {"rxn_free_energy": -0.0062575785663912245, "rxn_barrier": -0.23619773082786027, "ts": ["[C:1]([O:2][H:5])(=[O:3])[N:4]([H:6])[H:7]", "[N:8]([H:9])([H:10])[H:11]"], "cat": {}, "energies": [-61.31908905180982, -61.3190990239989, -61.31946546073667], "dir": "SUCCESSFUL_RCTS/PAT40_SIM099_RCT_12_12"}], ["Event 374", [1020, 1100], ["[H]OC(=O)N([H])[H]", "[H]N([H])[H]"], ["[H]OC(=O)N([H])[H]", "[H]N([H])[H]"], {"rxn_free_energy": 0.004680954390240658, "rxn_barrier": -0.2308451511654229, "ts": ["[C:5](=[O:6])([O:7][H:9])[N:8]([H:10])[H:11]", "[N:1]([H:2])([H:3])[H:4]"], "cat": {}, "energies": [-61.31910699479548, -61.319099535142875, -61.31947487375569], "dir": "SUCCESSFUL_RCTS/PAT26_SIM231_RCT_2_2"}], ["Event 375", [1420, 1500], ["[H][N+]([H])([H])[H]", "[H]N([H])[H]"], ["[H]N([H])[H]", "[H][N+]([H])([H])[H]"], {"rxn_free_energy": 0.00550572812082508, "rxn_barrier": -1.163721220740896, "ts": ["[H+:4]", "[H:1][N:2]([H:3])[H:5]", "[N:6]([H:7])([H:8])[H:9]"], "cat": {}, "energies": [-23.85706881110166, -23.857060037074888, -23.85892333804534], "dir": "SUCCESSFUL_RCTS/PAT2_SIM043_RCT_5_5"}], ["Event 376", [1660, 1740], ["[H]N([H])C(=O)OC(=O)[O-]"], ["[H]N([H])C(=O)OC(=O)[O-]"], {"rxn_free_energy": 0.0007877220156166374, "rxn_barrier": 2.167682575225061, "ts": ["[C:1](=[O:2])([O-:3])[N:4]([H:8])[H:9]", "[C:5](=[O:6])=[O:7]"], "cat": {}, "energies": [-86.85281106266969, -86.8528098073418, -86.84935660496156], "dir": "SUCCESSFUL_RCTS/PAT15_SIM031_RCT_15_15"}], ["Event 377", [780, 860], ["[H]N([H])C(=O)OC(=O)[O-]"], ["[H]N([H])C(=O)OC(=O)[O-]"], {"rxn_free_energy": 0.0033849437425004683, "rxn_barrier": -0.11702806047178409, "ts": ["[C:1](=[O:2])([O:3][C:5](=[O:8])[O-:9])[N:4]([H:6])[H:7]"], "cat": {}, "energies": [-86.86241696992907, -86.8624115756222, -86.8626034679386], "dir": "SUCCESSFUL_RCTS/PAT3_SIM155_RCT_2_2"}], ["Event 378", [1500, 1580], ["[H]N([H])C(=O)OC(=O)[O-]"], ["[H]N([H])C(=O)OC(=O)[O-]"], {"rxn_free_energy": 0.006960749303727341, "rxn_barrier": -0.1169475030043658, "ts": ["[N:1]([H:2])([H:3])[C:4](=[O:5])[O:6][C:7](=[O:8])[O-:9]"], "cat": {}, "energies": [-86.86241755869189, -86.86240646591735, -86.8626039283236], "dir": "SUCCESSFUL_RCTS/PAT15_SIM012_RCT_9_9"}], ["Event 379", [860, 940], ["[H]N([H])C(=O)OC(=O)[O-]"], ["[H]N([H])C(=O)OC(=O)[O-]"], {"rxn_free_energy": 0.009898315390197724, "rxn_barrier": 7.468596202576733, "ts": ["[C:1](=[O:2])([O-:3])[O:6][C:4](=[O:5])[N:7]([H:8])[H:9]"], "cat": {}, "energies": [-86.8624193924174, -86.86240361828501, -86.85051730397706], "dir": "SUCCESSFUL_RCTS/PAT24_SIM103_RCT_11_11"}], ["Event 380", [300, 380], ["O=C=O", "[H]N([H])[H]"], ["O=C=O", "[H]N([H])[H]"], {"rxn_free_energy": -0.22739577182700435, "rxn_barrier": -0.0008306512767385855, "ts": ["[C:5](=[O:6])=[O:7]", "[N:1]([H:2])([H:3])[H:4]"], "cat": {}, "energies": [-49.571886314975195, -49.572248696942815, -49.57188763871592], "dir": "SUCCESSFUL_RCTS/PAT1_SIM202_RCT_2_2"}], ["Event 381", [780, 860], ["[H]N([H])[H]", "[H][N+]([H])([H])[H]"], ["[H][N+]([H])([H])[H]", "[H]N([H])[H]"], {"rxn_free_energy": 0.00456124802231944, "rxn_barrier": -1.165465820522936, "ts": ["[H+:3]", "[N:1]([H:2])([H:4])[H:5]", "[N:6]([H:7])([H:8])[H:9]"], "cat": {}, "energies": [-23.857094460924912, -23.857087192038513, -23.858951768094], "dir": "SUCCESSFUL_RCTS/PAT2_SIM126_RCT_4_4"}], ["Event 382", [460, 540], ["[H][N+]([H])([H])[H]", "[H]N([H])[H]"], ["[H]N([H])[H]", "[H][N+]([H])([H])[H]"], {"rxn_free_energy": 0.05086203549044273, "rxn_barrier": -1.1495343232115625, "ts": ["[H+:5]", "[H:1][N:2]([H:3])[H:4]", "[N:6]([H:7])([H:8])[H:9]"], "cat": {}, "energies": [-23.85708518912419, -23.857004134475066, -23.85891710757432], "dir": "SUCCESSFUL_RCTS/PAT5_SIM031_RCT_6_6"}], ["Event 383", [60, 140], ["O=C=O", "[H]N([H])[H]"], ["O=C=O", "[H]N([H])[H]"], {"rxn_free_energy": 0.00880338058759054, "rxn_barrier": 0.002424819780565976, "ts": ["[C:1](=[O:2])=[O:3]", "[N:4]([H:5])([H:6])[H:7]"], "cat": {}, "energies": [-49.57188408175851, -49.57187005253381, -49.571880217522356], "dir": "SUCCESSFUL_RCTS/PAT36_SIM088_RCT_1_1"}], ["Event 384", [700, 780], ["[H]N([H])C(=O)OC(=O)[O-]"], ["[H]N([H])C(=O)OC(=O)[O-]"], {"rxn_free_energy": -0.004901819003081016, "rxn_barrier": 0.32133407526642027, "ts": ["[N:1]([H:2])([H:3])[C:4]([O:5][C:7](=[O:8])[O-:9])=[O:6]"], "cat": {}, "energies": [-86.85280897475387, -86.85281678638027, -86.85229689102636], "dir": "SUCCESSFUL_RCTS/PAT3_SIM243_RCT_3_3"}], ["Event 385", [1180, 1260], ["[H]OC(=O)N([H])[H]", "[H]N([H])[H]"], ["[H]OC(=O)N([H])[H]", "[H]N([H])[H]"], {"rxn_free_energy": -0.002028384872167486, "rxn_barrier": 0.4770136331968859, "ts": ["[H:5][O:6][C:7](=[O:8])[N:9]([H:10])[H:11]", "[N:1]([H:2])([H:3])[H:4]"], "cat": {}, "energies": [-61.33203274486643, -61.33203597733683, -61.331272567411986], "dir": "SUCCESSFUL_RCTS/PAT40_SIM151_RCT_12_12"}], ["Event 386", [1180, 1260], ["[H]OC(=O)[O-]"], ["[H]OC(=O)[O-]"], {"rxn_free_energy": 0.0004991245394316266, "rxn_barrier": 8.904014702550471, "ts": ["[O:1]([H:2])[C:3](=[O:4])[O-:5]"], "cat": {}, "energies": [-54.52982745202759, -54.5298266566138, -54.51563785500168], "dir": "SUCCESSFUL_RCTS/PAT14_SIM117_RCT_6_6"}], ["Event 387", [620, 700], ["[H]N([H])C(=O)[O-]"], ["[H]N([H])C(=O)[O-]"], {"rxn_free_energy": 0.004764353381417678, "rxn_barrier": 1.2717195822521956, "ts": ["[C:1](=[O:2])([O-:3])[N:4]([H:5])[H:6]"], "cat": {}, "energies": [-49.015469318713, -49.01546172615427, -49.0134426836495], "dir": "SUCCESSFUL_RCTS/PAT8_SIM198_RCT_12_12"}], ["Event 388", [1340, 1420], ["[H]N([H])C(=O)OC(=O)[O-]"], ["[H]N([H])C(=O)OC(=O)[O-]"], {"rxn_free_energy": 0.0026129052836845264, "rxn_barrier": -0.11958022799005859, "ts": ["[N:1]([H:2])([H:3])[C:4](=[O:5])[O:6][C:7](=[O:8])[O-:9]"], "cat": {}, "energies": [-86.8624270752159, -86.86242291124333, -86.86261764040522], "dir": "SUCCESSFUL_RCTS/PAT6_SIM062_RCT_8_8"}], ["Event 389", [940, 1020], ["O=C=O", "[H]N([H])[H]"], ["O=C=O", "[H]N([H])[H]"], {"rxn_free_energy": 0.010363921071891909, "rxn_barrier": 0.007498285220526079, "ts": ["[C:1](=[O:2])=[O:3]", "[N:4]([H:5])([H:6])[H:7]"], "cat": {}, "energies": [-49.5718758846399, -49.57185936850998, -49.57186393523851], "dir": "SUCCESSFUL_RCTS/PAT1_SIM214_RCT_2_2"}], ["Event 390", [300, 380], ["O=C=O", "[H]N([H])[H]"], ["O=C=O", "[H]N([H])[H]"], {"rxn_free_energy": -1.5656479031417265, "rxn_barrier": 0.24469299939356895, "ts": ["[C:5](=[O:6])=[O:7]", "[N:1]([H:2])([H:3])[H:4]"], "cat": {}, "energies": [-49.56937139568017, -49.57186644017102, -49.56898144854144], "dir": "SUCCESSFUL_RCTS/PAT0_SIM131_RCT_1_1"}], ["Event 391", [1660, 1740], ["[H]N([H])C(=O)OC(=O)[O-]"], ["[H]N([H])C(=O)OC(=O)[O-]"], {"rxn_free_energy": -0.0026642713202741962, "rxn_barrier": -0.12279672117725061, "ts": ["[N:1]([H:2])([H:3])[C:4]([O:5][C:6](=[O:7])[O-:8])=[O:9]"], "cat": {}, "energies": [-86.86242003245752, -86.86242427828793, -86.86261572350789], "dir": "SUCCESSFUL_RCTS/PAT15_SIM186_RCT_13_13"}], ["Event 392", [300, 380], ["[H]N([H])C(=O)OC(=O)[O-]"], ["[H]N([H])C(=O)OC(=O)[O-]"], {"rxn_free_energy": 0.007465090018150847, "rxn_barrier": 3.259137584832629, "ts": ["[N:1]([H:2])([H:3])[C:4](=[O:5])[O:6][C:7](=[O:8])[O-:9]"], "cat": {}, "energies": [-86.85281553260762, -86.8528036361067, -86.84762171268193], "dir": "SUCCESSFUL_RCTS/PAT4_SIM025_RCT_2_2"}], ["Event 393", [860, 940], ["[H]OC(=O)[O-]"], ["[H]OC(=O)[O-]"], {"rxn_free_energy": -0.004099067161882957, "rxn_barrier": 8.893840442531006, "ts": ["[C:1](=[O:2])([O-:3])[O:4][H:5]"], "cat": {}, "energies": [-54.529819135487934, -54.52982566783465, -54.515645752344696], "dir": "SUCCESSFUL_RCTS/PAT14_SIM182_RCT_3_3"}], ["Event 394", [460, 540], ["[H]N([H])[H]", "[H][N+]([H])([H])[H]"], ["[H]N([H])[H]", "[H][N+]([H])([H])[H]"], {"rxn_free_energy": 0.012785113992940706, "rxn_barrier": -1.1662744464882537, "ts": ["[H+:8]", "[N:1]([H:2])([H:3])[H:4]", "[N:5]([H:6])([H:7])[H:9]"], "cat": {}, "energies": [-23.857075149350557, -23.85705477476431, -23.85893374516044], "dir": "SUCCESSFUL_RCTS/PAT2_SIM109_RCT_2_2"}], ["Event 395", [1580, 1660], ["[H]N([H])C(=O)OC(=O)[O-]"], ["[H]N([H])C(=O)OC(=O)[O-]"], {"rxn_free_energy": -0.0026114176550264432, "rxn_barrier": 7.4509817951539725, "ts": ["[N:1]([H:2])([H:3])[C:4](=[O:5])[O:6][C:7](=[O:8])[O-:9]"], "cat": {}, "energies": [-86.86240646591729, -86.86241062751915, -86.85053244811155], "dir": "SUCCESSFUL_RCTS/PAT9_SIM012_RCT_10_10"}], ["Event 396", [700, 780], ["O=C=O", "[H]N([H])[H]", "[H]O[H]"], ["[H]N([H])[H]", "[H]OC(=O)O[H]"], {"rxn_free_energy": 2.127615176259582, "rxn_barrier": 26.621532801237187, "ts": ["[H:3][N@+:7]([H:8])([H:9])[H:10]", "[O:1]([H:2])[C:4](=[O:5])[O-:6]"], "cat": {}, "energies": [-66.83090182893368, -66.8275112233489, -66.7884772782921], "dir": "SUCCESSFUL_RCTS/PAT32_SIM008_RCT_5_5"}], ["Event 397", [1500, 1580], ["[H]OC(=O)N([H])[H]", "[H]N([H])[H]"], ["[H]OC(=O)N([H])[H]", "[H]N([H])[H]"], {"rxn_free_energy": -0.012801324112805098, "rxn_barrier": -0.23386700481280628, "ts": ["[H:1][O:2][C:3]([N:5]([H:4])[H:6])=[O:7]", "[H:8][N:9]([H:10])[H:11]"], "cat": {}, "energies": [-61.31909240763259, -61.31911280805157, -61.319465102272794], "dir": "SUCCESSFUL_RCTS/PAT40_SIM138_RCT_4_4"}], ["Event 398", [1180, 1260], ["[H]N([H])C(=O)OC(=O)[O-]"], ["[H]N([H])C(=O)OC(=O)[O-]"], {"rxn_free_energy": -0.009023761790672382, "rxn_barrier": -0.12177219104220745, "ts": ["[N:1]([H:2])([H:3])[C:4](=[O:5])[O:6][C:7](=[O:8])[O-:9]"], "cat": {}, "energies": [-86.86240941445475, -86.86242379488287, -86.86260347279557], "dir": "SUCCESSFUL_RCTS/PAT3_SIM086_RCT_9_9"}], ["Event 399", [1500, 1580], ["O=C=O", "[H]N([H])[H]"], ["O=C=O", "[H]N([H])[H]"], {"rxn_free_energy": -0.22421467670059653, "rxn_barrier": -0.00039717951637203443, "ts": ["[C:1](=[O:2])=[O:3]", "[N:4]([H:5])([H:6])[H:7]"], "cat": {}, "energies": [-49.571853102709085, -49.572210415226635, -49.57185373566146], "dir": "SUCCESSFUL_RCTS/PAT0_SIM029_RCT_1_1"}], ["Event 400", [540, 620], ["[H]OC(=O)N([H])[H]", "[H]N([H])[H]"], ["[H]OC(=O)N([H])[H]", "[H]N([H])[H]"], {"rxn_free_energy": -0.003807950894355287, "rxn_barrier": -0.2334799088441176, "ts": ["[C:1]([O:2][H:5])(=[O:3])[N:4]([H:6])[H:7]", "[N:8]([H:9])([H:10])[H:11]"], "cat": {}, "energies": [-61.31911399369868, -61.31912006211731, -61.31948607145583], "dir": "SUCCESSFUL_RCTS/PAT40_SIM198_RCT_9_9"}], ["Event 401", [1020, 1100], ["[H]N([H])C(=O)OC(=O)[O-]"], ["[H]N([H])C(=O)OC(=O)[O-]"], {"rxn_free_energy": -0.00859867502269907, "rxn_barrier": -0.12584043997146035, "ts": ["[C:1](=[O:2])([O-:3])[O:4][C:5]([N:6]([H:7])[H:8])=[O:9]"], "cat": {}, "energies": [-86.86239385772433, -86.86240756072658, -86.86259439929938], "dir": "SUCCESSFUL_RCTS/PAT4_SIM012_RCT_7_7"}], ["Event 402", [60, 140], ["O=C=O", "[H]N([H])[H]"], ["O=C=O", "[H]N([H])[H]"], {"rxn_free_energy": -0.017420844760452043, "rxn_barrier": -0.012418118201565265, "ts": ["[C:1](=[O:2])=[O:3]", "[N:4]([H:5])([H:6])[H:7]"], "cat": {}, "energies": [-49.571855490618915, -49.571883252788595, -49.57187528035411], "dir": "SUCCESSFUL_RCTS/PAT0_SIM004_RCT_1_1"}], ["Event 403", [860, 940], ["[H]N([H])[H]", "[H]OC(=O)O[H]"], ["[H]N([H])[H]", "[H]OC(=O)O[H]"], {"rxn_free_energy": 0.014423027278891668, "rxn_barrier": 0.09668563803032504, "ts": ["[N:7]([H:8])([H:9])[H:10]", "[O:1]([H:2])[C:3]([O:4][H:5])=[O:6]"], "cat": {}, "energies": [-66.82749333255443, -66.82747034776028, -66.827339252593], "dir": "SUCCESSFUL_RCTS/PAT62_SIM008_RCT_9_9"}], ["Event 404", [540, 620], ["O=C=O", "[H]N([H])[H]"], ["O=C=O", "[H]N([H])[H]"], {"rxn_free_energy": -0.002207699814342, "rxn_barrier": -0.0027214911404990477, "ts": ["[C:5](=[O:6])=[O:7]", "[N:1]([H:2])([H:3])[H:4]"], "cat": {}, "energies": [-49.57185444031268, -49.57185795854257, -49.571858777329616], "dir": "SUCCESSFUL_RCTS/PAT7_SIM022_RCT_1_1"}], ["Event 405", [700, 780], ["[H]N([H])C(=O)OC(=O)[O-]"], ["[H]N([H])C(=O)OC(=O)[O-]"], {"rxn_free_energy": 0.001463404995975438, "rxn_barrier": -0.12051275298669445, "ts": ["[N:1]([H:2])([H:3])[C:4]([O:5][C:7](=[O:8])[O-:9])=[O:6]"], "cat": {}, "energies": [-86.86241343886655, -86.86241110675819, -86.86260549014438], "dir": "SUCCESSFUL_RCTS/PAT6_SIM195_RCT_9_9"}], ["Event 406", [1260, 1340], ["[H]N([H])C(=O)OC(=O)[O-]"], ["[H]N([H])C(=O)OC(=O)[O-]"], {"rxn_free_energy": 6.043711485040308, "rxn_barrier": 6.366424656170712, "ts": ["[C:1](=[O:2])([O:3][C:5](=[O:8])[O-:9])[N:4]([H:6])[H:7]"], "cat": {}, "energies": [-86.86241569020328, -86.85278432352449, -86.85227004204515], "dir": "SUCCESSFUL_RCTS/PAT15_SIM155_RCT_12_12"}], ["Event 407", [1260, 1340], ["[H]OC(=O)[O-]"], ["[H]OC(=O)[O-]"], {"rxn_free_energy": 0.00010577663171185493, "rxn_barrier": 8.89771708277301, "ts": ["[O:1]([H:2])[C:3](=[O:4])[O-:5]"], "cat": {}, "energies": [-54.5298242440934, -54.529824075525866, -54.51564468306696], "dir": "SUCCESSFUL_RCTS/PAT14_SIM134_RCT_12_12"}], ["Event 408", [1820, 1900], ["[H]N([H])C(=O)OC(=O)[O-]"], ["[H]N([H])C(=O)OC(=O)[O-]"], {"rxn_free_energy": -0.0007412703060457631, "rxn_barrier": -0.12489443115981756, "ts": ["[C:1](=[O:2])([O:3][C:7](=[O:8])[O-:9])[N:4]([H:5])[H:6]"], "cat": {}, "energies": [-86.8624204063755, -86.86242158767712, -86.862619440374], "dir": "SUCCESSFUL_RCTS/PAT24_SIM141_RCT_15_15"}], ["Event 409", [940, 1020], ["[H]OC(=O)[O-]"], ["[H]OC(=O)[O-]"], {"rxn_free_energy": 0.0006660340778837864, "rxn_barrier": 8.899143371860216, "ts": ["[O:1]=[C:2]([O-:3])[O:4][H:5]"], "cat": {}, "energies": [-54.52982591214623, -54.529824850742415, -54.51564407816], "dir": "SUCCESSFUL_RCTS/PAT14_SIM206_RCT_5_5"}], ["Event 410", [940, 1020], ["[H]N([H])C(=O)OC(=O)[O-]"], ["[H]N([H])C(=O)OC(=O)[O-]"], {"rxn_free_energy": 0.003740132152433262, "rxn_barrier": -0.11899119657006661, "ts": ["[C:1](=[O:2])([O-:3])[O:4][C:5](=[O:7])[N:8]([H:6])[H:9]"], "cat": {}, "energies": [-86.86241954829438, -86.86241358795291, -86.8626091747927], "dir": "SUCCESSFUL_RCTS/PAT3_SIM245_RCT_2_2"}], ["Event 411", [460, 540], ["O=C=O", "[H]N([H])[H]"], ["O=C=O", "[H]N([H])[H]"], {"rxn_free_energy": -0.23396447361398875, "rxn_barrier": -0.0010936576235027076, "ts": ["[C:1](=[O:2])=[O:3]", "[N:4]([H:5])([H:6])[H:7]"], "cat": {}, "energies": [-49.57188297017079, -49.57225582013902, -49.57188471304313], "dir": "SUCCESSFUL_RCTS/PAT1_SIM151_RCT_1_1"}], ["Event 412", [300, 380], ["[H]OC(=O)N([H])[H]", "[H]N([H])[H]"], ["[H]OC(=O)N([H])[H]", "[H]N([H])[H]"], {"rxn_free_energy": 0.0012902864733862318, "rxn_barrier": -0.2314847460333955, "ts": ["[H:1][O:2][C:3]([N:4]([H:5])[H:6])=[O:7]", "[N:8]([H:9])([H:10])[H:11]"], "cat": {}, "energies": [-61.31911649003266, -61.31911443380907, -61.319485388262684], "dir": "SUCCESSFUL_RCTS/PAT40_SIM217_RCT_3_3"}], ["Event 413", [460, 540], ["O=C=O", "[H]N([H])[H]"], ["O=C=O", "[H]N([H])[H]"], {"rxn_free_energy": -0.22953830220070096, "rxn_barrier": -0.001730955314213425, "ts": ["[C:1](=[O:2])=[O:3]", "[N:4]([H:5])([H:6])[H:7]"], "cat": {}, "energies": [-49.57185899161063, -49.57222478795296, -49.57186175009197], "dir": "SUCCESSFUL_RCTS/PAT1_SIM166_RCT_1_1"}], ["Event 414", [1740, 1820], ["[H]N([H])C(=O)OC(=O)[O-]"], ["[H]N([H])C(=O)OC(=O)[O-]"], {"rxn_free_energy": 0.0006778392678866965, "rxn_barrier": -0.12037015118316298, "ts": ["[C:1](=[O:2])([O:3][C:5](=[O:6])[O-:7])[N:4]([H:8])[H:9]"], "cat": {}, "energies": [-86.8624248677577, -86.86242378754092, -86.86261669178273], "dir": "SUCCESSFUL_RCTS/PAT3_SIM087_RCT_13_13"}], ["Event 415", [1020, 1100], ["O=C=O", "[H]O[H]"], ["[H]OC(=O)O[H]"], {"rxn_free_energy": 2.1294774497990265, "rxn_barrier": 29.49096593924268, "ts": ["[H:2][N@+:7]([H:8])([H:9])[H:10]", "[O:1]([H:3])[C:4](=[O:5])[O-:6]"], "cat": {"[H]N([H])[H]": 1}, "energies": [-66.83090402917307, -66.82751045583589, -66.78390669857984], "dir": "SUCCESSFUL_RCTS/PAT32_SIM048_RCT_2_2"}], ["Event 416", [460, 540], ["O=C=O", "[H]N([H])[H]"], ["O=C=O", "[H]N([H])[H]"], {"rxn_free_energy": -0.0021312419354386947, "rxn_barrier": -0.002028389709832013, "ts": ["[C:1](=[O:2])=[O:3]", "[N:4]([H:5])([H:6])[H:7]"], "cat": {}, "energies": [-49.57187736194545, -49.5718807583307, -49.571880594423554], "dir": "SUCCESSFUL_RCTS/PAT1_SIM076_RCT_1_1"}], ["Event 417", [540, 620], ["O=C=O", "[H]N([H])C(=O)[O-]"], ["[H]N([H])C(=O)OC(=O)[O-]"], {"rxn_free_energy": -5.7215162876801715, "rxn_barrier": 3.5596726694466203, "ts": ["[N:1]([H:2])([H:3])[C:4]([O:5][C:7](=[O:8])[O-:9])=[O:6]"], "cat": {}, "energies": [-86.85328615559092, -86.86240406624263, -86.84761339758109], "dir": "SUCCESSFUL_RCTS/PAT21_SIM226_RCT_3_3"}], ["Event 418", [460, 540], ["O=C=O", "[H]N([H])[H]", "[H]N([H])[H]"], ["[H]OC(=O)N([H])[H]", "[H]N([H])[H]"], {"rxn_free_energy": 1.2639446974673414, "rxn_barrier": 23.624897572340014, "ts": ["[C:5](=[O:6])([O-:7])[N:8]([H:9])[H:11]", "[H+:10]", "[N:1]([H:2])([H:3])[H:4]"], "cat": {}, "energies": [-61.32112170117502, -61.31910745630692, -61.28347264201141], "dir": "SUCCESSFUL_RCTS/PAT71_SIM192_RCT_3_3"}], ["Event 419", [1340, 1420], ["[H]OC(=O)O[H]", "[H]N([H])[H]"], ["[H]OC(=O)O[H]", "[H]N([H])[H]"], {"rxn_free_energy": 0.001806463905117596, "rxn_barrier": 0.0915460565190919, "ts": ["[C:5](=[O:6])([O:7][H:9])[O:8][H:10]", "[N:1]([H:2])([H:3])[H:4]"], "cat": {}, "energies": [-66.82751125938422, -66.82750838057105, -66.82736536995179], "dir": "SUCCESSFUL_RCTS/PAT62_SIM076_RCT_8_8"}], ["Event 420", [1100, 1180], ["[H]OC(=O)N([H])[H]", "[H]N([H])[H]"], ["[H]OC(=O)N([H])[H]", "[H]N([H])[H]"], {"rxn_free_energy": 0.004331771501638137, "rxn_barrier": -0.3117894872089187, "ts": ["[H:5][O:11][C:9]([N:6]([H:7])[H:8])=[O:10]", "[N:1]([H:2])([H:3])[H:4]"], "cat": {}, "energies": [-61.33203306715628, -61.33202616396777, -61.33252994045762], "dir": "SUCCESSFUL_RCTS/PAT23_SIM183_RCT_7_7"}], ["Event 421", [860, 940], ["[H]N([H])C(=O)OC(=O)[O-]"], ["[H]N([H])C(=O)OC(=O)[O-]"], {"rxn_free_energy": -0.0016335832261933803, "rxn_barrier": -0.120856338759861, "ts": ["[N:1]([H:2])([H:3])[C:4]([O:5][C:6](=[O:7])[O-:8])=[O:9]"], "cat": {}, "energies": [-86.86240786378946, -86.8624104670969, -86.86260046261171], "dir": "SUCCESSFUL_RCTS/PAT9_SIM226_RCT_8_8"}], ["Event 422", [460, 540], ["[H]OC(=O)[O-]"], ["[H]OC(=O)[O-]"], {"rxn_free_energy": 0.0013310174328670713, "rxn_barrier": 8.90570693363533, "ts": ["[C:1](=[O:2])([O-:3])[O:4][H:5]"], "cat": {}, "energies": [-54.529825799798246, -54.52982367866507, -54.51563350600262], "dir": "SUCCESSFUL_RCTS/PAT14_SIM120_RCT_2_2"}], ["Event 423", [1420, 1500], ["[H]N([H])C(=O)[O-]"], ["[H]N([H])C(=O)[O-]"], {"rxn_free_energy": 0.0025932938598541783, "rxn_barrier": 10.019768302399124, "ts": ["[C:1](=[O:2])([O-:3])[N:4]([H:5])[H:6]"], "cat": {}, "energies": [-49.01547583352347, -49.01547170080401, -48.99950815161215], "dir": "SUCCESSFUL_RCTS/PAT8_SIM213_RCT_5_5"}], ["Event 424", [860, 940], ["[H]N([H])[H]", "[H][N+]([H])([H])[H]"], ["[H][N+]([H])([H])[H]", "[H]N([H])[H]"], {"rxn_free_energy": -0.02575314169790811, "rxn_barrier": 0.06951052619171634, "ts": ["[H:5][N@@+:7]([H:6])([H:8])[H:9]", "[N:1]([H:2])([H:3])[H:4]"], "cat": {}, "energies": [-23.85702390823816, -23.85706494890521, -23.856913135020832], "dir": "SUCCESSFUL_RCTS/PAT2_SIM045_RCT_10_10"}], ["Event 425", [1420, 1500], ["[H]OC(=O)N([H])[H]"], ["[H]OC(=O)N([H])[H]"], {"rxn_free_energy": 0.006882469569280616, "rxn_barrier": -0.16786966381857749, "ts": ["[C:1]([O:2][H:5])(=[O:3])[N:4]([H:6])[H:7]"], "cat": {}, "energies": [-49.55947741646452, -49.55946644843796, -49.55974493656214], "dir": "SUCCESSFUL_RCTS/PAT19_SIM078_RCT_14_14"}], ["Event 426", [1500, 1580], ["O=C=O", "[H]N([H])[H]", "[H]N([H])[H]"], ["[H]OC(=O)N([H])[H]", "[H]N([H])[H]"], {"rxn_free_energy": -6.862720920820096, "rxn_barrier": 23.621608098132395, "ts": ["[H+:6]", "[N:1]([H:2])([H:3])[H:4]", "[N:5]([H:7])([H:8])[C:9](=[O:10])[O-:11]"], "cat": {}, "energies": [-61.32109866693957, -61.33203522169838, -61.283454849940874], "dir": "SUCCESSFUL_RCTS/PAT71_SIM163_RCT_3_3"}], ["Event 427", [860, 940], ["[H]N([H])C(=O)OC(=O)[O-]"], ["[H]N([H])C(=O)OC(=O)[O-]"], {"rxn_free_energy": -0.005887009874407455, "rxn_barrier": -0.1230269277706185, "ts": ["[C:1](=[O:2])([O-:3])[O:4][C:5]([N:6]([H:7])[H:8])=[O:9]"], "cat": {}, "energies": [-86.86240973595343, -86.86241911759763, -86.86260579386514], "dir": "SUCCESSFUL_RCTS/PAT15_SIM018_RCT_6_6"}], ["Event 428", [1900, 1980], ["O=C=O", "[H]N([H])C(=O)[O-]"], ["[H]N([H])C(=O)OC(=O)[O-]"], {"rxn_free_energy": 0.2925074393348159, "rxn_barrier": 0.5914819789879942, "ts": ["[C:7](=[O:8])=[O:9]", "[N:1]([H:2])([H:3])[C:4](=[O:5])[O-:6]"], "cat": {}, "energies": [-86.8532808598578, -86.8528147147727, -86.85233826360091], "dir": "SUCCESSFUL_RCTS/PAT24_SIM126_RCT_12_12"}], ["Event 429", [780, 860], ["[H]OC(=O)[O-]"], ["[H]OC(=O)[O-]"], {"rxn_free_energy": 0.003587765855225996, "rxn_barrier": 8.900353932066123, "ts": ["[O:1]=[C:2]([O-:3])[O:4][H:5]"], "cat": {}, "energies": [-54.5298289706482, -54.529823253120384, -54.51564520749158], "dir": "SUCCESSFUL_RCTS/PAT10_SIM094_RCT_4_4"}], ["Event 430", [1900, 1980], ["[H]OC(=O)N([H])[H]"], ["[H]OC(=O)N([H])[H]"], {"rxn_free_energy": -0.00662901218374693, "rxn_barrier": -0.23232326521638155, "ts": ["[C:1](=[O:2])([O:3][H:5])[N:4]([H:6])[H:7]"], "cat": {}, "energies": [-49.57198637531341, -49.571996939425745, -49.57235660982259], "dir": "SUCCESSFUL_RCTS/PAT22_SIM219_RCT_11_11"}], ["Event 431", [540, 620], ["O=C=O", "[H]O[H]"], ["[H]OC(=O)O[H]"], {"rxn_free_energy": 2.117559064206801, "rxn_barrier": 29.48716433784321, "ts": ["[H:2][N@+:7]([H:8])([H:9])[H:10]", "[O:1]([H:3])[C:4](=[O:5])[O-:6]"], "cat": {"[H]N([H])[H]": 1}, "energies": [-66.8308675099644, -66.8274929299796, -66.78387623767114], "dir": "SUCCESSFUL_RCTS/PAT32_SIM038_RCT_1_1"}], ["Event 432", [460, 540], ["[H]OC(=O)[O-]"], ["[H]OC(=O)[O-]"], {"rxn_free_energy": -0.0051415697289321615, "rxn_barrier": 8.895446508283142, "ts": ["[C:1](=[O:2])([O-:3])[O:4][H:5]"], "cat": {}, "energies": [-54.52981839221941, -54.52982658591686, -54.515642449621076], "dir": "SUCCESSFUL_RCTS/PAT14_SIM207_RCT_4_4"}], ["Event 433", [460, 540], ["O=C=O", "[H]N([H])[H]"], ["O=C=O", "[H]N([H])[H]"], {"rxn_free_energy": -0.003703750431709047, "rxn_barrier": -0.003216425798748105, "ts": ["[C:1](=[O:2])=[O:3]", "[N:4]([H:5])([H:6])[H:7]"], "cat": {}, "energies": [-49.571881260842744, -49.57188716320565, -49.571886386596404], "dir": "SUCCESSFUL_RCTS/PAT0_SIM234_RCT_3_3"}], ["Event 434", [1900, 1980], ["[H]N([H])C(=O)OC(=O)[O-]"], ["[H]N([H])C(=O)OC(=O)[O-]"], {"rxn_free_energy": -0.0023686294688565397, "rxn_barrier": -0.12245729369108152, "ts": ["[C:1]([O:2][C:5](=[O:6])[O-:7])(=[O:3])[N:4]([H:8])[H:9]"], "cat": {}, "energies": [-86.86240550103693, -86.8624092757272, -86.86260065116959], "dir": "SUCCESSFUL_RCTS/PAT45_SIM035_RCT_16_16"}], ["Event 435", [860, 940], ["[H]OC(=O)[O-]"], ["[H]OC(=O)[O-]"], {"rxn_free_energy": -0.0019441276124232659, "rxn_barrier": 8.897871686412035, "ts": ["[O:1]([H:2])[C:3](=[O:4])[O-:5]"], "cat": {}, "energies": [-54.52981842675306, -54.52982152494958, -54.5156386193475], "dir": "SUCCESSFUL_RCTS/PAT10_SIM033_RCT_7_7"}], ["Event 436", [540, 620], ["O=C=O", "[H]N([H])[H]"], ["O=C=O", "[H]N([H])[H]"], {"rxn_free_energy": -0.0017403106886066057, "rxn_barrier": -0.0017830053698151148, "ts": ["[C:5](=[O:6])=[O:7]", "[N:1]([H:2])([H:3])[H:4]"], "cat": {}, "energies": [-49.57185444042552, -49.57185721381575, -49.571857281854754], "dir": "SUCCESSFUL_RCTS/PAT1_SIM022_RCT_1_1"}], ["Event 437", [540, 620], ["[H]OC(=O)[O-]"], ["[H]OC(=O)[O-]"], {"rxn_free_energy": 0.0015389034656828572, "rxn_barrier": 8.90550898686741, "ts": ["[C:1](=[O:2])([O-:3])[O:4][H:5]"], "cat": {}, "energies": [-54.52982367856506, -54.52982122614098, -54.51563170022094], "dir": "SUCCESSFUL_RCTS/PAT10_SIM120_RCT_4_4"}], ["Event 438", [300, 380], ["O=C=O", "[H]N([H])[H]"], ["O=C=O", "[H]N([H])[H]"], {"rxn_free_energy": 0.0009871831464215077, "rxn_barrier": 0.003599318287289407, "ts": ["[C:1](=[O:2])=[O:3]", "[N:4]([H:5])([H:6])[H:7]"], "cat": {}, "energies": [-49.57188407104701, -49.5718824978543, -49.571878335109034], "dir": "SUCCESSFUL_RCTS/PAT7_SIM031_RCT_4_4"}], ["Event 439", [1020, 1100], ["[H]OC(=O)N([H])[H]"], ["[H]OC(=O)N([H])[H]"], {"rxn_free_energy": -0.0030216298396335333, "rxn_barrier": -0.17678254290511555, "ts": ["[N:1]([H:2])([H:3])[C:4](=[O:5])[O:6][H:7]"], "cat": {}, "energies": [-49.55947510833526, -49.5594799236586, -49.55975683215635], "dir": "SUCCESSFUL_RCTS/PAT19_SIM151_RCT_8_8"}], ["Event 440", [1740, 1820], ["[H]N([H])[H]", "[H][N+]([H])([H])[H]"], ["[H][N+]([H])([H])[H]", "[H]N([H])[H]"], {"rxn_free_energy": 0.0011561701429925009, "rxn_barrier": 9.313186073285438, "ts": ["[H:3][N@+:6]([H:7])([H:8])[H:9]", "[N:1]([H:2])([H:4])[H:5]"], "cat": {}, "energies": [-23.857083462510328, -23.857081620016917, -23.84224180267239], "dir": "SUCCESSFUL_RCTS/PAT5_SIM119_RCT_6_6"}], ["Event 441", [540, 620], ["[H]N([H])C(=O)[O-]"], ["[H]N([H])C(=O)[O-]"], {"rxn_free_energy": -0.004503999452545401, "rxn_barrier": 10.017314690404291, "ts": ["[C:1](=[O:2])([O-:3])[N:4]([H:5])[H:6]"], "cat": {}, "energies": [-49.01546817936856, -49.015475357022616, -48.999504407577184], "dir": "SUCCESSFUL_RCTS/PAT13_SIM170_RCT_5_5"}], ["Event 442", [1340, 1420], ["[H]OC(=O)N([H])[H]", "[H]N([H])[H]"], ["[H]OC(=O)N([H])[H]", "[H]N([H])[H]"], {"rxn_free_energy": -0.0022524136609264646, "rxn_barrier": -0.31419105798078967, "ts": ["[C:1](=[O:2])([O:3][H:7])[N:4]([H:5])[H:6]", "[N:8]([H:9])([H:10])[H:11]"], "cat": {}, "energies": [-61.33203410068538, -61.33203769017206, -61.332534801172834], "dir": "SUCCESSFUL_RCTS/PAT36_SIM088_RCT_5_5"}], ["Event 443", [1580, 1660], ["[H]OC(=O)O[H]", "[H]N([H])[H]"], ["[H]OC(=O)O[H]", "[H]N([H])[H]"], {"rxn_free_energy": -8.849148306185555, "rxn_barrier": 2.283299982280249, "ts": ["[C:5]([O:6][H:9])(=[O:7])[O:8][H:10]", "[N:1]([H:2])([H:3])[H:4]"], "cat": {}, "energies": [-66.81550084157806, -66.82960300253376, -66.8118621339029], "dir": "SUCCESSFUL_RCTS/PAT30_SIM121_RCT_6_6"}], ["Event 444", [1740, 1820], ["[H]N([H])[H]", "[H][N+]([H])([H])[H]"], ["[H]N([H])[H]", "[H][N+]([H])([H])[H]"], {"rxn_free_energy": 0.004202677474043704, "rxn_barrier": -1.1638834594139273, "ts": ["[H+:6]", "[N:1]([H:2])([H:3])[H:4]", "[N:5]([H:7])([H:8])[H:9]"], "cat": {}, "energies": [-23.857081133890997, -23.857074436429034, -23.85893591938113], "dir": "SUCCESSFUL_RCTS/PAT5_SIM111_RCT_10_10"}], ["Event 445", [1100, 1180], ["[H]N([H])[H]", "[H]OC(=O)N([H])[H]"], ["[H]N([H])[H]", "[H]OC(=O)N([H])[H]"], {"rxn_free_energy": 0.0004301622984584342, "rxn_barrier": -0.2326893011995095, "ts": ["[H:8][N:9]([H:10])[H:11]", "[N:1]([H:2])([H:3])[C:4]([O:5][H:7])=[O:6]"], "cat": {}, "energies": [-61.319121751757876, -61.31912106624355, -61.31949256958855], "dir": "SUCCESSFUL_RCTS/PAT26_SIM057_RCT_3_3"}], ["Event 446", [300, 380], ["[H][N+]([H])([H])[H]", "[H]N([H])[H]"], ["[H]N([H])[H]", "[H][N+]([H])([H])[H]"], {"rxn_free_energy": -0.006703158697878188, "rxn_barrier": -1.1717863767536054, "ts": ["[H+:9]", "[H:5][N:6]([H:7])[H:8]", "[N:1]([H:2])([H:3])[H:4]"], "cat": {}, "energies": [-23.85706119663086, -23.857071878904407, -23.85892857635136], "dir": "SUCCESSFUL_RCTS/PAT5_SIM108_RCT_4_4"}], ["Event 447", [1020, 1100], ["[H]N([H])[H]", "[H][N+]([H])([H])[H]"], ["[H][N+]([H])([H])[H]", "[H]N([H])[H]"], {"rxn_free_energy": -0.046355008647500535, "rxn_barrier": -1.1903621537990177, "ts": ["[H+:5]", "[H:6][N:7]([H:8])[H:9]", "[N:1]([H:2])([H:3])[H:4]"], "cat": {}, "energies": [-23.856961148459327, -23.857035020629894, -23.858858130870246], "dir": "SUCCESSFUL_RCTS/PAT5_SIM100_RCT_6_6"}], ["Event 448", [1020, 1100], ["[H]OC(=O)OC(=O)[O-]"], ["[H]OC(=O)OC(=O)[O-]"], {"rxn_free_energy": 0.004706130193900563, "rxn_barrier": 11.010447767870817, "ts": ["[C:6](=[O:7])=[O:8]", "[O:1]([H:2])[C:3](=[O:4])[O-:5]"], "cat": {}, "energies": [-92.37976706735436, -92.37975956758115, -92.3622206209344], "dir": "SUCCESSFUL_RCTS/PAT38_SIM232_RCT_5_5"}], ["Event 449", [1660, 1740], ["[H]N([H])C(=O)OC(=O)[O-]"], ["[H]N([H])C(=O)OC(=O)[O-]"], {"rxn_free_energy": 0.0007877856231024794, "rxn_barrier": 3.265938890634678, "ts": ["[C:1](=[O:2])([O:3][C:5](=[O:6])[O-:7])[N:4]([H:8])[H:9]"], "cat": {}, "energies": [-86.85281106267522, -86.85280980724596, -86.847606404067], "dir": "SUCCESSFUL_RCTS/PAT12_SIM031_RCT_15_15"}], ["Event 450", [1180, 1260], ["[H]OC(=O)N([H])[H]", "[H]N([H])[H]"], ["[H]OC(=O)N([H])[H]", "[H]N([H])[H]"], {"rxn_free_energy": -0.012687097797755656, "rxn_barrier": -0.238837866660823, "ts": ["[H:1][O:2][C:3]([N:5]([H:4])[H:6])=[O:7]", "[H:8][N:9]([H:10])[H:11]"], "cat": {}, "energies": [-61.31906508793169, -61.319085306317575, -61.31944570422621], "dir": "SUCCESSFUL_RCTS/PAT40_SIM123_RCT_4_4"}], ["Event 451", [780, 860], ["[H]OC(=O)[O-]"], ["[H]OC(=O)[O-]"], {"rxn_free_energy": 0.00358776586414335, "rxn_barrier": 8.900353994558941, "ts": ["[O:1]=[C:2]([O-:3])[O:4][H:5]"], "cat": {}, "energies": [-54.529828970648204, -54.52982325312038, -54.515645207392], "dir": "SUCCESSFUL_RCTS/PAT14_SIM094_RCT_4_4"}], ["Event 452", [860, 940], ["[H]N([H])[H]", "[H][N+]([H])([H])[H]"], ["[H][N+]([H])([H])[H]", "[H]N([H])[H]"], {"rxn_free_energy": -0.018839343054228786, "rxn_barrier": -1.1712552422975704, "ts": ["[H+:4]", "[N:1]([H:2])([H:3])[H:5]", "[N:6]([H:7])([H:8])[H:9]"], "cat": {}, "energies": [-23.856993374838602, -23.857023397552524, -23.858859908133738], "dir": "SUCCESSFUL_RCTS/PAT2_SIM012_RCT_4_4"}], ["Event 453", [1180, 1260], ["[H]OC(=O)[O-]"], ["[H]OC(=O)[O-]"], {"rxn_free_energy": 0.00197366439899497, "rxn_barrier": 8.902210714468426, "ts": ["[O:1]([H:2])[C:3](=[O:4])[O-:5]"], "cat": {}, "energies": [-54.529819957104934, -54.52981681183806, -54.515633234946684], "dir": "SUCCESSFUL_RCTS/PAT14_SIM199_RCT_4_4"}], ["Event 454", [1580, 1660], ["[H]OC(=O)N([H])[H]", "[H]N([H])[H]"], ["[H]OC(=O)N([H])[H]", "[H]N([H])[H]"], {"rxn_free_energy": 0.004743206723635098, "rxn_barrier": 0.09118991037642576, "ts": ["[H:5][O:8][C:6](=[O:7])[N:9]([H:10])[H:11]", "[N:1]([H:2])([H:3])[H:4]"], "cat": {}, "energies": [-61.319096968499096, -61.31908940964006, -61.318951646627525], "dir": "SUCCESSFUL_RCTS/PAT23_SIM155_RCT_19_19"}], ["Event 455", [1260, 1340], ["[H]OC(=O)N([H])[H]"], ["[H]OC(=O)N([H])[H]"], {"rxn_free_energy": -0.0015923402411651467, "rxn_barrier": -0.17439662360094701, "ts": ["[N:1]([H:2])([H:3])[C:4](=[O:5])[O:6][H:7]"], "cat": {}, "energies": [-49.55947551583898, -49.55947805342086, -49.55975343741641], "dir": "SUCCESSFUL_RCTS/PAT17_SIM136_RCT_10_10"}], ["Event 456", [780, 860], ["[H]N([H])[H]", "[H]OC(=O)O[H]"], ["[H]N([H])[H]", "[H]OC(=O)O[H]"], {"rxn_free_energy": 0.002361481005809722, "rxn_barrier": 0.0929120081052378, "ts": ["[H:7][N:8]([H:9])[H:10]", "[O:1]([H:2])[C:3](=[O:4])[O:5][H:6]"], "cat": {}, "energies": [-66.82750532734146, -66.8275015640431, -66.82735726110415], "dir": "SUCCESSFUL_RCTS/PAT62_SIM013_RCT_4_4"}], ["Event 457", [620, 700], ["[H]N([H])C(=O)OC(=O)[O-]"], ["[H]N([H])C(=O)OC(=O)[O-]"], {"rxn_free_energy": -3.8592167801425604e-06, "rxn_barrier": 7.460491634918145, "ts": ["[C:1](=[O:2])([O-:3])[O:4][C:5](=[O:6])[N:7]([H:8])[H:9]"], "cat": {}, "energies": [-86.8623889914843, -86.86238899763441, -86.85049981862788], "dir": "SUCCESSFUL_RCTS/PAT4_SIM054_RCT_8_8"}], ["Event 458", [1580, 1660], ["[H]N([H])C(=O)OC(=O)[O-]"], ["[H]N([H])C(=O)OC(=O)[O-]"], {"rxn_free_energy": 0.0030532336108918374, "rxn_barrier": -0.12043018097308955, "ts": ["[N:1]([H:2])([H:3])[C:4]([O:5][C:7](=[O:8])[O-:9])=[O:6]"], "cat": {}, "energies": [-86.86242069648365, -86.86241583079598, -86.86261261617324], "dir": "SUCCESSFUL_RCTS/PAT3_SIM098_RCT_17_17"}], ["Event 459", [620, 700], ["[H]OC(=O)N([H])[H]", "[H]N([H])[H]"], ["[H]OC(=O)N([H])[H]", "[H]N([H])[H]"], {"rxn_free_energy": -0.013811514286604386, "rxn_barrier": -0.3156260641872372, "ts": ["[H:5][O:11][C:9]([N:6]([H:7])[H:8])=[O:10]", "[N:1]([H:2])([H:3])[H:4]"], "cat": {}, "energies": [-61.33198978853528, -61.332011798811386, -61.332492775874286], "dir": "SUCCESSFUL_RCTS/PAT23_SIM208_RCT_4_4"}], ["Event 460", [220, 300], ["O=C=O", "[H]O[H]"], ["[H]OC(=O)O[H]"], {"rxn_free_energy": 2.121801992632538, "rxn_barrier": 29.482947182398494, "ts": ["[H:2][N@+:7]([H:8])([H:9])[H:10]", "[O:1]([H:3])[C:4](=[O:5])[O-:6]"], "cat": {"[H]N([H])[H]": 1}, "energies": [-66.83089262650087, -66.82751128490946, -66.78390807474192], "dir": "SUCCESSFUL_RCTS/PAT32_SIM117_RCT_1_1"}], ["Event 461", [940, 1020], ["[H][N+]([H])([H])[H]", "[H]N([H])[H]"], ["[H]N([H])[H]", "[H][N+]([H])([H])[H]"], {"rxn_free_energy": -0.015273373316592093, "rxn_barrier": -1.1727539357979484, "ts": ["[H+:3]", "[H:1][N:2]([H:4])[H:5]", "[N:6]([H:7])([H:8])[H:9]"], "cat": {}, "energies": [-23.85700716817181, -23.8570315080926, -23.8588760898117], "dir": "SUCCESSFUL_RCTS/PAT2_SIM245_RCT_3_3"}], ["Event 462", [1260, 1340], ["[H]OC(=O)N([H])[H]"], ["[H]OC(=O)N([H])[H]"], {"rxn_free_energy": -0.0006183758235692025, "rxn_barrier": -0.1737981852553386, "ts": ["[N:1]([H:2])([H:3])[C:4](=[O:5])[O:6][H:7]"], "cat": {}, "energies": [-49.559469181051234, -49.559470166506, -49.559746148946616], "dir": "SUCCESSFUL_RCTS/PAT22_SIM160_RCT_9_9"}], ["Event 463", [1900, 1980], ["[H]OC(=O)N([H])[H]"], ["[H]OC(=O)N([H])[H]"], {"rxn_free_energy": -0.006629012174829576, "rxn_barrier": -0.23232249989785342, "ts": ["[C:1](=[O:2])([O:3][H:5])[N:4]([H:6])[H:7]"], "cat": {}, "energies": [-49.57198637531341, -49.57199693942573, -49.572356608602966], "dir": "SUCCESSFUL_RCTS/PAT19_SIM219_RCT_11_11"}], ["Event 464", [1020, 1100], ["[H]N([H])C(=O)OC(=O)[O-]"], ["[H]N([H])C(=O)OC(=O)[O-]"], {"rxn_free_energy": 0.002790250088095192, "rxn_barrier": 0.3253862616602463, "ts": ["[C:1]([O:2][C:5](=[O:8])[O-:9])(=[O:3])[N:4]([H:6])[H:7]"], "cat": {}, "energies": [-86.85282241649796, -86.85281796990553, -86.85230387513376], "dir": "SUCCESSFUL_RCTS/PAT15_SIM193_RCT_8_8"}], ["Event 465", [700, 780], ["[H]OC(=O)[O-]"], ["[H]OC(=O)[O-]"], {"rxn_free_energy": -0.0034508087189205274, "rxn_barrier": 8.898076905826072, "ts": ["[C:1](=[O:2])([O-:3])[O:4][H:5]"], "cat": {}, "energies": [-54.52981844787222, -54.529823947142695, -54.515638313425335], "dir": "SUCCESSFUL_RCTS/PAT14_SIM128_RCT_4_4"}], ["Event 466", [700, 780], ["[H]N([H])[H]", "[H][N+]([H])([H])[H]"], ["[H]N([H])[H]", "[H][N+]([H])([H])[H]"], {"rxn_free_energy": -0.03245878958151379, "rxn_barrier": -1.136293150547487, "ts": ["[H+:7]", "[N:1]([H:2])([H:3])[H:4]", "[N:5]([H:6])([H:8])[H:9]"], "cat": {}, "energies": [-23.857028969319682, -23.857080696227094, -23.858839786400313], "dir": "SUCCESSFUL_RCTS/PAT5_SIM107_RCT_10_10"}], ["Event 467", [1740, 1820], ["[H]OC(=O)O[H]", "[H]N([H])[H]"], ["[H]OC(=O)O[H]", "[H]N([H])[H]"], {"rxn_free_energy": 0.011996668358572422, "rxn_barrier": 0.10201982814706594, "ts": ["[C:1]([O:2][H:5])(=[O:3])[O:4][H:6]", "[H:7][N:8]([H:9])[H:10]"], "cat": {}, "energies": [-66.82747641834058, -66.8274573002354, -66.82731383771842], "dir": "SUCCESSFUL_RCTS/PAT62_SIM152_RCT_13_13"}], ["Event 468", [540, 940], ["O=C=O", "O=C=O", "[H]N([H])[H]", "[H]N([H])[H]"], ["[H]N([H])C(=O)OC(=O)[O-]", "[H][N+]([H])([H])[H]"], {"rxn_free_energy": 8.170119080163468, "rxn_barrier": 13.935174723755276, "ts": ["[H:2][O:13][C:12]([O:10][C:9]([N:5]([H:6])[H:8])=[O:11])=[O:14]", "[N:15]([H:16])([H:17])[H:18]", "[N:1]([H:3])([H:4])[H:7]"], "cat": {"[H]N([H])[H]": 1}, "energies": [-110.8966887185126, -110.88366867067194, -110.8744813749242], "dir": "SUCCESSFUL_RCTS/PAT7_SIM012_RCT_1_4"}], ["Event 469", [780, 860], ["[H]OC(=O)OC(=O)[O-]"], ["[H]OC(=O)OC(=O)[O-]"], {"rxn_free_energy": 0.002998515407185906, "rxn_barrier": 12.499540584055945, "ts": ["[O:1]([H:2])[C:3](=[O:4])[O:5][C:6](=[O:7])[O-:8]"], "cat": {}, "energies": [-92.37977638836969, -92.37977160988193, -92.35985689701418], "dir": "SUCCESSFUL_RCTS/PAT38_SIM228_RCT_6_6"}], ["Event 470", [1500, 1580], ["[H]OC(=O)[O-]"], ["[H]OC(=O)[O-]"], {"rxn_free_energy": 0.004539332724294375, "rxn_barrier": 8.902304038759922, "ts": ["[O:1]([H:2])[C:3](=[O:4])[O-:5]"], "cat": {}, "energies": [-54.529823095107226, -54.52981586114544, -54.515636224225716], "dir": "SUCCESSFUL_RCTS/PAT14_SIM239_RCT_5_5"}], ["Event 471", [620, 700], ["[H]N([H])C(=O)OC(=O)[O-]"], ["[H]N([H])C(=O)OC(=O)[O-]"], {"rxn_free_energy": 0.00408329216653469, "rxn_barrier": 0.32509868913135015, "ts": ["[N:1]([H:2])([H:3])[C:4]([O:5][C:7](=[O:8])[O-:9])=[O:6]"], "cat": {}, "energies": [-86.85281548196338, -86.85280897475597, -86.8522973988799], "dir": "SUCCESSFUL_RCTS/PAT6_SIM243_RCT_2_2"}], ["Event 472", [1660, 1740], ["[H]OC(=O)[O-]"], ["[H]OC(=O)[O-]"], {"rxn_free_energy": -0.0011558605190867583, "rxn_barrier": 8.902982686720348, "ts": ["[C:1](=[O:2])([O-:3])[O:4][H:5]"], "cat": {}, "energies": [-54.52982173406537, -54.52982357606536, -54.51563378167834], "dir": "SUCCESSFUL_RCTS/PAT10_SIM119_RCT_5_5"}], ["Event 473", [1180, 1260], ["[H]OC(=O)[O-]"], ["[H]OC(=O)[O-]"], {"rxn_free_energy": 0.001507730451666575, "rxn_barrier": 8.901957716817076, "ts": ["[O:1]([H:2])[C:3](=[O:4])[O-:5]"], "cat": {}, "energies": [-54.52982843302314, -54.529826030276936, -54.51564211404647], "dir": "SUCCESSFUL_RCTS/PAT14_SIM196_RCT_6_6"}], ["Event 474", [860, 940], ["O=C=O", "[H]N([H])[H]", "[H]N([H])[H]"], ["[H]OC(=O)N([H])[H]", "[H]N([H])[H]"], {"rxn_free_energy": 1.263730775496101, "rxn_barrier": 23.62341841638542, "ts": ["[C:5](=[O:6])([O-:7])[N:8]([H:10])[H:11]", "[H+:9]", "[N:1]([H:2])([H:3])[H:4]"], "cat": {}, "energies": [-61.32112992800867, -61.31911602405045, -61.28348322605444], "dir": "SUCCESSFUL_RCTS/PAT71_SIM087_RCT_1_1"}], ["Event 475", [220, 300], ["O=C=O", "[H]N([H])[H]"], ["O=C=O", "[H]N([H])[H]"], {"rxn_free_energy": 0.008599854935765159, "rxn_barrier": -0.004875281457048971, "ts": ["[C:1](=[O:2])=[O:3]", "[N:4]([H:5])([H:6])[H:7]"], "cat": {}, "energies": [-49.57187721759069, -49.571863512708106, -49.571884986926385], "dir": "SUCCESSFUL_RCTS/PAT5_SIM084_RCT_1_1"}], ["Event 476", [140, 220], ["O=C=O", "[H]N([H])[H]"], ["O=C=O", "[H]N([H])[H]"], {"rxn_free_energy": 0.013194356060839135, "rxn_barrier": 0.011106662277639715, "ts": ["[C:1](=[O:2])=[O:3]", "[N:4]([H:5])([H:6])[H:7]"], "cat": {}, "energies": [-49.57187623884661, -49.57185521208489, -49.57185853907103], "dir": "SUCCESSFUL_RCTS/PAT7_SIM161_RCT_2_2"}], ["Event 477", [1100, 1180], ["[H]N([H])C(=O)OC(=O)[O-]"], ["[H]N([H])C(=O)OC(=O)[O-]"], {"rxn_free_energy": 0.0015806009905361407, "rxn_barrier": -0.11945627894576064, "ts": ["[C:1]([O:2][C:5](=[O:8])[O-:9])(=[O:3])[N:4]([H:6])[H:7]"], "cat": {}, "energies": [-86.86242619451632, -86.86242367564232, -86.86261656217822], "dir": "SUCCESSFUL_RCTS/PAT4_SIM236_RCT_6_6"}], ["Event 478", [700, 780], ["[H]N([H])[H]", "[H][N+]([H])([H])[H]"], ["[H]N([H])[H]", "[H][N+]([H])([H])[H]"], {"rxn_free_energy": -0.03245853409263464, "rxn_barrier": -1.123960858190522, "ts": ["[H+:7]", "[N:1]([H:2])([H:3])[H:4]", "[N:5]([H:6])([H:8])[H:9]"], "cat": {}, "energies": [-23.857028969621396, -23.857080696121656, -23.858820133740437], "dir": "SUCCESSFUL_RCTS/PAT2_SIM107_RCT_10_10"}], ["Event 479", [860, 940], ["O=C=O", "[H]OC(=O)[O-]"], ["O=C=O", "[H]OC(=O)[O-]"], {"rxn_free_energy": 0.0014220411272968365, "rxn_barrier": 2.485045698178223, "ts": ["[C:1](=[O:2])=[O:3]", "[O:4]([H:5])[C:6](=[O:7])[O-:8]"], "cat": {}, "energies": [-92.36584645590142, -92.36584418971125, -92.36188624264638], "dir": "SUCCESSFUL_RCTS/PAT38_SIM107_RCT_12_12"}], ["Event 480", [1660, 1740], ["[H]N([H])C(=O)OC(=O)[O-]"], ["[H]N([H])C(=O)OC(=O)[O-]"], {"rxn_free_energy": -0.005906321563677608, "rxn_barrier": -0.12379590148647121, "ts": ["[C:1]([O:2][C:5](=[O:6])[O-:7])(=[O:3])[N:4]([H:8])[H:9]"], "cat": {}, "energies": [-86.86241334688128, -86.86242275930093, -86.86261063024325], "dir": "SUCCESSFUL_RCTS/PAT4_SIM139_RCT_5_5"}], ["Event 481", [1660, 1740], ["[H]N([H])C(=O)OC(=O)[O-]"], ["[H]N([H])C(=O)OC(=O)[O-]"], {"rxn_free_energy": -0.0013692151058463794, "rxn_barrier": -0.1208982282708865, "ts": ["[C:1](=[O:2])([O:3][C:5](=[O:6])[O-:7])[N:4]([H:8])[H:9]"], "cat": {}, "energies": [-86.86241423774634, -86.86241641975201, -86.86260690332446], "dir": "SUCCESSFUL_RCTS/PAT9_SIM042_RCT_14_14"}], ["Event 482", [1740, 1820], ["[H]OC(=O)N([H])[H]"], ["[H]OC(=O)N([H])[H]"], {"rxn_free_energy": 0.0018676035087907296, "rxn_barrier": -0.16876190073165856, "ts": ["[H:1][O:2][C:3]([N:4]([H:5])[H:6])=[O:7]"], "cat": {}, "energies": [-49.5594766794734, -49.559473703227056, -49.55974562145572], "dir": "SUCCESSFUL_RCTS/PAT22_SIM111_RCT_9_9"}], ["Event 483", [940, 1020], ["[H]N([H])C(=O)OC(=O)[O-]"], ["[H]N([H])C(=O)OC(=O)[O-]"], {"rxn_free_energy": -0.013218837091158137, "rxn_barrier": -0.12871643078355355, "ts": ["[N:1]([H:2])([H:3])[C:4](=[O:5])[O:6][C:7](=[O:8])[O-:9]"], "cat": {}, "energies": [-86.8623915634904, -86.86241262926553, -86.86259668829584], "dir": "SUCCESSFUL_RCTS/PAT12_SIM234_RCT_10_10"}], ["Event 484", [1100, 1180], ["[H]OC(=O)OC(=O)[O-]"], ["[H]OC(=O)OC(=O)[O-]"], {"rxn_free_energy": 0.0014762458608440312, "rxn_barrier": 12.505972446121422, "ts": ["[C:1](=[O:2])([O:3][C:6](=[O:7])[O-:8])[O:4][H:5]"], "cat": {}, "energies": [-92.37979905233226, -92.37979669976046, -92.35986931104637], "dir": "SUCCESSFUL_RCTS/PAT38_SIM198_RCT_20_20"}], ["Event 485", [860, 940], ["[H]N([H])C(=O)OC(=O)[O-]"], ["[H]N([H])C(=O)OC(=O)[O-]"], {"rxn_free_energy": 0.00017859074602419867, "rxn_barrier": -0.12006586453670295, "ts": ["[N:1]([H:2])([H:3])[C:4](=[O:5])[O:6][C:8](=[O:7])[O-:9]"], "cat": {}, "energies": [-86.86240704685994, -86.86240676225454, -86.86259838596834], "dir": "SUCCESSFUL_RCTS/PAT45_SIM068_RCT_15_15"}], ["Event 486", [1820, 1900], ["[H]OC(=O)N([H])[H]", "[H]N([H])[H]"], ["[H]OC(=O)N([H])[H]", "[H]N([H])[H]"], {"rxn_free_energy": 8.08373950552648, "rxn_barrier": 10.532411574097024, "ts": ["[H:1][O:2][C:3]([N:4]([H:5])[H:6])=[O:7]", "[N:8]([H:9])([H:10])[H:11]"], "cat": {}, "energies": [-61.33198387618837, -61.31910148438223, -61.31519923679366], "dir": "SUCCESSFUL_RCTS/PAT40_SIM143_RCT_4_4"}], ["Event 487", [1100, 1180], ["[H]N([H])C(=O)[O-]"], ["[H]N([H])C(=O)[O-]"], {"rxn_free_energy": 0.001951762561715718, "rxn_barrier": 1.2702542952219136, "ts": ["[N:1]([H:2])([H:3])[C:4](=[O:5])[O-:6]"], "cat": {}, "energies": [-49.01546945405029, -49.015466343686576, -49.0134451540944], "dir": "SUCCESSFUL_RCTS/PAT8_SIM137_RCT_7_7"}], ["Event 488", [1180, 1260], ["[H]OC(=O)[O-]"], ["[H]OC(=O)[O-]"], {"rxn_free_energy": 0.0032429788030132515, "rxn_barrier": 8.898493807702616, "ts": ["[C:1](=[O:2])([O-:3])[O:4][H:5]"], "cat": {}, "energies": [-54.529821246011416, -54.529816077942414, -54.51564044718224], "dir": "SUCCESSFUL_RCTS/PAT14_SIM151_RCT_13_13"}], ["Event 489", [1820, 1900], ["[H]N([H])C(=O)OC(=O)[O-]"], ["[H]N([H])C(=O)OC(=O)[O-]"], {"rxn_free_energy": -0.0023344655966133277, "rxn_barrier": -0.12119595312701716, "ts": ["[C:1]([O:2][C:5](=[O:6])[O-:7])(=[O:3])[N:4]([H:8])[H:9]"], "cat": {}, "energies": [-86.86241466117853, -86.86241838142465, -86.86260780121631], "dir": "SUCCESSFUL_RCTS/PAT45_SIM231_RCT_9_9"}], ["Event 490", [620, 700], ["O=C=O", "[H]O[H]"], ["[H]OC(=O)O[H]"], {"rxn_free_energy": 2.135330255922784, "rxn_barrier": 29.49967910296911, "ts": ["[H:3][N@+:7]([H:8])([H:9])[H:10]", "[O:1]([H:2])[C:4](=[O:5])[O-:6]"], "cat": {"[H]N([H])[H]": 1}, "energies": [-66.83090464933261, -66.82750174885895, -66.78389343328588], "dir": "SUCCESSFUL_RCTS/PAT32_SIM240_RCT_1_1"}], ["Event 491", [860, 940], ["[H]N([H])C(=O)OC(=O)[O-]"], ["[H]N([H])C(=O)OC(=O)[O-]"], {"rxn_free_energy": -0.0058870723850587585, "rxn_barrier": -0.12298987199156663, "ts": ["[C:1](=[O:2])([O-:3])[O:4][C:5]([N:6]([H:7])[H:8])=[O:9]"], "cat": {}, "energies": [-86.86240973595388, -86.86241911769768, -86.86260573481283], "dir": "SUCCESSFUL_RCTS/PAT12_SIM018_RCT_6_6"}], ["Event 492", [1180, 1260], ["[H]N([H])C(=O)OC(=O)[O-]"], ["[H]N([H])C(=O)OC(=O)[O-]"], {"rxn_free_energy": -0.0009644956813404663, "rxn_barrier": -0.12191208543898382, "ts": ["[N:1]([H:2])([H:3])[C:4]([O:5][C:6](=[O:7])[O-:8])=[O:9]"], "cat": {}, "energies": [-86.86242815632434, -86.8624296933619, -86.86262243760338], "dir": "SUCCESSFUL_RCTS/PAT15_SIM133_RCT_5_5"}], ["Event 493", [860, 940], ["[H]N([H])[H]", "[H][N+]([H])([H])[H]"], ["[H][N+]([H])([H])[H]", "[H]N([H])[H]"], {"rxn_free_energy": 0.005149031723915098, "rxn_barrier": -1.166439634395533, "ts": ["[H+:6]", "[H:1][N:2]([H:3])[H:4]", "[N:5]([H:7])([H:8])[H:9]"], "cat": {}, "energies": [-23.857077097952182, -23.857068892363166, -23.858935957008466], "dir": "SUCCESSFUL_RCTS/PAT5_SIM020_RCT_9_9"}], ["Event 494", [1020, 1100], ["[H]OC(=O)N([H])[H]"], ["[H]OC(=O)N([H])[H]"], {"rxn_free_energy": -0.0015479754198149253, "rxn_barrier": -0.17490176601224416, "ts": ["[C:1](=[O:2])([O:3][H:5])[N:4]([H:6])[H:7]"], "cat": {}, "energies": [-49.55947490606073, -49.559477372942034, -49.559753632642135], "dir": "SUCCESSFUL_RCTS/PAT17_SIM096_RCT_8_8"}], ["Event 495", [1500, 1580], ["[H]OC(=O)N([H])[H]"], ["[H]OC(=O)N([H])[H]"], {"rxn_free_energy": 0.001863019966558639, "rxn_barrier": -0.22616411729480634, "ts": ["[C:1](=[O:2])([O:3][H:5])[N:4]([H:6])[H:7]"], "cat": {}, "energies": [-49.57200097558375, -49.57199800664182, -49.572361394764684], "dir": "SUCCESSFUL_RCTS/PAT17_SIM092_RCT_2_2"}], ["Event 496", [1900, 1980], ["[H]OC(=O)[O-]"], ["[H]OC(=O)[O-]"], {"rxn_free_energy": -0.0034030612955249567, "rxn_barrier": 8.897564467516657, "ts": ["[C:1](=[O:2])([O-:3])[O:4][H:5]"], "cat": {}, "energies": [-54.529826579028295, -54.52983200220762, -54.51564726121226], "dir": "SUCCESSFUL_RCTS/PAT10_SIM249_RCT_19_19"}], ["Event 497", [1020, 1100], ["[H]OC(=O)N([H])[H]"], ["[H]OC(=O)N([H])[H]"], {"rxn_free_energy": 0.004021311807977547, "rxn_barrier": -0.22796347929884084, "ts": ["[C:1]([O:2][H:5])(=[O:3])[N:4]([H:6])[H:7]"], "cat": {}, "energies": [-49.57199940510039, -49.571992996666, -49.57236269177679], "dir": "SUCCESSFUL_RCTS/PAT22_SIM221_RCT_15_15"}], ["Event 498", [1340, 1420], ["[H]N([H])C(=O)[O-]"], ["[H]N([H])C(=O)[O-]"], {"rxn_free_energy": -0.0018591965440373174, "rxn_barrier": 1.2669865756661882, "ts": ["[N:1]([H:2])([H:3])[C:4](=[O:5])[O-:6]"], "cat": {}, "energies": [-49.015464141973844, -49.0154671048227, -49.01344504951426], "dir": "SUCCESSFUL_RCTS/PAT8_SIM230_RCT_12_12"}], ["Event 499", [460, 540], ["[H]N([H])[H]", "[H]OC(=O)N([H])[H]"], ["[H]N([H])[H]", "[H]OC(=O)N([H])[H]"], {"rxn_free_energy": 0.0011331408133124512, "rxn_barrier": -0.23194676917259238, "ts": ["[H:8][N:9]([H:10])[H:11]", "[N:1]([H:2])([H:3])[C:4]([O:5][H:7])=[O:6]"], "cat": {}, "energies": [-61.319123229729094, -61.319121423935634, -61.31949286424745], "dir": "SUCCESSFUL_RCTS/PAT63_SIM006_RCT_3_3"}], ["Event 500", [1260, 1340], ["[H]OC(=O)[O-]"], ["[H]OC(=O)[O-]"], {"rxn_free_energy": -0.0019314916638901423, "rxn_barrier": 8.900296720039666, "ts": ["[O:1]([H:2])[C:3](=[O:4])[O-:5]"], "cat": {}, "energies": [-54.52982607854785, -54.5298291566075, -54.51564240656534], "dir": "SUCCESSFUL_RCTS/PAT11_SIM044_RCT_12_12"}], ["Event 501", [1260, 1340], ["[H]N([H])C(=O)OC(=O)[O-]"], ["[H]N([H])C(=O)OC(=O)[O-]"], {"rxn_free_energy": -0.0020905923111433824, "rxn_barrier": -0.12292553402283977, "ts": ["[C:1](=[O:2])([O-:3])[O:4][C:5](=[O:8])[N:9]([H:6])[H:7]"], "cat": {}, "energies": [-86.86242009680412, -86.8624234284094, -86.86261599313293], "dir": "SUCCESSFUL_RCTS/PAT3_SIM111_RCT_8_8"}], ["Event 502", [0, 60], ["O=C=O", "[H]N([H])[H]"], ["O=C=O", "[H]N([H])[H]"], {"rxn_free_energy": -0.008603866786434466, "rxn_barrier": -0.0012922837689515847, "ts": ["[C:5](=[O:6])=[O:7]", "[N:1]([H:2])([H:3])[H:4]"], "cat": {}, "energies": [-49.57185389010245, -49.57186760137839, -49.57185594950897], "dir": "SUCCESSFUL_RCTS/PAT0_SIM147_RCT_1_1"}], ["Event 503", [1020, 1100], ["[H]N([H])[H]", "[H]OC(=O)O[H]"], ["[H]N([H])[H]", "[H]OC(=O)O[H]"], {"rxn_free_energy": 0.011487879596651667, "rxn_barrier": 0.10195939907369816, "ts": ["[H:7][N:8]([H:9])[H:10]", "[O:1]([H:2])[C:3](=[O:4])[O:5][H:6]"], "cat": {}, "energies": [-66.82751119003885, -66.82749288274853, -66.82734870571754], "dir": "SUCCESSFUL_RCTS/PAT30_SIM033_RCT_9_9"}], ["Event 504", [540, 620], ["O=C=O", "[H]N([H])[H]"], ["O=C=O", "[H]N([H])[H]"], {"rxn_free_energy": -0.0027903920612876902, "rxn_barrier": -0.0009182015369555004, "ts": ["[C:5](=[O:6])=[O:7]", "[N:1]([H:2])([H:3])[H:4]"], "cat": {}, "energies": [-49.57187999536417, -49.57188444218285, -49.57188145862656], "dir": "SUCCESSFUL_RCTS/PAT5_SIM061_RCT_5_5"}], ["Event 505", [1500, 1580], ["O=C=O", "[H]N([H])[H]", "[H]N([H])[H]"], ["[H]N([H])[H]", "[H]OC(=O)N([H])[H]"], {"rxn_free_energy": 1.2877329641495034, "rxn_barrier": 23.62286166132811, "ts": ["[H+:3]", "[N:1]([H:2])([H:4])[C:9](=[O:10])[O-:11]", "[N:5]([H:6])([H:7])[H:8]"], "cat": {}, "energies": [-61.32111776123518, -61.31906560695998, -61.28347194653576], "dir": "SUCCESSFUL_RCTS/PAT71_SIM249_RCT_13_13"}], ["Event 506", [1020, 1100], ["[H]N([H])C(=O)OC(=O)[O-]"], ["[H]N([H])C(=O)OC(=O)[O-]"], {"rxn_free_energy": -0.004798306260148692, "rxn_barrier": -0.12006653694977878, "ts": ["[C:1](=[O:2])([O-:3])[O:4][C:5](=[O:6])[N:7]([H:8])[H:9]"], "cat": {}, "energies": [-86.86238825939535, -86.86239590606199, -86.86257959957531], "dir": "SUCCESSFUL_RCTS/PAT6_SIM160_RCT_8_8"}], ["Event 507", [1580, 1660], ["[H]N([H])C(=O)OC(=O)[O-]"], ["[H]N([H])C(=O)OC(=O)[O-]"], {"rxn_free_energy": -0.009179581511550197, "rxn_barrier": -0.12706052374643254, "ts": ["[N:1]([H:2])([H:3])[C:4](=[O:5])[O:6][C:7](=[O:8])[O-:9]"], "cat": {}, "energies": [-86.86238849632403, -86.86240312506925, -86.8625909822464], "dir": "SUCCESSFUL_RCTS/PAT24_SIM068_RCT_24_24"}], ["Event 508", [1020, 1100], ["O=C=O", "[H]N([H])[H]", "[H]N([H])[H]"], ["[H]OC(=O)N([H])[H]", "[H]N([H])[H]"], {"rxn_free_energy": 1.2733832308188235, "rxn_barrier": 23.623300633900946, "ts": ["[C:1](=[O:2])([O-:3])[N:8]([H:9])[H:10]", "[H+:11]", "[N:4]([H:5])([H:6])[H:7]"], "cat": {}, "energies": [-61.32111526047476, -61.31908597419116, -61.283468746220805], "dir": "SUCCESSFUL_RCTS/PAT71_SIM203_RCT_4_4"}], ["Event 509", [1340, 1420], ["[H]OC(=O)[O-]"], ["[H]OC(=O)[O-]"], {"rxn_free_energy": 0.0045781603771206675, "rxn_barrier": 8.907128078755816, "ts": ["[C:1](=[O:2])([O-:3])[O:4][H:5]"], "cat": {}, "energies": [-54.5298318110482, -54.52982451520997, -54.5156372524903], "dir": "SUCCESSFUL_RCTS/PAT14_SIM066_RCT_5_5"}], ["Event 510", [1500, 1580], ["[H]OC(=O)N([H])[H]", "[H]N([H])[H]"], ["[H]OC(=O)N([H])[H]", "[H]N([H])[H]"], {"rxn_free_energy": 0.005184862782426521, "rxn_barrier": -0.22969991975773515, "ts": ["[H:5][O:10][C:9]([N:6]([H:7])[H:8])=[O:11]", "[N:1]([H:2])([H:3])[H:4]"], "cat": {}, "energies": [-61.31912176487426, -61.31911350218423, -61.31948781877322], "dir": "SUCCESSFUL_RCTS/PAT23_SIM173_RCT_9_9"}], ["Event 511", [460, 540], ["O=C=O", "[H]N([H])[H]"], ["O=C=O", "[H]N([H])[H]"], {"rxn_free_energy": -0.23398000576749514, "rxn_barrier": 0.0016056980495018467, "ts": ["[C:1](=[O:2])=[O:3]", "[N:4]([H:5])([H:6])[H:7]"], "cat": {}, "energies": [-49.57188297042401, -49.572255845144554, -49.571880411554886], "dir": "SUCCESSFUL_RCTS/PAT5_SIM151_RCT_1_1"}], ["Event 512", [460, 540], ["[H][N+]([H])([H])[H]", "[H]N([H])[H]"], ["[H]N([H])[H]", "[H][N+]([H])([H])[H]"], {"rxn_free_energy": 0.05086569169920115, "rxn_barrier": -1.149235127094577, "ts": ["[H+:5]", "[H:1][N:2]([H:3])[H:4]", "[N:6]([H:7])([H:8])[H:9]"], "cat": {}, "energies": [-23.857085188844202, -23.857004128368477, -23.85891663049005], "dir": "SUCCESSFUL_RCTS/PAT7_SIM031_RCT_6_6"}], ["Event 513", [940, 1020], ["[H]OC(=O)N([H])[H]"], ["[H]OC(=O)N([H])[H]"], {"rxn_free_energy": 0.002752673673790689, "rxn_barrier": -0.17279465890869145, "ts": ["[H:1][O:2][C:3]([N:4]([H:5])[H:6])=[O:7]"], "cat": {}, "energies": [-49.55947135554822, -49.55946696883824, -49.55974672420607], "dir": "SUCCESSFUL_RCTS/PAT19_SIM111_RCT_3_3"}], ["Event 514", [1740, 1820], ["[H]N([H])C(=O)OC(=O)[O-]"], ["[H]N([H])C(=O)OC(=O)[O-]"], {"rxn_free_energy": -0.0014618863170908442, "rxn_barrier": -0.12140428315934561, "ts": ["[C:1](=[O:2])([O-:3])[O:4][C:5]([N:6]([H:7])[H:8])=[O:9]"], "cat": {}, "energies": [-86.86240982979524, -86.86241215948341, -86.86260330183148], "dir": "SUCCESSFUL_RCTS/PAT45_SIM209_RCT_20_20"}], ["Event 515", [700, 780], ["[H]N([H])C(=O)OC(=O)[O-]"], ["[H]N([H])C(=O)OC(=O)[O-]"], {"rxn_free_energy": 0.00038424170203111885, "rxn_barrier": -0.1202722209534995, "ts": ["[C:1](=[O:2])([O-:3])[O:4][C:5](=[O:6])[N:7]([H:8])[H:9]"], "cat": {}, "energies": [-86.86242405148276, -86.86242343914832, -86.86261571944443], "dir": "SUCCESSFUL_RCTS/PAT45_SIM009_RCT_10_10"}], ["Event 516", [1340, 1420], ["[H]OC(=O)[O-]"], ["[H]OC(=O)[O-]"], {"rxn_free_energy": -0.0002610729529572922, "rxn_barrier": 8.902022629210535, "ts": ["[C:1](=[O:2])([O-:3])[O:4][H:5]"], "cat": {}, "energies": [-54.52983245934415, -54.529832875394675, -54.51564603692193], "dir": "SUCCESSFUL_RCTS/PAT14_SIM182_RCT_7_7"}], ["Event 517", [1420, 1500], ["[H]OC(=O)N([H])[H]", "[H]N([H])[H]"], ["[H]OC(=O)N([H])[H]", "[H]N([H])[H]"], {"rxn_free_energy": 0.004964035760691808, "rxn_barrier": -0.30997498436716325, "ts": ["[H:5][O:11][C:9]([N:6]([H:7])[H:8])=[O:10]", "[N:1]([H:2])([H:3])[H:4]"], "cat": {}, "energies": [-61.332024569867926, -61.332016659091785, -61.33251855154509], "dir": "SUCCESSFUL_RCTS/PAT23_SIM230_RCT_14_14"}], ["Event 518", [700, 780], ["[H]N([H])C(=O)OC(=O)[O-]"], ["[H]N([H])C(=O)OC(=O)[O-]"], {"rxn_free_energy": 0.004587685885710173, "rxn_barrier": 0.3251755595047545, "ts": ["[C:1](=[O:2])([O:3][C:5](=[O:8])[O-:9])[N:4]([H:6])[H:7]"], "cat": {}, "energies": [-86.85281920434, -86.85281189332174, -86.85230099875452], "dir": "SUCCESSFUL_RCTS/PAT6_SIM161_RCT_5_5"}], ["Event 519", [780, 860], ["[H]N([H])C(=O)OC(=O)[O-]"], ["[H]N([H])C(=O)OC(=O)[O-]"], {"rxn_free_energy": -0.0005825318282065127, "rxn_barrier": -0.12124064901850941, "ts": ["[C:1](=[O:2])([O-:3])[O:4][C:5]([N:6]([H:7])[H:8])=[O:9]"], "cat": {}, "energies": [-86.862425891051, -86.86242681938414, -86.86261910231696], "dir": "SUCCESSFUL_RCTS/PAT6_SIM100_RCT_2_2"}], ["Event 520", [540, 620], ["[H]N([H])C(=O)OC(=O)[O-]"], ["[H]N([H])C(=O)OC(=O)[O-]"], {"rxn_free_energy": -0.0018097570215158925, "rxn_barrier": 7.4593192880842185, "ts": ["[N:1]([H:2])([H:3])[C:4]([O:5][C:7](=[O:6])[O-:8])=[O:9]"], "cat": {}, "energies": [-86.86242518415888, -86.86242806822003, -86.85053787957534], "dir": "SUCCESSFUL_RCTS/PAT45_SIM132_RCT_5_5"}], ["Event 521", [1580, 1660], ["[H]N([H])C(=O)OC(=O)[O-]"], ["[H]N([H])C(=O)OC(=O)[O-]"], {"rxn_free_energy": 0.005103760072317314, "rxn_barrier": 4.914236759987069, "ts": ["[C:1](=[O:2])([O-:3])[O:4][C:5]([N:6]([H:8])[H:9])=[O:7]"], "cat": {}, "energies": [-86.8624272293364, -86.8624190958931, -86.85459581377347], "dir": "SUCCESSFUL_RCTS/PAT6_SIM036_RCT_15_15"}], ["Event 522", [620, 1900], ["O=C=O", "[H]N([H])C(=O)OC(=O)[O-]"], ["[H]N([H])C(=O)OC(=O)[O-]", "O=C=O"], {"rxn_free_energy": 1.130166464638985, "rxn_barrier": 3.1095900393067017, "ts": ["[C:1](=[O:2])=[O:3]", "[C:4](=[O:5])([O:6][C:8](=[O:11])[O-:12])[N:7]([H:9])[H:10]"], "cat": {}, "energies": [-124.69483223732847, -124.69303118384404, -124.6898767390451], "dir": "SUCCESSFUL_RCTS/PAT15_SIM026_RCT_3_15"}], ["Event 523", [1260, 1340], ["[H]N([H])C(=O)OC(=O)[O-]"], ["[H]N([H])C(=O)OC(=O)[O-]"], {"rxn_free_energy": 0.0016434176943457574, "rxn_barrier": 7.462371835103442, "ts": ["[C:1](=[O:2])([O-:3])[O:4][C:5]([N:6]([H:8])[H:9])=[O:7]"], "cat": {}, "energies": [-86.8624172099537, -86.86241459097388, -86.85052504077666], "dir": "SUCCESSFUL_RCTS/PAT3_SIM208_RCT_13_13"}], ["Event 524", [1020, 1100], ["[H]N([H])[H]", "[H][N+]([H])([H])[H]"], ["[H][N+]([H])([H])[H]", "[H]N([H])[H]"], {"rxn_free_energy": -0.008579531253892119, "rxn_barrier": -1.1674270574745096, "ts": ["[H+:5]", "[H:6][N:7]([H:8])[H:9]", "[N:1]([H:2])([H:3])[H:4]"], "cat": {}, "energies": [-23.857074030182403, -23.857087702676804, -23.85893446281376], "dir": "SUCCESSFUL_RCTS/PAT7_SIM084_RCT_7_7"}], ["Event 525", [780, 860], ["O=C=O", "[H]O[H]"], ["[H]OC(=O)O[H]"], {"rxn_free_energy": 2.1352759151906717, "rxn_barrier": 29.495170100131933, "ts": ["[C:1](=[O:2])([O-:3])[O:4][H:5]", "[H:6][N@+:7]([H:8])([H:9])[H:10]"], "cat": {"[H]N([H])[H]": 1}, "energies": [-66.83091006149787, -66.82750724762258, -66.78390603107869], "dir": "SUCCESSFUL_RCTS/PAT32_SIM193_RCT_6_6"}], ["Event 526", [1100, 1180], ["[H]N([H])C(=O)OC(=O)[O-]"], ["[H]N([H])C(=O)OC(=O)[O-]"], {"rxn_free_energy": 0.0019009922801685095, "rxn_barrier": -0.11935355211598543, "ts": ["[C:1](=[O:2])([O-:3])[O:4][C:5](=[O:6])[N:7]([H:8])[H:9]"], "cat": {}, "energies": [-86.86240788749738, -86.8624048580421, -86.86259809145197], "dir": "SUCCESSFUL_RCTS/PAT15_SIM185_RCT_5_5"}], ["Event 527", [1740, 1820], ["[H]OC(=O)O[H]", "[H]N([H])[H]"], ["[H]OC(=O)O[H]", "[H]N([H])[H]"], {"rxn_free_energy": -0.01176577375567662, "rxn_barrier": 0.09218734520278099, "ts": ["[H:5][O:6][C:7](=[O:8])[O:9][H:10]", "[N:1]([H:2])([H:3])[H:4]"], "cat": {}, "energies": [-66.82747378875148, -66.8274925388989, -66.82732687734993], "dir": "SUCCESSFUL_RCTS/PAT74_SIM225_RCT_4_4"}], ["Event 528", [780, 860], ["[H]OC(=O)[O-]"], ["[H]OC(=O)[O-]"], {"rxn_free_energy": 0.002078896987400015, "rxn_barrier": 8.903006444883202, "ts": ["[O:1]([H:2])[C:3](=[O:4])[O-:5]"], "cat": {}, "energies": [-54.529831212029734, -54.529827899062326, -54.51564322178127], "dir": "SUCCESSFUL_RCTS/PAT14_SIM230_RCT_5_5"}], ["Event 529", [540, 620], ["[H]OC(=O)O[H]", "[H]N([H])[H]"], ["[H]OC(=O)O[H]", "[H]N([H])[H]"], {"rxn_free_energy": -0.014768367737632886, "rxn_barrier": 0.08808639242181508, "ts": ["[C:1]([O:2][H:6])(=[O:3])[O:4][H:5]", "[N:7]([H:8])([H:9])[H:10]"], "cat": {}, "energies": [-66.82746814674594, -66.82749168188082, -66.82732777069607], "dir": "SUCCESSFUL_RCTS/PAT62_SIM036_RCT_2_2"}], ["Event 530", [700, 780], ["[H]N([H])[H]", "[H]OC(=O)O[H]"], ["[H]N([H])[H]", "[H]OC(=O)O[H]"], {"rxn_free_energy": -0.00035369222061490293, "rxn_barrier": 0.09638811529493939, "ts": ["[H:7][N:8]([H:9])[H:10]", "[O:1]([H:2])[C:3](=[O:4])[O:5][H:6]"], "cat": {}, "energies": [-66.8275070158122, -66.82750757946245, -66.82735340998833], "dir": "SUCCESSFUL_RCTS/PAT62_SIM196_RCT_4_4"}], ["Event 531", [620, 700], ["[H]N([H])C(=O)OC(=O)[O-]"], ["[H]N([H])C(=O)OC(=O)[O-]"], {"rxn_free_energy": -0.017837822095645706, "rxn_barrier": -0.12792321594541425, "ts": ["[N:1]([H:2])([H:3])[C:4]([O:5][C:6](=[O:7])[O-:8])=[O:9]"], "cat": {}, "energies": [-86.86239530172124, -86.86242372839345, -86.86259916244532], "dir": "SUCCESSFUL_RCTS/PAT6_SIM124_RCT_7_7"}], ["Event 532", [220, 300], ["[H][N+]([H])([H])[H]", "[H]N([H])[H]"], ["[H]N([H])[H]", "[H][N+]([H])([H])[H]"], {"rxn_free_energy": 0.003623827859829117, "rxn_barrier": -1.1689915926614087, "ts": ["[H+:4]", "[H:1][N:2]([H:3])[H:5]", "[N:6]([H:7])([H:8])[H:9]"], "cat": {}, "energies": [-23.857055581001923, -23.857049806005055, -23.858918506904526], "dir": "SUCCESSFUL_RCTS/PAT2_SIM147_RCT_3_3"}], ["Event 533", [1340, 1420], ["[H]N([H])C(=O)OC(=O)[O-]"], ["[H]N([H])C(=O)OC(=O)[O-]"], {"rxn_free_energy": 0.0025123940329237373, "rxn_barrier": 7.450300619190578, "ts": ["[C:1](=[O:2])([O-:3])[O:4][C:5](=[O:7])[N:8]([H:6])[H:9]"], "cat": {}, "energies": [-86.86238774845218, -86.86238374465613, -86.85051481618063], "dir": "SUCCESSFUL_RCTS/PAT9_SIM245_RCT_9_9"}], ["Event 534", [1340, 1420], ["[H]N([H])C(=O)OC(=O)[O-]"], ["[H]N([H])C(=O)OC(=O)[O-]"], {"rxn_free_energy": -6.031233818184649, "rxn_barrier": 3.2585352481408916, "ts": ["[N:1]([H:2])([H:3])[C:4](=[O:5])[O:6][C:7](=[O:8])[O-:9]"], "cat": {}, "energies": [-86.85280552481532, -86.86241700686112, -86.84761266478415], "dir": "SUCCESSFUL_RCTS/PAT24_SIM211_RCT_21_21"}], ["Event 535", [1340, 1420], ["[H]OC(=O)N([H])[H]", "[H]N([H])[H]"], ["[H]OC(=O)N([H])[H]", "[H]N([H])[H]"], {"rxn_free_energy": -0.005575988516748617, "rxn_barrier": -0.23424242327908348, "ts": ["[C:5]([O:6][H:9])(=[O:7])[N:8]([H:10])[H:11]", "[N:1]([H:2])([H:3])[H:4]"], "cat": {}, "energies": [-61.31909372149017, -61.31910260748516, -61.319467014403955], "dir": "SUCCESSFUL_RCTS/PAT40_SIM213_RCT_4_4"}], ["Event 536", [1820, 1900], ["[H]N([H])C(=O)OC(=O)[O-]"], ["[H]N([H])C(=O)OC(=O)[O-]"], {"rxn_free_energy": -6.028913980820581, "rxn_barrier": 3.2549411685315364, "ts": ["[C:1](=[O:2])([O-:3])[O:4][C:5]([N:6]([H:7])[H:8])=[O:9]"], "cat": {}, "energies": [-86.85281436827087, -86.86242215338237, -86.84762723582922], "dir": "SUCCESSFUL_RCTS/PAT3_SIM227_RCT_9_9"}], ["Event 537", [220, 300], ["O=C=O", "[H]N([H])[H]"], ["O=C=O", "[H]N([H])[H]"], {"rxn_free_energy": -0.008925983914001422, "rxn_barrier": -0.007653322381171869, "ts": ["[C:5](=[O:6])=[O:7]", "[N:1]([H:2])([H:3])[H:4]"], "cat": {}, "energies": [-49.5718723984719, -49.57188662307946, -49.571884594943285], "dir": "SUCCESSFUL_RCTS/PAT0_SIM202_RCT_1_1"}], ["Event 538", [1420, 1500], ["[H]N([H])C(=O)OC(=O)[O-]"], ["[H]N([H])C(=O)OC(=O)[O-]"], {"rxn_free_energy": -0.004041666127649478, "rxn_barrier": 7.45440732397696, "ts": ["[C:1]([O:2][C:7](=[O:8])[O-:9])(=[O:3])[N:4]([H:5])[H:6]"], "cat": {}, "energies": [-86.86241443956834, -86.86242088043974, -86.85053496277862], "dir": "SUCCESSFUL_RCTS/PAT21_SIM231_RCT_5_5"}], ["Event 539", [1420, 1500], ["[H]OC(=O)N([H])[H]"], ["[H]OC(=O)N([H])[H]"], {"rxn_free_energy": 0.01030558779964008, "rxn_barrier": 15.881432332315045, "ts": ["[H:1][O:2][C:3]([N:4]([H:5])[H:6])=[O:7]"], "cat": {}, "energies": [-49.57201405823239, -49.57199763506342, -49.546705123721615], "dir": "SUCCESSFUL_RCTS/PAT19_SIM017_RCT_6_6"}], ["Event 540", [1580, 1660], ["[H][N+]([H])([H])[H]", "[H]N([H])[H]"], ["[H]N([H])[H]", "[H][N+]([H])([H])[H]"], {"rxn_free_energy": 0.03529712740375463, "rxn_barrier": -1.1241856113359436, "ts": ["[H+:3]", "[H:1][N:2]([H:4])[H:5]", "[N:6]([H:7])([H:8])[H:9]"], "cat": {}, "energies": [-23.85705497258135, -23.856998722448036, -23.85884649487102], "dir": "SUCCESSFUL_RCTS/PAT2_SIM117_RCT_8_8"}], ["Event 541", [1020, 1100], ["[H]OC(=O)N([H])[H]"], ["[H]OC(=O)N([H])[H]"], {"rxn_free_energy": 0.003247409506257036, "rxn_barrier": -0.17033621805075952, "ts": ["[C:1]([O:2][H:5])(=[O:3])[N:4]([H:6])[H:7]"], "cat": {}, "energies": [-49.5594794672695, -49.55947429213965, -49.559750918112044], "dir": "SUCCESSFUL_RCTS/PAT22_SIM234_RCT_15_15"}], ["Event 542", [1340, 1420], ["[H]OC(=O)O[H]", "[H]N([H])[H]"], ["[H]OC(=O)O[H]", "[H]N([H])[H]"], {"rxn_free_energy": -0.01649895969196557, "rxn_barrier": 0.3012277082127048, "ts": ["[H:1][O:2][C:3]([O:5][H:4])=[O:6]", "[N:7]([H:8])([H:9])[H:10]"], "cat": {}, "energies": [-66.83160749645448, -66.83163378949163, -66.83112745459299], "dir": "SUCCESSFUL_RCTS/PAT62_SIM098_RCT_12_12"}], ["Event 543", [1660, 1740], ["[H]N([H])C(=O)[O-]"], ["[H]N([H])C(=O)[O-]"], {"rxn_free_energy": -0.004750568993619289, "rxn_barrier": 10.011900696911711, "ts": ["[N:1]([H:2])([H:3])[C:4](=[O:5])[O-:6]"], "cat": {}, "energies": [-49.015464682953535, -49.01547225354522, -48.999509538998986], "dir": "SUCCESSFUL_RCTS/PAT8_SIM022_RCT_7_7"}], ["Event 544", [1020, 1100], ["[H][N+]([H])([H])[H]", "[H]N([H])[H]"], ["[H]N([H])[H]", "[H][N+]([H])([H])[H]"], {"rxn_free_energy": -0.022622739488313833, "rxn_barrier": -1.1814672974071514, "ts": ["[H+:9]", "[H:5][N:6]([H:7])[H:8]", "[N:1]([H:2])([H:3])[H:4]"], "cat": {}, "energies": [-23.857061998752027, -23.85709805075415, -23.858944806160768], "dir": "SUCCESSFUL_RCTS/PAT7_SIM098_RCT_9_9"}], ["Event 545", [940, 1020], ["[H]OC(=O)N([H])[H]"], ["[H]OC(=O)N([H])[H]"], {"rxn_free_energy": -0.005484089570651023, "rxn_barrier": -0.1747608824356857, "ts": ["[C:1]([O:2][H:5])(=[O:3])[N:4]([H:6])[H:7]"], "cat": {}, "energies": [-49.55947072772635, -49.55947946726954, -49.55974922979317], "dir": "SUCCESSFUL_RCTS/PAT22_SIM234_RCT_11_11"}], ["Event 546", [540, 620], ["O=C=O", "[H]N([H])[H]"], ["O=C=O", "[H]N([H])[H]"], {"rxn_free_energy": -0.0027904327779259006, "rxn_barrier": -0.00022203562638718923, "ts": ["[C:5](=[O:6])=[O:7]", "[N:1]([H:2])([H:3])[H:4]"], "cat": {}, "energies": [-49.57187999554164, -49.57188444242521, -49.57188034938159], "dir": "SUCCESSFUL_RCTS/PAT7_SIM061_RCT_5_5"}], ["Event 547", [1660, 1740], ["O=C=O", "[H]N([H])[H]"], ["O=C=O", "[H]N([H])[H]"], {"rxn_free_energy": -0.007989522940002474, "rxn_barrier": -0.0058118147998340326, "ts": ["[C:1](=[O:2])=[O:3]", "[N:4]([H:5])([H:6])[H:7]"], "cat": {}, "energies": [-49.571871990128066, -49.57188472237467, -49.57188125194004], "dir": "SUCCESSFUL_RCTS/PAT1_SIM119_RCT_4_4"}], ["Event 548", [1580, 1660], ["[H]N([H])C(=O)OC(=O)[O-]"], ["[H]N([H])C(=O)OC(=O)[O-]"], {"rxn_free_energy": 0.0006851838057125264, "rxn_barrier": -0.11990212147930542, "ts": ["[C:1](=[O:2])([O-:3])[O:9][C:7]([N:4]([H:5])[H:6])=[O:8]"], "cat": {}, "energies": [-86.8623913574838, -86.86239026556264, -86.86258243564833], "dir": "SUCCESSFUL_RCTS/PAT24_SIM245_RCT_11_11"}], ["Event 549", [780, 860], ["[H]N([H])C(=O)[O-]"], ["[H]N([H])C(=O)[O-]"], {"rxn_free_energy": -0.002215275222462019, "rxn_barrier": 1.265924310249721, "ts": ["[C:1](=[O:2])([O-:3])[N:4]([H:5])[H:6]"], "cat": {}, "energies": [-49.01547092897119, -49.01547445927339, -49.01345352935677], "dir": "SUCCESSFUL_RCTS/PAT13_SIM175_RCT_6_6"}], ["Event 550", [620, 700], ["[H]N([H])C(=O)OC(=O)[O-]"], ["[H]N([H])C(=O)OC(=O)[O-]"], {"rxn_free_energy": -0.002084405843325101, "rxn_barrier": 0.3232507728795679, "ts": ["[C:1]([O:2][C:7](=[O:8])[O-:9])(=[O:3])[N:4]([H:5])[H:6]"], "cat": {}, "energies": [-86.85281105843508, -86.8528143801815, -86.85229592022398], "dir": "SUCCESSFUL_RCTS/PAT24_SIM175_RCT_3_3"}], ["Event 551", [1580, 1660], ["[H]N([H])[H]", "[H]OC(=O)N([H])[H]"], ["[H]N([H])[H]", "[H]OC(=O)N([H])[H]"], {"rxn_free_energy": -0.005966279595656815, "rxn_barrier": -0.2355422465727227, "ts": ["[H:8][N:9]([H:10])[H:11]", "[N:1]([H:2])([H:3])[C:4]([O:5][H:7])=[O:6]"], "cat": {}, "energies": [-61.31910648307033, -61.319115991040164, -61.319481847405754], "dir": "SUCCESSFUL_RCTS/PAT63_SIM125_RCT_3_3"}], ["Event 552", [860, 940], ["[H]N([H])C(=O)OC(=O)[O-]"], ["[H]N([H])C(=O)OC(=O)[O-]"], {"rxn_free_energy": -0.005398344093703358, "rxn_barrier": -0.12443995978437666, "ts": ["[C:1](=[O:2])([O:3][C:5](=[O:8])[O-:9])[N:4]([H:6])[H:7]"], "cat": {}, "energies": [-86.86241157561807, -86.86242017851573, -86.86260988536286], "dir": "SUCCESSFUL_RCTS/PAT4_SIM155_RCT_4_4"}], ["Event 553", [1020, 1100], ["[H]OC(=O)[O-]"], ["[H]OC(=O)[O-]"], {"rxn_free_energy": -0.005152112868121598, "rxn_barrier": 8.899282485899347, "ts": ["[C:1](=[O:2])([O-:3])[O:4][H:5]"], "cat": {}, "energies": [-54.529823716553906, -54.52983192705309, -54.51564166087306], "dir": "SUCCESSFUL_RCTS/PAT14_SIM158_RCT_5_5"}], ["Event 554", [1420, 1500], ["[H]N([H])C(=O)OC(=O)[O-]"], ["[H]N([H])C(=O)OC(=O)[O-]"], {"rxn_free_energy": -0.00359548891689299, "rxn_barrier": 7.458284399220866, "ts": ["[N:1]([H:2])([H:3])[C:4](=[O:5])[O:6][C:7](=[O:8])[O-:9]"], "cat": {}, "energies": [-86.86242291124316, -86.86242864107858, -86.85053725587701], "dir": "SUCCESSFUL_RCTS/PAT6_SIM062_RCT_11_11"}], ["Event 555", [1900, 1980], ["[H]N([H])C(=O)[O-]"], ["[H]N([H])C(=O)[O-]"], {"rxn_free_energy": 0.0009756553217963671, "rxn_barrier": 1.2674861489402476, "ts": ["[C:1](=[O:2])([O-:3])[N:4]([H:5])[H:6]"], "cat": {}, "energies": [-49.01547219530302, -49.015470640481254, -49.013452306714534], "dir": "SUCCESSFUL_RCTS/PAT8_SIM139_RCT_9_9"}], ["Event 556", [460, 540], ["O=C=O", "[H]O[H]"], ["[H]OC(=O)O[H]"], {"rxn_free_energy": 2.1622580647969367, "rxn_barrier": 29.516729476009345, "ts": ["[H:2][N@+:7]([H:8])([H:9])[H:10]", "[O:1]([H:3])[C:4](=[O:5])[O-:6]"], "cat": {"[H]N([H])[H]": 1}, "energies": [-66.83090520726606, -66.82745939415473, -66.78386681944001], "dir": "SUCCESSFUL_RCTS/PAT32_SIM007_RCT_3_3"}], ["Event 557", [1260, 1340], ["[H]N([H])C(=O)OC(=O)[O-]"], ["[H]N([H])C(=O)OC(=O)[O-]"], {"rxn_free_energy": 7.659650362938919e-07, "rxn_barrier": -0.11927131515412112, "ts": ["[C:1](=[O:2])([O-:3])[O:4][C:5](=[O:6])[N:7]([H:8])[H:9]"], "cat": {}, "energies": [-86.86241685986555, -86.86241685864489, -86.86260693276584], "dir": "SUCCESSFUL_RCTS/PAT12_SIM103_RCT_18_18"}], ["Event 558", [0, 60], ["O=C=O", "[H]N([H])[H]"], ["O=C=O", "[H]N([H])[H]"], {"rxn_free_energy": -7.441279969672365e-05, "rxn_barrier": -0.0010316251296356002, "ts": ["[C:5](=[O:6])=[O:7]", "[N:1]([H:2])([H:3])[H:4]"], "cat": {}, "energies": [-49.571883286490646, -49.571883405076214, -49.5718849305069], "dir": "SUCCESSFUL_RCTS/PAT0_SIM079_RCT_1_1"}], ["Event 559", [1660, 1740], ["[H]N([H])C(=O)OC(=O)[O-]"], ["[H]N([H])C(=O)OC(=O)[O-]"], {"rxn_free_energy": 0.0006416868435436953, "rxn_barrier": -0.12067792185765237, "ts": ["[C:1](=[O:2])([O-:3])[O:5][C:4](=[O:6])[N:7]([H:8])[H:9]"], "cat": {}, "energies": [-86.86240418582247, -86.86240316321884, -86.86259650031636], "dir": "SUCCESSFUL_RCTS/PAT20_SIM160_RCT_19_19"}], ["Event 560", [1340, 1420], ["[H]N([H])[H]", "[H]OC(=O)N([H])[H]"], ["[H]N([H])[H]", "[H]OC(=O)N([H])[H]"], {"rxn_free_energy": -0.005015187116443415, "rxn_barrier": 0.4738483229016678, "ts": ["[H:1][N:2]([H:3])[H:4]", "[H:5][O:8][C:6](=[O:7])[N:9]([H:10])[H:11]"], "cat": {}, "energies": [-61.332038660610195, -61.33204665290205, -61.33128352745083], "dir": "SUCCESSFUL_RCTS/PAT23_SIM013_RCT_12_12"}], ["Event 561", [1100, 1180], ["[H]OC(=O)N([H])[H]", "[H]N([H])[H]"], ["[H]OC(=O)N([H])[H]", "[H]N([H])[H]"], {"rxn_free_energy": -8.118621150955045, "rxn_barrier": 2.437044035599321, "ts": ["[H:5][O:8][C:6](=[O:7])[N:9]([H:10])[H:11]", "[N:1]([H:2])([H:3])[H:4]"], "cat": {}, "energies": [-61.31909953546922, -61.332037515289166, -61.31521581852189], "dir": "SUCCESSFUL_RCTS/PAT23_SIM231_RCT_3_3"}], ["Event 562", [1420, 1500], ["[H]N([H])[H]", "[H][N+]([H])([H])[H]"], ["[H]N([H])[H]", "[H][N+]([H])([H])[H]"], {"rxn_free_energy": -0.043436532981767, "rxn_barrier": -1.1918980960210062, "ts": ["[H+:9]", "[N:1]([H:2])([H:3])[H:4]", "[N:5]([H:6])([H:7])[H:8]"], "cat": {}, "energies": [-23.857024664958683, -23.85709388619425, -23.858924095074588], "dir": "SUCCESSFUL_RCTS/PAT5_SIM191_RCT_9_9"}], ["Event 563", [1100, 1180], ["O=C=O", "[H]N([H])[H]", "[H]N([H])[H]"], ["[H]N([H])[H]", "[H]OC(=O)N([H])[H]"], {"rxn_free_energy": 1.268104941864131, "rxn_barrier": 23.630541512489554, "ts": ["[H+:3]", "[N:1]([H:2])([H:4])[C:9](=[O:10])[O-:11]", "[N:5]([H:6])([H:7])[H:8]"], "cat": {}, "energies": [-61.3211348958024, -61.31911402109445, -61.283476842354865], "dir": "SUCCESSFUL_RCTS/PAT71_SIM056_RCT_3_3"}], ["Event 564", [1820, 1900], ["[H]OC(=O)N([H])[H]"], ["[H]OC(=O)N([H])[H]"], {"rxn_free_energy": 0.0004288991106823304, "rxn_barrier": -0.22876023624819455, "ts": ["[C:1](=[O:2])([O:3][H:5])[N:4]([H:6])[H:7]"], "cat": {}, "energies": [-49.571987058814706, -49.571986375313415, -49.57235161521722], "dir": "SUCCESSFUL_RCTS/PAT17_SIM219_RCT_9_9"}], ["Event 565", [1500, 1580], ["[H]N([H])[H]", "[H]OC(=O)O[H]"], ["[H]N([H])[H]", "[H]OC(=O)O[H]"], {"rxn_free_energy": 0.004274261047012814, "rxn_barrier": 0.09765041305669586, "ts": ["[H:7][N:8]([H:9])[H:10]", "[O:1]([H:2])[C:3](=[O:4])[O:5][H:6]"], "cat": {}, "energies": [-66.82750315077392, -66.8274963392351, -66.82734753332977], "dir": "SUCCESSFUL_RCTS/PAT62_SIM011_RCT_6_6"}], ["Event 566", [1260, 1340], ["[H][N+]([H])([H])[H]"], ["[H][N+]([H])([H])[H]"], {"rxn_free_energy": -9.660206224368829e-05, "rxn_barrier": 98.76380919472612, "ts": ["[N@+:1]([H:2])([H:3])([H:4])[H:5]"], "cat": {}, "energies": [-12.071800592400336, -12.07180074634711, -11.91440882025785], "dir": "SUCCESSFUL_RCTS/PAT52_SIM091_RCT_9_9"}], ["Event 567", [1260, 1340], ["[H]OC(=O)[O-]"], ["[H]OC(=O)[O-]"], {"rxn_free_energy": -0.0056471720705948275, "rxn_barrier": 8.900753687855103, "ts": ["[O:1]([H:2])[C:3](=[O:4])[O-:5]"], "cat": {}, "energies": [-54.529816811838074, -54.52982581127245, -54.515632411623486], "dir": "SUCCESSFUL_RCTS/PAT14_SIM199_RCT_5_5"}], ["Event 568", [1580, 1660], ["[H]N([H])C(=O)OC(=O)[O-]"], ["[H]N([H])C(=O)OC(=O)[O-]"], {"rxn_free_energy": -0.006658052131025045, "rxn_barrier": 0.32273053869383134, "ts": ["[C:1](=[O:2])([O:3][C:5](=[O:6])[O-:7])[N:4]([H:8])[H:9]"], "cat": {}, "energies": [-86.85278943737191, -86.85280004776283, -86.85227512821531], "dir": "SUCCESSFUL_RCTS/PAT6_SIM215_RCT_9_9"}], ["Event 569", [300, 380], ["[H]N([H])[H]", "[H][N+]([H])([H])[H]"], ["[H][N+]([H])([H])[H]", "[H]N([H])[H]"], {"rxn_free_energy": 0.024272510166457827, "rxn_barrier": 9.031785267608013, "ts": ["[H:4][N@+:6]([H:7])([H:8])[H:9]", "[N:1]([H:2])([H:3])[H:5]"], "cat": {}, "energies": [-23.857068738099102, -23.85703005699293, -23.84267552361629], "dir": "SUCCESSFUL_RCTS/PAT5_SIM112_RCT_4_4"}], ["Event 570", [860, 940], ["[H]OC(=O)[O-]"], ["[H]OC(=O)[O-]"], {"rxn_free_energy": -0.0040990671752589875, "rxn_barrier": 8.89387494001038, "ts": ["[C:1](=[O:2])([O-:3])[O:4][H:5]"], "cat": {}, "energies": [-54.52981913548793, -54.529825667834665, -54.51564569736889], "dir": "SUCCESSFUL_RCTS/PAT11_SIM182_RCT_3_3"}], ["Event 571", [1660, 1740], ["[H]N([H])C(=O)OC(=O)[O-]"], ["[H]N([H])C(=O)OC(=O)[O-]"], {"rxn_free_energy": -0.00456855866974152, "rxn_barrier": 3.2500629417705635, "ts": ["[C:1]([O:2][C:5](=[O:8])[O-:9])(=[O:3])[N:4]([H:6])[H:7]"], "cat": {}, "energies": [-86.85280753207299, -86.85281481260976, -86.84762817366072], "dir": "SUCCESSFUL_RCTS/PAT4_SIM193_RCT_15_15"}], ["Event 572", [1420, 1500], ["[H]N([H])C(=O)OC(=O)[O-]"], ["[H]N([H])C(=O)OC(=O)[O-]"], {"rxn_free_energy": -0.002628901759353255, "rxn_barrier": -0.12172639377724416, "ts": ["[N:1]([H:2])([H:3])[C:4](=[O:5])[O:6][C:7](=[O:8])[O-:9]"], "cat": {}, "energies": [-86.86240931543465, -86.8624135048995, -86.86260330079213], "dir": "SUCCESSFUL_RCTS/PAT6_SIM160_RCT_13_13"}], ["Event 573", [460, 540], ["[H][N+]([H])([H])[H]", "[H]N([H])[H]"], ["[H]N([H])[H]", "[H][N+]([H])([H])[H]"], {"rxn_free_energy": -0.02992709225500866, "rxn_barrier": -1.1861364145807123, "ts": ["[H+:5]", "[H:1][N:2]([H:3])[H:4]", "[N:6]([H:7])([H:8])[H:9]"], "cat": {}, "energies": [-23.85704904996358, -23.85709674231287, -23.85893929816093], "dir": "SUCCESSFUL_RCTS/PAT7_SIM061_RCT_3_3"}], ["Event 574", [220, 300], ["O=C=O", "[H]N([H])[H]"], ["O=C=O", "[H]N([H])[H]"], {"rxn_free_energy": 0.008599678902739187, "rxn_barrier": -0.00508520474855191, "ts": ["[C:1](=[O:2])=[O:3]", "[N:4]([H:5])([H:6])[H:7]"], "cat": {}, "energies": [-49.571877217429076, -49.57186351282702, -49.57188532130228], "dir": "SUCCESSFUL_RCTS/PAT1_SIM084_RCT_1_1"}], ["Event 575", [300, 380], ["O=C=O", "[H]N([H])C(=O)[O-]"], ["[H]N([H])C(=O)OC(=O)[O-]"], {"rxn_free_energy": -5.736217347470834, "rxn_barrier": 0.5920262505523138, "ts": ["[C:7](=[O:8])=[O:9]", "[N:1]([H:2])([H:3])[C:4](=[O:5])[O-:6]"], "cat": {}, "energies": [-86.85327822631716, -86.8624195648406, -86.85233476269937], "dir": "SUCCESSFUL_RCTS/PAT21_SIM112_RCT_5_5"}], ["Event 576", [1420, 1500], ["O=C=O", "[H]N([H])[H]"], ["O=C=O", "[H]N([H])[H]"], {"rxn_free_energy": 0.24846287414510346, "rxn_barrier": 0.24695589885064018, "ts": ["[C:1](=[O:2])=[O:3]", "[N:4]([H:5])([H:6])[H:7]"], "cat": {}, "energies": [-49.57226940230232, -49.57187344742378, -49.571875848966556], "dir": "SUCCESSFUL_RCTS/PAT7_SIM236_RCT_8_8"}], ["Event 577", [1740, 1820], ["[H]OC(=O)[O-]"], ["[H]OC(=O)[O-]"], {"rxn_free_energy": 0.0017778010192345947, "rxn_barrier": 8.901858422896598, "ts": ["[C:1](=[O:2])([O-:3])[O:4][H:5]"], "cat": {}, "energies": [-54.52982879557319, -54.5298259624377, -54.515642634833085], "dir": "SUCCESSFUL_RCTS/PAT14_SIM087_RCT_12_12"}], ["Event 578", [1500, 1580], ["[H]N([H])C(=O)OC(=O)[O-]"], ["[H]N([H])C(=O)OC(=O)[O-]"], {"rxn_free_energy": 0.0013281409887502065, "rxn_barrier": -0.1187003843664745, "ts": ["[C:1](=[O:2])([O-:3])[O:4][C:5](=[O:6])[N:7]([H:8])[H:9]"], "cat": {}, "energies": [-86.86239858734736, -86.86239647079813, -86.86258775040214], "dir": "SUCCESSFUL_RCTS/PAT6_SIM113_RCT_6_6"}], ["Event 579", [1100, 1180], ["[H]N([H])C(=O)OC(=O)[O-]"], ["[H]N([H])C(=O)OC(=O)[O-]"], {"rxn_free_energy": 0.00674998537772467, "rxn_barrier": -0.11726230051811125, "ts": ["[N:1]([H:2])([H:3])[C:4]([O:5][C:7](=[O:8])[O-:9])=[O:6]"], "cat": {}, "energies": [-86.86242605990715, -86.86241530300977, -86.8626129312058], "dir": "SUCCESSFUL_RCTS/PAT6_SIM232_RCT_7_7"}], ["Event 580", [460, 540], ["[H]OC(=O)[O-]"], ["[H]OC(=O)[O-]"], {"rxn_free_energy": -0.005141569737849515, "rxn_barrier": 8.89544618836861, "ts": ["[C:1](=[O:2])([O-:3])[O:4][H:5]"], "cat": {}, "energies": [-54.529818392219404, -54.529826585916865, -54.51564245013089], "dir": "SUCCESSFUL_RCTS/PAT11_SIM207_RCT_4_4"}], ["Event 581", [1020, 1100], ["[H]OC(=O)N([H])[H]"], ["[H]OC(=O)N([H])[H]"], {"rxn_free_energy": 0.00324740951517439, "rxn_barrier": -0.17033609900408406, "ts": ["[C:1]([O:2][H:5])(=[O:3])[N:4]([H:6])[H:7]"], "cat": {}, "energies": [-49.55947946726951, -49.55947429213965, -49.559750917922344], "dir": "SUCCESSFUL_RCTS/PAT19_SIM234_RCT_15_15"}], ["Event 582", [780, 860], ["[H]OC(=O)N([H])[H]"], ["[H]OC(=O)N([H])[H]"], {"rxn_free_energy": -0.004803889500181889, "rxn_barrier": -0.23155298709674269, "ts": ["[H:1][O:2][C:3](=[O:4])[N:5]([H:6])[H:7]"], "cat": {}, "energies": [-49.571990705077425, -49.57199836064162, -49.572359712057626], "dir": "SUCCESSFUL_RCTS/PAT17_SIM013_RCT_5_5"}], ["Event 583", [940, 1020], ["[H]N([H])C(=O)OC(=O)[O-]"], ["[H]N([H])C(=O)OC(=O)[O-]"], {"rxn_free_energy": 0.0025714375724189865, "rxn_barrier": -0.11955862374717457, "ts": ["[N:1]([H:2])([H:3])[C:4](=[O:5])[O:6][C:7](=[O:8])[O-:9]"], "cat": {}, "energies": [-86.86241915720441, -86.86241505931552, -86.86260968796482], "dir": "SUCCESSFUL_RCTS/PAT15_SIM061_RCT_11_11"}], ["Event 584", [1340, 1420], ["[H]OC(=O)O[H]", "[H]N([H])[H]"], ["[H]OC(=O)O[H]", "[H]N([H])[H]"], {"rxn_free_energy": 0.0018056647051030695, "rxn_barrier": 0.09213028800388175, "ts": ["[C:5](=[O:6])([O:7][H:9])[O:8][H:10]", "[N:1]([H:2])([H:3])[H:4]"], "cat": {}, "energies": [-66.8275112594967, -66.82750838195714, -66.82736443902253], "dir": "SUCCESSFUL_RCTS/PAT30_SIM076_RCT_8_8"}], ["Event 585", [460, 540], ["[H][N+]([H])([H])[H]", "[H]N([H])[H]"], ["[H]N([H])[H]", "[H][N+]([H])([H])[H]"], {"rxn_free_energy": 0.004421459599377592, "rxn_barrier": -1.1647272458839488, "ts": ["[H+:4]", "[H:1][N:2]([H:3])[H:5]", "[N:6]([H:7])([H:8])[H:9]"], "cat": {}, "energies": [-23.85705611281902, -23.85704906670195, -23.858912242982356], "dir": "SUCCESSFUL_RCTS/PAT2_SIM228_RCT_3_3"}], ["Event 586", [940, 1020], ["O=C=O", "[H]N([H])[H]"], ["O=C=O", "[H]N([H])[H]"], {"rxn_free_energy": -0.004648303931184522, "rxn_barrier": -0.0013546865960702378, "ts": ["[C:1](=[O:2])=[O:3]", "[N:4]([H:5])([H:6])[H:7]"], "cat": {}, "energies": [-49.5718750478788, -49.57188245549905, -49.57187720673158], "dir": "SUCCESSFUL_RCTS/PAT1_SIM114_RCT_7_7"}], ["Event 587", [1900, 1980], ["[H]N([H])C(=O)OC(=O)[O-]"], ["[H]N([H])C(=O)OC(=O)[O-]"], {"rxn_free_energy": 0.004145558705273999, "rxn_barrier": -0.11873079604801987, "ts": ["[N:1]([H:2])([H:3])[C:4]([O:5][C:7](=[O:8])[O-:9])=[O:6]"], "cat": {}, "energies": [-86.86242346905193, -86.86241686261546, -86.86261268057132], "dir": "SUCCESSFUL_RCTS/PAT20_SIM230_RCT_19_19"}], ["Event 588", [1740, 1820], ["O=C=O", "[H]OC(=O)[O-]"], ["O=C=O", "[H]OC(=O)[O-]"], {"rxn_free_energy": 0.002788917291454027, "rxn_barrier": 2.0568300842987473, "ts": ["[C:6](=[O:7])=[O:8]", "[O:1]([H:2])[C:3](=[O:4])[O-:5]"], "cat": {}, "energies": [-92.3658500499894, -92.36584560552095, -92.36257224879276], "dir": "SUCCESSFUL_RCTS/PAT38_SIM007_RCT_22_22"}], ["Event 589", [540, 620], ["[H]OC(=O)O[H]", "[H]N([H])[H]"], ["[H]OC(=O)O[H]", "[H]N([H])[H]"], {"rxn_free_energy": 0.0011430051367659075, "rxn_barrier": 0.09083015873353453, "ts": ["[H:5][O:10][C:8]([O:6][H:7])=[O:9]", "[N:1]([H:2])([H:3])[H:4]"], "cat": {}, "energies": [-66.82750586080365, -66.82750403929023, -66.82736111223873], "dir": "SUCCESSFUL_RCTS/PAT62_SIM077_RCT_2_2"}], ["Event 590", [940, 1020], ["[H]OC(=O)[O-]"], ["[H]OC(=O)[O-]"], {"rxn_free_energy": 0.0012148147512820345, "rxn_barrier": 8.902330851513334, "ts": ["[O:1]([H:2])[C:3](=[O:4])[O-:5]"], "cat": {}, "energies": [-54.52982460875073, -54.52982267280022, -54.51563769513994], "dir": "SUCCESSFUL_RCTS/PAT14_SIM095_RCT_8_8"}], ["Event 591", [1100, 1180], ["[H]N([H])C(=O)OC(=O)[O-]"], ["[H]N([H])C(=O)OC(=O)[O-]"], {"rxn_free_energy": 0.0014693243890424271, "rxn_barrier": -0.1187795209783812, "ts": ["[N:1]([H:2])([H:3])[C:4](=[O:5])[O:6][C:7](=[O:8])[O-:9]"], "cat": {}, "energies": [-86.86240661009073, -86.86240426854911, -86.86259589925903], "dir": "SUCCESSFUL_RCTS/PAT12_SIM061_RCT_12_12"}], ["Event 592", [1900, 1980], ["[H]OC(=O)[O-]"], ["[H]OC(=O)[O-]"], {"rxn_free_energy": -0.00033847077893145184, "rxn_barrier": 8.902196891432816, "ts": ["[C:1](=[O:2])([O-:3])[O:4][H:5]"], "cat": {}, "energies": [-54.52982798526402, -54.529828524657106, -54.51564128513441], "dir": "SUCCESSFUL_RCTS/PAT10_SIM043_RCT_8_8"}], ["Event 593", [1420, 1500], ["[H]N([H])C(=O)OC(=O)[O-]"], ["[H]N([H])C(=O)OC(=O)[O-]"], {"rxn_free_energy": -0.0006214259643653009, "rxn_barrier": -0.12089844394600953, "ts": ["[C:1](=[O:2])([O-:3])[O:4][C:5](=[O:6])[N:7]([H:8])[H:9]"], "cat": {}, "energies": [-86.86242477253218, -86.8624257628477, -86.86261743845401], "dir": "SUCCESSFUL_RCTS/PAT15_SIM045_RCT_16_16"}], ["Event 594", [1580, 1660], ["[H]OC(=O)N([H])[H]", "[H]N([H])[H]"], ["[H]OC(=O)N([H])[H]", "[H]N([H])[H]"], {"rxn_free_energy": -0.0017136795772380682, "rxn_barrier": -0.23395957482991792, "ts": ["[C:1]([O:2][H:7])(=[O:3])[N:4]([H:5])[H:6]", "[N:8]([H:9])([H:10])[H:11]"], "cat": {}, "energies": [-61.31909412345418, -61.31909685440459, -61.31946696561562], "dir": "SUCCESSFUL_RCTS/PAT23_SIM217_RCT_12_12"}], ["Event 595", [1420, 1500], ["[H]OC(=O)[O-]"], ["[H]OC(=O)[O-]"], {"rxn_free_energy": 0.00017175234383346805, "rxn_barrier": 8.898603290631865, "ts": ["[C:1](=[O:2])([O-:3])[O:4][H:5]"], "cat": {}, "energies": [-54.52982929118294, -54.529829017475336, -54.515648317879815], "dir": "SUCCESSFUL_RCTS/PAT11_SIM198_RCT_22_22"}], ["Event 596", [0, 60], ["O=C=O", "[H]N([H])[H]"], ["O=C=O", "[H]N([H])[H]"], {"rxn_free_energy": 0.018528703716013867, "rxn_barrier": 0.25035275993670436, "ts": ["[C:5](=[O:6])=[O:7]", "[N:1]([H:2])([H:3])[H:4]"], "cat": {}, "energies": [-49.572285235165644, -49.572255707492126, -49.57188626853132], "dir": "SUCCESSFUL_RCTS/PAT1_SIM108_RCT_1_1"}], ["Event 597", [1580, 1660], ["O=C=O", "[H]N([H])[H]"], ["O=C=O", "[H]N([H])[H]"], {"rxn_free_energy": 0.0015791931409853178, "rxn_barrier": 0.002124655559964438, "ts": ["[C:1](=[O:2])=[O:3]", "[N:4]([H:5])([H:6])[H:7]"], "cat": {}, "energies": [-49.57187450644492, -49.5718719898145, -49.571871120555834], "dir": "SUCCESSFUL_RCTS/PAT7_SIM119_RCT_2_2"}], ["Event 598", [220, 300], ["O=C=O", "[H]N([H])[H]"], ["O=C=O", "[H]N([H])[H]"], {"rxn_free_energy": -0.01799987614378054, "rxn_barrier": -0.01790572796457466, "ts": ["[C:5](=[O:6])=[O:7]", "[N:1]([H:2])([H:3])[H:4]"], "cat": {}, "energies": [-49.57185410624134, -49.571882791165784, -49.57188264112956], "dir": "SUCCESSFUL_RCTS/PAT1_SIM041_RCT_2_2"}], ["Event 599", [1260, 1340], ["[H]OC(=O)N([H])[H]", "[H]N([H])[H]"], ["[H]OC(=O)N([H])[H]", "[H]N([H])[H]"], {"rxn_free_energy": -0.004968776159180167, "rxn_barrier": 0.4721909923561224, "ts": ["[N:1]([H:2])([H:3])[C:4]([O:5][H:7])=[O:6]", "[N:8]([H:9])([H:10])[H:11]"], "cat": {}, "energies": [-61.33203377446237, -61.33204169279289, -61.33128128245459], "dir": "SUCCESSFUL_RCTS/PAT63_SIM068_RCT_18_18"}], ["Event 600", [1260, 1340], ["[H]OC(=O)[O-]"], ["[H]OC(=O)[O-]"], {"rxn_free_energy": -0.0022663290758653575, "rxn_barrier": 8.904837512289578, "ts": ["[O:1]([H:2])[C:3](=[O:4])[O-:5]"], "cat": {}, "energies": [-54.52982389363229, -54.529827505294826, -54.51563298536207], "dir": "SUCCESSFUL_RCTS/PAT14_SIM167_RCT_2_2"}], ["Event 601", [540, 620], ["[H]N([H])C(=O)OC(=O)[O-]"], ["[H]N([H])C(=O)OC(=O)[O-]"], {"rxn_free_energy": -0.004246853844952554, "rxn_barrier": 7.460816040648938, "ts": ["[N:1]([H:2])([H:3])[C:4]([O:5][C:6](=[O:7])[O-:8])=[O:9]"], "cat": {}, "energies": [-86.86238853385898, -86.8623953017212, -86.85049884402379], "dir": "SUCCESSFUL_RCTS/PAT9_SIM124_RCT_5_5"}], ["Event 602", [1340, 1420], ["[H][N+]([H])([H])[H]", "[H]N([H])[H]"], ["[H]N([H])[H]", "[H][N+]([H])([H])[H]"], {"rxn_free_energy": 0.0004904693957999769, "rxn_barrier": -1.1631132971440925, "ts": ["[H+:8]", "[H:5][N:6]([H:7])[H:9]", "[N:1]([H:2])([H:3])[H:4]"], "cat": {}, "energies": [-23.8570862300664, -23.857085448445602, -23.85893978821217], "dir": "SUCCESSFUL_RCTS/PAT7_SIM114_RCT_9_9"}], ["Event 603", [1740, 1820], ["[H]OC(=O)[O-]"], ["[H]OC(=O)[O-]"], {"rxn_free_energy": -0.003301759597132559, "rxn_barrier": 8.895152177162371, "ts": ["[O:1]([H:2])[C:3](=[O:4])[O-:5]"], "cat": {}, "energies": [-54.52981992796622, -54.52982518970935, -54.515644454419224], "dir": "SUCCESSFUL_RCTS/PAT10_SIM134_RCT_14_14"}], ["Event 604", [1260, 1340], ["[H]N([H])C(=O)[O-]"], ["[H]N([H])C(=O)[O-]"], {"rxn_free_energy": -0.0024894428861445875, "rxn_barrier": 10.021367725801552, "ts": ["[C:1](=[O:2])([O-:3])[N:4]([H:5])[H:6]"], "cat": {}, "energies": [-49.015474945822994, -49.01547891304369, -48.999504715041944], "dir": "SUCCESSFUL_RCTS/PAT8_SIM151_RCT_14_14"}], ["Event 605", [860, 940], ["[H]N([H])C(=O)OC(=O)[O-]"], ["[H]N([H])C(=O)OC(=O)[O-]"], {"rxn_free_energy": -0.005398343282224148, "rxn_barrier": -0.12443921154704006, "ts": ["[C:1](=[O:2])([O:3][C:5](=[O:8])[O-:9])[N:4]([H:6])[H:7]"], "cat": {}, "energies": [-86.86241157561811, -86.86242017851448, -86.8626098841705], "dir": "SUCCESSFUL_RCTS/PAT6_SIM155_RCT_4_4"}], ["Event 606", [1100, 1180], ["[H][N+]([H])([H])[H]"], ["[H][N+]([H])([H])[H]"], {"rxn_free_energy": 0.0002616426581794791, "rxn_barrier": 98.76483146278484, "ts": ["[N@@+:1]([H:2])([H:3])([H:4])[H:5]"], "cat": {}, "energies": [-12.071800974662604, -12.071800557704186, -11.914407573415463], "dir": "SUCCESSFUL_RCTS/PAT52_SIM168_RCT_8_8"}], ["Event 607", [1260, 1340], ["[H]N([H])[H]", "[H]OC(=O)N([H])[H]"], ["[H]N([H])[H]", "[H]OC(=O)N([H])[H]"], {"rxn_free_energy": 0.002665261801989978, "rxn_barrier": -0.22844808487452375, "ts": ["[H:1][N:2]([H:3])[H:4]", "[H:5][O:10][C:9]([N:6]([H:7])[H:8])=[O:11]"], "cat": {}, "energies": [-61.31908530687989, -61.31908105947103, -61.3194493658324], "dir": "SUCCESSFUL_RCTS/PAT63_SIM123_RCT_5_5"}], ["Event 608", [1020, 1100], ["[H]N([H])[H]", "[H][N+]([H])([H])[H]"], ["[H]N([H])[H]", "[H][N+]([H])([H])[H]"], {"rxn_free_energy": -0.010387094060144358, "rxn_barrier": -1.1762795085934319, "ts": ["[H+:6]", "[N:1]([H:2])([H:3])[H:4]", "[N:5]([H:7])([H:8])[H:9]"], "cat": {}, "energies": [-23.857062570419696, -23.857079123478503, -23.85893711047543], "dir": "SUCCESSFUL_RCTS/PAT7_SIM193_RCT_7_7"}], ["Event 609", [380, 460], ["[H]OC(=O)N([H])[H]", "[H]N([H])[H]"], ["[H]OC(=O)N([H])[H]", "[H]N([H])[H]"], {"rxn_free_energy": 0.0001672666472677733, "rxn_barrier": -0.23344431132441854, "ts": ["[H:1][O:2][C:3](=[O:4])[N:5]([H:6])[H:7]", "[N:8]([H:9])([H:10])[H:11]"], "cat": {}, "energies": [-61.31911334627709, -61.31911307971797, -61.3194853673054], "dir": "SUCCESSFUL_RCTS/PAT40_SIM102_RCT_2_2"}], ["Event 610", [60, 140], ["O=C=O", "[H]N([H])[H]"], ["O=C=O", "[H]N([H])[H]"], {"rxn_free_energy": 0.00598551114912555, "rxn_barrier": 0.004393075683996074, "ts": ["[C:1](=[O:2])=[O:3]", "[N:4]([H:5])([H:6])[H:7]"], "cat": {}, "energies": [-49.57187520876493, -49.571865670147346, -49.571868207880975], "dir": "SUCCESSFUL_RCTS/PAT7_SIM197_RCT_1_1"}], ["Event 611", [1820, 1900], ["[H]N([H])C(=O)OC(=O)[O-]"], ["[H]N([H])C(=O)OC(=O)[O-]"], {"rxn_free_energy": 0.010556489021200634, "rxn_barrier": -0.11699699696733318, "ts": ["[C:1](=[O:2])([O-:3])[O:4][C:5]([N:8]([H:6])[H:7])=[O:9]"], "cat": {}, "energies": [-86.86242444716095, -86.8624076241513, -86.86261089566712], "dir": "SUCCESSFUL_RCTS/PAT4_SIM094_RCT_15_15"}], ["Event 612", [940, 1020], ["[H]OC(=O)[O-]"], ["[H]OC(=O)[O-]"], {"rxn_free_energy": -0.008134127443015792, "rxn_barrier": 8.900374701136387, "ts": ["[O:1]([H:2])[C:3](=[O:4])[O-:5]"], "cat": {}, "energies": [-54.529816363237316, -54.52982932592824, -54.51563256698274], "dir": "SUCCESSFUL_RCTS/PAT10_SIM008_RCT_10_10"}], ["Event 613", [1820, 1900], ["[H]N([H])C(=O)OC(=O)[O-]"], ["[H]N([H])C(=O)OC(=O)[O-]"], {"rxn_free_energy": -0.004321189050293739, "rxn_barrier": 1.4351689621843877, "ts": ["[C:1](=[O:2])([O-:3])[O:4][C:5](=[O:6])[N:7]([H:8])[H:9]"], "cat": {}, "energies": [-86.85279776136015, -86.85280464768428, -86.85051065044246], "dir": "SUCCESSFUL_RCTS/PAT9_SIM091_RCT_16_16"}], ["Event 614", [1420, 1500], ["[H]OC(=O)[O-]"], ["[H]OC(=O)[O-]"], {"rxn_free_energy": -0.002562444465530689, "rxn_barrier": 8.900526374586402, "ts": ["[O:1]([H:2])[C:3](=[O:4])[O-:5]"], "cat": {}, "energies": [-54.52981901154992, -54.52982309510723, -54.51563497358582], "dir": "SUCCESSFUL_RCTS/PAT11_SIM239_RCT_4_4"}], ["Event 615", [780, 860], ["[H]N([H])C(=O)OC(=O)[O-]"], ["[H]N([H])C(=O)OC(=O)[O-]"], {"rxn_free_energy": 0.0031428503073780835, "rxn_barrier": -0.12022917742986251, "ts": ["[C:1](=[O:2])([O-:3])[O:4][C:5]([N:8]([H:6])[H:7])=[O:9]"], "cat": {}, "energies": [-86.8624187656515, -86.86241375714906, -86.86261036501824], "dir": "SUCCESSFUL_RCTS/PAT12_SIM094_RCT_6_6"}], ["Event 616", [460, 540], ["[H]N([H])C(=O)OC(=O)[O-]"], ["[H]N([H])C(=O)OC(=O)[O-]"], {"rxn_free_energy": -0.010699884602995412, "rxn_barrier": -0.12738698658594264, "ts": ["[N:1]([H:2])([H:3])[C:4](=[O:5])[O:6][C:7](=[O:8])[O-:9]"], "cat": {}, "energies": [-86.86240559586035, -86.86242264738776, -86.86260860203974], "dir": "SUCCESSFUL_RCTS/PAT3_SIM016_RCT_2_2"}], ["Event 617", [460, 540], ["[H]N([H])C(=O)OC(=O)[O-]"], ["[H]N([H])C(=O)OC(=O)[O-]"], {"rxn_free_energy": -0.008681581508416528, "rxn_barrier": 3.2553157894073816, "ts": ["[N:1]([H:2])([H:3])[C:4](=[O:5])[O:6][C:7](=[O:8])[O-:9]"], "cat": {}, "energies": [-86.85279194410192, -86.85280577922543, -86.84760421465775], "dir": "SUCCESSFUL_RCTS/PAT9_SIM131_RCT_3_3"}], ["Event 618", [780, 860], ["O=C=O", "[H]N([H])[H]", "[H]N([H])[H]"], ["[H]N([H])[H]", "[H]OC(=O)N([H])[H]"], {"rxn_free_energy": 1.260397055602981, "rxn_barrier": 23.625144032326936, "ts": ["[H+:3]", "[N:1]([H:2])([H:4])[C:9](=[O:10])[O-:11]", "[N:5]([H:6])([H:7])[H:8]"], "cat": {}, "energies": [-61.3211308378176, -61.319122246535, -61.28348138589095], "dir": "SUCCESSFUL_RCTS/PAT71_SIM096_RCT_4_4"}], ["Event 619", [1740, 1820], ["[H]N([H])C(=O)OC(=O)[O-]"], ["[H]N([H])C(=O)OC(=O)[O-]"], {"rxn_free_energy": 0.0003124197904838724, "rxn_barrier": -0.12100188476156476, "ts": ["[C:1](=[O:2])([O-:3])[O:4][C:5]([N:6]([H:8])[H:9])=[O:7]"], "cat": {}, "energies": [-86.86241231880014, -86.86241182092238, -86.8626051495671], "dir": "SUCCESSFUL_RCTS/PAT4_SIM036_RCT_17_17"}], ["Event 620", [700, 780], ["[H]OC(=O)[O-]"], ["[H]OC(=O)[O-]"], {"rxn_free_energy": 0.002975270228494424, "rxn_barrier": 8.90510424154245, "ts": ["[O:1]([H:2])[C:3](=[O:4])[O-:5]"], "cat": {}, "energies": [-54.52983141758074, -54.529826676136906, -54.51564008424601], "dir": "SUCCESSFUL_RCTS/PAT14_SIM038_RCT_2_2"}], ["Event 621", [1660, 1740], ["[H]N([H])C(=O)[O-]"], ["[H]N([H])C(=O)[O-]"], {"rxn_free_energy": 0.0018770648793118314, "rxn_barrier": 1.2703437868212997, "ts": ["[C:1](=[O:2])([O-:3])[N:4]([H:5])[H:6]"], "cat": {}, "energies": [-49.01547604656281, -49.01547305523866, -49.013451603991506], "dir": "SUCCESSFUL_RCTS/PAT8_SIM026_RCT_14_14"}], ["Event 622", [700, 780], ["[H]N([H])[H]", "[H]OC(=O)O[H]"], ["[H]N([H])[H]", "[H]OC(=O)O[H]"], {"rxn_free_energy": 0.009896967050608595, "rxn_barrier": 0.10298453559772838, "ts": ["[N:7]([H:8])([H:9])[H:10]", "[O:1]([H:2])[C:3](=[O:4])[O:5][H:6]"], "cat": {}, "energies": [-66.8274922354026, -66.82747646341896, -66.8273281174054], "dir": "SUCCESSFUL_RCTS/PAT74_SIM077_RCT_3_3"}], ["Event 623", [1740, 1820], ["[H]OC(=O)[O-]"], ["[H]OC(=O)[O-]"], {"rxn_free_energy": 0.0017778010192345947, "rxn_barrier": 8.901858176041948, "ts": ["[C:1](=[O:2])([O-:3])[O:4][H:5]"], "cat": {}, "energies": [-54.52982879557319, -54.5298259624377, -54.51564263522648], "dir": "SUCCESSFUL_RCTS/PAT11_SIM087_RCT_12_12"}], ["Event 624", [1580, 1660], ["[H][N+]([H])([H])[H]", "[H]N([H])[H]"], ["[H]N([H])[H]", "[H][N+]([H])([H])[H]"], {"rxn_free_energy": 0.004998866717891858, "rxn_barrier": -1.1649018196785772, "ts": ["[H+:9]", "[H:5][N:6]([H:7])[H:8]", "[N:1]([H:2])([H:3])[H:4]"], "cat": {}, "energies": [-23.85709099472129, -23.857083028437913, -23.858947403088546], "dir": "SUCCESSFUL_RCTS/PAT7_SIM223_RCT_6_6"}], ["Event 625", [1340, 1420], ["[H]OC(=O)[O-]"], ["[H]OC(=O)[O-]"], {"rxn_free_energy": -0.00026107294403993823, "rxn_barrier": 8.902022127627209, "ts": ["[C:1](=[O:2])([O-:3])[O:4][H:5]"], "cat": {}, "energies": [-54.52983245934416, -54.529832875394675, -54.515646037721275], "dir": "SUCCESSFUL_RCTS/PAT10_SIM182_RCT_7_7"}], ["Event 626", [0, 60], ["O=C=O", "[H]N([H])[H]"], ["O=C=O", "[H]N([H])[H]"], {"rxn_free_energy": -0.008604758276603867, "rxn_barrier": -0.004868300172095637, "ts": ["[C:5](=[O:6])=[O:7]", "[N:1]([H:2])([H:3])[H:4]"], "cat": {}, "energies": [-49.57185388991448, -49.571867602611114, -49.571861648124674], "dir": "SUCCESSFUL_RCTS/PAT1_SIM147_RCT_1_1"}], ["Event 627", [780, 860], ["[H]OC(=O)OC(=O)[O-]"], ["[H]OC(=O)OC(=O)[O-]"], {"rxn_free_energy": -0.0058134096552148835, "rxn_barrier": 12.5035885091495, "ts": ["[C:1](=[O:2])([O-:3])[O:6][C:4](=[O:5])[O:7][H:8]"], "cat": {}, "energies": [-92.37977628270245, -92.37978554705602, -92.35985034050114], "dir": "SUCCESSFUL_RCTS/PAT38_SIM045_RCT_7_7"}], ["Event 628", [1500, 1580], ["[H][N+]([H])([H])[H]", "[H]N([H])[H]"], ["[H]N([H])[H]", "[H][N+]([H])([H])[H]"], {"rxn_free_energy": 0.004438252292205945, "rxn_barrier": -1.1634244071692312, "ts": ["[H+:4]", "[H:1][N:2]([H:3])[H:5]", "[N:6]([H:7])([H:8])[H:9]"], "cat": {}, "energies": [-23.85708391431886, -23.857076841440655, -23.858937968255127], "dir": "SUCCESSFUL_RCTS/PAT2_SIM025_RCT_11_11"}], ["Event 629", [1580, 1660], ["[H]OC(=O)O[H]", "[H]N([H])[H]"], ["[H]OC(=O)O[H]", "[H]N([H])[H]"], {"rxn_free_energy": -8.848832490532919, "rxn_barrier": 2.268288044420429, "ts": ["[C:5]([O:6][H:9])(=[O:7])[O:8][H:10]", "[N:1]([H:2])([H:3])[H:4]"], "cat": {}, "energies": [-66.81550134517931, -66.82960300284554, -66.81188656079674], "dir": "SUCCESSFUL_RCTS/PAT62_SIM121_RCT_6_6"}], ["Event 630", [1500, 1580], ["[H]N([H])C(=O)OC(=O)[O-]"], ["[H]N([H])C(=O)OC(=O)[O-]"], {"rxn_free_energy": 0.00696074943748765, "rxn_barrier": -0.1169473972534651, "ts": ["[N:1]([H:2])([H:3])[C:4](=[O:5])[O:6][C:7](=[O:8])[O-:9]"], "cat": {}, "energies": [-86.86241755869216, -86.8624064659174, -86.86260392815534], "dir": "SUCCESSFUL_RCTS/PAT12_SIM012_RCT_9_9"}], ["Event 631", [700, 780], ["[H]OC(=O)N([H])[H]", "[H]N([H])[H]"], ["[H]OC(=O)N([H])[H]", "[H]N([H])[H]"], {"rxn_free_energy": 0.0021589071655946485, "rxn_barrier": -0.22802887371986813, "ts": ["[H:5][O:11][C:9]([N:6]([H:7])[H:8])=[O:10]", "[N:1]([H:2])([H:3])[H:4]"], "cat": {}, "energies": [-61.31910310144911, -61.31909966097605, -61.319466492339224], "dir": "SUCCESSFUL_RCTS/PAT23_SIM102_RCT_8_8"}], ["Event 632", [1420, 1500], ["[H]N([H])C(=O)OC(=O)[O-]"], ["[H]N([H])C(=O)OC(=O)[O-]"], {"rxn_free_energy": -0.016604843086697785, "rxn_barrier": -0.12312978833395113, "ts": ["[C:1](=[O:2])([O-:3])[O:4][C:5](=[O:6])[N:7]([H:8])[H:9]"], "cat": {}, "energies": [-86.86238694676622, -86.86241340854104, -86.86258316859836], "dir": "SUCCESSFUL_RCTS/PAT15_SIM160_RCT_14_14"}], ["Event 633", [1740, 1820], ["[H]N([H])[H]", "[H][N+]([H])([H])[H]"], ["[H]N([H])[H]", "[H][N+]([H])([H])[H]"], {"rxn_free_energy": 0.004198534286355841, "rxn_barrier": -1.1638912592339479, "ts": ["[H+:6]", "[N:1]([H:2])([H:3])[H:4]", "[N:5]([H:7])([H:8])[H:9]"], "cat": {}, "energies": [-23.857081127990458, -23.857074437131153, -23.858935925910522], "dir": "SUCCESSFUL_RCTS/PAT7_SIM111_RCT_10_10"}], ["Event 634", [1660, 1740], ["[H]N([H])[H]", "[H][N+]([H])([H])[H]"], ["[H]N([H])[H]", "[H][N+]([H])([H])[H]"], {"rxn_free_energy": -0.029650645326798983, "rxn_barrier": -1.181070582583012, "ts": ["[H+:6]", "[N:1]([H:2])([H:3])[H:4]", "[N:5]([H:7])([H:8])[H:9]"], "cat": {}, "energies": [-23.856973482774983, -23.857020734573503, -23.858855657971887], "dir": "SUCCESSFUL_RCTS/PAT5_SIM118_RCT_7_7"}], ["Event 635", [1020, 1100], ["[H]OC(=O)[O-]"], ["[H]OC(=O)[O-]"], {"rxn_free_energy": -0.004181766822951197, "rxn_barrier": 8.89973783962467, "ts": ["[C:1](=[O:2])([O-:3])[O:4][H:5]"], "cat": {}, "energies": [-54.52981899814791, -54.529825662286285, -54.51563621680722], "dir": "SUCCESSFUL_RCTS/PAT10_SIM151_RCT_9_9"}], ["Event 636", [780, 860], ["[H]N([H])C(=O)OC(=O)[O-]"], ["[H]N([H])C(=O)OC(=O)[O-]"], {"rxn_free_energy": 0.00295965412255913, "rxn_barrier": 0.3284105990760646, "ts": ["[C:1](=[O:2])([O:3][C:5](=[O:8])[O-:9])[N:4]([H:6])[H:7]"], "cat": {}, "energies": [-86.85281189331776, -86.85280717676004, -86.85228853231538], "dir": "SUCCESSFUL_RCTS/PAT4_SIM161_RCT_6_6"}], ["Event 637", [1100, 1180], ["[H]OC(=O)N([H])[H]"], ["[H]OC(=O)N([H])[H]"], {"rxn_free_energy": 0.006122989959555405, "rxn_barrier": -0.171582982673642, "ts": ["[C:1](=[O:2])([O:3][H:5])[N:4]([H:6])[H:7]"], "cat": {}, "energies": [-49.559477372941934, -49.55946761523566, -49.559750810650876], "dir": "SUCCESSFUL_RCTS/PAT19_SIM096_RCT_9_9"}], ["Event 638", [1180, 1260], ["[H]OC(=O)N([H])[H]", "[H]N([H])[H]"], ["[H]OC(=O)N([H])[H]", "[H]N([H])[H]"], {"rxn_free_energy": 0.0029212200148567577, "rxn_barrier": -0.23555043866937364, "ts": ["[H:1][O:2][C:3]([N:4]([H:5])[H:6])=[O:7]", "[N:8]([H:9])([H:10])[H:11]"], "cat": {}, "energies": [-61.31911242825171, -61.31910777294326, -61.319487805642204], "dir": "SUCCESSFUL_RCTS/PAT26_SIM247_RCT_6_6"}], ["Event 639", [1260, 1340], ["[H]N([H])[H]", "[H]OC(=O)N([H])[H]"], ["[H]N([H])[H]", "[H]OC(=O)N([H])[H]"], {"rxn_free_energy": -0.011145610907748592, "rxn_barrier": 0.4699899588836264, "ts": ["[N:1]([H:2])([H:3])[H:4]", "[N:5]([H:6])([H:7])[C:8]([O:9][H:11])=[O:10]"], "cat": {}, "energies": [-61.33201711843496, -61.33203488027978, -61.33126813403348], "dir": "SUCCESSFUL_RCTS/PAT40_SIM230_RCT_10_10"}], ["Event 640", [620, 700], ["O=C=O", "[H]N([H])[H]"], ["O=C=O", "[H]N([H])[H]"], {"rxn_free_energy": 0.20203614264894088, "rxn_barrier": 0.2036170259450689, "ts": ["[C:5](=[O:6])=[O:7]", "[N:1]([H:2])([H:3])[H:4]"], "cat": {}, "energies": [-49.572199388684716, -49.57187742027556, -49.57187490095168], "dir": "SUCCESSFUL_RCTS/PAT1_SIM142_RCT_1_1"}], ["Event 641", [1020, 1100], ["O=C=O", "[H]OC(=O)[O-]"], ["O=C=O", "[H]OC(=O)[O-]"], {"rxn_free_energy": 0.0003870014804060418, "rxn_barrier": 2.266541302380088, "ts": ["[C:6](=[O:7])=[O:8]", "[O:1]([H:2])[C:3](=[O:4])[O-:5]"], "cat": {}, "energies": [-92.36583885250121, -92.36583823576873, -92.36222685175798], "dir": "SUCCESSFUL_RCTS/PAT38_SIM159_RCT_4_4"}], ["Event 642", [1420, 1500], ["[H]N([H])C(=O)OC(=O)[O-]"], ["[H]N([H])C(=O)OC(=O)[O-]"], {"rxn_free_energy": -0.0006213660754160629, "rxn_barrier": -0.12089908533561092, "ts": ["[C:1](=[O:2])([O-:3])[O:4][C:5](=[O:6])[N:7]([H:8])[H:9]"], "cat": {}, "energies": [-86.86242477262802, -86.8624257628481, -86.86261743957198], "dir": "SUCCESSFUL_RCTS/PAT12_SIM045_RCT_16_16"}], ["Event 643", [1740, 1820], ["[H]N([H])C(=O)OC(=O)[O-]"], ["[H]N([H])C(=O)OC(=O)[O-]"], {"rxn_free_energy": 0.0031691166320892425, "rxn_barrier": 7.453846869591025, "ts": ["[C:1]([O:2][C:7](=[O:8])[O-:9])(=[O:3])[N:4]([H:5])[H:6]"], "cat": {}, "energies": [-86.86239894195495, -86.86239389159402, -86.85052035831536], "dir": "SUCCESSFUL_RCTS/PAT20_SIM212_RCT_10_10"}], ["Event 644", [1340, 1420], ["[H]OC(=O)N([H])[H]"], ["[H]OC(=O)N([H])[H]"], {"rxn_free_energy": 0.009651455393070442, "rxn_barrier": -0.22701463811710318, "ts": ["[H:1][O:2][C:3](=[O:4])[N:5]([H:6])[H:7]"], "cat": {}, "energies": [-49.57199787669188, -49.57198249596001, -49.572359651278006], "dir": "SUCCESSFUL_RCTS/PAT22_SIM200_RCT_7_7"}], ["Event 645", [1580, 1660], ["O=C=O", "[H]N([H])C(=O)[O-]"], ["[H]N([H])C(=O)OC(=O)[O-]"], {"rxn_free_energy": 0.2890093383832917, "rxn_barrier": 2.457233577470852, "ts": ["[C:7](=[O:8])=[O:9]", "[N:1]([H:2])([H:3])[C:4](=[O:5])[O-:6]"], "cat": {}, "energies": [-86.85326080955693, -86.85280023910805, -86.8493449181947], "dir": "SUCCESSFUL_RCTS/PAT20_SIM211_RCT_26_26"}], ["Event 646", [1900, 1980], ["[H]OC(=O)N([H])[H]", "[H]N([H])[H]"], ["[H]OC(=O)N([H])[H]", "[H]N([H])[H]"], {"rxn_free_energy": 0.01034540596985157, "rxn_barrier": 0.4846242306982301, "ts": ["[H:5][O:11][C:9]([N:6]([H:7])[H:8])=[O:10]", "[N:1]([H:2])([H:3])[H:4]"], "cat": {}, "energies": [-61.332022690713366, -61.332006204089446, -61.33125038487467], "dir": "SUCCESSFUL_RCTS/PAT63_SIM183_RCT_9_9"}], ["Event 647", [1580, 1660], ["[H]N([H])[H]", "[H]OC(=O)O[H]"], ["[H]N([H])[H]", "[H]OC(=O)O[H]"], {"rxn_free_energy": -0.003338837937089949, "rxn_barrier": 0.09166270647731718, "ts": ["[H:7][N:8]([H:9])[H:10]", "[O:1]([H:2])[C:3](=[O:4])[O:5][H:6]"], "cat": {}, "energies": [-66.82749634204026, -66.8275016628721, -66.82735026671237], "dir": "SUCCESSFUL_RCTS/PAT62_SIM011_RCT_7_7"}], ["Event 648", [780, 860], ["[H]N([H])[H]", "[H]OC(=O)O[H]"], ["[H]N([H])[H]", "[H]OC(=O)O[H]"], {"rxn_free_energy": 0.002363733244066296, "rxn_barrier": 0.09637962357519521, "ts": ["[H:7][N:8]([H:9])[H:10]", "[O:1]([H:2])[C:3](=[O:4])[O:5][H:6]"], "cat": {}, "energies": [-66.82750533121889, -66.82750156433133, -66.82735173892758], "dir": "SUCCESSFUL_RCTS/PAT37_SIM013_RCT_4_4"}], ["Event 649", [1340, 1420], ["[H]OC(=O)O[H]", "[H]N([H])[H]"], ["[H]OC(=O)O[H]", "[H]N([H])[H]"], {"rxn_free_energy": 0.0018050007545961507, "rxn_barrier": 0.09565856139326177, "ts": ["[C:5](=[O:6])([O:7][H:9])[O:8][H:10]", "[N:1]([H:2])([H:3])[H:4]"], "cat": {}, "energies": [-66.82751125789937, -66.8275083814179, -66.82735881470565], "dir": "SUCCESSFUL_RCTS/PAT74_SIM076_RCT_8_8"}], ["Event 650", [1660, 1740], ["[H]OC(=O)[O-]"], ["[H]OC(=O)[O-]"], {"rxn_free_energy": 0.003714566807541367, "rxn_barrier": 8.898794775577452, "ts": ["[O:1]([H:2])[C:3](=[O:4])[O-:5]"], "cat": {}, "energies": [-54.52982153025924, -54.52981561065916, -54.51564025180228], "dir": "SUCCESSFUL_RCTS/PAT14_SIM240_RCT_5_5"}], ["Event 651", [540, 620], ["O=C=O", "[H]N([H])[H]"], ["O=C=O", "[H]N([H])[H]"], {"rxn_free_energy": 0.0012590201437193685, "rxn_barrier": 0.24322071816600496, "ts": ["[C:5](=[O:6])=[O:7]", "[N:1]([H:2])([H:3])[H:4]"], "cat": {}, "energies": [-49.57225943231578, -49.57225742591877, -49.57187183143074], "dir": "SUCCESSFUL_RCTS/PAT1_SIM226_RCT_4_4"}], ["Event 652", [620, 700], ["[H]N([H])C(=O)OC(=O)[O-]"], ["[H]N([H])C(=O)OC(=O)[O-]"], {"rxn_free_energy": 0.0024429939677055048, "rxn_barrier": -0.11810770789779258, "ts": ["[N:1]([H:2])([H:3])[C:4]([O:5][C:6](=[O:7])[O-:8])=[O:9]"], "cat": {}, "energies": [-86.86240406634889, -86.86240017315002, -86.86259228490385], "dir": "SUCCESSFUL_RCTS/PAT15_SIM226_RCT_5_5"}], ["Event 653", [1020, 1100], ["[H]N([H])C(=O)OC(=O)[O-]"], ["[H]N([H])C(=O)OC(=O)[O-]"], {"rxn_free_energy": 0.0007020545655161783, "rxn_barrier": -0.12065754770132654, "ts": ["[N:1]([H:2])([H:3])[C:4](=[O:5])[O:6][C:7](=[O:8])[O-:9]"], "cat": {}, "energies": [-86.86242381980493, -86.86242270099822, -86.8626161018302], "dir": "SUCCESSFUL_RCTS/PAT4_SIM095_RCT_9_9"}], ["Event 654", [860, 940], ["O=C=O", "[H]N([H])[H]"], ["O=C=O", "[H]N([H])[H]"], {"rxn_free_energy": 0.008217173333727807, "rxn_barrier": 0.003352052523804595, "ts": ["[C:5](=[O:6])=[O:7]", "[N:1]([H:2])([H:3])[H:4]"], "cat": {}, "energies": [-49.57187980348346, -49.57186670844912, -49.57187446159263], "dir": "SUCCESSFUL_RCTS/PAT1_SIM077_RCT_4_4"}], ["Event 655", [1580, 1660], ["[H]N([H])C(=O)OC(=O)[O-]"], ["[H]N([H])C(=O)OC(=O)[O-]"], {"rxn_free_energy": -0.0019161912233679034, "rxn_barrier": -0.12167090852058475, "ts": ["[C:1](=[O:2])([O-:3])[O:4][C:5](=[O:6])[N:7]([H:8])[H:9]"], "cat": {}, "energies": [-86.86242596618838, -86.86242901986498, -86.86261986312357], "dir": "SUCCESSFUL_RCTS/PAT9_SIM151_RCT_17_17"}], ["Event 656", [1020, 1100], ["[H]N([H])C(=O)OC(=O)[O-]"], ["[H]N([H])C(=O)OC(=O)[O-]"], {"rxn_free_energy": -0.00016290119676163784, "rxn_barrier": -0.12103214886981935, "ts": ["[N:1]([H:2])([H:3])[C:4]([O:5][C:7](=[O:8])[O-:9])=[O:6]"], "cat": {}, "energies": [-86.86242334264347, -86.86242360224573, -86.86261622163985], "dir": "SUCCESSFUL_RCTS/PAT20_SIM132_RCT_7_7"}], ["Event 657", [1260, 1340], ["[H]N([H])C(=O)OC(=O)[O-]"], ["[H]N([H])C(=O)OC(=O)[O-]"], {"rxn_free_energy": 0.0033516745037939304, "rxn_barrier": 1.4358280508161638, "ts": ["[C:1]([O:2][C:5](=[O:6])[O-:7])(=[O:3])[N:4]([H:8])[H:9]"], "cat": {}, "energies": [-86.85281426087522, -86.8528089195868, -86.8505260996221], "dir": "SUCCESSFUL_RCTS/PAT6_SIM042_RCT_9_9"}], ["Event 658", [700, 780], ["[H]N([H])C(=O)OC(=O)[O-]"], ["[H]N([H])C(=O)OC(=O)[O-]"], {"rxn_free_energy": 0.00614431681476826, "rxn_barrier": 0.32744572334601546, "ts": ["[C:1]([O:2][C:5](=[O:6])[O-:7])(=[O:3])[N:4]([H:8])[H:9]"], "cat": {}, "energies": [-86.85281438018089, -86.85280458848776, -86.85229255682172], "dir": "SUCCESSFUL_RCTS/PAT45_SIM175_RCT_4_4"}], ["Event 659", [1020, 1100], ["[H]OC(=O)N([H])[H]", "[H]N([H])[H]"], ["[H]OC(=O)N([H])[H]", "[H]N([H])[H]"], {"rxn_free_energy": -0.0056251462152152884, "rxn_barrier": -0.3152799679559953, "ts": ["[C:1](=[O:2])([O:3][H:5])[N:4]([H:6])[H:7]", "[H:8][N:9]([H:10])[H:11]"], "cat": {}, "energies": [-61.33201122043847, -61.33202018477205, -61.33251365623233], "dir": "SUCCESSFUL_RCTS/PAT40_SIM234_RCT_13_13"}], ["Event 660", [1180, 1260], ["[H]OC(=O)[O-]"], ["[H]OC(=O)[O-]"], {"rxn_free_energy": 0.0004991245483489806, "rxn_barrier": 8.904014521153657, "ts": ["[O:1]([H:2])[C:3](=[O:4])[O-:5]"], "cat": {}, "energies": [-54.5298274520276, -54.52982665661379, -54.51563785529076], "dir": "SUCCESSFUL_RCTS/PAT11_SIM117_RCT_6_6"}], ["Event 661", [1260, 1340], ["[H]N([H])C(=O)[O-]"], ["[H]N([H])C(=O)[O-]"], {"rxn_free_energy": -0.0030540048995884492, "rxn_barrier": 10.01472113194871, "ts": ["[C:1](=[O:2])([O-:3])[N:4]([H:5])[H:6]"], "cat": {}, "energies": [-49.015462572399485, -49.015467439316296, -48.999502933749234], "dir": "SUCCESSFUL_RCTS/PAT13_SIM231_RCT_4_4"}], ["Event 662", [620, 700], ["[H]N([H])[H]", "[H][N+]([H])([H])[H]"], ["[H][N+]([H])([H])[H]", "[H]N([H])[H]"], {"rxn_free_energy": 0.005981823190128331, "rxn_barrier": 9.067595191564733, "ts": ["[H:5][N@+:7]([H:6])([H:8])[H:9]", "[N:1]([H:2])([H:3])[H:4]"], "cat": {}, "energies": [-23.85709247152806, -23.857082938787673, -23.84264218971018], "dir": "SUCCESSFUL_RCTS/PAT2_SIM068_RCT_10_10"}], ["Event 663", [780, 860], ["O=C=O", "[H]N([H])[H]", "[H]N([H])[H]"], ["[H]N([H])[H]", "[H]OC(=O)N([H])[H]"], {"rxn_free_energy": 1.2645455711066484, "rxn_barrier": 23.62570531460893, "ts": ["[H+:3]", "[N:1]([H:2])([H:4])[C:5](=[O:6])[O-:7]", "[N:8]([H:9])([H:10])[H:11]"], "cat": {}, "energies": [-61.32113438422283, -61.319119181791756, -61.2834840378267], "dir": "SUCCESSFUL_RCTS/PAT71_SIM055_RCT_3_3"}], ["Event 664", [1580, 1660], ["[H]N([H])C(=O)OC(=O)[O-]"], ["[H]N([H])C(=O)OC(=O)[O-]"], {"rxn_free_energy": -0.0026114181989850354, "rxn_barrier": 7.45099654325359, "ts": ["[N:1]([H:2])([H:3])[C:4](=[O:5])[O:6][C:7](=[O:8])[O-:9]"], "cat": {}, "energies": [-86.86240646591638, -86.86241062751911, -86.8505324246078], "dir": "SUCCESSFUL_RCTS/PAT15_SIM012_RCT_10_10"}], ["Event 665", [1580, 1660], ["[H]OC(=O)N([H])[H]"], ["[H]OC(=O)N([H])[H]"], {"rxn_free_energy": 0.004092709864314742, "rxn_barrier": -0.17279767173927854, "ts": ["[C:1]([O:2][H:5])(=[O:3])[N:4]([H:6])[H:7]"], "cat": {}, "energies": [-49.55947850440551, -49.5594719821899, -49.559753877864665], "dir": "SUCCESSFUL_RCTS/PAT17_SIM083_RCT_11_11"}], ["Event 666", [540, 620], ["O=C=O", "[H]N([H])[H]"], ["O=C=O", "[H]N([H])[H]"], {"rxn_free_energy": -0.002790586205459569, "rxn_barrier": -0.000790835688101069, "ts": ["[C:5](=[O:6])=[O:7]", "[N:1]([H:2])([H:3])[H:4]"], "cat": {}, "energies": [-49.57187999553925, -49.57188444266732, -49.57188125582914], "dir": "SUCCESSFUL_RCTS/PAT1_SIM061_RCT_5_5"}], ["Event 667", [1180, 1260], ["[H]N([H])C(=O)OC(=O)[O-]"], ["[H]N([H])C(=O)OC(=O)[O-]"], {"rxn_free_energy": 0.0023243044144463315, "rxn_barrier": -0.12052657373500363, "ts": ["[C:1](=[O:2])([O:3][C:5](=[O:6])[O-:7])[N:4]([H:8])[H:9]"], "cat": {}, "energies": [-86.86240721225899, -86.86240350820592, -86.8625992855618], "dir": "SUCCESSFUL_RCTS/PAT9_SIM116_RCT_12_12"}], ["Event 668", [540, 620], ["[H]OC(=O)N([H])[H]", "[H]N([H])[H]"], ["[H]OC(=O)N([H])[H]", "[H]N([H])[H]"], {"rxn_free_energy": -0.007221441039802571, "rxn_barrier": 0.08601039504135886, "ts": ["[C:1](=[O:2])([O:3][H:7])[N:4]([H:5])[H:6]", "[H:8][N:9]([H:10])[H:11]"], "cat": {}, "energies": [-61.31910109621743, -61.319112604434984, -61.3189640285141], "dir": "SUCCESSFUL_RCTS/PAT63_SIM054_RCT_5_5"}], ["Event 669", [1260, 1340], ["O=C=O", "[H]N([H])[H]"], ["O=C=O", "[H]N([H])[H]"], {"rxn_free_energy": 0.00713432222792261, "rxn_barrier": 0.0029483360563926624, "ts": ["[C:1](=[O:2])=[O:3]", "[N:4]([H:5])([H:6])[H:7]"], "cat": {}, "energies": [-49.57188497167971, -49.57187360229625, -49.571880273158655], "dir": "SUCCESSFUL_RCTS/PAT0_SIM014_RCT_1_1"}], ["Event 670", [1580, 1660], ["[H][N+]([H])([H])[H]"], ["[H][N+]([H])([H])[H]"], {"rxn_free_energy": -0.00017138728742613197, "rxn_barrier": 98.76244673163671, "ts": ["[N@+:1]([H:2])([H:3])([H:4])[H:5]"], "cat": {}, "energies": [-12.071800241612834, -12.07180051473868, -11.914410640715888], "dir": "SUCCESSFUL_RCTS/PAT52_SIM236_RCT_9_9"}], ["Event 671", [620, 700], ["[H][N+]([H])([H])[H]", "[H]N([H])[H]"], ["[H]N([H])[H]", "[H][N+]([H])([H])[H]"], {"rxn_free_energy": -0.07367250943908954, "rxn_barrier": -1.216649494031581, "ts": ["[H+:7]", "[H:5][N:6]([H:8])[H:9]", "[N:1]([H:2])([H:3])[H:4]"], "cat": {}, "energies": [-23.856973804076056, -23.857091209904297, -23.858912678462364], "dir": "SUCCESSFUL_RCTS/PAT5_SIM132_RCT_6_6"}], ["Event 672", [1100, 1180], ["[H]N([H])C(=O)OC(=O)[O-]"], ["[H]N([H])C(=O)OC(=O)[O-]"], {"rxn_free_energy": 0.002999006976323301, "rxn_barrier": -0.11782849710928921, "ts": ["[C:1](=[O:2])([O-:3])[O:9][C:7]([N:4]([H:5])[H:6])=[O:8]"], "cat": {}, "energies": [-86.86241754349113, -86.86241276422, -86.8626053170908], "dir": "SUCCESSFUL_RCTS/PAT20_SIM208_RCT_12_12"}], ["Event 673", [620, 700], ["[H]OC(=O)[O-]"], ["[H]OC(=O)[O-]"], {"rxn_free_energy": 0.007708735465226952, "rxn_barrier": 8.90738149563427, "ts": ["[C:1](=[O:2])([O-:3])[O:4][H:5]"], "cat": {}, "energies": [-54.5298307327509, -54.52981844797224, -54.51563577034334], "dir": "SUCCESSFUL_RCTS/PAT11_SIM128_RCT_3_3"}], ["Event 674", [1740, 1820], ["[H]N([H])C(=O)OC(=O)[O-]"], ["[H]N([H])C(=O)OC(=O)[O-]"], {"rxn_free_energy": 0.004804467821797346, "rxn_barrier": -0.11732797928234578, "ts": ["[C:1]([O:2][C:5](=[O:6])[O-:7])(=[O:3])[N:4]([H:8])[H:9]"], "cat": {}, "energies": [-86.86241961398618, -86.86241195750036, -86.86260658995168], "dir": "SUCCESSFUL_RCTS/PAT3_SIM139_RCT_7_7"}], ["Event 675", [1580, 1660], ["[H]N([H])C(=O)OC(=O)[O-]"], ["[H]N([H])C(=O)OC(=O)[O-]"], {"rxn_free_energy": -0.011036074099848421, "rxn_barrier": 3.25473252224525, "ts": ["[N:1]([H:2])([H:3])[C:4]([O:5][C:7](=[O:8])[O-:9])=[O:6]"], "cat": {}, "energies": [-86.85280056652084, -86.85281815380584, -86.84761376658165], "dir": "SUCCESSFUL_RCTS/PAT20_SIM126_RCT_11_11"}], ["Event 676", [1660, 1740], ["[H]N([H])C(=O)OC(=O)[O-]"], ["[H]N([H])C(=O)OC(=O)[O-]"], {"rxn_free_energy": -0.001930358999424044, "rxn_barrier": 3.2683344179998404, "ts": ["[N:1]([H:2])([H:3])[C:4](=[O:5])[O:6][C:7](=[O:8])[O-:9]"], "cat": {}, "energies": [-86.85278830309272, -86.85279137934734, -86.84757982692926], "dir": "SUCCESSFUL_RCTS/PAT3_SIM131_RCT_11_11"}], ["Event 677", [1260, 1340], ["[H]N([H])C(=O)OC(=O)[O-]"], ["[H]N([H])C(=O)OC(=O)[O-]"], {"rxn_free_energy": -0.0001819424672727621, "rxn_barrier": -0.12081643270912618, "ts": ["[N:1]([H:2])([H:3])[C:4](=[O:5])[O:6][C:7](=[O:8])[O-:9]"], "cat": {}, "energies": [-86.862428688929, -86.86242897887577, -86.86262122415626], "dir": "SUCCESSFUL_RCTS/PAT4_SIM015_RCT_7_7"}], ["Event 678", [620, 700], ["[H]N([H])[H]", "[H][N+]([H])([H])[H]"], ["[H][N+]([H])([H])[H]", "[H]N([H])[H]"], {"rxn_free_energy": 0.004978574456315517, "rxn_barrier": -1.1629900006829046, "ts": ["[H+:9]", "[H:1][N:2]([H:3])[H:4]", "[H:5][N:6]([H:7])[H:8]"], "cat": {}, "energies": [-23.857081573403118, -23.85707363945785, -23.85893493506144], "dir": "SUCCESSFUL_RCTS/PAT5_SIM010_RCT_6_6"}], ["Event 679", [700, 780], ["[H]N([H])C(=O)OC(=O)[O-]"], ["[H]N([H])C(=O)OC(=O)[O-]"], {"rxn_free_energy": -0.0042474651117322395, "rxn_barrier": 1.4248067707224712, "ts": ["[N:1]([H:2])([H:3])[C:4](=[O:5])[O:6][C:7](=[O:8])[O-:9]"], "cat": {}, "energies": [-86.85279157084626, -86.85279833968261, -86.85052097330215], "dir": "SUCCESSFUL_RCTS/PAT15_SIM127_RCT_7_7"}], ["Event 680", [940, 1020], ["[H]N([H])C(=O)OC(=O)[O-]"], ["[H]N([H])C(=O)OC(=O)[O-]"], {"rxn_free_energy": 0.0007891955191860376, "rxn_barrier": 7.46046485281368, "ts": ["[N:1]([H:2])([H:3])[C:4](=[O:5])[O:6][C:7](=[O:8])[O-:9]"], "cat": {}, "energies": [-86.862392265158, -86.8623910074819, -86.85050313498202], "dir": "SUCCESSFUL_RCTS/PAT12_SIM086_RCT_7_7"}], ["Event 681", [1100, 1180], ["O=C=O", "[H]N([H])[H]"], ["O=C=O", "[H]N([H])[H]"], {"rxn_free_energy": -0.0005252425195008784, "rxn_barrier": -0.0002963856345359588, "ts": ["[C:1](=[O:2])=[O:3]", "[N:4]([H:5])([H:6])[H:7]"], "cat": {}, "energies": [-49.57186435870978, -49.57186519574565, -49.57186483103523], "dir": "SUCCESSFUL_RCTS/PAT1_SIM023_RCT_2_2"}], ["Event 682", [140, 220], ["O=C=O", "[H]N([H])[H]"], ["O=C=O", "[H]N([H])[H]"], {"rxn_free_energy": 0.0062015973666323, "rxn_barrier": 0.002103926385942501, "ts": ["[C:5](=[O:6])=[O:7]", "[N:1]([H:2])([H:3])[H:4]"], "cat": {}, "energies": [-49.571866184962936, -49.57185630198649, -49.57186283210823], "dir": "SUCCESSFUL_RCTS/PAT0_SIM226_RCT_1_1"}], ["Event 683", [780, 860], ["[H][N+]([H])([H])[H]", "[H]N([H])[H]"], ["[H]N([H])[H]", "[H][N+]([H])([H])[H]"], {"rxn_free_energy": -0.009833168024462076, "rxn_barrier": -1.1573615783388502, "ts": ["[H+:5]", "[N:1]([H:2])([H:3])[H:4]", "[N:6]([H:7])([H:8])[H:9]"], "cat": {}, "energies": [-23.857017959531994, -23.857033629844366, -23.85886235163584], "dir": "SUCCESSFUL_RCTS/PAT2_SIM227_RCT_3_3"}], ["Event 684", [1420, 1500], ["[H]OC(=O)O[H]", "[H]N([H])[H]"], ["[H]OC(=O)O[H]", "[H]N([H])[H]"], {"rxn_free_energy": 0.013090878884773106, "rxn_barrier": 0.3181075277091271, "ts": ["[H:5][O:9][C:8]([O:6][H:7])=[O:10]", "[N:1]([H:2])([H:3])[H:4]"], "cat": {}, "energies": [-66.83163378936739, -66.83161292750874, -66.83112684752375], "dir": "SUCCESSFUL_RCTS/PAT62_SIM098_RCT_14_14"}], ["Event 685", [300, 380], ["[H]N([H])C(=O)OC(=O)[O-]"], ["[H]N([H])C(=O)OC(=O)[O-]"], {"rxn_free_energy": -0.0004200551331630891, "rxn_barrier": -0.12125587336725026, "ts": ["[N:1]([H:2])([H:3])[C:4]([O:5][C:7](=[O:8])[O-:9])=[O:6]"], "cat": {}, "energies": [-86.86242674798223, -86.8624274173896, -86.86261998350997], "dir": "SUCCESSFUL_RCTS/PAT6_SIM194_RCT_6_6"}], ["Event 686", [940, 1020], ["[H]OC(=O)[O-]"], ["[H]OC(=O)[O-]"], {"rxn_free_energy": 0.0012148147646580654, "rxn_barrier": 8.902331036352246, "ts": ["[O:1]([H:2])[C:3](=[O:4])[O-:5]"], "cat": {}, "energies": [-54.52982460875072, -54.529822672800194, -54.51563769484537], "dir": "SUCCESSFUL_RCTS/PAT10_SIM095_RCT_8_8"}], ["Event 687", [1260, 1340], ["[H]OC(=O)OC(=O)[O-]"], ["[H]OC(=O)OC(=O)[O-]"], {"rxn_free_energy": 0.009722951700813639, "rxn_barrier": 12.508092767365822, "ts": ["[C:1](=[O:2])([O-:3])[O:7][C:6]([O:4][H:5])=[O:8]"], "cat": {}, "energies": [-92.37978042886752, -92.37976493419785, -92.35984730859978], "dir": "SUCCESSFUL_RCTS/PAT38_SIM120_RCT_12_12"}], ["Event 688", [1100, 1180], ["[H]N([H])C(=O)OC(=O)[O-]"], ["[H]N([H])C(=O)OC(=O)[O-]"], {"rxn_free_energy": 0.004610745155406164, "rxn_barrier": -0.1201295647451915, "ts": ["[C:1](=[O:2])([O:3][C:5](=[O:8])[O-:9])[N:4]([H:6])[H:7]"], "cat": {}, "energies": [-86.86242619946175, -86.86241885169584, -86.86261764008394], "dir": "SUCCESSFUL_RCTS/PAT15_SIM080_RCT_6_6"}], ["Event 689", [540, 620], ["O=C=O", "[H]N([H])[H]"], ["O=C=O", "[H]N([H])[H]"], {"rxn_free_energy": -0.002790543000879602, "rxn_barrier": 0.00033159606081669324, "ts": ["[C:5](=[O:6])=[O:7]", "[N:1]([H:2])([H:3])[H:4]"], "cat": {}, "energies": [-49.571879995745526, -49.571884442804745, -49.571879467308115], "dir": "SUCCESSFUL_RCTS/PAT0_SIM061_RCT_5_5"}], ["Event 690", [1260, 1340], ["[H]OC(=O)N([H])[H]"], ["[H]OC(=O)N([H])[H]"], {"rxn_free_energy": -2.207241288459727e-05, "rxn_barrier": -0.1738193446203506, "ts": ["[C:1](=[O:2])([O:3][H:5])[N:4]([H:6])[H:7]"], "cat": {}, "energies": [-49.55947942483193, -49.55947946000692, -49.55975642644725], "dir": "SUCCESSFUL_RCTS/PAT22_SIM067_RCT_5_5"}], ["Event 691", [700, 780], ["O=C=O", "[H]N([H])[H]"], ["O=C=O", "[H]N([H])[H]"], {"rxn_free_energy": -0.006245867548104876, "rxn_barrier": -0.0038663214901921423, "ts": ["[C:5](=[O:6])=[O:7]", "[N:1]([H:2])([H:3])[H:4]"], "cat": {}, "energies": [-49.57187579718504, -49.57188575071123, -49.57188195862409], "dir": "SUCCESSFUL_RCTS/PAT5_SIM113_RCT_1_1"}], ["Event 692", [1180, 1260], ["[H]OC(=O)OC(=O)[O-]"], ["[H]OC(=O)OC(=O)[O-]"], {"rxn_free_energy": -0.00782122925878501, "rxn_barrier": -1.1372427570789634, "ts": ["[C:1](=[O:2])([O-:3])[O:5][C:4](=[O:6])[O-:7]", "[H+:8]"], "cat": {}, "energies": [-92.37977002448568, -92.37978248853646, -92.38158235487626], "dir": "SUCCESSFUL_RCTS/PAT38_SIM158_RCT_7_7"}], ["Event 693", [220, 300], ["O=C=O", "[H]N([H])[H]"], ["O=C=O", "[H]N([H])[H]"], {"rxn_free_energy": 0.008599673561244161, "rxn_barrier": -0.006716156401168342, "ts": ["[C:1](=[O:2])=[O:3]", "[N:4]([H:5])([H:6])[H:7]"], "cat": {}, "energies": [-49.57187721738905, -49.57186351279551, -49.57188792037597], "dir": "SUCCESSFUL_RCTS/PAT0_SIM084_RCT_1_1"}], ["Event 694", [1260, 1340], ["[H]OC(=O)[O-]"], ["[H]OC(=O)[O-]"], {"rxn_free_energy": 0.006194366279842307, "rxn_barrier": 8.903211760921229, "ts": ["[C:1](=[O:2])([O-:3])[O:4][H:5]"], "cat": {}, "energies": [-54.529831846462216, -54.52982197500936, -54.51564352901844], "dir": "SUCCESSFUL_RCTS/PAT14_SIM074_RCT_3_3"}], ["Event 695", [1740, 1820], ["[H]N([H])C(=O)[O-]"], ["[H]N([H])C(=O)[O-]"], {"rxn_free_energy": 0.006818849719527343, "rxn_barrier": 10.0187866573843, "ts": ["[N:1]([H:2])([H:3])[C:4](=[O:5])[O-:6]"], "cat": {}, "energies": [-49.015476417124454, -49.015465550483626, -48.99951029958018], "dir": "SUCCESSFUL_RCTS/PAT13_SIM044_RCT_14_14"}], ["Event 696", [1420, 1500], ["[H]N([H])C(=O)OC(=O)[O-]"], ["[H]N([H])C(=O)OC(=O)[O-]"], {"rxn_free_energy": -0.00268837953831725, "rxn_barrier": -0.12297902282662379, "ts": ["[C:1](=[O:2])([O-:3])[O:4][C:5]([N:6]([H:8])[H:9])=[O:7]"], "cat": {}, "energies": [-86.86241127806184, -86.86241556231154, -86.86260725963137], "dir": "SUCCESSFUL_RCTS/PAT6_SIM208_RCT_14_14"}], ["Event 697", [940, 1020], ["[H]OC(=O)[O-]"], ["[H]OC(=O)[O-]"], {"rxn_free_energy": -0.007969695577987154, "rxn_barrier": 8.894222974611312, "ts": ["[C:1](=[O:2])([O-:3])[O:4][H:5]"], "cat": {}, "energies": [-54.52981851985798, -54.52983122050735, -54.51564452710478], "dir": "SUCCESSFUL_RCTS/PAT10_SIM007_RCT_11_11"}], ["Event 698", [700, 780], ["O=C=O", "[H]N([H])[H]"], ["O=C=O", "[H]N([H])[H]"], {"rxn_free_energy": 0.26201547596635216, "rxn_barrier": 0.2635935302185583, "ts": ["[C:1](=[O:2])=[O:3]", "[N:4]([H:5])([H:6])[H:7]"], "cat": {}, "energies": [-49.57229050560598, -49.57187295305887, -49.5718704382434], "dir": "SUCCESSFUL_RCTS/PAT1_SIM203_RCT_2_2"}], ["Event 699", [1020, 1100], ["[H]N([H])[H]", "[H]OC(=O)N([H])[H]"], ["[H]N([H])[H]", "[H]OC(=O)N([H])[H]"], {"rxn_free_energy": -0.008144933296370433, "rxn_barrier": -0.23584702561763407, "ts": ["[H:8][N:9]([H:10])[H:11]", "[N:1]([H:2])([H:3])[C:4](=[O:5])[O:6][H:7]"], "cat": {}, "energies": [-61.31909879204782, -61.31911177195914, -61.31947464208458], "dir": "SUCCESSFUL_RCTS/PAT23_SIM211_RCT_16_16"}], ["Event 700", [1260, 1340], ["[H]OC(=O)[O-]"], ["[H]OC(=O)[O-]"], {"rxn_free_energy": -0.0022663290892413887, "rxn_barrier": 8.904837084564235, "ts": ["[O:1]([H:2])[C:3](=[O:4])[O-:5]"], "cat": {}, "energies": [-54.52982389363228, -54.52982750529484, -54.51563298604369], "dir": "SUCCESSFUL_RCTS/PAT11_SIM167_RCT_2_2"}], ["Event 701", [1900, 1980], ["[H]N([H])C(=O)OC(=O)[O-]"], ["[H]N([H])C(=O)OC(=O)[O-]"], {"rxn_free_energy": -0.0004883988486304674, "rxn_barrier": 3.263017340918493, "ts": ["[C:1](=[O:2])([O:3][C:7](=[O:8])[O-:9])[N:4]([H:5])[H:6]"], "cat": {}, "energies": [-86.85281404558097, -86.85281482390211, -86.84761404280661], "dir": "SUCCESSFUL_RCTS/PAT24_SIM033_RCT_20_20"}], ["Event 702", [1660, 1740], ["[H]N([H])[H]", "[H][N+]([H])([H])[H]"], ["[H]N([H])[H]", "[H][N+]([H])([H])[H]"], {"rxn_free_energy": -0.029646895677547025, "rxn_barrier": -1.181062802842643, "ts": ["[H+:6]", "[N:1]([H:2])([H:3])[H:4]", "[N:5]([H:7])([H:8])[H:9]"], "cat": {}, "energies": [-23.85697348437264, -23.857020730195654, -23.858855647171612], "dir": "SUCCESSFUL_RCTS/PAT7_SIM118_RCT_7_7"}], ["Event 703", [1500, 1580], ["[H]N([H])[H]", "[H][N+]([H])([H])[H]"], ["[H]N([H])[H]", "[H][N+]([H])([H])[H]"], {"rxn_free_energy": 0.0013709471658646956, "rxn_barrier": -1.1661093358520758, "ts": ["[H+:7]", "[N:1]([H:2])([H:3])[H:4]", "[N:5]([H:6])([H:8])[H:9]"], "cat": {}, "energies": [-23.857044929420827, -23.857042744654912, -23.858903262107447], "dir": "SUCCESSFUL_RCTS/PAT7_SIM161_RCT_9_9"}], ["Event 704", [1500, 1580], ["[H]N([H])C(=O)OC(=O)[O-]"], ["[H]N([H])C(=O)OC(=O)[O-]"], {"rxn_free_energy": -0.002240088861166612, "rxn_barrier": -0.12222026006069055, "ts": ["[C:1](=[O:2])([O:3][C:5](=[O:8])[O-:9])[N:4]([H:6])[H:7]"], "cat": {}, "energies": [-86.86241869255298, -86.86242226239864, -86.8626134649446], "dir": "SUCCESSFUL_RCTS/PAT12_SIM161_RCT_7_7"}], ["Event 705", [1500, 1580], ["[H]N([H])C(=O)OC(=O)[O-]"], ["[H]N([H])C(=O)OC(=O)[O-]"], {"rxn_free_energy": 0.014974408685198172, "rxn_barrier": -0.11439704723460661, "ts": ["[C:1](=[O:2])([O-:3])[O:4][C:5](=[O:6])[N:7]([H:8])[H:9]"], "cat": {}, "energies": [-86.86241340854122, -86.8623895450558, -86.862595713721], "dir": "SUCCESSFUL_RCTS/PAT9_SIM160_RCT_16_16"}], ["Event 706", [540, 620], ["O=C=O", "[H]N([H])[H]"], ["O=C=O", "[H]N([H])[H]"], {"rxn_free_energy": 0.0040854977090672194, "rxn_barrier": 0.005190776512973742, "ts": ["[C:5](=[O:6])=[O:7]", "[N:1]([H:2])([H:3])[H:4]"], "cat": {}, "energies": [-49.571876576937534, -49.57187006621534, -49.571868304823276], "dir": "SUCCESSFUL_RCTS/PAT74_SIM098_RCT_3_3"}], ["Event 707", [540, 620], ["O=C=O", "[H]N([H])[H]"], ["O=C=O", "[H]N([H])[H]"], {"rxn_free_energy": 0.22578238110617782, "rxn_barrier": 0.23067080352826708, "ts": ["[C:1](=[O:2])=[O:3]", "[N:4]([H:5])([H:6])[H:7]"], "cat": {}, "energies": [-49.57224149204189, -49.57188168120257, -49.5718738909252], "dir": "SUCCESSFUL_RCTS/PAT1_SIM103_RCT_3_3"}], ["Event 708", [460, 540], ["[H]N([H])C(=O)OC(=O)[O-]"], ["[H]N([H])C(=O)OC(=O)[O-]"], {"rxn_free_energy": 0.005624995757160491, "rxn_barrier": 0.32791519539620767, "ts": ["[N:1]([H:2])([H:3])[C:4]([O:5][C:6](=[O:7])[O-:8])=[O:9]"], "cat": {}, "energies": [-86.85278738318411, -86.8527784190903, -86.85226481166589], "dir": "SUCCESSFUL_RCTS/PAT6_SIM223_RCT_2_2"}], ["Event 709", [860, 940], ["[H]OC(=O)N([H])[H]"], ["[H]OC(=O)N([H])[H]"], {"rxn_free_energy": 0.00035965512591057094, "rxn_barrier": -0.17774654751223176, "ts": ["[H:1][O:2][C:3]([N:4]([H:5])[H:6])=[O:7]"], "cat": {}, "energies": [-49.559470679306834, -49.559470106153995, -49.5597539393829], "dir": "SUCCESSFUL_RCTS/PAT17_SIM227_RCT_4_4"}], ["Event 710", [1100, 1180], ["[H]OC(=O)[O-]"], ["[H]OC(=O)[O-]"], {"rxn_free_energy": 0.005580934723307842, "rxn_barrier": 8.901106833589056, "ts": ["[O:1]([H:2])[C:3](=[O:4])[O-:5]"], "cat": {}, "energies": [-54.52982736174454, -54.52981846786718, -54.51564239875059], "dir": "SUCCESSFUL_RCTS/PAT11_SIM008_RCT_11_11"}], ["Event 711", [620, 700], ["[H]OC(=O)[O-]"], ["[H]OC(=O)[O-]"], {"rxn_free_energy": 0.0012795181576331133, "rxn_barrier": 8.899630413148714, "ts": ["[C:1](=[O:2])([O-:3])[O:4][H:5]"], "cat": {}, "energies": [-54.529826618571256, -54.529824579508244, -54.51564400842732], "dir": "SUCCESSFUL_RCTS/PAT14_SIM006_RCT_6_6"}], ["Event 712", [1020, 1100], ["[H]N([H])[H]", "[H][N+]([H])([H])[H]"], ["[H]N([H])[H]", "[H][N+]([H])([H])[H]"], {"rxn_free_energy": -0.010385708301108647, "rxn_barrier": -1.1762818383502465, "ts": ["[H+:6]", "[N:1]([H:2])([H:3])[H:4]", "[N:5]([H:7])([H:8])[H:9]"], "cat": {}, "energies": [-23.857062570827615, -23.85707912167805, -23.858937114596092], "dir": "SUCCESSFUL_RCTS/PAT5_SIM193_RCT_7_7"}], ["Event 713", [940, 1020], ["O=C=O", "[H]N([H])[H]", "[H]N([H])[H]"], ["[H]OC(=O)N([H])[H]", "[H]N([H])[H]"], {"rxn_free_energy": 1.2657862420200288, "rxn_barrier": 23.631971974367833, "ts": ["[H+:6]", "[N:1]([H:2])([H:3])[H:4]", "[N:5]([H:7])([H:8])[C:9](=[O:10])[O-:11]"], "cat": {}, "energies": [-61.32113319404441, -61.31911601445798, -61.283472860987246], "dir": "SUCCESSFUL_RCTS/PAT71_SIM218_RCT_1_1"}], ["Event 714", [700, 780], ["[H]N([H])C(=O)OC(=O)[O-]"], ["[H]N([H])C(=O)OC(=O)[O-]"], {"rxn_free_energy": 0.004587679572223564, "rxn_barrier": 0.32532963942312143, "ts": ["[C:1](=[O:2])([O:3][C:5](=[O:8])[O-:9])[N:4]([H:6])[H:7]"], "cat": {}, "energies": [-86.85281920434048, -86.85281189333229, -86.85230075321049], "dir": "SUCCESSFUL_RCTS/PAT3_SIM161_RCT_5_5"}], ["Event 715", [380, 460], ["O=C=O", "[H]N([H])[H]", "[H]N([H])[H]"], ["[H]N([H])[H]", "[H]OC(=O)N([H])[H]"], {"rxn_free_energy": 1.27061543336621, "rxn_barrier": 23.621375064376668, "ts": ["[H+:2]", "[N:1]([H:3])([H:4])[C:9](=[O:10])[O-:11]", "[N:5]([H:6])([H:7])[H:8]"], "cat": {}, "energies": [-61.321122829576936, -61.31909795410484, -61.283479383945], "dir": "SUCCESSFUL_RCTS/PAT71_SIM153_RCT_1_1"}], ["Event 716", [460, 540], ["[H]N([H])C(=O)[O-]"], ["[H]N([H])C(=O)[O-]"], {"rxn_free_energy": 0.0013228521506995323, "rxn_barrier": 10.016657716398164, "ts": ["[C:1](=[O:2])([O-:3])[N:4]([H:5])[H:6]"], "cat": {}, "energies": [-49.015473368774046, -49.01547126065321, -48.99951064394819], "dir": "SUCCESSFUL_RCTS/PAT8_SIM140_RCT_6_6"}], ["Event 717", [380, 460], ["[H]N([H])C(=O)OC(=O)[O-]"], ["[H]N([H])C(=O)OC(=O)[O-]"], {"rxn_free_energy": 0.005525576917929997, "rxn_barrier": 1.4373057502057045, "ts": ["[C:1]([O:2][C:7](=[O:8])[O-:9])(=[O:3])[N:4]([H:5])[H:6]"], "cat": {}, "energies": [-86.85281320781108, -86.85280440215291, -86.8505226916698], "dir": "SUCCESSFUL_RCTS/PAT21_SIM042_RCT_2_2"}], ["Event 718", [620, 700], ["[H][N+]([H])([H])[H]", "[H]N([H])[H]"], ["[H]N([H])[H]", "[H][N+]([H])([H])[H]"], {"rxn_free_energy": -0.0021256155242656088, "rxn_barrier": -1.1687663619849942, "ts": ["[H+:5]", "[N:1]([H:2])([H:3])[H:4]", "[N:6]([H:7])([H:8])[H:9]"], "cat": {}, "energies": [-23.857062255712773, -23.857065643131676, -23.858924822683743], "dir": "SUCCESSFUL_RCTS/PAT5_SIM015_RCT_4_4"}], ["Event 719", [940, 1020], ["[H]N([H])C(=O)OC(=O)[O-]"], ["[H]N([H])C(=O)OC(=O)[O-]"], {"rxn_free_energy": 0.0008500692296572795, "rxn_barrier": 7.448837312989967, "ts": ["[C:1](=[O:2])([O:3][C:5](=[O:6])[O-:7])[N:4]([H:8])[H:9]"], "cat": {}, "energies": [-86.86240487911132, -86.8624035244258, -86.8505342787907], "dir": "SUCCESSFUL_RCTS/PAT6_SIM109_RCT_3_3"}], ["Event 720", [540, 620], ["[H]N([H])C(=O)OC(=O)[O-]"], ["[H]N([H])C(=O)OC(=O)[O-]"], {"rxn_free_energy": -0.0037704797806250956, "rxn_barrier": -0.1216191271760688, "ts": ["[N:1]([H:2])([H:3])[C:4](=[O:5])[O:6][C:7](=[O:8])[O-:9]"], "cat": {}, "energies": [-86.86239930888678, -86.86240531759077, -86.86259312330229], "dir": "SUCCESSFUL_RCTS/PAT3_SIM010_RCT_4_4"}], ["Event 721", [1180, 1260], ["[H]N([H])C(=O)OC(=O)[O-]"], ["[H]N([H])C(=O)OC(=O)[O-]"], {"rxn_free_energy": -0.003962723102580029, "rxn_barrier": -0.12325187236717114, "ts": ["[C:1](=[O:2])([O:3][C:7](=[O:8])[O-:9])[N:4]([H:5])[H:6]"], "cat": {}, "energies": [-86.86242282086943, -86.86242913593581, -86.86261923725687], "dir": "SUCCESSFUL_RCTS/PAT20_SIM087_RCT_7_7"}], ["Event 722", [1500, 1580], ["[H]OC(=O)[O-]"], ["[H]OC(=O)[O-]"], {"rxn_free_energy": 0.00882916957971991, "rxn_barrier": 8.900498539708046, "ts": ["[C:1](=[O:2])([O:3][H:5])[O-:4]"], "cat": {}, "energies": [-54.529830706942704, -54.529816636620204, -54.515646713336764], "dir": "SUCCESSFUL_RCTS/PAT14_SIM184_RCT_6_6"}], ["Event 723", [60, 140], ["O=C=O", "[H]N([H])[H]"], ["O=C=O", "[H]N([H])[H]"], {"rxn_free_energy": 0.005985434254782298, "rxn_barrier": 0.004650403120894971, "ts": ["[C:1](=[O:2])=[O:3]", "[N:4]([H:5])([H:6])[H:7]"], "cat": {}, "energies": [-49.57187520857304, -49.571865670078, -49.57186779760748], "dir": "SUCCESSFUL_RCTS/PAT5_SIM197_RCT_1_1"}], ["Event 724", [1500, 1580], ["O=C=O", "[H]N([H])[H]", "[H]N([H])[H]"], ["[H]N([H])[H]", "[H]OC(=O)N([H])[H]"], {"rxn_free_energy": 1.2858745712240294, "rxn_barrier": 23.628679723229308, "ts": ["[H+:2]", "[N:1]([H:3])([H:4])[C:9](=[O:10])[O-:11]", "[N:5]([H:6])([H:7])[H:8]"], "cat": {}, "energies": [-61.321111387551355, -61.31906219484435, -61.28345630108447], "dir": "SUCCESSFUL_RCTS/PAT71_SIM199_RCT_6_6"}], ["Event 725", [1180, 1260], ["[H]N([H])C(=O)OC(=O)[O-]"], ["[H]N([H])C(=O)OC(=O)[O-]"], {"rxn_free_energy": -0.003256707742704677, "rxn_barrier": 7.459047192229511, "ts": ["[C:1]([O:2][C:5](=[O:6])[O-:7])(=[O:3])[N:4]([H:8])[H:9]"], "cat": {}, "energies": [-86.86240992519501, -86.8624151151427, -86.85052305422829], "dir": "SUCCESSFUL_RCTS/PAT15_SIM091_RCT_6_6"}], ["Event 726", [940, 1020], ["[H]N([H])C(=O)OC(=O)[O-]"], ["[H]N([H])C(=O)OC(=O)[O-]"], {"rxn_free_energy": -0.013218837224918446, "rxn_barrier": 4.904573230010731, "ts": ["[N:1]([H:2])([H:3])[C:4](=[O:5])[O:6][C:7](=[O:8])[O-:9]"], "cat": {}, "energies": [-86.86239156349036, -86.8624126292657, -86.85457554790158], "dir": "SUCCESSFUL_RCTS/PAT15_SIM234_RCT_10_10"}], ["Event 727", [620, 700], ["[H]OC(=O)[O-]"], ["[H]OC(=O)[O-]"], {"rxn_free_energy": -0.0002221031307567145, "rxn_barrier": 8.90151184402249, "ts": ["[O:1]([H:2])[C:3](=[O:4])[O-:5]"], "cat": {}, "energies": [-54.5298210955181, -54.52982144946562, -54.51563548709229], "dir": "SUCCESSFUL_RCTS/PAT11_SIM063_RCT_9_9"}], ["Event 728", [1260, 1340], ["O=C=O", "[H]OC(=O)[O-]"], ["[H]OC(=O)OC(=O)[O-]"], {"rxn_free_energy": -8.752107387566609, "rxn_barrier": 2.2502309182043003, "ts": ["[C:1](=[O:2])=[O:3]", "[O:4]([H:5])[C:6](=[O:7])[O-:8]"], "cat": {}, "energies": [-92.36585351739281, -92.37980103220559, -92.36226750916941], "dir": "SUCCESSFUL_RCTS/PAT38_SIM035_RCT_10_10"}], ["Event 729", [460, 540], ["[H]N([H])C(=O)OC(=O)[O-]"], ["[H]N([H])C(=O)OC(=O)[O-]"], {"rxn_free_energy": -0.004043135395475744, "rxn_barrier": 4.9098782492065585, "ts": ["[N:1]([H:2])([H:3])[C:4]([O:5][C:7](=[O:8])[O-:9])=[O:6]"], "cat": {}, "energies": [-86.86241909857874, -86.8624255417916, -86.85459462881651], "dir": "SUCCESSFUL_RCTS/PAT3_SIM194_RCT_7_7"}], ["Event 730", [700, 780], ["[H]OC(=O)[O-]"], ["[H]OC(=O)[O-]"], {"rxn_free_energy": 0.0029752702195770695, "rxn_barrier": 8.904545868792415, "ts": ["[O:1]([H:2])[C:3](=[O:4])[O-:5]"], "cat": {}, "energies": [-54.529831417580716, -54.5298266761369, -54.515640974078785], "dir": "SUCCESSFUL_RCTS/PAT11_SIM038_RCT_2_2"}], ["Event 731", [1740, 1820], ["[H]N([H])C(=O)OC(=O)[O-]"], ["[H]N([H])C(=O)OC(=O)[O-]"], {"rxn_free_energy": 0.0025368668904878293, "rxn_barrier": 4.912629117495158, "ts": ["[N:1]([H:2])([H:3])[C:4](=[O:5])[O:6][C:7](=[O:8])[O-:9]"], "cat": {}, "energies": [-86.86242432535778, -86.86242028256135, -86.85459547176266], "dir": "SUCCESSFUL_RCTS/PAT15_SIM095_RCT_16_16"}], ["Event 732", [780, 860], ["[H]N([H])C(=O)OC(=O)[O-]"], ["[H]N([H])C(=O)OC(=O)[O-]"], {"rxn_free_energy": 0.0025103583080214663, "rxn_barrier": -0.12121440423812543, "ts": ["[N:1]([H:2])([H:3])[C:4](=[O:5])[O:6][C:7](=[O:8])[O-:9]"], "cat": {}, "energies": [-86.86242464039022, -86.86242063983833, -86.86261780983202], "dir": "SUCCESSFUL_RCTS/PAT45_SIM061_RCT_9_9"}], ["Event 733", [1820, 1900], ["[H]N([H])C(=O)[O-]"], ["[H]N([H])C(=O)[O-]"], {"rxn_free_energy": -0.006999812758144565, "rxn_barrier": 1.2625144903177365, "ts": ["[N:1]([H:2])([H:3])[C:4](=[O:5])[O-:6]"], "cat": {}, "energies": [-49.01546555048367, -49.01547670551043, -49.01345358481925], "dir": "SUCCESSFUL_RCTS/PAT8_SIM044_RCT_15_15"}], ["Event 734", [1020, 1100], ["[H]OC(=O)[O-]"], ["[H]OC(=O)[O-]"], {"rxn_free_energy": -0.004181766836327228, "rxn_barrier": 8.899737412073216, "ts": ["[C:1](=[O:2])([O-:3])[O:4][H:5]"], "cat": {}, "energies": [-54.52981899814789, -54.529825662286285, -54.515636217488556], "dir": "SUCCESSFUL_RCTS/PAT14_SIM151_RCT_9_9"}], ["Event 735", [1340, 1420], ["[H]OC(=O)O[H]", "[H]N([H])[H]"], ["[H]OC(=O)O[H]", "[H]N([H])[H]"], {"rxn_free_energy": -0.002698024191673099, "rxn_barrier": 0.09101164170739212, "ts": ["[C:1](=[O:2])([O:3][H:6])[O:4][H:5]", "[N:7]([H:8])([H:9])[H:10]"], "cat": {}, "energies": [-66.82750188687528, -66.82750618649487, -66.82735684909585], "dir": "SUCCESSFUL_RCTS/PAT62_SIM193_RCT_14_14"}], ["Event 736", [1420, 1500], ["[H]N([H])C(=O)OC(=O)[O-]"], ["[H]N([H])C(=O)OC(=O)[O-]"], {"rxn_free_energy": 0.012354365728465128, "rxn_barrier": -0.11350786977203917, "ts": ["[C:1](=[O:2])([O-:3])[O:4][C:5](=[O:6])[N:7]([H:8])[H:9]"], "cat": {}, "energies": [-86.86241827548523, -86.86239858734712, -86.86259916365591], "dir": "SUCCESSFUL_RCTS/PAT6_SIM113_RCT_4_4"}], ["Event 737", [1100, 1180], ["[H]N([H])C(=O)OC(=O)[O-]"], ["[H]N([H])C(=O)OC(=O)[O-]"], {"rxn_free_energy": 0.0048379736022351955, "rxn_barrier": 1.4341456107273571, "ts": ["[N:1]([H:2])([H:3])[C:4]([O:5][C:7](=[O:8])[O-:9])=[O:6]"], "cat": {}, "energies": [-86.85281855059377, -86.85281084071254, -86.85053307050725], "dir": "SUCCESSFUL_RCTS/PAT3_SIM126_RCT_8_8"}], ["Event 738", [220, 300], ["O=C=O", "[H]N([H])[H]", "[H]O[H]"], ["[H]OC(=O)O[H]", "[H]N([H])[H]"], {"rxn_free_energy": 2.162576996574328, "rxn_barrier": 23.246249218987668, "ts": ["[H+:7]", "[N:1]([H:2])([H:3])[H:4]", "[O:5]([H:6])[C:8](=[O:9])[O-:10]"], "cat": {}, "energies": [-66.83090078312492, -66.82745446175821, -66.79385514474711], "dir": "SUCCESSFUL_RCTS/PAT32_SIM063_RCT_3_3"}], ["Event 739", [700, 780], ["[H][N+]([H])([H])[H]", "[H]N([H])[H]"], ["[H]N([H])[H]", "[H][N+]([H])([H])[H]"], {"rxn_free_energy": 0.003220288252527738, "rxn_barrier": -1.163596481483047, "ts": ["[H+:3]", "[H:1][N:2]([H:4])[H:5]", "[N:6]([H:7])([H:8])[H:9]"], "cat": {}, "energies": [-23.857094961735537, -23.857089829826602, -23.858949289892507], "dir": "SUCCESSFUL_RCTS/PAT5_SIM211_RCT_9_9"}], ["Event 740", [1660, 1740], ["[H]N([H])C(=O)OC(=O)[O-]"], ["[H]N([H])C(=O)OC(=O)[O-]"], {"rxn_free_energy": 0.0019454730048269085, "rxn_barrier": -0.11887606415822197, "ts": ["[C:1]([O:2][C:5](=[O:6])[O-:7])(=[O:3])[N:4]([H:8])[H:9]"], "cat": {}, "energies": [-86.86239072839727, -86.86238762805671, -86.86258017141851], "dir": "SUCCESSFUL_RCTS/PAT3_SIM168_RCT_15_15"}], ["Event 741", [780, 860], ["[H]N([H])C(=O)OC(=O)[O-]"], ["[H]N([H])C(=O)OC(=O)[O-]"], {"rxn_free_energy": -0.0005825318014544507, "rxn_barrier": -0.1212414640111578, "ts": ["[C:1](=[O:2])([O-:3])[O:4][C:5]([N:6]([H:7])[H:8])=[O:9]"], "cat": {}, "energies": [-86.86242589105088, -86.86242681938397, -86.86261910361561], "dir": "SUCCESSFUL_RCTS/PAT4_SIM100_RCT_2_2"}], ["Event 742", [1020, 1100], ["[H][N+]([H])([H])[H]", "[H]N([H])[H]"], ["[H]N([H])[H]", "[H][N+]([H])([H])[H]"], {"rxn_free_energy": -0.022619284965579408, "rxn_barrier": -1.1815717079381343, "ts": ["[H+:9]", "[H:5][N:6]([H:7])[H:8]", "[N:1]([H:2])([H:3])[H:4]"], "cat": {}, "energies": [-23.857061996856004, -23.857098043352938, -23.858944970655234], "dir": "SUCCESSFUL_RCTS/PAT5_SIM098_RCT_9_9"}], ["Event 743", [60, 140], ["O=C=O", "[H]N([H])[H]"], ["O=C=O", "[H]N([H])[H]"], {"rxn_free_energy": -0.2171522007464322, "rxn_barrier": 0.0021735921838502534, "ts": ["[C:1](=[O:2])=[O:3]", "[N:4]([H:5])([H:6])[H:7]"], "cat": {}, "energies": [-49.57187065513313, -49.57221671276273, -49.571867191257766], "dir": "SUCCESSFUL_RCTS/PAT1_SIM032_RCT_1_1"}], ["Event 744", [300, 380], ["[H]N([H])C(=O)OC(=O)[O-]"], ["[H]N([H])C(=O)OC(=O)[O-]"], {"rxn_free_energy": -0.0004202403287702623, "rxn_barrier": 7.463343384536612, "ts": ["[N:1]([H:2])([H:3])[C:4]([O:5][C:7](=[O:8])[O-:9])=[O:6]"], "cat": {}, "energies": [-86.8624267476873, -86.8624274173898, -86.8505330302317], "dir": "SUCCESSFUL_RCTS/PAT4_SIM194_RCT_6_6"}], ["Event 745", [620, 700], ["[H]OC(=O)[O-]"], ["[H]OC(=O)[O-]"], {"rxn_free_energy": -0.004065413442542806, "rxn_barrier": 8.895628790394591, "ts": ["[O:1]=[C:2]([O-:3])[O:4][H:5]"], "cat": {}, "energies": [-54.529820328562074, -54.52982680727762, -54.51564409547571], "dir": "SUCCESSFUL_RCTS/PAT14_SIM206_RCT_3_3"}], ["Event 746", [780, 860], ["[H][N+]([H])([H])[H]"], ["[H][N+]([H])([H])[H]"], {"rxn_free_energy": -6.672949605238898e-06, "rxn_barrier": 98.76288940873812, "ts": ["[N@+:1]([H:2])([H:3])([H:4])[H:5]"], "cat": {}, "energies": [-12.071800543534414, -12.071800554168545, -11.914410237179323], "dir": "SUCCESSFUL_RCTS/PAT52_SIM020_RCT_7_7"}], ["Event 747", [1100, 1180], ["[H]OC(=O)O[H]", "[H]N([H])[H]"], ["[H]OC(=O)O[H]", "[H]N([H])[H]"], {"rxn_free_energy": 0.00013516030731595665, "rxn_barrier": 27.363847230431947, "ts": ["[C:1](=[O:2])([O-:3])[O:4][H:5]", "[N@@+:6]([H:7])([H:8])([H:9])[H:10]"], "cat": {}, "energies": [-66.82751624738002, -66.82751603198614, -66.78390873119216], "dir": "SUCCESSFUL_RCTS/PAT62_SIM087_RCT_4_4"}], ["Event 748", [700, 780], ["O=C=O", "[H]O[H]"], ["[H]OC(=O)O[H]"], {"rxn_free_energy": 2.108155486539549, "rxn_barrier": 29.485335320219946, "ts": ["[N@@+:1]([H:2])([H:3])([H:4])[H:7]", "[O:5]([H:6])[C:8](=[O:9])[O-:10]"], "cat": {"[H]N([H])[H]": 1}, "energies": [-66.83087037643269, -66.82751078215738, -66.7838820188946], "dir": "SUCCESSFUL_RCTS/PAT32_SIM230_RCT_4_4"}], ["Event 749", [1500, 1580], ["[H]N([H])[H]", "[H][N+]([H])([H])[H]"], ["[H]N([H])[H]", "[H][N+]([H])([H])[H]"], {"rxn_free_energy": 0.001371398488754302, "rxn_barrier": -1.1661139237303713, "ts": ["[H+:7]", "[N:1]([H:2])([H:3])[H:4]", "[N:5]([H:6])([H:8])[H:9]"], "cat": {}, "energies": [-23.857044929215725, -23.857042743730574, -23.85890326921367], "dir": "SUCCESSFUL_RCTS/PAT2_SIM161_RCT_9_9"}], ["Event 750", [940, 1020], ["[H]N([H])[H]", "[H][N+]([H])([H])[H]"], ["[H][N+]([H])([H])[H]", "[H]N([H])[H]"], {"rxn_free_energy": 0.007316916101214599, "rxn_barrier": -1.1600864830870343, "ts": ["[H+:5]", "[N:1]([H:2])([H:3])[H:4]", "[N:6]([H:7])([H:8])[H:9]"], "cat": {}, "energies": [-23.85707345577001, -23.85706179540169, -23.85892219033078], "dir": "SUCCESSFUL_RCTS/PAT2_SIM173_RCT_4_4"}], ["Event 751", [540, 620], ["[H]N([H])C(=O)OC(=O)[O-]"], ["[H]N([H])C(=O)OC(=O)[O-]"], {"rxn_free_energy": -0.0033439833751714903, "rxn_barrier": -0.1226959125594871, "ts": ["[C:1]([O:2][C:5](=[O:6])[O-:7])(=[O:3])[N:4]([H:8])[H:9]"], "cat": {}, "energies": [-86.86240504816783, -86.86241037719952, -86.86260057856778], "dir": "SUCCESSFUL_RCTS/PAT3_SIM149_RCT_4_4"}], ["Event 752", [140, 220], ["[H]N([H])C(=O)[O-]"], ["[H]N([H])C(=O)[O-]"], {"rxn_free_energy": 0.003897369554244648, "rxn_barrier": 10.01760484592502, "ts": ["[N:1]([H:2])([H:3])[C:4](=[O:5])[O-:6]"], "cat": {}, "energies": [-49.01546976080241, -49.01546354988461, -48.99950552661401], "dir": "SUCCESSFUL_RCTS/PAT8_SIM194_RCT_3_3"}], ["Event 753", [1260, 1340], ["[H]N([H])C(=O)OC(=O)[O-]"], ["[H]N([H])C(=O)OC(=O)[O-]"], {"rxn_free_energy": 0.005021604855836814, "rxn_barrier": 1.441508559366773, "ts": ["[N:1]([H:2])([H:3])[C:4]([O:5][C:7](=[O:8])[O-:9])=[O:6]"], "cat": {}, "energies": [-86.8528039832039, -86.85279598068462, -86.85050676939079], "dir": "SUCCESSFUL_RCTS/PAT20_SIM072_RCT_9_9"}], ["Event 754", [1340, 1420], ["[H]N([H])C(=O)OC(=O)[O-]"], ["[H]N([H])C(=O)OC(=O)[O-]"], {"rxn_free_energy": 0.002006733567947919, "rxn_barrier": -0.12023941989371091, "ts": ["[N:1]([H:2])([H:3])[C:4](=[O:5])[O:6][C:7](=[O:8])[O-:9]"], "cat": {}, "energies": [-86.86242897887227, -86.86242578090578, -86.86262059456159], "dir": "SUCCESSFUL_RCTS/PAT6_SIM015_RCT_8_8"}], ["Event 755", [1020, 1100], ["[H]N([H])[H]", "[H][N+]([H])([H])[H]"], ["[H][N+]([H])([H])[H]", "[H]N([H])[H]"], {"rxn_free_energy": 0.011556331227707408, "rxn_barrier": -1.1457740987157115, "ts": ["[H+:4]", "[N:1]([H:2])([H:3])[H:5]", "[N:6]([H:7])([H:8])[H:9]"], "cat": {}, "energies": [-23.857005481230896, -23.856987064854835, -23.85883140732004], "dir": "SUCCESSFUL_RCTS/PAT5_SIM207_RCT_6_6"}], ["Event 756", [460, 540], ["[H]N([H])C(=O)OC(=O)[O-]"], ["[H]N([H])C(=O)OC(=O)[O-]"], {"rxn_free_energy": -0.004773315910699225, "rxn_barrier": -0.12294429511008928, "ts": ["[N:1]([H:2])([H:3])[C:4](=[O:5])[O:6][C:7](=[O:8])[O-:9]"], "cat": {}, "energies": [-86.86239170194594, -86.86239930878752, -86.86258762817276], "dir": "SUCCESSFUL_RCTS/PAT6_SIM010_RCT_2_2"}], ["Event 757", [1580, 1660], ["[H]N([H])C(=O)OC(=O)[O-]"], ["[H]N([H])C(=O)OC(=O)[O-]"], {"rxn_free_energy": -0.002236608756772995, "rxn_barrier": 7.451167755905785, "ts": ["[C:1]([O:2][C:5](=[O:8])[O-:9])(=[O:3])[N:4]([H:6])[H:7]"], "cat": {}, "energies": [-86.86241086276857, -86.86241442706827, -86.85053654861245], "dir": "SUCCESSFUL_RCTS/PAT15_SIM079_RCT_18_18"}], ["Event 758", [1900, 1980], ["[H]N([H])C(=O)OC(=O)[O-]"], ["[H]N([H])C(=O)OC(=O)[O-]"], {"rxn_free_energy": 9.185436378643886e-05, "rxn_barrier": -0.11880622149797433, "ts": ["[C:1](=[O:2])([O:3][C:5](=[O:6])[O-:7])[N:4]([H:8])[H:9]"], "cat": {}, "energies": [-86.86238751578725, -86.86238736940649, -86.86257684750598], "dir": "SUCCESSFUL_RCTS/PAT9_SIM007_RCT_26_26"}], ["Event 759", [540, 620], ["[H]OC(=O)N([H])[H]"], ["[H]OC(=O)N([H])[H]"], {"rxn_free_energy": -5.153172994371858e-05, "rxn_barrier": -0.22902774313446006, "ts": ["[H:1][O:2][C:3]([N:5]([H:4])[H:6])=[O:7]"], "cat": {}, "energies": [-49.57200175873423, -49.57200184085612, -49.572366741440504], "dir": "SUCCESSFUL_RCTS/PAT17_SIM044_RCT_5_5"}], ["Event 760", [540, 620], ["O=C=O", "[H]N([H])[H]"], ["O=C=O", "[H]N([H])[H]"], {"rxn_free_energy": -0.0035506292269844057, "rxn_barrier": -0.0008530120456397157, "ts": ["[C:5](=[O:6])=[O:7]", "[N:1]([H:2])([H:3])[H:4]"], "cat": {}, "energies": [-49.57187273345144, -49.57187839179766, -49.57187409282669], "dir": "SUCCESSFUL_RCTS/PAT0_SIM012_RCT_1_1"}], ["Event 761", [940, 1020], ["[H]OC(=O)[O-]"], ["[H]OC(=O)[O-]"], {"rxn_free_energy": 0.0006660341180118793, "rxn_barrier": 8.899142514964922, "ts": ["[O:1]=[C:2]([O-:3])[O:4][H:5]"], "cat": {}, "energies": [-54.52982591214626, -54.52982485074238, -54.51564407952559], "dir": "SUCCESSFUL_RCTS/PAT11_SIM206_RCT_5_5"}], ["Event 762", [780, 860], ["[H]N([H])[H]", "[H]OC(=O)N([H])[H]"], ["[H]N([H])[H]", "[H]OC(=O)N([H])[H]"], {"rxn_free_energy": -8.102540547082977, "rxn_barrier": 2.4465923088202293, "ts": ["[H:8][N:9]([H:10])[H:11]", "[N:1]([H:2])([H:3])[C:4](=[O:5])[O:6][H:7]"], "cat": {}, "energies": [-61.31912032833228, -61.33203268181439, -61.315221395086034], "dir": "SUCCESSFUL_RCTS/PAT40_SIM106_RCT_5_5"}], ["Event 763", [700, 780], ["[H]N([H])C(=O)OC(=O)[O-]"], ["[H]N([H])C(=O)OC(=O)[O-]"], {"rxn_free_energy": -0.0009059226303578357, "rxn_barrier": 3.258991421678692, "ts": ["[C:1](=[O:2])([O-:3])[O:6][C:4](=[O:5])[N:7]([H:8])[H:9]"], "cat": {}, "energies": [-86.85281416918532, -86.85281561287982, -86.84762058218784], "dir": "SUCCESSFUL_RCTS/PAT20_SIM192_RCT_6_6"}], ["Event 764", [1740, 1820], ["[H]N([H])C(=O)OC(=O)[O-]"], ["[H]N([H])C(=O)OC(=O)[O-]"], {"rxn_free_energy": -0.01666556286580486, "rxn_barrier": 4.90090215851119, "ts": ["[C:1](=[O:2])([O-:3])[O:4][C:5]([N:8]([H:6])[H:7])=[O:9]"], "cat": {}, "energies": [-86.86239788862164, -86.86242444716059, -86.85458772331803], "dir": "SUCCESSFUL_RCTS/PAT6_SIM094_RCT_13_13"}], ["Event 765", [0, 60], ["[H]OC(=O)[O-]"], ["[H]OC(=O)[O-]"], {"rxn_free_energy": 0.0008922777679382819, "rxn_barrier": 8.901396832217857, "ts": ["[O:1]([H:2])[C:3](=[O:4])[O-:5]"], "cat": {}, "energies": [-54.52982697424806, -54.529825552298256, -54.515641549107116], "dir": "SUCCESSFUL_RCTS/PAT10_SIM075_RCT_1_1"}], ["Event 766", [1420, 1500], ["[H]N([H])C(=O)OC(=O)[O-]"], ["[H]N([H])C(=O)OC(=O)[O-]"], {"rxn_free_energy": 0.0023360067383125624, "rxn_barrier": -0.11996904119143526, "ts": ["[C:1](=[O:2])([O-:3])[O:4][C:5](=[O:6])[N:7]([H:8])[H:9]"], "cat": {}, "energies": [-86.86240035695026, -86.86239663424816, -86.86259154175924], "dir": "SUCCESSFUL_RCTS/PAT9_SIM159_RCT_13_13"}], ["Event 767", [1820, 1900], ["[H]OC(=O)[O-]"], ["[H]OC(=O)[O-]"], {"rxn_free_energy": 0.0033004182175382017, "rxn_barrier": 8.90096539137594, "ts": ["[O:1]([H:2])[C:3](=[O:4])[O-:5]"], "cat": {}, "energies": [-54.529828533714095, -54.529823274108615, -54.51564379612499], "dir": "SUCCESSFUL_RCTS/PAT10_SIM003_RCT_4_4"}], ["Event 768", [1340, 1420], ["[H]OC(=O)N([H])[H]"], ["[H]OC(=O)N([H])[H]"], {"rxn_free_energy": -0.004247758492677733, "rxn_barrier": -0.17339594199722339, "ts": ["[N:1]([H:2])([H:3])[C:4](=[O:5])[O:6][H:7]"], "cat": {}, "energies": [-49.55947016650599, -49.55947693580987, -49.55974649337932], "dir": "SUCCESSFUL_RCTS/PAT19_SIM160_RCT_11_11"}], ["Event 769", [780, 860], ["[H]N([H])C(=O)OC(=O)[O-]"], ["[H]N([H])C(=O)OC(=O)[O-]"], {"rxn_free_energy": -0.0029528905325094997, "rxn_barrier": 7.459687122612927, "ts": ["[C:1](=[O:2])([O:3][C:7](=[O:8])[O-:9])[N:4]([H:5])[H:6]"], "cat": {}, "energies": [-86.86242398670664, -86.86242869248579, -86.85053609593542], "dir": "SUCCESSFUL_RCTS/PAT20_SIM116_RCT_9_9"}], ["Event 770", [1100, 1180], ["[H]OC(=O)N([H])[H]"], ["[H]OC(=O)N([H])[H]"], {"rxn_free_energy": -0.0008159247080721741, "rxn_barrier": -0.1739773332156014, "ts": ["[H:1][O:2][C:3]([N:4]([H:6])[H:7])=[O:5]"], "cat": {}, "energies": [-49.55947245975636, -49.55947376002856, -49.55974971314513], "dir": "SUCCESSFUL_RCTS/PAT19_SIM022_RCT_4_4"}], ["Event 771", [1260, 1340], ["[H]OC(=O)N([H])[H]"], ["[H]OC(=O)N([H])[H]"], {"rxn_free_energy": -2.207242626062822e-05, "rxn_barrier": -0.17382025837715284, "ts": ["[C:1](=[O:2])([O:3][H:5])[N:4]([H:6])[H:7]"], "cat": {}, "energies": [-49.55947942483193, -49.55947946000694, -49.55975642790343], "dir": "SUCCESSFUL_RCTS/PAT17_SIM067_RCT_5_5"}], ["Event 772", [780, 860], ["[H]OC(=O)[O-]"], ["[H]OC(=O)[O-]"], {"rxn_free_energy": 0.0017691325619934731, "rxn_barrier": 8.900836196559952, "ts": ["[C:1](=[O:2])([O-:3])[O:4][H:5]"], "cat": {}, "energies": [-54.52981943518915, -54.529816615867865, -54.51563490348721], "dir": "SUCCESSFUL_RCTS/PAT10_SIM076_RCT_6_6"}], ["Event 773", [1580, 1660], ["[H]N([H])[H]", "[H]OC(=O)O[H]"], ["[H]N([H])[H]", "[H]OC(=O)O[H]"], {"rxn_free_energy": -0.003338417037982737, "rxn_barrier": 0.09349073191119328, "ts": ["[H:7][N:8]([H:9])[H:10]", "[O:1]([H:2])[C:3](=[O:4])[O:5][H:6]"], "cat": {}, "energies": [-66.82749634154476, -66.82750166170584, -66.82734735304285], "dir": "SUCCESSFUL_RCTS/PAT30_SIM011_RCT_7_7"}], ["Event 774", [1740, 1820], ["[H]N([H])[H]", "[H]OC(=O)O[H]"], ["[H]N([H])[H]", "[H]OC(=O)O[H]"], {"rxn_free_energy": -0.002762093569698493, "rxn_barrier": 27.361363921294224, "ts": ["[H:6][N@+:7]([H:8])([H:9])[H:10]", "[O:1]([H:2])[C:3](=[O:4])[O-:5]"], "cat": {}, "energies": [-66.82751015124522, -66.82751455296692, -66.7839065925032], "dir": "SUCCESSFUL_RCTS/PAT37_SIM048_RCT_15_15"}], ["Event 775", [1100, 1180], ["[H]OC(=O)N([H])[H]"], ["[H]OC(=O)N([H])[H]"], {"rxn_free_energy": -0.01026166127515466, "rxn_barrier": -0.2371875100032858, "ts": ["[C:1]([O:2][H:5])(=[O:3])[N:4]([H:6])[H:7]"], "cat": {}, "energies": [-49.57198325764202, -49.571999610808895, -49.57236124389866], "dir": "SUCCESSFUL_RCTS/PAT19_SIM009_RCT_13_13"}], ["Event 776", [300, 380], ["O=C=O", "[H]N([H])[H]", "[H]N([H])[H]"], ["[H]N([H])[H]", "[H]OC(=O)N([H])[H]"], {"rxn_free_energy": 1.2623873925646705, "rxn_barrier": 23.622361682845025, "ts": ["[H+:3]", "[N:1]([H:2])([H:4])[C:5](=[O:6])[O-:7]", "[N:8]([H:9])([H:10])[H:11]"], "cat": {}, "energies": [-61.32112009851124, -61.31910833539207, -61.28347508058647], "dir": "SUCCESSFUL_RCTS/PAT71_SIM093_RCT_1_1"}], ["Event 777", [1420, 1500], ["[H]N([H])[H]", "[H][N+]([H])([H])[H]"], ["[H][N+]([H])([H])[H]", "[H]N([H])[H]"], {"rxn_free_energy": -0.0025912499889490593, "rxn_barrier": -1.171036863430588, "ts": ["[H+:5]", "[H:1][N:2]([H:3])[H:4]", "[N:6]([H:7])([H:8])[H:9]"], "cat": {}, "energies": [-23.8570664892045, -23.85707061866681, -23.858932674487168], "dir": "SUCCESSFUL_RCTS/PAT7_SIM113_RCT_5_5"}], ["Event 778", [620, 700], ["[H]OC(=O)[O-]"], ["[H]OC(=O)[O-]"], {"rxn_free_energy": -0.000887499796178986, "rxn_barrier": 8.900089959809412, "ts": ["[O:1]([H:2])[C:3](=[O:4])[O-:5]"], "cat": {}, "energies": [-54.52982658840336, -54.5298280027389, -54.51564324591765], "dir": "SUCCESSFUL_RCTS/PAT14_SIM107_RCT_9_9"}], ["Event 779", [1340, 1420], ["[H]OC(=O)N([H])[H]"], ["[H]OC(=O)N([H])[H]"], {"rxn_free_energy": -0.006408591347485384, "rxn_barrier": -0.17513572707469383, "ts": ["[C:1](=[O:2])([O:3][H:5])[N:4]([H:6])[H:7]"], "cat": {}, "energies": [-49.559468504688446, -49.5594787175342, -49.559747604114385], "dir": "SUCCESSFUL_RCTS/PAT22_SIM155_RCT_14_14"}], ["Event 780", [1020, 1100], ["[H]N([H])[H]", "[H][N+]([H])([H])[H]"], ["[H][N+]([H])([H])[H]", "[H]N([H])[H]"], {"rxn_free_energy": 0.008316042846119268, "rxn_barrier": -1.171518642240733, "ts": ["[H+:2]", "[N:1]([H:3])([H:4])[H:5]", "[N:6]([H:7])([H:8])[H:9]"], "cat": {}, "energies": [-23.857091250100993, -23.85707799750643, -23.858958203154987], "dir": "SUCCESSFUL_RCTS/PAT2_SIM128_RCT_5_5"}], ["Event 781", [1020, 1100], ["[H]N([H])C(=O)OC(=O)[O-]"], ["[H]N([H])C(=O)OC(=O)[O-]"], {"rxn_free_energy": -0.004106642480829436, "rxn_barrier": 1.4283155390586777, "ts": ["[C:1](=[O:2])([O:3][C:5](=[O:6])[O-:7])[N:4]([H:8])[H:9]"], "cat": {}, "energies": [-86.85280869972487, -86.85281524414376, -86.85053251054481], "dir": "SUCCESSFUL_RCTS/PAT4_SIM215_RCT_5_5"}], ["Event 782", [1260, 1340], ["[H]N([H])C(=O)OC(=O)[O-]"], ["[H]N([H])C(=O)OC(=O)[O-]"], {"rxn_free_energy": -0.000181942494024824, "rxn_barrier": -0.12080617990114717, "ts": ["[N:1]([H:2])([H:3])[C:4](=[O:5])[O:6][C:7](=[O:8])[O-:9]"], "cat": {}, "energies": [-86.86242868892892, -86.86242897887573, -86.86262120781711], "dir": "SUCCESSFUL_RCTS/PAT6_SIM015_RCT_7_7"}], ["Event 783", [1900, 1980], ["[H]OC(=O)[O-]"], ["[H]OC(=O)[O-]"], {"rxn_free_energy": 0.0025287990482470804, "rxn_barrier": 8.9027164404492, "ts": ["[C:1](=[O:2])([O-:3])[O:4][H:5]"], "cat": {}, "energies": [-54.529820585705956, -54.52981655576658, -54.51563305761374], "dir": "SUCCESSFUL_RCTS/PAT10_SIM057_RCT_8_8"}], ["Event 784", [540, 620], ["O=C=O", "[H]N([H])[H]"], ["O=C=O", "[H]N([H])[H]"], {"rxn_free_energy": 0.006305870327366286, "rxn_barrier": 0.24673691886705648, "ts": ["[C:1](=[O:2])=[O:3]", "[N:4]([H:5])([H:6])[H:7]"], "cat": {}, "energies": [-49.572264426455554, -49.57225437730786, -49.57187122209021], "dir": "SUCCESSFUL_RCTS/PAT1_SIM001_RCT_2_2"}], ["Event 785", [1260, 1340], ["[H]N([H])C(=O)OC(=O)[O-]"], ["[H]N([H])C(=O)OC(=O)[O-]"], {"rxn_free_energy": 0.0024507684825048844, "rxn_barrier": 0.324239970433957, "ts": ["[N:1]([H:2])([H:3])[C:4](=[O:5])[O:6][C:7](=[O:8])[O-:9]"], "cat": {}, "energies": [-86.85281642900026, -86.85281252341179, -86.85229971438625], "dir": "SUCCESSFUL_RCTS/PAT6_SIM067_RCT_4_4"}], ["Event 786", [1820, 1900], ["[H]OC(=O)N([H])[H]", "[H]N([H])[H]"], ["[H]OC(=O)N([H])[H]", "[H]N([H])[H]"], {"rxn_free_energy": -0.02275866924289281, "rxn_barrier": -0.24456876875706746, "ts": ["[C:1](=[O:2])([O:3][H:5])[N:4]([H:6])[H:7]", "[N:8]([H:9])([H:10])[H:11]"], "cat": {}, "energies": [-61.3190771620809, -61.31911343070311, -61.31946691124347], "dir": "SUCCESSFUL_RCTS/PAT26_SIM086_RCT_15_15"}], ["Event 787", [1260, 1340], ["O=C=O", "[H]N([H])[H]"], ["O=C=O", "[H]N([H])[H]"], {"rxn_free_energy": 0.2739539599546493, "rxn_barrier": 0.27341019588586113, "ts": ["[C:1](=[O:2])=[O:3]", "[N:4]([H:5])([H:6])[H:7]"], "cat": {}, "energies": [-49.572294051496954, -49.571857473568315, -49.57185834012046], "dir": "SUCCESSFUL_RCTS/PAT0_SIM139_RCT_3_3"}], ["Event 788", [1900, 1980], ["[H]N([H])C(=O)OC(=O)[O-]"], ["[H]N([H])C(=O)OC(=O)[O-]"], {"rxn_free_energy": 0.005808121004428643, "rxn_barrier": 4.913048553674782, "ts": ["[N:1]([H:2])([H:3])[C:4]([O:5][C:6](=[O:7])[O-:8])=[O:9]"], "cat": {}, "energies": [-86.86242783108534, -86.86241857515986, -86.85459830906923], "dir": "SUCCESSFUL_RCTS/PAT45_SIM186_RCT_15_15"}], ["Event 789", [700, 780], ["[H]OC(=O)[O-]"], ["[H]OC(=O)[O-]"], {"rxn_free_energy": -0.003450745971959343, "rxn_barrier": 8.898076933273687, "ts": ["[C:1](=[O:2])([O-:3])[O:4][H:5]"], "cat": {}, "energies": [-54.529818447972225, -54.5298239471427, -54.515638313481595], "dir": "SUCCESSFUL_RCTS/PAT10_SIM128_RCT_4_4"}], ["Event 790", [1340, 1420], ["[H][N+]([H])([H])[H]", "[H]N([H])[H]"], ["[H]N([H])[H]", "[H][N+]([H])([H])[H]"], {"rxn_free_energy": 0.00048746348285021315, "rxn_barrier": -1.163105890265045, "ts": ["[H+:8]", "[H:5][N:6]([H:7])[H:9]", "[N:1]([H:2])([H:3])[H:4]"], "cat": {}, "energies": [-23.857086225675495, -23.857085448844973, -23.85893977201753], "dir": "SUCCESSFUL_RCTS/PAT2_SIM114_RCT_9_9"}], ["Event 791", [1660, 1740], ["[H]OC(=O)[O-]"], ["[H]OC(=O)[O-]"], {"rxn_free_energy": 7.765615280121096e-05, "rxn_barrier": 8.902307463001552, "ts": ["[C:1]([O:2][H:5])(=[O:3])[O-:4]"], "cat": {}, "energies": [-54.529827982840835, -54.5298278590866, -54.51564110650239], "dir": "SUCCESSFUL_RCTS/PAT11_SIM121_RCT_7_7"}], ["Event 792", [300, 380], ["O=C=O", "[H]N([H])[H]"], ["O=C=O", "[H]N([H])[H]"], {"rxn_free_energy": 0.004017388774153745, "rxn_barrier": 0.004926099892307597, "ts": ["[C:5](=[O:6])=[O:7]", "[N:1]([H:2])([H:3])[H:4]"], "cat": {}, "energies": [-49.57188026061184, -49.571873858429264, -49.57187241029098], "dir": "SUCCESSFUL_RCTS/PAT5_SIM068_RCT_1_1"}], ["Event 793", [860, 940], ["[H]N([H])C(=O)OC(=O)[O-]"], ["[H]N([H])C(=O)OC(=O)[O-]"], {"rxn_free_energy": -0.012546991613822571, "rxn_barrier": -0.12817757374738867, "ts": ["[C:1](=[O:2])([O:3][C:7](=[O:8])[O-:9])[N:4]([H:5])[H:6]"], "cat": {}, "energies": [-86.86239711257872, -86.86241710768888, -86.86260137865195], "dir": "SUCCESSFUL_RCTS/PAT24_SIM026_RCT_6_6"}], ["Event 794", [780, 860], ["[H][N+]([H])([H])[H]", "[H]N([H])[H]"], ["[H]N([H])[H]", "[H][N+]([H])([H])[H]"], {"rxn_free_energy": 0.006805690117217254, "rxn_barrier": -1.1568222042834198, "ts": ["[H+:4]", "[H:1][N:2]([H:3])[H:5]", "[N:6]([H:7])([H:8])[H:9]"], "cat": {}, "energies": [-23.85698212587447, -23.85697128020502, -23.858825658422177], "dir": "SUCCESSFUL_RCTS/PAT5_SIM099_RCT_8_8"}], ["Event 795", [620, 700], ["O=C=O", "[H]N([H])[H]", "[H]N([H])[H]"], ["[H]OC(=O)N([H])[H]", "[H]N([H])[H]"], {"rxn_free_energy": 1.2707497477198246, "rxn_barrier": 23.617705745663304, "ts": ["[C:1](=[O:2])([O-:3])[N:8]([H:10])[H:11]", "[H+:9]", "[N:4]([H:5])([H:6])[H:7]"], "cat": {}, "energies": [-61.32110583308193, -61.31908074356408, -61.2834682349419], "dir": "SUCCESSFUL_RCTS/PAT71_SIM065_RCT_3_3"}], ["Event 796", [1900, 1980], ["[H]N([H])C(=O)[O-]"], ["[H]N([H])C(=O)[O-]"], {"rxn_free_energy": 0.000223682318346647, "rxn_barrier": 10.023429549083549, "ts": ["[N:1]([H:2])([H:3])[C:4](=[O:5])[O-:6]"], "cat": {}, "energies": [-49.01547702905385, -49.015476672589706, -48.99950351251435], "dir": "SUCCESSFUL_RCTS/PAT8_SIM133_RCT_9_9"}], ["Event 797", [1820, 1900], ["[H]N([H])C(=O)OC(=O)[O-]"], ["[H]N([H])C(=O)OC(=O)[O-]"], {"rxn_free_energy": -0.013578947514868845, "rxn_barrier": -0.12558105021365099, "ts": ["[C:1](=[O:2])([O-:3])[O:4][C:5](=[O:6])[N:7]([H:8])[H:9]"], "cat": {}, "energies": [-86.86239012909114, -86.86241176874468, -86.86259025729804], "dir": "SUCCESSFUL_RCTS/PAT45_SIM159_RCT_15_15"}], ["Event 798", [1020, 1100], ["[H]N([H])C(=O)OC(=O)[O-]"], ["[H]N([H])C(=O)OC(=O)[O-]"], {"rxn_free_energy": 0.005101388671459688, "rxn_barrier": 4.915667467997693, "ts": ["[C:1](=[O:2])([O-:3])[O:4][C:5]([N:6]([H:7])[H:8])=[O:9]"], "cat": {}, "energies": [-86.86241894821009, -86.8624108185459, -86.8545852526453], "dir": "SUCCESSFUL_RCTS/PAT4_SIM018_RCT_9_9"}], ["Event 799", [1580, 1660], ["[H]OC(=O)N([H])[H]", "[H]N([H])[H]"], ["[H]OC(=O)N([H])[H]", "[H]N([H])[H]"], {"rxn_free_energy": 0.00549966078662645, "rxn_barrier": -0.31227187291633995, "ts": ["[C:1]([O:2][H:7])(=[O:3])[N:4]([H:5])[H:6]", "[N:8]([H:9])([H:10])[H:11]"], "cat": {}, "energies": [-61.33204701014591, -61.33203824578815, -61.33254465218573], "dir": "SUCCESSFUL_RCTS/PAT23_SIM249_RCT_14_14"}], ["Event 800", [940, 1020], ["[H][N+]([H])([H])[H]", "[H]N([H])[H]"], ["[H]N([H])[H]", "[H][N+]([H])([H])[H]"], {"rxn_free_energy": -0.015276699705867376, "rxn_barrier": -1.1727538736729728, "ts": ["[H+:3]", "[H:1][N:2]([H:4])[H:5]", "[N:6]([H:7])([H:8])[H:9]"], "cat": {}, "energies": [-23.857007168170473, -23.857031513392258, -23.858876089711362], "dir": "SUCCESSFUL_RCTS/PAT7_SIM245_RCT_3_3"}], ["Event 801", [1020, 1100], ["[H]OC(=O)N([H])[H]", "[H]N([H])[H]"], ["[H]OC(=O)N([H])[H]", "[H]N([H])[H]"], {"rxn_free_energy": 0.01155964041540689, "rxn_barrier": 0.09241911601596017, "ts": ["[C:1]([O:2][H:7])(=[O:3])[N:4]([H:5])[H:6]", "[N:8]([H:9])([H:10])[H:11]"], "cat": {}, "energies": [-61.319089244230405, -61.31907082258076, -61.31894196347475], "dir": "SUCCESSFUL_RCTS/PAT23_SIM082_RCT_3_3"}], ["Event 802", [1740, 1820], ["[H]N([H])C(=O)OC(=O)[O-]"], ["[H]N([H])C(=O)OC(=O)[O-]"], {"rxn_free_energy": -0.016665563935887334, "rxn_barrier": 4.897922840927581, "ts": ["[C:1](=[O:2])([O-:3])[O:4][C:5]([N:8]([H:6])[H:7])=[O:9]"], "cat": {}, "energies": [-86.86239788862028, -86.86242444716093, -86.85459247121044], "dir": "SUCCESSFUL_RCTS/PAT3_SIM094_RCT_13_13"}], ["Event 803", [780, 860], ["[H]OC(=O)N([H])[H]", "[H]N([H])[H]"], ["[H]OC(=O)N([H])[H]", "[H]N([H])[H]"], {"rxn_free_energy": 0.006539226151167541, "rxn_barrier": -0.23232183202816944, "ts": ["[C:1]([O:2][H:7])(=[O:3])[N:4]([H:5])[H:6]", "[N:8]([H:9])([H:10])[H:11]"], "cat": {}, "energies": [-61.31910870895626, -61.31909828792855, -61.31947894118149], "dir": "SUCCESSFUL_RCTS/PAT63_SIM198_RCT_16_16"}], ["Event 804", [860, 940], ["O=C=O", "[H]N([H])[H]", "[H]O[H]"], ["[H]OC(=O)O[H]", "[H]N([H])[H]"], {"rxn_free_energy": 2.130943606663684, "rxn_barrier": 23.24624617240044, "ts": ["[H+:7]", "[N:1]([H:2])([H:3])[H:4]", "[O:5]([H:6])[C:8](=[O:9])[O-:10]"], "cat": {}, "energies": [-66.83090402023895, -66.82750811040798, -66.79385838671624], "dir": "SUCCESSFUL_RCTS/PAT32_SIM083_RCT_3_3"}], ["Event 805", [1500, 1580], ["[H]OC(=O)N([H])[H]"], ["[H]OC(=O)N([H])[H]"], {"rxn_free_energy": -0.008130986559225733, "rxn_barrier": -0.1770536038473911, "ts": ["[N:1]([H:2])([H:3])[C:4]([O:5][H:7])=[O:6]"], "cat": {}, "energies": [-49.559465859509096, -49.55947881719465, -49.55974801529775], "dir": "SUCCESSFUL_RCTS/PAT17_SIM036_RCT_11_11"}], ["Event 806", [300, 380], ["O=C=O", "[H]N([H])[H]"], ["O=C=O", "[H]N([H])[H]"], {"rxn_free_energy": 0.23130885482902017, "rxn_barrier": 0.238071328929764, "ts": ["[C:5](=[O:6])=[O:7]", "[N:1]([H:2])([H:3])[H:4]"], "cat": {}, "energies": [-49.572244348886855, -49.5718757309602, -49.57186495416057], "dir": "SUCCESSFUL_RCTS/PAT0_SIM212_RCT_1_1"}], ["Event 807", [860, 940], ["[H]N([H])C(=O)OC(=O)[O-]"], ["[H]N([H])C(=O)OC(=O)[O-]"], {"rxn_free_energy": 0.0006185647600063646, "rxn_barrier": 4.912475258415062, "ts": ["[C:1](=[O:2])([O-:3])[O:4][C:5]([N:6]([H:7])[H:8])=[O:9]"], "cat": {}, "energies": [-86.8624268193838, -86.86242583362794, -86.85459821098127], "dir": "SUCCESSFUL_RCTS/PAT3_SIM100_RCT_4_4"}], ["Event 808", [1500, 1580], ["[H]N([H])[H]", "[H]OC(=O)O[H]"], ["[H]N([H])[H]", "[H]OC(=O)O[H]"], {"rxn_free_energy": 0.004281694321427963, "rxn_barrier": 0.09615504747937786, "ts": ["[H:7][N:8]([H:9])[H:10]", "[O:1]([H:2])[C:3](=[O:4])[O:5][H:6]"], "cat": {}, "energies": [-66.827503163938, -66.82749634055338, -66.82734992953517], "dir": "SUCCESSFUL_RCTS/PAT37_SIM011_RCT_6_6"}], ["Event 809", [460, 540], ["O=C=O", "[H]O[H]"], ["[H]OC(=O)O[H]"], {"rxn_free_energy": 2.121099190578743, "rxn_barrier": 29.485707447821454, "ts": ["[N@@+:1]([H:2])([H:3])([H:4])[H:7]", "[O:5]([H:6])[C:8](=[O:9])[O-:10]"], "cat": {"[H]N([H])[H]": 1}, "energies": [-66.83088608228941, -66.82750586069592, -66.78389713172213], "dir": "SUCCESSFUL_RCTS/PAT32_SIM077_RCT_1_1"}], ["Event 810", [860, 940], ["[H]N([H])[H]", "[H][N+]([H])([H])[H]"], ["[H][N+]([H])([H])[H]", "[H]N([H])[H]"], {"rxn_free_energy": -0.004328159600982236, "rxn_barrier": -1.1693523683620828, "ts": ["[H+:5]", "[N:1]([H:2])([H:3])[H:4]", "[N:6]([H:7])([H:8])[H:9]"], "cat": {}, "energies": [-23.857077113307334, -23.857084010739857, -23.858940614148544], "dir": "SUCCESSFUL_RCTS/PAT5_SIM124_RCT_13_13"}], ["Event 811", [540, 620], ["[H]N([H])C(=O)OC(=O)[O-]"], ["[H]N([H])C(=O)OC(=O)[O-]"], {"rxn_free_energy": -0.0037704810558067126, "rxn_barrier": -0.1216194560480831, "ts": ["[N:1]([H:2])([H:3])[C:4](=[O:5])[O:6][C:7](=[O:8])[O-:9]"], "cat": {}, "energies": [-86.86239930888533, -86.86240531759135, -86.86259312382494], "dir": "SUCCESSFUL_RCTS/PAT6_SIM010_RCT_4_4"}], ["Event 812", [540, 620], ["[H][N+]([H])([H])[H]", "[H]N([H])[H]"], ["[H]N([H])[H]", "[H][N+]([H])([H])[H]"], {"rxn_free_energy": 0.05786650752590662, "rxn_barrier": -1.1443148349210834, "ts": ["[H+:5]", "[H:1][N:2]([H:3])[H:4]", "[N:6]([H:7])([H:8])[H:9]"], "cat": {}, "energies": [-23.857062633004148, -23.856970415903152, -23.858886233584418], "dir": "SUCCESSFUL_RCTS/PAT7_SIM127_RCT_5_5"}], ["Event 813", [1660, 1740], ["[H]N([H])C(=O)OC(=O)[O-]"], ["[H]N([H])C(=O)OC(=O)[O-]"], {"rxn_free_energy": -0.006016772257681666, "rxn_barrier": -0.12240046334966719, "ts": ["[N:1]([H:2])([H:3])[C:4]([O:5][C:6](=[O:7])[O-:8])=[O:9]"], "cat": {}, "energies": [-86.86240388395936, -86.8624134723952, -86.86259894352617], "dir": "SUCCESSFUL_RCTS/PAT12_SIM230_RCT_17_17"}], ["Event 814", [1340, 1420], ["[H]N([H])C(=O)OC(=O)[O-]"], ["[H]N([H])C(=O)OC(=O)[O-]"], {"rxn_free_energy": -0.002470293350038958, "rxn_barrier": -0.12390614659087958, "ts": ["[C:1](=[O:2])([O:3][C:5](=[O:8])[O-:9])[N:4]([H:6])[H:7]"], "cat": {}, "energies": [-86.86242232525132, -86.86242626195497, -86.86261978430186], "dir": "SUCCESSFUL_RCTS/PAT4_SIM026_RCT_10_10"}], ["Event 815", [1420, 1500], ["[H]N([H])C(=O)OC(=O)[O-]"], ["[H]N([H])C(=O)OC(=O)[O-]"], {"rxn_free_energy": -0.003595551686147559, "rxn_barrier": 7.458411091519682, "ts": ["[N:1]([H:2])([H:3])[C:4](=[O:5])[O:6][C:7](=[O:8])[O-:9]"], "cat": {}, "energies": [-86.86242291124312, -86.86242864117857, -86.85053705397786], "dir": "SUCCESSFUL_RCTS/PAT4_SIM062_RCT_11_11"}], ["Event 816", [700, 780], ["[H]OC(=O)N([H])[H]"], ["[H]OC(=O)N([H])[H]"], {"rxn_free_energy": -0.0014682516090668899, "rxn_barrier": -0.2286274631343701, "ts": ["[C:1]([O:2][H:5])(=[O:3])[N:4]([H:6])[H:7]"], "cat": {}, "energies": [-49.571995354601846, -49.57199769443386, -49.572359699414754], "dir": "SUCCESSFUL_RCTS/PAT17_SIM009_RCT_9_9"}], ["Event 817", [1820, 1900], ["[H]N([H])C(=O)OC(=O)[O-]"], ["[H]N([H])C(=O)OC(=O)[O-]"], {"rxn_free_energy": -0.0015538056438009278, "rxn_barrier": -0.12110185875066642, "ts": ["[C:1](=[O:2])([O-:3])[O:4][C:5](=[O:7])[N:8]([H:6])[H:9]"], "cat": {}, "energies": [-86.8623919662589, -86.86239444243135, -86.8625849563462], "dir": "SUCCESSFUL_RCTS/PAT6_SIM245_RCT_12_12"}], ["Event 818", [1260, 1340], ["[H]OC(=O)[O-]"], ["[H]OC(=O)[O-]"], {"rxn_free_energy": -0.005647172075053505, "rxn_barrier": 8.900594538652856, "ts": ["[O:1]([H:2])[C:3](=[O:4])[O-:5]"], "cat": {}, "energies": [-54.529816811838074, -54.52982581127246, -54.5156326652465], "dir": "SUCCESSFUL_RCTS/PAT10_SIM199_RCT_5_5"}], ["Event 819", [1420, 1500], ["[H]N([H])C(=O)OC(=O)[O-]"], ["[H]N([H])C(=O)OC(=O)[O-]"], {"rxn_free_energy": -0.0016740542448061009, "rxn_barrier": -0.12190632998255216, "ts": ["[N:1]([H:2])([H:3])[C:4](=[O:5])[O:6][C:7](=[O:8])[O-:9]"], "cat": {}, "energies": [-86.86242525770756, -86.86242792551033, -86.8626195298146], "dir": "SUCCESSFUL_RCTS/PAT20_SIM086_RCT_12_12"}], ["Event 820", [1420, 1500], ["[H]N([H])C(=O)OC(=O)[O-]"], ["[H]N([H])C(=O)OC(=O)[O-]"], {"rxn_free_energy": 0.00883406814531557, "rxn_barrier": 3.262668023302048, "ts": ["[C:1]([O:2][C:5](=[O:8])[O-:9])(=[O:3])[N:4]([H:6])[H:7]"], "cat": {}, "energies": [-86.85280635957899, -86.85279228145005, -86.84760691348343], "dir": "SUCCESSFUL_RCTS/PAT15_SIM101_RCT_6_6"}], ["Event 821", [1020, 1100], ["[H]OC(=O)N([H])[H]"], ["[H]OC(=O)N([H])[H]"], {"rxn_free_energy": -0.0030216298307161795, "rxn_barrier": -0.17678254994090783, "ts": ["[N:1]([H:2])([H:3])[C:4](=[O:5])[O:6][H:7]"], "cat": {}, "energies": [-49.559475108335285, -49.55947992365861, -49.55975683216759], "dir": "SUCCESSFUL_RCTS/PAT22_SIM151_RCT_8_8"}], ["Event 822", [1340, 1420], ["[H]OC(=O)N([H])[H]"], ["[H]OC(=O)N([H])[H]"], {"rxn_free_energy": 0.000994304215356941, "rxn_barrier": -0.17164122433345785, "ts": ["[N:1]([H:2])([H:3])[C:4](=[O:5])[O:6][H:7]"], "cat": {}, "energies": [-49.55947805342089, -49.559476468879915, -49.55975158394478], "dir": "SUCCESSFUL_RCTS/PAT22_SIM136_RCT_11_11"}], ["Event 823", [1260, 1340], ["[H]N([H])C(=O)OC(=O)[O-]"], ["[H]N([H])C(=O)OC(=O)[O-]"], {"rxn_free_energy": 0.0025713084491335537, "rxn_barrier": -0.11995192905669445, "ts": ["[N:1]([H:2])([H:3])[C:4]([O:5][C:6](=[O:7])[O-:8])=[O:9]"], "cat": {}, "energies": [-86.86242969336243, -86.86242559567931, -86.86262085090121], "dir": "SUCCESSFUL_RCTS/PAT12_SIM133_RCT_6_6"}], ["Event 824", [1020, 1100], ["[H]OC(=O)N([H])[H]", "[H]N([H])[H]"], ["[H]OC(=O)N([H])[H]", "[H]N([H])[H]"], {"rxn_free_energy": 0.0008162237649134668, "rxn_barrier": 0.4768505845472178, "ts": ["[C:1]([O:2][H:7])(=[O:3])[N:4]([H:5])[H:6]", "[N:8]([H:9])([H:10])[H:11]"], "cat": {}, "energies": [-61.332043808396385, -61.3320425076476, -61.33128389077918], "dir": "SUCCESSFUL_RCTS/PAT63_SIM103_RCT_13_13"}], ["Event 825", [300, 1500], ["O=C=O", "[H]N([H])[H]"], ["[H]OC(=O)N([H])[H]"], {"rxn_free_energy": 1.272051789539664, "rxn_barrier": 39.8080195782448, "ts": ["[H+:7]", "[N:1]([H:2])([H:3])[H:4]", "[N:5]([H:6])([H:8])[C:9](=[O:10])[O-:11]"], "cat": {"[H]N([H])[H]": 1}, "energies": [-61.32111782406054, -61.31909065958557, -61.257679052328385], "dir": "SUCCESSFUL_RCTS/PAT36_SIM020_RCT_2_14"}], ["Event 826", [1180, 1260], ["[H]N([H])C(=O)OC(=O)[O-]"], ["[H]N([H])C(=O)OC(=O)[O-]"], {"rxn_free_energy": -0.009023759552416537, "rxn_barrier": -0.12177273739956761, "ts": ["[N:1]([H:2])([H:3])[C:4](=[O:5])[O:6][C:7](=[O:8])[O-:9]"], "cat": {}, "energies": [-86.86240941445458, -86.86242379487913, -86.86260347366608], "dir": "SUCCESSFUL_RCTS/PAT6_SIM086_RCT_9_9"}], ["Event 827", [460, 540], ["[H][N+]([H])([H])[H]"], ["[H][N+]([H])([H])[H]"], {"rxn_free_energy": -0.00039354448855862147, "rxn_barrier": 98.76530133727633, "ts": ["[H:1][N@+:2]([H:3])([H:4])[H:5]"], "cat": {}, "energies": [-12.07180023236737, -12.071800859526903, -11.914406082319838], "dir": "SUCCESSFUL_RCTS/PAT52_SIM107_RCT_6_6"}], ["Event 828", [1180, 1260], ["[H]N([H])C(=O)OC(=O)[O-]"], ["[H]N([H])C(=O)OC(=O)[O-]"], {"rxn_free_energy": 0.0011323738138630972, "rxn_barrier": -0.11997355652036819, "ts": ["[C:1](=[O:2])([O-:3])[O:4][C:5](=[O:8])[N:9]([H:6])[H:7]"], "cat": {}, "energies": [-86.86242190137794, -86.86242009680679, -86.86261309338263], "dir": "SUCCESSFUL_RCTS/PAT6_SIM111_RCT_7_7"}], ["Event 829", [860, 940], ["[H]N([H])C(=O)OC(=O)[O-]"], ["[H]N([H])C(=O)OC(=O)[O-]"], {"rxn_free_energy": 0.008768222376875955, "rxn_barrier": 7.469746271060402, "ts": ["[N:1]([H:2])([H:3])[C:4](=[O:5])[O:6][C:7](=[O:8])[O-:9]"], "cat": {}, "energies": [-86.86240236655294, -86.862388393357, -86.85049844534291], "dir": "SUCCESSFUL_RCTS/PAT6_SIM060_RCT_7_7"}], ["Event 830", [780, 860], ["[H]N([H])C(=O)OC(=O)[O-]"], ["[H]N([H])C(=O)OC(=O)[O-]"], {"rxn_free_energy": -0.0008901164688574568, "rxn_barrier": -0.1216601904229105, "ts": ["[C:1](=[O:2])([O-:3])[O:4][C:5](=[O:6])[N:7]([H:8])[H:9]"], "cat": {}, "energies": [-86.86242762859645, -86.86242904710197, -86.86262150845108], "dir": "SUCCESSFUL_RCTS/PAT9_SIM045_RCT_9_9"}], ["Event 831", [1180, 1260], ["[H]N([H])C(=O)OC(=O)[O-]"], ["[H]N([H])C(=O)OC(=O)[O-]"], {"rxn_free_energy": 0.0011323703093429885, "rxn_barrier": -0.11997423481889763, "ts": ["[C:1](=[O:2])([O-:3])[O:4][C:5](=[O:8])[N:9]([H:6])[H:7]"], "cat": {}, "energies": [-86.86242190136912, -86.86242009680355, -86.86261309445476], "dir": "SUCCESSFUL_RCTS/PAT4_SIM111_RCT_7_7"}], ["Event 832", [1100, 1180], ["[H]N([H])C(=O)[O-]"], ["[H]N([H])C(=O)[O-]"], {"rxn_free_energy": -0.004439436360758982, "rxn_barrier": 1.2640300726912936, "ts": ["[C:1](=[O:2])([O-:3])[N:4]([H:5])[H:6]"], "cat": {}, "energies": [-49.01546816753439, -49.015475242299544, -49.0134537866108], "dir": "SUCCESSFUL_RCTS/PAT8_SIM087_RCT_5_5"}], ["Event 833", [300, 380], ["O=C=O", "[H]N([H])[H]", "[H]N([H])[H]"], ["[H]OC(=O)N([H])[H]", "[H]N([H])[H]"], {"rxn_free_energy": 1.269397900025811, "rxn_barrier": 23.625154222615347, "ts": ["[C:1](=[O:2])([O-:3])[N:8]([H:9])[H:10]", "[H+:11]", "[N:4]([H:5])([H:6])[H:7]"], "cat": {}, "energies": [-61.32112148467492, -61.31909854948572, -61.283472016508846], "dir": "SUCCESSFUL_RCTS/PAT71_SIM063_RCT_4_4"}], ["Event 834", [540, 620], ["O=C=O", "[H]N([H])[H]"], ["O=C=O", "[H]N([H])[H]"], {"rxn_free_energy": -0.0053493229823473884, "rxn_barrier": -0.0027866252550467012, "ts": ["[C:1](=[O:2])=[O:3]", "[N:4]([H:5])([H:6])[H:7]"], "cat": {}, "energies": [-49.5718685703944, -49.571877095171146, -49.57187301121023], "dir": "SUCCESSFUL_RCTS/PAT1_SIM229_RCT_3_3"}], ["Event 835", [1020, 1100], ["[H]N([H])C(=O)OC(=O)[O-]"], ["[H]N([H])C(=O)OC(=O)[O-]"], {"rxn_free_energy": -0.0002679276872818122, "rxn_barrier": 4.906818114286002, "ts": ["[C:1](=[O:2])([O-:3])[O:4][C:5](=[O:6])[N:7]([H:8])[H:9]"], "cat": {}, "energies": [-86.8624084331734, -86.86240886014775, -86.8545888400969], "dir": "SUCCESSFUL_RCTS/PAT4_SIM185_RCT_4_4"}], ["Event 836", [380, 460], ["[H]OC(=O)[O-]"], ["[H]OC(=O)[O-]"], {"rxn_free_energy": -0.0007706439362506217, "rxn_barrier": 8.899004531619521, "ts": ["[C:1](=[O:2])([O-:3])[O:4][H:5]"], "cat": {}, "energies": [-54.529827416202316, -54.52982864431427, -54.51564580347438], "dir": "SUCCESSFUL_RCTS/PAT14_SIM108_RCT_6_6"}], ["Event 837", [460, 540], ["[H]OC(=O)[O-]"], ["[H]OC(=O)[O-]"], {"rxn_free_energy": 0.0013310801932042864, "rxn_barrier": 8.905520644314691, "ts": ["[C:1](=[O:2])([O-:3])[O:4][H:5]"], "cat": {}, "energies": [-54.52982579979824, -54.529823678565045, -54.51563380287661], "dir": "SUCCESSFUL_RCTS/PAT11_SIM120_RCT_2_2"}], ["Event 838", [1340, 1420], ["[H]N([H])[H]", "[H]OC(=O)O[H]"], ["[H]N([H])[H]", "[H]OC(=O)O[H]"], {"rxn_free_energy": -0.006010055358897404, "rxn_barrier": 0.3355134565542773, "ts": ["[N:7]([H:8])([H:9])[H:10]", "[O:1]([H:2])[C:3](=[O:4])[O:5][H:6]"], "cat": {}, "energies": [-66.82955088290022, -66.8295604606319, -66.82901620265717], "dir": "SUCCESSFUL_RCTS/PAT74_SIM230_RCT_13_13"}], ["Event 839", [940, 1020], ["[H]N([H])C(=O)[O-]", "O=C=O"], ["[H]N([H])C(=O)OC(=O)[O-]"], {"rxn_free_energy": 0.2915305886238856, "rxn_barrier": 0.5902400121690662, "ts": ["[C:1](=[O:2])([O-:3])[N:4]([H:5])[H:6]", "[C:7](=[O:8])=[O:9]"], "cat": {}, "energies": [-86.85327802182356, -86.85281343346522, -86.85233740478719], "dir": "SUCCESSFUL_RCTS/PAT21_SIM165_RCT_5_5"}], ["Event 840", [1900, 1980], ["[H]OC(=O)N([H])[H]", "[H]N([H])[H]"], ["[H]OC(=O)N([H])[H]", "[H]N([H])[H]"], {"rxn_free_energy": 0.017355006562845946, "rxn_barrier": -0.22323654931885095, "ts": ["[C:1](=[O:2])([O:3][H:7])[N:4]([H:5])[H:6]", "[N:8]([H:9])([H:10])[H:11]"], "cat": {}, "energies": [-61.319113430182014, -61.31908577293326, -61.31946918393828], "dir": "SUCCESSFUL_RCTS/PAT23_SIM086_RCT_16_16"}], ["Event 841", [1100, 1180], ["[H]N([H])C(=O)[O-]"], ["[H]N([H])C(=O)[O-]"], {"rxn_free_energy": -0.0027550416280910073, "rxn_barrier": 10.013617255224826, "ts": ["[C:1](=[O:2])([O-:3])[N:4]([H:5])[H:6]"], "cat": {}, "energies": [-49.01546519287389, -49.015469583357486, -48.99950731338132], "dir": "SUCCESSFUL_RCTS/PAT13_SIM078_RCT_11_11"}], ["Event 842", [780, 860], ["[H]N([H])[H]", "[H]OC(=O)O[H]"], ["[H]N([H])[H]", "[H]OC(=O)O[H]"], {"rxn_free_energy": 0.0063441116017478125, "rxn_barrier": 0.09730468787655247, "ts": ["[N:7]([H:8])([H:9])[H:10]", "[O:1]([H:2])[C:3]([O:4][H:6])=[O:5]"], "cat": {}, "energies": [-66.82750344269664, -66.82749333260696, -66.82734837620632], "dir": "SUCCESSFUL_RCTS/PAT62_SIM008_RCT_7_7"}], ["Event 843", [700, 780], ["[H]OC(=O)[O-]"], ["[H]OC(=O)[O-]"], {"rxn_free_energy": 0.004662988253886518, "rxn_barrier": 8.906970778138882, "ts": ["[C:1](=[O:2])([O-:3])[O:4][H:5]"], "cat": {}, "energies": [-54.529828682146245, -54.529821251124794, -54.515634374265424], "dir": "SUCCESSFUL_RCTS/PAT10_SIM152_RCT_3_3"}], ["Event 844", [780, 860], ["[H]N([H])C(=O)OC(=O)[O-]"], ["[H]N([H])C(=O)OC(=O)[O-]"], {"rxn_free_energy": -0.0006052119944333328, "rxn_barrier": -0.12050295471408182, "ts": ["[C:1](=[O:2])([O:3][C:7](=[O:8])[O-:9])[N:4]([H:5])[H:6]"], "cat": {}, "energies": [-86.86241943142988, -86.86242039590654, -86.862611467093], "dir": "SUCCESSFUL_RCTS/PAT20_SIM042_RCT_7_7"}], ["Event 845", [460, 540], ["[H][N+]([H])([H])[H]", "[H]N([H])[H]"], ["[H]N([H])[H]", "[H][N+]([H])([H])[H]"], {"rxn_free_energy": 0.004419336038538752, "rxn_barrier": -1.1604907104608657, "ts": ["[H+:4]", "[H:1][N:2]([H:3])[H:5]", "[N:6]([H:7])([H:8])[H:9]"], "cat": {}, "energies": [-23.857056111032225, -23.8570490682993, -23.858905489776966], "dir": "SUCCESSFUL_RCTS/PAT5_SIM228_RCT_3_3"}], ["Event 846", [460, 1020], ["O=C=O", "[H]N([H])C(=O)OC(=O)[O-]"], ["O=C=O", "[H]N([H])C(=O)OC(=O)[O-]"], {"rxn_free_energy": 6.516672523290337, "rxn_barrier": 6.259585413111477, "ts": ["[C:10](=[O:11])=[O:12]", "[C:1](=[O:2])=[O:3]", "[O:4]=[C:5]([O-:6])[N:7]([H:8])[H:9]"], "cat": {}, "energies": [-124.69460899570821, -124.68422390986274, -124.68463360847801], "dir": "SUCCESSFUL_RCTS/PAT6_SIM031_RCT_7_12"}], ["Event 847", [1900, 1980], ["[H]N([H])C(=O)OC(=O)[O-]"], ["[H]N([H])C(=O)OC(=O)[O-]"], {"rxn_free_energy": 9.179118433358724e-05, "rxn_barrier": -0.11871995388319988, "ts": ["[C:1](=[O:2])([O:3][C:5](=[O:6])[O-:7])[N:4]([H:8])[H:9]"], "cat": {}, "energies": [-86.86238751568662, -86.86238736940655, -86.86257670992774], "dir": "SUCCESSFUL_RCTS/PAT15_SIM007_RCT_26_26"}], ["Event 848", [780, 860], ["[H]N([H])C(=O)OC(=O)[O-]"], ["[H]N([H])C(=O)OC(=O)[O-]"], {"rxn_free_energy": 0.0031429110523933023, "rxn_barrier": -0.12022954273818509, "ts": ["[C:1](=[O:2])([O-:3])[O:4][C:5]([N:8]([H:6])[H:7])=[O:9]"], "cat": {}, "energies": [-86.86241876574775, -86.8624137571485, -86.86261036569665], "dir": "SUCCESSFUL_RCTS/PAT15_SIM094_RCT_6_6"}], ["Event 849", [1260, 1340], ["[H]OC(=O)N([H])[H]"], ["[H]OC(=O)N([H])[H]"], {"rxn_free_energy": -0.0006183758904493573, "rxn_barrier": -0.1738447983823923, "ts": ["[N:1]([H:2])([H:3])[C:4](=[O:5])[O:6][H:7]"], "cat": {}, "energies": [-49.55946918105115, -49.559470166506024, -49.55974622323004], "dir": "SUCCESSFUL_RCTS/PAT17_SIM160_RCT_9_9"}], ["Event 850", [1420, 1500], ["[H]N([H])C(=O)OC(=O)[O-]"], ["[H]N([H])C(=O)OC(=O)[O-]"], {"rxn_free_energy": -0.01660484483449916, "rxn_barrier": -0.12313069657536996, "ts": ["[C:1](=[O:2])([O-:3])[O:4][C:5](=[O:6])[N:7]([H:8])[H:9]"], "cat": {}, "energies": [-86.86238694676369, -86.8624134085413, -86.86258317004322], "dir": "SUCCESSFUL_RCTS/PAT12_SIM160_RCT_14_14"}], ["Event 851", [1660, 1740], ["[H][N+]([H])([H])[H]", "[H]N([H])[H]"], ["[H]N([H])[H]", "[H][N+]([H])([H])[H]"], {"rxn_free_energy": -0.013463403114582943, "rxn_barrier": -1.1742846019559958, "ts": ["[H+:8]", "[H:5][N:6]([H:7])[H:9]", "[N:1]([H:2])([H:3])[H:4]"], "cat": {}, "energies": [-23.85707202190679, -23.85709347742671, -23.85894338284364], "dir": "SUCCESSFUL_RCTS/PAT2_SIM066_RCT_8_8"}], ["Event 852", [1100, 1180], ["[H]OC(=O)N([H])[H]"], ["[H]OC(=O)N([H])[H]"], {"rxn_free_energy": 0.0022253535401172827, "rxn_barrier": -0.17129068742491171, "ts": ["[C:1](=[O:2])([O:3][H:5])[N:4]([H:6])[H:7]"], "cat": {}, "energies": [-49.559473802790336, -49.55947025642715, -49.55974677469234], "dir": "SUCCESSFUL_RCTS/PAT17_SIM209_RCT_16_16"}], ["Event 853", [780, 860], ["O=C=O", "[H]N([H])[H]", "[H]O[H]"], ["[H]OC(=O)O[H]", "[H]N([H])[H]"], {"rxn_free_energy": 2.1351222422603398, "rxn_barrier": 23.248675881597396, "ts": ["[C:1](=[O:2])([O-:3])[O:8][H:9]", "[H+:10]", "[N:4]([H:5])([H:6])[H:7]"], "cat": {}, "energies": [-66.83090693266409, -66.82750436368472, -66.79385742711337], "dir": "SUCCESSFUL_RCTS/PAT32_SIM249_RCT_2_2"}], ["Event 854", [1260, 1340], ["[H]OC(=O)N([H])[H]", "[H]N([H])[H]"], ["[H]OC(=O)N([H])[H]", "[H]N([H])[H]"], {"rxn_free_energy": -0.002884112341263496, "rxn_barrier": 0.08842336854075485, "ts": ["[H:5][O:10][C:9]([N:6]([H:7])[H:8])=[O:11]", "[N:1]([H:2])([H:3])[H:4]"], "cat": {}, "energies": [-61.31910777351888, -61.31911236969187, -61.31896686045784], "dir": "SUCCESSFUL_RCTS/PAT36_SIM247_RCT_7_7"}], ["Event 855", [1260, 1340], ["[H]N([H])C(=O)OC(=O)[O-]"], ["[H]N([H])C(=O)OC(=O)[O-]"], {"rxn_free_energy": -0.002090654991224412, "rxn_barrier": -0.12290766419836716, "ts": ["[C:1](=[O:2])([O-:3])[O:4][C:5](=[O:8])[N:9]([H:6])[H:7]"], "cat": {}, "energies": [-86.86242009680404, -86.86242342850922, -86.86261596465519], "dir": "SUCCESSFUL_RCTS/PAT6_SIM111_RCT_8_8"}], ["Event 856", [1420, 1500], ["[H]OC(=O)N([H])[H]", "[H]N([H])[H]"], ["[H]OC(=O)N([H])[H]", "[H]N([H])[H]"], {"rxn_free_energy": 0.011105646996762553, "rxn_barrier": 0.48369585380497343, "ts": ["[N:1]([H:2])([H:3])[C:4](=[O:5])[O:6][H:7]", "[N:8]([H:9])([H:10])[H:11]"], "cat": {}, "energies": [-61.33202249845699, -61.33200480029938, -61.331251672096315], "dir": "SUCCESSFUL_RCTS/PAT23_SIM168_RCT_11_11"}], ["Event 857", [380, 1420], ["[H]N([H])[H]", "[H]N([H])[H]"], ["[H]N([H])[H]", "[H]N([H])[H]"], {"rxn_free_energy": -0.003534651009597923, "rxn_barrier": 2.204156123775017, "ts": ["[H:13][O:18][C:16]([O:14][H:15])=[O:17]", "[H:8][N:10]([H:9])[H:12]", "[N:1]([H:2])([H:3])[H:4]", "[N:5]([H:6])([H:7])[H:11]"], "cat": {"[H]OC(=O)O[H]": 1, "[H]N([H])[H]": 1}, "energies": [-90.33992140883046, -90.33992704171351, -90.33640882622325], "dir": "SUCCESSFUL_RCTS/PAT62_SIM164_RCT_3_9"}], ["Event 858", [1660, 1740], ["[H]N([H])C(=O)OC(=O)[O-]"], ["[H]N([H])C(=O)OC(=O)[O-]"], {"rxn_free_energy": -0.0020751084674021174, "rxn_barrier": 0.3232843569097868, "ts": ["[C:1](=[O:2])([O:3][C:5](=[O:6])[O-:7])[N:4]([H:8])[H:9]"], "cat": {}, "energies": [-86.85281623480151, -86.85281954173146, -86.8523010430703], "dir": "SUCCESSFUL_RCTS/PAT6_SIM091_RCT_15_15"}], ["Event 859", [1580, 1660], ["[H]N([H])C(=O)OC(=O)[O-]"], ["[H]N([H])C(=O)OC(=O)[O-]"], {"rxn_free_energy": -0.0019713664325472567, "rxn_barrier": 3.257348749778328, "ts": ["[C:1](=[O:2])([O-:3])[O:5][C:4](=[O:6])[N:7]([H:8])[H:9]"], "cat": {}, "energies": [-86.85281277295266, -86.85281591455745, -86.84762180374649], "dir": "SUCCESSFUL_RCTS/PAT21_SIM233_RCT_15_15"}], ["Event 860", [1180, 1260], ["[H]N([H])C(=O)OC(=O)[O-]"], ["[H]N([H])C(=O)OC(=O)[O-]"], {"rxn_free_energy": 0.016424750194563246, "rxn_barrier": 3.2695402076398508, "ts": ["[C:1](=[O:2])([O:3][C:7](=[O:8])[O-:9])[N:4]([H:5])[H:6]"], "cat": {}, "energies": [-86.85281413400229, -86.85278795922672, -86.8476037362709], "dir": "SUCCESSFUL_RCTS/PAT21_SIM031_RCT_14_14"}], ["Event 861", [0, 60], ["O=C=O", "[H]N([H])[H]"], ["O=C=O", "[H]N([H])[H]"], {"rxn_free_energy": 0.018518797186724088, "rxn_barrier": 0.2510996832699955, "ts": ["[C:5](=[O:6])=[O:7]", "[N:1]([H:2])([H:3])[H:4]"], "cat": {}, "energies": [-49.57228522907279, -49.57225571718649, -49.57188507212809], "dir": "SUCCESSFUL_RCTS/PAT7_SIM108_RCT_1_1"}], ["Event 862", [1820, 1900], ["[H]N([H])C(=O)OC(=O)[O-]"], ["[H]N([H])C(=O)OC(=O)[O-]"], {"rxn_free_energy": -0.002426633360804914, "rxn_barrier": -0.12347788066137431, "ts": ["[N:1]([H:2])([H:3])[C:4](=[O:5])[O:6][C:7](=[O:8])[O-:9]"], "cat": {}, "energies": [-86.86242028265977, -86.86242414978608, -86.86261705921807], "dir": "SUCCESSFUL_RCTS/PAT9_SIM095_RCT_17_17"}], ["Event 863", [940, 1020], ["[H]OC(=O)N([H])[H]"], ["[H]OC(=O)N([H])[H]"], {"rxn_free_energy": -0.0008651669564304783, "rxn_barrier": 7.727353930149631, "ts": ["[H:1][O:2][C:3](=[O:4])[N:5]([H:6])[H:7]"], "cat": {}, "energies": [-49.55947828310295, -49.55947966184848, -49.54716383372159], "dir": "SUCCESSFUL_RCTS/PAT19_SIM192_RCT_13_13"}], ["Event 864", [460, 540], ["[H]N([H])C(=O)OC(=O)[O-]"], ["[H]N([H])C(=O)OC(=O)[O-]"], {"rxn_free_energy": -0.006961870518310946, "rxn_barrier": 3.259821094699407, "ts": ["[C:1](=[O:2])([O-:3])[O:4][C:5](=[O:6])[N:7]([H:8])[H:9]"], "cat": {}, "energies": [-86.85280006678911, -86.85281116135044, -86.84760515760988], "dir": "SUCCESSFUL_RCTS/PAT6_SIM197_RCT_6_6"}], ["Event 865", [1260, 1340], ["[H]OC(=O)[O-]"], ["[H]OC(=O)[O-]"], {"rxn_free_energy": -0.0012530198345824886, "rxn_barrier": 8.901528071132143, "ts": ["[O:1]([H:2])[C:3](=[O:4])[O-:5]"], "cat": {}, "energies": [-54.52982665661381, -54.52982865344862, -54.51564102232818], "dir": "SUCCESSFUL_RCTS/PAT14_SIM117_RCT_7_7"}], ["Event 866", [1020, 1100], ["[H]OC(=O)N([H])[H]"], ["[H]OC(=O)N([H])[H]"], {"rxn_free_energy": 0.005550392032456671, "rxn_barrier": -0.17059606798862031, "ts": ["[C:1]([O:2][H:5])(=[O:3])[N:4]([H:6])[H:7]"], "cat": {}, "energies": [-49.5594752270302, -49.55946638182622, -49.55974709197425], "dir": "SUCCESSFUL_RCTS/PAT17_SIM019_RCT_5_5"}], ["Event 867", [860, 940], ["[H]N([H])C(=O)OC(=O)[O-]"], ["[H]N([H])C(=O)OC(=O)[O-]"], {"rxn_free_energy": -0.0016659473178029175, "rxn_barrier": 7.459202543735802, "ts": ["[N:1]([H:2])([H:3])[C:4]([O:5][C:6](=[O:7])[O-:8])=[O:9]"], "cat": {}, "energies": [-86.86239781559688, -86.86240047048031, -86.85051069705922], "dir": "SUCCESSFUL_RCTS/PAT4_SIM112_RCT_9_9"}], ["Event 868", [620, 700], ["O=C=O", "[H]N([H])[H]"], ["O=C=O", "[H]N([H])[H]"], {"rxn_free_energy": -0.0007480785051586097, "rxn_barrier": 0.002066844122349366, "ts": ["[C:5](=[O:6])=[O:7]", "[N:1]([H:2])([H:3])[H:4]"], "cat": {}, "energies": [-49.57188444197948, -49.57188563413076, -49.57188114821973], "dir": "SUCCESSFUL_RCTS/PAT1_SIM061_RCT_7_7"}], ["Event 869", [1340, 1420], ["[H]OC(=O)N([H])[H]"], ["[H]OC(=O)N([H])[H]"], {"rxn_free_energy": 0.0037710583117983704, "rxn_barrier": -0.17221809357947424, "ts": ["[C:1](=[O:2])([O:3][H:5])[N:4]([H:6])[H:7]"], "cat": {}, "energies": [-49.55947946000694, -49.55947345038099, -49.559753909839976], "dir": "SUCCESSFUL_RCTS/PAT22_SIM067_RCT_7_7"}], ["Event 870", [380, 460], ["[H][N+]([H])([H])[H]"], ["[H][N+]([H])([H])[H]"], {"rxn_free_energy": 7.254317611744555e-05, "rxn_barrier": 98.76378143220094, "ts": ["[N@+:1]([H:2])([H:3])([H:4])[H:5]"], "cat": {}, "energies": [-12.07180057013991, -12.071800454533808, -11.914408842240281], "dir": "SUCCESSFUL_RCTS/PAT52_SIM183_RCT_3_3"}], ["Event 871", [540, 620], ["O=C=O", "[H]O[H]"], ["[H]OC(=O)O[H]"], {"rxn_free_energy": 2.133961658530964, "rxn_barrier": 29.49487310299431, "ts": ["[C:5](=[O:6])([O-:7])[O:8][H:9]", "[N@@+:1]([H:2])([H:3])([H:4])[H:10]"], "cat": {"[H]N([H])[H]": 1}, "energies": [-66.83089959578898, -66.82749887633659, -66.78389603866974], "dir": "SUCCESSFUL_RCTS/PAT32_SIM076_RCT_3_3"}], ["Event 872", [1580, 1660], ["[H]OC(=O)[O-]"], ["[H]OC(=O)[O-]"], {"rxn_free_energy": -0.00041080172425383667, "rxn_barrier": 8.897121882314169, "ts": ["[C:1](=[O:2])([O-:3])[O:4][H:5]"], "cat": {}, "energies": [-54.52982102700701, -54.52982168166798, -54.515642414502665], "dir": "SUCCESSFUL_RCTS/PAT10_SIM087_RCT_9_9"}], ["Event 873", [1420, 1500], ["O=C=O", "[H]O[H]"], ["[H]OC(=O)O[H]"], {"rxn_free_energy": 2.1333135926047566, "rxn_barrier": 29.49640608819497, "ts": ["[C:5](=[O:6])([O-:7])[O:8][H:10]", "[N@@+:1]([H:2])([H:3])([H:4])[H:9]"], "cat": {"[H]N([H])[H]": 1}, "energies": [-66.8309120702097, -66.82751238352677, -66.78390607009784], "dir": "SUCCESSFUL_RCTS/PAT32_SIM121_RCT_4_4"}], ["Event 874", [620, 700], ["[H]OC(=O)[O-]"], ["[H]OC(=O)[O-]"], {"rxn_free_energy": 0.0012795809135116515, "rxn_barrier": 8.89963053745217, "ts": ["[C:1](=[O:2])([O-:3])[O:4][H:5]"], "cat": {}, "energies": [-54.52982661857126, -54.52982457940824, -54.51564400822924], "dir": "SUCCESSFUL_RCTS/PAT10_SIM006_RCT_6_6"}], ["Event 875", [860, 940], ["[H]OC(=O)[O-]"], ["[H]OC(=O)[O-]"], {"rxn_free_energy": -0.0026221674583527276, "rxn_barrier": 8.897430241516185, "ts": ["[O:1]([H:2])[C:3](=[O:4])[O-:5]"], "cat": {}, "energies": [-54.529820430017786, -54.52982460875073, -54.5156413261067], "dir": "SUCCESSFUL_RCTS/PAT14_SIM095_RCT_6_6"}], ["Event 876", [780, 860], ["[H]OC(=O)N([H])[H]"], ["[H]OC(=O)N([H])[H]"], {"rxn_free_energy": -0.004803889455595119, "rxn_barrier": -0.23161121007024332, "ts": ["[H:1][O:2][C:3](=[O:4])[N:5]([H:6])[H:7]"], "cat": {}, "energies": [-49.57199070507742, -49.571998360641544, -49.57235980484279], "dir": "SUCCESSFUL_RCTS/PAT22_SIM013_RCT_5_5"}], ["Event 877", [1020, 1100], ["[H]OC(=O)O[H]", "[H]N([H])[H]"], ["[H]OC(=O)O[H]", "[H]N([H])[H]"], {"rxn_free_energy": 0.0028953305642762787, "rxn_barrier": 27.36808418788664, "ts": ["[C:1](=[O:2])([O-:3])[O:4][H:6]", "[H:5][N@+:8]([H:7])([H:9])[H:10]"], "cat": {}, "energies": [-66.8275113097723, -66.82750669572175, -66.78389704149329], "dir": "SUCCESSFUL_RCTS/PAT62_SIM144_RCT_8_8"}], ["Event 878", [1180, 1260], ["[H]N([H])C(=O)OC(=O)[O-]"], ["[H]N([H])C(=O)OC(=O)[O-]"], {"rxn_free_energy": -0.0032566450537062936, "rxn_barrier": -0.12280782801805368, "ts": ["[C:1]([O:2][C:5](=[O:6])[O-:7])(=[O:3])[N:4]([H:8])[H:9]"], "cat": {}, "energies": [-86.86240992519488, -86.86241511504267, -86.86260563394531], "dir": "SUCCESSFUL_RCTS/PAT12_SIM091_RCT_6_6"}], ["Event 879", [1020, 1100], ["[H]OC(=O)OC(=O)[O-]"], ["[H]OC(=O)OC(=O)[O-]"], {"rxn_free_energy": -0.0012456863096888071, "rxn_barrier": -1.1343717842224594, "ts": ["[C:1](=[O:2])([O:3][C:6](=[O:7])[O-:8])[O-:4]", "[H+:5]"], "cat": {}, "energies": [-92.37980141566759, -92.37980340081556, -92.38160917082449], "dir": "SUCCESSFUL_RCTS/PAT38_SIM128_RCT_6_6"}], ["Event 880", [1100, 1180], ["[H]N([H])[H]", "[H][N+]([H])([H])[H]"], ["[H][N+]([H])([H])[H]", "[H]N([H])[H]"], {"rxn_free_energy": 0.013791681032447434, "rxn_barrier": -1.1623838619457723, "ts": ["[H+:2]", "[N:1]([H:3])([H:4])[H:5]", "[N:6]([H:7])([H:8])[H:9]"], "cat": {}, "energies": [-23.857090961661736, -23.85706898299226, -23.85894335736653], "dir": "SUCCESSFUL_RCTS/PAT2_SIM026_RCT_8_8"}], ["Event 881", [1820, 1900], ["O=C=O", "[H]OC(=O)[O-]"], ["O=C=O", "[H]OC(=O)[O-]"], {"rxn_free_energy": -0.008915027170100316, "rxn_barrier": 2.2490502214989796, "ts": ["[C:6](=[O:7])=[O:8]", "[O:1]=[C:2]([O:3][H:4])[O-:5]"], "cat": {}, "energies": [-92.36583263776096, -92.36584684490765, -92.36224851111695], "dir": "SUCCESSFUL_RCTS/PAT38_SIM075_RCT_12_12"}], ["Event 882", [1340, 1420], ["[H]OC(=O)N([H])[H]"], ["[H]OC(=O)N([H])[H]"], {"rxn_free_energy": -0.002770945604047043, "rxn_barrier": -0.17451167220304042, "ts": ["[N:1]([H:2])([H:3])[C:4](=[O:5])[O:6][H:7]"], "cat": {}, "energies": [-49.5594704483347, -49.55947486416316, -49.55974855325564], "dir": "SUCCESSFUL_RCTS/PAT17_SIM046_RCT_4_4"}], ["Event 883", [460, 540], ["[H]N([H])C(=O)OC(=O)[O-]"], ["[H]N([H])C(=O)OC(=O)[O-]"], {"rxn_free_energy": 0.014716245241906251, "rxn_barrier": -0.11797139345302218, "ts": ["[C:1]([O:2][C:5](=[O:6])[O-:7])(=[O:3])[N:4]([H:8])[H:9]"], "cat": {}, "energies": [-86.86242850023932, -86.86240504816779, -86.86261650156115], "dir": "SUCCESSFUL_RCTS/PAT4_SIM149_RCT_3_3"}], ["Event 884", [620, 700], ["[H]OC(=O)[O-]"], ["[H]OC(=O)[O-]"], {"rxn_free_energy": -0.000887499796178986, "rxn_barrier": 8.900089455069343, "ts": ["[O:1]([H:2])[C:3](=[O:4])[O-:5]"], "cat": {}, "energies": [-54.52982658840336, -54.5298280027389, -54.515643246722014], "dir": "SUCCESSFUL_RCTS/PAT11_SIM107_RCT_9_9"}], ["Event 885", [1260, 1340], ["[H]N([H])C(=O)OC(=O)[O-]"], ["[H]N([H])C(=O)OC(=O)[O-]"], {"rxn_free_energy": -0.010651141757669963, "rxn_barrier": -0.12481346045329912, "ts": ["[C:1](=[O:2])([O-:3])[O:6][C:4](=[O:5])[N:7]([H:8])[H:9]"], "cat": {}, "energies": [-86.86238484048212, -86.86240181433206, -86.86258374544425], "dir": "SUCCESSFUL_RCTS/PAT21_SIM185_RCT_7_7"}], ["Event 886", [620, 700], ["[H]N([H])C(=O)OC(=O)[O-]"], ["[H]N([H])C(=O)OC(=O)[O-]"], {"rxn_free_energy": 0.0009087114882240429, "rxn_barrier": 7.458698454125148, "ts": ["[C:1]([O:2][C:7](=[O:8])[O-:9])(=[O:3])[N:4]([H:5])[H:6]"], "cat": {}, "energies": [-86.86242146249796, -86.86242001435909, -86.85053514728652], "dir": "SUCCESSFUL_RCTS/PAT24_SIM079_RCT_11_11"}], ["Event 887", [0, 60], ["O=C=O", "[H]N([H])[H]"], ["O=C=O", "[H]N([H])[H]"], {"rxn_free_energy": -0.0014839551451991469, "rxn_barrier": -0.0003470130466965955, "ts": ["[C:1](=[O:2])=[O:3]", "[N:4]([H:5])([H:6])[H:7]"], "cat": {}, "energies": [-49.57187369178746, -49.57187605664491, -49.571874244793655], "dir": "SUCCESSFUL_RCTS/PAT1_SIM056_RCT_1_1"}], ["Event 888", [1900, 1980], ["[H][N+]([H])([H])[H]", "[H]N([H])[H]"], ["[H]N([H])[H]", "[H][N+]([H])([H])[H]"], {"rxn_free_energy": -0.0010933300556514461, "rxn_barrier": -1.1702009693025932, "ts": ["[H+:3]", "[H:1][N:2]([H:4])[H:5]", "[N:6]([H:7])([H:8])[H:9]"], "cat": {}, "energies": [-23.857085321812278, -23.857087064162602, -23.85895017499912], "dir": "SUCCESSFUL_RCTS/PAT2_SIM210_RCT_4_4"}], ["Event 889", [540, 620], ["[H]N([H])C(=O)OC(=O)[O-]"], ["[H]N([H])C(=O)OC(=O)[O-]"], {"rxn_free_energy": -0.006317927584213763, "rxn_barrier": 4.909904826630997, "ts": ["[N:1]([H:2])([H:3])[C:4](=[O:5])[O:6][C:7](=[O:8])[O-:9]"], "cat": {}, "energies": [-86.86241012437922, -86.86242019274158, -86.85458561226274], "dir": "SUCCESSFUL_RCTS/PAT6_SIM234_RCT_6_6"}], ["Event 890", [540, 620], ["[H]N([H])C(=O)[O-]"], ["[H]N([H])C(=O)[O-]"], {"rxn_free_energy": 0.0012958932953619922, "rxn_barrier": 1.2696394987083008, "ts": ["[C:1](=[O:2])([O-:3])[N:4]([H:5])[H:6]"], "cat": {}, "energies": [-49.01547469442741, -49.015472629268686, -49.013451374222235], "dir": "SUCCESSFUL_RCTS/PAT8_SIM141_RCT_3_3"}], ["Event 891", [1020, 1100], ["[H]OC(=O)[O-]", "O=C=O"], ["[H]OC(=O)[O-]", "O=C=O"], {"rxn_free_energy": -0.0008182539030934777, "rxn_barrier": 2.260968684306573, "ts": ["[C:1](=[O:2])([O-:3])[O:4][H:5]", "[C:6](=[O:7])=[O:8]"], "cat": {}, "energies": [-92.36584807465296, -92.36584937863701, -92.36224495453352], "dir": "SUCCESSFUL_RCTS/PAT38_SIM190_RCT_9_9"}], ["Event 892", [1500, 1580], ["O=C=O", "[H]N([H])[H]"], ["O=C=O", "[H]N([H])[H]"], {"rxn_free_energy": -0.013235772961021774, "rxn_barrier": 0.2080808383967254, "ts": ["[C:1](=[O:2])=[O:3]", "[N:4]([H:5])([H:6])[H:7]"], "cat": {}, "energies": [-49.57220175327153, -49.57222284603596, -49.57187015192716], "dir": "SUCCESSFUL_RCTS/PAT1_SIM153_RCT_2_2"}], ["Event 893", [1260, 1340], ["[H]OC(=O)N([H])[H]"], ["[H]OC(=O)N([H])[H]"], {"rxn_free_energy": -0.004817836611855455, "rxn_barrier": 15.321607619372683, "ts": ["[H:1][O:2][C:3](=[O:4])[N:5]([H:6])[H:7]"], "cat": {}, "energies": [-49.571990199402244, -49.57199787719281, -49.547573411563185], "dir": "SUCCESSFUL_RCTS/PAT17_SIM200_RCT_5_5"}], ["Event 894", [1500, 1580], ["[H]OC(=O)[O-]"], ["[H]OC(=O)[O-]"], {"rxn_free_energy": 0.004562173906723089, "rxn_barrier": 8.906361643931023, "ts": ["[C:1](=[O:2])([O-:3])[O:4][H:5]"], "cat": {}, "energies": [-54.529831821516815, -54.52982455115491, -54.51563848436316], "dir": "SUCCESSFUL_RCTS/PAT14_SIM066_RCT_6_6"}], ["Event 895", [1020, 1100], ["[H]N([H])C(=O)OC(=O)[O-]"], ["[H]N([H])C(=O)OC(=O)[O-]"], {"rxn_free_energy": -0.004798369100742094, "rxn_barrier": -0.11998941636433944, "ts": ["[C:1](=[O:2])([O-:3])[O:4][C:5](=[O:6])[N:7]([H:8])[H:9]"], "cat": {}, "energies": [-86.86238825929529, -86.86239590606208, -86.86257947657451], "dir": "SUCCESSFUL_RCTS/PAT3_SIM160_RCT_8_8"}], ["Event 896", [1020, 1100], ["[H]N([H])C(=O)OC(=O)[O-]"], ["[H]N([H])C(=O)OC(=O)[O-]"], {"rxn_free_energy": 0.0007021169602418809, "rxn_barrier": -0.12065762621862822, "ts": ["[N:1]([H:2])([H:3])[C:4](=[O:5])[O:6][C:7](=[O:8])[O-:9]"], "cat": {}, "energies": [-86.86242381980432, -86.86242270089818, -86.86261610195471], "dir": "SUCCESSFUL_RCTS/PAT6_SIM095_RCT_9_9"}], ["Event 897", [1020, 1100], ["[H][N+]([H])([H])[H]"], ["[H][N+]([H])([H])[H]"], {"rxn_free_energy": -0.0006729928788437629, "rxn_barrier": 98.76400619872575, "ts": ["[H:1][N@@+:2]([H:3])([H:4])[H:5]"], "cat": {}, "energies": [-12.071799879265399, -12.071800951758883, -11.914407793173817], "dir": "SUCCESSFUL_RCTS/PAT52_SIM193_RCT_9_9"}], ["Event 898", [1740, 1820], ["[H]N([H])C(=O)OC(=O)[O-]"], ["[H]N([H])C(=O)OC(=O)[O-]"], {"rxn_free_energy": 0.002536866908322537, "rxn_barrier": 4.912671948589589, "ts": ["[N:1]([H:2])([H:3])[C:4](=[O:5])[O:6][C:7](=[O:8])[O-:9]"], "cat": {}, "energies": [-86.86242432535776, -86.8624202825613, -86.85459540350625], "dir": "SUCCESSFUL_RCTS/PAT12_SIM095_RCT_16_16"}], ["Event 899", [1580, 1660], ["[H]N([H])[H]", "[H][N+]([H])([H])[H]"], ["[H][N+]([H])([H])[H]", "[H]N([H])[H]"], {"rxn_free_energy": -0.041684024284797914, "rxn_barrier": -1.2311125385962811, "ts": ["[H+:5]", "[H:6][N:7]([H:8])[H:9]", "[N:1]([H:2])([H:3])[H:4]"], "cat": {}, "energies": [-23.85697379160286, -23.857040220009235, -23.858935714555574], "dir": "SUCCESSFUL_RCTS/PAT5_SIM238_RCT_7_7"}], ["Event 900", [1340, 1420], ["[H]N([H])C(=O)OC(=O)[O-]"], ["[H]N([H])C(=O)OC(=O)[O-]"], {"rxn_free_energy": 0.004228825425339636, "rxn_barrier": 7.4689260680645, "ts": ["[N:1]([H:2])([H:3])[C:4]([O:5][C:7](=[O:8])[O-:9])=[O:6]"], "cat": {}, "energies": [-86.86242773969465, -86.86242100056285, -86.85052512557478], "dir": "SUCCESSFUL_RCTS/PAT6_SIM232_RCT_12_12"}], ["Event 901", [940, 1020], ["[H]N([H])C(=O)OC(=O)[O-]"], ["[H]N([H])C(=O)OC(=O)[O-]"], {"rxn_free_energy": 0.003740132312945633, "rxn_barrier": -0.11897924873361099, "ts": ["[C:1](=[O:2])([O-:3])[O:4][C:5](=[O:7])[N:8]([H:6])[H:9]"], "cat": {}, "energies": [-86.86241954829464, -86.86241358795291, -86.86260915575266], "dir": "SUCCESSFUL_RCTS/PAT6_SIM245_RCT_2_2"}], ["Event 902", [460, 540], ["[H]OC(=O)[O-]", "O=C=O"], ["[H]OC(=O)[O-]", "O=C=O"], {"rxn_free_energy": -0.016168840665990447, "rxn_barrier": 1.5050509139165664, "ts": ["[C:1](=[O:2])([O-:3])[O:4][H:5]", "[C:6](=[O:7])=[O:8]"], "cat": {}, "energies": [-92.36465631668516, -92.36468208363873, -92.36225784063976], "dir": "SUCCESSFUL_RCTS/PAT38_SIM039_RCT_5_5"}], ["Event 903", [620, 700], ["[H][N+]([H])([H])[H]", "[H]N([H])[H]"], ["[H]N([H])[H]", "[H][N+]([H])([H])[H]"], {"rxn_free_energy": 0.05223117580644139, "rxn_barrier": -1.148661491644491, "ts": ["[H+:9]", "[H:5][N:6]([H:7])[H:8]", "[N:1]([H:2])([H:3])[H:4]"], "cat": {}, "energies": [-23.857080901795836, -23.856997665260224, -23.858911429285975], "dir": "SUCCESSFUL_RCTS/PAT2_SIM192_RCT_4_4"}], ["Event 904", [300, 380], ["[H]N([H])[H]", "[H][N+]([H])([H])[H]"], ["[H][N+]([H])([H])[H]", "[H]N([H])[H]"], {"rxn_free_energy": 0.0242730662660272, "rxn_barrier": 9.29446634257232, "ts": ["[H:4][N@+:6]([H:7])([H:8])[H:9]", "[N:1]([H:2])([H:3])[H:5]"], "cat": {}, "energies": [-23.85706873858095, -23.857030056588567, -23.842256910840568], "dir": "SUCCESSFUL_RCTS/PAT2_SIM112_RCT_4_4"}], ["Event 905", [1420, 1500], ["[H]OC(=O)[O-]"], ["[H]OC(=O)[O-]"], {"rxn_free_energy": -0.002562444465530689, "rxn_barrier": 8.90050513073392, "ts": ["[O:1]([H:2])[C:3](=[O:4])[O-:5]"], "cat": {}, "energies": [-54.529819011549925, -54.52982309510724, -54.51563500744041], "dir": "SUCCESSFUL_RCTS/PAT14_SIM239_RCT_4_4"}], ["Event 906", [1900, 1980], ["[H]OC(=O)N([H])[H]", "[H]N([H])[H]"], ["[H]OC(=O)N([H])[H]", "[H]N([H])[H]"], {"rxn_free_energy": -0.010225069180674347, "rxn_barrier": 0.47359104488474457, "ts": ["[N:1]([H:2])([H:3])[C:4]([O:5][H:7])=[O:6]", "[N:8]([H:9])([H:10])[H:11]"], "cat": {}, "energies": [-61.332019550250294, -61.332035845103356, -61.331264827093776], "dir": "SUCCESSFUL_RCTS/PAT23_SIM062_RCT_17_17"}], ["Event 907", [1740, 1820], ["[H]N([H])[H]", "[H][N+]([H])([H])[H]"], ["[H]N([H])[H]", "[H][N+]([H])([H])[H]"], {"rxn_free_energy": 0.004203432903226286, "rxn_barrier": -1.1638705510001024, "ts": ["[H+:6]", "[N:1]([H:2])([H:3])[H:4]", "[N:5]([H:7])([H:8])[H:9]"], "cat": {}, "energies": [-23.857081135492432, -23.857074436826604, -23.858935900411485], "dir": "SUCCESSFUL_RCTS/PAT2_SIM111_RCT_10_10"}], ["Event 908", [1260, 1580], ["O=C=O", "[H]N([H])[H]", "[H]N([H])[H]"], ["[H]OC(=O)N([H])[H]", "[H]N([H])[H]"], {"rxn_free_energy": 1.269595607509913, "rxn_barrier": 23.630688010574847, "ts": ["[H+:6]", "[N:1]([H:2])([H:3])[H:4]", "[N:5]([H:7])([H:8])[C:9](=[O:10])[O-:11]"], "cat": {}, "energies": [-61.32113675328875, -61.31911350302937, -61.28347846637924], "dir": "SUCCESSFUL_RCTS/PAT36_SIM173_RCT_5_9"}], ["Event 909", [620, 700], ["O=C=O", "[H]N([H])[H]"], ["O=C=O", "[H]N([H])[H]"], {"rxn_free_energy": 0.23112321842812303, "rxn_barrier": 0.23244473355089695, "ts": ["[C:1](=[O:2])=[O:3]", "[N:4]([H:5])([H:6])[H:7]"], "cat": {}, "energies": [-49.57224172425287, -49.5718734021597, -49.571871296169576], "dir": "SUCCESSFUL_RCTS/PAT0_SIM203_RCT_1_1"}], ["Event 910", [1340, 1420], ["[H]N([H])[H]", "[H][N+]([H])([H])[H]"], ["[H][N+]([H])([H])[H]", "[H]N([H])[H]"], {"rxn_free_energy": 0.0024744132433689218, "rxn_barrier": -1.1639958489257187, "ts": ["[H+:5]", "[H:6][N:7]([H:8])[H:9]", "[N:1]([H:2])([H:3])[H:4]"], "cat": {}, "energies": [-23.85701837375121, -23.857014430482025, -23.858873338347276], "dir": "SUCCESSFUL_RCTS/PAT5_SIM134_RCT_13_13"}], ["Event 911", [700, 780], ["O=C=O", "[H]N([H])[H]"], ["O=C=O", "[H]N([H])[H]"], {"rxn_free_energy": -0.0014229638326637968, "rxn_barrier": -0.0026155886492533116, "ts": ["[C:5](=[O:6])=[O:7]", "[N:1]([H:2])([H:3])[H:4]"], "cat": {}, "energies": [-49.571883205167, -49.5718854728276, -49.571887373415834], "dir": "SUCCESSFUL_RCTS/PAT1_SIM172_RCT_2_2"}], ["Event 912", [1340, 1420], ["[H]OC(=O)N([H])[H]", "[H]N([H])[H]"], ["[H]OC(=O)N([H])[H]", "[H]N([H])[H]"], {"rxn_free_energy": 0.011343304266761849, "rxn_barrier": -0.22549660460370932, "ts": ["[C:1](=[O:2])([O:3][H:5])[N:4]([H:6])[H:7]", "[H:8][N:9]([H:10])[H:11]"], "cat": {}, "energies": [-61.319110041291644, -61.319091964399156, -61.31946939671242], "dir": "SUCCESSFUL_RCTS/PAT26_SIM047_RCT_4_4"}], ["Event 913", [700, 780], ["[H][N+]([H])([H])[H]"], ["[H][N+]([H])([H])[H]"], {"rxn_free_energy": -0.00020908931492261297, "rxn_barrier": 98.76184965634991, "ts": ["[H:1][N@@+:2]([H:3])([H:4])[H:5]"], "cat": {}, "energies": [-12.071800305159645, -12.071800638368115, -11.91441165577255], "dir": "SUCCESSFUL_RCTS/PAT52_SIM045_RCT_6_6"}], ["Event 914", [700, 780], ["[H]N([H])C(=O)OC(=O)[O-]"], ["[H]N([H])C(=O)OC(=O)[O-]"], {"rxn_free_energy": 0.009089060987735337, "rxn_barrier": 0.32969692743921525, "ts": ["[N:1]([H:2])([H:3])[C:4](=[O:5])[O:6][C:7](=[O:8])[O-:9]"], "cat": {}, "energies": [-86.85279718330207, -86.85278269881198, -86.85227177238382], "dir": "SUCCESSFUL_RCTS/PAT20_SIM131_RCT_5_5"}], ["Event 915", [1660, 1740], ["[H]N([H])C(=O)[O-]", "O=C=O"], ["[H]N([H])C(=O)OC(=O)[O-]"], {"rxn_free_energy": 0.29436849570894846, "rxn_barrier": 0.5922719196947818, "ts": ["[C:1](=[O:2])([O-:3])[N:4]([H:5])[H:6]", "[C:7](=[O:8])=[O:9]"], "cat": {}, "energies": [-86.85326765881027, -86.85279854791246, -86.85232380368974], "dir": "SUCCESSFUL_RCTS/PAT20_SIM033_RCT_17_17"}], ["Event 916", [1180, 1260], ["[H]N([H])[H]", "[H]OC(=O)N([H])[H]"], ["[H]N([H])[H]", "[H]OC(=O)N([H])[H]"], {"rxn_free_energy": 0.0025400228535234462, "rxn_barrier": -0.23317124029909206, "ts": ["[H:8][N:9]([H:10])[H:11]", "[N:1]([H:2])([H:3])[C:4]([O:5][H:7])=[O:6]"], "cat": {}, "energies": [-61.31909267689295, -61.31908862906712, -61.31946426275039], "dir": "SUCCESSFUL_RCTS/PAT23_SIM212_RCT_5_5"}], ["Event 917", [700, 780], ["[H]N([H])C(=O)OC(=O)[O-]"], ["[H]N([H])C(=O)OC(=O)[O-]"], {"rxn_free_energy": 0.0014634066010991518, "rxn_barrier": -0.12036485249143618, "ts": ["[N:1]([H:2])([H:3])[C:4]([O:5][C:7](=[O:8])[O-:9])=[O:6]"], "cat": {}, "energies": [-86.86241343886655, -86.86241110675563, -86.8626052544475], "dir": "SUCCESSFUL_RCTS/PAT3_SIM195_RCT_9_9"}], ["Event 918", [1020, 1100], ["[H]OC(=O)[O-]"], ["[H]OC(=O)[O-]"], {"rxn_free_energy": -0.005152112868121598, "rxn_barrier": 8.89927422025236, "ts": ["[C:1](=[O:2])([O-:3])[O:4][H:5]"], "cat": {}, "energies": [-54.529823716553906, -54.52983192705309, -54.51564167404534], "dir": "SUCCESSFUL_RCTS/PAT11_SIM158_RCT_5_5"}], ["Event 919", [1260, 1340], ["[H]OC(=O)[O-]"], ["[H]OC(=O)[O-]"], {"rxn_free_energy": -0.0019314916460554344, "rxn_barrier": 8.900261733024314, "ts": ["[O:1]([H:2])[C:3](=[O:4])[O-:5]"], "cat": {}, "energies": [-54.52982607854785, -54.52982915660747, -54.515642462321274], "dir": "SUCCESSFUL_RCTS/PAT14_SIM044_RCT_12_12"}], ["Event 920", [860, 940], ["[H]OC(=O)N([H])[H]"], ["[H]OC(=O)N([H])[H]"], {"rxn_free_energy": 0.0004757257726941049, "rxn_barrier": 15.319724022696562, "ts": ["[H:1][O:2][C:3](=[O:4])[N:5]([H:6])[H:7]"], "cat": {}, "energies": [-49.57199836064155, -49.571997602516454, -49.54758457453583], "dir": "SUCCESSFUL_RCTS/PAT19_SIM013_RCT_6_6"}], ["Event 921", [1420, 1500], ["[H]N([H])[H]", "[H][N+]([H])([H])[H]"], ["[H][N+]([H])([H])[H]", "[H]N([H])[H]"], {"rxn_free_energy": -0.0025870676786000075, "rxn_barrier": -1.171103687519702, "ts": ["[H+:5]", "[H:1][N:2]([H:3])[H:4]", "[N:6]([H:7])([H:8])[H:9]"], "cat": {}, "energies": [-23.857066490305826, -23.857070613103133, -23.858932782080558], "dir": "SUCCESSFUL_RCTS/PAT5_SIM113_RCT_5_5"}], ["Event 922", [1580, 1660], ["[H]OC(=O)N([H])[H]", "[H]N([H])[H]"], ["[H]OC(=O)N([H])[H]", "[H]N([H])[H]"], {"rxn_free_energy": 0.0034919561099142414, "rxn_barrier": -0.23169407074305476, "ts": ["[N:1]([H:2])([H:3])[C:4](=[O:5])[O:6][H:7]", "[N:8]([H:9])([H:10])[H:11]"], "cat": {}, "energies": [-61.319109192495446, -61.31910362765176, -61.31947842430907], "dir": "SUCCESSFUL_RCTS/PAT26_SIM046_RCT_8_8"}], ["Event 923", [1500, 1580], ["[H]OC(=O)[O-]"], ["[H]OC(=O)[O-]"], {"rxn_free_energy": 0.004539332724294375, "rxn_barrier": 8.902265431677847, "ts": ["[O:1]([H:2])[C:3](=[O:4])[O-:5]"], "cat": {}, "energies": [-54.52982309510722, -54.52981586114543, -54.515636285750645], "dir": "SUCCESSFUL_RCTS/PAT10_SIM239_RCT_5_5"}], ["Event 924", [620, 700], ["O=C=O", "[H]N([H])[H]", "[H]N([H])[H]"], ["[H]OC(=O)N([H])[H]", "[H]N([H])[H]"], {"rxn_free_energy": 1.2621023203236075, "rxn_barrier": 23.620201146505615, "ts": ["[C:5](=[O:6])([O-:7])[N:8]([H:9])[H:10]", "[H+:11]", "[N:1]([H:2])([H:3])[H:4]"], "cat": {}, "energies": [-61.32111580347332, -61.319104494650375, -61.28347422861789], "dir": "SUCCESSFUL_RCTS/PAT71_SIM091_RCT_3_3"}], ["Event 925", [1580, 1660], ["[H]N([H])C(=O)OC(=O)[O-]"], ["[H]N([H])C(=O)OC(=O)[O-]"], {"rxn_free_energy": 0.003053232701321733, "rxn_barrier": -0.1204413031606588, "ts": ["[N:1]([H:2])([H:3])[C:4]([O:5][C:7](=[O:8])[O-:9])=[O:6]"], "cat": {}, "energies": [-86.86242069648293, -86.8624158307967, -86.86261263389703], "dir": "SUCCESSFUL_RCTS/PAT6_SIM098_RCT_17_17"}], ["Event 926", [780, 860], ["[H]OC(=O)[O-]"], ["[H]OC(=O)[O-]"], {"rxn_free_energy": 0.006870456645058383, "rxn_barrier": 8.903778389821268, "ts": ["[C:1](=[O:2])([O-:3])[O:4][H:5]"], "cat": {}, "energies": [-54.52982809169022, -54.52981714280767, -54.5156388712565], "dir": "SUCCESSFUL_RCTS/PAT10_SIM144_RCT_5_5"}], ["Event 927", [300, 380], ["[H][N+]([H])([H])[H]", "[H]N([H])[H]"], ["[H]N([H])[H]", "[H][N+]([H])([H])[H]"], {"rxn_free_energy": -0.006704667251107353, "rxn_barrier": -1.1707032301690472, "ts": ["[H+:9]", "[H:5][N:6]([H:7])[H:8]", "[N:1]([H:2])([H:3])[H:4]"], "cat": {}, "energies": [-23.85706119472846, -23.857071879406064, -23.858926848327197], "dir": "SUCCESSFUL_RCTS/PAT2_SIM108_RCT_4_4"}], ["Event 928", [460, 540], ["[H]N([H])C(=O)[O-]"], ["[H]N([H])C(=O)[O-]"], {"rxn_free_energy": 0.00421643778944506, "rxn_barrier": 10.02248138367227, "ts": ["[C:1](=[O:2])([O-:3])[N:4]([H:5])[H:6]"], "cat": {}, "energies": [-49.01547528318004, -49.01546856378939, -48.99950327765389], "dir": "SUCCESSFUL_RCTS/PAT8_SIM102_RCT_4_4"}], ["Event 929", [1900, 1980], ["[H]N([H])C(=O)OC(=O)[O-]"], ["[H]N([H])C(=O)OC(=O)[O-]"], {"rxn_free_energy": -0.0010648054801578014, "rxn_barrier": 4.90973296345783, "ts": ["[C:1](=[O:2])([O-:3])[O:4][C:5](=[O:6])[N:7]([H:8])[H:9]"], "cat": {}, "energies": [-86.8624209772012, -86.86242267409425, -86.85459673896894], "dir": "SUCCESSFUL_RCTS/PAT3_SIM059_RCT_5_5"}], ["Event 930", [700, 780], ["[H]N([H])C(=O)OC(=O)[O-]"], ["[H]N([H])C(=O)OC(=O)[O-]"], {"rxn_free_energy": 0.007747440134366017, "rxn_barrier": 0.32816362972988433, "ts": ["[N:1]([H:2])([H:3])[C:4]([O:5][C:7](=[O:8])[O-:9])=[O:6]"], "cat": {}, "energies": [-86.85281503337767, -86.85280268691855, -86.85229206595005], "dir": "SUCCESSFUL_RCTS/PAT21_SIM072_RCT_4_4"}], ["Event 931", [1340, 1420], ["[H]N([H])[H]", "[H][N+]([H])([H])[H]"], ["[H][N+]([H])([H])[H]", "[H]N([H])[H]"], {"rxn_free_energy": 0.05092427346243861, "rxn_barrier": -1.1232415243701344, "ts": ["[H+:5]", "[N:1]([H:2])([H:3])[H:4]", "[N:6]([H:7])([H:8])[H:9]"], "cat": {}, "energies": [-23.857084991961983, -23.857003838129312, -23.858875009737787], "dir": "SUCCESSFUL_RCTS/PAT5_SIM242_RCT_4_4"}], ["Event 932", [1660, 1740], ["[H]N([H])C(=O)OC(=O)[O-]"], ["[H]N([H])C(=O)OC(=O)[O-]"], {"rxn_free_energy": -0.0021008253761007015, "rxn_barrier": 7.450504410138143, "ts": ["[C:1]([O:2][C:5](=[O:8])[O-:9])(=[O:3])[N:4]([H:6])[H:7]"], "cat": {}, "energies": [-86.86240647979929, -86.86240982771217, -86.85053322276285], "dir": "SUCCESSFUL_RCTS/PAT6_SIM238_RCT_8_8"}], ["Event 933", [1020, 1100], ["[H][N+]([H])([H])[H]", "[H]N([H])[H]"], ["[H]N([H])[H]", "[H][N+]([H])([H])[H]"], {"rxn_free_energy": -0.022620921400352465, "rxn_barrier": 0.0507883832228844, "ts": ["[H:5][N:6]([H:7])[H:8]", "[N@@+:1]([H:2])([H:3])([H:4])[H:9]"], "cat": {}, "energies": [-23.85706199885674, -23.857098047961525, -23.856981061581184], "dir": "SUCCESSFUL_RCTS/PAT2_SIM098_RCT_9_9"}], ["Event 934", [140, 220], ["O=C=O", "[H]N([H])[H]"], ["O=C=O", "[H]N([H])[H]"], {"rxn_free_energy": 0.006561262805462733, "rxn_barrier": 0.003978003269498025, "ts": ["[C:1](=[O:2])=[O:3]", "[N:4]([H:5])([H:6])[H:7]"], "cat": {}, "energies": [-49.5718766282474, -49.571866172101686, -49.57187028883027], "dir": "SUCCESSFUL_RCTS/PAT1_SIM056_RCT_2_2"}], ["Event 935", [1500, 1580], ["[H]OC(=O)N([H])[H]", "[H]N([H])[H]"], ["[H]OC(=O)N([H])[H]", "[H]N([H])[H]"], {"rxn_free_energy": -0.0013332727788215024, "rxn_barrier": 0.4773826258491057, "ts": ["[C:1]([O:2][H:5])(=[O:3])[N:4]([H:6])[H:7]", "[N:8]([H:9])([H:10])[H:11]"], "cat": {}, "energies": [-61.33204488538542, -61.33204701011276, -61.33128411989769], "dir": "SUCCESSFUL_RCTS/PAT26_SIM249_RCT_11_11"}], ["Event 936", [1500, 1580], ["[H]N([H])C(=O)OC(=O)[O-]"], ["[H]N([H])C(=O)OC(=O)[O-]"], {"rxn_free_energy": -6.035859616109989, "rxn_barrier": 1.4288655831472445, "ts": ["[C:1]([O:2][C:5](=[O:8])[O-:9])(=[O:3])[N:4]([H:6])[H:7]"], "cat": {}, "energies": [-86.85279228135536, -86.86241113515544, -86.8505152156152], "dir": "SUCCESSFUL_RCTS/PAT15_SIM101_RCT_7_7"}], ["Event 937", [940, 1020], ["O=C=O", "[H]N([H])[H]", "[H]O[H]"], ["[H]OC(=O)O[H]", "[H]N([H])[H]"], {"rxn_free_energy": 2.1185112322437463, "rxn_barrier": 23.236050997681403, "ts": ["[H+:6]", "[N:1]([H:2])([H:3])[H:4]", "[O:5]([H:7])[C:8](=[O:9])[O-:10]"], "cat": {}, "energies": [-66.83087896654116, -66.82750286916435, -66.79384958023117], "dir": "SUCCESSFUL_RCTS/PAT32_SIM167_RCT_1_1"}], ["Event 938", [1020, 1100], ["[H]N([H])[H]", "[H][N+]([H])([H])[H]"], ["[H][N+]([H])([H])[H]", "[H]N([H])[H]"], {"rxn_free_energy": -0.008577521175299854, "rxn_barrier": -1.16122976757106, "ts": ["[H+:5]", "[H:6][N:7]([H:8])[H:9]", "[N:1]([H:2])([H:3])[H:4]"], "cat": {}, "energies": [-23.857074035009177, -23.85708770430028, -23.85892459152854], "dir": "SUCCESSFUL_RCTS/PAT5_SIM084_RCT_7_7"}], ["Event 939", [620, 700], ["[H]OC(=O)[O-]"], ["[H]OC(=O)[O-]"], {"rxn_free_energy": 0.007708798216646813, "rxn_barrier": 8.907381682787237, "ts": ["[C:1](=[O:2])([O-:3])[O:4][H:5]"], "cat": {}, "energies": [-54.529830732750895, -54.52981844787223, -54.51563577004508], "dir": "SUCCESSFUL_RCTS/PAT14_SIM128_RCT_3_3"}], ["Event 940", [220, 300], ["O=C=O", "[H]N([H])[H]", "[H]O[H]"], ["[H]OC(=O)O[H]", "[H]N([H])[H]"], {"rxn_free_energy": 2.1415269391050753, "rxn_barrier": 26.62932570238093, "ts": ["[C:1](=[O:2])([O-:3])[O:4][H:6]", "[H:5][N@+:7]([H:8])([H:9])[H:10]"], "cat": {}, "energies": [-66.83091605669983, -66.82750328108106, -66.78847908715167], "dir": "SUCCESSFUL_RCTS/PAT32_SIM108_RCT_3_3"}], ["Event 941", [60, 140], ["O=C=O", "[H]N([H])[H]"], ["O=C=O", "[H]N([H])[H]"], {"rxn_free_energy": 0.0033045309814436694, "rxn_barrier": 0.003988670315320825, "ts": ["[C:5](=[O:6])=[O:7]", "[N:1]([H:2])([H:3])[H:4]"], "cat": {}, "energies": [-49.57188502079579, -49.571879754636136, -49.57187866437946], "dir": "SUCCESSFUL_RCTS/PAT1_SIM209_RCT_1_1"}], ["Event 942", [860, 940], ["[H]N([H])C(=O)OC(=O)[O-]"], ["[H]N([H])C(=O)OC(=O)[O-]"], {"rxn_free_energy": 0.00047151326818452337, "rxn_barrier": 7.460122421365233, "ts": ["[C:1](=[O:2])([O-:3])[O:8][C:7]([N:4]([H:5])[H:6])=[O:9]"], "cat": {}, "energies": [-86.86238992870163, -86.86238917728966, -86.85050134423054], "dir": "SUCCESSFUL_RCTS/PAT21_SIM012_RCT_5_5"}], ["Event 943", [1340, 1420], ["[H]OC(=O)N([H])[H]"], ["[H]OC(=O)N([H])[H]"], {"rxn_free_energy": -0.006408591499080402, "rxn_barrier": -0.17513572741801195, "ts": ["[C:1](=[O:2])([O:3][H:5])[N:4]([H:6])[H:7]"], "cat": {}, "energies": [-49.559468504688446, -49.55947871753444, -49.55974760411493], "dir": "SUCCESSFUL_RCTS/PAT19_SIM155_RCT_14_14"}], ["Event 944", [940, 1020], ["[H]OC(=O)N([H])[H]"], ["[H]OC(=O)N([H])[H]"], {"rxn_free_energy": -0.005484089552816315, "rxn_barrier": -0.17476082663088457, "ts": ["[C:1]([O:2][H:5])(=[O:3])[N:4]([H:6])[H:7]"], "cat": {}, "energies": [-49.55947072772636, -49.55947946726952, -49.559749229704245], "dir": "SUCCESSFUL_RCTS/PAT17_SIM234_RCT_11_11"}], ["Event 945", [1580, 1660], ["[H]OC(=O)N([H])[H]"], ["[H]OC(=O)N([H])[H]"], {"rxn_free_energy": 0.0075286490247980075, "rxn_barrier": -0.16867231620452675, "ts": ["[N:1]([H:2])([H:3])[C:4]([O:5][H:7])=[O:6]"], "cat": {}, "energies": [-49.55947881719457, -49.559466819404875, -49.55974761641338], "dir": "SUCCESSFUL_RCTS/PAT22_SIM036_RCT_14_14"}], ["Event 946", [780, 860], ["[H]N([H])C(=O)OC(=O)[O-]"], ["O=C=O", "[H]N([H])C(=O)[O-]"], {"rxn_free_energy": -0.27471109954814416, "rxn_barrier": 0.3014879314755894, "ts": ["[C:7](=[O:8])=[O:9]", "[N:1]([H:2])([H:3])[C:4](=[O:5])[O-:6]"], "cat": {}, "energies": [-86.8528147578431, -86.85325254236294, -86.85233430128517], "dir": "SUCCESSFUL_RCTS/PAT45_SIM025_RCT_7_7"}], ["Event 947", [1100, 1180], ["[H]OC(=O)[O-]"], ["[H]OC(=O)[O-]"], {"rxn_free_energy": 0.003066450235221865, "rxn_barrier": 8.903855532227473, "ts": ["[C:1](=[O:2])([O-:3])[O:4][H:5]"], "cat": {}, "energies": [-54.529831927053095, -54.529827040303175, -54.51564258368386], "dir": "SUCCESSFUL_RCTS/PAT14_SIM158_RCT_6_6"}], ["Event 948", [780, 860], ["[H]OC(=O)[O-]"], ["[H]OC(=O)[O-]"], {"rxn_free_energy": 0.006870456658434414, "rxn_barrier": 8.90390441697911, "ts": ["[C:1](=[O:2])([O-:3])[O:4][H:5]"], "cat": {}, "energies": [-54.529828091690234, -54.529817142807666, -54.51563867041738], "dir": "SUCCESSFUL_RCTS/PAT14_SIM144_RCT_5_5"}], ["Event 949", [620, 700], ["[H]N([H])C(=O)OC(=O)[O-]"], ["[H]N([H])C(=O)OC(=O)[O-]"], {"rxn_free_energy": 0.0017944972084583243, "rxn_barrier": 3.2621215991598196, "ts": ["[N:1]([H:2])([H:3])[C:4](=[O:5])[O:6][C:7](=[O:8])[O-:9]"], "cat": {}, "energies": [-86.85281579198502, -86.85281293224219, -86.84761721668075], "dir": "SUCCESSFUL_RCTS/PAT24_SIM025_RCT_6_6"}], ["Event 950", [1500, 1580], ["[H]OC(=O)N([H])[H]", "[H]N([H])[H]"], ["[H]OC(=O)N([H])[H]", "[H]N([H])[H]"], {"rxn_free_energy": 0.0005285016563218861, "rxn_barrier": 0.47414680630805495, "ts": ["[C:5](=[O:6])([O:7][H:9])[N:8]([H:10])[H:11]", "[N:1]([H:2])([H:3])[H:4]"], "cat": {}, "energies": [-61.33203809456759, -61.3320372523379, -61.33128248573973], "dir": "SUCCESSFUL_RCTS/PAT26_SIM219_RCT_3_3"}], ["Event 951", [140, 220], ["O=C=O", "[H]N([H])[H]"], ["O=C=O", "[H]N([H])[H]"], {"rxn_free_energy": -0.003948568769434993, "rxn_barrier": -0.006350330595614686, "ts": ["[C:1](=[O:2])=[O:3]", "[N:4]([H:5])([H:6])[H:7]"], "cat": {}, "energies": [-49.571876832281085, -49.57188312479087, -49.57188695228146], "dir": "SUCCESSFUL_RCTS/PAT1_SIM018_RCT_2_2"}], ["Event 952", [1580, 1660], ["[H]N([H])[H]", "[H]OC(=O)O[H]"], ["[H]N([H])[H]", "[H]OC(=O)O[H]"], {"rxn_free_energy": -0.0033385284781552544, "rxn_barrier": 0.09178553113245351, "ts": ["[H:7][N:8]([H:9])[H:10]", "[O:1]([H:2])[C:3](=[O:4])[O:5][H:6]"], "cat": {}, "energies": [-66.82749634244314, -66.82750166278181, -66.82735007137968], "dir": "SUCCESSFUL_RCTS/PAT74_SIM011_RCT_7_7"}], ["Event 953", [540, 620], ["[H]OC(=O)N([H])[H]", "[H]N([H])[H]"], ["[H]OC(=O)N([H])[H]", "[H]N([H])[H]"], {"rxn_free_energy": -0.0009174156237983838, "rxn_barrier": 0.47641794948879784, "ts": ["[C:1]([O:2][H:5])(=[O:3])[N:4]([H:6])[H:7]", "[N:8]([H:9])([H:10])[H:11]"], "cat": {}, "energies": [-61.33204254385511, -61.33204400586505, -61.33128331569287], "dir": "SUCCESSFUL_RCTS/PAT26_SIM009_RCT_5_5"}], ["Event 954", [460, 540], ["[H]N([H])C(=O)OC(=O)[O-]"], ["[H]N([H])C(=O)OC(=O)[O-]"], {"rxn_free_energy": -0.0033304913918683356, "rxn_barrier": -0.12164787941829723, "ts": ["[C:1](=[O:2])([O-:3])[O:4][C:5](=[O:6])[N:7]([H:8])[H:9]"], "cat": {}, "energies": [-86.86241376938075, -86.86241907691138, -86.86260762961635], "dir": "SUCCESSFUL_RCTS/PAT4_SIM031_RCT_7_7"}], ["Event 955", [860, 940], ["[H]OC(=O)N([H])[H]"], ["[H]OC(=O)N([H])[H]"], {"rxn_free_energy": 0.00047572581728087473, "rxn_barrier": -0.22866860877310377, "ts": ["[H:1][O:2][C:3](=[O:4])[N:5]([H:6])[H:7]"], "cat": {}, "energies": [-49.571998360641615, -49.57199760251645, -49.57236277102495], "dir": "SUCCESSFUL_RCTS/PAT22_SIM013_RCT_6_6"}], ["Event 956", [860, 940], ["O=C=O", "[H]N([H])[H]"], ["O=C=O", "[H]N([H])[H]"], {"rxn_free_energy": -0.0003888980455409907, "rxn_barrier": 0.000682800776625328, "ts": ["[C:1](=[O:2])=[O:3]", "[N:4]([H:5])([H:6])[H:7]"], "cat": {}, "energies": [-49.57188197472311, -49.57188259447799, -49.57188088659959], "dir": "SUCCESSFUL_RCTS/PAT1_SIM100_RCT_3_3"}], ["Event 957", [1820, 1900], ["[H]N([H])C(=O)OC(=O)[O-]"], ["[H]N([H])C(=O)OC(=O)[O-]"], {"rxn_free_energy": -0.0035363989269009298, "rxn_barrier": 7.458937324810713, "ts": ["[C:1](=[O:2])([O-:3])[O:4][C:5](=[O:6])[N:7]([H:8])[H:9]"], "cat": {}, "energies": [-86.86242038426764, -86.8624260199362, -86.8505336883876], "dir": "SUCCESSFUL_RCTS/PAT9_SIM026_RCT_15_15"}], ["Event 958", [700, 780], ["[H]OC(=O)[O-]"], ["[H]OC(=O)[O-]"], {"rxn_free_energy": 0.0050808308176421525, "rxn_barrier": 8.907258895576069, "ts": ["[C:1](=[O:2])([O-:3])[O:4][H:5]"], "cat": {}, "energies": [-54.529827532091986, -54.529819435189154, -54.515632765062065], "dir": "SUCCESSFUL_RCTS/PAT14_SIM076_RCT_5_5"}], ["Event 959", [700, 780], ["[H]N([H])[H]", "[H]OC(=O)O[H]"], ["[H]N([H])[H]", "[H]OC(=O)O[H]"], {"rxn_free_energy": 0.00989605845249561, "rxn_barrier": 0.10202957919337195, "ts": ["[N:7]([H:8])([H:9])[H:10]", "[O:1]([H:2])[C:3](=[O:4])[O:5][H:6]"], "cat": {}, "energies": [-66.82749223510847, -66.82747646457278, -66.82732963894686], "dir": "SUCCESSFUL_RCTS/PAT62_SIM077_RCT_3_3"}], ["Event 960", [1020, 1100], ["O=C=O", "[H]OC(=O)[O-]"], ["O=C=O", "[H]OC(=O)[O-]"], {"rxn_free_energy": 0.0015183900514988125, "rxn_barrier": 2.055708107013857, "ts": ["[C:6](=[O:7])=[O:8]", "[O:1]([H:2])[C:3](=[O:4])[O-:5]"], "cat": {}, "energies": [-92.36584772783327, -92.36584530809974, -92.36257171463969], "dir": "SUCCESSFUL_RCTS/PAT38_SIM227_RCT_6_6"}], ["Event 961", [1340, 1420], ["[H]N([H])C(=O)OC(=O)[O-]"], ["[H]N([H])C(=O)OC(=O)[O-]"], {"rxn_free_energy": -0.0014334615290174215, "rxn_barrier": 1.4260081921253023, "ts": ["[C:1]([O:2][C:7](=[O:8])[O-:9])(=[O:3])[N:4]([H:5])[H:6]"], "cat": {}, "energies": [-86.85280069870628, -86.8528029830962, -86.85052818655554], "dir": "SUCCESSFUL_RCTS/PAT20_SIM242_RCT_5_5"}], ["Event 962", [780, 860], ["[H][N+]([H])([H])[H]", "[H]N([H])[H]"], ["[H]N([H])[H]", "[H][N+]([H])([H])[H]"], {"rxn_free_energy": -0.012110818530565684, "rxn_barrier": -1.1721265911472165, "ts": ["[H+:8]", "[H:5][N:6]([H:7])[H:9]", "[N:1]([H:2])([H:3])[H:4]"], "cat": {}, "energies": [-23.857070511101366, -23.857089811118307, -23.858938432993607], "dir": "SUCCESSFUL_RCTS/PAT7_SIM197_RCT_9_9"}], ["Event 963", [1660, 1740], ["[H]OC(=O)[O-]"], ["[H]OC(=O)[O-]"], {"rxn_free_energy": 0.003714566807541367, "rxn_barrier": 8.898794715041994, "ts": ["[O:1]([H:2])[C:3](=[O:4])[O-:5]"], "cat": {}, "energies": [-54.52982153025924, -54.52981561065916, -54.51564025189875], "dir": "SUCCESSFUL_RCTS/PAT10_SIM240_RCT_5_5"}], ["Event 964", [60, 140], ["O=C=O", "[H]N([H])[H]"], ["O=C=O", "[H]N([H])[H]"], {"rxn_free_energy": -0.2171620854817089, "rxn_barrier": 0.0012887140228572207, "ts": ["[C:1](=[O:2])=[O:3]", "[N:4]([H:5])([H:6])[H:7]"], "cat": {}, "energies": [-49.57187065507185, -49.57221672845394, -49.57186860135414], "dir": "SUCCESSFUL_RCTS/PAT0_SIM032_RCT_1_1"}], ["Event 965", [1660, 1740], ["[H]OC(=O)[O-]"], ["[H]OC(=O)[O-]"], {"rxn_free_energy": 0.004666287478672281, "rxn_barrier": 8.903677677542138, "ts": ["[H:1][O:2][C:3](=[O:4])[O-:5]"], "cat": {}, "energies": [-54.52983117376465, -54.52982373748549, -54.515642113827816], "dir": "SUCCESSFUL_RCTS/PAT11_SIM244_RCT_5_5"}], ["Event 966", [460, 540], ["O=C=O", "[H]N([H])[H]"], ["O=C=O", "[H]N([H])[H]"], {"rxn_free_energy": -0.0021311095617777415, "rxn_barrier": -0.0035652217678207028, "ts": ["[C:1](=[O:2])=[O:3]", "[N:4]([H:5])([H:6])[H:7]"], "cat": {}, "energies": [-49.57187736207851, -49.57188075825281, -49.57188304367966], "dir": "SUCCESSFUL_RCTS/PAT0_SIM076_RCT_1_1"}], ["Event 967", [1260, 1340], ["[H]N([H])C(=O)[O-]"], ["[H]N([H])C(=O)[O-]"], {"rxn_free_energy": 0.00162136810096996, "rxn_barrier": 10.017767535459466, "ts": ["[N:1]([H:2])([H:3])[C:4](=[O:5])[O-:6]"], "cat": {}, "energies": [-49.01547224742838, -49.01546966358718, -48.999507753975024], "dir": "SUCCESSFUL_RCTS/PAT13_SIM048_RCT_7_7"}], ["Event 968", [1580, 1660], ["[H]OC(=O)[O-]"], ["[H]OC(=O)[O-]"], {"rxn_free_energy": -0.0036278656577691283, "rxn_barrier": 8.901173183968263, "ts": ["[O:1]([H:2])[C:3](=[O:4])[O-:5]"], "cat": {}, "energies": [-54.529818339383034, -54.52982412081461, -54.51563327065194], "dir": "SUCCESSFUL_RCTS/PAT14_SIM167_RCT_3_3"}], ["Event 969", [1580, 1660], ["[H]N([H])C(=O)OC(=O)[O-]"], ["[H]N([H])C(=O)OC(=O)[O-]"], {"rxn_free_energy": 6.025316603225954, "rxn_barrier": 9.287417366167833, "ts": ["[C:1]([O:2][C:5](=[O:6])[O-:7])(=[O:3])[N:4]([H:8])[H:9]"], "cat": {}, "energies": [-86.86242182831428, -86.85281977604804, -86.84762123394873], "dir": "SUCCESSFUL_RCTS/PAT4_SIM242_RCT_7_7"}], ["Event 970", [1100, 1180], ["[H]N([H])C(=O)[O-]"], ["[H]N([H])C(=O)[O-]"], {"rxn_free_energy": 0.002046488759347021, "rxn_barrier": 10.017814221847042, "ts": ["[N:1]([H:2])([H:3])[C:4](=[O:5])[O-:6]"], "cat": {}, "energies": [-49.01547640601548, -49.015473144694404, -48.999511838161865], "dir": "SUCCESSFUL_RCTS/PAT8_SIM212_RCT_4_4"}], ["Event 971", [1180, 1260], ["[H]OC(=O)N([H])[H]"], ["[H]OC(=O)N([H])[H]"], {"rxn_free_energy": -0.0007320057192333138, "rxn_barrier": -0.1721183055885416, "ts": ["[C:1]([O:2][H:5])(=[O:3])[N:4]([H:6])[H:7]"], "cat": {}, "energies": [-49.559467790317775, -49.55946895685518, -49.559742081126885], "dir": "SUCCESSFUL_RCTS/PAT19_SIM019_RCT_6_6"}], ["Event 972", [1340, 1420], ["[H]OC(=O)N([H])[H]", "[H]N([H])[H]"], ["[H]OC(=O)N([H])[H]", "[H]N([H])[H]"], {"rxn_free_energy": -0.0022520325956394203, "rxn_barrier": -0.3141886060205563, "ts": ["[C:1](=[O:2])([O:3][H:7])[N:4]([H:5])[H:6]", "[N:8]([H:9])([H:10])[H:11]"], "cat": {}, "energies": [-61.33203410079118, -61.332037689670585, -61.332534797371146], "dir": "SUCCESSFUL_RCTS/PAT23_SIM088_RCT_5_5"}], ["Event 973", [1100, 1180], ["[H]N([H])C(=O)OC(=O)[O-]"], ["[H]N([H])C(=O)OC(=O)[O-]"], {"rxn_free_energy": 0.006749922456875084, "rxn_barrier": -0.11726219002317825, "ts": ["[N:1]([H:2])([H:3])[C:4]([O:5][C:7](=[O:8])[O-:9])=[O:6]"], "cat": {}, "energies": [-86.86242605980681, -86.8624153030097, -86.86261293092937], "dir": "SUCCESSFUL_RCTS/PAT3_SIM232_RCT_7_7"}], ["Event 974", [460, 540], ["[H][N+]([H])([H])[H]", "[H]N([H])[H]"], ["[H]N([H])[H]", "[H][N+]([H])([H])[H]"], {"rxn_free_energy": 0.0044212036245026495, "rxn_barrier": -1.161879748037559, "ts": ["[H+:4]", "[H:1][N:2]([H:3])[H:5]", "[N:6]([H:7])([H:8])[H:9]"], "cat": {}, "energies": [-23.857056111312776, -23.857049065603633, -23.858907703652633], "dir": "SUCCESSFUL_RCTS/PAT7_SIM228_RCT_3_3"}], ["Event 975", [1100, 1180], ["[H]OC(=O)N([H])[H]"], ["[H]OC(=O)N([H])[H]"], {"rxn_free_energy": 0.006122989995224821, "rxn_barrier": -0.17158625598013846, "ts": ["[C:1](=[O:2])([O:3][H:5])[N:4]([H:6])[H:7]"], "cat": {}, "energies": [-49.55947737294204, -49.55946761523571, -49.55975081586738], "dir": "SUCCESSFUL_RCTS/PAT22_SIM096_RCT_9_9"}], ["Event 976", [780, 860], ["[H]N([H])[H]", "[H]OC(=O)O[H]"], ["[H]N([H])[H]", "[H]OC(=O)O[H]"], {"rxn_free_energy": 0.006344159514690674, "rxn_barrier": 0.09736895253571237, "ts": ["[N:7]([H:8])([H:9])[H:10]", "[O:1]([H:2])[C:3]([O:4][H:6])=[O:5]"], "cat": {}, "energies": [-66.82750344280412, -66.82749333263808, -66.82734827390048], "dir": "SUCCESSFUL_RCTS/PAT37_SIM008_RCT_7_7"}], ["Event 977", [780, 860], ["O=C=O", "[H]N([H])[H]"], ["O=C=O", "[H]N([H])[H]"], {"rxn_free_energy": -0.22558186963145999, "rxn_barrier": 0.0007578497671060731, "ts": ["[C:1](=[O:2])=[O:3]", "[N:4]([H:5])([H:6])[H:7]"], "cat": {}, "energies": [-49.571880707652916, -49.572240198953565, -49.57187949992998], "dir": "SUCCESSFUL_RCTS/PAT1_SIM114_RCT_4_4"}], ["Event 978", [1660, 1740], ["[H]OC(=O)[O-]"], ["[H]OC(=O)[O-]"], {"rxn_free_energy": 7.765616171856493e-05, "rxn_barrier": 8.902202519776825, "ts": ["[C:1]([O:2][H:5])(=[O:3])[O-:4]"], "cat": {}, "energies": [-54.52982798284085, -54.5298278590866, -54.51564127374181], "dir": "SUCCESSFUL_RCTS/PAT14_SIM121_RCT_7_7"}], ["Event 979", [1340, 1420], ["O=C=O", "[H]N([H])[H]"], ["O=C=O", "[H]N([H])[H]"], {"rxn_free_energy": -0.24246947363011812, "rxn_barrier": -0.0029432735095749154, "ts": ["[C:1](=[O:2])=[O:3]", "[N:4]([H:5])([H:6])[H:7]"], "cat": {}, "energies": [-49.571882976722314, -49.57226938041063, -49.5718876671756], "dir": "SUCCESSFUL_RCTS/PAT1_SIM236_RCT_7_7"}], ["Event 980", [700, 780], ["[H]N([H])C(=O)OC(=O)[O-]"], ["[H]N([H])C(=O)OC(=O)[O-]"], {"rxn_free_energy": -0.0012888214323857456, "rxn_barrier": 0.32173301844814245, "ts": ["[C:1]([O:2][C:5](=[O:6])[O-:7])(=[O:3])[N:4]([H:8])[H:9]"], "cat": {}, "energies": [-86.85281174516645, -86.85281379905533, -86.85229902567595], "dir": "SUCCESSFUL_RCTS/PAT45_SIM042_RCT_6_6"}], ["Event 981", [940, 1020], ["[H]OC(=O)N([H])[H]"], ["[H]OC(=O)N([H])[H]"], {"rxn_free_energy": 0.0027526737807989365, "rxn_barrier": -0.17279427895361496, "ts": ["[H:1][O:2][C:3]([N:4]([H:5])[H:6])=[O:7]"], "cat": {}, "energies": [-49.55947135554837, -49.559466968838215, -49.55974672360072], "dir": "SUCCESSFUL_RCTS/PAT22_SIM111_RCT_3_3"}], ["Event 982", [1900, 1980], ["[H]OC(=O)N([H])[H]"], ["[H]OC(=O)N([H])[H]"], {"rxn_free_energy": -0.005063792661269844, "rxn_barrier": -0.17338047676399984, "ts": ["[H:1][O:2][C:3]([N:5]([H:4])[H:6])=[O:7]"], "cat": {}, "energies": [-49.55947323771447, -49.55948130746499, -49.55974953994213], "dir": "SUCCESSFUL_RCTS/PAT19_SIM046_RCT_13_13"}], ["Event 983", [940, 1020], ["[H]OC(=O)N([H])[H]"], ["[H]OC(=O)N([H])[H]"], {"rxn_free_energy": 0.000766241715035406, "rxn_barrier": 2.242539505332285, "ts": ["[H:1][O:2][C:3]([N:4]([H:5])[H:6])=[O:7]"], "cat": {}, "energies": [-49.559470106153995, -49.5594688850575, -49.55589635510367], "dir": "SUCCESSFUL_RCTS/PAT19_SIM227_RCT_5_5"}], ["Event 984", [1660, 1740], ["[H]N([H])C(=O)OC(=O)[O-]"], ["[H]N([H])C(=O)OC(=O)[O-]"], {"rxn_free_energy": -0.005906323596834313, "rxn_barrier": -0.12379450925566586, "ts": ["[C:1]([O:2][C:5](=[O:6])[O-:7])(=[O:3])[N:4]([H:8])[H:9]"], "cat": {}, "energies": [-86.86241334687787, -86.86242275930076, -86.86261062802116], "dir": "SUCCESSFUL_RCTS/PAT6_SIM139_RCT_5_5"}], ["Event 985", [780, 860], ["[H]OC(=O)O[H]", "[H]N([H])[H]"], ["[H]OC(=O)O[H]", "[H]N([H])[H]"], {"rxn_free_energy": -0.015670001147484968, "rxn_barrier": 0.08717169416099749, "ts": ["[H:5][O:6][C:7](=[O:8])[O:9][H:10]", "[N:1]([H:2])([H:3])[H:4]"], "cat": {}, "energies": [-66.82746483620086, -66.82748980819485, -66.82732591783049], "dir": "SUCCESSFUL_RCTS/PAT30_SIM002_RCT_3_3"}], ["Event 986", [1420, 1500], ["[H]N([H])C(=O)OC(=O)[O-]"], ["[H]N([H])C(=O)OC(=O)[O-]"], {"rxn_free_energy": 0.00883412949671086, "rxn_barrier": 3.262061314841859, "ts": ["[C:1]([O:2][C:5](=[O:8])[O-:9])(=[O:3])[N:4]([H:6])[H:7]"], "cat": {}, "energies": [-86.85280635957733, -86.85279228135062, -86.84760788034322], "dir": "SUCCESSFUL_RCTS/PAT12_SIM101_RCT_6_6"}], ["Event 987", [1180, 1260], ["O=C=O", "[H]N([H])[H]", "[H]N([H])[H]"], ["[H]OC(=O)N([H])[H]", "[H]N([H])[H]"], {"rxn_free_energy": 1.2790267931356156, "rxn_barrier": 23.636745870396993, "ts": ["[C:5](=[O:6])([O-:7])[N:8]([H:9])[H:11]", "[H+:10]", "[N:1]([H:2])([H:3])[H:4]"], "cat": {}, "energies": [-61.32115080400869, -61.31911252404328, -61.28348286318546], "dir": "SUCCESSFUL_RCTS/PAT71_SIM191_RCT_6_6"}], ["Event 988", [700, 780], ["[H]N([H])C(=O)OC(=O)[O-]"], ["[H]N([H])C(=O)OC(=O)[O-]"], {"rxn_free_energy": -0.005615094435605429, "rxn_barrier": 4.909618124774707, "ts": ["[N:1]([H:2])([H:3])[C:4](=[O:5])[O:6][C:7](=[O:8])[O-:9]"], "cat": {}, "energies": [-86.8624100054365, -86.86241895375139, -86.85458595021322], "dir": "SUCCESSFUL_RCTS/PAT21_SIM095_RCT_5_5"}], ["Event 989", [540, 620], ["[H]N([H])C(=O)OC(=O)[O-]"], ["[H]N([H])C(=O)OC(=O)[O-]"], {"rxn_free_energy": 0.010159643664833781, "rxn_barrier": 7.465098189050948, "ts": ["[N:1]([H:2])([H:3])[C:4](=[O:5])[O:6][C:7](=[O:8])[O-:9]"], "cat": {}, "energies": [-86.86241482654687, -86.86239863595708, -86.85051831260343], "dir": "SUCCESSFUL_RCTS/PAT21_SIM086_RCT_5_5"}], ["Event 990", [620, 700], ["[H]N([H])C(=O)OC(=O)[O-]"], ["[H]N([H])C(=O)OC(=O)[O-]"], {"rxn_free_energy": 0.01375314382452784, "rxn_barrier": -0.11437460491204478, "ts": ["[C:1](=[O:2])([O:3][C:5](=[O:8])[O-:9])[N:4]([H:6])[H:7]"], "cat": {}, "energies": [-86.8624128581264, -86.86239094087051, -86.86259512754171], "dir": "SUCCESSFUL_RCTS/PAT12_SIM026_RCT_3_3"}], ["Event 991", [1740, 1820], ["[H]N([H])C(=O)[O-]"], ["[H]N([H])C(=O)[O-]"], {"rxn_free_energy": 0.006261093176486015, "rxn_barrier": 10.014409560564198, "ts": ["[N:1]([H:2])([H:3])[C:4](=[O:5])[O-:6]"], "cat": {}, "energies": [-49.01547225374531, -49.01546227595528, -48.999513111620786], "dir": "SUCCESSFUL_RCTS/PAT13_SIM022_RCT_8_8"}], ["Event 992", [620, 700], ["[H]N([H])[H]", "[H][N+]([H])([H])[H]"], ["[H][N+]([H])([H])[H]", "[H]N([H])[H]"], {"rxn_free_energy": 0.04472209070049982, "rxn_barrier": -1.1381353078806749, "ts": ["[H+:3]", "[N:1]([H:2])([H:4])[H:5]", "[N:6]([H:7])([H:8])[H:9]"], "cat": {}, "energies": [-23.857047602071923, -23.85697633214859, -23.858861354847416], "dir": "SUCCESSFUL_RCTS/PAT5_SIM063_RCT_8_8"}], ["Event 993", [1180, 1260], ["[H]N([H])C(=O)[O-]"], ["[H]N([H])C(=O)[O-]"], {"rxn_free_energy": 0.0018343296286014521, "rxn_barrier": 10.024345496937636, "ts": ["[C:1](=[O:2])([O-:3])[N:4]([H:5])[H:6]"], "cat": {}, "energies": [-49.01547616582897, -49.01547324260848, -48.9995011896186], "dir": "SUCCESSFUL_RCTS/PAT13_SIM172_RCT_4_4"}], ["Event 994", [1020, 1100], ["[H]N([H])C(=O)OC(=O)[O-]"], ["[H]N([H])C(=O)OC(=O)[O-]"], {"rxn_free_energy": 0.0014631328383323849, "rxn_barrier": -0.12083453505360346, "ts": ["[C:1](=[O:2])([O:3][C:5](=[O:6])[O-:7])[N:4]([H:8])[H:9]"], "cat": {}, "energies": [-86.86241596661434, -86.86241363493968, -86.86260853068981], "dir": "SUCCESSFUL_RCTS/PAT15_SIM116_RCT_10_10"}], ["Event 995", [1020, 1100], ["[H]N([H])[H]", "[H][N+]([H])([H])[H]"], ["[H][N+]([H])([H])[H]", "[H]N([H])[H]"], {"rxn_free_energy": 0.011553505995954371, "rxn_barrier": -1.1457563526061492, "ts": ["[H+:4]", "[N:1]([H:2])([H:3])[H:5]", "[N:6]([H:7])([H:8])[H:9]"], "cat": {}, "energies": [-23.85700548123089, -23.856987069357167, -23.858831379039515], "dir": "SUCCESSFUL_RCTS/PAT2_SIM207_RCT_6_6"}], ["Event 996", [380, 460], ["O=C=O", "[H]N([H])[H]"], ["O=C=O", "[H]N([H])[H]"], {"rxn_free_energy": -0.25138688721790015, "rxn_barrier": 0.0006829554927166441, "ts": ["[C:5](=[O:6])=[O:7]", "[N:1]([H:2])([H:3])[H:4]"], "cat": {}, "energies": [-49.571884363908424, -49.57228497854647, -49.57188327553834], "dir": "SUCCESSFUL_RCTS/PAT1_SIM040_RCT_1_1"}], ["Event 997", [540, 620], ["[H]N([H])C(=O)OC(=O)[O-]"], ["[H]N([H])C(=O)OC(=O)[O-]"], {"rxn_free_energy": -0.0048569885487174105, "rxn_barrier": 3.258959382223354, "ts": ["[N:1]([H:2])([H:3])[C:4]([O:5][C:6](=[O:7])[O-:8])=[O:9]"], "cat": {}, "energies": [-86.85277841908774, -86.85278615927153, -86.84758488314891], "dir": "SUCCESSFUL_RCTS/PAT4_SIM223_RCT_3_3"}], ["Event 998", [1260, 1340], ["[H]OC(=O)N([H])[H]", "[H]N([H])[H]"], ["[H]OC(=O)N([H])[H]", "[H]N([H])[H]"], {"rxn_free_energy": 0.008960896531870419, "rxn_barrier": 0.08998138065201672, "ts": ["[H:5][O:6][C:7](=[O:8])[N:9]([H:10])[H:11]", "[N:1]([H:2])([H:3])[H:4]"], "cat": {}, "energies": [-61.31911986542154, -61.319105585176615, -61.31897646948455], "dir": "SUCCESSFUL_RCTS/PAT26_SIM091_RCT_7_7"}], ["Event 999", [380, 460], ["O=C=O", "[H]N([H])[H]"], ["O=C=O", "[H]N([H])[H]"], {"rxn_free_energy": -0.2514181622419871, "rxn_barrier": 0.0018945011554106445, "ts": ["[C:5](=[O:6])=[O:7]", "[N:1]([H:2])([H:3])[H:4]"], "cat": {}, "energies": [-49.571884363804095, -49.57228502828258, -49.57188134469318], "dir": "SUCCESSFUL_RCTS/PAT0_SIM040_RCT_1_1"}], ["Event 1000", [1500, 1580], ["[H][N+]([H])([H])[H]"], ["[H][N+]([H])([H])[H]"], {"rxn_free_energy": -0.00036051523702603384, "rxn_barrier": 98.76249872309528, "ts": ["[N@+:1]([H:2])([H:3])([H:4])[H:5]"], "cat": {}, "energies": [-12.071799884650181, -12.071800459173708, -11.914410200898716], "dir": "SUCCESSFUL_RCTS/PAT52_SIM190_RCT_13_13"}], ["Event 1001", [300, 380], ["O=C=O", "[H]OC(=O)[O-]"], ["O=C=O", "[H]OC(=O)[O-]"], {"rxn_free_energy": -0.007168766408270401, "rxn_barrier": 2.005785478325232, "ts": ["[C:6](=[O:7])=[O:8]", "[O:1]([H:2])[C:3](=[O:4])[O-:5]"], "cat": {}, "energies": [-92.36581367545622, -92.36582509973054, -92.36261721985629], "dir": "SUCCESSFUL_RCTS/PAT38_SIM063_RCT_5_5"}], ["Event 1002", [1580, 1660], ["[H]OC(=O)N([H])[H]", "[H]N([H])[H]"], ["[H]OC(=O)N([H])[H]", "[H]N([H])[H]"], {"rxn_free_energy": -0.004354906947830387, "rxn_barrier": -0.3166548070630998, "ts": ["[H:5][O:8][C:6](=[O:7])[N:9]([H:10])[H:11]", "[N:1]([H:2])([H:3])[H:4]"], "cat": {}, "energies": [-61.33203725242125, -61.332044192478826, -61.332541879183296], "dir": "SUCCESSFUL_RCTS/PAT23_SIM219_RCT_5_5"}], ["Event 1003", [700, 780], ["O=C=O", "[H]N([H])[H]", "[H]O[H]"], ["[H]OC(=O)O[H]", "[H]N([H])[H]"], {"rxn_free_energy": 2.127181011402337, "rxn_barrier": 26.62246622558464, "ts": ["[N@@+:1]([H:2])([H:3])([H:4])[H:6]", "[O:5]([H:7])[C:8](=[O:9])[O-:10]"], "cat": {}, "energies": [-66.8308702404132, -66.82748032672131, -66.7884442022499], "dir": "SUCCESSFUL_RCTS/PAT32_SIM096_RCT_2_2"}], ["Event 1004", [380, 1180], ["[H]OC(=O)N([H])[H]", "[H]N([H])[H]", "[H][N+]([H])([H])[H]"], ["[H]OC(=O)N([H])[H]", "[H][N+]([H])([H])[H]", "[H]N([H])[H]"], {"rxn_free_energy": 0.004460137627921683, "rxn_barrier": 8.705598152109628, "ts": ["[C:1]([O:2][H:5])(=[O:3])[N:4]([H:6])[H:7]", "[N:13]([H:14])([H:15])[H:16]", "[N@@+:8]([H:9])([H:10])([H:11])[H:12]"], "cat": {}, "energies": [-73.45881072214199, -73.45880361438692, -73.44493732527837], "dir": "SUCCESSFUL_RCTS/PAT22_SIM209_RCT_7_16"}], ["Event 1005", [1260, 1340], ["[H]OC(=O)N([H])[H]"], ["[H]OC(=O)N([H])[H]"], {"rxn_free_energy": 0.0030260913567939484, "rxn_barrier": 2.2494118781428227, "ts": ["[C:1](=[O:2])([O:3][H:5])[N:4]([H:6])[H:7]"], "cat": {}, "energies": [-49.55947332712167, -49.55946850468838, -49.555888624135164], "dir": "SUCCESSFUL_RCTS/PAT17_SIM155_RCT_13_13"}], ["Event 1006", [780, 860], ["O=C=O", "[H]O[H]"], ["[H]OC(=O)O[H]"], {"rxn_free_energy": 2.150573093174119, "rxn_barrier": 29.501711079452726, "ts": ["[C:1](=[O:2])([O-:3])[O:4][H:5]", "[H:6][N@+:7]([H:8])([H:9])[H:10]"], "cat": {"[H]N([H])[H]": 1}, "energies": [-66.83090087126678, -66.82747367953515, -66.783886417026], "dir": "SUCCESSFUL_RCTS/PAT32_SIM184_RCT_1_1"}], ["Event 1007", [1740, 1820], ["[H]N([H])C(=O)OC(=O)[O-]"], ["[H]N([H])C(=O)OC(=O)[O-]"], {"rxn_free_energy": 0.0006778358792921893, "rxn_barrier": -0.1203714142906829, "ts": ["[C:1](=[O:2])([O:3][C:5](=[O:6])[O-:7])[N:4]([H:8])[H:9]"], "cat": {}, "energies": [-86.86242486775622, -86.86242378754484, -86.86261669379417], "dir": "SUCCESSFUL_RCTS/PAT6_SIM087_RCT_13_13"}], ["Event 1008", [380, 460], ["[H]N([H])C(=O)OC(=O)[O-]"], ["[H]N([H])C(=O)OC(=O)[O-]"], {"rxn_free_energy": -0.007302267196013219, "rxn_barrier": 9.28430111551586, "ts": ["[N:1]([H:2])([H:3])[C:4]([O:5][C:7](=[O:8])[O-:9])=[O:6]"], "cat": {}, "energies": [-86.86240418346968, -86.86241582049324, -86.84760855521688], "dir": "SUCCESSFUL_RCTS/PAT20_SIM108_RCT_7_7"}], ["Event 1009", [0, 300], ["O=C=O", "[H]N([H])[H]"], ["[H]OC(=O)N([H])[H]"], {"rxn_free_energy": -11.670833607155098, "rxn_barrier": -0.9440723966007609, "ts": ["[C:16](=[O:17])=[O:18]", "[H:3][O:10][C:9]([N:5]([H:6])[H:7])=[O:11]", "[N:12]([H:13])([H:14])[H:15]", "[N:1]([H:2])([H:4])[H:8]"], "cat": {"O=C=O": 1, "[H]N([H])[H]": 2}, "energies": [-110.89637633743675, -110.91497518653732, -110.89788082808715], "dir": "SUCCESSFUL_RCTS/PAT5_SIM194_RCT_1_4"}], ["Event 1010", [1180, 1260], ["[H]N([H])[H]", "[H]OC(=O)N([H])[H]"], ["[H]N([H])[H]", "[H]OC(=O)N([H])[H]"], {"rxn_free_energy": -0.0007430854958670921, "rxn_barrier": -0.23128154852682004, "ts": ["[H:8][N:9]([H:10])[H:11]", "[N:1]([H:2])([H:3])[C:4]([O:5][H:7])=[O:6]"], "cat": {}, "energies": [-61.31912106613515, -61.319122250329485, -61.319489640545996], "dir": "SUCCESSFUL_RCTS/PAT23_SIM057_RCT_4_4"}], ["Event 1011", [1500, 1580], ["[H]N([H])[H]", "[H]OC(=O)N([H])[H]"], ["[H]N([H])[H]", "[H]OC(=O)N([H])[H]"], {"rxn_free_energy": -0.0008303876084165083, "rxn_barrier": 0.09161232224585789, "ts": ["[H:8][N:9]([H:10])[H:11]", "[N:1]([H:2])([H:3])[C:4]([O:5][H:6])=[O:7]"], "cat": {}, "energies": [-61.31912165054745, -61.31912297386799, -61.31897565551277], "dir": "SUCCESSFUL_RCTS/PAT26_SIM153_RCT_3_3"}], ["Event 1012", [860, 940], ["[H]N([H])C(=O)OC(=O)[O-]"], ["[H]N([H])C(=O)OC(=O)[O-]"], {"rxn_free_energy": 0.00395994642581934, "rxn_barrier": -0.11835739065210718, "ts": ["[C:1]([O:2][C:5](=[O:6])[O-:7])(=[O:3])[N:4]([H:8])[H:9]"], "cat": {}, "energies": [-86.86241525355216, -86.86240894291073, -86.86260387000603], "dir": "SUCCESSFUL_RCTS/PAT3_SIM035_RCT_7_7"}], ["Event 1013", [780, 860], ["[H]N([H])C(=O)OC(=O)[O-]"], ["[H]N([H])C(=O)OC(=O)[O-]"], {"rxn_free_energy": 0.0011519404056963794, "rxn_barrier": 0.3246954636311542, "ts": ["[C:1](=[O:2])([O-:3])[O:4][C:5](=[O:6])[N:7]([H:8])[H:9]"], "cat": {}, "energies": [-86.85279017135065, -86.85278833559782, -86.85227273085454], "dir": "SUCCESSFUL_RCTS/PAT3_SIM211_RCT_10_10"}], ["Event 1014", [1580, 1660], ["[H]N([H])C(=O)[O-]"], ["[H]N([H])C(=O)[O-]"], {"rxn_free_energy": -0.0022176396098207507, "rxn_barrier": 10.022594687339916, "ts": ["[N:1]([H:2])([H:3])[C:4](=[O:5])[O-:6]"], "cat": {}, "energies": [-49.01547210406517, -49.0154756381353, -48.99949991797627], "dir": "SUCCESSFUL_RCTS/PAT13_SIM153_RCT_4_4"}], ["Event 1015", [1900, 1980], ["[H]OC(=O)[O-]"], ["[H]OC(=O)[O-]"], {"rxn_free_energy": -0.00597380075505398, "rxn_barrier": 8.894782404214927, "ts": ["[O:1]=[C:2]([O:3][H:4])[O-:5]"], "cat": {}, "energies": [-54.52981778443399, -54.52982730438968, -54.51564290016377], "dir": "SUCCESSFUL_RCTS/PAT10_SIM046_RCT_12_12"}], ["Event 1016", [1340, 1420], ["[H]N([H])C(=O)OC(=O)[O-]"], ["[H]N([H])C(=O)OC(=O)[O-]"], {"rxn_free_energy": 0.001644598539275336, "rxn_barrier": 0.3251597992052056, "ts": ["[C:1]([O:2][C:5](=[O:6])[O-:7])(=[O:3])[N:4]([H:8])[H:9]"], "cat": {}, "energies": [-86.85281128560001, -86.85280866473838, -86.85229310513043], "dir": "SUCCESSFUL_RCTS/PAT4_SIM165_RCT_8_8"}], ["Event 1017", [1260, 1340], ["[H]OC(=O)N([H])[H]"], ["[H]OC(=O)N([H])[H]"], {"rxn_free_energy": -0.0015923402277891157, "rxn_barrier": -0.17439668531349514, "ts": ["[N:1]([H:2])([H:3])[C:4](=[O:5])[O:6][H:7]"], "cat": {}, "energies": [-49.55947551583901, -49.55947805342087, -49.559753437514786], "dir": "SUCCESSFUL_RCTS/PAT22_SIM136_RCT_10_10"}], ["Event 1018", [1820, 1900], ["[H]N([H])C(=O)[O-]"], ["[H]N([H])C(=O)[O-]"], {"rxn_free_energy": -0.0006327709564820694, "rxn_barrier": 10.016596680547904, "ts": ["[C:1](=[O:2])([O-:3])[N:4]([H:5])[H:6]"], "cat": {}, "energies": [-49.01547226278652, -49.01547327118163, -48.999509635228485], "dir": "SUCCESSFUL_RCTS/PAT8_SIM031_RCT_17_17"}], ["Event 1019", [1340, 1420], ["[H]N([H])C(=O)OC(=O)[O-]"], ["[H]N([H])C(=O)OC(=O)[O-]"], {"rxn_free_energy": 0.0026129054709489595, "rxn_barrier": -0.11957679018959218, "ts": ["[N:1]([H:2])([H:3])[C:4](=[O:5])[O:6][C:7](=[O:8])[O-:9]"], "cat": {}, "energies": [-86.86242707521606, -86.86242291124319, -86.86261763492683], "dir": "SUCCESSFUL_RCTS/PAT3_SIM062_RCT_8_8"}], ["Event 1020", [620, 700], ["[H]N([H])C(=O)OC(=O)[O-]"], ["[H]N([H])C(=O)OC(=O)[O-]"], {"rxn_free_energy": 0.0024429277385175966, "rxn_barrier": -0.11810789888967983, "ts": ["[N:1]([H:2])([H:3])[C:4]([O:5][C:6](=[O:7])[O-:8])=[O:9]"], "cat": {}, "energies": [-86.86240406624324, -86.86240017314992, -86.86259228510258], "dir": "SUCCESSFUL_RCTS/PAT12_SIM226_RCT_5_5"}], ["Event 1021", [1100, 1180], ["[H]N([H])C(=O)OC(=O)[O-]"], ["[H]N([H])C(=O)OC(=O)[O-]"], {"rxn_free_energy": 0.001469387461487031, "rxn_barrier": -0.11877923376824465, "ts": ["[N:1]([H:2])([H:3])[C:4](=[O:5])[O:6][C:7](=[O:8])[O-:9]"], "cat": {}, "energies": [-86.86240661019062, -86.86240426854849, -86.86259589890122], "dir": "SUCCESSFUL_RCTS/PAT15_SIM061_RCT_12_12"}], ["Event 1022", [1180, 1260], ["[H]OC(=O)[O-]"], ["[H]OC(=O)[O-]"], {"rxn_free_energy": 0.0019736644034536468, "rxn_barrier": 8.902168547855084, "ts": ["[O:1]([H:2])[C:3](=[O:4])[O-:5]"], "cat": {}, "energies": [-54.52981995710495, -54.52981681183807, -54.51563330214417], "dir": "SUCCESSFUL_RCTS/PAT11_SIM199_RCT_4_4"}], ["Event 1023", [700, 780], ["[H]N([H])C(=O)OC(=O)[O-]"], ["[H]N([H])C(=O)OC(=O)[O-]"], {"rxn_free_energy": -0.001464251235032137, "rxn_barrier": 0.32530509127633783, "ts": ["[N:1]([H:2])([H:3])[C:4](=[O:5])[O:6][C:7](=[O:8])[O-:9]"], "cat": {}, "energies": [-86.8527908525827, -86.85279318603965, -86.85227244057307], "dir": "SUCCESSFUL_RCTS/PAT21_SIM211_RCT_8_8"}], ["Event 1024", [1580, 1660], ["O=C=O", "[H]N([H])[H]", "[H]N([H])[H]"], ["[H]OC(=O)N([H])[H]", "[H]N([H])[H]"], {"rxn_free_energy": 1.2831218158940285, "rxn_barrier": 23.62905384412695, "ts": ["[C:1](=[O:2])([O-:3])[N:8]([H:10])[H:11]", "[H+:9]", "[N:4]([H:5])([H:6])[H:7]"], "cat": {}, "energies": [-61.32112437557274, -61.31907956970584, -61.2834686929001], "dir": "SUCCESSFUL_RCTS/PAT71_SIM243_RCT_5_5"}], ["Event 1025", [1020, 1100], ["[H]OC(=O)[O-]"], ["[H]OC(=O)[O-]"], {"rxn_free_energy": -0.005934637930102831, "rxn_barrier": 8.898054394367266, "ts": ["[C:1](=[O:2])([O-:3])[O:4][H:5]"], "cat": {}, "energies": [-54.529823545442675, -54.529833002987786, -54.51564344687045], "dir": "SUCCESSFUL_RCTS/PAT10_SIM002_RCT_5_5"}], ["Event 1026", [460, 540], ["[H]N([H])C(=O)OC(=O)[O-]"], ["[H]N([H])C(=O)OC(=O)[O-]"], {"rxn_free_energy": -0.006961865845617468, "rxn_barrier": 3.2593180268391713, "ts": ["[C:1](=[O:2])([O-:3])[O:4][C:5](=[O:6])[N:7]([H:8])[H:9]"], "cat": {}, "energies": [-86.85280006680135, -86.85281116135523, -86.84760595932005], "dir": "SUCCESSFUL_RCTS/PAT4_SIM197_RCT_6_6"}], ["Event 1027", [0, 60], ["O=C=O", "[H]N([H])[H]"], ["O=C=O", "[H]N([H])[H]"], {"rxn_free_energy": 0.01851591763936804, "rxn_barrier": 0.25119751780307487, "ts": ["[C:5](=[O:6])=[O:7]", "[N:1]([H:2])([H:3])[H:4]"], "cat": {}, "energies": [-49.57228522042665, -49.57225571312925, -49.57188490757109], "dir": "SUCCESSFUL_RCTS/PAT0_SIM108_RCT_1_1"}], ["Event 1028", [1020, 1420], ["[H]OC(=O)O[H]", "[H]N([H])[H]", "[H]N([H])[H]"], ["[H]OC(=O)O[H]", "[H]N([H])[H]", "[H]N([H])[H]"], {"rxn_free_energy": 7.32092160806046, "rxn_barrier": 8.085708692151979, "ts": ["[H:5][O:10][C:8]([O:6][H:7])=[O:9]", "[N:11]([H:12])([H:13])[H:14]", "[N:1]([H:2])([H:3])[H:4]"], "cat": {}, "energies": [-78.58798929308665, -78.57632254152043, -78.5751037631495], "dir": "SUCCESSFUL_RCTS/PAT62_SIM230_RCT_7_13"}], ["Event 1029", [460, 540], ["[H][N+]([H])([H])[H]", "[H]N([H])[H]"], ["[H]N([H])[H]", "[H][N+]([H])([H])[H]"], {"rxn_free_energy": -0.0299233267016559, "rxn_barrier": -1.1861327757162072, "ts": ["[H+:5]", "[H:1][N:2]([H:3])[H:4]", "[N:6]([H:7])([H:8])[H:9]"], "cat": {}, "energies": [-23.85704905546447, -23.857096741812903, -23.858939297862857], "dir": "SUCCESSFUL_RCTS/PAT5_SIM061_RCT_3_3"}], ["Event 1030", [1740, 1820], ["[H]N([H])C(=O)OC(=O)[O-]"], ["[H]N([H])C(=O)OC(=O)[O-]"], {"rxn_free_energy": 0.004213888902032764, "rxn_barrier": -0.11829645059652243, "ts": ["[N:1]([H:2])([H:3])[C:4]([O:5][C:6](=[O:7])[O-:8])=[O:9]"], "cat": {}, "energies": [-86.86242427828863, -86.86241756295993, -86.86261279762734], "dir": "SUCCESSFUL_RCTS/PAT12_SIM186_RCT_14_14"}], ["Event 1031", [940, 1020], ["[H]N([H])C(=O)OC(=O)[O-]"], ["[H]N([H])C(=O)OC(=O)[O-]"], {"rxn_free_energy": 0.002485893672257731, "rxn_barrier": -0.11982509012090986, "ts": ["[N:1]([H:2])([H:3])[C:4](=[O:5])[O:6][C:7](=[O:8])[O-:9]"], "cat": {}, "energies": [-86.86242778136882, -86.86242381980422, -86.8626187367748], "dir": "SUCCESSFUL_RCTS/PAT6_SIM095_RCT_7_7"}], ["Event 1032", [940, 1020], ["[H]N([H])C(=O)OC(=O)[O-]"], ["[H]N([H])C(=O)OC(=O)[O-]"], {"rxn_free_energy": -0.002257659347901296, "rxn_barrier": -0.12255357131212119, "ts": ["[C:1](=[O:2])([O-:3])[O:4][C:5]([N:6]([H:7])[H:8])=[O:9]"], "cat": {}, "energies": [-86.86238917729067, -86.86239277513697, -86.86258448085306], "dir": "SUCCESSFUL_RCTS/PAT6_SIM012_RCT_6_6"}], ["Event 1033", [620, 700], ["[H]N([H])C(=O)OC(=O)[O-]"], ["[H]N([H])C(=O)OC(=O)[O-]"], {"rxn_free_energy": 0.001208879039457287, "rxn_barrier": 3.2682309008428176, "ts": ["[C:1](=[O:2])([O-:3])[O:4][C:5]([N:6]([H:7])[H:8])=[O:9]"], "cat": {}, "energies": [-86.85281414863545, -86.8528122221442, -86.84760583743878], "dir": "SUCCESSFUL_RCTS/PAT4_SIM217_RCT_6_6"}], ["Event 1034", [1820, 1900], ["[H]N([H])C(=O)[O-]"], ["[H]N([H])C(=O)[O-]"], {"rxn_free_energy": -0.004392718486006921, "rxn_barrier": 10.013199461715434, "ts": ["[C:1](=[O:2])([O-:3])[N:4]([H:5])[H:6]"], "cat": {}, "energies": [-49.01546805626246, -49.01547505657718, -48.9995108425731], "dir": "SUCCESSFUL_RCTS/PAT13_SIM249_RCT_15_15"}], ["Event 1035", [1260, 1340], ["[H]N([H])C(=O)OC(=O)[O-]"], ["[H]N([H])C(=O)OC(=O)[O-]"], {"rxn_free_energy": 0.0012991694955398147, "rxn_barrier": 4.90829401058657, "ts": ["[C:1](=[O:2])([O-:3])[O:4][C:5](=[O:7])[N:8]([H:6])[H:9]"], "cat": {}, "energies": [-86.86238981883173, -86.862387748452, -86.85456787374049], "dir": "SUCCESSFUL_RCTS/PAT12_SIM245_RCT_8_8"}], ["Event 1036", [1260, 1340], ["[H]OC(=O)N([H])[H]", "[H]N([H])[H]"], ["[H]OC(=O)N([H])[H]", "[H]N([H])[H]"], {"rxn_free_energy": -0.0028863164926888063, "rxn_barrier": 0.08670131759238173, "ts": ["[H:5][O:10][C:9]([N:6]([H:7])[H:8])=[O:11]", "[N:1]([H:2])([H:3])[H:4]"], "cat": {}, "energies": [-61.31910776961419, -61.31911236929976, -61.31896960084433], "dir": "SUCCESSFUL_RCTS/PAT23_SIM247_RCT_7_7"}], ["Event 1037", [1820, 1900], ["[H]OC(=O)N([H])[H]"], ["[H]OC(=O)N([H])[H]"], {"rxn_free_energy": 0.002795543656802146, "rxn_barrier": -0.17293126737199815, "ts": ["[C:1](=[O:2])([O:3][H:5])[N:4]([H:6])[H:7]"], "cat": {}, "energies": [-49.55948021913979, -49.55947576411144, -49.559755805499336], "dir": "SUCCESSFUL_RCTS/PAT19_SIM157_RCT_9_9"}], ["Event 1038", [220, 300], ["O=C=O", "[H]N([H])[H]", "[H]N([H])[H]"], ["[H]OC(=O)N([H])[H]", "[H]N([H])[H]"], {"rxn_free_energy": 1.2547889757363526, "rxn_barrier": 23.615454822899245, "ts": ["[C:5](=[O:6])([O-:7])[N:8]([H:10])[H:11]", "[H+:9]", "[N:1]([H:2])([H:3])[H:4]"], "cat": {}, "energies": [-61.321115701893106, -61.31911604774685, -61.28348169086384], "dir": "SUCCESSFUL_RCTS/PAT71_SIM102_RCT_1_1"}], ["Event 1039", [940, 1020], ["[H]N([H])C(=O)OC(=O)[O-]"], ["[H]N([H])C(=O)OC(=O)[O-]"], {"rxn_free_energy": -0.0005714871859473619, "rxn_barrier": 1.4340140868010631, "ts": ["[C:1](=[O:2])([O:3][C:5](=[O:6])[O-:7])[N:4]([H:8])[H:9]"], "cat": {}, "energies": [-86.85281209755804, -86.85281300829024, -86.85052682707041], "dir": "SUCCESSFUL_RCTS/PAT3_SIM031_RCT_12_12"}], ["Event 1040", [1260, 1340], ["[H]N([H])C(=O)OC(=O)[O-]"], ["[H]N([H])C(=O)OC(=O)[O-]"], {"rxn_free_energy": 0.0025713084402162, "rxn_barrier": -0.11995188034118973, "ts": ["[N:1]([H:2])([H:3])[C:4]([O:5][C:6](=[O:7])[O-:8])=[O:9]"], "cat": {}, "energies": [-86.86242969336276, -86.86242559567965, -86.8626208508239], "dir": "SUCCESSFUL_RCTS/PAT15_SIM133_RCT_6_6"}], ["Event 1041", [780, 860], ["[H][N+]([H])([H])[H]", "[H]N([H])[H]"], ["[H]N([H])[H]", "[H][N+]([H])([H])[H]"], {"rxn_free_energy": 0.006806456068877516, "rxn_barrier": -1.1568187245914539, "ts": ["[H+:4]", "[H:1][N:2]([H:3])[H:5]", "[N:6]([H:7])([H:8])[H:9]"], "cat": {}, "energies": [-23.85698212627483, -23.856971279384744, -23.858825653277236], "dir": "SUCCESSFUL_RCTS/PAT7_SIM099_RCT_8_8"}], ["Event 1042", [60, 140], ["O=C=O", "[H]N([H])[H]"], ["O=C=O", "[H]N([H])[H]"], {"rxn_free_energy": -0.23491569965287118, "rxn_barrier": 0.006263152608173805, "ts": ["[C:1](=[O:2])=[O:3]", "[N:4]([H:5])([H:6])[H:7]"], "cat": {}, "energies": [-49.571887248921286, -49.57226161478034, -49.57187726784931], "dir": "SUCCESSFUL_RCTS/PAT0_SIM021_RCT_1_1"}], ["Event 1043", [540, 620], ["[H]OC(=O)[O-]"], ["[H]OC(=O)[O-]"], {"rxn_free_energy": 0.0006918824551318964, "rxn_barrier": 8.900851700115505, "ts": ["[O:1]([H:2])[C:3](=[O:4])[O-:5]"], "cat": {}, "energies": [-54.529827690999596, -54.529826588403346, -54.51564313459092], "dir": "SUCCESSFUL_RCTS/PAT10_SIM107_RCT_8_8"}], ["Event 1044", [1420, 1500], ["[H]N([H])C(=O)OC(=O)[O-]"], ["[H]N([H])C(=O)OC(=O)[O-]"], {"rxn_free_energy": -0.0016822181180317132, "rxn_barrier": 0.3246407320514173, "ts": ["[C:1](=[O:2])([O-:3])[O:4][C:5](=[O:6])[N:7]([H:8])[H:9]"], "cat": {}, "energies": [-86.8528124760986, -86.85281515691148, -86.85229512282372], "dir": "SUCCESSFUL_RCTS/PAT4_SIM233_RCT_13_13"}], ["Event 1045", [1820, 1900], ["[H]OC(=O)[O-]"], ["[H]OC(=O)[O-]"], {"rxn_free_energy": 0.0012642730760442974, "rxn_barrier": 8.90036955581869, "ts": ["[C:1](=[O:2])([O-:3])[O:4][H:5]"], "cat": {}, "energies": [-54.529828593796466, -54.52982657902829, -54.51564480574156], "dir": "SUCCESSFUL_RCTS/PAT14_SIM249_RCT_16_16"}], ["Event 1046", [1340, 1420], ["[H]N([H])C(=O)OC(=O)[O-]"], ["[H]N([H])C(=O)OC(=O)[O-]"], {"rxn_free_energy": 0.0020067985219542096, "rxn_barrier": -0.12023985853835252, "ts": ["[N:1]([H:2])([H:3])[C:4](=[O:5])[O:6][C:7](=[O:8])[O-:9]"], "cat": {}, "energies": [-86.86242897887574, -86.86242578080574, -86.86262059526409], "dir": "SUCCESSFUL_RCTS/PAT3_SIM015_RCT_8_8"}], ["Event 1047", [1340, 1420], ["[H]N([H])C(=O)OC(=O)[O-]"], ["[H]N([H])C(=O)OC(=O)[O-]"], {"rxn_free_energy": -0.0030766597672820667, "rxn_barrier": 0.32161279942600035, "ts": ["[C:1]([O:2][C:5](=[O:6])[O-:7])(=[O:3])[N:4]([H:8])[H:9]"], "cat": {}, "energies": [-86.85280891958641, -86.85281382260642, -86.85229639167909], "dir": "SUCCESSFUL_RCTS/PAT6_SIM042_RCT_10_10"}], ["Event 1048", [1260, 1340], ["[H]N([H])C(=O)OC(=O)[O-]"], ["[H]N([H])C(=O)OC(=O)[O-]"], {"rxn_free_energy": 0.002450769053215538, "rxn_barrier": 0.3242793894544876, "ts": ["[N:1]([H:2])([H:3])[C:4](=[O:5])[O:6][C:7](=[O:8])[O-:9]"], "cat": {}, "energies": [-86.85281642900362, -86.85281252341424, -86.85229965157076], "dir": "SUCCESSFUL_RCTS/PAT4_SIM067_RCT_4_4"}], ["Event 1049", [1340, 1420], ["[H]OC(=O)N([H])[H]"], ["[H]OC(=O)N([H])[H]"], {"rxn_free_energy": -0.0042477585015950866, "rxn_barrier": -0.17339876443338595, "ts": ["[N:1]([H:2])([H:3])[C:4](=[O:5])[O:6][H:7]"], "cat": {}, "energies": [-49.55947016650601, -49.559476935809904, -49.55974649787723], "dir": "SUCCESSFUL_RCTS/PAT22_SIM160_RCT_11_11"}], ["Event 1050", [1500, 1580], ["[H][N+]([H])([H])[H]"], ["[H][N+]([H])([H])[H]"], {"rxn_free_energy": -5.798844486196586e-05, "rxn_barrier": 98.76383764333468, "ts": ["[N@+:1]([H:2])([H:3])([H:4])[H:5]"], "cat": {}, "energies": [-12.071800800275557, -12.07180089268698, -11.91440898279686], "dir": "SUCCESSFUL_RCTS/PAT52_SIM042_RCT_12_12"}], ["Event 1051", [1260, 1340], ["[H]N([H])C(=O)OC(=O)[O-]"], ["[H]N([H])C(=O)OC(=O)[O-]"], {"rxn_free_energy": 0.0010062884301580794, "rxn_barrier": 7.454612098776187, "ts": ["[C:1](=[O:2])([O-:3])[O:8][C:7]([N:4]([H:5])[H:6])=[O:9]"], "cat": {}, "energies": [-86.86241705370274, -86.86241545006351, -86.85053725058025], "dir": "SUCCESSFUL_RCTS/PAT24_SIM018_RCT_11_11"}], ["Event 1052", [1420, 1500], ["[H]OC(=O)O[H]", "[H]N([H])[H]"], ["[H]OC(=O)O[H]", "[H]N([H])[H]"], {"rxn_free_energy": 0.013090989228111085, "rxn_barrier": 0.3196591128872036, "ts": ["[H:5][O:9][C:8]([O:6][H:7])=[O:10]", "[N:1]([H:2])([H:3])[H:4]"], "cat": {}, "energies": [-66.8316337895251, -66.83161292749061, -66.83112437504758], "dir": "SUCCESSFUL_RCTS/PAT37_SIM098_RCT_14_14"}], ["Event 1053", [700, 780], ["[H]OC(=O)[O-]"], ["[H]OC(=O)[O-]"], {"rxn_free_energy": 0.004662988262803871, "rxn_barrier": 8.906970768427884, "ts": ["[C:1](=[O:2])([O-:3])[O:4][H:5]"], "cat": {}, "energies": [-54.52982868214625, -54.52982125112479, -54.51563437428091], "dir": "SUCCESSFUL_RCTS/PAT14_SIM152_RCT_3_3"}], ["Event 1054", [540, 620], ["O=C=O", "[H]N([H])[H]"], ["O=C=O", "[H]N([H])[H]"], {"rxn_free_energy": 0.0035870450833396035, "rxn_barrier": 0.0030180121627616007, "ts": ["[C:1](=[O:2])=[O:3]", "[N:4]([H:5])([H:6])[H:7]"], "cat": {}, "energies": [-49.57188716308374, -49.57188144670456, -49.571882353525595], "dir": "SUCCESSFUL_RCTS/PAT1_SIM234_RCT_5_5"}], ["Event 1055", [860, 940], ["[H]OC(=O)[O-]"], ["[H]OC(=O)[O-]"], {"rxn_free_energy": -0.0026221674538940507, "rxn_barrier": 8.897430060498358, "ts": ["[O:1]([H:2])[C:3](=[O:4])[O-:5]"], "cat": {}, "energies": [-54.52982043001781, -54.529824608750744, -54.5156413263952], "dir": "SUCCESSFUL_RCTS/PAT11_SIM095_RCT_6_6"}], ["Event 1056", [1820, 1900], ["[H]N([H])C(=O)OC(=O)[O-]"], ["[H]N([H])C(=O)OC(=O)[O-]"], {"rxn_free_energy": 0.010556491018687922, "rxn_barrier": 7.468457584966698, "ts": ["[C:1](=[O:2])([O-:3])[O:4][C:5]([N:8]([H:6])[H:7])=[O:9]"], "cat": {}, "energies": [-86.86242444716048, -86.86240762414765, -86.85052257962364], "dir": "SUCCESSFUL_RCTS/PAT6_SIM094_RCT_15_15"}], ["Event 1057", [1500, 1580], ["[H]OC(=O)N([H])[H]"], ["[H]OC(=O)N([H])[H]"], {"rxn_free_energy": 0.0018628318371420108, "rxn_barrier": -0.22616276000219382, "ts": ["[C:1](=[O:2])([O:3][H:5])[N:4]([H:6])[H:7]"], "cat": {}, "energies": [-49.57200097538398, -49.57199800674186, -49.57236139240191], "dir": "SUCCESSFUL_RCTS/PAT22_SIM092_RCT_2_2"}], ["Event 1058", [380, 1660], ["O=C=O", "[H][N+]([H])([H])C(=O)[O-]"], ["[H]OC(=O)OC(=O)N([H])[H]"], {"rxn_free_energy": -7.41669784023496, "rxn_barrier": -10.061811081614096, "ts": ["[C:12](=[O:13])=[O:14]", "[H:6][N@+:15]([H:16])([H:17])[H:18]", "[N:1]([H:2])([H:3])[H:4]", "[N:5]([H:7])([H:8])[C:9](=[O:10])[O-:11]"], "cat": {"[H]N([H])[H]": 2}, "energies": [-110.88366732888791, -110.89548671117012, -110.89970201092387], "dir": "SUCCESSFUL_RCTS/PAT7_SIM238_RCT_3_7"}], ["Event 1059", [0, 60], ["O=C=O", "[H]N([H])[H]"], ["O=C=O", "[H]N([H])[H]"], {"rxn_free_energy": -0.0005929362445789722, "rxn_barrier": 0.0033348864212375774, "ts": ["[C:5](=[O:6])=[O:7]", "[N:1]([H:2])([H:3])[H:4]"], "cat": {}, "energies": [-49.57188235276498, -49.57188329767878, -49.571877038230355], "dir": "SUCCESSFUL_RCTS/PAT1_SIM122_RCT_1_1"}], ["Event 1060", [940, 1020], ["[H]OC(=O)N([H])[H]", "[H]N([H])[H]"], ["[H]OC(=O)N([H])[H]", "[H]N([H])[H]"], {"rxn_free_energy": 0.009286217571085267, "rxn_barrier": -0.22981932964593038, "ts": ["[H:5][O:6][C:7](=[O:8])[N:9]([H:10])[H:11]", "[N:1]([H:2])([H:3])[H:4]"], "cat": {}, "energies": [-61.31911631405653, -61.31910151537418, -61.31948255824922], "dir": "SUCCESSFUL_RCTS/PAT40_SIM233_RCT_4_4"}], ["Event 1061", [380, 460], ["[H]OC(=O)[O-]"], ["[H]OC(=O)[O-]"], {"rxn_free_energy": -0.0007707066832118059, "rxn_barrier": 8.899103652779642, "ts": ["[C:1](=[O:2])([O-:3])[O:4][H:5]"], "cat": {}, "energies": [-54.52982741620231, -54.52982864441426, -54.51564564551312], "dir": "SUCCESSFUL_RCTS/PAT11_SIM108_RCT_6_6"}], ["Event 1062", [700, 780], ["[H]N([H])C(=O)[O-]"], ["[H]N([H])C(=O)[O-]"], {"rxn_free_energy": -0.0001248131537319921, "rxn_barrier": 1.2676113333813879, "ts": ["[C:1](=[O:2])([O-:3])[N:4]([H:5])[H:6]"], "cat": {}, "energies": [-49.01546172615431, -49.01546192505878, -49.01344163806966], "dir": "SUCCESSFUL_RCTS/PAT13_SIM198_RCT_13_13"}], ["Event 1063", [1020, 1100], ["[H]OC(=O)N([H])[H]", "[H]N([H])[H]"], ["[H]OC(=O)N([H])[H]", "[H]N([H])[H]"], {"rxn_free_energy": -0.002785308924299635, "rxn_barrier": -0.31293577751226187, "ts": ["[H:1][O:2][C:3](=[O:4])[N:5]([H:6])[H:7]", "[N:8]([H:9])([H:10])[H:11]"], "cat": {}, "energies": [-61.33202862823031, -61.33203306694841, -61.33252732828037], "dir": "SUCCESSFUL_RCTS/PAT26_SIM183_RCT_6_6"}], ["Event 1064", [1740, 1820], ["[H]OC(=O)[O-]"], ["[H]OC(=O)[O-]"], {"rxn_free_energy": -0.0033017595926738822, "rxn_barrier": 8.89516691568921, "ts": ["[O:1]([H:2])[C:3](=[O:4])[O-:5]"], "cat": {}, "energies": [-54.52981992796624, -54.529825189709356, -54.51564443093166], "dir": "SUCCESSFUL_RCTS/PAT14_SIM134_RCT_14_14"}], ["Event 1065", [1660, 1740], ["[H]N([H])C(=O)OC(=O)[O-]"], ["[H]N([H])C(=O)OC(=O)[O-]"], {"rxn_free_energy": -0.002100825393935409, "rxn_barrier": 7.450207316586086, "ts": ["[C:1]([O:2][C:5](=[O:8])[O-:9])(=[O:3])[N:4]([H:6])[H:7]"], "cat": {}, "energies": [-86.86240647979933, -86.86240982771224, -86.85053369621649], "dir": "SUCCESSFUL_RCTS/PAT3_SIM238_RCT_8_8"}], ["Event 1066", [700, 780], ["[H]N([H])C(=O)[O-]"], ["[H]N([H])C(=O)[O-]"], {"rxn_free_energy": -0.001737689945156049, "rxn_barrier": 1.2716249750566528, "ts": ["[C:1](=[O:2])([O-:3])[N:4]([H:5])[H:6]"], "cat": {}, "energies": [-49.01547409196316, -49.01547686117693, -49.01344760766738], "dir": "SUCCESSFUL_RCTS/PAT8_SIM116_RCT_8_8"}], ["Event 1067", [1260, 1340], ["[H]N([H])C(=O)OC(=O)[O-]"], ["[H]N([H])C(=O)OC(=O)[O-]"], {"rxn_free_energy": 0.0016434805706085742, "rxn_barrier": 7.462307855398328, "ts": ["[C:1](=[O:2])([O-:3])[O:4][C:5]([N:6]([H:8])[H:9])=[O:7]"], "cat": {}, "energies": [-86.86241721005392, -86.8624145909739, -86.85052514283608], "dir": "SUCCESSFUL_RCTS/PAT6_SIM208_RCT_13_13"}], ["Event 1068", [1580, 1660], ["[H]N([H])C(=O)OC(=O)[O-]"], ["[H]N([H])C(=O)OC(=O)[O-]"], {"rxn_free_energy": -0.008853410091167732, "rxn_barrier": -0.12332551405205966, "ts": ["[C:1]([O:2][C:7](=[O:8])[O-:9])(=[O:3])[N:4]([H:5])[H:6]"], "cat": {}, "energies": [-86.86238689829017, -86.86240100724278, -86.86258343203431], "dir": "SUCCESSFUL_RCTS/PAT21_SIM082_RCT_16_16"}], ["Event 1069", [1820, 1900], ["[H]OC(=O)N([H])[H]"], ["[H]OC(=O)N([H])[H]"], {"rxn_free_energy": 0.00137534108279403, "rxn_barrier": -0.16765657675243684, "ts": ["[N:1]([H:2])([H:3])[C:4](=[O:5])[O:6][H:7]"], "cat": {}, "energies": [-49.55947366106857, -49.55947146930043, -49.55974084158684], "dir": "SUCCESSFUL_RCTS/PAT22_SIM246_RCT_4_4"}], ["Event 1070", [1020, 1100], ["[H]N([H])C(=O)OC(=O)[O-]"], ["[H]N([H])C(=O)OC(=O)[O-]"], {"rxn_free_energy": -0.015289286936666443, "rxn_barrier": -0.13025075750202803, "ts": ["[N:1]([H:2])([H:3])[C:4](=[O:5])[O:6][C:7](=[O:8])[O-:9]"], "cat": {}, "energies": [-86.86239100748166, -86.86241537276268, -86.86259857741759], "dir": "SUCCESSFUL_RCTS/PAT15_SIM086_RCT_8_8"}], ["Event 1071", [1100, 1180], ["[H]N([H])C(=O)OC(=O)[O-]"], ["[H]N([H])C(=O)OC(=O)[O-]"], {"rxn_free_energy": 0.00461080726477654, "rxn_barrier": -0.1200966315926386, "ts": ["[C:1](=[O:2])([O:3][C:5](=[O:8])[O-:9])[N:4]([H:6])[H:7]"], "cat": {}, "energies": [-86.86242619955839, -86.86241885169349, -86.86261758769771], "dir": "SUCCESSFUL_RCTS/PAT12_SIM080_RCT_6_6"}], ["Event 1072", [380, 460], ["O=C=O", "[H]N([H])[H]", "[H]O[H]"], ["[H]OC(=O)O[H]", "[H]N([H])[H]"], {"rxn_free_energy": 2.129081011921149, "rxn_barrier": 23.24008193660676, "ts": ["[H+:6]", "[N:1]([H:2])([H:3])[H:4]", "[O:5]([H:7])[C:8](=[O:9])[O-:10]"], "cat": {}, "energies": [-66.83089742183357, -66.82750448026688, -66.79386161174723], "dir": "SUCCESSFUL_RCTS/PAT32_SIM120_RCT_1_1"}], ["Event 1073", [1260, 1340], ["[H]OC(=O)[O-]"], ["[H]OC(=O)[O-]"], {"rxn_free_energy": -0.0012530198568758736, "rxn_barrier": 8.90152946972994, "ts": ["[O:1]([H:2])[C:3](=[O:4])[O-:5]"], "cat": {}, "energies": [-54.5298266566138, -54.52982865344865, -54.515641020099345], "dir": "SUCCESSFUL_RCTS/PAT10_SIM117_RCT_7_7"}], ["Event 1074", [1020, 1100], ["[H]N([H])C(=O)OC(=O)[O-]"], ["[H]N([H])C(=O)OC(=O)[O-]"], {"rxn_free_energy": 0.002790250186186086, "rxn_barrier": 0.3252408919992172, "ts": ["[C:1]([O:2][C:5](=[O:8])[O-:9])(=[O:3])[N:4]([H:6])[H:7]"], "cat": {}, "energies": [-86.85282241649766, -86.85281796990508, -86.85230410679715], "dir": "SUCCESSFUL_RCTS/PAT12_SIM193_RCT_8_8"}], ["Event 1075", [1180, 1260], ["[H]OC(=O)N([H])[H]"], ["[H]OC(=O)N([H])[H]"], {"rxn_free_energy": -0.0007320057103159599, "rxn_barrier": -0.17211185225998854, "ts": ["[C:1]([O:2][H:5])(=[O:3])[N:4]([H:6])[H:7]"], "cat": {}, "energies": [-49.55946779031777, -49.559468956855156, -49.55974207084274], "dir": "SUCCESSFUL_RCTS/PAT22_SIM019_RCT_6_6"}], ["Event 1076", [1340, 1420], ["[H]N([H])[H]", "[H][N+]([H])([H])[H]"], ["[H][N+]([H])([H])[H]", "[H]N([H])[H]"], {"rxn_free_energy": 0.0024759393548680468, "rxn_barrier": -1.1638238043914066, "ts": ["[H+:5]", "[H:6][N:7]([H:8])[H:9]", "[N:1]([H:2])([H:3])[H:4]"], "cat": {}, "energies": [-23.857018374870542, -23.85701442916932, -23.858873065293363], "dir": "SUCCESSFUL_RCTS/PAT7_SIM134_RCT_13_13"}], ["Event 1077", [1340, 1420], ["[H]N([H])C(=O)OC(=O)[O-]"], ["[H]N([H])C(=O)OC(=O)[O-]"], {"rxn_free_energy": 0.004228824542521594, "rxn_barrier": 4.914594988652911, "ts": ["[N:1]([H:2])([H:3])[C:4]([O:5][C:7](=[O:8])[O-:9])=[O:6]"], "cat": {}, "energies": [-86.86242773969585, -86.86242100056545, -86.8545957532533], "dir": "SUCCESSFUL_RCTS/PAT4_SIM232_RCT_12_12"}], ["Event 1078", [1420, 1500], ["[H]OC(=O)[O-]"], ["[H]OC(=O)[O-]"], {"rxn_free_energy": 0.001091591102518514, "rxn_barrier": 8.903586992002689, "ts": ["[C:1](=[O:2])([O-:3])[O:4][H:5]"], "cat": {}, "energies": [-54.52982930716078, -54.529827567581684, -54.515640391742046], "dir": "SUCCESSFUL_RCTS/PAT11_SIM039_RCT_13_13"}], ["Event 1079", [1820, 1900], ["[H]N([H])C(=O)OC(=O)[O-]"], ["[H]N([H])C(=O)OC(=O)[O-]"], {"rxn_free_energy": 0.00011524509152935992, "rxn_barrier": 0.3231022800847418, "ts": ["[N:1]([H:2])([H:3])[C:4]([O:5][C:7](=[O:8])[O-:9])=[O:6]"], "cat": {}, "energies": [-86.85281766892301, -86.85281748526637, -86.85230276735268], "dir": "SUCCESSFUL_RCTS/PAT20_SIM243_RCT_7_7"}], ["Event 1080", [540, 620], ["[H]OC(=O)[O-]"], ["[H]OC(=O)[O-]"], {"rxn_free_energy": 0.0015389662126440414, "rxn_barrier": 8.905516863106925, "ts": ["[C:1](=[O:2])([O-:3])[O:4][H:5]"], "cat": {}, "energies": [-54.52982367866505, -54.52982122614098, -54.51563168776922], "dir": "SUCCESSFUL_RCTS/PAT14_SIM120_RCT_4_4"}], ["Event 1081", [700, 780], ["[H]N([H])C(=O)OC(=O)[O-]"], ["[H]N([H])C(=O)OC(=O)[O-]"], {"rxn_free_energy": 0.012341199059152019, "rxn_barrier": -0.11486953982443843, "ts": ["[N:1]([H:2])([H:3])[C:4]([O:5][C:6](=[O:7])[O-:8])=[O:9]"], "cat": {}, "energies": [-86.86242372829474, -86.86240406113927, -86.86260678644717], "dir": "SUCCESSFUL_RCTS/PAT4_SIM124_RCT_10_10"}], ["Event 1082", [1260, 1340], ["[H]N([H])C(=O)OC(=O)[O-]"], ["[H]N([H])C(=O)OC(=O)[O-]"], {"rxn_free_energy": 0.004507138370058911, "rxn_barrier": -0.11795958465594959, "ts": ["[N:1]([H:2])([H:3])[C:4](=[O:5])[O:6][C:7](=[O:8])[O-:9]"], "cat": {}, "energies": [-86.86242379478297, -86.86241661212668, -86.86261177728609], "dir": "SUCCESSFUL_RCTS/PAT6_SIM086_RCT_10_10"}], ["Event 1083", [1660, 1740], ["[H]N([H])[H]", "[H]OC(=O)N([H])[H]"], ["[H]N([H])[H]", "[H]OC(=O)N([H])[H]"], {"rxn_free_energy": 0.0005754632066884327, "rxn_barrier": 10.425963184115096, "ts": ["[H:7][N@+:8]([H:9])([H:10])[H:11]", "[N:1]([H:2])([H:3])[C:4](=[O:5])[O-:6]"], "cat": {}, "energies": [-61.331992683717154, -61.3319917666487, -61.315377682379925], "dir": "SUCCESSFUL_RCTS/PAT63_SIM114_RCT_15_15"}], ["Event 1084", [1020, 1100], ["[H]N([H])[H]", "[H][N+]([H])([H])[H]"], ["[H]N([H])[H]", "[H][N+]([H])([H])[H]"], {"rxn_free_energy": 0.013431998400958553, "rxn_barrier": -1.166390708684259, "ts": ["[H+:8]", "[N:1]([H:2])([H:3])[H:4]", "[N:5]([H:6])([H:7])[H:9]"], "cat": {}, "energies": [-23.85708576468646, -23.857064359213656, -23.858944545773856], "dir": "SUCCESSFUL_RCTS/PAT2_SIM190_RCT_8_8"}], ["Event 1085", [1020, 1100], ["[H]N([H])C(=O)OC(=O)[O-]"], ["[H]N([H])C(=O)OC(=O)[O-]"], {"rxn_free_energy": -0.0009324535507958842, "rxn_barrier": -0.1202949983099672, "ts": ["[C:1]([O:2][C:5](=[O:8])[O-:9])(=[O:3])[N:4]([H:6])[H:7]"], "cat": {}, "energies": [-86.86242432681162, -86.86242581278627, -86.8626160310717], "dir": "SUCCESSFUL_RCTS/PAT3_SIM236_RCT_5_5"}], ["Event 1086", [1900, 1980], ["[H]OC(=O)N([H])[H]", "[H]N([H])[H]"], ["[H]OC(=O)N([H])[H]", "[H]N([H])[H]"], {"rxn_free_energy": 0.0012791809835622915, "rxn_barrier": 0.08925744076861952, "ts": ["[H:5][O:7][C:6](=[O:8])[N:9]([H:10])[H:11]", "[N:1]([H:2])([H:3])[H:4]"], "cat": {}, "energies": [-61.3191223254413, -61.31912028691561, -61.318980083187846], "dir": "SUCCESSFUL_RCTS/PAT23_SIM165_RCT_12_12"}], ["Event 1087", [940, 1020], ["[H]N([H])C(=O)[O-]"], ["[H]N([H])C(=O)[O-]"], {"rxn_free_energy": -0.0002725475989420545, "rxn_barrier": 10.01821373698339, "ts": ["[C:1](=[O:2])([O-:3])[N:4]([H:5])[H:6]"], "cat": {}, "energies": [-49.015475284799344, -49.01547571913607, -48.999510080271264], "dir": "SUCCESSFUL_RCTS/PAT8_SIM175_RCT_8_8"}], ["Event 1088", [1740, 1820], ["O=C=O", "[H]N([H])[H]", "[H]N([H])[H]"], ["[H]OC(=O)N([H])[H]", "[H]N([H])[H]"], {"rxn_free_energy": -6.819059604447472, "rxn_barrier": 23.623394687739005, "ts": ["[H+:7]", "[N:1]([H:2])([H:3])[H:4]", "[N:5]([H:6])([H:8])[C:9](=[O:10])[O-:11]"], "cat": {}, "energies": [-61.32111690130044, -61.33198387660486, -61.28347023716061], "dir": "SUCCESSFUL_RCTS/PAT71_SIM143_RCT_3_3"}], ["Event 1089", [780, 860], ["[H]OC(=O)O[H]", "[H]N([H])[H]"], ["[H]OC(=O)O[H]", "[H]N([H])[H]"], {"rxn_free_energy": 1.286141352407112, "rxn_barrier": 9.679040874455975, "ts": ["[C:6](=[O:7])([O-:8])[O:9][H:10]", "[N@@+:1]([H:2])([H:3])([H:4])[H:5]"], "cat": {}, "energies": [-66.83163201989179, -66.82958240203752, -66.81620732730154], "dir": "SUCCESSFUL_RCTS/PAT37_SIM152_RCT_4_4"}], ["Event 1090", [540, 620], ["[H]N([H])[H]", "[H][N+]([H])([H])[H]"], ["[H][N+]([H])([H])[H]", "[H]N([H])[H]"], {"rxn_free_energy": -0.014331150519170742, "rxn_barrier": 9.067715397433778, "ts": ["[H:2][N@@+:6]([H:7])([H:8])[H:9]", "[N:1]([H:3])([H:4])[H:5]"], "cat": {}, "energies": [-23.857064517147215, -23.85708735552491, -23.842614043767114], "dir": "SUCCESSFUL_RCTS/PAT2_SIM141_RCT_4_4"}], ["Event 1091", [1340, 1420], ["[H]N([H])C(=O)OC(=O)[O-]"], ["[H]N([H])C(=O)OC(=O)[O-]"], {"rxn_free_energy": 0.006238783276630585, "rxn_barrier": -0.11664185562319462, "ts": ["[C:1]([O:2][C:5](=[O:6])[O-:7])(=[O:3])[N:4]([H:8])[H:9]"], "cat": {}, "energies": [-86.86239463661606, -86.86238469437949, -86.86258051916263], "dir": "SUCCESSFUL_RCTS/PAT4_SIM082_RCT_13_13"}], ["Event 1092", [780, 860], ["[H]N([H])C(=O)OC(=O)[O-]"], ["[H]N([H])C(=O)OC(=O)[O-]"], {"rxn_free_energy": -0.006206173378158966, "rxn_barrier": -0.12188493997909719, "ts": ["[N:1]([H:2])([H:3])[C:4](=[O:5])[O:6][C:7](=[O:8])[O-:9]"], "cat": {}, "energies": [-86.8623924762844, -86.86240236655325, -86.86258671430394], "dir": "SUCCESSFUL_RCTS/PAT6_SIM060_RCT_6_6"}], ["Event 1093", [780, 860], ["[H][N+]([H])([H])[H]", "[H]N([H])[H]"], ["[H]N([H])[H]", "[H][N+]([H])([H])[H]"], {"rxn_free_energy": -0.012109751825537538, "rxn_barrier": -1.172136925916825, "ts": ["[H+:8]", "[H:5][N:6]([H:7])[H:9]", "[N:1]([H:2])([H:3])[H:4]"], "cat": {}, "energies": [-23.85707051130701, -23.857089809624032, -23.858938449668926], "dir": "SUCCESSFUL_RCTS/PAT5_SIM197_RCT_9_9"}], ["Event 1094", [1900, 1980], ["[H]N([H])C(=O)OC(=O)[O-]"], ["[H]N([H])C(=O)OC(=O)[O-]"], {"rxn_free_energy": 0.009015016755654075, "rxn_barrier": -0.114445142778125, "ts": ["[C:1](=[O:2])([O-:3])[O:9][C:7]([N:4]([H:5])[H:6])=[O:8]"], "cat": {}, "energies": [-86.86241206615433, -86.86239769966245, -86.86259444798004], "dir": "SUCCESSFUL_RCTS/PAT24_SIM138_RCT_6_6"}], ["Event 1095", [140, 220], ["O=C=O", "[H]N([H])[H]"], ["O=C=O", "[H]N([H])[H]"], {"rxn_free_energy": -0.20325136888260434, "rxn_barrier": 0.001781416769958071, "ts": ["[C:1](=[O:2])=[O:3]", "[N:4]([H:5])([H:6])[H:7]"], "cat": {}, "energies": [-49.57187684480998, -49.572200749825384, -49.57187400591236], "dir": "SUCCESSFUL_RCTS/PAT1_SIM146_RCT_2_2"}], ["Event 1096", [540, 620], ["[H][N+]([H])([H])[H]", "[H]N([H])[H]"], ["[H]N([H])[H]", "[H][N+]([H])([H])[H]"], {"rxn_fre
[truncated: 17,924 more chars]
