# Supplementary material for: Automated Discovery of Reactive Events via Hypergraph Mining of Ab Initio Atomistic Simulations
Source: J Chem Theory Comput. 2026 Feb 12;22(4):1674–86. doi: 10.1021/acs.jctc.5c01682 (PMC12937057; doi:10.1021/acs.jctc.5c01682)
Supplement: Supplementary file 2 [file ct5c01682_si_002.zip › SI_data/Refined_CRNs/rct_list_all_refined_39_low_water.json]

[["Event 1", [1340, 1420], ["[H]N([H])C(=O)OC(=O)[O-]"], ["[H]N([H])C(=O)OC(=O)[O-]"], {"rxn_free_energy": -6.038337961081602, "rxn_barrier": 0.3260461650974063, "ts": ["[C:1](=[O:2])([O:3][C:5](=[O:8])[O-:9])[N:4]([H:6])[H:7]"], "cat": {}, "energies": [-86.8506835506933, -86.86030635402824, -86.85016395769519], "dir": "SUCCESSFUL_RCTS/PAT35_SIM046_RCT_8_8"}], ["Event 2", [620, 700], ["O=C=O", "[H]N([H])[H]", "[H]N([H])[H]"], ["O=C=O", "[H]N([H])[H]", "[H]N([H])[H]"], {"rxn_free_energy": 0.0014631757486396708, "rxn_barrier": 0.15732351400559844, "ts": ["[C:1](=[O:2])=[O:3]", "[N:4]([H:5])([H:6])[H:7]", "[N:8]([H:9])([H:10])[H:11]"], "cat": {}, "energies": [-61.31888932920745, -61.31888699746442, -61.318638615642726], "dir": "SUCCESSFUL_RCTS/PAT18_SIM018_RCT_4_4"}], ["Event 3", [300, 380], ["[H]N([H])C(=O)OC(=O)[O-]"], ["[H]N([H])C(=O)OC(=O)[O-]"], {"rxn_free_energy": -0.002967062134110492, "rxn_barrier": 7.449313959434872, "ts": ["[N:1]([H:2])([H:3])[C:4](=[O:5])[O:6][C:7](=[O:8])[O-:9]"], "cat": {}, "energies": [-86.86031659920403, -86.86032132756729, -86.84844523929111], "dir": "SUCCESSFUL_RCTS/PAT9_SIM160_RCT_9_9"}], ["Event 4", [700, 780], ["[H]N([H])C(=O)OC(=O)[O-]"], ["[H]N([H])C(=O)OC(=O)[O-]"], {"rxn_free_energy": 0.0007660266017056757, "rxn_barrier": -0.1353806631402491, "ts": ["[N:1]([H:2])([H:3])[C:4](=[O:5])[O:6][C:7](=[O:8])[O-:9]"], "cat": {}, "energies": [-86.86031327116694, -86.86031205041326, -86.86052901621221], "dir": "SUCCESSFUL_RCTS/PAT3_SIM022_RCT_8_8"}], ["Event 5", [220, 540], ["O=C=O", "[H]N([H])[H]"], ["[H]OC(=O)N([H])[H]"], {"rxn_free_energy": -0.16312964264129978, "rxn_barrier": 19.375275278887752, "ts": ["[C:8](=[O:9])=[O:10]", "[H+:4]", "[N:11]([H:12])([H:13])[H:14]", "[N:1]([H:2])([H:3])[C:5](=[O:6])[O-:7]"], "cat": {"O=C=O": 1, "[H]N([H])[H]": 1}, "energies": [-99.1436703499471, -99.14393031626223, -99.11279356484984], "dir": "SUCCESSFUL_RCTS/PAT33_SIM003_RCT_1_5"}], ["Event 6", [460, 540], ["[H]N([H])C(=O)[O-]"], ["[H]N([H])C(=O)[O-]"], {"rxn_free_energy": -0.0008267961663999444, "rxn_barrier": 10.019291086737223, "ts": ["[C:1](=[O:2])([O-:3])[N:4]([H:5])[H:6]"], "cat": {}, "energies": [-49.013629541720825, -49.01363085931798, -48.997662620308915], "dir": "SUCCESSFUL_RCTS/PAT16_SIM063_RCT_9_9"}], ["Event 7", [1020, 1100], ["[H]OC(=O)N([H])[H]"], ["[H]OC(=O)N([H])[H]"], {"rxn_free_energy": 0.0003375827041086197, "rxn_barrier": -0.1726549333798471, "ts": ["[C:1](=[O:2])([O:3][H:5])[N:4]([H:6])[H:7]"], "cat": {}, "energies": [-49.55762642989398, -49.557625891916146, -49.55790157588273], "dir": "SUCCESSFUL_RCTS/PAT17_SIM033_RCT_8_8"}], ["Event 8", [300, 380], ["[H]N([H])C(=O)[O-]"], ["[H]N([H])C(=O)[O-]"], {"rxn_free_energy": 2.9194480563674575e-06, "rxn_barrier": 1.2662023249000327, "ts": ["[C:1](=[O:2])([O-:3])[N:4]([H:5])[H:6]"], "cat": {}, "energies": [-49.0136291778692, -49.013629173216714, -49.01161133520566], "dir": "SUCCESSFUL_RCTS/PAT16_SIM234_RCT_2_2"}], ["Event 9", [940, 1020], ["[H]N([H])C(=O)OC(=O)[O-]"], ["[H]N([H])C(=O)OC(=O)[O-]"], {"rxn_free_energy": 0.0012905956380482452, "rxn_barrier": 7.444858883582417, "ts": ["[C:1](=[O:2])([O:3][C:5](=[O:8])[O-:9])[N:4]([H:6])[H:7]"], "cat": {}, "energies": [-86.86030955699547, -86.86030750027919, -86.84844529677109], "dir": "SUCCESSFUL_RCTS/PAT15_SIM044_RCT_5_5"}], ["Event 10", [140, 220], ["O=C=O", "[H]N([H])[H]"], ["O=C=O", "[H]N([H])[H]"], {"rxn_free_energy": -0.0074029045559938006, "rxn_barrier": -0.0008081647107250518, "ts": ["[C:1](=[O:2])=[O:3]", "[N:4]([H:5])([H:6])[H:7]"], "cat": {}, "energies": [-49.569902503481956, -49.56991430088301, -49.56990379138769], "dir": "SUCCESSFUL_RCTS/PAT1_SIM197_RCT_2_2"}], ["Event 11", [380, 460], ["[H][N+]([H])([H])[H]", "[H]N([H])[H]"], ["[H]N([H])[H]", "[H][N+]([H])([H])[H]"], {"rxn_free_energy": 0.011374145240873856, "rxn_barrier": -1.172891950247079, "ts": ["[H+:4]", "[H:1][N:2]([H:3])[H:5]", "[N:6]([H:7])([H:8])[H:9]"], "cat": {}, "energies": [-23.855220711740646, -23.85520258569943, -23.857089853322833], "dir": "SUCCESSFUL_RCTS/PAT2_SIM063_RCT_8_8"}], ["Event 12", [1420, 1500], ["[H]N([H])C(=O)OC(=O)[O-]"], ["[H]N([H])C(=O)OC(=O)[O-]"], {"rxn_free_energy": -0.0016154889073346512, "rxn_barrier": 7.450372293484248, "ts": ["[N:1]([H:2])([H:3])[C:4]([O:5][C:7](=[O:8])[O-:9])=[O:6]"], "cat": {}, "energies": [-86.86031559836186, -86.86031817283387, -86.84844255186889], "dir": "SUCCESSFUL_RCTS/PAT3_SIM001_RCT_10_10"}], ["Event 13", [60, 140], ["O=C=O", "[H]N([H])[H]"], ["O=C=O", "[H]N([H])[H]"], {"rxn_free_energy": -0.12076581477165413, "rxn_barrier": 0.006396511404889417, "ts": ["[C:5](=[O:6])=[O:7]", "[N:1]([H:2])([H:3])[H:4]"], "cat": {}, "energies": [-49.569918246332456, -49.57011070089406, -49.56990805273752], "dir": "SUCCESSFUL_RCTS/PAT65_SIM018_RCT_1_1"}], ["Event 14", [460, 540], ["[H]N([H])C(=O)OC(=O)[O-]"], ["[H]N([H])C(=O)OC(=O)[O-]"], {"rxn_free_energy": -0.002398142379212999, "rxn_barrier": 1.4045353338071789, "ts": ["[C:1]([O:2][C:5](=[O:8])[O-:9])(=[O:3])[N:4]([H:6])[H:7]"], "cat": {}, "energies": [-86.85068082272151, -86.85068464444409, -86.8484425301017], "dir": "SUCCESSFUL_RCTS/PAT4_SIM055_RCT_6_6"}], ["Event 15", [780, 860], ["[H]N([H])C(=O)OC(=O)[O-]"], ["[H]N([H])C(=O)OC(=O)[O-]"], {"rxn_free_energy": 0.00018789765459857223, "rxn_barrier": -0.13566247962416822, "ts": ["[C:1](=[O:2])([O:3][C:5](=[O:8])[O-:9])[N:4]([H:6])[H:7]"], "cat": {}, "energies": [-86.86030198114874, -86.86030168171168, -86.86051817530179], "dir": "SUCCESSFUL_RCTS/PAT9_SIM058_RCT_12_12"}], ["Event 16", [860, 940], ["O=C=O", "[H]N([H])C(=O)[O-]"], ["[H]N([H])C(=O)OC(=O)[O-]"], {"rxn_free_energy": 0.24593711129982823, "rxn_barrier": 0.5632918485605848, "ts": ["[C:1](=[O:2])=[O:3]", "[N:4]([H:5])([H:6])[C:7](=[O:8])[O-:9]"], "cat": {}, "energies": [-86.85105559813363, -86.85066366835592, -86.8501579261726], "dir": "SUCCESSFUL_RCTS/PAT21_SIM146_RCT_7_7"}], ["Event 17", [1900, 1980], ["[H]N([H])[H]", "[H][N+]([H])([H])[H]"], ["[H][N+]([H])([H])[H]", "[H]N([H])[H]"], {"rxn_free_energy": -0.036603585132947335, "rxn_barrier": -1.19825841497378, "ts": ["[H+:5]", "[N:1]([H:2])([H:3])[H:4]", "[N:6]([H:7])([H:8])[H:9]"], "cat": {}, "energies": [-23.85518160572707, -23.855239937854776, -23.857091171760974], "dir": "SUCCESSFUL_RCTS/PAT7_SIM007_RCT_14_14"}], ["Event 18", [540, 620], ["[H]N([H])C(=O)OC(=O)[O-]"], ["[H]N([H])C(=O)OC(=O)[O-]"], {"rxn_free_energy": -0.004000593945619116, "rxn_barrier": 0.32444773014799516, "ts": ["[C:1]([O:2][C:5](=[O:6])[O-:7])(=[O:3])[N:4]([H:8])[H:9]"], "cat": {}, "energies": [-86.85067848641735, -86.85068486183539, -86.85016144071375], "dir": "SUCCESSFUL_RCTS/PAT15_SIM205_RCT_5_5"}], ["Event 19", [620, 700], ["[H]N([H])C(=O)OC(=O)[O-]"], ["[H]N([H])C(=O)OC(=O)[O-]"], {"rxn_free_energy": -0.0007977590949684839, "rxn_barrier": 4.894784462102507, "ts": ["[C:1]([O:2][C:5](=[O:8])[O-:9])(=[O:3])[N:4]([H:6])[H:7]"], "cat": {}, "energies": [-86.86031592881287, -86.86031720013602, -86.85251551277963], "dir": "SUCCESSFUL_RCTS/PAT9_SIM102_RCT_3_3"}], ["Event 20", [620, 700], ["[H]N([H])C(=O)[O-]"], ["[H]N([H])C(=O)[O-]"], {"rxn_free_energy": -0.000396232426500653, "rxn_barrier": 1.267219099050538, "ts": ["[N:1]([H:2])([H:3])[C:4](=[O:5])[O-:6]"], "cat": {}, "energies": [-49.01362676468598, -49.01362739612906, -49.011607301672974], "dir": "SUCCESSFUL_RCTS/PAT8_SIM034_RCT_6_6"}], ["Event 21", [1660, 1740], ["[H]N([H])C(=O)OC(=O)[O-]"], ["[H]N([H])C(=O)OC(=O)[O-]"], {"rxn_free_energy": -0.00025236246376825026, "rxn_barrier": -0.13625292306257397, "ts": ["[C:1]([O:2][C:5](=[O:6])[O-:7])(=[O:3])[N:4]([H:8])[H:9]"], "cat": {}, "energies": [-86.86031047109815, -86.86031087326748, -86.86052760619242], "dir": "SUCCESSFUL_RCTS/PAT15_SIM126_RCT_16_16"}], ["Event 22", [300, 380], ["[H]N([H])C(=O)OC(=O)[O-]"], ["[H]N([H])C(=O)OC(=O)[O-]"], {"rxn_free_energy": -0.0007117928600060282, "rxn_barrier": 3.231902950050888, "ts": ["[C:1]([O:2][C:5](=[O:8])[O-:9])(=[O:3])[N:4]([H:6])[H:7]"], "cat": {}, "energies": [-86.85068362544209, -86.85068475976792, -86.84553320711731], "dir": "SUCCESSFUL_RCTS/PAT27_SIM193_RCT_5_5"}], ["Event 23", [700, 780], ["[H]N([H])C(=O)OC(=O)[O-]"], ["[H]N([H])C(=O)OC(=O)[O-]"], {"rxn_free_energy": 0.0029721898266576404, "rxn_barrier": 7.453950206822597, "ts": ["[N:1]([H:2])([H:3])[C:4](=[O:5])[O:6][C:7](=[O:8])[O-:9]"], "cat": {}, "energies": [-86.86031761550106, -86.86031287896621, -86.84843886718141], "dir": "SUCCESSFUL_RCTS/PAT12_SIM070_RCT_4_4"}], ["Event 24", [60, 140], ["O=C=O", "[H]N([H])[H]"], ["O=C=O", "[H]N([H])[H]"], {"rxn_free_energy": -0.13103609866439184, "rxn_barrier": -0.0025374596894274506, "ts": ["[C:5](=[O:6])=[O:7]", "[N:1]([H:2])([H:3])[H:4]"], "cat": {}, "energies": [-49.5699031667302, -49.57011198819984, -49.56990721047133], "dir": "SUCCESSFUL_RCTS/PAT57_SIM096_RCT_1_1"}], ["Event 25", [620, 700], ["[H]OC(=O)N([H])[H]", "[H]N([H])[H]"], ["[H]OC(=O)N([H])[H]", "[H]N([H])[H]"], {"rxn_free_energy": 0.00034934225063525305, "rxn_barrier": -0.31225514338958843, "ts": ["[C:1]([O:2][H:5])(=[O:3])[N:4]([H:6])[H:7]", "[H:8][N:9]([H:10])[H:11]"], "cat": {}, "energies": [-61.329992987497555, -61.3299924307795, -61.33049060287691], "dir": "SUCCESSFUL_RCTS/PAT26_SIM059_RCT_6_6"}], ["Event 26", [700, 780], ["[H]N([H])C(=O)OC(=O)[O-]"], ["[H]N([H])C(=O)OC(=O)[O-]"], {"rxn_free_energy": 0.0002829521624508544, "rxn_barrier": 7.450329446053225, "ts": ["[C:1]([O:2][C:5](=[O:6])[O-:7])(=[O:3])[N:4]([H:8])[H:9]"], "cat": {}, "energies": [-86.86031637868986, -86.86031592777223, -86.84844340047931], "dir": "SUCCESSFUL_RCTS/PAT6_SIM203_RCT_7_7"}], ["Event 27", [860, 940], ["O=C=O", "[H]N([H])[H]", "[H]N([H])[H]"], ["O=C=O", "[H]N([H])[H]", "[H]N([H])[H]"], {"rxn_free_energy": -0.0010631399993335365, "rxn_barrier": 0.15399461012121127, "ts": ["[C:9](=[O:10])=[O:11]", "[N:1]([H:2])([H:3])[H:4]", "[N:5]([H:6])([H:7])[H:8]"], "cat": {}, "energies": [-61.31889780824256, -61.31889950248147, -61.318652399678584], "dir": "SUCCESSFUL_RCTS/PAT18_SIM095_RCT_3_3"}], ["Event 28", [300, 380], ["[H]N([H])C(=O)[O-]"], ["[H]N([H])C(=O)[O-]"], {"rxn_free_energy": 0.0004184531929445115, "rxn_barrier": 10.020081021460465, "ts": ["[C:1](=[O:2])([O-:3])[N:4]([H:5])[H:6]"], "cat": {}, "energies": [-49.01362762222897, -49.01362695537448, -48.99765944196296], "dir": "SUCCESSFUL_RCTS/PAT13_SIM054_RCT_7_7"}], ["Event 29", [860, 940], ["[H]N([H])C(=O)OC(=O)[O-]"], ["[H]N([H])C(=O)OC(=O)[O-]"], {"rxn_free_energy": 0.0047264016223087, "rxn_barrier": 0.32730756201023037, "ts": ["[N:1]([H:2])([H:3])[C:4](=[O:5])[O:6][C:7](=[O:8])[O-:9]"], "cat": {}, "energies": [-86.85068546297636, -86.85067793089823, -86.85016385979357], "dir": "SUCCESSFUL_RCTS/PAT6_SIM135_RCT_4_4"}], ["Event 30", [1660, 1740], ["[H]N([H])C(=O)[O-]"], ["[H]N([H])C(=O)[O-]"], {"rxn_free_energy": -0.0014627749492482991, "rxn_barrier": 10.016382470960789, "ts": ["[C:1](=[O:2])([O-:3])[N:4]([H:5])[H:6]"], "cat": {}, "energies": [-49.01362463197042, -49.013626963074735, -48.99766234578062], "dir": "SUCCESSFUL_RCTS/PAT16_SIM193_RCT_17_17"}], ["Event 31", [220, 380], ["O=C=O", "[H]N([H])[H]", "[H]N([H])[H]"], ["[H]N([H])[H]", "[H]OC(=O)N([H])[H]"], {"rxn_free_energy": 1.1791120456144961, "rxn_barrier": 23.467546561022495, "ts": ["[H+:3]", "[N:1]([H:2])([H:4])[C:5](=[O:6])[O-:7]", "[N:8]([H:9])([H:10])[H:11]"], "cat": {}, "energies": [-61.31887580836134, -61.31699675432397, -61.28147750658267], "dir": "SUCCESSFUL_RCTS/PAT18_SIM179_RCT_1_2"}], ["Event 32", [940, 1020], ["[H][N+]([H])([H])[H]", "[H]N([H])[H]"], ["[H]N([H])[H]", "[H][N+]([H])([H])[H]"], {"rxn_free_energy": -0.012387505739107322, "rxn_barrier": -1.1809858082594151, "ts": ["[H+:3]", "[H:1][N:2]([H:4])[H:5]", "[N:6]([H:7])([H:8])[H:9]"], "cat": {}, "energies": [-23.855217862538794, -23.855237603489417, -23.85709990263782], "dir": "SUCCESSFUL_RCTS/PAT2_SIM207_RCT_4_4"}], ["Event 33", [220, 300], ["[H]N([H])C(=O)OC(=O)[O-]"], ["[H]N([H])C(=O)OC(=O)[O-]"], {"rxn_free_energy": -0.0016265069312922124, "rxn_barrier": 4.898492303758252, "ts": ["[N:1]([H:2])([H:3])[C:4]([O:5][C:7](=[O:8])[O-:9])=[O:6]"], "cat": {}, "energies": [-86.86031712238828, -86.86031971441881, -86.85251079747229], "dir": "SUCCESSFUL_RCTS/PAT21_SIM194_RCT_3_3"}], ["Event 34", [620, 700], ["[H]N([H])C(=O)OC(=O)[O-]"], ["[H]N([H])C(=O)OC(=O)[O-]"], {"rxn_free_energy": -0.0014075119398017934, "rxn_barrier": -0.13662979004153608, "ts": ["[C:1](=[O:2])([O-:3])[O:6][C:4](=[O:5])[N:7]([H:8])[H:9]"], "cat": {}, "energies": [-86.86030878462758, -86.86031102766377, -86.86052652030381], "dir": "SUCCESSFUL_RCTS/PAT21_SIM141_RCT_7_7"}], ["Event 35", [140, 220], ["[H]N([H])C(=O)OC(=O)[O-]"], ["[H]N([H])C(=O)OC(=O)[O-]"], {"rxn_free_energy": -0.0053330063469192055, "rxn_barrier": -0.13945069094785797, "ts": ["[N:1]([H:2])([H:3])[C:4](=[O:5])[O:6][C:7](=[O:8])[O-:9]"], "cat": {}, "energies": [-86.86031092813592, -86.86031942691018, -86.86053315925027], "dir": "SUCCESSFUL_RCTS/PAT39_SIM160_RCT_6_6"}], ["Event 36", [1340, 1420], ["[H]N([H])C(=O)OC(=O)[O-]"], ["[H]N([H])C(=O)OC(=O)[O-]"], {"rxn_free_energy": 0.001397222499332699, "rxn_barrier": -0.1348735671953012, "ts": ["[C:1](=[O:2])([O-:3])[O:4][C:5]([N:6]([H:7])[H:8])=[O:9]"], "cat": {}, "energies": [-86.86031770172394, -86.86031547508519, -86.86053263865205], "dir": "SUCCESSFUL_RCTS/PAT27_SIM217_RCT_8_8"}], ["Event 37", [460, 540], ["[H]N([H])C(=O)OC(=O)[O-]"], ["[H]N([H])C(=O)OC(=O)[O-]"], {"rxn_free_energy": 0.0002835384695567882, "rxn_barrier": 4.894388443581034, "ts": ["[C:1](=[O:2])([O-:3])[O:8][C:7]([N:4]([H:5])[H:6])=[O:9]"], "cat": {}, "energies": [-86.86031353953113, -86.86031308767916, -86.8525137546001], "dir": "SUCCESSFUL_RCTS/PAT24_SIM125_RCT_7_7"}], ["Event 38", [460, 540], ["[H]N([H])C(=O)OC(=O)[O-]"], ["[H]N([H])C(=O)OC(=O)[O-]"], {"rxn_free_energy": -0.0023981445907167824, "rxn_barrier": 1.4045870116747194, "ts": ["[C:1]([O:2][C:5](=[O:8])[O-:9])(=[O:3])[N:4]([H:6])[H:7]"], "cat": {}, "energies": [-86.8506808227208, -86.8506846444469, -86.84844244774622], "dir": "SUCCESSFUL_RCTS/PAT27_SIM055_RCT_6_6"}], ["Event 39", [220, 300], ["[H]N([H])C(=O)[O-]"], ["[H]N([H])C(=O)[O-]"], {"rxn_free_energy": -0.0014571070567739, "rxn_barrier": 10.017330136282396, "ts": ["[N:1]([H:2])([H:3])[C:4](=[O:5])[O-:6]"], "cat": {}, "energies": [-49.01362377493764, -49.0136260970095, -48.99765997853144], "dir": "SUCCESSFUL_RCTS/PAT16_SIM230_RCT_3_3"}], ["Event 40", [1580, 1660], ["[H]N([H])C(=O)OC(=O)[O-]"], ["[H]N([H])C(=O)OC(=O)[O-]"], {"rxn_free_energy": -0.0014563799491075146, "rxn_barrier": 7.444182592376096, "ts": ["[C:1]([O:2][C:5](=[O:8])[O-:9])(=[O:3])[N:4]([H:6])[H:7]"], "cat": {}, "energies": [-86.8602959483756, -86.86029826928872, -86.84843276590097], "dir": "SUCCESSFUL_RCTS/PAT27_SIM155_RCT_9_9"}], ["Event 41", [380, 460], ["[H][N+]([H])([H])[H]", "[H]N([H])[H]"], ["[H]N([H])[H]", "[H][N+]([H])([H])[H]"], {"rxn_free_energy": 0.009275375083011196, "rxn_barrier": -1.1678016875419173, "ts": ["[H+:5]", "[H:1][N:2]([H:3])[H:4]", "[N:6]([H:7])([H:8])[H:9]"], "cat": {}, "energies": [-23.85523348576218, -23.855218704358613, -23.85709451541071], "dir": "SUCCESSFUL_RCTS/PAT7_SIM151_RCT_5_5"}], ["Event 42", [0, 60], ["O=C=O", "[H]N([H])[H]"], ["O=C=O", "[H]N([H])[H]"], {"rxn_free_energy": 0.0018526247930235656, "rxn_barrier": 0.0030174238269576395, "ts": ["[C:1](=[O:2])=[O:3]", "[N:4]([H:5])([H:6])[H:7]"], "cat": {}, "energies": [-49.56991064818314, -49.569907695807146, -49.56990583956258], "dir": "SUCCESSFUL_RCTS/PAT7_SIM207_RCT_1_1"}], ["Event 43", [220, 940], ["O=C=O", "[H]N([H])[H]", "[H]N([H])[H]"], ["O=C=O", "[H]N([H])[H]", "[H]N([H])[H]"], {"rxn_free_energy": -0.004185678322177644, "rxn_barrier": 0.6487814118331071, "ts": ["[C:1](=[O:2])=[O:3]", "[N:4]([H:5])([H:6])[H:7]", "[N:8]([H:9])([H:10])[H:11]"], "cat": {}, "energies": [-61.31888017354216, -61.31888684391397, -61.317846263884626], "dir": "SUCCESSFUL_RCTS/PAT65_SIM130_RCT_1_6"}], ["Event 44", [0, 140], ["O=C=O", "[H]N([H])[H]", "[H]N([H])[H]"], ["O=C=O", "[H]N([H])[H]", "[H]N([H])[H]"], {"rxn_free_energy": 0.015159206792400995, "rxn_barrier": 0.16084991211110874, "ts": ["[C:5](=[O:6])=[O:7]", "[N:1]([H:2])([H:3])[H:4]", "[N:8]([H:9])([H:10])[H:11]"], "cat": {}, "energies": [-61.31889633862583, -61.31887218064285, -61.31864000533003], "dir": "SUCCESSFUL_RCTS/PAT18_SIM156_RCT_1_2"}], ["Event 45", [1180, 1260], ["[H]N([H])C(=O)OC(=O)[O-]"], ["[H]N([H])C(=O)OC(=O)[O-]"], {"rxn_free_energy": 0.0010043443756545826, "rxn_barrier": -0.134674739361599, "ts": ["[C:1](=[O:2])([O:3][C:5](=[O:6])[O-:7])[N:4]([H:8])[H:9]"], "cat": {}, "energies": [-86.86031239108542, -86.86031079054426, -86.86052701115793], "dir": "SUCCESSFUL_RCTS/PAT15_SIM228_RCT_7_7"}], ["Event 46", [780, 860], ["[H]N([H])C(=O)OC(=O)[O-]"], ["[H]N([H])C(=O)OC(=O)[O-]"], {"rxn_free_energy": -0.0007889146136187435, "rxn_barrier": -0.13638317436653147, "ts": ["[C:1](=[O:2])([O-:3])[O:5][C:4](=[O:6])[N:7]([H:8])[H:9]"], "cat": {}, "energies": [-86.86031839501577, -86.8603196522442, -86.86053573768085], "dir": "SUCCESSFUL_RCTS/PAT29_SIM059_RCT_9_9"}], ["Event 47", [1260, 1340], ["[H]OC(=O)[O-]"], ["[H]OC(=O)[O-]"], {"rxn_free_energy": -0.00022754754988203987, "rxn_barrier": 8.905015405248195, "ts": ["[O:1]([H:2])[C:3](=[O:4])[O-:5]"], "cat": {}, "energies": [-54.52798299432475, -54.527983356948596, -54.51379180256113], "dir": "SUCCESSFUL_RCTS/PAT14_SIM094_RCT_13_13"}], ["Event 48", [540, 620], ["[H]N([H])C(=O)OC(=O)[O-]"], ["[H]N([H])C(=O)OC(=O)[O-]"], {"rxn_free_energy": 0.0016300270478530764, "rxn_barrier": 3.237825694500266, "ts": ["[C:1]([O:2][C:7](=[O:8])[O-:9])(=[O:3])[N:4]([H:5])[H:6]"], "cat": {}, "energies": [-86.85068439573537, -86.85068179809512, -86.84552453881915], "dir": "SUCCESSFUL_RCTS/PAT31_SIM008_RCT_5_5"}], ["Event 49", [1340, 1420], ["[H]OC(=O)N([H])[H]"], ["[H]OC(=O)N([H])[H]"], {"rxn_free_energy": 0.0010288418629503299, "rxn_barrier": -0.17235930328596066, "ts": ["[C:1](=[O:2])([O:3][H:5])[N:4]([H:6])[H:7]"], "cat": {}, "energies": [-49.55762061186242, -49.55761897228163, -49.55789528672977], "dir": "SUCCESSFUL_RCTS/PAT19_SIM191_RCT_5_5"}], ["Event 50", [1660, 1740], ["[H]N([H])C(=O)OC(=O)[O-]"], ["[H]N([H])C(=O)OC(=O)[O-]"], {"rxn_free_energy": 0.0027504016969711106, "rxn_barrier": 0.32820337566061136, "ts": ["[N:1]([H:2])([H:3])[C:4](=[O:5])[O:6][C:7](=[O:8])[O-:9]"], "cat": {}, "energies": [-86.85068598450361, -86.8506816014143, -86.85016295373617], "dir": "SUCCESSFUL_RCTS/PAT39_SIM224_RCT_14_14"}], ["Event 51", [380, 1180], ["O=C=O", "[H]N([H])[H]", "[H]N([H])[H]"], ["O=C=O", "[H]N([H])[H]", "[H]N([H])[H]"], {"rxn_free_energy": -0.014818587831816403, "rxn_barrier": 0.1487992607445368, "ts": ["[C:5](=[O:6])=[O:7]", "[N:1]([H:2])([H:3])[H:4]", "[N:8]([H:9])([H:10])[H:11]"], "cat": {}, "energies": [-61.31887432016883, -61.31889793533534, -61.31863719100651], "dir": "SUCCESSFUL_RCTS/PAT25_SIM205_RCT_4_6"}], ["Event 52", [940, 1020], ["[H]N([H])C(=O)OC(=O)[O-]"], ["[H]N([H])C(=O)OC(=O)[O-]"], {"rxn_free_energy": 0.001869213746607173, "rxn_barrier": 7.455066372516312, "ts": ["[C:1](=[O:2])([O:3][C:5](=[O:6])[O-:7])[N:4]([H:8])[H:9]"], "cat": {}, "energies": [-86.86031826636567, -86.86031528755322, -86.84843773930442], "dir": "SUCCESSFUL_RCTS/PAT15_SIM212_RCT_4_4"}], ["Event 53", [1020, 1100], ["[H]N([H])C(=O)[O-]"], ["[H]N([H])C(=O)[O-]"], {"rxn_free_energy": 0.0012600332755142247, "rxn_barrier": 10.015227796168881, "ts": ["[N:1]([H:2])([H:3])[C:4](=[O:5])[O-:6]"], "cat": {}, "energies": [-49.013624810610736, -49.01362280259918, -48.997664364531325], "dir": "SUCCESSFUL_RCTS/PAT8_SIM085_RCT_6_6"}], ["Event 54", [540, 620], ["[H]OC(=O)[O-]"], ["[H]OC(=O)[O-]"], {"rxn_free_energy": 0.0019354724687916161, "rxn_barrier": 8.899648433894944, "ts": ["[C:1](=[O:2])([O-:3])[O:4][H:5]"], "cat": {}, "energies": [-54.52798263756746, -54.52797955316393, -54.513799998705345], "dir": "SUCCESSFUL_RCTS/PAT11_SIM144_RCT_10_10"}], ["Event 55", [1100, 1180], ["[H]N([H])[H]", "[H][N+]([H])([H])[H]"], ["[H][N+]([H])([H])[H]", "[H]N([H])[H]"], {"rxn_free_energy": -0.0015092309324610618, "rxn_barrier": -1.1738846118724593, "ts": ["[H+:5]", "[N:1]([H:2])([H:3])[H:4]", "[N:6]([H:7])([H:8])[H:9]"], "cat": {}, "energies": [-23.85524253955922, -23.85524494469662, -23.857113263064722], "dir": "SUCCESSFUL_RCTS/PAT2_SIM244_RCT_9_9"}], ["Event 56", [860, 940], ["[H]N([H])C(=O)OC(=O)[O-]"], ["[H]N([H])C(=O)OC(=O)[O-]"], {"rxn_free_energy": 0.0004111225661908691, "rxn_barrier": -0.13543482614057972, "ts": ["[N:1]([H:2])([H:3])[C:4]([O:5][C:6](=[O:7])[O-:8])=[O:9]"], "cat": {}, "energies": [-86.86030528533962, -86.86030463016735, -86.86052111670001], "dir": "SUCCESSFUL_RCTS/PAT48_SIM061_RCT_8_8"}], ["Event 57", [540, 620], ["[H]N([H])C(=O)OC(=O)[O-]"], ["[H]N([H])C(=O)OC(=O)[O-]"], {"rxn_free_energy": -0.0023773355796247843, "rxn_barrier": 0.3252368058892827, "ts": ["[C:1](=[O:2])([O-:3])[O:4][C:5]([N:6]([H:7])[H:8])=[O:9]"], "cat": {}, "energies": [-86.8506765597638, -86.85068034832828, -86.85015825657499], "dir": "SUCCESSFUL_RCTS/PAT12_SIM094_RCT_3_3"}], ["Event 58", [940, 1020], ["[H]N([H])C(=O)OC(=O)[O-]"], ["[H]N([H])C(=O)OC(=O)[O-]"], {"rxn_free_energy": 0.0033770296800288693, "rxn_barrier": 7.458051774678053, "ts": ["[C:1]([O:2][C:5](=[O:8])[O-:9])(=[O:3])[N:4]([H:6])[H:7]"], "cat": {}, "energies": [-86.86031538977132, -86.86031000807644, -86.8484301051198], "dir": "SUCCESSFUL_RCTS/PAT4_SIM141_RCT_11_11"}], ["Event 59", [380, 460], ["[H]N([H])[H]", "[H][N+]([H])([H])[H]"], ["[H][N+]([H])([H])[H]", "[H]N([H])[H]"], {"rxn_free_energy": -0.0008847509148106099, "rxn_barrier": -1.1757769170759516, "ts": ["[H+:5]", "[H:1][N:2]([H:3])[H:4]", "[N:6]([H:7])([H:8])[H:9]"], "cat": {}, "energies": [-23.855239124845895, -23.85524053480077, -23.8571128639628], "dir": "SUCCESSFUL_RCTS/PAT2_SIM074_RCT_5_5"}], ["Event 60", [140, 220], ["O=C=O", "[H]N([H])[H]"], ["O=C=O", "[H]N([H])[H]"], {"rxn_free_energy": 0.003280586655449163, "rxn_barrier": 0.001890681393463126, "ts": ["[C:1](=[O:2])=[O:3]", "[N:4]([H:5])([H:6])[H:7]"], "cat": {}, "energies": [-49.569918437820235, -49.56991320981869, -49.56991542479656], "dir": "SUCCESSFUL_RCTS/PAT1_SIM165_RCT_2_2"}], ["Event 61", [1900, 1980], ["[H][N+]([H])([H])[H]", "[H]N([H])[H]"], ["[H]N([H])[H]", "[H][N+]([H])([H])[H]"], {"rxn_free_energy": 0.006548308710262813, "rxn_barrier": -1.1767302834492157, "ts": ["[H+:5]", "[H:1][N:2]([H:3])[H:4]", "[N:6]([H:7])([H:8])[H:9]"], "cat": {}, "energies": [-23.85524486453766, -23.85523442903582, -23.857120122956264], "dir": "SUCCESSFUL_RCTS/PAT2_SIM133_RCT_6_6"}], ["Event 62", [380, 460], ["[H]OC(=O)N([H])[H]"], ["[H]OC(=O)N([H])[H]"], {"rxn_free_energy": 0.00253343464553295, "rxn_barrier": -0.17187831990824814, "ts": ["[C:1]([O:2][H:5])(=[O:3])[N:4]([H:6])[H:7]"], "cat": {}, "energies": [-49.55762630662952, -49.557622269302776, -49.55790021499316], "dir": "SUCCESSFUL_RCTS/PAT19_SIM045_RCT_4_4"}], ["Event 63", [1420, 1500], ["[H]N([H])C(=O)OC(=O)[O-]"], ["[H]N([H])C(=O)OC(=O)[O-]"], {"rxn_free_energy": 0.0002480172511969414, "rxn_barrier": -0.13591052301212964, "ts": ["[C:1](=[O:2])([O:3][C:5](=[O:8])[O-:9])[N:4]([H:6])[H:7]"], "cat": {}, "energies": [-86.86031971294591, -86.86031931770118, -86.86053630238534], "dir": "SUCCESSFUL_RCTS/PAT27_SIM229_RCT_12_12"}], ["Event 64", [220, 300], ["[H][N+]([H])([H])[H]", "[H]N([H])[H]"], ["[H]N([H])[H]", "[H][N+]([H])([H])[H]"], {"rxn_free_energy": 0.013245438142126453, "rxn_barrier": -1.1548262240010247, "ts": ["[H+:4]", "[H:1][N:2]([H:3])[H:5]", "[N:6]([H:7])([H:8])[H:9]"], "cat": {}, "energies": [-23.85523007055277, -23.85520896238573, -23.857070422270613], "dir": "SUCCESSFUL_RCTS/PAT2_SIM079_RCT_5_5"}], ["Event 65", [460, 540], ["[H]N([H])C(=O)OC(=O)[O-]"], ["[H]N([H])C(=O)OC(=O)[O-]"], {"rxn_free_energy": 0.00169618763455712, "rxn_barrier": 1.4111861141749038, "ts": ["[C:1](=[O:2])([O-:3])[O:6][C:4](=[O:5])[N:7]([H:8])[H:9]"], "cat": {}, "energies": [-86.85068353573233, -86.85068083265739, -86.84843464431002], "dir": "SUCCESSFUL_RCTS/PAT48_SIM054_RCT_9_9"}], ["Event 66", [1180, 1260], ["[H]N([H])C(=O)OC(=O)[O-]"], ["[H]N([H])C(=O)OC(=O)[O-]"], {"rxn_free_energy": -0.0028222134249001273, "rxn_barrier": 1.4038061028296405, "ts": ["[C:1]([O:2][C:5](=[O:6])[O-:7])(=[O:3])[N:4]([H:8])[H:9]"], "cat": {}, "energies": [-86.85067828807277, -86.85068278560254, -86.84844115756849], "dir": "SUCCESSFUL_RCTS/PAT39_SIM205_RCT_8_8"}], ["Event 67", [460, 540], ["[H]N([H])C(=O)[O-]"], ["[H]N([H])C(=O)[O-]"], {"rxn_free_energy": -0.0019077900192251535, "rxn_barrier": 10.014248767385329, "ts": ["[C:1](=[O:2])([O-:3])[N:4]([H:5])[H:6]"], "cat": {}, "energies": [-49.0136222067844, -49.01362524707268, -48.99766332090276], "dir": "SUCCESSFUL_RCTS/PAT16_SIM083_RCT_4_4"}], ["Event 68", [1260, 1340], ["[H]N([H])C(=O)[O-]"], ["[H]N([H])C(=O)[O-]"], {"rxn_free_energy": 0.0003426473063764562, "rxn_barrier": 1.2681968196225957, "ts": ["[C:1](=[O:2])([O-:3])[N:4]([H:5])[H:6]"], "cat": {}, "energies": [-49.01362600236329, -49.013625456314415, -49.0116049812373], "dir": "SUCCESSFUL_RCTS/PAT16_SIM042_RCT_12_12"}], ["Event 69", [1020, 1100], ["[H][N+]([H])([H])[H]", "[H]N([H])[H]"], ["[H]N([H])[H]", "[H][N+]([H])([H])[H]"], {"rxn_free_energy": -0.002890313388955512, "rxn_barrier": -1.1762665535284698, "ts": ["[H+:4]", "[H:1][N:2]([H:3])[H:5]", "[N:6]([H:7])([H:8])[H:9]"], "cat": {}, "energies": [-23.855232343041376, -23.85523694909647, -23.857106862451687], "dir": "SUCCESSFUL_RCTS/PAT5_SIM138_RCT_9_9"}], ["Event 70", [300, 380], ["O=C=O", "[H]N([H])[H]", "[H]N([H])[H]"], ["O=C=O", "[H]N([H])[H]", "[H]N([H])[H]"], {"rxn_free_energy": -0.0022442505144652006, "rxn_barrier": 0.6497810972792192, "ts": ["[C:1](=[O:2])=[O:3]", "[N:4]([H:5])([H:6])[H:7]", "[N:8]([H:9])([H:10])[H:11]"], "cat": {}, "energies": [-61.31888492375317, -61.31888850023091, -61.31784942097903], "dir": "SUCCESSFUL_RCTS/PAT57_SIM096_RCT_3_3"}], ["Event 71", [540, 620], ["[H]N([H])C(=O)OC(=O)[O-]"], ["[H]N([H])C(=O)OC(=O)[O-]"], {"rxn_free_energy": 0.0016299612110287427, "rxn_barrier": 3.237289173525485, "ts": ["[C:1]([O:2][C:7](=[O:8])[O-:9])(=[O:3])[N:4]([H:5])[H:6]"], "cat": {}, "energies": [-86.8506843956289, -86.85068179809358, -86.8455253937221], "dir": "SUCCESSFUL_RCTS/PAT48_SIM008_RCT_5_5"}], ["Event 72", [1180, 1260], ["[H]OC(=O)N([H])[H]"], ["[H]OC(=O)N([H])[H]"], {"rxn_free_energy": 0.0002028835087075862, "rxn_barrier": 15.869758264939666, "ts": ["[C:1]([O:2][H:5])(=[O:3])[N:4]([H:6])[H:7]"], "cat": {}, "energies": [-49.57014305575018, -49.57014273243139, -49.544852725241896], "dir": "SUCCESSFUL_RCTS/PAT17_SIM119_RCT_10_10"}], ["Event 73", [380, 460], ["[H]N([H])C(=O)OC(=O)[O-]"], ["[H]N([H])C(=O)OC(=O)[O-]"], {"rxn_free_energy": 0.004971337579933462, "rxn_barrier": 7.447413077613967, "ts": ["[C:1]([O:2][C:5](=[O:6])[O-:7])(=[O:3])[N:4]([H:8])[H:9]"], "cat": {}, "energies": [-86.86031574629797, -86.86030782388552, -86.84844741566431], "dir": "SUCCESSFUL_RCTS/PAT39_SIM245_RCT_3_3"}], ["Event 74", [1820, 1900], ["[H]OC(=O)N([H])[H]"], ["[H]OC(=O)N([H])[H]"], {"rxn_free_energy": 0.003233399179461202, "rxn_barrier": -0.22815109497333097, "ts": ["[N:1]([H:2])([H:3])[C:4]([O:5][H:6])=[O:7]"], "cat": {}, "energies": [-49.5701497921652, -49.57014463936246, -49.57051337782929], "dir": "SUCCESSFUL_RCTS/PAT22_SIM183_RCT_18_18"}], ["Event 75", [1820, 1900], ["[H]N([H])C(=O)OC(=O)[O-]"], ["[H]N([H])C(=O)OC(=O)[O-]"], {"rxn_free_energy": 0.0016229951613746607, "rxn_barrier": 0.32753067005989894, "ts": ["[C:1]([O:2][C:7](=[O:8])[O-:9])(=[O:3])[N:4]([H:5])[H:6]"], "cat": {}, "energies": [-86.85067573234728, -86.85067314591318, -86.85015377361552], "dir": "SUCCESSFUL_RCTS/PAT48_SIM193_RCT_19_19"}], ["Event 76", [780, 860], ["O=C=O", "[H]N([H])[H]"], ["O=C=O", "[H]N([H])[H]"], {"rxn_free_energy": -0.005174708230312199, "rxn_barrier": -0.0006707919633032731, "ts": ["[C:1](=[O:2])=[O:3]", "[N:4]([H:5])([H:6])[H:7]"], "cat": {}, "energies": [-49.56990960664796, -49.569917853155516, -49.56991067563403], "dir": "SUCCESSFUL_RCTS/PAT0_SIM128_RCT_5_5"}], ["Event 77", [1020, 1100], ["[H]N([H])C(=O)OC(=O)[O-]"], ["[H]N([H])C(=O)OC(=O)[O-]"], {"rxn_free_energy": 0.0003128644008352808, "rxn_barrier": -0.13580544779718737, "ts": ["[C:1](=[O:2])([O-:3])[O:4][C:5]([N:6]([H:7])[H:8])=[O:9]"], "cat": {}, "energies": [-86.86030425510677, -86.86030375652047, -86.86052067709646], "dir": "SUCCESSFUL_RCTS/PAT48_SIM012_RCT_9_9"}], ["Event 78", [1340, 1420], ["[H]OC(=O)[O-]"], ["[H]OC(=O)[O-]"], {"rxn_free_energy": 0.0016589046145741408, "rxn_barrier": 8.903778804478227, "ts": ["[O:1]([H:2])[C:3](=[O:4])[O-:5]"], "cat": {}, "energies": [-54.527987665926716, -54.52798502226666, -54.51379844483219], "dir": "SUCCESSFUL_RCTS/PAT11_SIM111_RCT_12_12"}], ["Event 79", [0, 300], ["O=C=O", "[H]N([H])[H]", "[H]N([H])[H]", "[H]N([H])[H]"], ["[H]OC(=O)N([H])[H]", "[H]N([H])[H]", "[H]N([H])[H]"], {"rxn_free_energy": -9.712546681752894, "rxn_barrier": 1.2723140053362467, "ts": ["[C:13](=[O:14])=[O:15]", "[N:1]([H:2])([H:3])[H:4]", "[N:5]([H:6])([H:7])[H:8]", "[N:9]([H:10])([H:11])[H:12]"], "cat": {}, "energies": [-73.06860482504621, -73.08408291309001, -73.06657724269945], "dir": "SUCCESSFUL_RCTS/PAT5_SIM122_RCT_1_4"}], ["Event 80", [1740, 1820], ["[H]OC(=O)N([H])[H]"], ["[H]OC(=O)N([H])[H]"], {"rxn_free_energy": -0.0022870995506121903, "rxn_barrier": -0.2316667757614355, "ts": ["[N:1]([H:2])([H:3])[C:4]([O:5][H:6])=[O:7]"], "cat": {}, "energies": [-49.570146146902026, -49.57014979166476, -49.57051533521788], "dir": "SUCCESSFUL_RCTS/PAT17_SIM183_RCT_17_17"}], ["Event 81", [940, 1020], ["[H]N([H])C(=O)OC(=O)[O-]"], ["[H]N([H])C(=O)OC(=O)[O-]"], {"rxn_free_energy": -0.001414968327998423, "rxn_barrier": -0.13715326814662912, "ts": ["[N:1]([H:2])([H:3])[C:4]([O:5][C:7](=[O:8])[O-:9])=[O:6]"], "cat": {}, "energies": [-86.86031832579368, -86.86032058071251, -86.86053689569398], "dir": "SUCCESSFUL_RCTS/PAT20_SIM121_RCT_7_7"}], ["Event 82", [700, 780], ["[H]N([H])C(=O)[O-]"], ["[H]N([H])C(=O)[O-]"], {"rxn_free_energy": 0.0004298174019590775, "rxn_barrier": 1.2682848149524077, "ts": ["[C:1](=[O:2])([O-:3])[N:4]([H:5])[H:6]"], "cat": {}, "energies": [-49.013628664361015, -49.01362797939632, -49.01160750300409], "dir": "SUCCESSFUL_RCTS/PAT16_SIM046_RCT_4_4"}], ["Event 83", [0, 60], ["O=C=O", "[H]N([H])[H]"], ["O=C=O", "[H]N([H])[H]"], {"rxn_free_energy": 0.11297839312790402, "rxn_barrier": 0.11551204607917942, "ts": ["[C:1](=[O:2])=[O:3]", "[N:4]([H:5])([H:6])[H:7]"], "cat": {}, "energies": [-49.570094559470654, -49.56991451508341, -49.56991047740877], "dir": "SUCCESSFUL_RCTS/PAT25_SIM007_RCT_1_1"}], ["Event 84", [940, 1020], ["[H]N([H])C(=O)OC(=O)[O-]"], ["[H]N([H])C(=O)OC(=O)[O-]"], {"rxn_free_energy": 0.00029876576994179515, "rxn_barrier": 4.8941883462104, "ts": ["[N:1]([H:2])([H:3])[C:4](=[O:5])[O:6][C:7](=[O:8])[O-:9]"], "cat": {}, "energies": [-86.86031422760838, -86.86031375148991, -86.8525147615561], "dir": "SUCCESSFUL_RCTS/PAT9_SIM119_RCT_8_8"}], ["Event 85", [540, 620], ["[H]N([H])C(=O)OC(=O)[O-]"], ["[H]N([H])C(=O)OC(=O)[O-]"], {"rxn_free_energy": 0.0016299610505163713, "rxn_barrier": 3.2359238847305902, "ts": ["[C:1]([O:2][C:7](=[O:8])[O-:9])(=[O:3])[N:4]([H:5])[H:6]"], "cat": {}, "energies": [-86.85068439563058, -86.85068179809551, -86.84552756947241], "dir": "SUCCESSFUL_RCTS/PAT21_SIM008_RCT_5_5"}], ["Event 86", [220, 300], ["[H][N+]([H])([H])[H]", "[H]N([H])[H]"], ["[H]N([H])[H]", "[H][N+]([H])([H])[H]"], {"rxn_free_energy": 0.000802676844021864, "rxn_barrier": -1.181916600103657, "ts": ["[H+:3]", "[H:1][N:2]([H:4])[H:5]", "[N:6]([H:7])([H:8])[H:9]"], "cat": {}, "energies": [-23.855228563115247, -23.855227283955077, -23.8571120865408], "dir": "SUCCESSFUL_RCTS/PAT7_SIM144_RCT_6_6"}], ["Event 87", [860, 940], ["[H]N([H])C(=O)OC(=O)[O-]"], ["[H]N([H])C(=O)OC(=O)[O-]"], {"rxn_free_energy": -0.0008230692207311848, "rxn_barrier": 4.893858167143881, "ts": ["[C:1](=[O:2])([O:3][C:5](=[O:6])[O-:7])[N:4]([H:8])[H:9]"], "cat": {}, "energies": [-86.86031695470827, -86.8603182663661, -86.85251801483524], "dir": "SUCCESSFUL_RCTS/PAT15_SIM212_RCT_3_3"}], ["Event 88", [220, 860], ["O=C=O", "[H]N([H])[H]"], ["[H]OC(=O)N([H])[H]"], {"rxn_free_energy": -8.418511779080067, "rxn_barrier": 38.81946106903566, "ts": ["[C:1](=[O:2])=[O:3]", "[C:4](=[O:5])([O-:6])[N:7]([H:8])[H:9]", "[H+:10]", "[N:11]([H:12])([H:13])[H:14]"], "cat": {"O=C=O": 1, "[H]N([H])[H]": 1}, "energies": [-99.1444505686234, -99.1578664595101, -99.08258718140607], "dir": "SUCCESSFUL_RCTS/PAT33_SIM091_RCT_1_8"}], ["Event 89", [140, 220], ["O=C=O", "[H]N([H])[H]"], ["O=C=O", "[H]N([H])[H]"], {"rxn_free_energy": -0.10975005128752584, "rxn_barrier": 0.004329621826328208, "ts": ["[C:5](=[O:6])=[O:7]", "[N:1]([H:2])([H:3])[H:4]"], "cat": {}, "energies": [-49.569915807477, -49.57009070712097, -49.56990890771425], "dir": "SUCCESSFUL_RCTS/PAT1_SIM095_RCT_1_1"}], ["Event 90", [300, 380], ["[H]N([H])C(=O)OC(=O)[O-]"], ["[H]N([H])C(=O)OC(=O)[O-]"], {"rxn_free_energy": 0.005327606425390172, "rxn_barrier": -0.1328362501975705, "ts": ["[N:1]([H:2])([H:3])[C:4]([O:5][C:7](=[O:8])[O-:9])=[O:6]"], "cat": {}, "energies": [-86.8603125590964, -86.86030406892755, -86.86052424931971], "dir": "SUCCESSFUL_RCTS/PAT4_SIM126_RCT_7_7"}], ["Event 91", [1020, 1100], ["[H]N([H])[H]", "[H]OC(=O)N([H])[H]"], ["[H]N([H])[H]", "[H]OC(=O)N([H])[H]"], {"rxn_free_energy": 0.001291893795227928, "rxn_barrier": -0.2311971868404022, "ts": ["[H:8][N:9]([H:10])[H:11]", "[N:1]([H:2])([H:3])[C:4](=[O:5])[O:6][H:7]"], "cat": {}, "energies": [-61.31699456682576, -61.31699250804071, -61.31736300679631], "dir": "SUCCESSFUL_RCTS/PAT26_SIM241_RCT_12_12"}], ["Event 92", [220, 300], ["[H]N([H])C(=O)OC(=O)[O-]"], ["[H]N([H])C(=O)OC(=O)[O-]"], {"rxn_free_energy": -0.0016751213488858385, "rxn_barrier": 4.900457203860745, "ts": ["[N:1]([H:2])([H:3])[C:4]([O:5][C:7](=[O:8])[O-:9])=[O:6]"], "cat": {}, "energies": [-86.86031704501309, -86.86031971451642, -86.85250758879717], "dir": "SUCCESSFUL_RCTS/PAT48_SIM194_RCT_3_3"}], ["Event 93", [1260, 1340], ["[H]N([H])C(=O)OC(=O)[O-]"], ["[H]N([H])C(=O)OC(=O)[O-]"], {"rxn_free_energy": 0.003989590670965015, "rxn_barrier": 1.4085205954951567, "ts": ["[C:1](=[O:2])([O-:3])[O:4][C:5](=[O:8])[N:9]([H:6])[H:7]"], "cat": {}, "energies": [-86.85067718494001, -86.85067082705699, -86.84843254133592], "dir": "SUCCESSFUL_RCTS/PAT6_SIM026_RCT_10_10"}], ["Event 94", [620, 700], ["O=C=O", "[H]N([H])[H]"], ["O=C=O", "[H]N([H])[H]"], {"rxn_free_energy": 0.005226386673022049, "rxn_barrier": 0.0030883962044858963, "ts": ["[C:1](=[O:2])=[O:3]", "[N:4]([H:5])([H:6])[H:7]"], "cat": {}, "energies": [-49.56991509895589, -49.56990677009264, -49.56991017723248], "dir": "SUCCESSFUL_RCTS/PAT5_SIM016_RCT_3_3"}], ["Event 95", [460, 540], ["[H]OC(=O)[O-]"], ["[H]OC(=O)[O-]"], {"rxn_free_energy": -0.0003703428510772185, "rxn_barrier": 8.902512589719695, "ts": ["[C:1](=[O:2])([O-:3])[O:4][H:5]"], "cat": {}, "energies": [-54.52798347265916, -54.52798406284415, -54.51379626942711], "dir": "SUCCESSFUL_RCTS/PAT11_SIM214_RCT_6_6"}], ["Event 96", [780, 860], ["[H]N([H])C(=O)[O-]"], ["[H]N([H])C(=O)[O-]"], {"rxn_free_energy": -0.0020512098695987507, "rxn_barrier": 10.012873436731379, "ts": ["[C:1](=[O:2])([O-:3])[N:4]([H:5])[H:6]"], "cat": {}, "energies": [-49.01362302417111, -49.01362629301583, -48.99766633004099], "dir": "SUCCESSFUL_RCTS/PAT8_SIM196_RCT_8_8"}], ["Event 97", [1420, 1500], ["[H]N([H])C(=O)OC(=O)[O-]"], ["[H]N([H])C(=O)OC(=O)[O-]"], {"rxn_free_energy": -0.00525303952044088, "rxn_barrier": -0.13898435584444405, "ts": ["[N:1]([H:2])([H:3])[C:4]([O:5][C:7](=[O:8])[O-:9])=[O:6]"], "cat": {}, "energies": [-86.86029899227127, -86.86030736360897, -86.86052048022566], "dir": "SUCCESSFUL_RCTS/PAT4_SIM171_RCT_8_8"}], ["Event 98", [1420, 1500], ["[H]N([H])C(=O)OC(=O)[O-]"], ["[H]N([H])C(=O)OC(=O)[O-]"], {"rxn_free_energy": 0.0002480157887508909, "rxn_barrier": -0.13591033520373774, "ts": ["[C:1](=[O:2])([O:3][C:5](=[O:8])[O-:9])[N:4]([H:6])[H:7]"], "cat": {}, "energies": [-86.86031971294615, -86.86031931770376, -86.86053630208629], "dir": "SUCCESSFUL_RCTS/PAT35_SIM229_RCT_12_12"}], ["Event 99", [1020, 1100], ["[H]N([H])C(=O)OC(=O)[O-]"], ["[H]N([H])C(=O)OC(=O)[O-]"], {"rxn_free_energy": 0.0011083142489032838, "rxn_barrier": -0.13568374092345337, "ts": ["[N:1]([H:2])([H:3])[C:4]([O:5][C:7](=[O:8])[O-:9])=[O:6]"], "cat": {}, "energies": [-86.86032155417902, -86.86031978794962, -86.86053778221446], "dir": "SUCCESSFUL_RCTS/PAT6_SIM097_RCT_10_10"}], ["Event 100", [780, 860], ["[H][N+]([H])([H])[H]", "[H]N([H])[H]"], ["[H]N([H])[H]", "[H][N+]([H])([H])[H]"], {"rxn_free_energy": -0.01405714198789904, "rxn_barrier": -1.1851601168728003, "ts": ["[H+:8]", "[H:5][N:6]([H:7])[H:9]", "[N:1]([H:2])([H:3])[H:4]"], "cat": {}, "energies": [-23.85521999593629, -23.855242397649093, -23.857108688288157], "dir": "SUCCESSFUL_RCTS/PAT2_SIM196_RCT_7_7"}], ["Event 101", [460, 540], ["[H]N([H])C(=O)OC(=O)[O-]"], ["[H]N([H])C(=O)OC(=O)[O-]"], {"rxn_free_energy": 0.0006685953960875111, "rxn_barrier": -0.13548155713275947, "ts": ["[C:1](=[O:2])([O:3][C:5](=[O:8])[O-:9])[N:4]([H:6])[H:7]"], "cat": {}, "energies": [-86.86030220104173, -86.86030113555616, -86.86051810687347], "dir": "SUCCESSFUL_RCTS/PAT6_SIM134_RCT_6_6"}], ["Event 102", [1180, 1260], ["[H]OC(=O)N([H])[H]"], ["[H]OC(=O)N([H])[H]"], {"rxn_free_energy": -0.0020920042805117377, "rxn_barrier": -0.17436485695421852, "ts": ["[C:1](=[O:2])([O:3][H:5])[N:4]([H:6])[H:7]"], "cat": {}, "energies": [-49.55762287346191, -49.557626207317334, -49.55790074441544], "dir": "SUCCESSFUL_RCTS/PAT19_SIM033_RCT_10_10"}], ["Event 103", [1260, 1340], ["[H]N([H])C(=O)OC(=O)[O-]"], ["[H]N([H])C(=O)OC(=O)[O-]"], {"rxn_free_energy": -0.0007675854354351799, "rxn_barrier": 7.451195604641709, "ts": ["[C:1]([O:2][C:5](=[O:6])[O-:7])(=[O:3])[N:4]([H:8])[H:9]"], "cat": {}, "energies": [-86.86032122349602, -86.86032244673389, -86.84844686495966], "dir": "SUCCESSFUL_RCTS/PAT4_SIM008_RCT_11_11"}], ["Event 104", [460, 540], ["O=C=O", "[H]N([H])C(=O)[O-]"], ["[H]N([H])C(=O)OC(=O)[O-]"], {"rxn_free_energy": 0.24509737755985592, "rxn_barrier": 0.5614558419789832, "ts": ["[C:7](=[O:8])=[O:9]", "[N:1]([H:2])([H:3])[C:4](=[O:5])[O-:6]"], "cat": {}, "energies": [-86.85106794445359, -86.85067735289059, -86.85017319838548], "dir": "SUCCESSFUL_RCTS/PAT24_SIM003_RCT_5_5"}], ["Event 105", [780, 860], ["[H]N([H])C(=O)OC(=O)[O-]"], ["[H]N([H])C(=O)OC(=O)[O-]"], {"rxn_free_energy": -0.0012750011388616117, "rxn_barrier": 0.32662009223191124, "ts": ["[N:1]([H:2])([H:3])[C:4](=[O:5])[O:6][C:7](=[O:8])[O-:9]"], "cat": {}, "energies": [-86.85067607792672, -86.85067810979133, -86.85015557030806], "dir": "SUCCESSFUL_RCTS/PAT4_SIM098_RCT_5_5"}], ["Event 106", [0, 220], ["O=C=O", "[H]N([H])[H]", "[H]N([H])[H]"], ["[H]OC(=O)N([H])[H]", "[H]N([H])[H]"], {"rxn_free_energy": 1.1801232118238978, "rxn_barrier": 23.471965126895924, "ts": ["[H+:7]", "[N:1]([H:2])([H:3])[H:4]", "[N:5]([H:6])([H:8])[C:9](=[O:10])[O-:11]"], "cat": {}, "energies": [-61.318869380265106, -61.31698871481518, -61.28146403698086], "dir": "SUCCESSFUL_RCTS/PAT65_SIM122_RCT_1_3"}], ["Event 107", [780, 860], ["[H]N([H])C(=O)OC(=O)[O-]"], ["[H]N([H])C(=O)OC(=O)[O-]"], {"rxn_free_energy": -0.0012512874423927373, "rxn_barrier": 0.32581771580239777, "ts": ["[N:1]([H:2])([H:3])[C:4](=[O:5])[O:6][C:7](=[O:8])[O-:9]"], "cat": {}, "energies": [-86.85068346890168, -86.85068546297572, -86.85016423996444], "dir": "SUCCESSFUL_RCTS/PAT6_SIM135_RCT_3_3"}], ["Event 108", [860, 940], ["[H]N([H])C(=O)OC(=O)[O-]"], ["[H]N([H])C(=O)OC(=O)[O-]"], {"rxn_free_energy": -0.00082300632663366, "rxn_barrier": 4.8960999761893795, "ts": ["[C:1](=[O:2])([O:3][C:5](=[O:6])[O-:7])[N:4]([H:8])[H:9]"], "cat": {}, "energies": [-86.86031695480825, -86.86031826636585, -86.85251444234825], "dir": "SUCCESSFUL_RCTS/PAT12_SIM212_RCT_3_3"}], ["Event 109", [0, 60], ["O=C=O", "[H]N([H])[H]"], ["O=C=O", "[H]N([H])[H]"], {"rxn_free_energy": -0.009041890182740616, "rxn_barrier": 0.10523646022204598, "ts": ["[C:1](=[O:2])=[O:3]", "[N:4]([H:5])([H:6])[H:7]"], "cat": {}, "energies": [-49.57008104917567, -49.570095458493526, -49.569913342471125], "dir": "SUCCESSFUL_RCTS/PAT25_SIM227_RCT_1_1"}], ["Event 110", [540, 620], ["[H]N([H])C(=O)[O-]", "O=C=O"], ["[H]N([H])C(=O)OC(=O)[O-]"], {"rxn_free_energy": 0.25067874503789306, "rxn_barrier": 0.9688951531749417, "ts": ["[C:1](=[O:2])([O-:3])[N:4]([H:5])[H:6]", "[C:7](=[O:8])=[O:9]"], "cat": {}, "energies": [-86.85107005563704, -86.85067056950703, -86.84952600699795], "dir": "SUCCESSFUL_RCTS/PAT31_SIM122_RCT_6_6"}], ["Event 111", [1260, 1340], ["[H]N([H])C(=O)OC(=O)[O-]"], ["[H]N([H])C(=O)OC(=O)[O-]"], {"rxn_free_energy": 0.00044556114644036886, "rxn_barrier": 0.3267423796521405, "ts": ["[C:1](=[O:2])([O:3][C:5](=[O:8])[O-:9])[N:4]([H:6])[H:7]"], "cat": {}, "energies": [-86.85068426074398, -86.85068355068977, -86.8501635582459], "dir": "SUCCESSFUL_RCTS/PAT3_SIM046_RCT_7_7"}], ["Event 112", [380, 460], ["[H][N+]([H])([H])[H]", "[H]N([H])[H]"], ["[H][N+]([H])([H])[H]", "[H]N([H])[H]"], {"rxn_free_energy": 0.0013589692444861187, "rxn_barrier": -1.1750839219111624, "ts": ["[H+:1]", "[N:2]([H:3])([H:4])[H:5]", "[N:6]([H:7])([H:8])[H:9]"], "cat": {}, "energies": [-23.85524391373229, -23.855241748054606, -23.857116548479713], "dir": "SUCCESSFUL_RCTS/PAT7_SIM055_RCT_5_5"}], ["Event 113", [220, 300], ["O=C=O", "[H]N([H])[H]"], ["O=C=O", "[H]N([H])[H]"], {"rxn_free_energy": 0.008196067660104056, "rxn_barrier": 0.001362578583632093, "ts": ["[C:5](=[O:6])=[O:7]", "[N:1]([H:2])([H:3])[H:4]"], "cat": {}, "energies": [-49.56991995321604, -49.56990689181608, -49.56991778178645], "dir": "SUCCESSFUL_RCTS/PAT65_SIM139_RCT_2_2"}], ["Event 114", [1260, 1340], ["[H]N([H])C(=O)OC(=O)[O-]"], ["[H]N([H])C(=O)OC(=O)[O-]"], {"rxn_free_energy": -0.000560831108469941, "rxn_barrier": -0.13670832647985146, "ts": ["[C:1](=[O:2])([O:3][C:5](=[O:8])[O-:9])[N:4]([H:6])[H:7]"], "cat": {}, "energies": [-86.86031051248925, -86.86031140623973, -86.86052837332255], "dir": "SUCCESSFUL_RCTS/PAT12_SIM229_RCT_10_10"}], ["Event 115", [380, 460], ["[H]N([H])C(=O)OC(=O)[O-]"], ["[H]N([H])C(=O)OC(=O)[O-]"], {"rxn_free_energy": 0.004971274739340061, "rxn_barrier": 7.448157364857042, "ts": ["[C:1]([O:2][C:5](=[O:6])[O-:7])(=[O:3])[N:4]([H:8])[H:9]"], "cat": {}, "energies": [-86.86031574619793, -86.86030782388562, -86.84844622945481], "dir": "SUCCESSFUL_RCTS/PAT27_SIM245_RCT_3_3"}], ["Event 116", [540, 620], ["[H]N([H])[H]", "[H][N+]([H])([H])[H]"], ["[H][N+]([H])([H])[H]", "[H]N([H])[H]"], {"rxn_free_energy": -0.0012671141115779, "rxn_barrier": -1.1757835848066756, "ts": ["[H+:2]", "[N:1]([H:3])([H:4])[H:5]", "[N:6]([H:7])([H:8])[H:9]"], "cat": {}, "energies": [-23.855228269769846, -23.85523028906555, -23.857102019512567], "dir": "SUCCESSFUL_RCTS/PAT2_SIM204_RCT_5_5"}], ["Event 117", [460, 540], ["[H]N([H])C(=O)OC(=O)[O-]"], ["[H]N([H])C(=O)OC(=O)[O-]"], {"rxn_free_energy": 0.0014498156975884485, "rxn_barrier": 4.891870361061008, "ts": ["[N:1]([H:2])([H:3])[C:4]([O:5][C:6](=[O:7])[O-:8])=[O:9]"], "cat": {}, "energies": [-86.86030573734573, -86.86030342689351, -86.85250996527601], "dir": "SUCCESSFUL_RCTS/PAT6_SIM003_RCT_7_7"}], ["Event 118", [780, 860], ["[H]N([H])C(=O)OC(=O)[O-]"], ["[H]N([H])C(=O)OC(=O)[O-]"], {"rxn_free_energy": -0.00364962911554953, "rxn_barrier": 1.4044648346602495, "ts": ["[C:1](=[O:2])([O-:3])[O:6][C:4](=[O:5])[N:7]([H:8])[H:9]"], "cat": {}, "energies": [-86.85066159839276, -86.85066741450697, -86.84842341812166], "dir": "SUCCESSFUL_RCTS/PAT29_SIM139_RCT_9_9"}], ["Event 119", [620, 700], ["O=C=O", "[H]N([H])[H]"], ["O=C=O", "[H]N([H])[H]"], {"rxn_free_energy": 0.005226379338498411, "rxn_barrier": 0.0029568814764424334, "ts": ["[C:1](=[O:2])=[O:3]", "[N:4]([H:5])([H:6])[H:7]"], "cat": {}, "energies": [-49.56991509891962, -49.569906770068066, -49.569910386780435], "dir": "SUCCESSFUL_RCTS/PAT1_SIM016_RCT_3_3"}], ["Event 120", [460, 540], ["[H]N([H])C(=O)[O-]"], ["[H]N([H])C(=O)[O-]"], {"rxn_free_energy": -0.0001217946204970275, "rxn_barrier": 1.2662287261353922, "ts": ["[C:1](=[O:2])([O-:3])[N:4]([H:5])[H:6]"], "cat": {}, "energies": [-49.01362837772765, -49.013628571821734, -49.01161049299063], "dir": "SUCCESSFUL_RCTS/PAT8_SIM046_RCT_3_3"}], ["Event 121", [300, 380], ["O=C=O", "[H]N([H])[H]", "[H]N([H])[H]"], ["O=C=O", "[H]N([H])[H]", "[H]N([H])[H]"], {"rxn_free_energy": 0.0002572583586163973, "rxn_barrier": 0.1527640963459781, "ts": ["[C:1](=[O:2])=[O:3]", "[N:4]([H:5])([H:6])[H:7]", "[N:8]([H:9])([H:10])[H:11]"], "cat": {}, "energies": [-61.31887888818488, -61.31887847821336, -61.31863544058965], "dir": "SUCCESSFUL_RCTS/PAT65_SIM019_RCT_3_3"}], ["Event 122", [300, 780], ["O=C=O", "[H]OC(=O)N([H])[H]", "[H]N([H])C(=O)[O-]"], ["O=C=O", "[H]OC(=O)N([H])[H]", "[H]N([H])C(=O)[O-]"], {"rxn_free_energy": -1.2560992504096091, "rxn_barrier": 0.4324808973803831, "ts": ["[C:14](=[O:15])=[O:16]", "[H:7][O:9][C:8](=[O:10])[N:11]([H:12])[H:13]", "[N:1]([H:2])([H:3])[C:4](=[O:5])[O-:6]"], "cat": {}, "energies": [-136.45598654870278, -136.45798829092618, -136.45529733941234], "dir": "SUCCESSFUL_RCTS/PAT31_SIM023_RCT_2_6"}], ["Event 123", [780, 860], ["[H]N([H])C(=O)OC(=O)[O-]"], ["[H]N([H])C(=O)OC(=O)[O-]"], {"rxn_free_energy": -0.0005254239965714476, "rxn_barrier": 2.2215860063361355, "ts": ["[C:7](=[O:8])=[O:9]", "[N:1]([H:2])([H:3])[C:4](=[O:5])[O-:6]"], "cat": {}, "energies": [-86.85067729073141, -86.85067812805649, -86.84713693155172], "dir": "SUCCESSFUL_RCTS/PAT31_SIM002_RCT_8_8"}], ["Event 124", [60, 140], ["O=C=O", "[H]N([H])[H]"], ["O=C=O", "[H]N([H])[H]"], {"rxn_free_energy": -0.1239209239305008, "rxn_barrier": 0.002124311697878142, "ts": ["[C:5](=[O:6])=[O:7]", "[N:1]([H:2])([H:3])[H:4]"], "cat": {}, "energies": [-49.56991186112149, -49.57010934372146, -49.56990847578039], "dir": "SUCCESSFUL_RCTS/PAT0_SIM119_RCT_1_1"}], ["Event 125", [60, 140], ["O=C=O", "[H]N([H])[H]"], ["O=C=O", "[H]N([H])[H]"], {"rxn_free_energy": -0.13104287037815093, "rxn_barrier": -0.0027396224128726134, "ts": ["[C:5](=[O:6])=[O:7]", "[N:1]([H:2])([H:3])[H:4]"], "cat": {}, "energies": [-49.56990316126405, -49.57011199352522, -49.56990752717531], "dir": "SUCCESSFUL_RCTS/PAT5_SIM096_RCT_1_1"}], ["Event 126", [540, 620], ["[H]N([H])C(=O)[O-]"], ["[H]N([H])C(=O)[O-]"], {"rxn_free_energy": 0.0013480428374232076, "rxn_barrier": 10.017410173827951, "ts": ["[C:1](=[O:2])([O-:3])[N:4]([H:5])[H:6]"], "cat": {}, "energies": [-49.01362239690485, -49.01362024863968, -48.99765847294938], "dir": "SUCCESSFUL_RCTS/PAT8_SIM222_RCT_4_4"}], ["Event 127", [300, 380], ["[H][N+]([H])([H])[H]", "[H]N([H])[H]"], ["[H][N+]([H])([H])[H]", "[H]N([H])[H]"], {"rxn_free_energy": 0.0072272983012058, "rxn_barrier": -1.17338891823815, "ts": ["[H+:1]", "[N:2]([H:3])([H:4])[H:5]", "[N:6]([H:7])([H:8])[H:9]"], "cat": {}, "energies": [-23.855246355145496, -23.855234837593706, -23.85711628870476], "dir": "SUCCESSFUL_RCTS/PAT5_SIM206_RCT_3_3"}], ["Event 128", [0, 60], ["O=C=O", "[H]N([H])[H]"], ["O=C=O", "[H]N([H])[H]"], {"rxn_free_energy": 0.11676524430096932, "rxn_barrier": 0.11677483772858531, "ts": ["[C:1](=[O:2])=[O:3]", "[N:4]([H:5])([H:6])[H:7]"], "cat": {}, "energies": [-49.570094807046104, -49.569908727865126, -49.56990871257687], "dir": "SUCCESSFUL_RCTS/PAT1_SIM054_RCT_1_1"}], ["Event 129", [300, 380], ["[H]N([H])[H]", "[H][N+]([H])([H])[H]"], ["[H][N+]([H])([H])[H]", "[H]N([H])[H]"], {"rxn_free_energy": -0.014320581675708497, "rxn_barrier": -1.1802330602844018, "ts": ["[H+:5]", "[H:6][N:7]([H:8])[H:9]", "[N:1]([H:2])([H:3])[H:4]"], "cat": {}, "energies": [-23.85519347689521, -23.855216298430207, -23.857074317401604], "dir": "SUCCESSFUL_RCTS/PAT5_SIM227_RCT_4_4"}], ["Event 130", [700, 780], ["[H]N([H])C(=O)[O-]"], ["[H]N([H])C(=O)[O-]"], {"rxn_free_energy": -0.0005832994251185824, "rxn_barrier": 10.021418053381062, "ts": ["[C:1](=[O:2])([O-:3])[N:4]([H:5])[H:6]"], "cat": {}, "energies": [-49.01362753258767, -49.01362846214406, -48.99765722160369], "dir": "SUCCESSFUL_RCTS/PAT8_SIM075_RCT_12_12"}], ["Event 131", [1100, 1180], ["[H]N([H])C(=O)[O-]"], ["[H]N([H])C(=O)[O-]"], {"rxn_free_energy": 0.003002255755637677, "rxn_barrier": 10.020312333466865, "ts": ["[C:1](=[O:2])([O-:3])[N:4]([H:5])[H:6]"], "cat": {}, "energies": [-49.01362787029746, -49.01362308584901, -48.997659321408506], "dir": "SUCCESSFUL_RCTS/PAT65_SIM233_RCT_8_8"}], ["Event 132", [1420, 1500], ["[H]N([H])C(=O)OC(=O)[O-]"], ["[H]N([H])C(=O)OC(=O)[O-]"], {"rxn_free_energy": -0.0017166872580532556, "rxn_barrier": -0.1368139659225312, "ts": ["[C:1]([O:2][C:5](=[O:8])[O-:9])(=[O:3])[N:4]([H:6])[H:7]"], "cat": {}, "energies": [-86.86031476540073, -86.86031750114424, -86.86053279458294], "dir": "SUCCESSFUL_RCTS/PAT12_SIM243_RCT_10_10"}], ["Event 133", [380, 460], ["[H]N([H])[H]", "[H][N+]([H])([H])[H]"], ["[H][N+]([H])([H])[H]", "[H]N([H])[H]"], {"rxn_free_energy": 0.002290301197252177, "rxn_barrier": 9.142197090125991, "ts": ["[N:6]([H:7])([H:8])[H:9]", "[N@@+:1]([H:2])([H:3])([H:4])[H:5]"], "cat": {}, "energies": [-23.855251370698348, -23.85524772083341, -23.840682201961105], "dir": "SUCCESSFUL_RCTS/PAT5_SIM023_RCT_4_4"}], ["Event 134", [860, 940], ["[H][N+]([H])([H])[H]", "[H]N([H])[H]"], ["[H]N([H])[H]", "[H][N+]([H])([H])[H]"], {"rxn_free_energy": 0.004093610659743007, "rxn_barrier": -1.1751283033589193, "ts": ["[H+:5]", "[N:1]([H:2])([H:3])[H:4]", "[N:6]([H:7])([H:8])[H:9]"], "cat": {}, "energies": [-23.855247375914423, -23.855240852263286, -23.857120081388913], "dir": "SUCCESSFUL_RCTS/PAT2_SIM220_RCT_12_12"}], ["Event 135", [140, 220], ["[H]N([H])C(=O)OC(=O)[O-]"], ["[H]N([H])C(=O)OC(=O)[O-]"], {"rxn_free_energy": -0.005333006623357179, "rxn_barrier": -0.13944937850061856, "ts": ["[N:1]([H:2])([H:3])[C:4](=[O:5])[O:6][C:7](=[O:8])[O-:9]"], "cat": {}, "energies": [-86.86031092813562, -86.86031942691032, -86.86053315715843], "dir": "SUCCESSFUL_RCTS/PAT28_SIM160_RCT_6_6"}], ["Event 136", [60, 140], ["O=C=O", "[H]N([H])[H]", "[H]N([H])[H]"], ["O=C=O", "[H]N([H])[H]", "[H]N([H])[H]"], {"rxn_free_energy": -0.004810586544477545, "rxn_barrier": 0.14857646998323973, "ts": ["[C:5](=[O:6])=[O:7]", "[N:1]([H:2])([H:3])[H:4]", "[N:8]([H:9])([H:10])[H:11]"], "cat": {}, "energies": [-61.318891100579734, -61.31889876681646, -61.31865432646075], "dir": "SUCCESSFUL_RCTS/PAT58_SIM054_RCT_2_2"}], ["Event 137", [860, 940], ["[H]N([H])C(=O)[O-]"], ["[H]N([H])C(=O)[O-]"], {"rxn_free_energy": 0.0002913332312083483, "rxn_barrier": 10.017131169935436, "ts": ["[N:1]([H:2])([H:3])[C:4](=[O:5])[O-:6]"], "cat": {}, "energies": [-49.01362542784825, -49.0136249635744, -48.99766194851837], "dir": "SUCCESSFUL_RCTS/PAT16_SIM209_RCT_5_5"}], ["Event 138", [380, 460], ["[H]N([H])C(=O)[O-]", "O=C=O"], ["[H]N([H])C(=O)OC(=O)[O-]"], {"rxn_free_energy": -5.7900842510758235, "rxn_barrier": 3.4819896915236295, "ts": ["[C:1](=[O:2])([O:3][C:7](=[O:8])[O-:9])[N:4]([H:5])[H:6]"], "cat": {}, "energies": [-86.85108045913431, -86.86030764091842, -86.845531498107], "dir": "SUCCESSFUL_RCTS/PAT31_SIM125_RCT_4_4"}], ["Event 139", [220, 300], ["O=C=O", "[H]N([H])[H]", "[H]N([H])[H]"], ["O=C=O", "[H]N([H])[H]", "[H]N([H])[H]"], {"rxn_free_energy": 0.0073614822474359805, "rxn_barrier": 0.654075532154201, "ts": ["[C:1](=[O:2])=[O:3]", "[N:4]([H:5])([H:6])[H:7]", "[N:8]([H:9])([H:10])[H:11]"], "cat": {}, "energies": [-61.31888433052014, -61.318872599130415, -61.31784198405781], "dir": "SUCCESSFUL_RCTS/PAT43_SIM186_RCT_3_3"}], ["Event 140", [460, 540], ["O=C=O", "[H]N([H])[H]", "[H]N([H])[H]"], ["O=C=O", "[H]N([H])[H]", "[H]N([H])[H]"], {"rxn_free_energy": 0.0041208861034397375, "rxn_barrier": 0.15940887632876863, "ts": ["[C:1](=[O:2])=[O:3]", "[N:4]([H:5])([H:6])[H:7]", "[N:8]([H:9])([H:10])[H:11]"], "cat": {}, "energies": [-61.31889666230807, -61.3188900951903, -61.31864262547266], "dir": "SUCCESSFUL_RCTS/PAT18_SIM048_RCT_3_3"}], ["Event 141", [1740, 1820], ["[H]N([H])C(=O)OC(=O)[O-]"], ["[H]N([H])C(=O)OC(=O)[O-]"], {"rxn_free_energy": 0.0037076554881472533, "rxn_barrier": 1.4078736062770192, "ts": ["[C:1](=[O:2])([O-:3])[O:9][C:7]([N:4]([H:5])[H:6])=[O:8]"], "cat": {}, "energies": [-86.8506875696793, -86.85068166109322, -86.8484439571288], "dir": "SUCCESSFUL_RCTS/PAT48_SIM094_RCT_22_22"}], ["Event 142", [300, 380], ["[H]N([H])C(=O)OC(=O)[O-]"], ["[H]N([H])C(=O)OC(=O)[O-]"], {"rxn_free_energy": 0.00047586182476356956, "rxn_barrier": 4.895747088742126, "ts": ["[C:1]([O:2][C:5](=[O:8])[O-:9])(=[O:3])[N:4]([H:6])[H:7]"], "cat": {}, "energies": [-86.86032099080037, -86.86032023245846, -86.85251904070812], "dir": "SUCCESSFUL_RCTS/PAT3_SIM021_RCT_5_5"}], ["Event 143", [1820, 1900], ["[H]N([H])C(=O)OC(=O)[O-]"], ["[H]N([H])C(=O)OC(=O)[O-]"], {"rxn_free_energy": -0.004278492964601981, "rxn_barrier": 1.4074191766080426, "ts": ["[C:1]([O:2][C:5](=[O:6])[O-:7])(=[O:3])[N:4]([H:8])[H:9]"], "cat": {}, "energies": [-86.85066843741144, -86.85067525569433, -86.84842554904819], "dir": "SUCCESSFUL_RCTS/PAT4_SIM139_RCT_13_13"}], ["Event 144", [1340, 1420], ["[H]N([H])C(=O)OC(=O)[O-]"], ["[H]N([H])C(=O)OC(=O)[O-]"], {"rxn_free_energy": -0.0005525338405463459, "rxn_barrier": -0.13637565869576565, "ts": ["[N:1]([H:2])([H:3])[C:4]([O:5][C:6](=[O:7])[O-:8])=[O:9]"], "cat": {}, "energies": [-86.860318914435, -86.8603197949628, -86.86053624512297], "dir": "SUCCESSFUL_RCTS/PAT28_SIM145_RCT_13_13"}], ["Event 145", [380, 460], ["O=C=O", "[H]N([H])[H]"], ["O=C=O", "[H]N([H])[H]"], {"rxn_free_energy": 0.0019596401566682716, "rxn_barrier": -0.00046396449620080205, "ts": ["[C:5](=[O:6])=[O:7]", "[N:1]([H:2])([H:3])[H:4]"], "cat": {}, "energies": [-49.569914140252436, -49.569911017334846, -49.56991487963455], "dir": "SUCCESSFUL_RCTS/PAT1_SIM014_RCT_1_1"}], ["Event 146", [0, 60], ["O=C=O", "[H]N([H])[H]"], ["O=C=O", "[H]N([H])[H]"], {"rxn_free_energy": 0.11680510170307959, "rxn_barrier": 0.11727828660060394, "ts": ["[C:1](=[O:2])=[O:3]", "[N:4]([H:5])([H:6])[H:7]"], "cat": {}, "energies": [-49.570094871595614, -49.56990872889717, -49.569907974821255], "dir": "SUCCESSFUL_RCTS/PAT31_SIM054_RCT_1_1"}], ["Event 147", [1500, 1580], ["[H]N([H])C(=O)[O-]"], ["[H]N([H])C(=O)[O-]"], {"rxn_free_energy": 0.0004836727491191937, "rxn_barrier": 10.020922504754076, "ts": ["[C:1](=[O:2])([O-:3])[N:4]([H:5])[H:6]"], "cat": {}, "energies": [-49.013629292021776, -49.013628521232235, -48.997659770752946], "dir": "SUCCESSFUL_RCTS/PAT8_SIM066_RCT_3_3"}], ["Event 148", [1020, 1100], ["[H]N([H])C(=O)OC(=O)[O-]"], ["[H]N([H])C(=O)OC(=O)[O-]"], {"rxn_free_energy": -0.0007714605696921525, "rxn_barrier": 7.451428972151703, "ts": ["[C:1]([O:2][C:7](=[O:8])[O-:9])(=[O:3])[N:4]([H:5])[H:6]"], "cat": {}, "energies": [-86.86031902764918, -86.86032025706254, -86.84844429721419], "dir": "SUCCESSFUL_RCTS/PAT33_SIM054_RCT_12_12"}], ["Event 149", [700, 780], ["[H]N([H])C(=O)[O-]"], ["[H]N([H])C(=O)[O-]"], {"rxn_free_energy": 0.0020220705829974506, "rxn_barrier": 1.2680518579349693, "ts": ["[N:1]([H:2])([H:3])[C:4](=[O:5])[O-:6]"], "cat": {}, "energies": [-49.01362485990464, -49.013621637496804, -49.011604069792185], "dir": "SUCCESSFUL_RCTS/PAT16_SIM140_RCT_5_5"}], ["Event 150", [380, 460], ["[H]OC(=O)N([H])[H]"], ["[H]OC(=O)N([H])[H]"], {"rxn_free_energy": 0.0025334974370809036, "rxn_barrier": -0.17187912429816268, "ts": ["[C:1]([O:2][H:5])(=[O:3])[N:4]([H:6])[H:7]"], "cat": {}, "energies": [-49.55762630662962, -49.55762226920281, -49.55790021627515], "dir": "SUCCESSFUL_RCTS/PAT22_SIM045_RCT_4_4"}], ["Event 151", [1820, 1900], ["[H]N([H])C(=O)OC(=O)[O-]"], ["[H]N([H])C(=O)OC(=O)[O-]"], {"rxn_free_energy": -0.004278490922527922, "rxn_barrier": 1.407368097995606, "ts": ["[C:1]([O:2][C:5](=[O:6])[O-:7])(=[O:3])[N:4]([H:8])[H:9]"], "cat": {}, "energies": [-86.85066843741272, -86.85067525569235, -86.84842563044926], "dir": "SUCCESSFUL_RCTS/PAT6_SIM139_RCT_13_13"}], ["Event 152", [300, 380], ["[H]N([H])C(=O)[O-]"], ["[H]N([H])C(=O)[O-]"], {"rxn_free_energy": 0.0002521286908753453, "rxn_barrier": 10.018806154643707, "ts": ["[N:1]([H:2])([H:3])[C:4](=[O:5])[O-:6]"], "cat": {}, "energies": [-49.01362609700951, -49.01362569521272, -48.99765994839405], "dir": "SUCCESSFUL_RCTS/PAT16_SIM230_RCT_4_4"}], ["Event 153", [1340, 1420], ["[H]N([H])C(=O)OC(=O)[O-]"], ["[H]N([H])C(=O)OC(=O)[O-]"], {"rxn_free_energy": 0.00024705728020775556, "rxn_barrier": -0.1360331896071669, "ts": ["[N:1]([H:2])([H:3])[C:4]([O:5][C:7](=[O:6])[O-:8])=[O:9]"], "cat": {}, "energies": [-86.8603220142939, -86.860321620579, -86.86053879921701], "dir": "SUCCESSFUL_RCTS/PAT15_SIM121_RCT_11_11"}], ["Event 154", [1260, 1340], ["[H]N([H])C(=O)OC(=O)[O-]"], ["[H]N([H])C(=O)OC(=O)[O-]"], {"rxn_free_energy": 0.0004455597999199199, "rxn_barrier": 0.3267422293590567, "ts": ["[C:1](=[O:2])([O:3][C:5](=[O:8])[O-:9])[N:4]([H:6])[H:7]"], "cat": {}, "energies": [-86.85068426074284, -86.85068355069077, -86.85016355848427], "dir": "SUCCESSFUL_RCTS/PAT48_SIM046_RCT_7_7"}], ["Event 155", [620, 700], ["[H]N([H])C(=O)OC(=O)[O-]"], ["[H]N([H])C(=O)OC(=O)[O-]"], {"rxn_free_energy": 0.0059644547215890785, "rxn_barrier": 1.4129679166650078, "ts": ["[C:1](=[O:2])([O-:3])[O:4][C:5]([N:7]([H:6])[H:8])=[O:9]"], "cat": {}, "energies": [-86.85067706124545, -86.85066755618377, -86.84842533031083], "dir": "SUCCESSFUL_RCTS/PAT35_SIM196_RCT_4_4"}], ["Event 156", [540, 620], ["[H]N([H])C(=O)OC(=O)[O-]"], ["[H]N([H])C(=O)OC(=O)[O-]"], {"rxn_free_energy": -0.002707386414594126, "rxn_barrier": 0.325276664865306, "ts": ["[C:1](=[O:2])([O-:3])[O:4][C:5]([N:7]([H:6])[H:8])=[O:9]"], "cat": {}, "energies": [-86.85067274670597, -86.85067706124536, -86.85015437999718], "dir": "SUCCESSFUL_RCTS/PAT6_SIM196_RCT_3_3"}], ["Event 157", [1020, 1100], ["[H]N([H])C(=O)OC(=O)[O-]"], ["[H]N([H])C(=O)OC(=O)[O-]"], {"rxn_free_energy": 0.0008027752225001593, "rxn_barrier": 4.896850595859521, "ts": ["[N:1]([H:2])([H:3])[C:4](=[O:5])[O:6][C:7](=[O:8])[O-:9]"], "cat": {}, "energies": [-86.86032062943625, -86.8603193501193, -86.85251692077532], "dir": "SUCCESSFUL_RCTS/PAT4_SIM235_RCT_10_10"}], ["Event 158", [460, 540], ["[H]N([H])C(=O)OC(=O)[O-]"], ["[H]N([H])C(=O)OC(=O)[O-]"], {"rxn_free_energy": 0.003857150219030274, "rxn_barrier": -0.13405955497429947, "ts": ["[N:1]([H:2])([H:3])[C:4](=[O:5])[O:6][C:7](=[O:8])[O-:9]"], "cat": {}, "energies": [-86.86031926148253, -86.86031311465898, -86.8605329011862], "dir": "SUCCESSFUL_RCTS/PAT20_SIM022_RCT_5_5"}], ["Event 159", [540, 620], ["[H]N([H])C(=O)OC(=O)[O-]"], ["[H]N([H])C(=O)OC(=O)[O-]"], {"rxn_free_energy": -0.002877910049600601, "rxn_barrier": 1.4028947107223926, "ts": ["[C:1]([O:2][C:7](=[O:8])[O-:9])(=[O:3])[N:4]([H:5])[H:6]"], "cat": {}, "energies": [-86.85068343260299, -86.8506880188919, -86.84844775450946], "dir": "SUCCESSFUL_RCTS/PAT21_SIM080_RCT_6_6"}], ["Event 160", [940, 1020], ["[H]N([H])C(=O)OC(=O)[O-]"], ["[H]N([H])C(=O)OC(=O)[O-]"], {"rxn_free_energy": 0.0011587565100435171, "rxn_barrier": 4.897488411153585, "ts": ["[C:1](=[O:2])([O-:3])[O:4][C:5](=[O:6])[N:7]([H:8])[H:9]"], "cat": {}, "energies": [-86.86031987380535, -86.86031802719026, -86.85251514871057], "dir": "SUCCESSFUL_RCTS/PAT3_SIM059_RCT_10_10"}], ["Event 161", [1260, 1340], ["[H]OC(=O)N([H])[H]"], ["[H]OC(=O)N([H])[H]"], {"rxn_free_energy": 0.0017604421502268864, "rxn_barrier": 2.2485170624290656, "ts": ["[H:1][O:2][C:3]([N:5]([H:4])[H:6])=[O:7]"], "cat": {}, "energies": [-49.55762293597086, -49.557620130498776, -49.554039658978674], "dir": "SUCCESSFUL_RCTS/PAT22_SIM052_RCT_4_4"}], ["Event 162", [700, 780], ["[H]N([H])C(=O)OC(=O)[O-]"], ["[H]N([H])C(=O)OC(=O)[O-]"], {"rxn_free_energy": -0.0007386357808246515, "rxn_barrier": -0.136669465052547, "ts": ["[N:1]([H:2])([H:3])[C:4](=[O:5])[O:6][C:7](=[O:8])[O-:9]"], "cat": {}, "energies": [-86.86029795177744, -86.86029912888063, -86.86051575068048], "dir": "SUCCESSFUL_RCTS/PAT24_SIM067_RCT_7_7"}], ["Event 163", [1420, 1500], ["[H]N([H])C(=O)OC(=O)[O-]"], ["[H]N([H])C(=O)OC(=O)[O-]"], {"rxn_free_energy": -0.0011135504478134949, "rxn_barrier": 0.3257396555061975, "ts": ["[N:1]([H:2])([H:3])[C:4]([O:5][C:7](=[O:8])[O-:9])=[O:6]"], "cat": {}, "energies": [-86.85068348403438, -86.85068525860828, -86.85016437949542], "dir": "SUCCESSFUL_RCTS/PAT20_SIM140_RCT_6_6"}], ["Event 164", [780, 860], ["[H]N([H])C(=O)OC(=O)[O-]"], ["[H]N([H])C(=O)OC(=O)[O-]"], {"rxn_free_energy": -0.0026834755108422854, "rxn_barrier": 1.4015369085633589, "ts": ["[C:1]([O:2][C:7](=[O:8])[O-:9])(=[O:3])[N:4]([H:5])[H:6]"], "cat": {}, "energies": [-86.85067846126084, -86.8506827376954, -86.84844494698511], "dir": "SUCCESSFUL_RCTS/PAT35_SIM018_RCT_6_6"}], ["Event 165", [700, 780], ["[H]N([H])[H]", "[H][N+]([H])([H])[H]"], ["[H]N([H])[H]", "[H][N+]([H])([H])[H]"], {"rxn_free_energy": -0.020688672820310967, "rxn_barrier": -1.18684475266161, "ts": ["[H+:6]", "[N:1]([H:2])([H:3])[H:4]", "[N:5]([H:7])([H:8])[H:9]"], "cat": {}, "energies": [-23.855212079734546, -23.855245049573448, -23.857103456752125], "dir": "SUCCESSFUL_RCTS/PAT5_SIM097_RCT_8_8"}], ["Event 166", [860, 940], ["[H]N([H])C(=O)OC(=O)[O-]"], ["[H]N([H])C(=O)OC(=O)[O-]"], {"rxn_free_energy": -0.0011830678386578627, "rxn_barrier": 4.896045543135902, "ts": ["[N:1]([H:2])([H:3])[C:4]([O:5][C:7](=[O:8])[O-:9])=[O:6]"], "cat": {}, "energies": [-86.86032020415246, -86.86032208951052, -86.85251777843794], "dir": "SUCCESSFUL_RCTS/PAT6_SIM097_RCT_9_9"}], ["Event 167", [220, 380], ["O=C=O", "[H]N([H])[H]", "[H]N([H])[H]"], ["O=C=O", "[H]N([H])[H]", "[H]N([H])[H]"], {"rxn_free_energy": 0.0009664353707991964, "rxn_barrier": 0.15159349807586303, "ts": ["[C:1](=[O:2])=[O:3]", "[N:4]([H:5])([H:6])[H:7]", "[N:8]([H:9])([H:10])[H:11]"], "cat": {}, "energies": [-61.31889997290068, -61.318898432771995, -61.31865839079179], "dir": "SUCCESSFUL_RCTS/PAT18_SIM117_RCT_1_3"}], ["Event 168", [540, 620], ["[H]N([H])C(=O)OC(=O)[O-]"], ["[H]N([H])C(=O)OC(=O)[O-]"], {"rxn_free_energy": -0.00037924483598401085, "rxn_barrier": -0.13636736569033725, "ts": ["[C:1]([O:2][C:5](=[O:8])[O-:9])(=[O:3])[N:4]([H:6])[H:7]"], "cat": {}, "energies": [-86.86030769543015, -86.8603082998015, -86.86052501290224], "dir": "SUCCESSFUL_RCTS/PAT6_SIM155_RCT_5_5"}], ["Event 169", [220, 380], ["O=C=O", "[H]N([H])[H]", "[H]N([H])[H]"], ["O=C=O", "[H]N([H])[H]", "[H]N([H])[H]"], {"rxn_free_energy": 0.007210915351874846, "rxn_barrier": 0.153988525230972, "ts": ["[C:5](=[O:6])=[O:7]", "[N:1]([H:2])([H:3])[H:4]", "[N:8]([H:9])([H:10])[H:11]"], "cat": {}, "energies": [-61.318891500844536, -61.31888000940091, -61.31864610197755], "dir": "SUCCESSFUL_RCTS/PAT18_SIM189_RCT_1_2"}], ["Event 170", [220, 300], ["O=C=O", "[H]N([H])[H]"], ["O=C=O", "[H]N([H])[H]"], {"rxn_free_energy": 0.005447898587669471, "rxn_barrier": 0.002285912262894371, "ts": ["[C:1](=[O:2])=[O:3]", "[N:4]([H:5])([H:6])[H:7]"], "cat": {}, "energies": [-49.569919764738415, -49.56991108286982, -49.56991612186776], "dir": "SUCCESSFUL_RCTS/PAT57_SIM031_RCT_1_1"}], ["Event 171", [300, 380], ["[H][N+]([H])([H])[H]", "[H]N([H])[H]"], ["[H]N([H])[H]", "[H][N+]([H])([H])[H]"], {"rxn_free_energy": 0.01942532376717268, "rxn_barrier": -1.1665100653804379, "ts": ["[H+:7]", "[H:5][N:6]([H:8])[H:9]", "[N:1]([H:2])([H:3])[H:4]"], "cat": {}, "energies": [-23.855222802844096, -23.855191846300833, -23.857081774140457], "dir": "SUCCESSFUL_RCTS/PAT2_SIM136_RCT_6_6"}], ["Event 172", [620, 700], ["O=C=O", "[H]N([H])[H]", "[H]N([H])[H]"], ["O=C=O", "[H]N([H])[H]", "[H]N([H])[H]"], {"rxn_free_energy": -0.005071671388726351, "rxn_barrier": 0.14413750519445187, "ts": ["[C:1](=[O:2])=[O:3]", "[N:4]([H:5])([H:6])[H:7]", "[N:8]([H:9])([H:10])[H:11]"], "cat": {}, "energies": [-61.318873681352265, -61.31888176365847, -61.318643981246936], "dir": "SUCCESSFUL_RCTS/PAT25_SIM233_RCT_2_2"}], ["Event 173", [220, 300], ["[H]N([H])C(=O)OC(=O)[O-]"], ["[H]N([H])C(=O)OC(=O)[O-]"], {"rxn_free_energy": -0.0019087806703706606, "rxn_barrier": -0.13767543317135061, "ts": ["[N:1]([H:2])([H:3])[C:4]([O:5][C:7](=[O:8])[O-:9])=[O:6]"], "cat": {}, "energies": [-86.860317740657, -86.860320782524, -86.86053714268881], "dir": "SUCCESSFUL_RCTS/PAT20_SIM178_RCT_2_2"}], ["Event 174", [60, 300], ["O=C=O", "O=C=O", "[H]N([H])[H]", "[H]N([H])[H]"], ["[H]N([H])C(=O)OC(=O)[O-]", "[H][N+]([H])([H])[H]"], {"rxn_free_energy": 7.490124296795547, "rxn_barrier": 18.859730002151103, "ts": ["[C:1](=[O:2])([O-:3])[N:4]([H:5])[H:6]", "[C:8](=[O:9])=[O:10]", "[H:7][N@+:11]([H:12])([H:13])[H:14]", "[N:15]([H:16])([H:17])[H:18]"], "cat": {"[H]N([H])[H]": 1}, "energies": [-110.89523920775737, -110.88330281176118, -110.86518400483061], "dir": "SUCCESSFUL_RCTS/PAT31_SIM021_RCT_1_3"}], ["Event 175", [620, 700], ["[H]N([H])C(=O)OC(=O)[O-]"], ["[H]N([H])C(=O)OC(=O)[O-]"], {"rxn_free_energy": -0.00012396125215552445, "rxn_barrier": 0.3259072665461341, "ts": ["[C:1]([O:2][C:5](=[O:8])[O-:9])(=[O:3])[N:4]([H:6])[H:7]"], "cat": {}, "energies": [-86.8506880187995, -86.85068821634637, -86.8501686471526], "dir": "SUCCESSFUL_RCTS/PAT6_SIM080_RCT_8_8"}], ["Event 176", [620, 700], ["[H]OC(=O)[O-]"], ["[H]OC(=O)[O-]"], {"rxn_free_energy": -0.0011919946138086814, "rxn_barrier": 8.901382993278148, "ts": ["[C:1](=[O:2])([O-:3])[O:4][H:5]"], "cat": {}, "energies": [-54.527983301941646, -54.527985201525574, -54.51379789885468], "dir": "SUCCESSFUL_RCTS/PAT10_SIM001_RCT_9_9"}], ["Event 177", [460, 540], ["[H]N([H])C(=O)OC(=O)[O-]"], ["[H]N([H])C(=O)OC(=O)[O-]"], {"rxn_free_energy": -0.0055143388225939, "rxn_barrier": -0.13753298413100995, "ts": ["[C:1]([O:2][C:5](=[O:8])[O-:9])(=[O:3])[N:4]([H:6])[H:7]"], "cat": {}, "energies": [-86.86030853510259, -86.86031732285153, -86.86052771012507], "dir": "SUCCESSFUL_RCTS/PAT39_SIM035_RCT_4_4"}], ["Event 178", [220, 300], ["[H]N([H])C(=O)OC(=O)[O-]"], ["[H]N([H])C(=O)OC(=O)[O-]"], {"rxn_free_energy": -0.00910437805020537, "rxn_barrier": 7.446222760528328, "ts": ["[C:1](=[O:2])([O:3][C:5](=[O:8])[O-:9])[N:4]([H:6])[H:7]"], "cat": {}, "energies": [-86.86029724694443, -86.86031175584407, -86.84843081322136], "dir": "SUCCESSFUL_RCTS/PAT28_SIM006_RCT_3_3"}], ["Event 179", [1340, 1420], ["[H]OC(=O)[O-]"], ["[H]OC(=O)[O-]"], {"rxn_free_energy": -0.00030037594087808375, "rxn_barrier": 8.901892126459488, "ts": ["[C:1](=[O:2])([O:3][H:5])[O-:4]"], "cat": {}, "energies": [-54.52797808157622, -54.52797856026069, -54.51379186712552], "dir": "SUCCESSFUL_RCTS/PAT11_SIM131_RCT_13_13"}], ["Event 180", [140, 220], ["[H]N([H])C(=O)OC(=O)[O-]"], ["[H]N([H])C(=O)OC(=O)[O-]"], {"rxn_free_energy": -0.005333002441118169, "rxn_barrier": -0.13945049863620235, "ts": ["[N:1]([H:2])([H:3])[C:4](=[O:5])[O:6][C:7](=[O:8])[O-:9]"], "cat": {}, "energies": [-86.86031092814045, -86.86031942690849, -86.86053315894833], "dir": "SUCCESSFUL_RCTS/PAT6_SIM160_RCT_6_6"}], ["Event 181", [940, 1020], ["[H]N([H])C(=O)OC(=O)[O-]"], ["[H]N([H])C(=O)OC(=O)[O-]"], {"rxn_free_energy": 0.003377030295326293, "rxn_barrier": 7.457885421939182, "ts": ["[C:1]([O:2][C:5](=[O:8])[O-:9])(=[O:3])[N:4]([H:6])[H:7]"], "cat": {}, "energies": [-86.8603153897718, -86.86031000807594, -86.84843037022299], "dir": "SUCCESSFUL_RCTS/PAT35_SIM141_RCT_11_11"}], ["Event 182", [1900, 1980], ["[H]N([H])C(=O)OC(=O)[O-]"], ["[H]N([H])C(=O)OC(=O)[O-]"], {"rxn_free_energy": -0.00032457796948486364, "rxn_barrier": 0.3264214852721494, "ts": ["[N:1]([H:2])([H:3])[C:4]([O:5][C:7](=[O:8])[O-:9])=[O:6]"], "cat": {}, "energies": [-86.85066885766352, -86.85066937491678, -86.85014866654846], "dir": "SUCCESSFUL_RCTS/PAT12_SIM192_RCT_12_12"}], ["Event 183", [300, 380], ["[H]N([H])C(=O)OC(=O)[O-]"], ["[H]N([H])C(=O)OC(=O)[O-]"], {"rxn_free_energy": 0.005248534116522919, "rxn_barrier": -0.13407523884320754, "ts": ["[C:1]([O:2][C:5](=[O:8])[O-:9])(=[O:3])[N:4]([H:6])[H:7]"], "cat": {}, "energies": [-86.86031689569514, -86.86030853153733, -86.8605305603929], "dir": "SUCCESSFUL_RCTS/PAT27_SIM054_RCT_6_6"}], ["Event 184", [380, 460], ["[H]N([H])C(=O)[O-]"], ["[H]N([H])C(=O)[O-]"], {"rxn_free_energy": 0.005334985005214769, "rxn_barrier": 1.2686692005626972, "ts": ["[N:1]([H:2])([H:3])[C:4](=[O:5])[O-:6]"], "cat": {}, "energies": [-49.013627754021826, -49.01361925209434, -49.01160598010112], "dir": "SUCCESSFUL_RCTS/PAT8_SIM073_RCT_3_3"}], ["Event 185", [940, 1020], ["[H]N([H])C(=O)OC(=O)[O-]"], ["[H]N([H])C(=O)OC(=O)[O-]"], {"rxn_free_energy": 0.0002987031344475355, "rxn_barrier": -0.135900824426617, "ts": ["[N:1]([H:2])([H:3])[C:4](=[O:5])[O:6][C:7](=[O:8])[O-:9]"], "cat": {}, "energies": [-86.86031422750914, -86.86031375149048, -86.86053080149273], "dir": "SUCCESSFUL_RCTS/PAT15_SIM119_RCT_8_8"}], ["Event 186", [620, 700], ["[H]N([H])C(=O)OC(=O)[O-]"], ["[H]N([H])C(=O)OC(=O)[O-]"], {"rxn_free_energy": 9.197678122168896e-05, "rxn_barrier": 7.452063550357103, "ts": ["[N:1]([H:2])([H:3])[C:4](=[O:5])[O:6][C:7](=[O:8])[O-:9]"], "cat": {}, "energies": [-86.86031776207727, -86.86031761550143, -86.8484420203671], "dir": "SUCCESSFUL_RCTS/PAT15_SIM070_RCT_3_3"}], ["Event 187", [1900, 1980], ["[H]N([H])C(=O)OC(=O)[O-]"], ["[H]N([H])C(=O)OC(=O)[O-]"], {"rxn_free_energy": -0.00226189296870507, "rxn_barrier": 3.2366489809896977, "ts": ["[N:1]([H:2])([H:3])[C:4](=[O:5])[O:6][C:7](=[O:8])[O-:9]"], "cat": {}, "energies": [-86.85066861190533, -86.85067221649841, -86.8455106302208], "dir": "SUCCESSFUL_RCTS/PAT4_SIM023_RCT_8_8"}], ["Event 188", [540, 620], ["[H]N([H])[H]", "[H][N+]([H])([H])[H]"], ["[H]N([H])[H]", "[H][N+]([H])([H])[H]"], {"rxn_free_energy": -0.0004804746092286543, "rxn_barrier": -1.1758115906240194, "ts": ["[H+:8]", "[N:1]([H:2])([H:3])[H:4]", "[N:5]([H:6])([H:7])[H:9]"], "cat": {}, "energies": [-23.85523940475566, -23.85524017044859, -23.857113199128953], "dir": "SUCCESSFUL_RCTS/PAT7_SIM145_RCT_8_8"}], ["Event 189", [220, 300], ["O=C=O", "[H]N([H])[H]"], ["O=C=O", "[H]N([H])[H]"], {"rxn_free_energy": -0.11174469476492899, "rxn_barrier": 0.006382215843150938, "ts": ["[C:1](=[O:2])=[O:3]", "[N:4]([H:5])([H:6])[H:7]"], "cat": {}, "energies": [-49.569913981645925, -49.5700920599894, -49.56990381083265], "dir": "SUCCESSFUL_RCTS/PAT0_SIM149_RCT_2_2"}], ["Event 190", [380, 540], ["[H]OC(=O)N([H])[H]", "[H]N([H])[H]", "[H]N([H])[H]", "[H]O[H]"], ["[H]OC(=O)N([H])[H]", "[H]N([H])[H]", "[H]O[H]", "[H]N([H])[H]"], {"rxn_free_energy": 1.8311717631999616, "rxn_barrier": 39.11879698587618, "ts": ["[C:5]([O:6][H:16])(=[O:7])[N:8]([H:10])[H:11]", "[H:14][N:15]([H:17])[H:18]", "[N@@+:1]([H:2])([H:3])([H:4])[H:9]", "[O-:12][H:13]"], "cat": {}, "energies": [-90.33582237912724, -90.33290419106567, -90.27348196484097], "dir": "SUCCESSFUL_RCTS/PAT65_SIM139_RCT_5_7"}], ["Event 191", [1660, 1740], ["[H]N([H])C(=O)OC(=O)[O-]"], ["[H]N([H])C(=O)OC(=O)[O-]"], {"rxn_free_energy": -0.001139100084786378, "rxn_barrier": -0.13719571465341807, "ts": ["[C:1](=[O:2])([O-:3])[O:4][C:5]([N:7]([H:6])[H:8])=[O:9]"], "cat": {}, "energies": [-86.86031898933575, -86.86032080462601, -86.86053762687956], "dir": "SUCCESSFUL_RCTS/PAT6_SIM072_RCT_5_5"}], ["Event 192", [1020, 1100], ["[H]N([H])C(=O)OC(=O)[O-]"], ["[H]N([H])C(=O)OC(=O)[O-]"], {"rxn_free_energy": -0.002684652102194022, "rxn_barrier": -0.1370770808514559, "ts": ["[N:1]([H:2])([H:3])[C:4]([O:5][C:7](=[O:6])[O-:8])=[O:9]"], "cat": {}, "energies": [-86.86030598171445, -86.86031026002404, -86.86052443020131], "dir": "SUCCESSFUL_RCTS/PAT27_SIM061_RCT_10_10"}], ["Event 193", [380, 460], ["[H]N([H])C(=O)[O-]", "O=C=O"], ["[H]N([H])C(=O)OC(=O)[O-]"], {"rxn_free_energy": -5.790083736259144, "rxn_barrier": 3.483118126649254, "ts": ["[C:1](=[O:2])([O:3][C:7](=[O:8])[O-:9])[N:4]([H:5])[H:6]"], "cat": {}, "energies": [-86.85108045995433, -86.86030764091802, -86.84552970063262], "dir": "SUCCESSFUL_RCTS/PAT48_SIM125_RCT_4_4"}], ["Event 194", [380, 460], ["[H]N([H])C(=O)OC(=O)[O-]"], ["[H]N([H])C(=O)OC(=O)[O-]"], {"rxn_free_energy": -0.0013420484850787775, "rxn_barrier": 7.445886634442779, "ts": ["[N:1]([H:2])([H:3])[C:4](=[O:5])[O:6][C:7](=[O:8])[O-:9]"], "cat": {}, "energies": [-86.86029327778681, -86.86029541649927, -86.84842737972028], "dir": "SUCCESSFUL_RCTS/PAT6_SIM247_RCT_5_5"}], ["Event 195", [220, 300], ["[H][N+]([H])([H])[H]", "[H]N([H])[H]"], ["[H]N([H])[H]", "[H][N+]([H])([H])[H]"], {"rxn_free_energy": 0.02378572558851713, "rxn_barrier": -1.1455625197301804, "ts": ["[H+:3]", "[H:1][N:2]([H:4])[H:5]", "[N:6]([H:7])([H:8])[H:9]"], "cat": {}, "energies": [-23.855240107413664, -23.8552022020561, -23.857065696326753], "dir": "SUCCESSFUL_RCTS/PAT2_SIM247_RCT_3_3"}], ["Event 196", [300, 380], ["[H][N+]([H])([H])[H]", "[H]N([H])[H]"], ["[H]N([H])[H]", "[H][N+]([H])([H])[H]"], {"rxn_free_energy": 0.0194259450904983, "rxn_barrier": -1.1665142594126487, "ts": ["[H+:7]", "[H:5][N:6]([H:8])[H:9]", "[N:1]([H:2])([H:3])[H:4]"], "cat": {}, "energies": [-23.85522280334718, -23.855191845813764, -23.857081781327224], "dir": "SUCCESSFUL_RCTS/PAT5_SIM136_RCT_6_6"}], ["Event 197", [380, 460], ["[H]N([H])C(=O)OC(=O)[O-]"], ["[H]N([H])C(=O)OC(=O)[O-]"], {"rxn_free_energy": -0.0013421078746561933, "rxn_barrier": 7.446048088914785, "ts": ["[N:1]([H:2])([H:3])[C:4](=[O:5])[O:6][C:7](=[O:8])[O-:9]"], "cat": {}, "energies": [-86.86029327769009, -86.8602954164972, -86.84842712232683], "dir": "SUCCESSFUL_RCTS/PAT3_SIM247_RCT_5_5"}], ["Event 198", [380, 460], ["[H]N([H])[H]", "[H][N+]([H])([H])[H]"], ["[H][N+]([H])([H])[H]", "[H]N([H])[H]"], {"rxn_free_energy": 0.00228810444500132, "rxn_barrier": 9.263537591262356, "ts": ["[N:6]([H:7])([H:8])[H:9]", "[N@@+:1]([H:2])([H:3])([H:4])[H:5]"], "cat": {}, "energies": [-23.85525137049851, -23.855247724134358, -23.840488831369196], "dir": "SUCCESSFUL_RCTS/PAT2_SIM023_RCT_4_4"}], ["Event 199", [1740, 1820], ["[H]N([H])C(=O)OC(=O)[O-]"], ["[H]N([H])C(=O)OC(=O)[O-]"], {"rxn_free_energy": 0.0014292984534008753, "rxn_barrier": 1.4076213092577117, "ts": ["[C:1](=[O:2])([O:3][C:5](=[O:6])[O-:7])[N:4]([H:8])[H:9]"], "cat": {}, "energies": [-86.85068706302984, -86.85068478527427, -86.84844385254438], "dir": "SUCCESSFUL_RCTS/PAT6_SIM226_RCT_15_15"}], ["Event 200", [220, 300], ["O=C=O", "[H]N([H])[H]", "[H]N([H])[H]"], ["[H]OC(=O)N([H])[H]", "[H]N([H])[H]"], {"rxn_free_energy": -6.970923329157974, "rxn_barrier": 23.479966088576184, "ts": ["[C:1](=[O:2])([O-:3])[N:4]([H:5])[H:6]", "[H+:7]", "[N:8]([H:9])([H:10])[H:11]"], "cat": {}, "energies": [-61.31889458849459, -61.33000357654589, -61.281476494734754], "dir": "SUCCESSFUL_RCTS/PAT43_SIM241_RCT_3_3"}], ["Event 201", [140, 540], ["O=C=O", "[H]N([H])[H]", "[H]N([H])[H]"], ["O=C=O", "[H]N([H])[H]", "[H]N([H])[H]"], {"rxn_free_energy": -0.01161022754787966, "rxn_barrier": 0.8270455841171231, "ts": ["[C:1](=[O:2])=[O:3]", "[N:4]([H:5])([H:6])[H:7]", "[N:8]([H:9])([H:10])[H:11]"], "cat": {}, "energies": [-61.31887184064791, -61.31889034291411, -61.317553846018214], "dir": "SUCCESSFUL_RCTS/PAT18_SIM035_RCT_1_3"}], ["Event 202", [700, 780], ["[H]N([H])C(=O)OC(=O)[O-]"], ["[H]N([H])C(=O)OC(=O)[O-]"], {"rxn_free_energy": 0.002675934211601188, "rxn_barrier": -0.1346290263388786, "ts": ["[C:1]([O:2][C:5](=[O:6])[O-:7])(=[O:3])[N:4]([H:8])[H:9]"], "cat": {}, "energies": [-86.8603000794341, -86.8602958150175, -86.86051462665752], "dir": "SUCCESSFUL_RCTS/PAT28_SIM245_RCT_7_7"}], ["Event 203", [220, 300], ["O=C=O", "[H]N([H])[H]", "[H]N([H])[H]"], ["O=C=O", "[H]N([H])[H]", "[H]N([H])[H]"], {"rxn_free_energy": -0.002098074131633524, "rxn_barrier": 0.83283038057841, "ts": ["[C:9](=[O:10])=[O:11]", "[N:1]([H:2])([H:3])[H:4]", "[N:5]([H:6])([H:7])[H:8]"], "cat": {}, "energies": [-61.318888412015475, -61.31889175554392, -61.31756119863071], "dir": "SUCCESSFUL_RCTS/PAT43_SIM238_RCT_3_3"}], ["Event 204", [60, 140], ["O=C=O", "[H]N([H])[H]"], ["O=C=O", "[H]N([H])[H]"], {"rxn_free_energy": -0.003876012500412586, "rxn_barrier": -0.002200843769166447, "ts": ["[C:1](=[O:2])=[O:3]", "[N:4]([H:5])([H:6])[H:7]"], "cat": {}, "energies": [-49.56990817887459, -49.56991435575741, -49.56991168617857], "dir": "SUCCESSFUL_RCTS/PAT1_SIM120_RCT_1_1"}], ["Event 205", [380, 460], ["[H]N([H])C(=O)OC(=O)[O-]"], ["[H]N([H])C(=O)OC(=O)[O-]"], {"rxn_free_energy": -0.0007986628777103278, "rxn_barrier": 1.4072059476311312, "ts": ["[N:1]([H:2])([H:3])[C:4]([O:5][C:7](=[O:8])[O-:9])=[O:6]"], "cat": {}, "energies": [-86.85068606897559, -86.85068734173903, -86.84844352041785], "dir": "SUCCESSFUL_RCTS/PAT35_SIM151_RCT_4_4"}], ["Event 206", [1820, 1900], ["[H]N([H])C(=O)OC(=O)[O-]"], ["[H]N([H])C(=O)OC(=O)[O-]"], {"rxn_free_energy": 0.001622994314226034, "rxn_barrier": 0.32753223501093326, "ts": ["[C:1]([O:2][C:7](=[O:8])[O-:9])(=[O:3])[N:4]([H:5])[H:6]"], "cat": {}, "energies": [-86.85067573234558, -86.85067314591282, -86.85015377111988], "dir": "SUCCESSFUL_RCTS/PAT21_SIM193_RCT_19_19"}], ["Event 207", [1580, 1660], ["[H]N([H])C(=O)OC(=O)[O-]"], ["[H]N([H])C(=O)OC(=O)[O-]"], {"rxn_free_energy": -0.002773196504700522, "rxn_barrier": 4.894270492777047, "ts": ["[N:1]([H:2])([H:3])[C:4]([O:5][C:7](=[O:8])[O-:9])=[O:6]"], "cat": {}, "energies": [-86.86030192188566, -86.8603063413012, -86.85250232492314], "dir": "SUCCESSFUL_RCTS/PAT4_SIM016_RCT_18_18"}], ["Event 208", [1340, 1420], ["[H]N([H])C(=O)OC(=O)[O-]"], ["[H]N([H])C(=O)OC(=O)[O-]"], {"rxn_free_energy": -0.0005525324405217731, "rxn_barrier": -0.13637662902872016, "ts": ["[N:1]([H:2])([H:3])[C:4]([O:5][C:6](=[O:7])[O-:8])=[O:9]"], "cat": {}, "energies": [-86.86031891443538, -86.86031979496096, -86.8605362466697], "dir": "SUCCESSFUL_RCTS/PAT39_SIM145_RCT_13_13"}], ["Event 209", [1020, 1420], ["O=C=O", "[H]N([H])C(=O)OC(=O)[O-]"], ["[H]N([H])C(=O)OC(=O)[O-]", "O=C=O"], {"rxn_free_energy": 5.449242317557309, "rxn_barrier": 5.65721779937874, "ts": ["[C:10](=[O:11])=[O:12]", "[N:1]([H:2])([H:3])[C:4](=[O:5])[O-:9]", "[O:6]=[C:7]=[O:8]"], "cat": {}, "energies": [-124.6921097639981, -124.6834257540132, -124.68309432056695], "dir": "SUCCESSFUL_RCTS/PAT35_SIM061_RCT_10_13"}], ["Event 210", [1660, 1740], ["O=C=O", "[H]N([H])[H]", "[H]N([H])[H]"], ["O=C=O", "[H]N([H])[H]", "[H]N([H])[H]"], {"rxn_free_energy": 0.006233329917857909, "rxn_barrier": 0.154907621321208, "ts": ["[C:5](=[O:6])=[O:7]", "[N:1]([H:2])([H:3])[H:4]", "[N:8]([H:9])([H:10])[H:11]"], "cat": {}, "energies": [-61.318896537470856, -61.31888660392485, -61.31864967391591], "dir": "SUCCESSFUL_RCTS/PAT43_SIM211_RCT_11_11"}], ["Event 211", [460, 540], ["O=C=O", "[H]N([H])[H]", "[H]N([H])[H]"], ["[H]N([H])[H]", "[H]OC(=O)N([H])[H]"], {"rxn_free_energy": 1.1981972684123414, "rxn_barrier": 23.475551979734487, "ts": ["[H+:4]", "[N:1]([H:2])([H:3])[C:5](=[O:6])[O-:7]", "[N:8]([H:9])([H:10])[H:11]"], "cat": {}, "energies": [-61.318879345822765, -61.31696987723311, -61.2814682864657], "dir": "SUCCESSFUL_RCTS/PAT57_SIM021_RCT_6_6"}], ["Event 212", [1900, 1980], ["[H]N([H])C(=O)OC(=O)[O-]"], ["[H]N([H])C(=O)OC(=O)[O-]"], {"rxn_free_energy": -0.0009764460859940415, "rxn_barrier": 7.4521346508368795, "ts": ["[C:1](=[O:2])([O:3][C:5](=[O:6])[O-:7])[N:4]([H:8])[H:9]"], "cat": {}, "energies": [-86.86031738827084, -86.86031894435278, -86.84844153325368], "dir": "SUCCESSFUL_RCTS/PAT59_SIM243_RCT_19_19"}], ["Event 213", [1900, 1980], ["[H]N([H])C(=O)OC(=O)[O-]"], ["[H]N([H])C(=O)OC(=O)[O-]"], {"rxn_free_energy": -0.000976445675795759, "rxn_barrier": 7.452025952732872, "ts": ["[C:1](=[O:2])([O:3][C:5](=[O:6])[O-:7])[N:4]([H:8])[H:9]"], "cat": {}, "energies": [-86.86031738827096, -86.86031894435224, -86.84844170647703], "dir": "SUCCESSFUL_RCTS/PAT4_SIM243_RCT_19_19"}], ["Event 214", [940, 1020], ["[H]N([H])C(=O)OC(=O)[O-]"], ["[H]N([H])C(=O)OC(=O)[O-]"], {"rxn_free_energy": -0.0014149684617587328, "rxn_barrier": -0.1371533490270296, "ts": ["[N:1]([H:2])([H:3])[C:4]([O:5][C:7](=[O:8])[O-:9])=[O:6]"], "cat": {}, "energies": [-86.8603183257928, -86.86032058071184, -86.860536895822], "dir": "SUCCESSFUL_RCTS/PAT29_SIM121_RCT_7_7"}], ["Event 215", [380, 460], ["O=C=O", "[H]N([H])[H]", "[H]N([H])[H]"], ["O=C=O", "[H]N([H])[H]", "[H]N([H])[H]"], {"rxn_free_energy": -0.0016926330925512688, "rxn_barrier": 0.15554700544535432, "ts": ["[C:1](=[O:2])=[O:3]", "[N:4]([H:5])([H:6])[H:7]", "[N:8]([H:9])([H:10])[H:11]"], "cat": {}, "energies": [-61.318896289434285, -61.318898986844644, -61.318648406945364], "dir": "SUCCESSFUL_RCTS/PAT43_SIM196_RCT_2_2"}], ["Event 216", [380, 460], ["[H]N([H])[H]", "[H][N+]([H])([H])[H]"], ["[H][N+]([H])([H])[H]", "[H]N([H])[H]"], {"rxn_free_energy": 0.004884215954628324, "rxn_barrier": -1.1695952100100189, "ts": ["[H+:5]", "[N:1]([H:2])([H:3])[H:4]", "[N:6]([H:7])([H:8])[H:9]"], "cat": {}, "energies": [-23.855174753277456, -23.855166969703586, -23.85703864111546], "dir": "SUCCESSFUL_RCTS/PAT7_SIM083_RCT_3_3"}], ["Event 217", [60, 140], ["O=C=O", "[H]N([H])[H]"], ["O=C=O", "[H]N([H])[H]"], {"rxn_free_energy": -0.010927976503832974, "rxn_barrier": -0.005915296933948867, "ts": ["[C:1](=[O:2])=[O:3]", "[N:4]([H:5])([H:6])[H:7]"], "cat": {}, "energies": [-49.569901279065206, -49.569918694083945, -49.56991070578816], "dir": "SUCCESSFUL_RCTS/PAT1_SIM004_RCT_1_1"}], ["Event 218", [380, 460], ["[H]N([H])C(=O)OC(=O)[O-]"], ["[H]N([H])C(=O)OC(=O)[O-]"], {"rxn_free_energy": -0.0037212920752623265, "rxn_barrier": 7.451038298389008, "ts": ["[C:1]([O:2][C:7](=[O:8])[O-:9])(=[O:3])[N:4]([H:5])[H:6]"], "cat": {}, "energies": [-86.86030373337168, -86.86030966368926, -86.84842962552138], "dir": "SUCCESSFUL_RCTS/PAT29_SIM126_RCT_10_10"}], ["Event 219", [620, 700], ["[H]N([H])C(=O)OC(=O)[O-]"], ["[H]N([H])C(=O)OC(=O)[O-]"], {"rxn_free_energy": 0.005964444939251777, "rxn_barrier": 1.412878808346871, "ts": ["[C:1](=[O:2])([O-:3])[O:4][C:5]([N:7]([H:6])[H:8])=[O:9]"], "cat": {}, "energies": [-86.85067706123486, -86.85066755618877, -86.84842547230485], "dir": "SUCCESSFUL_RCTS/PAT6_SIM196_RCT_4_4"}], ["Event 220", [460, 540], ["[H]N([H])C(=O)[O-]"], ["[H]N([H])C(=O)[O-]"], {"rxn_free_energy": 0.000523641823253179, "rxn_barrier": 10.018223836292496, "ts": ["[C:1](=[O:2])([O-:3])[N:4]([H:5])[H:6]"], "cat": {}, "energies": [-49.01362605133166, -49.01362521684669, -48.997660830709144], "dir": "SUCCESSFUL_RCTS/PAT16_SIM119_RCT_5_5"}], ["Event 221", [700, 780], ["[H]OC(=O)[O-]"], ["[H]OC(=O)[O-]"], {"rxn_free_energy": 0.0021884633028244594, "rxn_barrier": 8.90433467205372, "ts": ["[C:1](=[O:2])([O-:3])[O:4][H:5]"], "cat": {}, "energies": [-54.52798717396149, -54.527983686387245, -54.51379706702646], "dir": "SUCCESSFUL_RCTS/PAT14_SIM020_RCT_6_6"}], ["Event 222", [300, 460], ["O=C=O", "[H]N([H])[H]", "[H]N([H])[H]"], ["[H]OC(=O)N([H])[H]", "[H]N([H])[H]"], {"rxn_free_energy": 1.1934684988401911, "rxn_barrier": 23.48339903731985, "ts": ["[H+:6]", "[N:1]([H:2])([H:3])[H:4]", "[N:5]([H:7])([H:8])[C:9](=[O:10])[O-:11]"], "cat": {}, "energies": [-61.31889653946499, -61.31699460672707, -61.28147297489666], "dir": "SUCCESSFUL_RCTS/PAT65_SIM010_RCT_2_3"}], ["Event 223", [1500, 1580], ["[H]N([H])C(=O)OC(=O)[O-]"], ["[H]N([H])C(=O)OC(=O)[O-]"], {"rxn_free_energy": 0.007178941510426939, "rxn_barrier": -0.13099840450980424, "ts": ["[C:1](=[O:2])([O-:3])[O:4][C:5]([N:6]([H:7])[H:8])=[O:9]"], "cat": {}, "energies": [-86.86031514008984, -86.8603036996003, -86.8605239014894], "dir": "SUCCESSFUL_RCTS/PAT27_SIM217_RCT_10_10"}], ["Event 224", [1420, 1500], ["[H]N([H])C(=O)OC(=O)[O-]"], ["[H]N([H])C(=O)OC(=O)[O-]"], {"rxn_free_energy": 0.0002480155925691037, "rxn_barrier": -0.13591052013182428, "ts": ["[C:1](=[O:2])([O:3][C:5](=[O:8])[O-:9])[N:4]([H:6])[H:7]"], "cat": {}, "energies": [-86.86031971294597, -86.86031931770388, -86.86053630238081], "dir": "SUCCESSFUL_RCTS/PAT59_SIM229_RCT_12_12"}], ["Event 225", [300, 380], ["[H]N([H])C(=O)OC(=O)[O-]"], ["[H]N([H])C(=O)OC(=O)[O-]"], {"rxn_free_energy": 0.0010078147244629606, "rxn_barrier": 4.895441821213481, "ts": ["[N:1]([H:2])([H:3])[C:4]([O:5][C:7](=[O:8])[O-:9])=[O:6]"], "cat": {}, "energies": [-86.86032078252481, -86.86031917645325, -86.85251931891234], "dir": "SUCCESSFUL_RCTS/PAT12_SIM178_RCT_4_4"}], ["Event 226", [1100, 1180], ["[H]N([H])C(=O)OC(=O)[O-]"], ["[H]N([H])C(=O)OC(=O)[O-]"], {"rxn_free_energy": -0.0020543080169699267, "rxn_barrier": -0.13787202891109887, "ts": ["[N:1]([H:2])([H:3])[C:4]([O:5][C:6](=[O:7])[O-:8])=[O:9]"], "cat": {}, "energies": [-86.86031324620467, -86.86031651998665, -86.86053296153497], "dir": "SUCCESSFUL_RCTS/PAT4_SIM033_RCT_9_9"}], ["Event 227", [780, 860], ["[H]N([H])C(=O)OC(=O)[O-]"], ["[H]N([H])C(=O)OC(=O)[O-]"], {"rxn_free_energy": 0.0017272363451177881, "rxn_barrier": -0.13493610835287323, "ts": ["[C:1]([O:2][C:5](=[O:8])[O-:9])(=[O:3])[N:4]([H:6])[H:7]"], "cat": {}, "energies": [-86.86031824837704, -86.86031549582232, -86.86053328497185], "dir": "SUCCESSFUL_RCTS/PAT3_SIM141_RCT_8_8"}], ["Event 228", [1180, 1260], ["[H][N+]([H])([H])[H]", "[H]N([H])[H]"], ["[H]N([H])[H]", "[H][N+]([H])([H])[H]"], {"rxn_free_energy": 0.0011072499203499681, "rxn_barrier": -1.1603092714205818, "ts": ["[H+:5]", "[H:1][N:2]([H:3])[H:4]", "[N:6]([H:7])([H:8])[H:9]"], "cat": {}, "energies": [-23.855236919842213, -23.855235155308943, -23.857086009442455], "dir": "SUCCESSFUL_RCTS/PAT7_SIM168_RCT_5_5"}], ["Event 229", [1580, 1660], ["[H]N([H])C(=O)OC(=O)[O-]"], ["[H]N([H])C(=O)OC(=O)[O-]"], {"rxn_free_energy": -0.0014564380724206673, "rxn_barrier": 7.444351068791731, "ts": ["[C:1]([O:2][C:5](=[O:8])[O-:9])(=[O:3])[N:4]([H:6])[H:7]"], "cat": {}, "energies": [-86.86029594828229, -86.86029826928804, -86.84843249732063], "dir": "SUCCESSFUL_RCTS/PAT39_SIM155_RCT_9_9"}], ["Event 230", [460, 540], ["O=C=O", "[H]N([H])[H]", "[H]N([H])[H]"], ["O=C=O", "[H]N([H])[H]", "[H]N([H])[H]"], {"rxn_free_energy": 0.006366006915982638, "rxn_barrier": 0.15739212507671374, "ts": ["[C:5](=[O:6])=[O:7]", "[N:1]([H:2])([H:3])[H:4]", "[N:8]([H:9])([H:10])[H:11]"], "cat": {}, "energies": [-61.31890018325669, -61.31889003827425, -61.31864936035213], "dir": "SUCCESSFUL_RCTS/PAT57_SIM245_RCT_4_4"}], ["Event 231", [220, 300], ["O=C=O", "[H]N([H])[H]"], ["O=C=O", "[H]N([H])[H]"], {"rxn_free_energy": -0.12398930000704572, "rxn_barrier": 0.0018916825492516056, "ts": ["[C:1](=[O:2])=[O:3]", "[N:4]([H:5])([H:6])[H:7]"], "cat": {}, "energies": [-49.56989989097074, -49.57009748253605, -49.569896876351606], "dir": "SUCCESSFUL_RCTS/PAT1_SIM164_RCT_1_1"}], ["Event 232", [540, 620], ["[H]N([H])C(=O)OC(=O)[O-]"], ["[H]N([H])C(=O)OC(=O)[O-]"], {"rxn_free_energy": -0.00047556531382683437, "rxn_barrier": -0.13584218350565333, "ts": ["[C:1]([O:2][C:5](=[O:6])[O-:7])(=[O:3])[N:4]([H:8])[H:9]"], "cat": {}, "energies": [-86.8602979527133, -86.86029871058268, -86.86051443324567], "dir": "SUCCESSFUL_RCTS/PAT15_SIM245_RCT_5_5"}], ["Event 233", [300, 380], ["O=C=O", "[H]N([H])[H]"], ["O=C=O", "[H]N([H])[H]"], {"rxn_free_energy": -0.10192423984640522, "rxn_barrier": 0.00591051636278089, "ts": ["[C:1](=[O:2])=[O:3]", "[N:4]([H:5])([H:6])[H:7]"], "cat": {}, "energies": [-49.5699154652509, -49.570077893541836, -49.56990604614635], "dir": "SUCCESSFUL_RCTS/PAT1_SIM062_RCT_3_3"}], ["Event 234", [620, 700], ["[H]N([H])C(=O)OC(=O)[O-]"], ["[H]N([H])C(=O)OC(=O)[O-]"], {"rxn_free_energy": 9.197778888268715e-05, "rxn_barrier": 7.451675388996467, "ts": ["[N:1]([H:2])([H:3])[C:4](=[O:5])[O:6][C:7](=[O:8])[O-:9]"], "cat": {}, "energies": [-86.86031776207835, -86.8603176155009, -86.84844263894907], "dir": "SUCCESSFUL_RCTS/PAT9_SIM070_RCT_3_3"}], ["Event 235", [0, 60], ["O=C=O", "[H]N([H])[H]"], ["O=C=O", "[H]N([H])[H]"], {"rxn_free_energy": -0.006654041800764589, "rxn_barrier": -0.0043785934240762785, "ts": ["[C:1](=[O:2])=[O:3]", "[N:4]([H:5])([H:6])[H:7]"], "cat": {}, "energies": [-49.56990739107476, -49.56991799507474, -49.56991436887952], "dir": "SUCCESSFUL_RCTS/PAT1_SIM106_RCT_1_1"}], ["Event 236", [0, 620], ["O=C=O", "[H]N([H])[H]", "[H]N([H])[H]", "[H]N([H])[H]"], ["[H]N([H])[H]", "[H]N([H])[H]", "[H]OC(=O)N([H])[H]"], {"rxn_free_energy": -9.871343375217746, "rxn_barrier": 11.670661686447163, "ts": ["[C:16](=[O:17])=[O:18]", "[H:3][N@+:8]([H:9])([H:10])[H:11]", "[N:12]([H:13])([H:14])[H:15]", "[N:1]([H:2])([H:4])[C:5](=[O:6])[O-:7]"], "cat": {"O=C=O": 1}, "energies": [-110.89524250054225, -110.91097364983591, -110.8766439254176], "dir": "SUCCESSFUL_RCTS/PAT5_SIM156_RCT_1_8"}], ["Event 237", [380, 460], ["[H]N([H])C(=O)OC(=O)[O-]"], ["[H]N([H])C(=O)OC(=O)[O-]"], {"rxn_free_energy": -0.005833989365466991, "rxn_barrier": -0.13996434346648318, "ts": ["[C:1](=[O:2])([O-:3])[O:4][C:5](=[O:6])[N:7]([H:8])[H:9]"], "cat": {}, "energies": [-86.86030993127395, -86.8603192284237, -86.86053298095413], "dir": "SUCCESSFUL_RCTS/PAT9_SIM074_RCT_4_4"}], ["Event 238", [860, 940], ["[H]N([H])C(=O)OC(=O)[O-]"], ["[H]N([H])C(=O)OC(=O)[O-]"], {"rxn_free_energy": 0.0007798703032839712, "rxn_barrier": 0.3273888700780841, "ts": ["[N:1]([H:2])([H:3])[C:4]([O:5][C:6](=[O:7])[O-:8])=[O:9]"], "cat": {}, "energies": [-86.85067812815267, -86.8506768853374, -86.85015639539589], "dir": "SUCCESSFUL_RCTS/PAT48_SIM002_RCT_9_9"}], ["Event 239", [220, 300], ["[H][N+]([H])([H])[H]", "[H]N([H])[H]"], ["[H]N([H])[H]", "[H][N+]([H])([H])[H]"], {"rxn_free_energy": 0.023781573998452495, "rxn_barrier": -1.1450489704120925, "ts": ["[H+:3]", "[H:1][N:2]([H:4])[H:5]", "[N:6]([H:7])([H:8])[H:9]"], "cat": {}, "energies": [-23.855240101208864, -23.855202202467346, -23.857064871720578], "dir": "SUCCESSFUL_RCTS/PAT7_SIM247_RCT_3_3"}], ["Event 240", [300, 380], ["[H]N([H])C(=O)OC(=O)[O-]"], ["[H]N([H])C(=O)OC(=O)[O-]"], {"rxn_free_energy": -0.0009287065321633463, "rxn_barrier": -0.1350942050933343, "ts": ["[C:1](=[O:2])([O:3][C:5](=[O:8])[O-:9])[N:4]([H:6])[H:7]"], "cat": {}, "energies": [-86.86029488404505, -86.86029636404838, -86.86051017258565], "dir": "SUCCESSFUL_RCTS/PAT3_SIM134_RCT_3_3"}], ["Event 241", [700, 780], ["[H]N([H])C(=O)OC(=O)[O-]"], ["[H]N([H])C(=O)OC(=O)[O-]"], {"rxn_free_energy": 0.0004395337642168471, "rxn_barrier": 0.32640612443438877, "ts": ["[C:1]([O:2][C:5](=[O:8])[O-:9])(=[O:3])[N:4]([H:6])[H:7]"], "cat": {}, "energies": [-86.85068821625747, -86.8506875158086, -86.85016804962171], "dir": "SUCCESSFUL_RCTS/PAT6_SIM080_RCT_9_9"}], ["Event 242", [860, 940], ["[H]N([H])C(=O)OC(=O)[O-]"], ["[H]N([H])C(=O)OC(=O)[O-]"], {"rxn_free_energy": 0.0007982561839479843, "rxn_barrier": -0.13549423680753778, "ts": ["[C:1]([O:2][C:5](=[O:6])[O-:7])(=[O:3])[N:4]([H:8])[H:9]"], "cat": {}, "energies": [-86.86029592396889, -86.86029465185356, -86.86051185000719], "dir": "SUCCESSFUL_RCTS/PAT35_SIM223_RCT_4_4"}], ["Event 243", [700, 780], ["O=C=O", "[H]N([H])[H]"], ["O=C=O", "[H]N([H])[H]"], {"rxn_free_energy": 0.12544117583633424, "rxn_barrier": 0.12536919134358948, "ts": ["[C:1](=[O:2])=[O:3]", "[N:4]([H:5])([H:6])[H:7]"], "cat": {}, "energies": [-49.57010046902507, -49.56990056372448, -49.569900678440256], "dir": "SUCCESSFUL_RCTS/PAT31_SIM153_RCT_2_2"}], ["Event 244", [380, 460], ["[H]OC(=O)[O-]"], ["[H]OC(=O)[O-]"], {"rxn_free_energy": -0.00018058975372151312, "rxn_barrier": 8.903388399462287, "ts": ["[C:1](=[O:2])([O-:3])[O:4][H:5]"], "cat": {}, "energies": [-54.527983184868106, -54.527983472659166, -54.51379458592999], "dir": "SUCCESSFUL_RCTS/PAT10_SIM214_RCT_5_5"}], ["Event 245", [60, 140], ["O=C=O", "[H]N([H])[H]"], ["O=C=O", "[H]N([H])[H]"], {"rxn_free_energy": -0.0038761328579390696, "rxn_barrier": -0.0015542636613940248, "ts": ["[C:1](=[O:2])=[O:3]", "[N:4]([H:5])([H:6])[H:7]"], "cat": {}, "energies": [-49.56990817879856, -49.56991435587319, -49.56991065570092], "dir": "SUCCESSFUL_RCTS/PAT58_SIM120_RCT_1_1"}], ["Event 246", [1260, 1340], ["[H]N([H])C(=O)OC(=O)[O-]"], ["[H]N([H])C(=O)OC(=O)[O-]"], {"rxn_free_energy": -0.0007674627950660807, "rxn_barrier": -0.13631443532692805, "ts": ["[C:1]([O:2][C:5](=[O:6])[O-:7])(=[O:3])[N:4]([H:8])[H:9]"], "cat": {}, "energies": [-86.86032122359317, -86.8603224466356, -86.8605384567145], "dir": "SUCCESSFUL_RCTS/PAT59_SIM008_RCT_11_11"}], ["Event 247", [380, 460], ["[H]N([H])C(=O)OC(=O)[O-]"], ["[H]N([H])C(=O)OC(=O)[O-]"], {"rxn_free_energy": 0.0006975849112702691, "rxn_barrier": -0.13621656984617173, "ts": ["[C:1]([O:2][C:7](=[O:8])[O-:9])(=[O:3])[N:4]([H:5])[H:6]"], "cat": {}, "energies": [-86.86031583270176, -86.86031472101797, -86.8605329098629], "dir": "SUCCESSFUL_RCTS/PAT29_SIM096_RCT_4_4"}], ["Event 248", [1500, 1580], ["[H]N([H])C(=O)OC(=O)[O-]"], ["[H]N([H])C(=O)OC(=O)[O-]"], {"rxn_free_energy": 0.007178940984303055, "rxn_barrier": -0.13099984731092393, "ts": ["[C:1](=[O:2])([O-:3])[O:4][C:5]([N:6]([H:7])[H:8])=[O:9]"], "cat": {}, "energies": [-86.86031514008933, -86.86030369960062, -86.86052390378816], "dir": "SUCCESSFUL_RCTS/PAT6_SIM217_RCT_10_10"}], ["Event 249", [380, 460], ["O=C=O", "[H]N([H])[H]"], ["[H]OC(=O)N([H])[H]"], {"rxn_free_energy": -6.97518096523421, "rxn_barrier": 39.70838726420378, "ts": ["[C:1](=[O:2])([O-:3])[N:4]([H:5])[H:6]", "[H+:7]", "[N:8]([H:9])([H:10])[H:11]"], "cat": {"[H]N([H])[H]": 1}, "energies": [-61.318892440483744, -61.33000821358002, -61.25561244458858], "dir": "SUCCESSFUL_RCTS/PAT18_SIM007_RCT_3_3"}], ["Event 250", [300, 380], ["O=C=O", "[H]N([H])[H]", "[H]N([H])[H]"], ["O=C=O", "[H]N([H])[H]", "[H]N([H])[H]"], {"rxn_free_energy": 0.0017190196009005093, "rxn_barrier": 0.15242171032253152, "ts": ["[C:1](=[O:2])=[O:3]", "[N:4]([H:5])([H:6])[H:7]", "[N:8]([H:9])([H:10])[H:11]"], "cat": {}, "energies": [-61.31887505393344, -61.31887231447307, -61.318632151970704], "dir": "SUCCESSFUL_RCTS/PAT57_SIM119_RCT_3_3"}], ["Event 251", [60, 140], ["O=C=O", "[H]N([H])[H]"], ["O=C=O", "[H]N([H])[H]"], {"rxn_free_energy": -0.10942790332374887, "rxn_barrier": -0.00016747595540007155, "ts": ["[C:5](=[O:6])=[O:7]", "[N:1]([H:2])([H:3])[H:4]"], "cat": {}, "energies": [-49.569918196105085, -49.5700925823683, -49.56991846299776], "dir": "SUCCESSFUL_RCTS/PAT0_SIM191_RCT_1_1"}], ["Event 252", [300, 380], ["O=C=O", "[H]N([H])[H]", "[H]N([H])[H]"], ["[H]OC(=O)N([H])[H]", "[H]N([H])[H]"], {"rxn_free_energy": -6.9821860326947744, "rxn_barrier": 23.475934122563373, "ts": ["[C:1](=[O:2])([O-:3])[N:8]([H:9])[H:11]", "[H+:10]", "[N:4]([H:5])([H:6])[H:7]"], "cat": {}, "energies": [-61.318879685500754, -61.33000662199778, -61.28146801715405], "dir": "SUCCESSFUL_RCTS/PAT43_SIM235_RCT_4_4"}], ["Event 253", [460, 540], ["[H]N([H])C(=O)OC(=O)[O-]"], ["[H]N([H])C(=O)OC(=O)[O-]"], {"rxn_free_energy": 0.0014498780477273812, "rxn_barrier": 4.8924693779288715, "ts": ["[N:1]([H:2])([H:3])[C:4]([O:5][C:6](=[O:7])[O-:8])=[O:9]"], "cat": {}, "energies": [-86.86030573744479, -86.86030342689321, -86.85250901077109], "dir": "SUCCESSFUL_RCTS/PAT28_SIM003_RCT_7_7"}], ["Event 254", [380, 460], ["[H]N([H])C(=O)[O-]"], ["[H]N([H])C(=O)[O-]"], {"rxn_free_energy": 0.00147732011664165, "rxn_barrier": 10.01866448936744, "ts": ["[N:1]([H:2])([H:3])[C:4](=[O:5])[O-:6]"], "cat": {}, "energies": [-49.013629467513724, -49.01362711322997, -48.997663544658586], "dir": "SUCCESSFUL_RCTS/PAT16_SIM220_RCT_4_4"}], ["Event 255", [620, 700], ["[H]N([H])C(=O)OC(=O)[O-]"], ["[H]N([H])C(=O)OC(=O)[O-]"], {"rxn_free_energy": -0.004204316398987857, "rxn_barrier": 0.32396599295514117, "ts": ["[C:1](=[O:2])([O:3][C:7](=[O:8])[O-:9])[N:4]([H:5])[H:6]"], "cat": {}, "energies": [-86.85068021012985, -86.85068691020363, -86.85016393213125], "dir": "SUCCESSFUL_RCTS/PAT20_SIM226_RCT_6_6"}], ["Event 256", [300, 380], ["O=C=O", "[H]N([H])[H]"], ["O=C=O", "[H]N([H])[H]"], {"rxn_free_energy": 0.1207676037043267, "rxn_barrier": 0.11892834450894853, "ts": ["[C:1](=[O:2])=[O:3]", "[N:4]([H:5])([H:6])[H:7]"], "cat": {}, "energies": [-49.57010284643494, -49.56991038902246, -49.5699133200988], "dir": "SUCCESSFUL_RCTS/PAT0_SIM152_RCT_1_1"}], ["Event 257", [1100, 1180], ["[H]N([H])C(=O)OC(=O)[O-]"], ["[H]N([H])C(=O)OC(=O)[O-]"], {"rxn_free_energy": 0.0014035752936371608, "rxn_barrier": 4.897207201415347, "ts": ["[C:1]([O:2][C:5](=[O:8])[O-:9])(=[O:3])[N:4]([H:6])[H:7]"], "cat": {}, "energies": [-86.8603208748321, -86.86031863806942, -86.85251659787818], "dir": "SUCCESSFUL_RCTS/PAT12_SIM096_RCT_12_12"}], ["Event 258", [1020, 1100], ["[H]OC(=O)N([H])[H]"], ["[H]OC(=O)N([H])[H]"], {"rxn_free_energy": 0.002500222353048841, "rxn_barrier": -0.17134148158267418, "ts": ["[C:1]([O:2][H:5])(=[O:3])[N:4]([H:6])[H:7]"], "cat": {}, "energies": [-49.557624734107804, -49.55762074970876, -49.55789778695629], "dir": "SUCCESSFUL_RCTS/PAT19_SIM152_RCT_7_7"}], ["Event 259", [700, 1100], ["O=C=O", "[H]N([H])[H]", "[H]N([H])[H]"], ["O=C=O", "[H]N([H])[H]", "[H]N([H])[H]"], {"rxn_free_energy": -0.0020237355243218004, "rxn_barrier": 0.8255406001525154, "ts": ["[C:5](=[O:6])=[O:7]", "[N:1]([H:2])([H:3])[H:4]", "[N:8]([H:9])([H:10])[H:11]"], "cat": {}, "energies": [-61.318878872944026, -61.31888209800514, -61.317563276683686], "dir": "SUCCESSFUL_RCTS/PAT25_SIM153_RCT_2_8"}], ["Event 260", [60, 140], ["O=C=O", "[H]N([H])[H]"], ["O=C=O", "[H]N([H])[H]"], {"rxn_free_energy": 0.006318644949670941, "rxn_barrier": 0.0008262143045949629, "ts": ["[C:5](=[O:6])=[O:7]", "[N:1]([H:2])([H:3])[H:4]"], "cat": {}, "energies": [-49.569919090467074, -49.56990902096151, -49.56991777379719], "dir": "SUCCESSFUL_RCTS/PAT0_SIM142_RCT_1_1"}], ["Event 261", [1820, 1900], ["[H]N([H])C(=O)OC(=O)[O-]"], ["[H]N([H])C(=O)OC(=O)[O-]"], {"rxn_free_energy": -0.00043908299197384793, "rxn_barrier": -0.1366752867381666, "ts": ["[N:1]([H:2])([H:3])[C:4]([O:5][C:7](=[O:8])[O-:9])=[O:6]"], "cat": {}, "energies": [-86.86031093918679, -86.8603116389173, -86.86052874736737], "dir": "SUCCESSFUL_RCTS/PAT21_SIM211_RCT_14_14"}], ["Event 262", [460, 540], ["[H]N([H])C(=O)OC(=O)[O-]"], ["[H]N([H])C(=O)OC(=O)[O-]"], {"rxn_free_energy": 0.004485306627640512, "rxn_barrier": 0.3292898543504687, "ts": ["[N:1]([H:2])([H:3])[C:4](=[O:5])[O:6][C:7](=[O:8])[O-:9]"], "cat": {}, "energies": [-86.85068120401353, -86.85067405614869, -86.85015644181422], "dir": "SUCCESSFUL_RCTS/PAT6_SIM224_RCT_8_8"}], ["Event 263", [1100, 1180], ["[H]N([H])C(=O)[O-]"], ["[H]N([H])C(=O)[O-]"], {"rxn_free_energy": -0.002897555207781004, "rxn_barrier": 10.015022282700638, "ts": ["[C:1](=[O:2])([O-:3])[N:4]([H:5])[H:6]"], "cat": {}, "energies": [-49.01362487104359, -49.013629488639374, -48.997664752474115], "dir": "SUCCESSFUL_RCTS/PAT13_SIM068_RCT_12_12"}], ["Event 264", [860, 940], ["O=C=O", "[H]N([H])C(=O)[O-]"], ["[H]N([H])C(=O)OC(=O)[O-]"], {"rxn_free_energy": 0.24593711581200933, "rxn_barrier": 0.5632904076142747, "ts": ["[C:1](=[O:2])=[O:3]", "[N:4]([H:5])([H:6])[C:7](=[O:8])[O-:9]"], "cat": {}, "energies": [-86.85105559813819, -86.85066366835329, -86.85015792847348], "dir": "SUCCESSFUL_RCTS/PAT31_SIM146_RCT_7_7"}], ["Event 265", [1180, 1260], ["[H]OC(=O)[O-]"], ["[H]OC(=O)[O-]"], {"rxn_free_energy": 0.0001969478548456394, "rxn_barrier": 8.903445362783742, "ts": ["[O:1]([H:2])[C:3](=[O:4])[O-:5]"], "cat": {}, "energies": [-54.52798666505457, -54.52798635119495, -54.51379797533869], "dir": "SUCCESSFUL_RCTS/PAT14_SIM059_RCT_12_12"}], ["Event 266", [1580, 1660], ["[H]OC(=O)N([H])[H]"], ["[H]OC(=O)N([H])[H]"], {"rxn_free_energy": -0.001554678064208872, "rxn_barrier": 15.870210711429248, "ts": ["[N:1]([H:2])([H:3])[C:4](=[O:5])[O:6][H:7]"], "cat": {}, "energies": [-49.57014057653497, -49.57014305409773, -49.54484952499987], "dir": "SUCCESSFUL_RCTS/PAT19_SIM011_RCT_11_11"}], ["Event 267", [380, 460], ["[H]N([H])[H]", "[H][N+]([H])([H])[H]"], ["[H][N+]([H])([H])[H]", "[H]N([H])[H]"], {"rxn_free_energy": -0.005590317766021042, "rxn_barrier": -1.1769225666295136, "ts": ["[H+:4]", "[N:1]([H:2])([H:3])[H:5]", "[N:6]([H:7])([H:8])[H:9]"], "cat": {}, "energies": [-23.855232871548335, -23.855241780378677, -23.857108436392853], "dir": "SUCCESSFUL_RCTS/PAT5_SIM008_RCT_3_3"}], ["Event 268", [940, 1020], ["[H]OC(=O)N([H])[H]"], ["[H]OC(=O)N([H])[H]"], {"rxn_free_energy": 0.0007539376748755872, "rxn_barrier": -0.17288363898636067, "ts": ["[C:1]([O:2][H:5])(=[O:3])[N:4]([H:6])[H:7]"], "cat": {}, "energies": [-49.557625935596384, -49.557624734107826, -49.55790144605448], "dir": "SUCCESSFUL_RCTS/PAT22_SIM152_RCT_6_6"}], ["Event 269", [60, 140], ["O=C=O", "[H]N([H])[H]"], ["O=C=O", "[H]N([H])[H]"], {"rxn_free_energy": -0.1310446833698445, "rxn_barrier": -0.0029744195307607416, "ts": ["[C:5](=[O:6])=[O:7]", "[N:1]([H:2])([H:3])[H:4]"], "cat": {}, "energies": [-49.569903161169606, -49.57011199631999, -49.56990790125775], "dir": "SUCCESSFUL_RCTS/PAT29_SIM096_RCT_1_1"}], ["Event 270", [1660, 1740], ["[H]N([H])C(=O)OC(=O)[O-]"], ["[H]N([H])C(=O)OC(=O)[O-]"], {"rxn_free_energy": 0.002750401581045509, "rxn_barrier": 0.32802920118063483, "ts": ["[N:1]([H:2])([H:3])[C:4](=[O:5])[O:6][C:7](=[O:8])[O-:9]"], "cat": {}, "energies": [-86.85068598450343, -86.8506816014143, -86.85016323130355], "dir": "SUCCESSFUL_RCTS/PAT4_SIM224_RCT_14_14"}], ["Event 271", [700, 780], ["[H]N([H])C(=O)[O-]"], ["[H]N([H])C(=O)[O-]"], {"rxn_free_energy": -0.00015894729997575753, "rxn_barrier": 10.019572841892039, "ts": ["[N:1]([H:2])([H:3])[C:4](=[O:5])[O-:6]"], "cat": {}, "energies": [-49.01363003185341, -49.01363028515467, -48.99766266143145], "dir": "SUCCESSFUL_RCTS/PAT16_SIM194_RCT_7_7"}], ["Event 272", [860, 940], ["[H]N([H])C(=O)OC(=O)[O-]"], ["[H]N([H])C(=O)OC(=O)[O-]"], {"rxn_free_energy": 0.00548639393084153, "rxn_barrier": 7.446752555205434, "ts": ["[C:1]([O:2][C:5](=[O:8])[O-:9])(=[O:3])[N:4]([H:6])[H:7]"], "cat": {}, "energies": [-86.86031125565735, -86.86030251244189, -86.84844397764401], "dir": "SUCCESSFUL_RCTS/PAT59_SIM153_RCT_6_6"}], ["Event 273", [380, 460], ["[H]N([H])C(=O)OC(=O)[O-]"], ["[H]N([H])C(=O)OC(=O)[O-]"], {"rxn_free_energy": -0.01244077205268053, "rxn_barrier": -0.14293231574140888, "ts": ["[C:1](=[O:2])([O:3][C:5](=[O:8])[O-:9])[N:4]([H:6])[H:7]"], "cat": {}, "energies": [-86.86029414873455, -86.86031397457133, -86.86052192822842], "dir": "SUCCESSFUL_RCTS/PAT9_SIM082_RCT_6_6"}], ["Event 274", [940, 1020], ["[H]N([H])C(=O)OC(=O)[O-]"], ["[H]N([H])C(=O)OC(=O)[O-]"], {"rxn_free_energy": 0.0033770924760355005, "rxn_barrier": 7.45789139103758, "ts": ["[C:1]([O:2][C:5](=[O:8])[O-:9])(=[O:3])[N:4]([H:6])[H:7]"], "cat": {}, "energies": [-86.86031538987123, -86.86031000807628, -86.84843036080996], "dir": "SUCCESSFUL_RCTS/PAT6_SIM141_RCT_11_11"}], ["Event 275", [620, 700], ["[H]N([H])C(=O)[O-]"], ["[H]N([H])C(=O)[O-]"], {"rxn_free_energy": 0.0016802690475166103, "rxn_barrier": 10.015686972737099, "ts": ["[N:1]([H:2])([H:3])[C:4](=[O:5])[O-:6]"], "cat": {}, "energies": [-49.013624371071344, -49.01362169336455, -48.997663193239944], "dir": "SUCCESSFUL_RCTS/PAT8_SIM026_RCT_3_3"}], ["Event 276", [460, 540], ["[H]N([H])C(=O)OC(=O)[O-]"], ["[H]N([H])C(=O)OC(=O)[O-]"], {"rxn_free_energy": 0.0016961846026567714, "rxn_barrier": 1.411158806294332, "ts": ["[C:1](=[O:2])([O-:3])[O:6][C:4](=[O:5])[N:7]([H:8])[H:9]"], "cat": {}, "energies": [-86.85068353572784, -86.85068083265773, -86.84843468782385], "dir": "SUCCESSFUL_RCTS/PAT59_SIM054_RCT_9_9"}], ["Event 277", [940, 1020], ["[H]N([H])C(=O)OC(=O)[O-]"], ["[H]N([H])C(=O)OC(=O)[O-]"], {"rxn_free_energy": -0.0005571407417871513, "rxn_barrier": -0.13648707769848487, "ts": ["[C:1](=[O:2])([O:3][C:5](=[O:6])[O-:7])[N:4]([H:8])[H:9]"], "cat": {}, "energies": [-86.86031345383417, -86.86031434170361, -86.86053096208146], "dir": "SUCCESSFUL_RCTS/PAT27_SIM125_RCT_12_12"}], ["Event 278", [780, 860], ["[H][N+]([H])([H])[H]", "[H]N([H])[H]"], ["[H]N([H])[H]", "[H][N+]([H])([H])[H]"], {"rxn_free_energy": -0.014067225635902639, "rxn_barrier": -1.1854480553609859, "ts": ["[H+:8]", "[H:5][N:6]([H:7])[H:9]", "[N:1]([H:2])([H:3])[H:4]"], "cat": {}, "energies": [-23.85521997625574, -23.855242394038022, -23.857109127471528], "dir": "SUCCESSFUL_RCTS/PAT7_SIM196_RCT_7_7"}], ["Event 279", [1020, 1100], ["[H][N+]([H])([H])[H]", "[H]N([H])[H]"], ["[H]N([H])[H]", "[H][N+]([H])([H])[H]"], {"rxn_free_energy": -0.0028901294841353255, "rxn_barrier": -1.17715840291787, "ts": ["[H+:4]", "[H:1][N:2]([H:3])[H:5]", "[N:6]([H:7])([H:8])[H:9]"], "cat": {}, "energies": [-23.85523234304028, -23.8552369488023, -23.857108283717725], "dir": "SUCCESSFUL_RCTS/PAT7_SIM138_RCT_9_9"}], ["Event 280", [1020, 1100], ["[H]N([H])C(=O)OC(=O)[O-]"], ["[H]N([H])C(=O)OC(=O)[O-]"], {"rxn_free_energy": -7.316692496334554e-05, "rxn_barrier": -0.13561806476308622, "ts": ["[C:1](=[O:2])([O:3][C:7](=[O:8])[O-:9])[N:4]([H:5])[H:6]"], "cat": {}, "energies": [-86.86031112965551, -86.86031124625563, -86.86052725302825], "dir": "SUCCESSFUL_RCTS/PAT31_SIM241_RCT_11_11"}], ["Event 281", [780, 860], ["[H]N([H])C(=O)OC(=O)[O-]"], ["[H]N([H])C(=O)OC(=O)[O-]"], {"rxn_free_energy": 0.0009145396300078944, "rxn_barrier": -0.13602779026526587, "ts": ["[C:1](=[O:2])([O:3][C:5](=[O:6])[O-:7])[N:4]([H:8])[H:9]"], "cat": {}, "energies": [-86.86031547576641, -86.86031401833971, -86.86053225208504], "dir": "SUCCESSFUL_RCTS/PAT9_SIM228_RCT_6_6"}], ["Event 282", [540, 620], ["[H]N([H])C(=O)OC(=O)[O-]"], ["[H]N([H])C(=O)OC(=O)[O-]"], {"rxn_free_energy": -0.0023773357044677397, "rxn_barrier": 0.32523632253302837, "ts": ["[C:1](=[O:2])([O-:3])[O:4][C:5]([N:6]([H:7])[H:8])=[O:9]"], "cat": {}, "energies": [-86.85067655976316, -86.85068034832784, -86.85015825734463], "dir": "SUCCESSFUL_RCTS/PAT15_SIM094_RCT_3_3"}], ["Event 283", [300, 380], ["[H]N([H])C(=O)[O-]"], ["[H]N([H])C(=O)[O-]"], {"rxn_free_energy": -1.5820571944388464e-05, "rxn_barrier": 10.019600133021362, "ts": ["[N:1]([H:2])([H:3])[C:4](=[O:5])[O-:6]"], "cat": {}, "energies": [-49.0136293094106, -49.01362933462254, -48.997661895497004], "dir": "SUCCESSFUL_RCTS/PAT8_SIM022_RCT_4_4"}], ["Event 284", [300, 380], ["[H]N([H])C(=O)OC(=O)[O-]"], ["[H]N([H])C(=O)OC(=O)[O-]"], {"rxn_free_energy": 0.0063859926680391085, "rxn_barrier": -0.13246365140307614, "ts": ["[N:1]([H:2])([H:3])[C:4]([O:5][C:7](=[O:8])[O-:9])=[O:6]"], "cat": {}, "energies": [-86.86031971441871, -86.86030953758662, -86.86053081086192], "dir": "SUCCESSFUL_RCTS/PAT48_SIM194_RCT_4_4"}], ["Event 285", [700, 780], ["[H]N([H])C(=O)OC(=O)[O-]"], ["[H]N([H])C(=O)OC(=O)[O-]"], {"rxn_free_energy": 0.005158045436579073, "rxn_barrier": -0.1362420074990135, "ts": ["[N:1]([H:2])([H:3])[C:4](=[O:5])[O:6][C:7](=[O:8])[O-:9]"], "cat": {}, "energies": [-86.86031808781891, -86.86030986786548, -86.86053520551795], "dir": "SUCCESSFUL_RCTS/PAT21_SIM195_RCT_8_8"}], ["Event 286", [460, 540], ["[H]N([H])C(=O)OC(=O)[O-]"], ["[H]N([H])C(=O)OC(=O)[O-]"], {"rxn_free_energy": 0.006207966105165654, "rxn_barrier": -0.13296461360851977, "ts": ["[N:1]([H:2])([H:3])[C:4]([O:5][C:7](=[O:8])[O-:9])=[O:6]"], "cat": {}, "energies": [-86.86031599482449, -86.86030610169871, -86.86052788961003], "dir": "SUCCESSFUL_RCTS/PAT24_SIM195_RCT_5_5"}], ["Event 287", [1020, 1100], ["[H]OC(=O)[O-]"], ["[H]OC(=O)[O-]"], {"rxn_free_energy": 0.003306192092764491, "rxn_barrier": 8.903191894817768, "ts": ["[C:1](=[O:2])([O-:3])[O:4][H:5]"], "cat": {}, "energies": [-54.52798376651215, -54.52797849770532, -54.51379548072735], "dir": "SUCCESSFUL_RCTS/PAT14_SIM158_RCT_10_10"}], ["Event 288", [860, 940], ["[H][N+]([H])([H])[H]", "[H]N([H])[H]"], ["[H]N([H])[H]", "[H][N+]([H])([H])[H]"], {"rxn_free_energy": 0.015574682030529766, "rxn_barrier": -1.1597993422450144, "ts": ["[H+:9]", "[H:5][N:6]([H:7])[H:8]", "[N:1]([H:2])([H:3])[H:4]"], "cat": {}, "energies": [-23.85523110471272, -23.855206284620973, -23.85707938168071], "dir": "SUCCESSFUL_RCTS/PAT2_SIM150_RCT_6_6"}], ["Event 289", [1340, 1420], ["[H]OC(=O)[O-]"], ["[H]OC(=O)[O-]"], {"rxn_free_energy": -0.0003003759497954377, "rxn_barrier": 8.901937426345658, "ts": ["[C:1](=[O:2])([O:3][H:5])[O-:4]"], "cat": {}, "energies": [-54.52797808157622, -54.527978560260706, -54.51379179493481], "dir": "SUCCESSFUL_RCTS/PAT14_SIM131_RCT_13_13"}], ["Event 290", [540, 620], ["[H]N([H])C(=O)OC(=O)[O-]"], ["[H]N([H])C(=O)OC(=O)[O-]"], {"rxn_free_energy": -0.0030898765432071118, "rxn_barrier": -0.13852012916020193, "ts": ["[C:1](=[O:2])([O:3][C:7](=[O:8])[O-:9])[N:4]([H:5])[H:6]"], "cat": {}, "energies": [-86.86030694767639, -86.8603118717589, -86.86052769583084], "dir": "SUCCESSFUL_RCTS/PAT24_SIM062_RCT_5_5"}], ["Event 291", [1340, 1420], ["[H]OC(=O)N([H])[H]"], ["[H]OC(=O)N([H])[H]"], {"rxn_free_energy": 0.0009260521613709828, "rxn_barrier": -0.17189735287224406, "ts": ["[H:1][O:2][C:3]([N:5]([H:4])[H:6])=[O:7]"], "cat": {}, "energies": [-49.55762013049876, -49.55761865472548, -49.55789406919367], "dir": "SUCCESSFUL_RCTS/PAT19_SIM052_RCT_5_5"}], ["Event 292", [1100, 1180], ["[H]OC(=O)N([H])[H]"], ["[H]OC(=O)N([H])[H]"], {"rxn_free_energy": 0.008696656330966064, "rxn_barrier": 15.871866935188487, "ts": ["[C:1](=[O:2])([O:3][H:5])[N:4]([H:6])[H:7]"], "cat": {}, "energies": [-49.57014275976274, -49.57012890061572, -49.544849068839845], "dir": "SUCCESSFUL_RCTS/PAT19_SIM090_RCT_5_5"}], ["Event 293", [860, 940], ["[H]N([H])C(=O)OC(=O)[O-]"], ["[H]N([H])C(=O)OC(=O)[O-]"], {"rxn_free_energy": 0.000798255470559667, "rxn_barrier": -0.13549636049321956, "ts": ["[C:1]([O:2][C:5](=[O:6])[O-:7])(=[O:3])[N:4]([H:8])[H:9]"], "cat": {}, "energies": [-86.86029592396818, -86.86029465185399, -86.86051185339082], "dir": "SUCCESSFUL_RCTS/PAT4_SIM223_RCT_4_4"}], ["Event 294", [1900, 1980], ["[H]N([H])C(=O)OC(=O)[O-]"], ["[H]N([H])C(=O)OC(=O)[O-]"], {"rxn_free_energy": -0.002261892629845619, "rxn_barrier": 3.23551283539371, "ts": ["[N:1]([H:2])([H:3])[C:4](=[O:5])[O:6][C:7](=[O:8])[O-:9]"], "cat": {}, "energies": [-86.85066861190428, -86.85067221649682, -86.84551244080168], "dir": "SUCCESSFUL_RCTS/PAT6_SIM023_RCT_8_8"}], ["Event 295", [700, 780], ["[H]N([H])C(=O)[O-]"], ["[H]N([H])C(=O)[O-]"], {"rxn_free_energy": -0.0005832994295772594, "rxn_barrier": 10.01830306431174, "ts": ["[C:1](=[O:2])([O-:3])[N:4]([H:5])[H:6]"], "cat": {}, "energies": [-49.01362753258766, -49.01362846214406, -48.997662185705956], "dir": "SUCCESSFUL_RCTS/PAT65_SIM075_RCT_12_12"}], ["Event 296", [1580, 1660], ["[H]N([H])C(=O)OC(=O)[O-]"], ["[H]N([H])C(=O)OC(=O)[O-]"], {"rxn_free_energy": 0.0014599188812852476, "rxn_barrier": -0.13539786943333043, "ts": ["[N:1]([H:2])([H:3])[C:4]([O:5][C:6](=[O:7])[O-:8])=[O:9]"], "cat": {}, "energies": [-86.8603062196994, -86.86030389314656, -86.86052199216492], "dir": "SUCCESSFUL_RCTS/PAT27_SIM003_RCT_13_13"}], ["Event 297", [940, 1020], ["[H]N([H])C(=O)OC(=O)[O-]"], ["[H]N([H])C(=O)OC(=O)[O-]"], {"rxn_free_energy": 0.0007758346744903122, "rxn_barrier": 2.224557285923887, "ts": ["[C:6](=[O:7])=[O:8]", "[N:1]([H:2])([H:3])[C:4](=[O:5])[O-:9]"], "cat": {}, "energies": [-86.85067688534652, -86.85067564896251, -86.84713179108255], "dir": "SUCCESSFUL_RCTS/PAT59_SIM002_RCT_10_10"}], ["Event 298", [700, 780], ["O=C=O", "[H]N([H])[H]"], ["O=C=O", "[H]N([H])[H]"], {"rxn_free_energy": -0.0009806913974488652, "rxn_barrier": -0.0004064383737845603, "ts": ["[C:1](=[O:2])=[O:3]", "[N:4]([H:5])([H:6])[H:7]"], "cat": {}, "energies": [-49.569908015611105, -49.56990957845845, -49.569908663318564], "dir": "SUCCESSFUL_RCTS/PAT0_SIM180_RCT_4_4"}], ["Event 299", [940, 1020], ["[H]N([H])C(=O)OC(=O)[O-]"], ["[H]N([H])C(=O)OC(=O)[O-]"], {"rxn_free_energy": -0.0005571408844648148, "rxn_barrier": -0.13650182172287167, "ts": ["[C:1](=[O:2])([O:3][C:5](=[O:6])[O-:7])[N:4]([H:8])[H:9]"], "cat": {}, "energies": [-86.86031345383402, -86.8603143417037, -86.86053098557765], "dir": "SUCCESSFUL_RCTS/PAT6_SIM125_RCT_12_12"}], ["Event 300", [140, 220], ["O=C=O", "[H]N([H])[H]"], ["O=C=O", "[H]N([H])[H]"], {"rxn_free_energy": -0.03430670979483054, "rxn_barrier": 0.09278888214608698, "ts": ["[C:1](=[O:2])=[O:3]", "[N:4]([H:5])([H:6])[H:7]"], "cat": {}, "energies": [-49.57005767526045, -49.57011234704655, -49.56990980523888], "dir": "SUCCESSFUL_RCTS/PAT0_SIM104_RCT_1_1"}], ["Event 301", [780, 860], ["[H]N([H])C(=O)OC(=O)[O-]"], ["[H]N([H])C(=O)OC(=O)[O-]"], {"rxn_free_energy": -0.001274938262598795, "rxn_barrier": 0.32646313995357557, "ts": ["[N:1]([H:2])([H:3])[C:4](=[O:5])[O:6][C:7](=[O:8])[O-:9]"], "cat": {}, "energies": [-86.85067607792749, -86.8506781096919, -86.85015582043079], "dir": "SUCCESSFUL_RCTS/PAT6_SIM098_RCT_5_5"}], ["Event 302", [460, 540], ["[H]N([H])C(=O)[O-]"], ["[H]N([H])C(=O)[O-]"], {"rxn_free_energy": 0.0002468899772713158, "rxn_barrier": 10.019296601055027, "ts": ["[N:1]([H:2])([H:3])[C:4](=[O:5])[O-:6]"], "cat": {}, "energies": [-49.013629309698935, -49.01362891625065, -48.99766237949931], "dir": "SUCCESSFUL_RCTS/PAT16_SIM179_RCT_5_5"}], ["Event 303", [380, 460], ["[H]N([H])[H]", "[H][N+]([H])([H])[H]"], ["[H][N+]([H])([H])[H]", "[H]N([H])[H]"], {"rxn_free_energy": -0.005585729910018969, "rxn_barrier": -1.1777052328844189, "ts": ["[H+:4]", "[N:1]([H:2])([H:3])[H:5]", "[N:6]([H:7])([H:8])[H:9]"], "cat": {}, "energies": [-23.855232872154513, -23.855241773673566, -23.857109684269968], "dir": "SUCCESSFUL_RCTS/PAT7_SIM008_RCT_3_3"}], ["Event 304", [1900, 1980], ["[H]N([H])C(=O)OC(=O)[O-]"], ["[H]N([H])C(=O)OC(=O)[O-]"], {"rxn_free_energy": -0.0017576097444625845, "rxn_barrier": -0.13692474004004626, "ts": ["[N:1]([H:2])([H:3])[C:4]([O:5][C:7](=[O:6])[O-:8])=[O:9]"], "cat": {}, "energies": [-86.86031663101086, -86.86031943196917, -86.86053483672468], "dir": "SUCCESSFUL_RCTS/PAT9_SIM182_RCT_10_10"}], ["Event 305", [1100, 1180], ["[H]N([H])C(=O)OC(=O)[O-]"], ["[H]N([H])C(=O)OC(=O)[O-]"], {"rxn_free_energy": 0.0014035126581429013, "rxn_barrier": 4.8972306058936494, "ts": ["[C:1]([O:2][C:5](=[O:8])[O-:9])(=[O:3])[N:4]([H:6])[H:7]"], "cat": {}, "energies": [-86.86032087483191, -86.86031863816905, -86.8525165605802], "dir": "SUCCESSFUL_RCTS/PAT15_SIM096_RCT_12_12"}], ["Event 306", [1180, 1260], ["[H]N([H])C(=O)OC(=O)[O-]"], ["[H]N([H])C(=O)OC(=O)[O-]"], {"rxn_free_energy": -0.0016315784445093727, "rxn_barrier": 4.89384181856649, "ts": ["[C:1](=[O:2])([O-:3])[O:4][C:5]([N:6]([H:7])[H:8])=[O:9]"], "cat": {}, "energies": [-86.86031296743425, -86.86031556754683, -86.85251405361461], "dir": "SUCCESSFUL_RCTS/PAT15_SIM148_RCT_6_6"}], ["Event 307", [700, 780], ["[H]N([H])C(=O)[O-]"], ["[H]N([H])C(=O)[O-]"], {"rxn_free_energy": 0.0020220706052908356, "rxn_barrier": 1.268051670064156, "ts": ["[N:1]([H:2])([H:3])[C:4](=[O:5])[O-:6]"], "cat": {}, "energies": [-49.01362485990466, -49.01362163749679, -49.0116040700916], "dir": "SUCCESSFUL_RCTS/PAT8_SIM140_RCT_5_5"}], ["Event 308", [860, 940], ["[H]N([H])C(=O)OC(=O)[O-]"], ["[H]N([H])C(=O)OC(=O)[O-]"], {"rxn_free_energy": -0.0014002746331574088, "rxn_barrier": 7.4497923405458915, "ts": ["[C:1]([O:2][C:5](=[O:8])[O-:9])(=[O:3])[N:4]([H:6])[H:7]"], "cat": {}, "energies": [-86.86031558849834, -86.86031782000103, -86.84844346622873], "dir": "SUCCESSFUL_RCTS/PAT6_SIM035_RCT_7_7"}], ["Event 309", [780, 860], ["[H]N([H])C(=O)[O-]"], ["[H]N([H])C(=O)[O-]"], {"rxn_free_energy": 0.0003372517900202823, "rxn_barrier": 10.018193035662723, "ts": ["[C:1](=[O:2])([O-:3])[N:4]([H:5])[H:6]"], "cat": {}, "energies": [-49.01362885611308, -49.0136283186626, -48.997663684574995], "dir": "SUCCESSFUL_RCTS/PAT8_SIM054_RCT_11_11"}], ["Event 310", [940, 1020], ["[H]N([H])C(=O)OC(=O)[O-]"], ["[H]N([H])C(=O)OC(=O)[O-]"], {"rxn_free_energy": 0.0005683788906273719, "rxn_barrier": -0.13590745665512535, "ts": ["[C:1](=[O:2])([O-:3])[O:4][C:5]([N:6]([H:7])[H:8])=[O:9]"], "cat": {}, "energies": [-86.86031831929871, -86.86031741351995, -86.86053490385154], "dir": "SUCCESSFUL_RCTS/PAT12_SIM185_RCT_5_5"}], ["Event 311", [380, 460], ["O=C=O", "[H]N([H])[H]", "[H]N([H])[H]"], ["[H]N([H])[H]", "[H]OC(=O)N([H])[H]"], {"rxn_free_energy": 1.1938525564969538, "rxn_barrier": 23.480528471339916, "ts": ["[H+:4]", "[N:1]([H:2])([H:3])[C:5](=[O:6])[O-:7]", "[N:8]([H:9])([H:10])[H:11]"], "cat": {}, "energies": [-61.318894185547464, -61.3169916407684, -61.281475195564404], "dir": "SUCCESSFUL_RCTS/PAT57_SIM125_RCT_5_5"}], ["Event 312", [1740, 1820], ["[H]N([H])C(=O)[O-]"], ["[H]N([H])C(=O)[O-]"], {"rxn_free_energy": -0.00444356522048836, "rxn_barrier": 10.01378707677426, "ts": ["[C:1](=[O:2])([O-:3])[N:4]([H:5])[H:6]"], "cat": {}, "energies": [-49.0136216522271, -49.013628733572084, -48.997663502103876], "dir": "SUCCESSFUL_RCTS/PAT16_SIM004_RCT_13_13"}], ["Event 313", [1820, 1900], ["[H]N([H])C(=O)OC(=O)[O-]"], ["[H]N([H])C(=O)OC(=O)[O-]"], {"rxn_free_energy": 0.00162299270910232, "rxn_barrier": 0.32753308828578226, "ts": ["[C:1]([O:2][C:7](=[O:8])[O-:9])(=[O:3])[N:4]([H:5])[H:6]"], "cat": {}, "energies": [-86.85067573234352, -86.85067314591332, -86.85015376975802], "dir": "SUCCESSFUL_RCTS/PAT35_SIM193_RCT_19_19"}], ["Event 314", [540, 620], ["[H]N([H])C(=O)OC(=O)[O-]"], ["[H]N([H])C(=O)OC(=O)[O-]"], {"rxn_free_energy": -0.0003792440245047999, "rxn_barrier": -0.13636802844591875, "ts": ["[C:1]([O:2][C:5](=[O:8])[O-:9])(=[O:3])[N:4]([H:6])[H:7]"], "cat": {}, "energies": [-86.86030769543152, -86.86030829980157, -86.86052501395979], "dir": "SUCCESSFUL_RCTS/PAT28_SIM155_RCT_5_5"}], ["Event 315", [380, 460], ["[H]N([H])[H]", "[H][N+]([H])([H])[H]"], ["[H][N+]([H])([H])[H]", "[H]N([H])[H]"], {"rxn_free_energy": 0.008678054628042681, "rxn_barrier": -1.173821595618332, "ts": ["[H+:4]", "[N:1]([H:2])([H:3])[H:5]", "[N:6]([H:7])([H:8])[H:9]"], "cat": {}, "energies": [-23.855246784334263, -23.85523295483125, -23.857117407415934], "dir": "SUCCESSFUL_RCTS/PAT2_SIM125_RCT_3_3"}], ["Event 316", [620, 1180], ["O=C=O", "[H]N([H])[H]", "[H]N([H])[H]"], ["O=C=O", "[H]N([H])[H]", "[H]N([H])[H]"], {"rxn_free_energy": 0.006153176972826273, "rxn_barrier": 0.6534716756733681, "ts": ["[C:1](=[O:2])=[O:3]", "[N:4]([H:5])([H:6])[H:7]", "[N:8]([H:9])([H:10])[H:11]"], "cat": {}, "energies": [-61.31888932657091, -61.318879520758074, -61.31784794242506], "dir": "SUCCESSFUL_RCTS/PAT65_SIM018_RCT_4_8"}], ["Event 317", [1740, 1820], ["[H]OC(=O)N([H])[H]", "[H]N([H])[H]"], ["[H]OC(=O)N([H])[H]", "[H]N([H])[H]"], {"rxn_free_energy": -0.005632941873060922, "rxn_barrier": -0.31485283330876623, "ts": ["[N:1]([H:2])([H:3])[C:4](=[O:5])[O:6][H:7]", "[N:8]([H:9])([H:10])[H:11]"], "cat": {}, "energies": [-61.329988496986864, -61.329997473743745, -61.330490252091316], "dir": "SUCCESSFUL_RCTS/PAT26_SIM148_RCT_10_10"}], ["Event 318", [780, 860], ["[H]N([H])C(=O)OC(=O)[O-]"], ["[H]N([H])C(=O)OC(=O)[O-]"], {"rxn_free_energy": -0.0003030424704825805, "rxn_barrier": 0.3262296715793912, "ts": ["[C:1](=[O:2])([O-:3])[O:4][C:5](=[O:6])[N:7]([H:8])[H:9]"], "cat": {}, "energies": [-86.85068686212186, -86.85068734505576, -86.85016697668453], "dir": "SUCCESSFUL_RCTS/PAT6_SIM213_RCT_9_9"}], ["Event 319", [1340, 1420], ["[H]N([H])C(=O)[O-]"], ["[H]N([H])C(=O)[O-]"], {"rxn_free_energy": 0.0007479693656634155, "rxn_barrier": 1.268707401900709, "ts": ["[C:1](=[O:2])([O-:3])[N:4]([H:5])[H:6]"], "cat": {}, "energies": [-49.01362545641432, -49.01362426443696, -49.01160362161528], "dir": "SUCCESSFUL_RCTS/PAT16_SIM042_RCT_13_13"}], ["Event 320", [0, 300], ["O=C=O", "[H]N([H])[H]", "[H]N([H])[H]", "[H]N([H])[H]"], ["[H]N([H])[H]", "[H]OC(=O)N([H])[H]", "[H]N([H])[H]"], {"rxn_free_energy": -10.018150153222168, "rxn_barrier": 4.862950080544386, "ts": ["[C:16](=[O:17])=[O:18]", "[N:5]([H:6])([H:7])[H:8]", "[N:9]([H:11])([H:12])[C:13](=[O:14])[O-:15]", "[N@@+:1]([H:2])([H:3])([H:4])[H:10]"], "cat": {"O=C=O": 1}, "energies": [-110.89471999826176, -110.91068510146162, -110.88697031406815], "dir": "SUCCESSFUL_RCTS/PAT5_SIM126_RCT_1_3"}], ["Event 321", [1020, 1900], ["O=C=O", "O=C=O", "[H]N([H])[H]", "[H]N([H])[H]"], ["[H]N([H])[H]", "[H]OC(=O)OC(=O)N([H])[H]"], {"rxn_free_energy": 5.688891189890823, "rxn_barrier": 17.595855497934238, "ts": ["[H:3][N@+:11]([H:12])([H:13])[H:14]", "[N:1]([H:2])([H:4])[C:5]([O:6][C:8](=[O:9])[O-:10])=[O:7]"], "cat": {}, "energies": [-99.14452458380674, -99.13545866509418, -99.11648351388686], "dir": "SUCCESSFUL_RCTS/PAT31_SIM211_RCT_1_14"}], ["Event 322", [1100, 1180], ["[H]N([H])C(=O)[O-]"], ["[H]N([H])C(=O)[O-]"], {"rxn_free_energy": -0.0028974925187826204, "rxn_barrier": 10.01503722989356, "ts": ["[C:1](=[O:2])([O-:3])[N:4]([H:5])[H:6]"], "cat": {}, "energies": [-49.01362487104363, -49.013629488539515, -48.997664728654044], "dir": "SUCCESSFUL_RCTS/PAT16_SIM068_RCT_12_12"}], ["Event 323", [460, 940], ["O=C=O", "O=C=O", "[H]N([H])[H]", "[H]N([H])[H]"], ["[H]N([H])C(=O)OC(=O)[O-]", "[H][N+]([H])([H])[H]"], {"rxn_free_energy": 8.472167004284403, "rxn_barrier": 25.40818369342099, "ts": ["[C:5]([O:6][C:16]([O:17][H:14])=[O:18])(=[O:7])[N:12]([H:13])[H:15]", "[N:1]([H:2])([H:3])[H:4]", "[N:8]([H:9])([H:10])[H:11]"], "cat": {"[H]N([H])[H]": 1}, "energies": [-110.89470573343868, -110.88120433662579, -110.85421479762894], "dir": "SUCCESSFUL_RCTS/PAT5_SIM223_RCT_1_3"}], ["Event 324", [380, 460], ["[H]N([H])C(=O)OC(=O)[O-]"], ["[H]N([H])C(=O)OC(=O)[O-]"], {"rxn_free_energy": -0.002841754468514296, "rxn_barrier": 7.450450220305494, "ts": ["[N:1]([H:2])([H:3])[C:4](=[O:5])[O:6][C:7](=[O:8])[O-:9]"], "cat": {}, "energies": [-86.86031591323558, -86.86032044190631, -86.84844274255703], "dir": "SUCCESSFUL_RCTS/PAT9_SIM235_RCT_6_6"}], ["Event 325", [380, 460], ["[H]N([H])C(=O)[O-]"], ["[H]N([H])C(=O)[O-]"], {"rxn_free_energy": 2.60677575317132e-05, "rxn_barrier": 10.018998734515517, "ts": ["[N:1]([H:2])([H:3])[C:4](=[O:5])[O-:6]"], "cat": {}, "energies": [-49.01362706008743, -49.013627018545385, -48.99766060457325], "dir": "SUCCESSFUL_RCTS/PAT8_SIM189_RCT_3_3"}], ["Event 326", [220, 300], ["O=C=O", "[H]N([H])[H]", "[H]N([H])[H]"], ["O=C=O", "[H]N([H])[H]", "[H]N([H])[H]"], {"rxn_free_energy": -0.00209578065953221, "rxn_barrier": 0.833068531896571, "ts": ["[C:9](=[O:10])=[O:11]", "[N:1]([H:2])([H:3])[H:4]", "[N:5]([H:6])([H:7])[H:8]"], "cat": {}, "energies": [-61.31888841396934, -61.31889175384287, -61.31756082106238], "dir": "SUCCESSFUL_RCTS/PAT58_SIM238_RCT_3_3"}], ["Event 327", [1260, 1340], ["[H]N([H])C(=O)OC(=O)[O-]"], ["[H]N([H])C(=O)OC(=O)[O-]"], {"rxn_free_energy": 0.00343893243531312, "rxn_barrier": -0.13429576084239117, "ts": ["[C:1](=[O:2])([O-:3])[O:4][C:5](=[O:6])[N:7]([H:8])[H:9]"], "cat": {}, "energies": [-86.86031811002363, -86.86031262967941, -86.8605321261492], "dir": "SUCCESSFUL_RCTS/PAT39_SIM074_RCT_7_7"}], ["Event 328", [540, 620], ["[H]N([H])C(=O)OC(=O)[O-]"], ["[H]N([H])C(=O)OC(=O)[O-]"], {"rxn_free_energy": 0.0016299606670701508, "rxn_barrier": 3.237036159604423, "ts": ["[C:1]([O:2][C:7](=[O:8])[O-:9])(=[O:3])[N:4]([H:5])[H:6]"], "cat": {}, "energies": [-86.85068439562991, -86.85068179809545, -86.84552579693062], "dir": "SUCCESSFUL_RCTS/PAT35_SIM008_RCT_5_5"}], ["Event 329", [380, 940], ["O=C=O", "[H]N([H])[H]", "[H]N([H])[H]"], ["[H]N([H])[H]", "[H]OC(=O)N([H])[H]"], {"rxn_free_energy": -11.055753004078447, "rxn_barrier": 18.0324865381373, "ts": ["[H:3][N@+:8]([H:9])([H:10])[H:11]", "[N:12]([H:13])([H:14])[H:15]", "[N:1]([H:2])([H:4])[C:5](=[O:6])[O-:7]"], "cat": {"[H]N([H])[H]": 1}, "energies": [-73.06647836001851, -73.08409700567292, -73.03774146706638], "dir": "SUCCESSFUL_RCTS/PAT7_SIM157_RCT_1_6"}], ["Event 330", [780, 860], ["[H]N([H])C(=O)OC(=O)[O-]"], ["[H]N([H])C(=O)OC(=O)[O-]"], {"rxn_free_energy": 0.0027607670152051044, "rxn_barrier": -0.13600370631134295, "ts": ["[C:1](=[O:2])([O:3][C:5](=[O:8])[O-:9])[N:4]([H:6])[H:7]"], "cat": {}, "energies": [-86.86032175915847, -86.86031735955079, -86.86053849709647], "dir": "SUCCESSFUL_RCTS/PAT6_SIM190_RCT_7_7"}], ["Event 331", [620, 700], ["[H]N([H])C(=O)OC(=O)[O-]"], ["[H]N([H])C(=O)OC(=O)[O-]"], {"rxn_free_energy": -5.038314800079036e-05, "rxn_barrier": 3.2392422649289956, "ts": ["[N:1]([H:2])([H:3])[C:4]([O:5][C:6](=[O:7])[O-:8])=[O:9]"], "cat": {}, "energies": [-86.8506797754459, -86.85067985573738, -86.84551766105771], "dir": "SUCCESSFUL_RCTS/PAT3_SIM151_RCT_6_6"}], ["Event 332", [540, 620], ["[H]N([H])C(=O)OC(=O)[O-]"], ["[H]N([H])C(=O)OC(=O)[O-]"], {"rxn_free_energy": -0.0016464761149050135, "rxn_barrier": 0.32754374371229283, "ts": ["[C:1](=[O:2])([O:3][C:5](=[O:6])[O-:7])[N:4]([H:8])[H:9]"], "cat": {}, "energies": [-86.85067915255857, -86.85068177641234, -86.8501571729924], "dir": "SUCCESSFUL_RCTS/PAT4_SIM057_RCT_4_4"}], ["Event 333", [1500, 1580], ["[H]N([H])C(=O)OC(=O)[O-]"], ["[H]N([H])C(=O)OC(=O)[O-]"], {"rxn_free_energy": 0.00011828471430645494, "rxn_barrier": 4.895780952277887, "ts": ["[C:1](=[O:2])([O-:3])[O:4][C:5](=[O:6])[N:7]([H:8])[H:9]"], "cat": {}, "energies": [-86.86032168967125, -86.86032150117062, -86.85251968561346], "dir": "SUCCESSFUL_RCTS/PAT3_SIM019_RCT_10_10"}], ["Event 334", [1340, 1420], ["O=C=O", "[H]N([H])[H]"], ["O=C=O", "[H]N([H])[H]"], {"rxn_free_energy": 0.00093347423558955, "rxn_barrier": 0.0019215856518068934, "ts": ["[C:5](=[O:6])=[O:7]", "[N:1]([H:2])([H:3])[H:4]"], "cat": {}, "energies": [-49.56991466287318, -49.56991317527195, -49.56991160059993], "dir": "SUCCESSFUL_RCTS/PAT7_SIM138_RCT_11_11"}], ["Event 335", [460, 540], ["[H]OC(=O)[O-]"], ["[H]OC(=O)[O-]"], {"rxn_free_energy": -0.0030622994610951153, "rxn_barrier": 8.898731395564392, "ts": ["[C:1](=[O:2])([O-:3])[O:4][H:5]"], "cat": {}, "energies": [-54.52798083408171, -54.52798571421688, -54.51379965662827], "dir": "SUCCESSFUL_RCTS/PAT14_SIM065_RCT_4_4"}], ["Event 336", [140, 220], ["O=C=O", "[H]N([H])[H]"], ["O=C=O", "[H]N([H])[H]"], {"rxn_free_energy": -0.09847083004679963, "rxn_barrier": -0.00202196585759247, "ts": ["[C:5](=[O:6])=[O:7]", "[N:1]([H:2])([H:3])[H:4]"], "cat": {}, "energies": [-49.56991636247755, -49.57007328735288, -49.56991958471849], "dir": "SUCCESSFUL_RCTS/PAT1_SIM213_RCT_2_2"}], ["Event 337", [0, 60], ["O=C=O", "[H]N([H])[H]"], ["O=C=O", "[H]N([H])[H]"], {"rxn_free_energy": 0.11670561027658781, "rxn_barrier": 0.11655279545876941, "ts": ["[C:1](=[O:2])=[O:3]", "[N:4]([H:5])([H:6])[H:7]"], "cat": {}, "energies": [-49.57009471288914, -49.56990872874201, -49.56990897227043], "dir": "SUCCESSFUL_RCTS/PAT59_SIM054_RCT_1_1"}], ["Event 338", [540, 620], ["[H]N([H])C(=O)OC(=O)[O-]"], ["[H]N([H])C(=O)OC(=O)[O-]"], {"rxn_free_energy": -0.0040005939812885315, "rxn_barrier": 0.3243278549968568, "ts": ["[C:1]([O:2][C:5](=[O:6])[O-:7])(=[O:3])[N:4]([H:8])[H:9]"], "cat": {}, "energies": [-86.85067848641577, -86.85068486183387, -86.85016163174735], "dir": "SUCCESSFUL_RCTS/PAT28_SIM205_RCT_5_5"}], ["Event 339", [780, 860], ["[H]N([H])C(=O)OC(=O)[O-]"], ["[H]N([H])C(=O)OC(=O)[O-]"], {"rxn_free_energy": 0.0009145396389252483, "rxn_barrier": -0.1361228995256715, "ts": ["[C:1](=[O:2])([O:3][C:5](=[O:6])[O-:7])[N:4]([H:8])[H:9]"], "cat": {}, "energies": [-86.86031547576644, -86.86031401833972, -86.86053240365288], "dir": "SUCCESSFUL_RCTS/PAT15_SIM228_RCT_6_6"}], ["Event 340", [0, 140], ["O=C=O", "[H]N([H])[H]", "[H]N([H])[H]"], ["O=C=O", "[H]N([H])[H]", "[H]N([H])[H]"], {"rxn_free_energy": 0.013733559170594099, "rxn_barrier": 0.6540266969696752, "ts": ["[C:1](=[O:2])=[O:3]", "[N:4]([H:5])([H:6])[H:7]", "[N:8]([H:9])([H:10])[H:11]"], "cat": {}, "energies": [-61.31889218697779, -61.31887030093235, -61.31784991834008], "dir": "SUCCESSFUL_RCTS/PAT18_SIM063_RCT_1_2"}], ["Event 341", [1260, 1340], ["[H]N([H])C(=O)OC(=O)[O-]"], ["[H]N([H])C(=O)OC(=O)[O-]"], {"rxn_free_energy": -0.003198225737906043, "rxn_barrier": 7.449407280186179, "ts": ["[C:1](=[O:2])([O-:3])[O:4][C:5]([N:6]([H:7])[H:8])=[O:9]"], "cat": {}, "energies": [-86.86031556754693, -86.86032066429665, -86.8484440589164], "dir": "SUCCESSFUL_RCTS/PAT15_SIM148_RCT_7_7"}], ["Event 342", [1100, 1180], ["[H]N([H])C(=O)OC(=O)[O-]"], ["[H]N([H])C(=O)OC(=O)[O-]"], {"rxn_free_energy": -0.0020543080793914044, "rxn_barrier": -0.13787551270727702, "ts": ["[N:1]([H:2])([H:3])[C:4]([O:5][C:6](=[O:7])[O-:8])=[O:9]"], "cat": {}, "energies": [-86.86031324620464, -86.86031651998672, -86.86053296708678], "dir": "SUCCESSFUL_RCTS/PAT6_SIM033_RCT_9_9"}], ["Event 343", [1740, 1820], ["[H]N([H])C(=O)OC(=O)[O-]"], ["[H]N([H])C(=O)OC(=O)[O-]"], {"rxn_free_energy": 0.001429241346666075, "rxn_barrier": 1.4076299448143752, "ts": ["[C:1](=[O:2])([O:3][C:5](=[O:6])[O-:7])[N:4]([H:8])[H:9]"], "cat": {}, "energies": [-86.85068706293849, -86.85068478527393, -86.84844383869125], "dir": "SUCCESSFUL_RCTS/PAT39_SIM226_RCT_15_15"}], ["Event 344", [1740, 1820], ["[H]N([H])C(=O)OC(=O)[O-]"], ["[H]N([H])C(=O)OC(=O)[O-]"], {"rxn_free_energy": 0.003707712621634116, "rxn_barrier": 0.3293440096462055, "ts": ["[C:1](=[O:2])([O-:3])[O:9][C:7]([N:4]([H:5])[H:6])=[O:8]"], "cat": {}, "energies": [-86.85068756977044, -86.85068166109332, -86.85016272126829], "dir": "SUCCESSFUL_RCTS/PAT21_SIM094_RCT_22_22"}], ["Event 345", [620, 700], ["[H]N([H])C(=O)OC(=O)[O-]"], ["[H]N([H])C(=O)OC(=O)[O-]"], {"rxn_free_energy": -0.00012389819754562837, "rxn_barrier": 0.32619934595922895, "ts": ["[C:1]([O:2][C:5](=[O:8])[O-:9])(=[O:3])[N:4]([H:6])[H:7]"], "cat": {}, "energies": [-86.85068801881168, -86.85068821625806, -86.8501681817018], "dir": "SUCCESSFUL_RCTS/PAT3_SIM080_RCT_8_8"}], ["Event 346", [1340, 1420], ["[H]N([H])C(=O)OC(=O)[O-]"], ["[H]N([H])C(=O)OC(=O)[O-]"], {"rxn_free_energy": 0.0028657800672728514, "rxn_barrier": 3.236951953343026, "ts": ["[C:1](=[O:2])([O-:3])[O:5][C:4](=[O:6])[N:7]([H:8])[H:9]"], "cat": {}, "energies": [-86.85068542592461, -86.85068085896626, -86.84552696141792], "dir": "SUCCESSFUL_RCTS/PAT20_SIM118_RCT_8_8"}], ["Event 347", [460, 540], ["[H]N([H])C(=O)OC(=O)[O-]"], ["[H]N([H])C(=O)OC(=O)[O-]"], {"rxn_free_energy": 0.004070101161762608, "rxn_barrier": -0.13432322157532728, "ts": ["[C:1]([O:2][C:5](=[O:8])[O-:9])(=[O:3])[N:4]([H:6])[H:7]"], "cat": {}, "energies": [-86.86031418161761, -86.86030769543163, -86.8605282415051], "dir": "SUCCESSFUL_RCTS/PAT39_SIM155_RCT_4_4"}], ["Event 348", [540, 620], ["[H]N([H])C(=O)OC(=O)[O-]"], ["[H]N([H])C(=O)OC(=O)[O-]"], {"rxn_free_energy": -0.0040005948462718665, "rxn_barrier": 0.3243632869792555, "ts": ["[C:1]([O:2][C:5](=[O:6])[O-:7])(=[O:3])[N:4]([H:8])[H:9]"], "cat": {}, "energies": [-86.85067848641545, -86.85068486183492, -86.85016157528199], "dir": "SUCCESSFUL_RCTS/PAT39_SIM205_RCT_5_5"}], ["Event 349", [620, 700], ["[H]N([H])C(=O)OC(=O)[O-]"], ["[H]N([H])C(=O)OC(=O)[O-]"], {"rxn_free_energy": -0.0021005889592123454, "rxn_barrier": 7.445272525853979, "ts": ["[C:1](=[O:2])([O:3][C:5](=[O:6])[O-:7])[N:4]([H:8])[H:9]"], "cat": {}, "energies": [-86.86031217499483, -86.86031552253095, -86.84844725558273], "dir": "SUCCESSFUL_RCTS/PAT6_SIM125_RCT_11_11"}], ["Event 350", [1660, 1740], ["[H]N([H])C(=O)OC(=O)[O-]"], ["[H]N([H])C(=O)OC(=O)[O-]"], {"rxn_free_energy": -0.0011390998618525288, "rxn_barrier": -0.13720150958697575, "ts": ["[C:1](=[O:2])([O-:3])[O:4][C:5]([N:7]([H:6])[H:8])=[O:9]"], "cat": {}, "energies": [-86.86031898933406, -86.86032080462397, -86.86053763611278], "dir": "SUCCESSFUL_RCTS/PAT3_SIM072_RCT_5_5"}], ["Event 351", [700, 780], ["O=C=O", "[H]N([H])[H]", "[H]N([H])[H]"], ["O=C=O", "[H]N([H])[H]", "[H]N([H])[H]"], {"rxn_free_energy": -0.010529039974456887, "rxn_barrier": 0.14535788213635306, "ts": ["[C:5](=[O:6])=[O:7]", "[N:1]([H:2])([H:3])[H:4]", "[N:8]([H:9])([H:10])[H:11]"], "cat": {}, "energies": [-61.31887957252993, -61.31889635179628, -61.31864792761009], "dir": "SUCCESSFUL_RCTS/PAT43_SIM153_RCT_1_1"}], ["Event 352", [220, 300], ["O=C=O", "[H]N([H])[H]", "[H]N([H])[H]"], ["O=C=O", "[H]N([H])[H]", "[H]N([H])[H]"], {"rxn_free_energy": -0.010213221218583137, "rxn_barrier": 0.6478229455671468, "ts": ["[C:5](=[O:6])=[O:7]", "[N:1]([H:2])([H:3])[H:4]", "[N:8]([H:9])([H:10])[H:11]"], "cat": {}, "energies": [-61.318879907321836, -61.318896183293774, -61.31784752509328], "dir": "SUCCESSFUL_RCTS/PAT58_SIM139_RCT_1_1"}], ["Event 353", [860, 940], ["[H]N([H])C(=O)OC(=O)[O-]"], ["[H]N([H])C(=O)OC(=O)[O-]"], {"rxn_free_energy": -0.0007150938236758151, "rxn_barrier": 0.32654905683990115, "ts": ["[C:1](=[O:2])([O-:3])[O:4][C:5](=[O:6])[N:7]([H:8])[H:9]"], "cat": {}, "energies": [-86.85068638246507, -86.85068752205137, -86.85016598804968], "dir": "SUCCESSFUL_RCTS/PAT4_SIM088_RCT_4_4"}], ["Event 354", [780, 860], ["[H]N([H])[H]", "[H][N+]([H])([H])[H]"], ["[H][N+]([H])([H])[H]", "[H]N([H])[H]"], {"rxn_free_energy": 0.004881229236282973, "rxn_barrier": -1.1648482297988154, "ts": ["[H+:5]", "[N:1]([H:2])([H:3])[H:4]", "[N:6]([H:7])([H:8])[H:9]"], "cat": {}, "energies": [-23.855244749141793, -23.85523697032761, -23.85710107210726], "dir": "SUCCESSFUL_RCTS/PAT2_SIM118_RCT_5_5"}], ["Event 355", [380, 460], ["[H]N([H])C(=O)OC(=O)[O-]"], ["[H]N([H])C(=O)OC(=O)[O-]"], {"rxn_free_energy": 0.000697594996797605, "rxn_barrier": -0.13607249237215385, "ts": ["[C:1]([O:2][C:7](=[O:8])[O-:9])(=[O:3])[N:4]([H:5])[H:6]"], "cat": {}, "energies": [-86.86031583280187, -86.86031472110201, -86.86053268035857], "dir": "SUCCESSFUL_RCTS/PAT20_SIM096_RCT_4_4"}], ["Event 356", [1260, 1340], ["[H]N([H])C(=O)OC(=O)[O-]"], ["[H]N([H])C(=O)OC(=O)[O-]"], {"rxn_free_energy": 0.005577627031494487, "rxn_barrier": -0.1328556537177518, "ts": ["[C:1]([O:2][C:7](=[O:8])[O-:9])(=[O:3])[N:4]([H:5])[H:6]"], "cat": {}, "energies": [-86.86030579055871, -86.86029690195255, -86.86051751170382], "dir": "SUCCESSFUL_RCTS/PAT35_SIM153_RCT_14_14"}], ["Event 357", [380, 460], ["[H][N+]([H])([H])[H]", "[H]N([H])[H]"], ["[H]N([H])[H]", "[H][N+]([H])([H])[H]"], {"rxn_free_energy": 0.009276704930237537, "rxn_barrier": -1.1677926820822644, "ts": ["[H+:5]", "[H:1][N:2]([H:3])[H:4]", "[N:6]([H:7])([H:8])[H:9]"], "cat": {}, "energies": [-23.85523348697699, -23.855218703454153, -23.857094502274258], "dir": "SUCCESSFUL_RCTS/PAT5_SIM151_RCT_5_5"}], ["Event 358", [620, 700], ["[H]OC(=O)N([H])[H]"], ["[H]OC(=O)N([H])[H]"], {"rxn_free_energy": -0.0010143339032164037, "rxn_barrier": -0.2314171436443154, "ts": ["[C:1]([O:2][H:5])(=[O:3])[N:4]([H:6])[H:7]"], "cat": {}, "energies": [-49.57014452641205, -49.570146142872694, -49.5705133169097], "dir": "SUCCESSFUL_RCTS/PAT19_SIM227_RCT_7_7"}], ["Event 359", [60, 140], ["O=C=O", "[H]N([H])[H]"], ["O=C=O", "[H]N([H])[H]"], {"rxn_free_energy": -0.001276910072366512, "rxn_barrier": -0.0012069973841381696, "ts": ["[C:5](=[O:6])=[O:7]", "[N:1]([H:2])([H:3])[H:4]"], "cat": {}, "energies": [-49.56990954650731, -49.56991158141403, -49.56991146999992], "dir": "SUCCESSFUL_RCTS/PAT33_SIM127_RCT_1_1"}], ["Event 360", [620, 700], ["[H]N([H])C(=O)OC(=O)[O-]"], ["[H]N([H])C(=O)OC(=O)[O-]"], {"rxn_free_energy": -0.0023294239297798926, "rxn_barrier": 1.404217300961489, "ts": ["[C:1](=[O:2])([O-:3])[O:4][C:5](=[O:6])[N:7]([H:8])[H:9]"], "cat": {}, "energies": [-86.85067103229402, -86.85067474450564, -86.84843324649704], "dir": "SUCCESSFUL_RCTS/PAT4_SIM004_RCT_6_6"}], ["Event 361", [460, 540], ["[H]N([H])C(=O)OC(=O)[O-]"], ["[H]N([H])C(=O)OC(=O)[O-]"], {"rxn_free_energy": -6.0403265660345475, "rxn_barrier": 1.4057563681988359, "ts": ["[C:1](=[O:2])([O:3][C:7](=[O:8])[O-:9])[N:4]([H:5])[H:6]"], "cat": {}, "energies": [-86.85068717238654, -86.86031314479789, -86.8484469339045], "dir": "SUCCESSFUL_RCTS/PAT33_SIM186_RCT_8_8"}], ["Event 362", [460, 540], ["[H]N([H])C(=O)OC(=O)[O-]"], ["[H]N([H])C(=O)OC(=O)[O-]"], {"rxn_free_energy": 6.297383650385769e-05, "rxn_barrier": 4.89808340888976, "ts": ["[C:1]([O:2][C:5](=[O:8])[O-:9])(=[O:3])[N:4]([H:6])[H:7]"], "cat": {}, "energies": [-86.8603201136843, -86.86032001332806, -86.85251444039048], "dir": "SUCCESSFUL_RCTS/PAT6_SIM199_RCT_2_2"}], ["Event 363", [1900, 1980], ["[H]OC(=O)[O-]"], ["[H]OC(=O)[O-]"], {"rxn_free_energy": -0.002072667399716629, "rxn_barrier": 8.902185248364766, "ts": ["[C:1](=[O:2])([O-:3])[O:4][H:5]"], "cat": {}, "energies": [-54.52797851983289, -54.52798182287272, -54.51379183825788], "dir": "SUCCESSFUL_RCTS/PAT11_SIM016_RCT_21_21"}], ["Event 364", [300, 380], ["O=C=O", "[H]N([H])[H]"], ["O=C=O", "[H]N([H])[H]"], {"rxn_free_energy": -0.006226671726473484, "rxn_barrier": -0.0008540263500666186, "ts": ["[C:5](=[O:6])=[O:7]", "[N:1]([H:2])([H:3])[H:4]"], "cat": {}, "energies": [-49.56990326532188, -49.56991318825727, -49.56990462631354], "dir": "SUCCESSFUL_RCTS/PAT57_SIM125_RCT_2_2"}], ["Event 365", [540, 620], ["[H]N([H])C(=O)OC(=O)[O-]"], ["[H]N([H])C(=O)OC(=O)[O-]"], {"rxn_free_energy": -0.0002632796859565758, "rxn_barrier": 7.452207760057646, "ts": ["[N:1]([H:2])([H:3])[C:4]([O:5][C:7](=[O:6])[O-:8])=[O:9]"], "cat": {}, "energies": [-86.86032019202003, -86.86032061158724, -86.8484442204947], "dir": "SUCCESSFUL_RCTS/PAT12_SIM182_RCT_7_7"}], ["Event 366", [380, 460], ["[H]N([H])C(=O)[O-]"], ["[H]N([H])C(=O)[O-]"], {"rxn_free_energy": 0.0007860520984087743, "rxn_barrier": 1.2668326996520372, "ts": ["[N:1]([H:2])([H:3])[C:4](=[O:5])[O-:6]"], "cat": {}, "energies": [-49.01362972255217, -49.01362846988549, -49.01161087531215], "dir": "SUCCESSFUL_RCTS/PAT8_SIM182_RCT_3_3"}], ["Event 367", [1260, 1340], ["[H]N([H])C(=O)OC(=O)[O-]"], ["[H]N([H])C(=O)OC(=O)[O-]"], {"rxn_free_energy": 0.0030188578088142606, "rxn_barrier": 0.32775455416013116, "ts": ["[C:1]([O:2][C:5](=[O:6])[O-:7])(=[O:3])[N:4]([H:8])[H:9]"], "cat": {}, "energies": [-86.85068278550202, -86.85067797459624, -86.85016046998454], "dir": "SUCCESSFUL_RCTS/PAT39_SIM205_RCT_9_9"}], ["Event 368", [1260, 1340], ["[H]OC(=O)N([H])[H]"], ["[H]OC(=O)N([H])[H]"], {"rxn_free_energy": 0.0017604421591442404, "rxn_barrier": 2.248556973094531, "ts": ["[H:1][O:2][C:3]([N:5]([H:4])[H:6])=[O:7]"], "cat": {}, "energies": [-49.557622935970876, -49.557620130498776, -49.55403959537634], "dir": "SUCCESSFUL_RCTS/PAT17_SIM052_RCT_4_4"}], ["Event 369", [0, 60], ["O=C=O", "[H]N([H])[H]"], ["O=C=O", "[H]N([H])[H]"], {"rxn_free_energy": 0.0018526963458717917, "rxn_barrier": 0.0031222253549306276, "ts": ["[C:1](=[O:2])=[O:3]", "[N:4]([H:5])([H:6])[H:7]"], "cat": {}, "energies": [-49.5699106481893, -49.56990769569928, -49.56990567255515], "dir": "SUCCESSFUL_RCTS/PAT0_SIM207_RCT_1_1"}], ["Event 370", [940, 1020], ["[H]OC(=O)[O-]"], ["[H]OC(=O)[O-]"], {"rxn_free_energy": 0.0019979354880495423, "rxn_barrier": 8.905806559985844, "ts": ["[O:1]([H:2])[C:3](=[O:4])[O-:5]"], "cat": {}, "energies": [-54.52798740362027, -54.52798421967456, -54.513794951058316], "dir": "SUCCESSFUL_RCTS/PAT11_SIM150_RCT_7_7"}], ["Event 371", [220, 380], ["O=C=O", "[H]N([H])[H]", "[H]N([H])[H]"], ["O=C=O", "[H]N([H])[H]", "[H]N([H])[H]"], {"rxn_free_energy": 0.0009672168698660997, "rxn_barrier": 0.15180278718744528, "ts": ["[C:1](=[O:2])=[O:3]", "[N:4]([H:5])([H:6])[H:7]", "[N:8]([H:9])([H:10])[H:11]"], "cat": {}, "energies": [-61.318899973267946, -61.31889843189385, -61.318658057632184], "dir": "SUCCESSFUL_RCTS/PAT25_SIM117_RCT_1_3"}], ["Event 372", [620, 700], ["[H]N([H])C(=O)OC(=O)[O-]"], ["[H]N([H])C(=O)OC(=O)[O-]"], {"rxn_free_energy": -0.002100587255997738, "rxn_barrier": 7.445296176424499, "ts": ["[C:1](=[O:2])([O:3][C:5](=[O:6])[O-:7])[N:4]([H:8])[H:9]"], "cat": {}, "energies": [-86.86031217499585, -86.86031552252926, -86.84844721789378], "dir": "SUCCESSFUL_RCTS/PAT28_SIM125_RCT_11_11"}], ["Event 373", [1260, 1340], ["[H]N([H])C(=O)OC(=O)[O-]"], ["[H]N([H])C(=O)OC(=O)[O-]"], {"rxn_free_energy": 0.00044556176173779255, "rxn_barrier": 0.326742121289644, "ts": ["[C:1](=[O:2])([O:3][C:5](=[O:8])[O-:9])[N:4]([H:6])[H:7]"], "cat": {}, "energies": [-86.8506842607463, -86.85068355069112, -86.85016355865996], "dir": "SUCCESSFUL_RCTS/PAT6_SIM046_RCT_7_7"}], ["Event 374", [780, 860], ["O=C=O", "[H]N([H])[H]", "[H]N([H])[H]"], ["[H]N([H])[H]", "[H]OC(=O)N([H])[H]"], {"rxn_free_energy": 1.1870934044984671, "rxn_barrier": 23.47679575547434, "ts": ["[H+:3]", "[N:1]([H:2])([H:4])[C:9](=[O:10])[O-:11]", "[N:5]([H:6])([H:7])[H:8]"], "cat": {}, "energies": [-61.31888294026138, -61.31699116698779, -61.28146989880106], "dir": "SUCCESSFUL_RCTS/PAT58_SIM174_RCT_4_4"}], ["Event 375", [1100, 1180], ["[H]N([H])[H]", "[H][N+]([H])([H])[H]"], ["[H][N+]([H])([H])[H]", "[H]N([H])[H]"], {"rxn_free_energy": -0.001511821969976218, "rxn_barrier": -1.1744019054492585, "ts": ["[H+:5]", "[N:1]([H:2])([H:3])[H:4]", "[N:6]([H:7])([H:8])[H:9]"], "cat": {}, "energies": [-23.85524253796179, -23.85524494722831, -23.857114085835583], "dir": "SUCCESSFUL_RCTS/PAT5_SIM244_RCT_9_9"}], ["Event 376", [1260, 1340], ["[H]OC(=O)[O-]"], ["[H]OC(=O)[O-]"], {"rxn_free_energy": 0.00023559407964680903, "rxn_barrier": 8.90064463031039, "ts": ["[C:1](=[O:2])([O-:3])[O:4][H:5]"], "cat": {}, "energies": [-54.52798040148084, -54.5279800260339, -54.5137961750623], "dir": "SUCCESSFUL_RCTS/PAT10_SIM152_RCT_13_13"}], ["Event 377", [1740, 1820], ["[H]N([H])C(=O)OC(=O)[O-]"], ["[H]N([H])C(=O)OC(=O)[O-]"], {"rxn_free_energy": 0.006984552352082958, "rxn_barrier": -0.13275336323194087, "ts": ["[C:1]([O:2][C:5](=[O:6])[O-:7])(=[O:3])[N:4]([H:8])[H:9]"], "cat": {}, "energies": [-86.8603122517789, -86.86030112107139, -86.86052380991205], "dir": "SUCCESSFUL_RCTS/PAT12_SIM242_RCT_4_4"}], ["Event 378", [0, 60], ["O=C=O", "[H]N([H])[H]"], ["O=C=O", "[H]N([H])[H]"], {"rxn_free_energy": 0.11681452531306531, "rxn_barrier": 0.11580742578714252, "ts": ["[C:1](=[O:2])=[O:3]", "[N:4]([H:5])([H:6])[H:7]"], "cat": {}, "energies": [-49.570094886203954, -49.569908728487874, -49.569910333419685], "dir": "SUCCESSFUL_RCTS/PAT0_SIM054_RCT_1_1"}], ["Event 379", [780, 860], ["[H]N([H])C(=O)[O-]"], ["[H]N([H])C(=O)[O-]"], {"rxn_free_energy": 0.0003396939010361848, "rxn_barrier": 10.01819406974584, "ts": ["[C:1](=[O:2])([O-:3])[N:4]([H:5])[H:6]"], "cat": {}, "energies": [-49.01362885611308, -49.013628314770806, -48.99766368292706], "dir": "SUCCESSFUL_RCTS/PAT16_SIM054_RCT_11_11"}], ["Event 380", [460, 540], ["[H]N([H])C(=O)OC(=O)[O-]"], ["[H]N([H])C(=O)OC(=O)[O-]"], {"rxn_free_energy": 0.0031388835294743987, "rxn_barrier": 1.406160184545071, "ts": ["[C:1](=[O:2])([O-:3])[O:5][C:4](=[O:6])[N:7]([H:8])[H:9]"], "cat": {}, "energies": [-86.85068639454094, -86.85068139236003, -86.84844551252995], "dir": "SUCCESSFUL_RCTS/PAT24_SIM118_RCT_4_4"}], ["Event 381", [0, 140], ["O=C=O", "[H]N([H])[H]", "[H]N([H])[H]"], ["O=C=O", "[H]N([H])[H]", "[H]N([H])[H]"], {"rxn_free_energy": 0.00859302226743303, "rxn_barrier": 0.16028442025841474, "ts": ["[C:9](=[O:10])=[O:11]", "[N:1]([H:2])([H:3])[H:4]", "[N:5]([H:6])([H:7])[H:8]"], "cat": {}, "energies": [-61.31888456912087, -61.31887087512695, -61.318629137003], "dir": "SUCCESSFUL_RCTS/PAT18_SIM126_RCT_1_2"}], ["Event 382", [1740, 1820], ["[H]N([H])[H]", "[H][N+]([H])([H])[H]"], ["[H][N+]([H])([H])[H]", "[H]N([H])[H]"], {"rxn_free_energy": -0.013489885424295182, "rxn_barrier": -1.1780476849252661, "ts": ["[H+:2]", "[N:1]([H:3])([H:4])[H:5]", "[N:6]([H:7])([H:8])[H:9]"], "cat": {}, "energies": [-23.855172070972916, -23.855193568695515, -23.857049428826066], "dir": "SUCCESSFUL_RCTS/PAT5_SIM242_RCT_6_6"}], ["Event 383", [1180, 1260], ["[H]N([H])C(=O)[O-]"], ["[H]N([H])C(=O)[O-]"], {"rxn_free_energy": -0.0048611564352464215, "rxn_barrier": 1.2645324324957896, "ts": ["[C:1](=[O:2])([O-:3])[N:4]([H:5])[H:6]"], "cat": {}, "energies": [-49.01362308584901, -49.01363083267482, -49.01160790435586], "dir": "SUCCESSFUL_RCTS/PAT16_SIM233_RCT_9_9"}], ["Event 384", [300, 380], ["O=C=O", "[H]N([H])[H]", "[H]N([H])[H]"], ["O=C=O", "[H]N([H])[H]", "[H]N([H])[H]"], {"rxn_free_energy": -0.008602611000062155, "rxn_barrier": 0.1423863858256894, "ts": ["[C:1](=[O:2])=[O:3]", "[N:4]([H:5])([H:6])[H:7]", "[N:8]([H:9])([H:10])[H:11]"], "cat": {}, "energies": [-61.31887509188117, -61.318888801155865, -61.31864818239097], "dir": "SUCCESSFUL_RCTS/PAT65_SIM075_RCT_3_3"}], ["Event 385", [1260, 1500], ["O=C=O", "[H]N([H])[H]", "[H]N([H])[H]"], ["O=C=O", "[H]N([H])[H]", "[H]N([H])[H]"], {"rxn_free_energy": -0.0051439746947101175, "rxn_barrier": 0.15227665321921763, "ts": ["[C:1](=[O:2])=[O:3]", "[N:4]([H:5])([H:6])[H:7]", "[N:8]([H:9])([H:10])[H:11]"], "cat": {}, "energies": [-61.31888055137698, -61.31888874890702, -61.318637880579836], "dir": "SUCCESSFUL_RCTS/PAT18_SIM087_RCT_1_2"}], ["Event 386", [860, 940], ["[H]N([H])[H]", "[H][N+]([H])([H])[H]"], ["[H]N([H])[H]", "[H][N+]([H])([H])[H]"], {"rxn_free_energy": -5.955873962065539e-05, "rxn_barrier": -1.1762654627064577, "ts": ["[H+:6]", "[N:1]([H:2])([H:3])[H:4]", "[N:5]([H:7])([H:8])[H:9]"], "cat": {}, "energies": [-23.855244100452758, -23.85524419536663, -23.857118618124716], "dir": "SUCCESSFUL_RCTS/PAT5_SIM102_RCT_4_4"}], ["Event 387", [1100, 1180], ["[H]OC(=O)N([H])[H]"], ["[H]OC(=O)N([H])[H]"], {"rxn_free_energy": 0.002178559252559083, "rxn_barrier": -0.17102542914753974, "ts": ["[C:1]([O:2][H:5])(=[O:3])[N:4]([H:6])[H:7]"], "cat": {}, "energies": [-49.55762702051062, -49.55762354871965, -49.557899569692296], "dir": "SUCCESSFUL_RCTS/PAT22_SIM016_RCT_12_12"}], ["Event 388", [780, 860], ["[H][N+]([H])([H])[H]", "[H]N([H])[H]"], ["[H]N([H])[H]", "[H][N+]([H])([H])[H]"], {"rxn_free_energy": -0.006882946484976106, "rxn_barrier": -1.1823958608893517, "ts": ["[H+:4]", "[H:1][N:2]([H:3])[H:5]", "[N:6]([H:7])([H:8])[H:9]"], "cat": {}, "energies": [-23.855226764007373, -23.855237732793952, -23.85711105119148], "dir": "SUCCESSFUL_RCTS/PAT2_SIM059_RCT_8_8"}], ["Event 389", [780, 860], ["[H]N([H])C(=O)OC(=O)[O-]"], ["[H]N([H])C(=O)OC(=O)[O-]"], {"rxn_free_energy": 0.001945650995212077, "rxn_barrier": 4.8963611378432566, "ts": ["[N:1]([H:2])([H:3])[C:4](=[O:5])[O:6][C:7](=[O:8])[O-:9]"], "cat": {}, "energies": [-86.86031988239915, -86.86031678177494, -86.85251695374727], "dir": "SUCCESSFUL_RCTS/PAT3_SIM244_RCT_8_8"}], ["Event 390", [460, 540], ["[H]OC(=O)[O-]"], ["[H]OC(=O)[O-]"], {"rxn_free_energy": 0.0008975374640761943, "rxn_barrier": 8.902055535775997, "ts": ["[C:1](=[O:2])([O-:3])[O:4][H:5]"], "cat": {}, "energies": [-54.52798335089352, -54.52798192056177, -54.51379687603081], "dir": "SUCCESSFUL_RCTS/PAT11_SIM001_RCT_7_7"}], ["Event 391", [60, 140], ["O=C=O", "[H]N([H])[H]"], ["O=C=O", "[H]N([H])[H]"], {"rxn_free_energy": -0.13103816067765361, "rxn_barrier": -0.002976287627243153, "ts": ["[C:5](=[O:6])=[O:7]", "[N:1]([H:2])([H:3])[H:4]"], "cat": {}, "energies": [-49.56990315792934, -49.57011198268504, -49.569907900994515], "dir": "SUCCESSFUL_RCTS/PAT1_SIM096_RCT_1_1"}], ["Event 392", [380, 460], ["O=C=O", "[H]N([H])[H]", "[H]N([H])[H]"], ["O=C=O", "[H]N([H])[H]", "[H]N([H])[H]"], {"rxn_free_energy": -0.003808600198108316, "rxn_barrier": 0.652745062487636, "ts": ["[C:5](=[O:6])=[O:7]", "[N:1]([H:2])([H:3])[H:4]", "[N:8]([H:9])([H:10])[H:11]"], "cat": {}, "energies": [-61.318888916140395, -61.318894985593765, -61.31784868993831], "dir": "SUCCESSFUL_RCTS/PAT18_SIM078_RCT_4_4"}], ["Event 393", [1500, 1580], ["[H]N([H])C(=O)OC(=O)[O-]"], ["[H]N([H])C(=O)OC(=O)[O-]"], {"rxn_free_energy": 0.00717893904031989, "rxn_barrier": -0.13097010068563736, "ts": ["[C:1](=[O:2])([O-:3])[O:4][C:5]([N:6]([H:7])[H:8])=[O:9]"], "cat": {}, "energies": [-86.86031514008525, -86.86030369959964, -86.86052385637933], "dir": "SUCCESSFUL_RCTS/PAT39_SIM217_RCT_10_10"}], ["Event 394", [1340, 1420], ["[H]N([H])C(=O)OC(=O)[O-]"], ["[H]N([H])C(=O)OC(=O)[O-]"], {"rxn_free_energy": -6.038337963025585, "rxn_barrier": 0.3262833154737954, "ts": ["[C:1](=[O:2])([O:3][C:5](=[O:8])[O-:9])[N:4]([H:6])[H:7]"], "cat": {}, "energies": [-86.85068355068967, -86.8603063540277, -86.85016357976447], "dir": "SUCCESSFUL_RCTS/PAT4_SIM046_RCT_8_8"}], ["Event 395", [1020, 1100], ["O=C=O", "[H]N([H])[H]"], ["O=C=O", "[H]N([H])[H]"], {"rxn_free_energy": 0.004764084309179097, "rxn_barrier": 0.0036190822157072876, "ts": ["[C:1](=[O:2])=[O:3]", "[N:4]([H:5])([H:6])[H:7]"], "cat": {}, "energies": [-49.56991427948949, -49.569906687359556, -49.56990851205536], "dir": "SUCCESSFUL_RCTS/PAT1_SIM169_RCT_2_2"}], ["Event 396", [460, 540], ["O=C=O", "[H]N([H])[H]"], ["O=C=O", "[H]N([H])[H]"], {"rxn_free_energy": 0.001892173253405666, "rxn_barrier": 0.0024782050939985254, "ts": ["[C:5](=[O:6])=[O:7]", "[N:1]([H:2])([H:3])[H:4]"], "cat": {}, "energies": [-49.56990623074975, -49.569903215348624, -49.569902281437805], "dir": "SUCCESSFUL_RCTS/PAT0_SIM183_RCT_4_4"}], ["Event 397", [620, 700], ["O=C=O", "[H]N([H])[H]"], ["O=C=O", "[H]N([H])[H]"], {"rxn_free_energy": 0.005226370327512228, "rxn_barrier": 0.0023009756667721534, "ts": ["[C:1](=[O:2])=[O:3]", "[N:4]([H:5])([H:6])[H:7]"], "cat": {}, "energies": [-49.56991509890886, -49.56990677007166, -49.569911432032896], "dir": "SUCCESSFUL_RCTS/PAT7_SIM016_RCT_3_3"}], ["Event 398", [380, 460], ["[H][N+]([H])([H])[H]", "[H]N([H])[H]"], ["[H][N+]([H])([H])[H]", "[H]N([H])[H]"], {"rxn_free_energy": 0.0013553996878855267, "rxn_barrier": -1.1743506999072055, "ts": ["[H+:1]", "[N:2]([H:3])([H:4])[H:5]", "[N:6]([H:7])([H:8])[H:9]"], "cat": {}, "energies": [-23.855243912739702, -23.855241752750526, -23.85711537901143], "dir": "SUCCESSFUL_RCTS/PAT5_SIM055_RCT_5_5"}], ["Event 399", [940, 1020], ["[H]N([H])C(=O)OC(=O)[O-]"], ["[H]N([H])C(=O)OC(=O)[O-]"], {"rxn_free_energy": 0.0018692137733592347, "rxn_barrier": 7.454933814364223, "ts": ["[C:1](=[O:2])([O:3][C:5](=[O:6])[O-:7])[N:4]([H:8])[H:9]"], "cat": {}, "energies": [-86.86031826636588, -86.86031528755339, -86.84843795055167], "dir": "SUCCESSFUL_RCTS/PAT28_SIM212_RCT_4_4"}], ["Event 400", [1020, 1100], ["[H]N([H])C(=O)[O-]"], ["[H]N([H])C(=O)[O-]"], {"rxn_free_energy": 0.0020506747926913533, "rxn_barrier": 10.017299024601941, "ts": ["[C:1](=[O:2])([O-:3])[N:4]([H:5])[H:6]"], "cat": {}, "energies": [-49.01362813903565, -49.01362487104364, -48.99766439220958], "dir": "SUCCESSFUL_RCTS/PAT16_SIM068_RCT_10_10"}], ["Event 401", [380, 460], ["[H]N([H])C(=O)[O-]"], ["[H]N([H])C(=O)[O-]"], {"rxn_free_energy": 2.6067806577160015e-05, "rxn_barrier": 10.019134201316747, "ts": ["[N:1]([H:2])([H:3])[C:4](=[O:5])[O-:6]"], "cat": {}, "energies": [-49.01362706008742, -49.0136270185453, -48.997660388690925], "dir": "SUCCESSFUL_RCTS/PAT16_SIM189_RCT_3_3"}], ["Event 402", [540, 620], ["[H]OC(=O)N([H])[H]"], ["[H]OC(=O)N([H])[H]"], {"rxn_free_energy": -0.004029701950142702, "rxn_barrier": -0.2344145422554666, "ts": ["[C:1]([O:2][H:5])(=[O:3])[N:4]([H:6])[H:7]"], "cat": {}, "energies": [-49.57013810380642, -49.5701445256115, -49.570511671012085], "dir": "SUCCESSFUL_RCTS/PAT22_SIM227_RCT_5_5"}], ["Event 403", [860, 940], ["[H]N([H])C(=O)OC(=O)[O-]"], ["[H]N([H])C(=O)OC(=O)[O-]"], {"rxn_free_energy": -0.0021373938663450647, "rxn_barrier": 0.3252094091116093, "ts": ["[C:1](=[O:2])([O-:3])[O:4][C:5]([N:6]([H:7])[H:8])=[O:9]"], "cat": {}, "energies": [-86.85068591276969, -86.85068931895877, -86.85016765324087], "dir": "SUCCESSFUL_RCTS/PAT39_SIM094_RCT_8_8"}], ["Event 404", [1500, 1580], ["[H]N([H])C(=O)OC(=O)[O-]"], ["[H]N([H])C(=O)OC(=O)[O-]"], {"rxn_free_energy": 0.005847396526899218, "rxn_barrier": -0.1357365745424894, "ts": ["[N:1]([H:2])([H:3])[C:4]([O:5][C:7](=[O:8])[O-:9])=[O:6]"], "cat": {}, "energies": [-86.86031817283381, -86.86030885431816, -86.86053448506586], "dir": "SUCCESSFUL_RCTS/PAT4_SIM001_RCT_11_11"}], ["Event 405", [620, 700], ["[H]N([H])C(=O)OC(=O)[O-]"], ["[H]N([H])C(=O)OC(=O)[O-]"], {"rxn_free_energy": -0.0008073700674784022, "rxn_barrier": 7.451594532004046, "ts": ["[C:1](=[O:2])([O:3][C:5](=[O:8])[O-:9])[N:4]([H:6])[H:7]"], "cat": {}, "energies": [-86.86029838181032, -86.8602996684497, -86.84842338753619], "dir": "SUCCESSFUL_RCTS/PAT12_SIM006_RCT_9_9"}], ["Event 406", [460, 540], ["[H]N([H])C(=O)[O-]"], ["[H]N([H])C(=O)[O-]"], {"rxn_free_energy": -0.0019077900103077995, "rxn_barrier": 10.014264178610597, "ts": ["[C:1](=[O:2])([O-:3])[N:4]([H:5])[H:6]"], "cat": {}, "energies": [-49.013622206784405, -49.013625247072675, -48.99766329634316], "dir": "SUCCESSFUL_RCTS/PAT13_SIM083_RCT_4_4"}], ["Event 407", [300, 380], ["[H]N([H])C(=O)OC(=O)[O-]"], ["[H]N([H])C(=O)OC(=O)[O-]"], {"rxn_free_energy": -0.0019527643952230989, "rxn_barrier": -0.13786226500596843, "ts": ["[N:1]([H:2])([H:3])[C:4]([O:5][C:7](=[O:8])[O-:9])=[O:6]"], "cat": {}, "energies": [-86.86031416369259, -86.86031727565285, -86.86053386346296], "dir": "SUCCESSFUL_RCTS/PAT33_SIM131_RCT_6_6"}], ["Event 408", [300, 380], ["[H]N([H])C(=O)OC(=O)[O-]"], ["[H]N([H])C(=O)OC(=O)[O-]"], {"rxn_free_energy": 0.005327605756588625, "rxn_barrier": -0.13282587277848718, "ts": ["[N:1]([H:2])([H:3])[C:4]([O:5][C:7](=[O:8])[O-:9])=[O:6]"], "cat": {}, "energies": [-86.86031255909647, -86.86030406892868, -86.86052423278214], "dir": "SUCCESSFUL_RCTS/PAT27_SIM126_RCT_7_7"}], ["Event 409", [1020, 1100], ["[H]N([H])C(=O)OC(=O)[O-]"], ["[H]N([H])C(=O)OC(=O)[O-]"], {"rxn_free_energy": 0.00031280132839067677, "rxn_barrier": -0.13580549584389054, "ts": ["[C:1](=[O:2])([O-:3])[O:4][C:5]([N:6]([H:7])[H:8])=[O:9]"], "cat": {}, "energies": [-86.86030425510673, -86.86030375662094, -86.86052067717299], "dir": "SUCCESSFUL_RCTS/PAT3_SIM012_RCT_9_9"}], ["Event 410", [300, 380], ["[H]N([H])C(=O)OC(=O)[O-]"], ["[H]N([H])C(=O)OC(=O)[O-]"], {"rxn_free_energy": 0.010884816354582128, "rxn_barrier": 4.895949295994377, "ts": ["[C:1](=[O:2])([O:3][C:5](=[O:6])[O-:7])[N:4]([H:8])[H:9]"], "cat": {}, "energies": [-86.8603185432365, -86.86030119699855, -86.85251627090315], "dir": "SUCCESSFUL_RCTS/PAT35_SIM079_RCT_6_6"}], ["Event 411", [700, 780], ["[H]N([H])C(=O)[O-]"], ["[H]N([H])C(=O)[O-]"], {"rxn_free_energy": 0.000786318250213931, "rxn_barrier": 10.01382369916991, "ts": ["[N:1]([H:2])([H:3])[C:4](=[O:5])[O-:6]"], "cat": {}, "energies": [-49.01362250592825, -49.013621252837424, -48.99766429744292], "dir": "SUCCESSFUL_RCTS/PAT16_SIM026_RCT_4_4"}], ["Event 412", [780, 1100], ["O=C=O", "[H]N([H])[H]", "[H]N([H])[H]"], ["O=C=O", "[H]N([H])[H]", "[H]N([H])[H]"], {"rxn_free_energy": -0.0014336541037350018, "rxn_barrier": 0.15678983933873653, "ts": ["[C:1](=[O:2])=[O:3]", "[N:4]([H:5])([H:6])[H:7]", "[N:8]([H:9])([H:10])[H:11]"], "cat": {}, "energies": [-61.31889185268227, -61.31889413737908, -61.318641989591036], "dir": "SUCCESSFUL_RCTS/PAT65_SIM068_RCT_7_10"}], ["Event 413", [140, 540], ["O=C=O", "[H]N([H])[H]", "[H]N([H])[H]"], ["O=C=O", "[H]N([H])[H]", "[H]N([H])[H]"], {"rxn_free_energy": -0.012356690999850685, "rxn_barrier": 0.8265018229420164, "ts": ["[C:1](=[O:2])=[O:3]", "[N:4]([H:5])([H:6])[H:7]", "[N:8]([H:9])([H:10])[H:11]"], "cat": {}, "energies": [-61.31887063823979, -61.31889033008349, -61.31755351015762], "dir": "SUCCESSFUL_RCTS/PAT25_SIM035_RCT_1_3"}], ["Event 414", [60, 140], ["O=C=O", "[H]N([H])[H]"], ["O=C=O", "[H]N([H])[H]"], {"rxn_free_energy": -0.009313463065848702, "rxn_barrier": -0.0032872115851032935, "ts": ["[C:1](=[O:2])=[O:3]", "[N:4]([H:5])([H:6])[H:7]"], "cat": {}, "energies": [-49.56989841976395, -49.56991326186521, -49.569903658323106], "dir": "SUCCESSFUL_RCTS/PAT1_SIM159_RCT_1_1"}], ["Event 415", [220, 300], ["O=C=O", "[H]N([H])[H]"], ["O=C=O", "[H]N([H])[H]"], {"rxn_free_energy": -0.11173625621490782, "rxn_barrier": 0.005155311777133918, "ts": ["[C:1](=[O:2])=[O:3]", "[N:4]([H:5])([H:6])[H:7]"], "cat": {}, "energies": [-49.56991398158783, -49.57009204648348, -49.56990576599081], "dir": "SUCCESSFUL_RCTS/PAT33_SIM149_RCT_2_2"}], ["Event 416", [940, 1020], ["[H]N([H])C(=O)OC(=O)[O-]"], ["[H]N([H])C(=O)OC(=O)[O-]"], {"rxn_free_energy": 0.0006179825013791317, "rxn_barrier": 1.408102695802373, "ts": ["[N:1]([H:2])([H:3])[C:4](=[O:5])[O:6][C:7](=[O:8])[O-:9]"], "cat": {}, "energies": [-86.85068769213757, -86.8506867073096, -86.8484437145059], "dir": "SUCCESSFUL_RCTS/PAT3_SIM112_RCT_11_11"}], ["Event 417", [1100, 1180], ["[H]N([H])C(=O)OC(=O)[O-]"], ["[H]N([H])C(=O)OC(=O)[O-]"], {"rxn_free_energy": -0.0008385499433985616, "rxn_barrier": -0.1368196085566005, "ts": ["[C:1]([O:2][C:5](=[O:8])[O-:9])(=[O:3])[N:4]([H:6])[H:7]"], "cat": {}, "energies": [-86.86032025706116, -86.86032159338934, -86.86053829523557], "dir": "SUCCESSFUL_RCTS/PAT15_SIM054_RCT_13_13"}], ["Event 418", [1100, 1180], ["[H]N([H])C(=O)OC(=O)[O-]"], ["[H]N([H])C(=O)OC(=O)[O-]"], {"rxn_free_energy": 0.00019233567007260888, "rxn_barrier": -0.13550903314112295, "ts": ["[N:1]([H:2])([H:3])[C:4]([O:5][C:7](=[O:8])[O-:9])=[O:6]"], "cat": {}, "energies": [-86.860299563562, -86.86029925705243, -86.86051551317999], "dir": "SUCCESSFUL_RCTS/PAT6_SIM171_RCT_7_7"}], ["Event 419", [60, 460], ["O=C=O", "[H]N([H])[H]", "[H]N([H])[H]"], ["O=C=O", "[H]N([H])[H]", "[H]N([H])[H]"], {"rxn_free_energy": 0.005252156024679309, "rxn_barrier": 0.8233092521575041, "ts": ["[C:9](=[O:10])=[O:11]", "[N:1]([H:2])([H:3])[H:4]", "[N:5]([H:6])([H:7])[H:8]"], "cat": {}, "energies": [-61.318888613182395, -61.31888024325265, -61.317576572838114], "dir": "SUCCESSFUL_RCTS/PAT65_SIM077_RCT_1_5"}], ["Event 420", [940, 1020], ["O=C=O", "[H]N([H])C(=O)[O-]"], ["[H]N([H])C(=O)OC(=O)[O-]"], {"rxn_free_energy": -5.786986561396757, "rxn_barrier": 0.5694031809926017, "ts": ["[C:1](=[O:2])=[O:3]", "[N:4]([H:5])([H:6])[C:7](=[O:8])[O-:9]"], "cat": {}, "energies": [-86.85108200975733, -86.86030425500779, -86.85017459866768], "dir": "SUCCESSFUL_RCTS/PAT31_SIM012_RCT_8_8"}], ["Event 421", [1180, 1260], ["[H]OC(=O)[O-]"], ["[H]OC(=O)[O-]"], {"rxn_free_energy": -0.0027808996717508167, "rxn_barrier": 8.901087321977167, "ts": ["[C:1](=[O:2])([O-:3])[O:4][H:5]"], "cat": {}, "energies": [-54.527982795967155, -54.52798722765859, -54.513797864067264], "dir": "SUCCESSFUL_RCTS/PAT10_SIM157_RCT_10_10"}], ["Event 422", [540, 620], ["[H]N([H])C(=O)OC(=O)[O-]"], ["[H]N([H])C(=O)OC(=O)[O-]"], {"rxn_free_energy": -0.003886129675437758, "rxn_barrier": 4.892649091236, "ts": ["[C:1](=[O:2])([O:3][C:5](=[O:8])[O-:9])[N:4]([H:6])[H:7]"], "cat": {}, "energies": [-86.86031468277062, -86.86032087577635, -86.85251766970258], "dir": "SUCCESSFUL_RCTS/PAT6_SIM164_RCT_3_3"}], ["Event 423", [1260, 1340], ["[H]N([H])C(=O)OC(=O)[O-]"], ["[H]N([H])C(=O)OC(=O)[O-]"], {"rxn_free_energy": 0.003989595887617085, "rxn_barrier": 0.32859248771818883, "ts": ["[C:1](=[O:2])([O-:3])[O:4][C:5](=[O:8])[N:9]([H:6])[H:7]"], "cat": {}, "energies": [-86.85067718493991, -86.85067082704857, -86.85015353407654], "dir": "SUCCESSFUL_RCTS/PAT3_SIM026_RCT_10_10"}], ["Event 424", [1020, 1100], ["[H]OC(=O)N([H])[H]"], ["[H]OC(=O)N([H])[H]"], {"rxn_free_energy": -0.00017100758872358313, "rxn_barrier": -0.17287415515302493, "ts": ["[C:1]([O:2][H:5])(=[O:3])[N:4]([H:6])[H:7]"], "cat": {}, "energies": [-49.55762674798959, -49.55762702051034, -49.55790224333408], "dir": "SUCCESSFUL_RCTS/PAT17_SIM016_RCT_10_10"}], ["Event 425", [220, 460], ["O=C=O", "[H]N([H])[H]"], ["[H]OC(=O)N([H])[H]"], {"rxn_free_energy": 1.1803315699548085, "rxn_barrier": 39.70150314347941, "ts": ["[H+:4]", "[N:1]([H:2])([H:3])[C:5](=[O:6])[O-:7]", "[N:8]([H:9])([H:10])[H:11]"], "cat": {"[H]N([H])[H]": 1}, "energies": [-61.318880090642885, -61.31699909314972, -61.25561106540559], "dir": "SUCCESSFUL_RCTS/PAT57_SIM003_RCT_1_3"}], ["Event 426", [1420, 1500], ["[H]N([H])C(=O)OC(=O)[O-]"], ["[H]N([H])C(=O)OC(=O)[O-]"], {"rxn_free_energy": 0.0002480156460732275, "rxn_barrier": -0.1359103508269419, "ts": ["[C:1](=[O:2])([O:3][C:5](=[O:8])[O-:9])[N:4]([H:6])[H:7]"], "cat": {}, "energies": [-86.86031971294607, -86.8603193177039, -86.8605363021111], "dir": "SUCCESSFUL_RCTS/PAT4_SIM229_RCT_12_12"}], ["Event 427", [620, 700], ["[H]OC(=O)[O-]"], ["[H]OC(=O)[O-]"], {"rxn_free_energy": 0.0021726147749753866, "rxn_barrier": 8.903677929640192, "ts": ["[O:1]([H:2])[C:3](=[O:4])[O-:5]"], "cat": {}, "energies": [-54.527985636732964, -54.527982174415214, -54.513796576394384], "dir": "SUCCESSFUL_RCTS/PAT14_SIM034_RCT_7_7"}], ["Event 428", [1900, 1980], ["[H]N([H])[H]", "[H][N+]([H])([H])[H]"], ["[H][N+]([H])([H])[H]", "[H]N([H])[H]"], {"rxn_free_energy": -0.0022768548774893455, "rxn_barrier": -1.175614207963453, "ts": ["[H+:5]", "[N:1]([H:2])([H:3])[H:4]", "[N:6]([H:7])([H:8])[H:9]"], "cat": {}, "energies": [-23.855238286598013, -23.855241915034654, -23.857111766418768], "dir": "SUCCESSFUL_RCTS/PAT2_SIM233_RCT_12_12"}], ["Event 429", [700, 780], ["[H]N([H])C(=O)OC(=O)[O-]"], ["[H]N([H])C(=O)OC(=O)[O-]"], {"rxn_free_energy": -0.004823774517349278, "rxn_barrier": 3.2333109869464005, "ts": ["[N:1]([H:2])([H:3])[C:4]([O:5][C:6](=[O:7])[O-:8])=[O:9]"], "cat": {}, "energies": [-86.85067985572795, -86.85068754298126, -86.8455271935304], "dir": "SUCCESSFUL_RCTS/PAT6_SIM151_RCT_7_7"}], ["Event 430", [1340, 1420], ["[H]N([H])C(=O)OC(=O)[O-]"], ["[H]N([H])C(=O)OC(=O)[O-]"], {"rxn_free_energy": 0.0029323950645003126, "rxn_barrier": 4.893246920472828, "ts": ["[C:1](=[O:2])([O-:3])[O:4][C:5](=[O:6])[N:7]([H:8])[H:9]"], "cat": {}, "energies": [-86.86031202267696, -86.86030734955976, -86.85251405689756], "dir": "SUCCESSFUL_RCTS/PAT4_SIM074_RCT_8_8"}], ["Event 431", [620, 700], ["[H][N+]([H])([H])[H]", "[H]N([H])[H]"], ["[H]N([H])[H]", "[H][N+]([H])([H])[H]"], {"rxn_free_energy": -0.007066032511492175, "rxn_barrier": -1.1797671689062919, "ts": ["[H+:9]", "[H:5][N:6]([H:7])[H:8]", "[N:1]([H:2])([H:3])[H:4]"], "cat": {}, "energies": [-23.85523728519945, -23.855248545755195, -23.857117383253016], "dir": "SUCCESSFUL_RCTS/PAT2_SIM129_RCT_4_4"}], ["Event 432", [1500, 1580], ["[H]N([H])C(=O)OC(=O)[O-]"], ["[H]N([H])C(=O)OC(=O)[O-]"], {"rxn_free_energy": 0.00717894133207986, "rxn_barrier": -0.13097212146505438, "ts": ["[C:1](=[O:2])([O-:3])[O:4][C:5]([N:6]([H:7])[H:8])=[O:9]"], "cat": {}, "energies": [-86.86031514008977, -86.86030369960051, -86.8605238596042], "dir": "SUCCESSFUL_RCTS/PAT4_SIM217_RCT_10_10"}], ["Event 433", [60, 300], ["O=C=O", "O=C=O", "[H]N([H])[H]", "[H]N([H])[H]"], ["[H]N([H])C(=O)OC(=O)[O-]", "[H][N+]([H])([H])[H]"], {"rxn_free_energy": 7.4898564550002185, "rxn_barrier": 11.674339819563642, "ts": ["[C:12](=[O:13])=[O:14]", "[C:1](=[O:2])([O-:3])[N:4]([H:5])[H:6]", "[H:7][N@+:8]([H:9])([H:10])[H:11]", "[N:15]([H:16])([H:17])[H:18]"], "cat": {"[H]N([H])[H]": 1}, "energies": [-110.89523857351548, -110.88330260435677, -110.87663413685213], "dir": "SUCCESSFUL_RCTS/PAT5_SIM021_RCT_1_4"}], ["Event 434", [620, 700], ["O=C=O", "[H]N([H])[H]"], ["O=C=O", "[H]N([H])[H]"], {"rxn_free_energy": -0.00047492383505191074, "rxn_barrier": 0.000682206827347045, "ts": ["[C:5](=[O:6])=[O:7]", "[N:1]([H:2])([H:3])[H:4]"], "cat": {}, "energies": [-49.569919151769305, -49.56991990861642, -49.56991806459231], "dir": "SUCCESSFUL_RCTS/PAT1_SIM111_RCT_5_5"}], ["Event 435", [1100, 1180], ["[H]N([H])C(=O)OC(=O)[O-]"], ["[H]N([H])C(=O)OC(=O)[O-]"], {"rxn_free_energy": 0.0033768818570521692, "rxn_barrier": 0.3286040438420368, "ts": ["[C:1](=[O:2])([O-:3])[O:4][C:5](=[O:6])[N:7]([H:8])[H:9]"], "cat": {}, "energies": [-86.85068076559443, -86.85067538413513, -86.85015709631502], "dir": "SUCCESSFUL_RCTS/PAT3_SIM088_RCT_5_5"}], ["Event 436", [380, 460], ["[H][N+]([H])([H])[H]", "[H]N([H])[H]"], ["[H][N+]([H])([H])[H]", "[H]N([H])[H]"], {"rxn_free_energy": 0.0013587806469084072, "rxn_barrier": -1.1743324474413037, "ts": ["[H+:1]", "[N:2]([H:3])([H:4])[H:5]", "[N:6]([H:7])([H:8])[H:9]"], "cat": {}, "energies": [-23.855243913730984, -23.85524174835385, -23.857115350915254], "dir": "SUCCESSFUL_RCTS/PAT2_SIM055_RCT_5_5"}], ["Event 437", [1020, 1100], ["[H]N([H])C(=O)OC(=O)[O-]"], ["[H]N([H])C(=O)OC(=O)[O-]"], {"rxn_free_energy": 0.0003128043870430872, "rxn_barrier": -0.13580581984702955, "ts": ["[C:1](=[O:2])([O-:3])[O:4][C:5]([N:6]([H:7])[H:8])=[O:9]"], "cat": {}, "energies": [-86.8603042551115, -86.86030375662084, -86.8605206776941], "dir": "SUCCESSFUL_RCTS/PAT6_SIM012_RCT_9_9"}], ["Event 438", [140, 300], ["O=C=O", "[H]N([H])[H]", "[H]N([H])[H]"], ["O=C=O", "[H]N([H])[H]", "[H]N([H])[H]"], {"rxn_free_energy": 0.0005131499811424334, "rxn_barrier": 0.15029745344854556, "ts": ["[C:9](=[O:10])=[O:11]", "[N:1]([H:2])([H:3])[H:4]", "[N:5]([H:6])([H:7])[H:8]"], "cat": {}, "energies": [-61.31888499542151, -61.31888417765653, -61.31864547871251], "dir": "SUCCESSFUL_RCTS/PAT57_SIM226_RCT_1_2"}], ["Event 439", [1900, 1980], ["O=C=O", "[H]N([H])[H]", "[H]N([H])[H]"], ["O=C=O", "[H]N([H])[H]", "[H]N([H])[H]"], {"rxn_free_energy": -0.0016916175129427487, "rxn_barrier": 0.6559162956893585, "ts": ["[C:5](=[O:6])=[O:7]", "[N:1]([H:2])([H:3])[H:4]", "[N:8]([H:9])([H:10])[H:11]"], "cat": {}, "energies": [-61.318892088338906, -61.31889478413082, -61.31784680840289], "dir": "SUCCESSFUL_RCTS/PAT18_SIM114_RCT_3_3"}], ["Event 440", [220, 300], ["[H][N+]([H])([H])[H]", "[H]N([H])[H]"], ["[H]N([H])[H]", "[H][N+]([H])([H])[H]"], {"rxn_free_energy": 0.0008024291734328024, "rxn_barrier": -1.1819108221375945, "ts": ["[H+:3]", "[H:1][N:2]([H:4])[H:5]", "[N:6]([H:7])([H:8])[H:9]"], "cat": {}, "energies": [-23.855228562724758, -23.85522728395928, -23.85711207694244], "dir": "SUCCESSFUL_RCTS/PAT5_SIM144_RCT_6_6"}], ["Event 441", [220, 300], ["[H]N([H])C(=O)OC(=O)[O-]"], ["[H]N([H])C(=O)OC(=O)[O-]"], {"rxn_free_energy": -0.008804892774641445, "rxn_barrier": 7.98758254944354, "ts": ["[C:1](=[O:2])([O-:3])[N:4]([H:5])[H:6]", "[C:7](=[O:8])=[O:9]"], "cat": {}, "energies": [-86.86030707737002, -86.86032110900457, -86.8475779230083], "dir": "SUCCESSFUL_RCTS/PAT35_SIM021_RCT_3_3"}], ["Event 442", [300, 380], ["[H]N([H])C(=O)[O-]"], ["[H]N([H])C(=O)[O-]"], {"rxn_free_energy": 2.9193678001817606e-06, "rxn_barrier": 1.267249812655854, "ts": ["[C:1](=[O:2])([O-:3])[N:4]([H:5])[H:6]"], "cat": {}, "energies": [-49.01362917776905, -49.01362917311669, -49.01160966581029], "dir": "SUCCESSFUL_RCTS/PAT8_SIM234_RCT_2_2"}], ["Event 443", [140, 540], ["O=C=O", "[H]N([H])[H]", "[H]N([H])[H]"], ["O=C=O", "[H]N([H])[H]", "[H]N([H])[H]"], {"rxn_free_energy": -0.00042168599681925657, "rxn_barrier": 0.14762283153258876, "ts": ["[C:1](=[O:2])=[O:3]", "[N:4]([H:5])([H:6])[H:7]", "[N:8]([H:9])([H:10])[H:11]"], "cat": {}, "energies": [-61.31888874551072, -61.31888941751706, -61.31865349112702], "dir": "SUCCESSFUL_RCTS/PAT18_SIM044_RCT_1_3"}], ["Event 444", [300, 380], ["O=C=O", "[H]N([H])[H]"], ["O=C=O", "[H]N([H])[H]"], {"rxn_free_energy": 0.005054882606157712, "rxn_barrier": 0.0037358144053121693, "ts": ["[C:5](=[O:6])=[O:7]", "[N:1]([H:2])([H:3])[H:4]"], "cat": {}, "energies": [-49.56991344245881, -49.569905386907514, -49.56990748899818], "dir": "SUCCESSFUL_RCTS/PAT1_SIM000_RCT_1_1"}], ["Event 445", [700, 780], ["[H]N([H])C(=O)OC(=O)[O-]"], ["[H]N([H])C(=O)OC(=O)[O-]"], {"rxn_free_energy": -0.0007386355400560945, "rxn_barrier": -0.13667039013884746, "ts": ["[N:1]([H:2])([H:3])[C:4](=[O:5])[O:6][C:7](=[O:8])[O-:9]"], "cat": {}, "energies": [-86.86029795177714, -86.86029912887994, -86.86051575215441], "dir": "SUCCESSFUL_RCTS/PAT33_SIM067_RCT_7_7"}], ["Event 446", [860, 940], ["O=C=O", "[H]N([H])[H]", "[H]N([H])[H]"], ["O=C=O", "[H]N([H])[H]", "[H]N([H])[H]"], {"rxn_free_energy": -0.0010622293636051694, "rxn_barrier": 0.15401976620860156, "ts": ["[C:9](=[O:10])=[O:11]", "[N:1]([H:2])([H:3])[H:4]", "[N:5]([H:6])([H:7])[H:8]"], "cat": {}, "energies": [-61.3188978088335, -61.3188995016212, -61.31865236018033], "dir": "SUCCESSFUL_RCTS/PAT25_SIM095_RCT_3_3"}], ["Event 447", [220, 460], ["O=C=O", "[H]N([H])[H]", "[H]N([H])[H]"], ["O=C=O", "[H]N([H])[H]", "[H]N([H])[H]"], {"rxn_free_energy": -0.008185205689840906, "rxn_barrier": 0.14338900685135117, "ts": ["[C:5](=[O:6])=[O:7]", "[N:1]([H:2])([H:3])[H:4]", "[N:8]([H:9])([H:10])[H:11]"], "cat": {}, "energies": [-61.318875767641146, -61.31888881173128, -61.31864726035616], "dir": "SUCCESSFUL_RCTS/PAT65_SIM179_RCT_1_3"}], ["Event 448", [1260, 1340], ["[H]N([H])C(=O)OC(=O)[O-]"], ["[H]N([H])C(=O)OC(=O)[O-]"], {"rxn_free_energy": -0.0007674628753222664, "rxn_barrier": -0.1363646611460528, "ts": ["[C:1]([O:2][C:5](=[O:6])[O-:7])(=[O:3])[N:4]([H:8])[H:9]"], "cat": {}, "energies": [-86.86032122359347, -86.86032244663603, -86.86053853675556], "dir": "SUCCESSFUL_RCTS/PAT35_SIM008_RCT_11_11"}], ["Event 449", [1580, 1660], ["[H]N([H])C(=O)OC(=O)[O-]"], ["[H]N([H])C(=O)OC(=O)[O-]"], {"rxn_free_energy": -0.0014564389998254798, "rxn_barrier": 7.444631429481945, "ts": ["[C:1]([O:2][C:5](=[O:8])[O-:9])(=[O:3])[N:4]([H:6])[H:7]"], "cat": {}, "energies": [-86.86029594828189, -86.86029826928912, -86.84843205053242], "dir": "SUCCESSFUL_RCTS/PAT28_SIM155_RCT_9_9"}], ["Event 450", [300, 380], ["O=C=O", "[H]N([H])[H]"], ["O=C=O", "[H]N([H])[H]"], {"rxn_free_energy": -0.006227463074757843, "rxn_barrier": 0.0012159031098749509, "ts": ["[C:5](=[O:6])=[O:7]", "[N:1]([H:2])([H:3])[H:4]"], "cat": {}, "energies": [-49.56990326447076, -49.56991318866726, -49.569901326785825], "dir": "SUCCESSFUL_RCTS/PAT58_SIM125_RCT_2_2"}], ["Event 451", [460, 540], ["[H]OC(=O)[O-]"], ["[H]OC(=O)[O-]"], {"rxn_free_energy": -0.0003704055935797257, "rxn_barrier": 8.902509692391137, "ts": ["[C:1](=[O:2])([O-:3])[O:4][H:5]"], "cat": {}, "energies": [-54.52798347265917, -54.52798406294415, -54.51379627404436], "dir": "SUCCESSFUL_RCTS/PAT14_SIM214_RCT_6_6"}], ["Event 452", [140, 220], ["[H]N([H])C(=O)[O-]"], ["[H]N([H])C(=O)[O-]"], {"rxn_free_energy": 0.0016278751744153938, "rxn_barrier": 10.022365940361338, "ts": ["[N:1]([H:2])([H:3])[C:4](=[O:5])[O-:6]"], "cat": {}, "energies": [-49.01362868458091, -49.013626090369925, -48.99765686302729], "dir": "SUCCESSFUL_RCTS/PAT16_SIM122_RCT_3_3"}], ["Event 453", [780, 860], ["O=C=O", "[H]N([H])[H]", "[H]N([H])[H]"], ["O=C=O", "[H]N([H])[H]", "[H]N([H])[H]"], {"rxn_free_energy": 0.008823337616849884, "rxn_barrier": 0.6533701745873997, "ts": ["[C:5](=[O:6])=[O:7]", "[N:1]([H:2])([H:3])[H:4]", "[N:8]([H:9])([H:10])[H:11]"], "cat": {}, "energies": [-61.31889035518512, -61.31887629415654, -61.317849132793214], "dir": "SUCCESSFUL_RCTS/PAT65_SIM146_RCT_5_5"}], ["Event 454", [780, 860], ["[H]N([H])C(=O)[O-]"], ["[H]N([H])C(=O)[O-]"], {"rxn_free_energy": 0.002219415755007738, "rxn_barrier": 1.26834040689629, "ts": ["[C:1](=[O:2])([O-:3])[N:4]([H:5])[H:6]"], "cat": {}, "energies": [-49.013627938842276, -49.01362440194165, -49.01160668889304], "dir": "SUCCESSFUL_RCTS/PAT16_SIM055_RCT_10_10"}], ["Event 455", [940, 1020], ["[H]N([H])C(=O)OC(=O)[O-]"], ["[H]N([H])C(=O)OC(=O)[O-]"], {"rxn_free_energy": -0.0008004897046785829, "rxn_barrier": 0.3236720392034161, "ts": ["[C:1](=[O:2])([O-:3])[O:5][C:4](=[O:6])[N:7]([H:8])[H:9]"], "cat": {}, "energies": [-86.85066365642804, -86.85066493210275, -86.8501478468794], "dir": "SUCCESSFUL_RCTS/PAT29_SIM222_RCT_7_7"}], ["Event 456", [1660, 1740], ["[H]N([H])C(=O)OC(=O)[O-]"], ["[H]N([H])C(=O)OC(=O)[O-]"], {"rxn_free_energy": 0.0026752797402415356, "rxn_barrier": -0.13428445084643004, "ts": ["[C:1]([O:2][C:7](=[O:8])[O-:9])(=[O:3])[N:4]([H:5])[H:6]"], "cat": {}, "energies": [-86.86030518202233, -86.8603009186487, -86.86051918012409], "dir": "SUCCESSFUL_RCTS/PAT48_SIM223_RCT_12_12"}], ["Event 457", [1260, 1340], ["[H]N([H])C(=O)OC(=O)[O-]"], ["[H]N([H])C(=O)OC(=O)[O-]"], {"rxn_free_energy": -0.0005608310192964013, "rxn_barrier": 7.453056849519788, "ts": ["[C:1](=[O:2])([O:3][C:5](=[O:8])[O-:9])[N:4]([H:6])[H:7]"], "cat": {}, "energies": [-86.86031051248943, -86.86031140623977, -86.84843318783996], "dir": "SUCCESSFUL_RCTS/PAT15_SIM229_RCT_10_10"}], ["Event 458", [300, 380], ["[H]N([H])C(=O)OC(=O)[O-]"], ["[H]N([H])C(=O)OC(=O)[O-]"], {"rxn_free_energy": 0.01088481630999536, "rxn_barrier": -0.1315005559424902, "ts": ["[C:1](=[O:2])([O:3][C:5](=[O:6])[O-:7])[N:4]([H:8])[H:9]"], "cat": {}, "energies": [-86.86031854323623, -86.86030119699835, -86.8605281048733], "dir": "SUCCESSFUL_RCTS/PAT4_SIM079_RCT_6_6"}], ["Event 459", [460, 540], ["O=C=O", "[H]N([H])[H]"], ["O=C=O", "[H]N([H])[H]"], {"rxn_free_energy": -0.0007536315019858294, "rxn_barrier": -0.0009162003266717563, "ts": ["[C:1](=[O:2])=[O:3]", "[N:4]([H:5])([H:6])[H:7]"], "cat": {}, "energies": [-49.569904692700206, -49.56990589370084, -49.56990615277343], "dir": "SUCCESSFUL_RCTS/PAT25_SIM073_RCT_4_4"}], ["Event 460", [1740, 1820], ["[H]N([H])[H]", "[H][N+]([H])([H])[H]"], ["[H][N+]([H])([H])[H]", "[H]N([H])[H]"], {"rxn_free_energy": -0.013487092607123814, "rxn_barrier": -1.1780469838317507, "ts": ["[H+:2]", "[N:1]([H:3])([H:4])[H:5]", "[N:6]([H:7])([H:8])[H:9]"], "cat": {}, "energies": [-23.855172071061155, -23.85519356433307, -23.85704942779703], "dir": "SUCCESSFUL_RCTS/PAT2_SIM242_RCT_6_6"}], ["Event 461", [1180, 1260], ["[H]N([H])C(=O)[O-]"], ["[H]N([H])C(=O)[O-]"], {"rxn_free_energy": 9.845135982926934e-05, "rxn_barrier": 10.016521709709114, "ts": ["[N:1]([H:2])([H:3])[C:4](=[O:5])[O-:6]"], "cat": {}, "energies": [-49.013625254457644, -49.013625097563796, -48.99766274637448], "dir": "SUCCESSFUL_RCTS/PAT16_SIM208_RCT_7_7"}], ["Event 462", [780, 860], ["[H]N([H])C(=O)OC(=O)[O-]"], ["[H]N([H])C(=O)OC(=O)[O-]"], {"rxn_free_energy": -0.001251350291903492, "rxn_barrier": 0.32587033415650907, "ts": ["[N:1]([H:2])([H:3])[C:4](=[O:5])[O:6][C:7](=[O:8])[O-:9]"], "cat": {}, "energies": [-86.85068346880209, -86.85068546297629, -86.8501641560113], "dir": "SUCCESSFUL_RCTS/PAT4_SIM135_RCT_3_3"}], ["Event 463", [700, 780], ["[H]N([H])C(=O)[O-]"], ["[H]N([H])C(=O)[O-]"], {"rxn_free_energy": -0.0050275331751751225, "rxn_barrier": 10.014819724216107, "ts": ["[C:1](=[O:2])([O-:3])[N:4]([H:5])[H:6]"], "cat": {}, "energies": [-49.013619777004905, -49.01362778897166, -48.997659981236254], "dir": "SUCCESSFUL_RCTS/PAT8_SIM097_RCT_7_7"}], ["Event 464", [700, 780], ["[H]OC(=O)N([H])[H]"], ["[H]OC(=O)N([H])[H]"], {"rxn_free_energy": -0.0006539469166897832, "rxn_barrier": -0.23092382617050153, "ts": ["[N:1]([H:2])([H:3])[C:4](=[O:5])[O:6][H:7]"], "cat": {}, "energies": [-49.57014236901043, -49.57014341115193, -49.57051037334853], "dir": "SUCCESSFUL_RCTS/PAT22_SIM015_RCT_12_12"}], ["Event 465", [300, 380], ["[H]N([H])C(=O)OC(=O)[O-]"], ["[H]N([H])C(=O)OC(=O)[O-]"], {"rxn_free_energy": 0.005248534214613813, "rxn_barrier": -0.13407348706469027, "ts": ["[C:1]([O:2][C:5](=[O:8])[O-:9])(=[O:3])[N:4]([H:6])[H:7]"], "cat": {}, "energies": [-86.86031689569515, -86.86030853153719, -86.86053055760125], "dir": "SUCCESSFUL_RCTS/PAT39_SIM054_RCT_6_6"}], ["Event 466", [220, 300], ["[H]N([H])C(=O)OC(=O)[O-]"], ["[H]N([H])C(=O)OC(=O)[O-]"], {"rxn_free_energy": -0.0013874083984167813, "rxn_barrier": 4.896563185724559, "ts": ["[C:1]([O:2][C:5](=[O:8])[O-:9])(=[O:3])[N:4]([H:6])[H:7]"], "cat": {}, "energies": [-86.86031478570213, -86.86031699670096, -86.85251153506313], "dir": "SUCCESSFUL_RCTS/PAT15_SIM032_RCT_3_3"}], ["Event 467", [460, 540], ["[H]N([H])[H]", "[H]OC(=O)N([H])[H]"], ["[H]N([H])[H]", "[H]OC(=O)N([H])[H]"], {"rxn_free_energy": -0.0023719605508893482, "rxn_barrier": -0.23506361284198282, "ts": ["[H:1][N:2]([H:3])[H:4]", "[H:5][O:6][C:7](=[O:8])[N:9]([H:10])[H:11]"], "cat": {}, "energies": [-61.31696742316203, -61.316971203160776, -61.31734202473819], "dir": "SUCCESSFUL_RCTS/PAT26_SIM127_RCT_4_4"}], ["Event 468", [1820, 1900], ["[H]OC(=O)N([H])[H]"], ["[H]OC(=O)N([H])[H]"], {"rxn_free_energy": 0.003233147883967753, "rxn_barrier": -0.22815128311166497, "ts": ["[N:1]([H:2])([H:3])[C:4]([O:5][H:6])=[O:7]"], "cat": {}, "energies": [-49.57014979176474, -49.57014463936247, -49.57051337772865], "dir": "SUCCESSFUL_RCTS/PAT19_SIM183_RCT_18_18"}], ["Event 469", [300, 380], ["[H]N([H])C(=O)[O-]"], ["[H]N([H])C(=O)[O-]"], {"rxn_free_energy": 0.00025212874883814607, "rxn_barrier": 10.018803624054705, "ts": ["[N:1]([H:2])([H:3])[C:4](=[O:5])[O-:6]"], "cat": {}, "energies": [-49.013626097009514, -49.01362569521263, -48.99765995242685], "dir": "SUCCESSFUL_RCTS/PAT13_SIM230_RCT_4_4"}], ["Event 470", [1100, 1180], ["O=C=O", "[H]N([H])[H]", "[H]N([H])[H]"], ["O=C=O", "[H]N([H])[H]", "[H]N([H])[H]"], {"rxn_free_energy": -0.0027857580735842122, "rxn_barrier": 0.6558673079734931, "ts": ["[C:5](=[O:6])=[O:7]", "[N:1]([H:2])([H:3])[H:4]", "[N:8]([H:9])([H:10])[H:11]"], "cat": {}, "energies": [-61.318893445806594, -61.31889788524047, -61.31784824393828], "dir": "SUCCESSFUL_RCTS/PAT18_SIM205_RCT_6_6"}], ["Event 471", [1340, 1420], ["[H]N([H])C(=O)OC(=O)[O-]"], ["[H]N([H])C(=O)OC(=O)[O-]"], {"rxn_free_energy": 0.0029323932988642274, "rxn_barrier": 7.457991367746475, "ts": ["[C:1](=[O:2])([O-:3])[O:4][C:5](=[O:6])[N:7]([H:8])[H:9]"], "cat": {}, "energies": [-86.86031202267692, -86.86030734956253, -86.84842683429098], "dir": "SUCCESSFUL_RCTS/PAT6_SIM074_RCT_8_8"}], ["Event 472", [620, 700], ["O=C=O", "[H]N([H])C(=O)[O-]"], ["[H]N([H])C(=O)OC(=O)[O-]"], {"rxn_free_energy": -5.7940768649438, "rxn_barrier": 3.4849722369664398, "ts": ["[C:1](=[O:2])([O-:3])[O:6][C:4](=[O:5])[N:7]([H:8])[H:9]"], "cat": {}, "energies": [-86.8510875682311, -86.86032111271605, -86.84553385416604], "dir": "SUCCESSFUL_RCTS/PAT24_SIM127_RCT_5_5"}], ["Event 473", [1420, 1500], ["[H]N([H])[H]", "[H][N+]([H])([H])[H]"], ["[H]N([H])[H]", "[H][N+]([H])([H])[H]"], {"rxn_free_energy": 0.007189235576773403, "rxn_barrier": -1.1736744214214903, "ts": ["[H+:7]", "[N:1]([H:2])([H:3])[H:4]", "[N:5]([H:6])([H:8])[H:9]"], "cat": {}, "energies": [-23.855226493750244, -23.855215036855892, -23.857096882292485], "dir": "SUCCESSFUL_RCTS/PAT2_SIM243_RCT_11_11"}], ["Event 474", [780, 860], ["[H]N([H])C(=O)OC(=O)[O-]"], ["[H]N([H])C(=O)OC(=O)[O-]"], {"rxn_free_energy": 0.0019112526946504433, "rxn_barrier": 1.4070958589906153, "ts": ["[C:1]([O:2][C:5](=[O:8])[O-:9])(=[O:3])[N:4]([H:6])[H:7]"], "cat": {}, "energies": [-86.85068506570703, -86.85068201990056, -86.8484426925885], "dir": "SUCCESSFUL_RCTS/PAT3_SIM055_RCT_9_9"}], ["Event 475", [1740, 1820], ["[H]N([H])C(=O)OC(=O)[O-]"], ["[H]N([H])C(=O)OC(=O)[O-]"], {"rxn_free_energy": 0.006272310503304724, "rxn_barrier": -0.13250550385357857, "ts": ["[C:1]([O:2][C:5](=[O:8])[O-:9])(=[O:3])[N:4]([H:6])[H:7]"], "cat": {}, "energies": [-86.86031686724372, -86.86030687157756, -86.86052803038375], "dir": "SUCCESSFUL_RCTS/PAT3_SIM241_RCT_18_18"}], ["Event 476", [940, 1020], ["[H]N([H])C(=O)OC(=O)[O-]"], ["[H]N([H])C(=O)OC(=O)[O-]"], {"rxn_free_energy": -0.000281606453481146, "rxn_barrier": -0.13639810314065773, "ts": ["[N:1]([H:2])([H:3])[C:4](=[O:5])[O:6][C:7](=[O:8])[O-:9]"], "cat": {}, "energies": [-86.86031810618957, -86.86031855496265, -86.86053547264541], "dir": "SUCCESSFUL_RCTS/PAT6_SIM123_RCT_6_6"}], ["Event 477", [300, 380], ["O=C=O", "[H]N([H])[H]"], ["O=C=O", "[H]N([H])[H]"], {"rxn_free_energy": 0.12136450930392464, "rxn_barrier": 0.12276958739909767, "ts": ["[C:1](=[O:2])=[O:3]", "[N:4]([H:5])([H:6])[H:7]"], "cat": {}, "energies": [-49.570103403049735, -49.56990999439782, -49.569907755240244], "dir": "SUCCESSFUL_RCTS/PAT0_SIM085_RCT_1_1"}], ["Event 478", [700, 780], ["O=C=O", "[H]N([H])[H]"], ["O=C=O", "[H]N([H])[H]"], {"rxn_free_energy": 0.002997099059396753, "rxn_barrier": 0.0018128212874006736, "ts": ["[C:1](=[O:2])=[O:3]", "[N:4]([H:5])([H:6])[H:7]"], "cat": {}, "energies": [-49.56991147357787, -49.56990669734722, -49.56990858463345], "dir": "SUCCESSFUL_RCTS/PAT0_SIM107_RCT_5_5"}], ["Event 479", [460, 540], ["[H]N([H])[H]", "[H][N+]([H])([H])[H]"], ["[H][N+]([H])([H])[H]", "[H]N([H])[H]"], {"rxn_free_energy": 0.015702255388440334, "rxn_barrier": -1.1770857035832794, "ts": ["[H+:4]", "[N:1]([H:2])([H:3])[H:5]", "[N:6]([H:7])([H:8])[H:9]"], "cat": {}, "energies": [-23.855232639667182, -23.855207616272253, -23.857108464489666], "dir": "SUCCESSFUL_RCTS/PAT2_SIM006_RCT_7_7"}], ["Event 480", [1260, 1340], ["[H]N([H])C(=O)OC(=O)[O-]"], ["[H]N([H])C(=O)OC(=O)[O-]"], {"rxn_free_energy": 0.00033887290700856455, "rxn_barrier": -0.13691707519086596, "ts": ["[N:1]([H:2])([H:3])[C:4](=[O:5])[O:6][C:7](=[O:8])[O-:9]"], "cat": {}, "energies": [-86.86031445803306, -86.86031391799914, -86.86053265153204], "dir": "SUCCESSFUL_RCTS/PAT3_SIM195_RCT_10_10"}], ["Event 481", [460, 540], ["O=C=O", "[H]N([H])[H]", "[H]N([H])[H]"], ["O=C=O", "[H]N([H])[H]", "[H]N([H])[H]"], {"rxn_free_energy": -0.0008343743478170467, "rxn_barrier": 0.15063177842923378, "ts": ["[C:9](=[O:10])=[O:11]", "[H:5][N:6]([H:7])[H:8]", "[N:1]([H:2])([H:3])[H:4]"], "cat": {}, "energies": [-61.31888530657748, -61.31888663625136, -61.31864525708221], "dir": "SUCCESSFUL_RCTS/PAT58_SIM011_RCT_2_2"}], ["Event 482", [860, 940], ["[H]N([H])C(=O)OC(=O)[O-]"], ["[H]N([H])C(=O)OC(=O)[O-]"], {"rxn_free_energy": 0.0007982555864852685, "rxn_barrier": -0.13549757154122702, "ts": ["[C:1]([O:2][C:5](=[O:6])[O-:7])(=[O:3])[N:4]([H:8])[H:9]"], "cat": {}, "energies": [-86.86029592396895, -86.86029465185457, -86.86051185532153], "dir": "SUCCESSFUL_RCTS/PAT6_SIM223_RCT_4_4"}], ["Event 483", [380, 460], ["[H]N([H])C(=O)OC(=O)[O-]"], ["[H]N([H])C(=O)OC(=O)[O-]"], {"rxn_free_energy": -0.0018289126125048654, "rxn_barrier": 7.4436084279329675, "ts": ["[N:1]([H:2])([H:3])[C:4]([O:5][C:8](=[O:6])[O-:7])=[O:9]"], "cat": {}, "energies": [-86.86029485980897, -86.86029777439681, -86.84843259233307], "dir": "SUCCESSFUL_RCTS/PAT4_SIM136_RCT_7_7"}], ["Event 484", [300, 380], ["O=C=O", "[H]N([H])[H]", "[H]N([H])[H]"], ["O=C=O", "[H]N([H])[H]", "[H]N([H])[H]"], {"rxn_free_energy": 0.00025740942305126427, "rxn_barrier": 0.15370178592625444, "ts": ["[C:1](=[O:2])=[O:3]", "[N:4]([H:5])([H:6])[H:7]", "[N:8]([H:9])([H:10])[H:11]"], "cat": {}, "energies": [-61.31887888890119, -61.31887847868893, -61.318633946987084], "dir": "SUCCESSFUL_RCTS/PAT25_SIM019_RCT_3_3"}], ["Event 485", [1500, 1580], ["[H]OC(=O)N([H])[H]"], ["[H]OC(=O)N([H])[H]"], {"rxn_free_energy": -0.0013269811531065729, "rxn_barrier": -0.17266919260782687, "ts": ["[N:1]([H:2])([H:3])[C:4]([O:5][H:6])=[O:7]"], "cat": {}, "energies": [-49.55762518588558, -49.55762730058647, -49.55790035459809], "dir": "SUCCESSFUL_RCTS/PAT19_SIM132_RCT_7_7"}], ["Event 486", [300, 380], ["O=C=O", "[H]N([H])[H]", "[H]N([H])[H]"], ["O=C=O", "[H]N([H])[H]", "[H]N([H])[H]"], {"rxn_free_energy": -0.0027463810760841767, "rxn_barrier": 0.15251032403517173, "ts": ["[C:5](=[O:6])=[O:7]", "[N:1]([H:2])([H:3])[H:4]", "[N:8]([H:9])([H:10])[H:11]"], "cat": {}, "energies": [-61.318889983858156, -61.31889436054014, -61.318646940679024], "dir": "SUCCESSFUL_RCTS/PAT58_SIM203_RCT_2_2"}], ["Event 487", [60, 380], ["O=C=O", "[H]N([H])[H]", "[H]N([H])[H]"], ["O=C=O", "[H]N([H])[H]", "[H]N([H])[H]"], {"rxn_free_energy": 0.005536257812403506, "rxn_barrier": 0.8219492285473784, "ts": ["[C:9](=[O:10])=[O:11]", "[N:1]([H:2])([H:3])[H:4]", "[N:5]([H:6])([H:7])[H:8]"], "cat": {}, "energies": [-61.31888865900404, -61.318879836324605, -61.3175787860177], "dir": "SUCCESSFUL_RCTS/PAT18_SIM077_RCT_1_4"}], ["Event 488", [860, 940], ["[H]N([H])C(=O)OC(=O)[O-]"], ["[H]N([H])C(=O)OC(=O)[O-]"], {"rxn_free_energy": 0.004726396806937558, "rxn_barrier": 0.3274228317671608, "ts": ["[N:1]([H:2])([H:3])[C:4](=[O:5])[O:6][C:7](=[O:8])[O-:9]"], "cat": {}, "energies": [-86.85068546297553, -86.85067793090508, -86.8501636760968], "dir": "SUCCESSFUL_RCTS/PAT3_SIM135_RCT_4_4"}], ["Event 489", [1020, 1100], ["[H]N([H])C(=O)[O-]"], ["[H]N([H])C(=O)[O-]"], {"rxn_free_energy": 0.00034617498039480666, "rxn_barrier": 10.016451496604148, "ts": ["[C:1](=[O:2])([O-:3])[N:4]([H:5])[H:6]"], "cat": {}, "energies": [-49.01362636622709, -49.013625814556455, -48.99766397003679], "dir": "SUCCESSFUL_RCTS/PAT16_SIM214_RCT_8_8"}], ["Event 490", [380, 460], ["[H]N([H])C(=O)[O-]", "O=C=O"], ["[H]N([H])C(=O)OC(=O)[O-]"], {"rxn_free_energy": -5.792815530372197, "rxn_barrier": 3.485876622557081, "ts": ["[C:1]([O:2][C:7](=[O:8])[O-:9])(=[O:3])[N:4]([H:5])[H:6]"], "cat": {}, "energies": [-86.8510822224728, -86.86031375687243, -86.84552706716269], "dir": "SUCCESSFUL_RCTS/PAT31_SIM203_RCT_5_5"}], ["Event 491", [780, 860], ["[H]N([H])C(=O)OC(=O)[O-]"], ["[H]N([H])C(=O)OC(=O)[O-]"], {"rxn_free_energy": -0.0007889132760156486, "rxn_barrier": -0.13637552942980258, "ts": ["[C:1](=[O:2])([O-:3])[O:5][C:4](=[O:6])[N:7]([H:8])[H:9]"], "cat": {}, "energies": [-86.86031839501828, -86.86031965224458, -86.86053572550026], "dir": "SUCCESSFUL_RCTS/PAT20_SIM059_RCT_9_9"}], ["Event 492", [540, 620], ["[H]N([H])C(=O)OC(=O)[O-]"], ["[H]N([H])C(=O)OC(=O)[O-]"], {"rxn_free_energy": -0.0003792448449013648, "rxn_barrier": -0.13636721709155075, "ts": ["[C:1]([O:2][C:5](=[O:8])[O-:9])(=[O:3])[N:4]([H:6])[H:7]"], "cat": {}, "energies": [-86.86030769543005, -86.86030829980142, -86.86052501266533], "dir": "SUCCESSFUL_RCTS/PAT3_SIM155_RCT_5_5"}], ["Event 493", [540, 620], ["[H]OC(=O)[O-]"], ["[H]OC(=O)[O-]"], {"rxn_free_energy": 0.0019354724598742623, "rxn_barrier": 8.90237609728454, "ts": ["[C:1](=[O:2])([O-:3])[O:4][H:5]"], "cat": {}, "energies": [-54.52798263756745, -54.52797955316393, -54.513795651852185], "dir": "SUCCESSFUL_RCTS/PAT14_SIM144_RCT_10_10"}], ["Event 494", [540, 620], ["[H]N([H])C(=O)OC(=O)[O-]"], ["[H]N([H])C(=O)OC(=O)[O-]"], {"rxn_free_energy": 0.0008285735912272259, "rxn_barrier": -0.13546056171330015, "ts": ["[N:1]([H:2])([H:3])[C:4]([O:5][C:7](=[O:8])[O-:9])=[O:6]"], "cat": {}, "energies": [-86.86029824134938, -86.8602969209197, -86.86051411372245], "dir": "SUCCESSFUL_RCTS/PAT15_SIM060_RCT_7_7"}], ["Event 495", [940, 1020], ["[H]N([H])C(=O)OC(=O)[O-]"], ["[H]N([H])C(=O)OC(=O)[O-]"], {"rxn_free_energy": 0.0012905945501310613, "rxn_barrier": 7.445522971452256, "ts": ["[C:1](=[O:2])([O:3][C:5](=[O:8])[O-:9])[N:4]([H:6])[H:7]"], "cat": {}, "energies": [-86.86030955699414, -86.86030750027959, -86.84844423846745], "dir": "SUCCESSFUL_RCTS/PAT9_SIM044_RCT_5_5"}], ["Event 496", [620, 700], ["[H]N([H])C(=O)OC(=O)[O-]"], ["[H]N([H])C(=O)OC(=O)[O-]"], {"rxn_free_energy": -0.00022143628656843363, "rxn_barrier": 0.32696405594929095, "ts": ["[C:1]([O:2][C:5](=[O:6])[O-:7])(=[O:3])[N:4]([H:8])[H:9]"], "cat": {}, "energies": [-86.85068179809133, -86.85068215097616, -86.85016074232594], "dir": "SUCCESSFUL_RCTS/PAT12_SIM008_RCT_6_6"}], ["Event 497", [1260, 1340], ["[H]N([H])C(=O)[O-]"], ["[H]N([H])C(=O)[O-]"], {"rxn_free_energy": 0.0003425231991026294, "rxn_barrier": 1.2681968839746807, "ts": ["[C:1](=[O:2])([O-:3])[N:4]([H:5])[H:6]"], "cat": {}, "energies": [-49.01362600216546, -49.013625456314365, -49.011604980936916], "dir": "SUCCESSFUL_RCTS/PAT13_SIM042_RCT_12_12"}], ["Event 498", [780, 860], ["[H]N([H])C(=O)OC(=O)[O-]"], ["[H]N([H])C(=O)OC(=O)[O-]"], {"rxn_free_energy": 0.012086686434078047, "rxn_barrier": 7.455647101870844, "ts": ["[C:1](=[O:2])([O-:3])[O:6][C:4](=[O:5])[N:7]([H:8])[H:9]"], "cat": {}, "energies": [-86.86031297150512, -86.86029370994552, -86.84843151898319], "dir": "SUCCESSFUL_RCTS/PAT24_SIM091_RCT_8_8"}], ["Event 499", [220, 300], ["[H]N([H])[H]", "[H][N+]([H])([H])[H]"], ["[H][N+]([H])([H])[H]", "[H]N([H])[H]"], {"rxn_free_energy": 0.002784947392476454, "rxn_barrier": -1.1833388534885008, "ts": ["[H+:4]", "[N:1]([H:2])([H:3])[H:5]", "[N:6]([H:7])([H:8])[H:9]"], "cat": {}, "energies": [-23.855235556933557, -23.8552311187916, -23.85712134688753], "dir": "SUCCESSFUL_RCTS/PAT2_SIM200_RCT_3_3"}], ["Event 500", [700, 780], ["[H]N([H])C(=O)OC(=O)[O-]"], ["[H]N([H])C(=O)OC(=O)[O-]"], {"rxn_free_energy": 0.00043958130263084175, "rxn_barrier": 1.4059085669032927, "ts": ["[C:1]([O:2][C:5](=[O:8])[O-:9])(=[O:3])[N:4]([H:6])[H:7]"], "cat": {}, "energies": [-86.85068821634583, -86.8506875158212, -86.84844773531721], "dir": "SUCCESSFUL_RCTS/PAT4_SIM080_RCT_9_9"}], ["Event 501", [700, 780], ["[H]N([H])C(=O)OC(=O)[O-]"], ["[H]N([H])C(=O)OC(=O)[O-]"], {"rxn_free_energy": 0.002925853534399153, "rxn_barrier": -0.1342921873376321, "ts": ["[C:1](=[O:2])([O-:3])[O:5][C:4](=[O:6])[N:7]([H:8])[H:9]"], "cat": {}, "energies": [-86.86031826788513, -86.86031360519263, -86.8605322783159], "dir": "SUCCESSFUL_RCTS/PAT33_SIM109_RCT_9_9"}], ["Event 502", [540, 620], ["[H]OC(=O)[O-]"], ["[H]OC(=O)[O-]"], {"rxn_free_energy": 0.0017734542104569258, "rxn_barrier": 8.902997429960006, "ts": ["[O:1]([H:2])[C:3](=[O:4])[O-:5]"], "cat": {}, "energies": [-54.52798200545232, -54.527979179243985, -54.5137940295702], "dir": "SUCCESSFUL_RCTS/PAT11_SIM227_RCT_6_6"}], ["Event 503", [1580, 1660], ["[H]N([H])C(=O)OC(=O)[O-]"], ["[H]N([H])C(=O)OC(=O)[O-]"], {"rxn_free_energy": -0.00145637908412418, "rxn_barrier": 7.444756994083262, "ts": ["[C:1]([O:2][C:5](=[O:8])[O-:9])(=[O:3])[N:4]([H:6])[H:7]"], "cat": {}, "energies": [-86.86029594837565, -86.8602982692874, -86.8484318505242], "dir": "SUCCESSFUL_RCTS/PAT9_SIM155_RCT_9_9"}], ["Event 504", [940, 1020], ["O=C=O", "[H]N([H])C(=O)[O-]"], ["[H]N([H])C(=O)OC(=O)[O-]"], {"rxn_free_energy": -5.786986776545756, "rxn_barrier": 2.5794163043173595, "ts": ["[C:1](=[O:2])=[O:3]", "[N:4]([H:5])([H:6])[C:7](=[O:8])[O-:9]"], "cat": {}, "energies": [-86.85108200941326, -86.86030425500658, -86.84697140547301], "dir": "SUCCESSFUL_RCTS/PAT59_SIM012_RCT_8_8"}], ["Event 505", [300, 380], ["O=C=O", "[H]N([H])[H]", "[H]N([H])[H]"], ["[H]OC(=O)N([H])[H]", "[H]N([H])[H]"], {"rxn_free_energy": 1.1919323496553345, "rxn_barrier": 23.481771665168914, "ts": ["[H+:6]", "[N:1]([H:2])([H:3])[H:4]", "[N:5]([H:7])([H:8])[C:9](=[O:10])[O-:11]"], "cat": {}, "energies": [-61.31889653992139, -61.31699705521828, -61.28147556876242], "dir": "SUCCESSFUL_RCTS/PAT25_SIM010_RCT_2_2"}], ["Event 506", [1820, 1900], ["[H]N([H])C(=O)OC(=O)[O-]"], ["[H]N([H])C(=O)OC(=O)[O-]"], {"rxn_free_energy": 0.005092074843018637, "rxn_barrier": -0.1340150091351224, "ts": ["[C:1](=[O:2])([O:3][C:7](=[O:8])[O-:9])[N:4]([H:5])[H:6]"], "cat": {}, "energies": [-86.86031105892698, -86.86030294410547, -86.86052462764161], "dir": "SUCCESSFUL_RCTS/PAT20_SIM068_RCT_15_15"}], ["Event 507", [1180, 1260], ["[H]N([H])C(=O)[O-]"], ["[H]N([H])C(=O)[O-]"], {"rxn_free_energy": 0.0005599468591919604, "rxn_barrier": 10.022133131474526, "ts": ["[C:1](=[O:2])([O-:3])[N:4]([H:5])[H:6]"], "cat": {}, "energies": [-49.01362861116725, -49.01362771882592, -48.99765716062203], "dir": "SUCCESSFUL_RCTS/PAT8_SIM241_RCT_14_14"}], ["Event 508", [220, 300], ["O=C=O", "[H]N([H])[H]"], ["O=C=O", "[H]N([H])[H]"], {"rxn_free_energy": 7.713265061926222e-05, "rxn_barrier": -0.0005055839540787872, "ts": ["[C:5](=[O:6])=[O:7]", "[N:1]([H:2])([H:3])[H:4]"], "cat": {}, "energies": [-49.569911371573255, -49.569911248653284, -49.569912177280884], "dir": "SUCCESSFUL_RCTS/PAT25_SIM185_RCT_1_1"}], ["Event 509", [460, 540], ["[H]N([H])C(=O)OC(=O)[O-]"], ["[H]N([H])C(=O)OC(=O)[O-]"], {"rxn_free_energy": -0.0007185859843319947, "rxn_barrier": 1.409503201091808, "ts": ["[C:1](=[O:2])([O-:3])[O:9][C:7]([N:4]([H:5])[H:6])=[O:8]"], "cat": {}, "energies": [-86.85067541460718, -86.85067655975865, -86.84842920510525], "dir": "SUCCESSFUL_RCTS/PAT20_SIM094_RCT_2_2"}], ["Event 510", [860, 940], ["[H]N([H])C(=O)OC(=O)[O-]"], ["[H]N([H])C(=O)OC(=O)[O-]"], {"rxn_free_energy": 0.00041112271778588654, "rxn_barrier": -0.1354494065047692, "ts": ["[N:1]([H:2])([H:3])[C:4]([O:5][C:6](=[O:7])[O-:8])=[O:9]"], "cat": {}, "energies": [-86.86030528533992, -86.8603046301674, -86.86052113993584], "dir": "SUCCESSFUL_RCTS/PAT3_SIM061_RCT_8_8"}], ["Event 511", [60, 140], ["O=C=O", "[H]N([H])[H]"], ["O=C=O", "[H]N([H])[H]"], {"rxn_free_energy": -0.01092793588082698, "rxn_barrier": -0.004196477746120074, "ts": ["[C:1](=[O:2])=[O:3]", "[N:4]([H:5])([H:6])[H:7]"], "cat": {}, "energies": [-49.569901278984844, -49.569918693938845, -49.56990796656681], "dir": "SUCCESSFUL_RCTS/PAT0_SIM004_RCT_1_1"}], ["Event 512", [700, 780], ["[H]N([H])C(=O)OC(=O)[O-]"], ["[H]N([H])C(=O)OC(=O)[O-]"], {"rxn_free_energy": 0.00423318577957798, "rxn_barrier": 1.4063675644065823, "ts": ["[N:1]([H:2])([H:3])[C:4](=[O:5])[O:6][C:7](=[O:8])[O-:9]"], "cat": {}, "energies": [-86.85068282400199, -86.85067607792145, -86.84844161150674], "dir": "SUCCESSFUL_RCTS/PAT3_SIM098_RCT_4_4"}], ["Event 513", [460, 540], ["[H]N([H])C(=O)OC(=O)[O-]"], ["[H]N([H])C(=O)OC(=O)[O-]"], {"rxn_free_energy": 0.00019994069272514993, "rxn_barrier": -0.13540767867428843, "ts": ["[N:1]([H:2])([H:3])[C:4](=[O:5])[O:6][C:7](=[O:8])[O-:9]"], "cat": {}, "energies": [-86.86031458795577, -86.86031426932671, -86.86053037605348], "dir": "SUCCESSFUL_RCTS/PAT3_SIM186_RCT_7_7"}], ["Event 514", [1900, 1980], ["[H]N([H])[H]", "[H][N+]([H])([H])[H]"], ["[H][N+]([H])([H])[H]", "[H]N([H])[H]"], {"rxn_free_energy": -0.03660163571688476, "rxn_barrier": -1.2004208592925403, "ts": ["[H+:5]", "[N:1]([H:2])([H:3])[H:4]", "[N:6]([H:7])([H:8])[H:9]"], "cat": {}, "energies": [-23.85518160712269, -23.855239936143775, -23.857094619266526], "dir": "SUCCESSFUL_RCTS/PAT5_SIM007_RCT_14_14"}], ["Event 515", [780, 860], ["[H]N([H])C(=O)OC(=O)[O-]"], ["[H]N([H])C(=O)OC(=O)[O-]"], {"rxn_free_energy": -0.003079166783258813, "rxn_barrier": 7.4462129065400875, "ts": ["[C:1]([O:2][C:5](=[O:8])[O-:9])(=[O:3])[N:4]([H:6])[H:7]"], "cat": {}, "energies": [-86.86031068148263, -86.86031558849787, -86.84844426346305], "dir": "SUCCESSFUL_RCTS/PAT28_SIM035_RCT_6_6"}], ["Event 516", [1420, 1500], ["[H]OC(=O)N([H])[H]"], ["[H]OC(=O)N([H])[H]"], {"rxn_free_energy": 0.002325279250664579, "rxn_barrier": 15.876673445307278, "ts": ["[C:1]([O:2][H:5])(=[O:3])[N:4]([H:6])[H:7]"], "cat": {}, "energies": [-49.57014588846025, -49.570142182853665, -49.5448445377969], "dir": "SUCCESSFUL_RCTS/PAT22_SIM084_RCT_18_18"}], ["Event 517", [380, 460], ["[H]N([H])C(=O)OC(=O)[O-]"], ["[H]N([H])C(=O)OC(=O)[O-]"], {"rxn_free_energy": -0.001828848113283627, "rxn_barrier": 7.443020062532308, "ts": ["[N:1]([H:2])([H:3])[C:4]([O:5][C:8](=[O:6])[O-:7])=[O:9]"], "cat": {}, "energies": [-86.86029485990888, -86.86029777439393, -86.8484335300626], "dir": "SUCCESSFUL_RCTS/PAT35_SIM136_RCT_7_7"}], ["Event 518", [1340, 1420], ["[H]N([H])C(=O)OC(=O)[O-]"], ["[H]N([H])C(=O)OC(=O)[O-]"], {"rxn_free_energy": 0.0029323950466656045, "rxn_barrier": 4.893703140933746, "ts": ["[C:1](=[O:2])([O-:3])[O:4][C:5](=[O:6])[N:7]([H:8])[H:9]"], "cat": {}, "energies": [-86.86031202267682, -86.86030734955965, -86.85251332985634], "dir": "SUCCESSFUL_RCTS/PAT39_SIM074_RCT_8_8"}], ["Event 519", [1100, 1180], ["[H]N([H])C(=O)OC(=O)[O-]"], ["[H]N([H])C(=O)OC(=O)[O-]"], {"rxn_free_energy": -0.0008385499701506234, "rxn_barrier": -0.136923397541324, "ts": ["[C:1]([O:2][C:5](=[O:8])[O-:9])(=[O:3])[N:4]([H:6])[H:7]"], "cat": {}, "energies": [-86.86032025706095, -86.86032159338917, -86.86053846063534], "dir": "SUCCESSFUL_RCTS/PAT28_SIM054_RCT_13_13"}], ["Event 520", [940, 1020], ["[H]N([H])C(=O)[O-]"], ["[H]N([H])C(=O)[O-]"], {"rxn_free_energy": -0.0005411141031686313, "rxn_barrier": 10.018039555035129, "ts": ["[C:1](=[O:2])([O-:3])[N:4]([H:5])[H:6]"], "cat": {}, "energies": [-49.01362503352886, -49.01362589585797, -48.99766010658025], "dir": "SUCCESSFUL_RCTS/PAT16_SIM130_RCT_7_7"}], ["Event 521", [1340, 1420], ["[H]N([H])C(=O)OC(=O)[O-]"], ["[H]N([H])C(=O)OC(=O)[O-]"], {"rxn_free_energy": -0.0005525953167845899, "rxn_barrier": -0.1363751022617955, "ts": ["[N:1]([H:2])([H:3])[C:4]([O:5][C:6](=[O:7])[O-:8])=[O:9]"], "cat": {}, "energies": [-86.860318914337, -86.86031979496278, -86.86053624413823], "dir": "SUCCESSFUL_RCTS/PAT6_SIM145_RCT_13_13"}], ["Event 522", [620, 700], ["[H][N+]([H])([H])[H]", "[H]N([H])[H]"], ["[H]N([H])[H]", "[H][N+]([H])([H])[H]"], {"rxn_free_energy": 0.0009351545147627221, "rxn_barrier": -1.1768075037395898, "ts": ["[H+:5]", "[H:1][N:2]([H:3])[H:4]", "[N:6]([H:7])([H:8])[H:9]"], "cat": {}, "energies": [-23.85524253775696, -23.855241047478007, -23.8571179192352], "dir": "SUCCESSFUL_RCTS/PAT2_SIM158_RCT_5_5"}], ["Event 523", [1660, 1740], ["[H]OC(=O)N([H])[H]", "[H]N([H])[H]"], ["[H]OC(=O)N([H])[H]", "[H]N([H])[H]"], {"rxn_free_energy": 0.001415163965827091, "rxn_barrier": -0.2288990327225159, "ts": ["[C:1]([O:2][H:5])(=[O:3])[N:4]([H:6])[H:7]", "[H:8][N:9]([H:10])[H:11]"], "cat": {}, "energies": [-61.31699590304523, -61.316993647814634, -61.31736068063629], "dir": "SUCCESSFUL_RCTS/PAT26_SIM004_RCT_12_12"}], ["Event 524", [220, 300], ["[H][N+]([H])([H])[H]", "[H]N([H])[H]"], ["[H]N([H])[H]", "[H][N+]([H])([H])[H]"], {"rxn_free_energy": -0.024753849388951026, "rxn_barrier": -1.1902554407158377, "ts": ["[H+:5]", "[H:1][N:2]([H:3])[H:4]", "[N:6]([H:7])([H:8])[H:9]"], "cat": {}, "energies": [-23.85519148395088, -23.855230932127842, -23.85708829630192], "dir": "SUCCESSFUL_RCTS/PAT2_SIM021_RCT_4_4"}], ["Event 525", [780, 860], ["[H]N([H])C(=O)OC(=O)[O-]"], ["[H]N([H])C(=O)OC(=O)[O-]"], {"rxn_free_energy": 0.0019456528767737638, "rxn_barrier": 4.89706360690522, "ts": ["[N:1]([H:2])([H:3])[C:4](=[O:5])[O:6][C:7](=[O:8])[O-:9]"], "cat": {}, "energies": [-86.86031988240222, -86.86031678177501, -86.85251583428308], "dir": "SUCCESSFUL_RCTS/PAT28_SIM244_RCT_8_8"}], ["Event 526", [460, 540], ["[H]N([H])C(=O)OC(=O)[O-]"], ["[H]N([H])C(=O)OC(=O)[O-]"], {"rxn_free_energy": 0.006127846301480034, "rxn_barrier": -0.132394353673412, "ts": ["[C:1]([O:2][C:5](=[O:6])[O-:7])(=[O:3])[N:4]([H:8])[H:9]"], "cat": {}, "energies": [-86.86031904536716, -86.86030927992174, -86.86053003137627], "dir": "SUCCESSFUL_RCTS/PAT12_SIM058_RCT_8_8"}], ["Event 527", [220, 300], ["[H]N([H])C(=O)OC(=O)[O-]"], ["[H]N([H])C(=O)OC(=O)[O-]"], {"rxn_free_energy": -0.0016423854660373822, "rxn_barrier": 4.900277662025416, "ts": ["[N:1]([H:2])([H:3])[C:4]([O:5][C:7](=[O:8])[O-:9])=[O:6]"], "cat": {}, "energies": [-86.86031709708396, -86.86031971441881, -86.85250792698912], "dir": "SUCCESSFUL_RCTS/PAT35_SIM194_RCT_3_3"}], ["Event 528", [140, 220], ["O=C=O", "[H]N([H])[H]"], ["O=C=O", "[H]N([H])[H]"], {"rxn_free_energy": -0.0016791297039523913, "rxn_barrier": 0.004684082869991351, "ts": ["[C:1](=[O:2])=[O:3]", "[N:4]([H:5])([H:6])[H:7]"], "cat": {}, "energies": [-49.569914737422366, -49.56991741331348, -49.56990727278416], "dir": "SUCCESSFUL_RCTS/PAT1_SIM113_RCT_2_2"}], ["Event 529", [780, 860], ["[H]N([H])C(=O)OC(=O)[O-]"], ["[H]N([H])C(=O)OC(=O)[O-]"], {"rxn_free_energy": 0.00026504459081888853, "rxn_barrier": 0.3263237901752753, "ts": ["[C:1](=[O:2])([O:3][C:5](=[O:6])[O-:7])[N:4]([H:8])[H:9]"], "cat": {}, "energies": [-86.85068775859845, -86.85068733621866, -86.85016772317205], "dir": "SUCCESSFUL_RCTS/PAT9_SIM226_RCT_8_8"}], ["Event 530", [460, 540], ["[H]N([H])C(=O)OC(=O)[O-]"], ["[H]N([H])C(=O)OC(=O)[O-]"], {"rxn_free_energy": 0.0016961873402844391, "rxn_barrier": 1.411345650176295, "ts": ["[C:1](=[O:2])([O-:3])[O:6][C:4](=[O:5])[N:7]([H:8])[H:9]"], "cat": {}, "energies": [-86.8506835357322, -86.85068083265773, -86.84843439007047], "dir": "SUCCESSFUL_RCTS/PAT21_SIM054_RCT_9_9"}], ["Event 531", [1740, 1820], ["[H]N([H])C(=O)OC(=O)[O-]"], ["[H]N([H])C(=O)OC(=O)[O-]"], {"rxn_free_energy": 0.0014292362191875442, "rxn_barrier": 1.4076326944269666, "ts": ["[C:1](=[O:2])([O:3][C:5](=[O:6])[O-:7])[N:4]([H:8])[H:9]"], "cat": {}, "energies": [-86.85068706293036, -86.85068478527397, -86.84844383430129], "dir": "SUCCESSFUL_RCTS/PAT4_SIM226_RCT_15_15"}], ["Event 532", [540, 620], ["[H]N([H])C(=O)[O-]"], ["[H]N([H])C(=O)[O-]"], {"rxn_free_energy": -0.0012026303418843512, "rxn_barrier": 10.016588962283773, "ts": ["[N:1]([H:2])([H:3])[C:4](=[O:5])[O-:6]"], "cat": {}, "energies": [-49.01362216753212, -49.013624084065334, -48.99765955227405], "dir": "SUCCESSFUL_RCTS/PAT16_SIM217_RCT_5_5"}], ["Event 533", [140, 220], ["O=C=O", "[H]N([H])[H]"], ["O=C=O", "[H]N([H])[H]"], {"rxn_free_energy": -0.0035980755068778553, "rxn_barrier": 0.0001856411984335722, "ts": ["[C:5](=[O:6])=[O:7]", "[N:1]([H:2])([H:3])[H:4]"], "cat": {}, "energies": [-49.569911858362694, -49.56991759232015, -49.56991156252156], "dir": "SUCCESSFUL_RCTS/PAT7_SIM129_RCT_2_2"}], ["Event 534", [300, 380], ["O=C=O", "[H]N([H])[H]", "[H]N([H])[H]"], ["[H]OC(=O)N([H])[H]", "[H]N([H])[H]"], {"rxn_free_energy": 1.191930897076336, "rxn_barrier": 23.482369103910354, "ts": ["[H+:6]", "[N:1]([H:2])([H:3])[H:4]", "[N:5]([H:7])([H:8])[C:9](=[O:10])[O-:11]"], "cat": {}, "energies": [-61.31889653803159, -61.316997055643334, -61.281474614783555], "dir": "SUCCESSFUL_RCTS/PAT18_SIM010_RCT_2_2"}], ["Event 535", [460, 540], ["[H]N([H])C(=O)OC(=O)[O-]"], ["[H]N([H])C(=O)OC(=O)[O-]"], {"rxn_free_energy": 0.001449815777844634, "rxn_barrier": 4.8918763931694285, "ts": ["[N:1]([H:2])([H:3])[C:4]([O:5][C:6](=[O:7])[O-:8])=[O:9]"], "cat": {}, "energies": [-86.86030573734568, -86.86030342689334, -86.8525099556631], "dir": "SUCCESSFUL_RCTS/PAT39_SIM003_RCT_7_7"}], ["Event 536", [60, 220], ["O=C=O", "[H]N([H])[H]"], ["[H]OC(=O)N([H])[H]"], {"rxn_free_energy": 1.1950366263697594, "rxn_barrier": 44.012904848022366, "ts": ["[C:1](=[O:2])([O-:3])[N:4]([H:5])[H:6]", "[H+:7]", "[N:8]([H:9])([H:10])[H:11]"], "cat": {"[H]N([H])[H]": 1}, "energies": [-61.31889982132947, -61.31699538959548, -61.24876006925175], "dir": "SUCCESSFUL_RCTS/PAT18_SIM021_RCT_1_2"}], ["Event 537", [380, 460], ["[H]N([H])C(=O)OC(=O)[O-]"], ["[H]N([H])C(=O)OC(=O)[O-]"], {"rxn_free_energy": -0.004809949943495241, "rxn_barrier": 7.444803290399022, "ts": ["[N:1]([H:2])([H:3])[C:4]([O:5][C:7](=[O:8])[O-:9])=[O:6]"], "cat": {}, "energies": [-86.86031037774465, -86.86031804296688, -86.84844620611456], "dir": "SUCCESSFUL_RCTS/PAT20_SIM160_RCT_10_10"}], ["Event 538", [460, 540], ["O=C=O", "[H]N([H])[H]"], ["O=C=O", "[H]N([H])[H]"], {"rxn_free_energy": 0.002479659773033703, "rxn_barrier": 0.001779056908156477, "ts": ["[C:1](=[O:2])=[O:3]", "[N:4]([H:5])([H:6])[H:7]"], "cat": {}, "energies": [-49.56991538281299, -49.56991143118284, -49.56991254767609], "dir": "SUCCESSFUL_RCTS/PAT0_SIM234_RCT_3_3"}], ["Event 539", [1180, 1260], ["[H]N([H])C(=O)OC(=O)[O-]"], ["[H]N([H])C(=O)OC(=O)[O-]"], {"rxn_free_energy": -7.978053403661534e-06, "rxn_barrier": -0.13567948679273548, "ts": ["[C:1](=[O:2])([O-:3])[O:8][C:7]([N:4]([H:5])[H:6])=[O:9]"], "cat": {}, "energies": [-86.86031854744273, -86.8603185601567, -86.86053476869871], "dir": "SUCCESSFUL_RCTS/PAT33_SIM217_RCT_7_7"}], ["Event 540", [860, 940], ["[H]N([H])C(=O)[O-]"], ["[H]N([H])C(=O)[O-]"], {"rxn_free_energy": -3.330596928752528e-05, "rxn_barrier": 10.015299624706023, "ts": ["[N:1]([H:2])([H:3])[C:4](=[O:5])[O-:6]"], "cat": {}, "energies": [-49.013622116202285, -49.01362216927927, -48.99766155565563], "dir": "SUCCESSFUL_RCTS/PAT8_SIM217_RCT_6_6"}], ["Event 541", [940, 1020], ["O=C=O", "[H]N([H])[H]"], ["O=C=O", "[H]N([H])[H]"], {"rxn_free_energy": 0.11641925225563246, "rxn_barrier": 0.11633054524963506, "ts": ["[C:1](=[O:2])=[O:3]", "[N:4]([H:5])([H:6])[H:7]"], "cat": {}, "energies": [-49.57009980733747, -49.5699142795356, -49.56991442090067], "dir": "SUCCESSFUL_RCTS/PAT0_SIM169_RCT_1_1"}], ["Event 542", [460, 540], ["[H]N([H])C(=O)OC(=O)[O-]"], ["[H]N([H])C(=O)OC(=O)[O-]"], {"rxn_free_energy": -0.0015623947767198418, "rxn_barrier": 0.32753818842370563, "ts": ["[N:1]([H:2])([H:3])[C:4]([O:5][C:7](=[O:8])[O-:9])=[O:6]"], "cat": {}, "energies": [-86.85066405098976, -86.85066654085001, -86.8501420802766], "dir": "SUCCESSFUL_RCTS/PAT20_SIM002_RCT_4_4"}], ["Event 543", [780, 860], ["[H]N([H])C(=O)OC(=O)[O-]"], ["[H]N([H])C(=O)OC(=O)[O-]"], {"rxn_free_energy": -0.008326283816310877, "rxn_barrier": 0.3230037732500535, "ts": ["[C:1](=[O:2])([O:3][C:7](=[O:8])[O-:9])[N:4]([H:5])[H:6]"], "cat": {}, "energies": [-86.8506656165324, -86.85067888544715, -86.85015087194432], "dir": "SUCCESSFUL_RCTS/PAT35_SIM046_RCT_5_5"}], ["Event 544", [620, 700], ["[H]N([H])C(=O)OC(=O)[O-]"], ["[H]N([H])C(=O)OC(=O)[O-]"], {"rxn_free_energy": -0.0010387421233402706, "rxn_barrier": -0.13546056322925035, "ts": ["[C:1]([O:2][C:5](=[O:6])[O-:7])(=[O:3])[N:4]([H:8])[H:9]"], "cat": {}, "energies": [-86.86029871058261, -86.86030036594063, -86.86051458295809], "dir": "SUCCESSFUL_RCTS/PAT9_SIM245_RCT_6_6"}], ["Event 545", [1900, 1980], ["[H]OC(=O)N([H])[H]"], ["[H]OC(=O)N([H])[H]"], {"rxn_free_energy": 0.000463519533613912, "rxn_barrier": -0.17257526308214025, "ts": ["[N:1]([H:2])([H:3])[C:4](=[O:5])[O:6][H:7]"], "cat": {}, "energies": [-49.55762751765354, -49.55762677898053, -49.557902536678284], "dir": "SUCCESSFUL_RCTS/PAT17_SIM241_RCT_19_19"}], ["Event 546", [860, 940], ["[H]N([H])[H]", "[H][N+]([H])([H])[H]"], ["[H][N+]([H])([H])[H]", "[H]N([H])[H]"], {"rxn_free_energy": -0.004813240435962133, "rxn_barrier": -1.1789234519760259, "ts": ["[H+:4]", "[N:1]([H:2])([H:3])[H:5]", "[N:6]([H:7])([H:8])[H:9]"], "cat": {}, "energies": [-23.855233618033246, -23.85524128849926, -23.857112371524426], "dir": "SUCCESSFUL_RCTS/PAT7_SIM153_RCT_5_5"}], ["Event 547", [1180, 1260], ["[H]N([H])C(=O)OC(=O)[O-]"], ["[H]N([H])C(=O)OC(=O)[O-]"], {"rxn_free_energy": 0.002561874637694885, "rxn_barrier": 1.4073692861706006, "ts": ["[C:1](=[O:2])([O-:3])[O:4][C:5](=[O:8])[N:9]([H:6])[H:7]"], "cat": {}, "energies": [-86.85068126758898, -86.85067718493976, -86.84843845873202], "dir": "SUCCESSFUL_RCTS/PAT4_SIM026_RCT_9_9"}], ["Event 548", [700, 780], ["[H]N([H])C(=O)OC(=O)[O-]"], ["[H]N([H])C(=O)OC(=O)[O-]"], {"rxn_free_energy": -0.004823771503283638, "rxn_barrier": 3.232581305321462, "ts": ["[N:1]([H:2])([H:3])[C:4]([O:5][C:6](=[O:7])[O-:8])=[O:9]"], "cat": {}, "energies": [-86.85067985582563, -86.85068754307414, -86.84552835646177], "dir": "SUCCESSFUL_RCTS/PAT59_SIM151_RCT_7_7"}], ["Event 549", [380, 460], ["[H]N([H])[H]", "[H][N+]([H])([H])[H]"], ["[H][N+]([H])([H])[H]", "[H]N([H])[H]"], {"rxn_free_energy": 0.008587725818420744, "rxn_barrier": -1.1743415792643208, "ts": ["[H+:4]", "[N:1]([H:2])([H:3])[H:5]", "[N:6]([H:7])([H:8])[H:9]"], "cat": {}, "energies": [-23.85524799801174, -23.855234312458336, -23.857119449748648], "dir": "SUCCESSFUL_RCTS/PAT5_SIM203_RCT_3_3"}], ["Event 550", [1020, 1100], ["[H]N([H])C(=O)OC(=O)[O-]"], ["[H]N([H])C(=O)OC(=O)[O-]"], {"rxn_free_energy": 3.7307712136112063e-06, "rxn_barrier": -0.13608684858081666, "ts": ["[N:1]([H:2])([H:3])[C:4]([O:5][C:6](=[O:7])[O-:8])=[O:9]"], "cat": {}, "energies": [-86.86032032234463, -86.86032031639921, -86.86053719277965], "dir": "SUCCESSFUL_RCTS/PAT15_SIM109_RCT_12_12"}], ["Event 551", [0, 60], ["O=C=O", "[H]N([H])[H]"], ["O=C=O", "[H]N([H])[H]"], {"rxn_free_energy": 0.09075915580961028, "rxn_barrier": 0.09341642165214982, "ts": ["[C:5](=[O:6])=[O:7]", "[N:1]([H:2])([H:3])[H:4]"], "cat": {}, "energies": [-49.57004942072429, -49.5699047853109, -49.56990055064454], "dir": "SUCCESSFUL_RCTS/PAT0_SIM160_RCT_1_1"}], ["Event 552", [0, 60], ["O=C=O", "[H]N([H])[H]"], ["O=C=O", "[H]N([H])[H]"], {"rxn_free_energy": -0.009066929747066623, "rxn_barrier": 0.10565603212825632, "ts": ["[C:1](=[O:2])=[O:3]", "[N:4]([H:5])([H:6])[H:7]"], "cat": {}, "energies": [-49.57008101018957, -49.57009545941092, -49.56991263484773], "dir": "SUCCESSFUL_RCTS/PAT18_SIM227_RCT_1_1"}], ["Event 553", [940, 1020], ["[H]OC(=O)[O-]"], ["[H]OC(=O)[O-]"], {"rxn_free_energy": 0.001997935474673511, "rxn_barrier": 8.905806803402857, "ts": ["[O:1]([H:2])[C:3](=[O:4])[O-:5]"], "cat": {}, "energies": [-54.527987403620266, -54.52798421967457, -54.513794950670395], "dir": "SUCCESSFUL_RCTS/PAT14_SIM150_RCT_7_7"}], ["Event 554", [140, 220], ["O=C=O", "[H]N([H])[H]"], ["O=C=O", "[H]N([H])[H]"], {"rxn_free_energy": -0.03431742064269602, "rxn_barrier": 0.09251024483261718, "ts": ["[C:1](=[O:2])=[O:3]", "[N:4]([H:5])([H:6])[H:7]"], "cat": {}, "energies": [-49.570057654814406, -49.57011234366951, -49.56991022883424], "dir": "SUCCESSFUL_RCTS/PAT1_SIM104_RCT_1_1"}], ["Event 555", [380, 460], ["O=C=O", "[H]N([H])[H]", "[H]N([H])[H]"], ["O=C=O", "[H]N([H])[H]", "[H]N([H])[H]"], {"rxn_free_energy": -0.0029656454742139505, "rxn_barrier": 0.1492124817513804, "ts": ["[C:9](=[O:10])=[O:11]", "[N:1]([H:2])([H:3])[H:4]", "[N:5]([H:6])([H:7])[H:8]"], "cat": {}, "energies": [-61.31888598953345, -61.3188907156391, -61.31864820185474], "dir": "SUCCESSFUL_RCTS/PAT58_SIM204_RCT_3_3"}], ["Event 556", [1020, 1100], ["[H]N([H])C(=O)OC(=O)[O-]"], ["[H]N([H])C(=O)OC(=O)[O-]"], {"rxn_free_energy": 0.0021011688814928393, "rxn_barrier": 0.3279893258412671, "ts": ["[C:1]([O:2][C:7](=[O:8])[O-:9])(=[O:3])[N:4]([H:5])[H:6]"], "cat": {}, "energies": [-86.85068442123159, -86.8506810727713, -86.85016173157777], "dir": "SUCCESSFUL_RCTS/PAT21_SIM096_RCT_11_11"}], ["Event 557", [380, 460], ["[H]N([H])C(=O)OC(=O)[O-]"], ["[H]N([H])C(=O)OC(=O)[O-]"], {"rxn_free_energy": 0.01102502907414305, "rxn_barrier": -0.12810724141740001, "ts": ["[N:1]([H:2])([H:3])[C:4]([O:5][C:7](=[O:8])[O-:9])=[O:6]"], "cat": {}, "energies": [-86.86031760855776, -86.86030003887431, -86.86052176254813], "dir": "SUCCESSFUL_RCTS/PAT20_SIM060_RCT_4_4"}], ["Event 558", [380, 460], ["[H]N([H])[H]", "[H][N+]([H])([H])[H]"], ["[H][N+]([H])([H])[H]", "[H]N([H])[H]"], {"rxn_free_energy": -0.005590334082549461, "rxn_barrier": -1.1769271660557823, "ts": ["[H+:4]", "[N:1]([H:2])([H:3])[H:5]", "[N:6]([H:7])([H:8])[H:9]"], "cat": {}, "energies": [-23.85523287152537, -23.855241780381714, -23.857108443699616], "dir": "SUCCESSFUL_RCTS/PAT2_SIM008_RCT_3_3"}], ["Event 559", [380, 460], ["[H]N([H])[H]", "[H][N+]([H])([H])[H]"], ["[H]N([H])[H]", "[H][N+]([H])([H])[H]"], {"rxn_free_energy": -0.007097485004299117, "rxn_barrier": -1.182977104962472, "ts": ["[H+:6]", "[N:1]([H:2])([H:3])[H:4]", "[N:5]([H:7])([H:8])[H:9]"], "cat": {}, "energies": [-23.855222698894575, -23.855234009573575, -23.85710791235963], "dir": "SUCCESSFUL_RCTS/PAT2_SIM235_RCT_5_5"}], ["Event 560", [860, 940], ["[H]OC(=O)[O-]"], ["[H]OC(=O)[O-]"], {"rxn_free_energy": 0.0020532294139622496, "rxn_barrier": 8.904421343941195, "ts": ["[C:1](=[O:2])([O-:3])[O:4][H:5]"], "cat": {}, "energies": [-54.52798680103624, -54.52798352897314, -54.51379655597934], "dir": "SUCCESSFUL_RCTS/PAT14_SIM157_RCT_5_5"}], ["Event 561", [1660, 1740], ["[H]N([H])C(=O)OC(=O)[O-]"], ["[H]N([H])C(=O)OC(=O)[O-]"], {"rxn_free_energy": -0.0002523547324223614, "rxn_barrier": -0.13625292793144925, "ts": ["[C:1]([O:2][C:5](=[O:6])[O-:7])(=[O:3])[N:4]([H:8])[H:9]"], "cat": {}, "energies": [-86.86031047109779, -86.8603108732548, -86.86052760619982], "dir": "SUCCESSFUL_RCTS/PAT39_SIM126_RCT_16_16"}], ["Event 562", [380, 460], ["[H]N([H])C(=O)OC(=O)[O-]"], ["[H]N([H])C(=O)OC(=O)[O-]"], {"rxn_free_energy": -0.0028689696621089526, "rxn_barrier": 0.32523949646007355, "ts": ["[C:1]([O:2][C:5](=[O:6])[O-:7])(=[O:3])[N:4]([H:8])[H:9]"], "cat": {}, "energies": [-86.85067454838219, -86.85067912042354, -86.85015624090563], "dir": "SUCCESSFUL_RCTS/PAT12_SIM205_RCT_3_3"}], ["Event 563", [620, 700], ["[H]N([H])C(=O)OC(=O)[O-]"], ["[H]N([H])C(=O)OC(=O)[O-]"], {"rxn_free_energy": -0.0021005892534850263, "rxn_barrier": 7.4452088346431005, "ts": ["[C:1](=[O:2])([O:3][C:5](=[O:6])[O-:7])[N:4]([H:8])[H:9]"], "cat": {}, "energies": [-86.86031217499472, -86.86031552253131, -86.84844735708207], "dir": "SUCCESSFUL_RCTS/PAT48_SIM125_RCT_11_11"}], ["Event 564", [1260, 1340], ["O=C=O", "[H]N([H])[H]"], ["O=C=O", "[H]N([H])[H]"], {"rxn_free_energy": 0.006106029709646024, "rxn_barrier": 0.003220362413701999, "ts": ["[C:1](=[O:2])=[O:3]", "[N:4]([H:5])([H:6])[H:7]"], "cat": {}, "energies": [-49.569914881520795, -49.56990515084268, -49.569909749493675], "dir": "SUCCESSFUL_RCTS/PAT1_SIM032_RCT_8_8"}], ["Event 565", [780, 860], ["[H]N([H])C(=O)OC(=O)[O-]"], ["[H]N([H])C(=O)OC(=O)[O-]"], {"rxn_free_energy": 0.0017272362024401248, "rxn_barrier": 7.457762742155379, "ts": ["[C:1]([O:2][C:5](=[O:8])[O-:9])(=[O:3])[N:4]([H:6])[H:7]"], "cat": {}, "energies": [-86.86031824837708, -86.86031549582259, -86.84843342433297], "dir": "SUCCESSFUL_RCTS/PAT48_SIM141_RCT_8_8"}], ["Event 566", [1260, 1340], ["[H]N([H])C(=O)OC(=O)[O-]"], ["[H]N([H])C(=O)OC(=O)[O-]"], {"rxn_free_energy": -0.003198223918765834, "rxn_barrier": 7.448536597422746, "ts": ["[C:1](=[O:2])([O-:3])[O:4][C:5]([N:6]([H:7])[H:8])=[O:9]"], "cat": {}, "energies": [-86.86031556764782, -86.86032066439464, -86.8484454465529], "dir": "SUCCESSFUL_RCTS/PAT9_SIM148_RCT_7_7"}], ["Event 567", [1900, 1980], ["[H]N([H])[H]", "[H][N+]([H])([H])[H]"], ["[H][N+]([H])([H])[H]", "[H]N([H])[H]"], {"rxn_free_energy": -0.002273886898963355, "rxn_barrier": -1.176679560623597, "ts": ["[H+:5]", "[N:1]([H:2])([H:3])[H:4]", "[N:6]([H:7])([H:8])[H:9]"], "cat": {}, "energies": [-23.85523829063545, -23.85524191434227, -23.857113468221254], "dir": "SUCCESSFUL_RCTS/PAT5_SIM233_RCT_12_12"}], ["Event 568", [1740, 1820], ["[H]OC(=O)N([H])[H]"], ["[H]OC(=O)N([H])[H]"], {"rxn_free_energy": -0.0003892725967009625, "rxn_barrier": -0.17309337979313205, "ts": ["[N:1]([H:2])([H:3])[C:4]([O:5][H:7])=[O:6]"], "cat": {}, "energies": [-49.55762634217013, -49.5576269625219, -49.55790218687493], "dir": "SUCCESSFUL_RCTS/PAT22_SIM200_RCT_9_9"}], ["Event 569", [1180, 1260], ["[H]N([H])C(=O)OC(=O)[O-]"], ["[H]N([H])C(=O)OC(=O)[O-]"], {"rxn_free_energy": 8.216984985836007e-06, "rxn_barrier": 3.232934647241661, "ts": ["[N:1]([H:2])([H:3])[C:4](=[O:5])[O:6][C:9](=[O:7])[O-:8]"], "cat": {}, "energies": [-86.85068407256996, -86.85068405947523, -86.8455320101141], "dir": "SUCCESSFUL_RCTS/PAT6_SIM042_RCT_11_11"}], ["Event 570", [300, 380], ["[H]N([H])C(=O)OC(=O)[O-]"], ["[H]N([H])C(=O)OC(=O)[O-]"], {"rxn_free_energy": 0.0004758616374991363, "rxn_barrier": 4.895767741378498, "ts": ["[C:1]([O:2][C:5](=[O:8])[O-:9])(=[O:3])[N:4]([H:6])[H:7]"], "cat": {}, "energies": [-86.86032099080055, -86.86032023245893, -86.85251900779588], "dir": "SUCCESSFUL_RCTS/PAT6_SIM021_RCT_5_5"}], ["Event 571", [1020, 1100], ["[H]N([H])C(=O)OC(=O)[O-]"], ["[H]N([H])C(=O)OC(=O)[O-]"], {"rxn_free_energy": 0.0008021649187947021, "rxn_barrier": 0.32806622402789853, "ts": ["[C:1](=[O:2])([O-:3])[O:4][C:5](=[O:6])[N:7]([H:8])[H:9]"], "cat": {}, "energies": [-86.85067925716832, -86.85067797882397, -86.85015644496818], "dir": "SUCCESSFUL_RCTS/PAT12_SIM004_RCT_8_8"}], ["Event 572", [940, 1020], ["[H]N([H])C(=O)[O-]"], ["[H]N([H])C(=O)[O-]"], {"rxn_free_energy": 0.002035288081228167, "rxn_barrier": 10.022319183236853, "ts": ["[C:1](=[O:2])([O-:3])[N:4]([H:5])[H:6]"], "cat": {}, "energies": [-49.01362819773417, -49.013624954262696, -48.99765645069354], "dir": "SUCCESSFUL_RCTS/PAT13_SIM011_RCT_7_7"}], ["Event 573", [780, 860], ["[H]N([H])C(=O)OC(=O)[O-]"], ["[H]N([H])C(=O)OC(=O)[O-]"], {"rxn_free_energy": 0.0032797411431568124, "rxn_barrier": -0.13430293783205333, "ts": ["[N:1]([H:2])([H:3])[C:4]([O:5][C:6](=[O:7])[O-:8])=[O:9]"], "cat": {}, "energies": [-86.8603105119938, -86.86030528533968, -86.86052453955675], "dir": "SUCCESSFUL_RCTS/PAT39_SIM061_RCT_7_7"}], ["Event 574", [380, 460], ["[H]N([H])[H]", "[H][N+]([H])([H])[H]"], ["[H][N+]([H])([H])[H]", "[H]N([H])[H]"], {"rxn_free_energy": 0.0048862169798769735, "rxn_barrier": -1.1695573125821184, "ts": ["[H+:5]", "[N:1]([H:2])([H:3])[H:4]", "[N:6]([H:7])([H:8])[H:9]"], "cat": {}, "energies": [-23.855174756368783, -23.855166969606042, -23.857038583812766], "dir": "SUCCESSFUL_RCTS/PAT2_SIM083_RCT_3_3"}], ["Event 575", [860, 940], ["O=C=O", "[H]N([H])[H]"], ["O=C=O", "[H]N([H])[H]"], {"rxn_free_energy": -0.0002151640427223498, "rxn_barrier": 0.00013771654708659754, "ts": ["[C:5](=[O:6])=[O:7]", "[N:1]([H:2])([H:3])[H:4]"], "cat": {}, "energies": [-49.569907640604356, -49.56990798349362, -49.569907421136804], "dir": "SUCCESSFUL_RCTS/PAT5_SIM220_RCT_13_13"}], ["Event 576", [1660, 1740], ["[H]N([H])C(=O)[O-]"], ["[H]N([H])C(=O)[O-]"], {"rxn_free_energy": -0.001462774976000361, "rxn_barrier": 10.016381041673919, "ts": ["[C:1](=[O:2])([O-:3])[N:4]([H:5])[H:6]"], "cat": {}, "energies": [-49.0136246319704, -49.013626963074756, -48.997662348058334], "dir": "SUCCESSFUL_RCTS/PAT8_SIM193_RCT_17_17"}], ["Event 577", [1340, 1420], ["[H]N([H])C(=O)OC(=O)[O-]"], ["[H]N([H])C(=O)OC(=O)[O-]"], {"rxn_free_energy": 0.005401838537202153, "rxn_barrier": -0.13172853884205152, "ts": ["[N:1]([H:2])([H:3])[C:4](=[O:5])[O:6][C:7](=[O:8])[O-:9]"], "cat": {}, "energies": [-86.86030211243221, -86.86029350396574, -86.8605120373869], "dir": "SUCCESSFUL_RCTS/PAT21_SIM095_RCT_15_15"}], ["Event 578", [380, 460], ["[H]N([H])C(=O)[O-]", "O=C=O"], ["[H]N([H])C(=O)OC(=O)[O-]"], {"rxn_free_energy": -5.792815117891072, "rxn_barrier": 3.4853968485375377, "ts": ["[C:1]([O:2][C:7](=[O:8])[O-:9])(=[O:3])[N:4]([H:5])[H:6]"], "cat": {}, "energies": [-86.85108222312977, -86.86031375687206, -86.84552783239612], "dir": "SUCCESSFUL_RCTS/PAT21_SIM203_RCT_5_5"}], ["Event 579", [940, 1020], ["[H]N([H])C(=O)[O-]"], ["[H]N([H])C(=O)[O-]"], {"rxn_free_energy": 0.002035288081228167, "rxn_barrier": 10.022327809568514, "ts": ["[C:1](=[O:2])([O-:3])[N:4]([H:5])[H:6]"], "cat": {}, "energies": [-49.013628197734185, -49.01362495426271, -48.99765643694648], "dir": "SUCCESSFUL_RCTS/PAT16_SIM011_RCT_7_7"}], ["Event 580", [620, 700], ["[H]N([H])C(=O)OC(=O)[O-]"], ["[H]N([H])C(=O)OC(=O)[O-]"], {"rxn_free_energy": 0.005964452938118286, "rxn_barrier": 1.4128630946583314, "ts": ["[C:1](=[O:2])([O-:3])[O:4][C:5]([N:7]([H:6])[H:8])=[O:9]"], "cat": {}, "energies": [-86.8506770612348, -86.85066755617596, -86.84842549734641], "dir": "SUCCESSFUL_RCTS/PAT59_SIM196_RCT_4_4"}], ["Event 581", [700, 780], ["[H]N([H])C(=O)OC(=O)[O-]"], ["[H]N([H])C(=O)OC(=O)[O-]"], {"rxn_free_energy": 0.0026759969273516333, "rxn_barrier": -0.13486833104097776, "ts": ["[C:1]([O:2][C:5](=[O:6])[O-:7])(=[O:3])[N:4]([H:8])[H:9]"], "cat": {}, "energies": [-86.86030007943408, -86.86029581491754, -86.86051500801776], "dir": "SUCCESSFUL_RCTS/PAT39_SIM245_RCT_7_7"}], ["Event 582", [0, 140], ["O=C=O", "[H]N([H])[H]", "[H]N([H])[H]"], ["O=C=O", "[H]N([H])[H]", "[H]N([H])[H]"], {"rxn_free_energy": 0.013735592171244733, "rxn_barrier": 0.6549676284896554, "ts": ["[C:1](=[O:2])=[O:3]", "[N:4]([H:5])([H:6])[H:7]", "[N:8]([H:9])([H:10])[H:11]"], "cat": {}, "energies": [-61.318892185253524, -61.31887029596826, -61.31784841713052], "dir": "SUCCESSFUL_RCTS/PAT25_SIM063_RCT_1_2"}], ["Event 583", [1580, 1660], ["[H]N([H])C(=O)OC(=O)[O-]"], ["[H]N([H])C(=O)OC(=O)[O-]"], {"rxn_free_energy": -6.0420187246302355, "rxn_barrier": 1.4072928409855507, "ts": ["[C:1]([O:2][C:7](=[O:8])[O-:9])(=[O:3])[N:4]([H:5])[H:6]"], "cat": {}, "energies": [-86.85068631267362, -86.86031498173915, -86.84844362564107], "dir": "SUCCESSFUL_RCTS/PAT24_SIM218_RCT_9_9"}], ["Event 584", [1660, 1740], ["[H]N([H])C(=O)[O-]"], ["[H]N([H])C(=O)[O-]"], {"rxn_free_energy": 0.000943521275625777, "rxn_barrier": 10.020088447806096, "ts": ["[N:1]([H:2])([H:3])[C:4](=[O:5])[O-:6]"], "cat": {}, "energies": [-49.01362841307044, -49.01362690945807, -48.99766022096968], "dir": "SUCCESSFUL_RCTS/PAT13_SIM005_RCT_12_12"}], ["Event 585", [220, 300], ["O=C=O", "[H]N([H])[H]"], ["O=C=O", "[H]N([H])[H]"], {"rxn_free_energy": 0.09826737514080194, "rxn_barrier": 0.10053529146108654, "ts": ["[C:1](=[O:2])=[O:3]", "[N:4]([H:5])([H:6])[H:7]"], "cat": {}, "energies": [-49.57007406038826, -49.5699174597423, -49.5699138455503], "dir": "SUCCESSFUL_RCTS/PAT1_SIM037_RCT_1_1"}], ["Event 586", [60, 140], ["O=C=O", "[H]N([H])[H]"], ["O=C=O", "[H]N([H])[H]"], {"rxn_free_energy": -0.12391994012342446, "rxn_barrier": 0.002006319321186766, "ts": ["[C:5](=[O:6])=[O:7]", "[N:1]([H:2])([H:3])[H:4]"], "cat": {}, "energies": [-49.56991186099662, -49.57010934202878, -49.56990866369028], "dir": "SUCCESSFUL_RCTS/PAT5_SIM119_RCT_1_1"}], ["Event 587", [780, 860], ["[H]N([H])C(=O)OC(=O)[O-]"], ["[H]N([H])C(=O)OC(=O)[O-]"], {"rxn_free_energy": -0.0030791047630619774, "rxn_barrier": 7.4460431467032, "ts": ["[C:1]([O:2][C:5](=[O:8])[O-:9])(=[O:3])[N:4]([H:6])[H:7]"], "cat": {}, "energies": [-86.86031068158339, -86.86031558849979, -86.84844453409612], "dir": "SUCCESSFUL_RCTS/PAT6_SIM035_RCT_6_6"}], ["Event 588", [460, 540], ["[H]N([H])C(=O)[O-]"], ["[H]N([H])C(=O)[O-]"], {"rxn_free_energy": 0.0002469526885630842, "rxn_barrier": 10.019308792112312, "ts": ["[N:1]([H:2])([H:3])[C:4](=[O:5])[O-:6]"], "cat": {}, "energies": [-49.013629309698864, -49.013628916150644, -48.99766236007135], "dir": "SUCCESSFUL_RCTS/PAT13_SIM179_RCT_5_5"}], ["Event 589", [620, 700], ["[H]N([H])C(=O)OC(=O)[O-]"], ["[H]N([H])C(=O)OC(=O)[O-]"], {"rxn_free_energy": -5.0319157068727806e-05, "rxn_barrier": 3.239454929259054, "ts": ["[N:1]([H:2])([H:3])[C:4]([O:5][C:6](=[O:7])[O-:8])=[O:9]"], "cat": {}, "energies": [-86.85067977554702, -86.85067985573653, -86.84551732225316], "dir": "SUCCESSFUL_RCTS/PAT48_SIM151_RCT_6_6"}], ["Event 590", [700, 780], ["[H]N([H])C(=O)OC(=O)[O-]"], ["[H]N([H])C(=O)OC(=O)[O-]"], {"rxn_free_energy": -0.0025158227198543845, "rxn_barrier": -0.13800462983973558, "ts": ["[C:1]([O:2][C:5](=[O:8])[O-:9])(=[O:3])[N:4]([H:6])[H:7]"], "cat": {}, "energies": [-86.8603140897329, -86.86031809899296, -86.86053401637841], "dir": "SUCCESSFUL_RCTS/PAT6_SIM076_RCT_6_6"}], ["Event 591", [380, 460], ["O=C=O", "[H]N([H])[H]", "[H]N([H])[H]"], ["O=C=O", "[H]N([H])[H]", "[H]N([H])[H]"], {"rxn_free_energy": -0.0067818736883720095, "rxn_barrier": 0.14736540430158163, "ts": ["[C:9](=[O:10])=[O:11]", "[N:1]([H:2])([H:3])[H:4]", "[N:5]([H:6])([H:7])[H:8]"], "cat": {}, "energies": [-61.3188798877074, -61.31889069542257, -61.318645043564345], "dir": "SUCCESSFUL_RCTS/PAT58_SIM220_RCT_3_3"}], ["Event 592", [1420, 1500], ["[H]N([H])C(=O)OC(=O)[O-]"], ["[H]N([H])C(=O)OC(=O)[O-]"], {"rxn_free_energy": 0.0019023607640602479, "rxn_barrier": -0.13558017535411615, "ts": ["[C:1]([O:2][C:7](=[O:8])[O-:9])(=[O:3])[N:4]([H:5])[H:6]"], "cat": {}, "energies": [-86.86031820886322, -86.8603151772271, -86.86053427185472], "dir": "SUCCESSFUL_RCTS/PAT33_SIM243_RCT_12_12"}], ["Event 593", [460, 540], ["[H]N([H])C(=O)OC(=O)[O-]"], ["[H]N([H])C(=O)OC(=O)[O-]"], {"rxn_free_energy": 0.005465142565488677, "rxn_barrier": 4.897603852435819, "ts": ["[N:1]([H:2])([H:3])[C:4]([O:5][C:7](=[O:8])[O-:9])=[O:6]"], "cat": {}, "energies": [-86.86031384257596, -86.86030513322706, -86.85250893351188], "dir": "SUCCESSFUL_RCTS/PAT6_SIM016_RCT_2_2"}], ["Event 594", [1580, 1660], ["[H]N([H])C(=O)[O-]"], ["[H]N([H])C(=O)[O-]"], {"rxn_free_energy": 0.0003735203673573722, "rxn_barrier": 10.022631419343222, "ts": ["[N:1]([H:2])([H:3])[C:4](=[O:5])[O-:6]"], "cat": {}, "energies": [-49.01362802735476, -49.01362743210603, -48.99765578272909], "dir": "SUCCESSFUL_RCTS/PAT8_SIM005_RCT_11_11"}], ["Event 595", [380, 460], ["[H]N([H])C(=O)OC(=O)[O-]"], ["[H]N([H])C(=O)OC(=O)[O-]"], {"rxn_free_energy": -0.005833989392219053, "rxn_barrier": -0.13995580340576314, "ts": ["[C:1](=[O:2])([O-:3])[O:4][C:5](=[O:6])[N:7]([H:8])[H:9]"], "cat": {}, "energies": [-86.86030993127403, -86.86031922842383, -86.86053296734462], "dir": "SUCCESSFUL_RCTS/PAT28_SIM074_RCT_4_4"}], ["Event 596", [940, 1020], ["[H]N([H])C(=O)OC(=O)[O-]"], ["[H]N([H])C(=O)OC(=O)[O-]"], {"rxn_free_energy": -0.0005571409379689385, "rxn_barrier": -0.1365094166154101, "ts": ["[C:1](=[O:2])([O:3][C:5](=[O:6])[O-:7])[N:4]([H:8])[H:9]"], "cat": {}, "energies": [-86.86031345383392, -86.86031434170368, -86.86053099768091], "dir": "SUCCESSFUL_RCTS/PAT39_SIM125_RCT_12_12"}], ["Event 597", [380, 460], ["[H]N([H])C(=O)OC(=O)[O-]"], ["[H]N([H])C(=O)OC(=O)[O-]"], {"rxn_free_energy": 0.00497127491768714, "rxn_barrier": 7.448311729024983, "ts": ["[C:1]([O:2][C:5](=[O:6])[O-:7])(=[O:3])[N:4]([H:8])[H:9]"], "cat": {}, "energies": [-86.860315746198, -86.8603078238854, -86.84844598345738], "dir": "SUCCESSFUL_RCTS/PAT6_SIM245_RCT_3_3"}], ["Event 598", [0, 140], ["O=C=O", "[H]N([H])[H]", "[H]N([H])[H]"], ["O=C=O", "[H]N([H])[H]", "[H]N([H])[H]"], {"rxn_free_energy": 0.015173967438735588, "rxn_barrier": 0.1631559946706999, "ts": ["[C:5](=[O:6])=[O:7]", "[N:1]([H:2])([H:3])[H:4]", "[N:8]([H:9])([H:10])[H:11]"], "cat": {}, "energies": [-61.31889636130035, -61.31887217979454, -61.318636352990154], "dir": "SUCCESSFUL_RCTS/PAT25_SIM156_RCT_1_2"}], ["Event 599", [1100, 1180], ["[H]N([H])C(=O)[O-]"], ["[H]N([H])C(=O)[O-]"], {"rxn_free_energy": 0.003002255755637677, "rxn_barrier": 10.020310363235469, "ts": ["[C:1](=[O:2])([O-:3])[N:4]([H:5])[H:6]"], "cat": {}, "energies": [-49.013627870297455, -49.013623085849005, -48.997659324548295], "dir": "SUCCESSFUL_RCTS/PAT16_SIM233_RCT_8_8"}], ["Event 600", [300, 380], ["[H]N([H])C(=O)[O-]"], ["[H]N([H])C(=O)[O-]"], {"rxn_free_energy": 0.0011449153454524252, "rxn_barrier": 1.2691606776774582, "ts": ["[N:1]([H:2])([H:3])[C:4](=[O:5])[O-:6]"], "cat": {}, "energies": [-49.013623925876125, -49.01362210131856, -49.011601368728705], "dir": "SUCCESSFUL_RCTS/PAT8_SIM111_RCT_2_2"}], ["Event 601", [220, 700], ["O=C=O", "[H]N([H])[H]"], ["[H]OC(=O)N([H])[H]"], {"rxn_free_energy": -3.2708514842982095, "rxn_barrier": 35.27079284927395, "ts": ["[C:16](=[O:17])=[O:18]", "[H+:4]", "[N:12]([H:13])([H:14])[H:15]", "[N:1]([H:2])([H:3])[C:5](=[O:6])[O-:7]", "[N:8]([H:9])([H:10])[H:11]"], "cat": {"O=C=O": 1, "[H]N([H])[H]": 2}, "energies": [-110.89402683689404, -110.89923932429936, -110.83781867079878], "dir": "SUCCESSFUL_RCTS/PAT5_SIM003_RCT_1_9"}], ["Event 602", [1180, 1260], ["[H]N([H])C(=O)OC(=O)[O-]"], ["[H]N([H])C(=O)OC(=O)[O-]"], {"rxn_free_energy": -0.0028222102681568235, "rxn_barrier": 1.4038055640074443, "ts": ["[C:1]([O:2][C:5](=[O:6])[O-:7])(=[O:3])[N:4]([H:8])[H:9]"], "cat": {}, "energies": [-86.85067828797771, -86.85068278550246, -86.84844115833211], "dir": "SUCCESSFUL_RCTS/PAT6_SIM205_RCT_8_8"}], ["Event 603", [1260, 1340], ["[H]N([H])C(=O)OC(=O)[O-]"], ["[H]N([H])C(=O)OC(=O)[O-]"], {"rxn_free_energy": -0.0007674632052643631, "rxn_barrier": -0.13636697904278663, "ts": ["[C:1]([O:2][C:5](=[O:6])[O-:7])(=[O:3])[N:4]([H:8])[H:9]"], "cat": {}, "energies": [-86.86032122359337, -86.86032244663646, -86.8605385404493], "dir": "SUCCESSFUL_RCTS/PAT39_SIM008_RCT_11_11"}], ["Event 604", [1180, 1260], ["[H]OC(=O)[O-]"], ["[H]OC(=O)[O-]"], {"rxn_free_energy": 0.00019694784592828542, "rxn_barrier": 8.903493704151957, "ts": ["[O:1]([H:2])[C:3](=[O:4])[O-:5]"], "cat": {}, "energies": [-54.527986665054556, -54.52798635119495, -54.51379789830101], "dir": "SUCCESSFUL_RCTS/PAT10_SIM059_RCT_12_12"}], ["Event 605", [1020, 1100], ["[H]N([H])C(=O)OC(=O)[O-]"], ["[H]N([H])C(=O)OC(=O)[O-]"], {"rxn_free_energy": -0.0006880713786871412, "rxn_barrier": 1.4050772299489143, "ts": ["[N:1]([H:2])([H:3])[C:4](=[O:5])[O:6][C:9](=[O:7])[O-:8]"], "cat": {}, "energies": [-86.85068226575557, -86.85068336227842, -86.84844310956038], "dir": "SUCCESSFUL_RCTS/PAT4_SIM042_RCT_9_9"}], ["Event 606", [700, 780], ["[H]N([H])C(=O)OC(=O)[O-]"], ["[H]N([H])C(=O)OC(=O)[O-]"], {"rxn_free_energy": -6.047507413094344, "rxn_barrier": 1.4044185842242751, "ts": ["[C:1]([O:2][C:5](=[O:6])[O-:7])(=[O:3])[N:4]([H:8])[H:9]"], "cat": {}, "energies": [-86.85068215097836, -86.86031956691596, -86.84844404441277], "dir": "SUCCESSFUL_RCTS/PAT15_SIM008_RCT_7_7"}], ["Event 607", [780, 860], ["[H][N+]([H])([H])[H]", "[H]N([H])[H]"], ["[H]N([H])[H]", "[H][N+]([H])([H])[H]"], {"rxn_free_energy": 0.00798359087314616, "rxn_barrier": -1.1730114200420583, "ts": ["[H+:5]", "[H:1][N:2]([H:3])[H:4]", "[N:6]([H:7])([H:8])[H:9]"], "cat": {}, "energies": [-23.855245219550383, -23.85523249675723, -23.85711455152177], "dir": "SUCCESSFUL_RCTS/PAT2_SIM046_RCT_6_6"}], ["Event 608", [1500, 1580], ["[H]OC(=O)N([H])[H]"], ["[H]OC(=O)N([H])[H]"], {"rxn_free_energy": 0.0015125352111571859, "rxn_barrier": 15.871569124948692, "ts": ["[N:1]([H:2])([H:3])[C:4](=[O:5])[O:6][H:7]"], "cat": {}, "energies": [-49.57014298543697, -49.57014057503382, -49.5448497691098], "dir": "SUCCESSFUL_RCTS/PAT17_SIM011_RCT_10_10"}], ["Event 609", [1340, 1420], ["[H]N([H])C(=O)OC(=O)[O-]"], ["[H]N([H])C(=O)OC(=O)[O-]"], {"rxn_free_energy": 0.001397289058462704, "rxn_barrier": -0.13489560920000876, "ts": ["[C:1](=[O:2])([O-:3])[O:4][C:5]([N:6]([H:7])[H:8])=[O:9]"], "cat": {}, "energies": [-86.86031770182935, -86.86031547508452, -86.86053267388398], "dir": "SUCCESSFUL_RCTS/PAT39_SIM217_RCT_8_8"}], ["Event 610", [300, 380], ["[H]N([H])C(=O)OC(=O)[O-]"], ["[H]N([H])C(=O)OC(=O)[O-]"], {"rxn_free_energy": 0.006580869623479757, "rxn_barrier": -0.13424330002225504, "ts": ["[C:1](=[O:2])([O:3][C:7](=[O:8])[O-:9])[N:4]([H:5])[H:6]"], "cat": {}, "energies": [-86.86032192152108, -86.86031143412958, -86.86053585404414], "dir": "SUCCESSFUL_RCTS/PAT29_SIM213_RCT_4_4"}], ["Event 611", [380, 460], ["[H]N([H])C(=O)[O-]", "O=C=O"], ["[H]N([H])C(=O)OC(=O)[O-]"], {"rxn_free_energy": -5.790084125769165, "rxn_barrier": 3.4814233697328016, "ts": ["[C:1](=[O:2])([O:3][C:7](=[O:8])[O-:9])[N:4]([H:5])[H:6]"], "cat": {}, "energies": [-86.85108045933396, -86.86030764091838, -86.84553240080717], "dir": "SUCCESSFUL_RCTS/PAT21_SIM125_RCT_4_4"}], ["Event 612", [620, 700], ["[H]N([H])C(=O)OC(=O)[O-]"], ["[H]N([H])C(=O)OC(=O)[O-]"], {"rxn_free_energy": -5.0315224515628645e-05, "rxn_barrier": 3.2387744152843494, "ts": ["[N:1]([H:2])([H:3])[C:4]([O:5][C:6](=[O:7])[O-:8])=[O:9]"], "cat": {}, "energies": [-86.8506797755486, -86.85067985573184, -86.84551840673397], "dir": "SUCCESSFUL_RCTS/PAT6_SIM151_RCT_6_6"}], ["Event 613", [380, 460], ["O=C=O", "[H]N([H])[H]", "[H]N([H])[H]"], ["O=C=O", "[H]N([H])[H]", "[H]N([H])[H]"], {"rxn_free_energy": -0.002980842932673909, "rxn_barrier": 0.14892098873902368, "ts": ["[C:9](=[O:10])=[O:11]", "[N:1]([H:2])([H:3])[H:4]", "[N:5]([H:6])([H:7])[H:8]"], "cat": {}, "energies": [-61.31888595747479, -61.31889070779938, -61.31864863432456], "dir": "SUCCESSFUL_RCTS/PAT43_SIM204_RCT_3_3"}], ["Event 614", [1500, 1580], ["[H]N([H])C(=O)OC(=O)[O-]"], ["[H]N([H])C(=O)OC(=O)[O-]"], {"rxn_free_energy": -0.0007988543957214632, "rxn_barrier": -0.13657140475435858, "ts": ["[N:1]([H:2])([H:3])[C:4](=[O:5])[O:6][C:7](=[O:8])[O-:9]"], "cat": {}, "energies": [-86.8603175964154, -86.86031886948405, -86.86053523904779], "dir": "SUCCESSFUL_RCTS/PAT59_SIM195_RCT_11_11"}], ["Event 615", [940, 1020], ["O=C=O", "[H]N([H])C(=O)[O-]"], ["[H]N([H])C(=O)OC(=O)[O-]"], {"rxn_free_energy": -5.786986433504066, "rxn_barrier": 2.203832446618795, "ts": ["[C:1](=[O:2])=[O:3]", "[N:4]([H:5])([H:6])[C:7](=[O:8])[O-:9]"], "cat": {}, "energies": [-86.8510820099599, -86.86030425500654, -86.84756994317038], "dir": "SUCCESSFUL_RCTS/PAT35_SIM012_RCT_8_8"}], ["Event 616", [940, 1020], ["[H]N([H])C(=O)OC(=O)[O-]"], ["[H]N([H])C(=O)OC(=O)[O-]"], {"rxn_free_energy": -0.0005572037161408616, "rxn_barrier": -0.1365060814626052, "ts": ["[C:1](=[O:2])([O:3][C:5](=[O:6])[O-:7])[N:4]([H:8])[H:9]"], "cat": {}, "energies": [-86.8603134538338, -86.8603143418036, -86.86053099236582], "dir": "SUCCESSFUL_RCTS/PAT35_SIM125_RCT_12_12"}], ["Event 617", [540, 620], ["[H]N([H])C(=O)[O-]"], ["[H]N([H])C(=O)[O-]"], {"rxn_free_energy": -0.0012026302482521347, "rxn_barrier": 10.016590015026456, "ts": ["[N:1]([H:2])([H:3])[C:4](=[O:5])[O-:6]"], "cat": {}, "energies": [-49.01362216753224, -49.013624084065306, -48.9976595505965], "dir": "SUCCESSFUL_RCTS/PAT13_SIM217_RCT_5_5"}], ["Event 618", [620, 700], ["[H]N([H])C(=O)OC(=O)[O-]"], ["[H]N([H])C(=O)OC(=O)[O-]"], {"rxn_free_energy": -0.001133357906294762, "rxn_barrier": -0.1369534365309777, "ts": ["[N:1]([H:2])([H:3])[C:4]([O:5][C:7](=[O:8])[O-:9])=[O:6]"], "cat": {}, "energies": [-86.86029769606975, -86.86029950220917, -86.86051594751481], "dir": "SUCCESSFUL_RCTS/PAT9_SIM060_RCT_8_8"}], ["Event 619", [540, 620], ["[H]OC(=O)N([H])[H]", "[H]N([H])[H]"], ["[H]OC(=O)N([H])[H]", "[H]N([H])[H]"], {"rxn_free_energy": -0.0005312991773974717, "rxn_barrier": 0.4777653094575477, "ts": ["[C:5]([O:6][H:9])(=[O:7])[N:8]([H:10])[H:11]", "[H:1][N:2]([H:3])[H:4]"], "cat": {}, "energies": [-61.330011882256095, -61.33001272894396, -61.32925050691692], "dir": "SUCCESSFUL_RCTS/PAT26_SIM109_RCT_7_7"}], ["Event 620", [140, 220], ["[H]N([H])C(=O)[O-]"], ["[H]N([H])C(=O)[O-]"], {"rxn_free_energy": 0.001627875143204655, "rxn_barrier": 10.022367692478715, "ts": ["[N:1]([H:2])([H:3])[C:4](=[O:5])[O-:6]"], "cat": {}, "energies": [-49.01362868458087, -49.01362609036994, -48.99765686023505], "dir": "SUCCESSFUL_RCTS/PAT8_SIM122_RCT_3_3"}], ["Event 621", [1340, 1420], ["[H]N([H])C(=O)OC(=O)[O-]"], ["[H]N([H])C(=O)OC(=O)[O-]"], {"rxn_free_energy": 0.00019458384201577418, "rxn_barrier": 2.208028999596172, "ts": ["[C:1](=[O:2])=[O:3]", "[O:4]=[C:5]([N:6]([H:7])[H:8])[O-:9]"], "cat": {}, "energies": [-86.85068655816008, -86.85068624806779, -86.84716780366871], "dir": "SUCCESSFUL_RCTS/PAT28_SIM094_RCT_18_18"}], ["Event 622", [1500, 1580], ["[H]N([H])C(=O)OC(=O)[O-]"], ["[H]N([H])C(=O)OC(=O)[O-]"], {"rxn_free_energy": 0.00011822189154776197, "rxn_barrier": 4.895665014566558, "ts": ["[C:1](=[O:2])([O-:3])[O:4][C:5](=[O:6])[N:7]([H:8])[H:9]"], "cat": {}, "energies": [-86.86032168967112, -86.8603215012706, -86.85251987037374], "dir": "SUCCESSFUL_RCTS/PAT6_SIM019_RCT_10_10"}], ["Event 623", [860, 940], ["[H]N([H])C(=O)OC(=O)[O-]"], ["[H]N([H])C(=O)OC(=O)[O-]"], {"rxn_free_energy": 0.0007798620190621364, "rxn_barrier": 0.3273887845517422, "ts": ["[N:1]([H:2])([H:3])[C:4]([O:5][C:6](=[O:7])[O-:8])=[O:9]"], "cat": {}, "energies": [-86.85067812814638, -86.85067688534433, -86.8501563955259], "dir": "SUCCESSFUL_RCTS/PAT3_SIM002_RCT_9_9"}], ["Event 624", [1020, 1100], ["[H]OC(=O)N([H])[H]"], ["[H]OC(=O)N([H])[H]"], {"rxn_free_energy": -0.00017107088410203632, "rxn_barrier": -0.1728756009637516, "ts": ["[C:1]([O:2][H:5])(=[O:3])[N:4]([H:6])[H:7]"], "cat": {}, "energies": [-49.55762674798962, -49.55762702061124, -49.55790224563818], "dir": "SUCCESSFUL_RCTS/PAT22_SIM016_RCT_10_10"}], ["Event 625", [1500, 1580], ["O=C=O", "[H]N([H])[H]", "[H]N([H])[H]"], ["O=C=O", "[H]N([H])[H]", "[H]N([H])[H]"], {"rxn_free_energy": 0.0037602358498719686, "rxn_barrier": 0.15120772701195728, "ts": ["[C:5](=[O:6])=[O:7]", "[N:1]([H:2])([H:3])[H:4]", "[N:8]([H:9])([H:10])[H:11]"], "cat": {}, "energies": [-61.318871962934814, -61.318865970555734, -61.31863099559759], "dir": "SUCCESSFUL_RCTS/PAT57_SIM211_RCT_9_9"}], ["Event 626", [1740, 1820], ["[H]N([H])C(=O)[O-]"], ["[H]N([H])C(=O)[O-]"], {"rxn_free_energy": -0.004443502473527176, "rxn_barrier": 10.013778038046189, "ts": ["[C:1](=[O:2])([O-:3])[N:4]([H:5])[H:6]"], "cat": {}, "energies": [-49.01362165232709, -49.01362873357208, -48.99766351660814], "dir": "SUCCESSFUL_RCTS/PAT13_SIM004_RCT_13_13"}], ["Event 627", [1420, 1500], ["[H]N([H])C(=O)OC(=O)[O-]"], ["[H]N([H])C(=O)OC(=O)[O-]"], {"rxn_free_energy": -0.0011134838084273042, "rxn_barrier": 0.3254836296507422, "ts": ["[N:1]([H:2])([H:3])[C:4]([O:5][C:7](=[O:8])[O-:9])=[O:6]"], "cat": {}, "energies": [-86.85068348413624, -86.85068525860395, -86.85016478760467], "dir": "SUCCESSFUL_RCTS/PAT29_SIM140_RCT_6_6"}], ["Event 628", [460, 540], ["[H]N([H])[H]", "[H][N+]([H])([H])[H]"], ["[H][N+]([H])([H])[H]", "[H]N([H])[H]"], {"rxn_free_energy": -0.005671781584379115, "rxn_barrier": -1.1784889489794066, "ts": ["[H+:3]", "[N:1]([H:2])([H:4])[H:5]", "[N:6]([H:7])([H:8])[H:9]"], "cat": {}, "energies": [-23.855216328701577, -23.855225367354116, -23.857094389761013], "dir": "SUCCESSFUL_RCTS/PAT2_SIM155_RCT_3_3"}], ["Event 629", [1340, 1420], ["[H]N([H])C(=O)OC(=O)[O-]"], ["[H]N([H])C(=O)OC(=O)[O-]"], {"rxn_free_energy": -6.0383379620535935, "rxn_barrier": 0.3263051054116584, "ts": ["[C:1](=[O:2])([O:3][C:5](=[O:8])[O-:9])[N:4]([H:6])[H:7]"], "cat": {}, "energies": [-86.8506835506909, -86.86030635402739, -86.85016354504087], "dir": "SUCCESSFUL_RCTS/PAT6_SIM046_RCT_8_8"}], ["Event 630", [1420, 1500], ["[H]OC(=O)N([H])[H]"], ["[H]OC(=O)N([H])[H]"], {"rxn_free_energy": 0.002325404882805934, "rxn_barrier": 15.87636656092414, "ts": ["[C:1]([O:2][H:5])(=[O:3])[N:4]([H:6])[H:7]"], "cat": {}, "energies": [-49.570145888660434, -49.57014218285364, -49.54484502705352], "dir": "SUCCESSFUL_RCTS/PAT17_SIM084_RCT_18_18"}], ["Event 631", [0, 300], ["O=C=O", "[H]N([H])[H]", "[H]N([H])[H]"], ["O=C=O", "[H]N([H])[H]", "[H]N([H])[H]"], {"rxn_free_energy": 0.012020955895686386, "rxn_barrier": 0.15972545741585695, "ts": ["[C:5](=[O:6])=[O:7]", "[N:1]([H:2])([H:3])[H:4]", "[N:8]([H:9])([H:10])[H:11]"], "cat": {}, "energies": [-61.31889668521549, -61.31887752840525, -61.318642143870804], "dir": "SUCCESSFUL_RCTS/PAT25_SIM073_RCT_1_2"}], ["Event 632", [1340, 1420], ["[H]N([H])C(=O)OC(=O)[O-]"], ["[H]N([H])C(=O)OC(=O)[O-]"], {"rxn_free_energy": -0.0066609119710288245, "rxn_barrier": -0.14065619326180617, "ts": ["[C:1]([O:2][C:5](=[O:6])[O-:7])(=[O:3])[N:4]([H:8])[H:9]"], "cat": {}, "energies": [-86.86030847994952, -86.86031909489793, -86.86053263217391], "dir": "SUCCESSFUL_RCTS/PAT9_SIM038_RCT_6_6"}], ["Event 633", [860, 940], ["[H]N([H])C(=O)OC(=O)[O-]"], ["[H]N([H])C(=O)OC(=O)[O-]"], {"rxn_free_energy": 0.0007798710166722885, "rxn_barrier": 0.32738888860834564, "ts": ["[N:1]([H:2])([H:3])[C:4]([O:5][C:6](=[O:7])[O-:8])=[O:9]"], "cat": {}, "energies": [-86.85067812815201, -86.85067688533562, -86.8501563953657], "dir": "SUCCESSFUL_RCTS/PAT6_SIM002_RCT_9_9"}], ["Event 634", [780, 860], ["O=C=O", "[H]N([H])[H]", "[H]N([H])[H]"], ["O=C=O", "[H]N([H])[H]", "[H]N([H])[H]"], {"rxn_free_energy": 0.008822412026718915, "rxn_barrier": 0.15335119030584982, "ts": ["[C:5](=[O:6])=[O:7]", "[N:1]([H:2])([H:3])[H:4]", "[N:8]([H:9])([H:10])[H:11]"], "cat": {}, "energies": [-61.31889035411644, -61.3188762945629, -61.318645970917785], "dir": "SUCCESSFUL_RCTS/PAT18_SIM146_RCT_5_5"}], ["Event 635", [860, 940], ["[H]N([H])C(=O)OC(=O)[O-]"], ["[H]N([H])C(=O)OC(=O)[O-]"], {"rxn_free_energy": -0.00213746123695428, "rxn_barrier": 0.3252812219363728, "ts": ["[C:1](=[O:2])([O-:3])[O:4][C:5]([N:6]([H:7])[H:8])=[O:9]"], "cat": {}, "energies": [-86.85068591267206, -86.8506893189685, -86.85016753870104], "dir": "SUCCESSFUL_RCTS/PAT35_SIM094_RCT_8_8"}], ["Event 636", [0, 60], ["O=C=O", "[H]N([H])[H]"], ["O=C=O", "[H]N([H])[H]"], {"rxn_free_energy": -0.004317445955296947, "rxn_barrier": -0.001218743157811602, "ts": ["[C:5](=[O:6])=[O:7]", "[N:1]([H:2])([H:3])[H:4]"], "cat": {}, "energies": [-49.56989841210471, -49.56990529246378, -49.5699003543156], "dir": "SUCCESSFUL_RCTS/PAT0_SIM147_RCT_1_1"}], ["Event 637", [460, 540], ["O=C=O", "[H]N([H])[H]"], ["O=C=O", "[H]N([H])[H]"], {"rxn_free_energy": 0.10150723476040602, "rxn_barrier": 0.10283955220526239, "ts": ["[C:5](=[O:6])=[O:7]", "[N:1]([H:2])([H:3])[H:4]"], "cat": {}, "energies": [-49.57007401255526, -49.569912248811086, -49.569910125606185], "dir": "SUCCESSFUL_RCTS/PAT1_SIM071_RCT_1_1"}], ["Event 638", [780, 860], ["[H]N([H])C(=O)OC(=O)[O-]"], ["[H]N([H])C(=O)OC(=O)[O-]"], {"rxn_free_energy": -0.0046269449378279716, "rxn_barrier": 1.4001938639474205, "ts": ["[N:1]([H:2])([H:3])[C:4](=[O:5])[O:6][C:7](=[O:8])[O-:9]"], "cat": {}, "energies": [-86.85066517554829, -86.85067254913046, -86.84843380157247], "dir": "SUCCESSFUL_RCTS/PAT35_SIM018_RCT_5_5"}], ["Event 639", [380, 460], ["[H]N([H])C(=O)OC(=O)[O-]"], ["[H]N([H])C(=O)OC(=O)[O-]"], {"rxn_free_energy": -0.0018289761040651059, "rxn_barrier": 7.443388766984565, "ts": ["[N:1]([H:2])([H:3])[C:4]([O:5][C:8](=[O:6])[O-:7])=[O:9]"], "cat": {}, "energies": [-86.8602948598096, -86.86029777449862, -86.84843294238931], "dir": "SUCCESSFUL_RCTS/PAT39_SIM136_RCT_7_7"}], ["Event 640", [700, 780], ["[H]N([H])[H]", "[H][N+]([H])([H])[H]"], ["[H]N([H])[H]", "[H][N+]([H])([H])[H]"], {"rxn_free_energy": -0.020688745775413103, "rxn_barrier": -1.186830640248946, "ts": ["[H+:6]", "[N:1]([H:2])([H:3])[H:4]", "[N:5]([H:7])([H:8])[H:9]"], "cat": {}, "energies": [-23.855212079662834, -23.855245049618, -23.85710343419062], "dir": "SUCCESSFUL_RCTS/PAT7_SIM097_RCT_8_8"}], ["Event 641", [1740, 1820], ["[H]N([H])C(=O)[O-]"], ["[H]N([H])C(=O)[O-]"], {"rxn_free_energy": 0.0015434447129050854, "rxn_barrier": 10.021267051608442, "ts": ["[C:1](=[O:2])([O-:3])[N:4]([H:5])[H:6]"], "cat": {}, "energies": [-49.01362882632083, -49.01362636665974, -48.997658755975976], "dir": "SUCCESSFUL_RCTS/PAT13_SIM033_RCT_16_16"}], ["Event 642", [300, 540], ["O=C=O", "O=C=O", "[H]N([H])[H]", "[H]N([H])[H]"], ["[H]N([H])[H]", "[H]OC(=O)OC(=O)N([H])[H]"], {"rxn_free_energy": 9.593951295270069, "rxn_barrier": 19.361849188944955, "ts": ["[C:5](=[O:6])=[O:7]", "[H+:4]", "[N:11]([H:12])([H:13])[H:14]", "[N:1]([H:2])([H:3])[C:8](=[O:9])[O-:10]"], "cat": {}, "energies": [-99.14365453419686, -99.12836544188133, -99.11279914515657], "dir": "SUCCESSFUL_RCTS/PAT29_SIM028_RCT_1_4"}], ["Event 643", [380, 460], ["O=C=O", "[H]N([H])[H]", "[H]N([H])[H]"], ["[H]N([H])[H]", "[H]OC(=O)N([H])[H]"], {"rxn_free_energy": 1.197804967945936, "rxn_barrier": 23.47729084163397, "ts": ["[H+:2]", "[N:1]([H:3])([H:4])[C:5](=[O:6])[O-:7]", "[N:8]([H:9])([H:10])[H:11]"], "cat": {}, "energies": [-61.31887104681615, -61.316962203403534, -61.281457216377675], "dir": "SUCCESSFUL_RCTS/PAT57_SIM091_RCT_2_2"}], ["Event 644", [60, 140], ["O=C=O", "[H]N([H])[H]"], ["O=C=O", "[H]N([H])[H]"], {"rxn_free_energy": -0.12077537921341104, "rxn_barrier": 0.005905787235827944, "ts": ["[C:5](=[O:6])=[O:7]", "[N:1]([H:2])([H:3])[H:4]"], "cat": {}, "energies": [-49.56991824629451, -49.570110716098185, -49.569908834726384], "dir": "SUCCESSFUL_RCTS/PAT0_SIM018_RCT_1_1"}], ["Event 645", [60, 140], ["O=C=O", "[H]N([H])[H]"], ["O=C=O", "[H]N([H])[H]"], {"rxn_free_energy": -0.131054158303661, "rxn_barrier": -0.002494010015986703, "ts": ["[C:5](=[O:6])=[O:7]", "[N:1]([H:2])([H:3])[H:4]"], "cat": {}, "energies": [-49.56990314235813, -49.570111992607934, -49.56990711685708], "dir": "SUCCESSFUL_RCTS/PAT0_SIM096_RCT_1_1"}], ["Event 646", [700, 780], ["[H]N([H])C(=O)OC(=O)[O-]"], ["[H]N([H])C(=O)OC(=O)[O-]"], {"rxn_free_energy": 0.0051579831666963265, "rxn_barrier": -0.1362415955261776, "ts": ["[N:1]([H:2])([H:3])[C:4](=[O:5])[O:6][C:7](=[O:8])[O-:9]"], "cat": {}, "energies": [-86.8603180877198, -86.86030986786561, -86.86053520476231], "dir": "SUCCESSFUL_RCTS/PAT31_SIM195_RCT_8_8"}], ["Event 647", [300, 1500], ["O=C=O", "[H]N([H])C(=O)OC(=O)[O-]"], ["O=C=O", "[H]N([H])C(=O)OC(=O)[O-]"], {"rxn_free_energy": -6.651378830067142, "rxn_barrier": 0.14753825201750692, "ts": ["[C:10](=[O:11])=[O:12]", "[C:7](=[O:8])=[O:9]", "[N:1]([H:2])([H:3])[C:4](=[O:5])[O-:6]"], "cat": {}, "energies": [-124.68199009594511, -124.69258985216949, -124.68175497634884], "dir": "SUCCESSFUL_RCTS/PAT35_SIM171_RCT_3_8"}], ["Event 648", [380, 460], ["O=C=O", "[H]N([H])[H]", "[H]N([H])[H]"], ["O=C=O", "[H]N([H])[H]", "[H]N([H])[H]"], {"rxn_free_energy": 0.002844009890266236, "rxn_barrier": 0.14976765959183644, "ts": ["[C:5](=[O:6])=[O:7]", "[N:1]([H:2])([H:3])[H:4]", "[N:8]([H:9])([H:10])[H:11]"], "cat": {}, "energies": [-61.3188795280091, -61.31887499574409, -61.31864085558906], "dir": "SUCCESSFUL_RCTS/PAT57_SIM161_RCT_5_5"}], ["Event 649", [300, 380], ["O=C=O", "[H]N([H])[H]"], ["[H]OC(=O)N([H])[H]"], {"rxn_free_energy": 1.1887832480821854, "rxn_barrier": 3.418866427672874, "ts": ["[C:1](=[O:2])([O-:3])[N:4]([H:5])[H:6]", "[H:7][N@+:8]([H:9])([H:10])[H:11]"], "cat": {"[H]N([H])[H]": 1}, "energies": [-61.31888485214208, -61.31699038590354, -61.31343648547662], "dir": "SUCCESSFUL_RCTS/PAT18_SIM055_RCT_3_3"}], ["Event 650", [300, 380], ["[H]N([H])C(=O)OC(=O)[O-]"], ["[H]N([H])C(=O)OC(=O)[O-]"], {"rxn_free_energy": -0.0007117903453122097, "rxn_barrier": 3.232510675125099, "ts": ["[C:1]([O:2][C:5](=[O:8])[O-:9])(=[O:3])[N:4]([H:6])[H:7]"], "cat": {}, "energies": [-86.85068362544311, -86.85068475976493, -86.84553223863679], "dir": "SUCCESSFUL_RCTS/PAT15_SIM193_RCT_5_5"}], ["Event 651", [1180, 1260], ["[H]N([H])C(=O)OC(=O)[O-]"], ["[H]N([H])C(=O)OC(=O)[O-]"], {"rxn_free_energy": 0.001839263181435399, "rxn_barrier": -0.134696263089694, "ts": ["[C:1](=[O:2])([O-:3])[O:4][C:5]([N:6]([H:7])[H:8])=[O:9]"], "cat": {}, "energies": [-86.86030908569452, -86.86030615461183, -86.86052374006763], "dir": "SUCCESSFUL_RCTS/PAT12_SIM129_RCT_8_8"}], ["Event 652", [60, 140], ["O=C=O", "[H]N([H])[H]"], ["O=C=O", "[H]N([H])[H]"], {"rxn_free_energy": 0.002592776296629971, "rxn_barrier": 0.0029932327131921145, "ts": ["[C:1](=[O:2])=[O:3]", "[N:4]([H:5])([H:6])[H:7]"], "cat": {}, "energies": [-49.56991773350352, -49.56991360160886, -49.569912963434355], "dir": "SUCCESSFUL_RCTS/PAT57_SIM021_RCT_1_1"}], ["Event 653", [1420, 1500], ["[H]N([H])C(=O)OC(=O)[O-]"], ["[H]N([H])C(=O)OC(=O)[O-]"], {"rxn_free_energy": 0.0006206187744016205, "rxn_barrier": -0.13575528076125995, "ts": ["[N:1]([H:2])([H:3])[C:4]([O:5][C:6](=[O:7])[O-:8])=[O:9]"], "cat": {}, "energies": [-86.86031979496272, -86.86031880593355, -86.86053613700533], "dir": "SUCCESSFUL_RCTS/PAT4_SIM145_RCT_14_14"}], ["Event 654", [1820, 1900], ["[H]N([H])C(=O)[O-]", "O=C=O"], ["[H]N([H])C(=O)OC(=O)[O-]"], {"rxn_free_energy": -5.797062029627487, "rxn_barrier": 0.5618557825489118, "ts": ["[C:1](=[O:2])([O-:3])[N:4]([H:5])[H:6]", "[C:7](=[O:8])=[O:9]"], "cat": {}, "energies": [-86.8510782579092, -86.86031655960596, -86.85018287448864], "dir": "SUCCESSFUL_RCTS/PAT20_SIM087_RCT_6_6"}], ["Event 655", [300, 380], ["[H]N([H])[H]", "[H][N+]([H])([H])[H]"], ["[H][N+]([H])([H])[H]", "[H]N([H])[H]"], {"rxn_free_energy": -0.014319946456916057, "rxn_barrier": -1.1804107349996984, "ts": ["[H+:5]", "[H:6][N:7]([H:8])[H:9]", "[N:1]([H:2])([H:3])[H:4]"], "cat": {}, "energies": [-23.855193478587196, -23.855216299109898, -23.857074602239194], "dir": "SUCCESSFUL_RCTS/PAT7_SIM227_RCT_4_4"}], ["Event 656", [1020, 1100], ["[H]N([H])C(=O)OC(=O)[O-]"], ["[H]N([H])C(=O)OC(=O)[O-]"], {"rxn_free_energy": 0.001108311573697094, "rxn_barrier": -0.13565593499082787, "ts": ["[N:1]([H:2])([H:3])[C:4]([O:5][C:7](=[O:8])[O-:9])=[O:6]"], "cat": {}, "energies": [-86.8603215541749, -86.86031978794976, -86.86053773789831], "dir": "SUCCESSFUL_RCTS/PAT3_SIM097_RCT_10_10"}], ["Event 657", [700, 780], ["[H]N([H])C(=O)[O-]"], ["[H]N([H])C(=O)[O-]"], {"rxn_free_energy": 0.0003984948439167795, "rxn_barrier": 10.020162145514261, "ts": ["[C:1](=[O:2])([O-:3])[N:4]([H:5])[H:6]"], "cat": {}, "energies": [-49.01362707604076, -49.013626440992255, -48.99765876649401], "dir": "SUCCESSFUL_RCTS/PAT8_SIM058_RCT_10_10"}], ["Event 658", [300, 380], ["[H]N([H])C(=O)OC(=O)[O-]"], ["[H]N([H])C(=O)OC(=O)[O-]"], {"rxn_free_energy": 0.005327604561663194, "rxn_barrier": -0.13282655694463555, "ts": ["[N:1]([H:2])([H:3])[C:4]([O:5][C:7](=[O:8])[O-:9])=[O:6]"], "cat": {}, "energies": [-86.86031255909442, -86.86030406892854, -86.8605242338704], "dir": "SUCCESSFUL_RCTS/PAT39_SIM126_RCT_7_7"}], ["Event 659", [1260, 1340], ["[H]N([H])C(=O)OC(=O)[O-]"], ["[H]N([H])C(=O)OC(=O)[O-]"], {"rxn_free_energy": 0.005577689568897853, "rxn_barrier": -0.13285680969218117, "ts": ["[C:1]([O:2][C:7](=[O:8])[O-:9])(=[O:3])[N:4]([H:5])[H:6]"], "cat": {}, "energies": [-86.86030579065842, -86.8602969019526, -86.8605175136457], "dir": "SUCCESSFUL_RCTS/PAT21_SIM153_RCT_14_14"}], ["Event 660", [1260, 1340], ["[H]N([H])C(=O)OC(=O)[O-]"], ["[H]N([H])C(=O)OC(=O)[O-]"], {"rxn_free_energy": 0.003018857505624226, "rxn_barrier": 0.32791883488046875, "ts": ["[C:1]([O:2][C:5](=[O:6])[O-:7])(=[O:3])[N:4]([H:8])[H:9]"], "cat": {}, "energies": [-86.85068278550112, -86.85067797459583, -86.85016020818296], "dir": "SUCCESSFUL_RCTS/PAT27_SIM205_RCT_9_9"}], ["Event 661", [1340, 1420], ["[H]OC(=O)N([H])[H]", "[H]N([H])[H]"], ["[H]OC(=O)N([H])[H]", "[H]N([H])[H]"], {"rxn_free_energy": -0.001244815507780608, "rxn_barrier": -0.23485583321103456, "ts": ["[C:1]([O:2][H:5])(=[O:3])[N:4]([H:6])[H:7]", "[H:8][N:9]([H:10])[H:11]"], "cat": {}, "energies": [-61.31699516260557, -61.31699714636582, -61.31736943306039], "dir": "SUCCESSFUL_RCTS/PAT26_SIM088_RCT_7_7"}], ["Event 662", [460, 540], ["O=C=O", "[H]N([H])[H]"], ["O=C=O", "[H]N([H])[H]"], {"rxn_free_energy": 0.0018921847344988978, "rxn_barrier": 0.0022999995018681647, "ts": ["[C:5](=[O:6])=[O:7]", "[N:1]([H:2])([H:3])[H:4]"], "cat": {}, "energies": [-49.56990623089832, -49.569903215478895, -49.56990256557799], "dir": "SUCCESSFUL_RCTS/PAT1_SIM183_RCT_4_4"}], ["Event 663", [940, 1020], ["[H]N([H])C(=O)OC(=O)[O-]"], ["[H]N([H])C(=O)OC(=O)[O-]"], {"rxn_free_energy": 0.0005683165048190233, "rxn_barrier": -0.13590780592112814, "ts": ["[C:1](=[O:2])([O-:3])[O:4][C:5]([N:6]([H:7])[H:8])=[O:9]"], "cat": {}, "energies": [-86.86031831919992, -86.86031741352058, -86.86053490430935], "dir": "SUCCESSFUL_RCTS/PAT15_SIM185_RCT_5_5"}], ["Event 664", [380, 460], ["[H]N([H])C(=O)OC(=O)[O-]"], ["[H]N([H])C(=O)OC(=O)[O-]"], {"rxn_free_energy": -0.0028416869819794786, "rxn_barrier": 7.45025279598305, "ts": ["[N:1]([H:2])([H:3])[C:4](=[O:5])[O:6][C:7](=[O:8])[O-:9]"], "cat": {}, "energies": [-86.86031591323531, -86.86032044179849, -86.84844305717569], "dir": "SUCCESSFUL_RCTS/PAT15_SIM235_RCT_6_6"}], ["Event 665", [380, 460], ["[H]N([H])C(=O)OC(=O)[O-]"], ["[H]N([H])C(=O)OC(=O)[O-]"], {"rxn_free_energy": -0.0028689715080012237, "rxn_barrier": 0.3249671485206868, "ts": ["[C:1]([O:2][C:5](=[O:6])[O-:7])(=[O:3])[N:4]([H:8])[H:9]"], "cat": {}, "energies": [-86.8506745483783, -86.85067912042258, -86.85015667492029], "dir": "SUCCESSFUL_RCTS/PAT15_SIM205_RCT_3_3"}], ["Event 666", [1020, 1100], ["[H]N([H])C(=O)[O-]"], ["[H]N([H])C(=O)[O-]"], {"rxn_free_energy": 0.0012599707247348277, "rxn_barrier": 10.01511922527093, "ts": ["[N:1]([H:2])([H:3])[C:4](=[O:5])[O-:6]"], "cat": {}, "energies": [-49.01362481061069, -49.01362280269882, -48.997664537551806], "dir": "SUCCESSFUL_RCTS/PAT16_SIM085_RCT_6_6"}], ["Event 667", [700, 780], ["[H]N([H])C(=O)OC(=O)[O-]"], ["[H]N([H])C(=O)OC(=O)[O-]"], {"rxn_free_energy": -0.0005323736382942315, "rxn_barrier": 0.3264491332606015, "ts": ["[C:1](=[O:2])([O:3][C:5](=[O:6])[O-:7])[N:4]([H:8])[H:9]"], "cat": {}, "energies": [-86.85068691019808, -86.85068775859823, -86.85016667502269], "dir": "SUCCESSFUL_RCTS/PAT12_SIM226_RCT_7_7"}], ["Event 668", [700, 780], ["[H]N([H])C(=O)OC(=O)[O-]"], ["[H]N([H])C(=O)OC(=O)[O-]"], {"rxn_free_energy": -0.0005323682165430199, "rxn_barrier": 0.32644470734597675, "ts": ["[C:1](=[O:2])([O:3][C:5](=[O:6])[O-:7])[N:4]([H:8])[H:9]"], "cat": {}, "energies": [-86.8506869102023, -86.8506877585938, -86.85016668208013], "dir": "SUCCESSFUL_RCTS/PAT15_SIM226_RCT_7_7"}], ["Event 669", [1900, 1980], ["[H]N([H])C(=O)OC(=O)[O-]"], ["[H]N([H])C(=O)OC(=O)[O-]"], {"rxn_free_energy": -0.0017576113228342366, "rxn_barrier": -0.13697674809936947, "ts": ["[N:1]([H:2])([H:3])[C:4]([O:5][C:7](=[O:6])[O-:8])=[O:9]"], "cat": {}, "energies": [-86.8603166310109, -86.86031943197173, -86.8605349196057], "dir": "SUCCESSFUL_RCTS/PAT15_SIM182_RCT_10_10"}], ["Event 670", [380, 460], ["[H]N([H])C(=O)OC(=O)[O-]"], ["[H]N([H])C(=O)OC(=O)[O-]"], {"rxn_free_energy": -0.0007986685669821584, "rxn_barrier": 1.407202204883911, "ts": ["[N:1]([H:2])([H:3])[C:4]([O:5][C:7](=[O:8])[O-:9])=[O:6]"], "cat": {}, "energies": [-86.85068606896664, -86.85068734173915, -86.8484435263734], "dir": "SUCCESSFUL_RCTS/PAT21_SIM151_RCT_4_4"}], ["Event 671", [1500, 1580], ["[H]N([H])C(=O)OC(=O)[O-]"], ["[H]N([H])C(=O)OC(=O)[O-]"], {"rxn_free_energy": -0.0007989179586205353, "rxn_barrier": -0.136568058347853, "ts": ["[N:1]([H:2])([H:3])[C:4](=[O:5])[O:6][C:7](=[O:8])[O-:9]"], "cat": {}, "energies": [-86.86031759641548, -86.86031886958543, -86.86053523371498], "dir": "SUCCESSFUL_RCTS/PAT6_SIM195_RCT_11_11"}], ["Event 672", [1260, 1340], ["[H]N([H])C(=O)OC(=O)[O-]"], ["[H]N([H])C(=O)OC(=O)[O-]"], {"rxn_free_energy": 0.00343899455360085, "rxn_barrier": -0.1342944041829108, "ts": ["[C:1](=[O:2])([O-:3])[O:4][C:5](=[O:6])[N:7]([H:8])[H:9]"], "cat": {}, "energies": [-86.86031811012262, -86.86031262967941, -86.86053212408619], "dir": "SUCCESSFUL_RCTS/PAT6_SIM074_RCT_7_7"}], ["Event 673", [300, 380], ["[H]N([H])[H]", "[H][N+]([H])([H])[H]"], ["[H][N+]([H])([H])[H]", "[H]N([H])[H]"], {"rxn_free_energy": -0.0016506125454679081, "rxn_barrier": -1.1767519737401069, "ts": ["[H+:5]", "[H:1][N:2]([H:3])[H:4]", "[N:6]([H:7])([H:8])[H:9]"], "cat": {}, "energies": [-23.855239845418815, -23.85524247586448, -23.857115138403454], "dir": "SUCCESSFUL_RCTS/PAT7_SIM058_RCT_6_6"}], ["Event 674", [380, 1820], ["O=C=O", "[H]N([H])C(=O)OC(=O)[O-]"], ["[H]N([H])C(=O)OC(=O)[O-]", "O=C=O"], {"rxn_free_energy": 0.0013078608659219527, "rxn_barrier": 4.479245381720716, "ts": ["[C:10](=[O:11])=[O:12]", "[C:1](=[O:2])([O-:3])[N:4]([H:6])[H:7]", "[C:5](=[O:8])=[O:9]"], "cat": {}, "energies": [-124.69051477635279, -124.69051269212233, -124.68337657082752], "dir": "SUCCESSFUL_RCTS/PAT6_SIM241_RCT_5_18"}], ["Event 675", [300, 380], ["O=C=O", "[H]N([H])[H]"], ["O=C=O", "[H]N([H])[H]"], {"rxn_free_energy": -0.006226981662486615, "rxn_barrier": -0.0015524558952698727, "ts": ["[C:5](=[O:6])=[O:7]", "[N:1]([H:2])([H:3])[H:4]"], "cat": {}, "energies": [-49.56990326500682, -49.56991318843613, -49.56990573902829], "dir": "SUCCESSFUL_RCTS/PAT31_SIM125_RCT_2_2"}], ["Event 676", [860, 940], ["[H]N([H])C(=O)OC(=O)[O-]"], ["[H]N([H])C(=O)OC(=O)[O-]"], {"rxn_free_energy": -0.002137399698294559, "rxn_barrier": 0.325422067903991, "ts": ["[C:1](=[O:2])([O-:3])[O:4][C:5]([N:6]([H:7])[H:8])=[O:9]"], "cat": {}, "energies": [-86.85068591277044, -86.85068931896882, -86.85016731434477], "dir": "SUCCESSFUL_RCTS/PAT4_SIM094_RCT_8_8"}], ["Event 677", [220, 300], ["O=C=O", "[H]N([H])[H]"], ["O=C=O", "[H]N([H])[H]"], {"rxn_free_energy": -0.11174811777596383, "rxn_barrier": 0.007126415696156436, "ts": ["[C:1](=[O:2])=[O:3]", "[N:4]([H:5])([H:6])[H:7]"], "cat": {}, "energies": [-49.56991398160728, -49.570092065405724, -49.56990262482381], "dir": "SUCCESSFUL_RCTS/PAT1_SIM149_RCT_2_2"}], ["Event 678", [1260, 1340], ["[H]OC(=O)[O-]"], ["[H]OC(=O)[O-]"], {"rxn_free_energy": 0.0009158846790934093, "rxn_barrier": 8.901544116015668, "ts": ["[O:1]([H:2])[C:3](=[O:4])[O-:5]"], "cat": {}, "energies": [-54.527979514282926, -54.527978054712726, -54.51379385442789], "dir": "SUCCESSFUL_RCTS/PAT14_SIM134_RCT_11_11"}], ["Event 679", [620, 700], ["[H]N([H])C(=O)[O-]"], ["[H]N([H])C(=O)[O-]"], {"rxn_free_energy": 0.0016803318301472105, "rxn_barrier": 10.015678125170343, "ts": ["[N:1]([H:2])([H:3])[C:4](=[O:5])[O-:6]"], "cat": {}, "energies": [-49.01362437107135, -49.013621693264504, -48.99766320733959], "dir": "SUCCESSFUL_RCTS/PAT16_SIM026_RCT_3_3"}], ["Event 680", [140, 220], ["O=C=O", "[H]N([H])[H]"], ["O=C=O", "[H]N([H])[H]"], {"rxn_free_energy": -0.10975004867474113, "rxn_barrier": 0.006776323723445139, "ts": ["[C:5](=[O:6])=[O:7]", "[N:1]([H:2])([H:3])[H:4]"], "cat": {}, "energies": [-49.56991580733548, -49.57009070697528, -49.569905008464836], "dir": "SUCCESSFUL_RCTS/PAT25_SIM095_RCT_1_1"}], ["Event 681", [300, 380], ["[H]N([H])C(=O)OC(=O)[O-]"], ["[H]N([H])C(=O)OC(=O)[O-]"], {"rxn_free_energy": -0.0007117343086598851, "rxn_barrier": 3.233290450128621, "ts": ["[C:1]([O:2][C:5](=[O:8])[O-:9])(=[O:3])[N:4]([H:6])[H:7]"], "cat": {}, "energies": [-86.85068362553574, -86.85068475976826, -86.84553099606603], "dir": "SUCCESSFUL_RCTS/PAT9_SIM193_RCT_5_5"}], ["Event 682", [1500, 1580], ["[H]N([H])C(=O)[O-]"], ["[H]N([H])C(=O)[O-]"], {"rxn_free_energy": 0.00048367297651171983, "rxn_barrier": 10.020918753450655, "ts": ["[C:1](=[O:2])([O-:3])[N:4]([H:5])[H:6]"], "cat": {}, "energies": [-49.01362929202216, -49.013628521232256, -48.997659776731474], "dir": "SUCCESSFUL_RCTS/PAT16_SIM066_RCT_3_3"}], ["Event 683", [1580, 1660], ["[H]N([H])C(=O)[O-]"], ["[H]N([H])C(=O)[O-]"], {"rxn_free_energy": -0.001902918887868971, "rxn_barrier": 1.2664613770379036, "ts": ["[N:1]([H:2])([H:3])[C:4](=[O:5])[O-:6]"], "cat": {}, "energies": [-49.01362187396742, -49.013624906492986, -49.011603618473764], "dir": "SUCCESSFUL_RCTS/PAT16_SIM140_RCT_8_8"}], ["Event 684", [300, 780], ["O=C=O", "[H]N([H])[H]", "[H]N([H])[H]", "[H]N([H])[H]", "[H]N([H])[H]"], ["[H]N([H])[H]", "[H]N([H])[H]", "[H]N([H])[H]", "[H]OC(=O)N([H])[H]"], {"rxn_free_energy": -3.5122887920726407, "rxn_barrier": -0.28055382600326706, "ts": ["[H+:7]", "[H:2][N:5]([H:6])[H:8]", "[N:12]([H:13])([H:14])[H:15]", "[N:16]([H:17])([H:18])[H:19]", "[N:1]([H:3])([H:4])[C:9](=[O:10])[O-:11]"], "cat": {}, "energies": [-84.81944179420633, -84.825039040422, -84.8198888897995], "dir": "SUCCESSFUL_RCTS/PAT65_SIM216_RCT_1_3"}], ["Event 685", [1660, 1740], ["[H]N([H])C(=O)[O-]"], ["[H]N([H])C(=O)[O-]"], {"rxn_free_energy": 0.000495613594369317, "rxn_barrier": 10.019749343582927, "ts": ["[N:1]([H:2])([H:3])[C:4](=[O:5])[O-:6]"], "cat": {}, "energies": [-49.01362841307055, -49.013627623251864, -48.99766076137234], "dir": "SUCCESSFUL_RCTS/PAT16_SIM005_RCT_12_12"}], ["Event 686", [460, 540], ["[H]N([H])C(=O)OC(=O)[O-]"], ["[H]N([H])C(=O)OC(=O)[O-]"], {"rxn_free_energy": 0.004070103854803506, "rxn_barrier": -0.13432305965401398, "ts": ["[C:1]([O:2][C:5](=[O:8])[O-:9])(=[O:3])[N:4]([H:6])[H:7]"], "cat": {}, "energies": [-86.8603141816198, -86.86030769542953, -86.86052824124924], "dir": "SUCCESSFUL_RCTS/PAT4_SIM155_RCT_4_4"}], ["Event 687", [1100, 1180], ["[H]N([H])C(=O)[O-]"], ["[H]N([H])C(=O)[O-]"], {"rxn_free_energy": 0.003002255751179, "rxn_barrier": 10.020311410583151, "ts": ["[C:1](=[O:2])([O-:3])[N:4]([H:5])[H:6]"], "cat": {}, "energies": [-49.01362787029746, -49.01362308584902, -48.99765932287923], "dir": "SUCCESSFUL_RCTS/PAT8_SIM233_RCT_8_8"}], ["Event 688", [1580, 1660], ["[H]N([H])C(=O)OC(=O)[O-]"], ["[H]N([H])C(=O)OC(=O)[O-]"], {"rxn_free_energy": 0.0014600444465464478, "rxn_barrier": -0.1353937897884776, "ts": ["[N:1]([H:2])([H:3])[C:4]([O:5][C:6](=[O:7])[O-:8])=[O:9]"], "cat": {}, "energies": [-86.86030621979936, -86.86030389304642, -86.86052198576348], "dir": "SUCCESSFUL_RCTS/PAT39_SIM003_RCT_13_13"}], ["Event 689", [780, 860], ["[H]N([H])C(=O)OC(=O)[O-]"], ["[H]N([H])C(=O)OC(=O)[O-]"], {"rxn_free_energy": 0.003279741312586538, "rxn_barrier": -0.13430272008810418, "ts": ["[N:1]([H:2])([H:3])[C:4]([O:5][C:6](=[O:7])[O-:8])=[O:9]"], "cat": {}, "energies": [-86.86031051199402, -86.86030528533962, -86.86052453920996], "dir": "SUCCESSFUL_RCTS/PAT28_SIM061_RCT_7_7"}], ["Event 690", [1100, 1180], ["[H]N([H])C(=O)[O-]"], ["[H]N([H])C(=O)[O-]"], {"rxn_free_energy": 0.0015878670868578056, "rxn_barrier": 10.01679585221694, "ts": ["[C:1](=[O:2])([O-:3])[N:4]([H:5])[H:6]"], "cat": {}, "energies": [-49.01362550027147, -49.013622969818094, -48.99766255530991], "dir": "SUCCESSFUL_RCTS/PAT13_SIM056_RCT_8_8"}], ["Event 691", [1260, 1340], ["[H]N([H])C(=O)OC(=O)[O-]"], ["[H]N([H])C(=O)OC(=O)[O-]"], {"rxn_free_energy": 0.003438931481156246, "rxn_barrier": -0.13429427465834443, "ts": ["[C:1](=[O:2])([O-:3])[O:4][C:5](=[O:6])[N:7]([H:8])[H:9]"], "cat": {}, "energies": [-86.86031811002232, -86.86031262967963, -86.86053212377948], "dir": "SUCCESSFUL_RCTS/PAT28_SIM074_RCT_7_7"}], ["Event 692", [380, 460], ["[H]N([H])C(=O)OC(=O)[O-]"], ["[H]N([H])C(=O)OC(=O)[O-]"], {"rxn_free_energy": -0.00284168873869821, "rxn_barrier": 7.449854747069253, "ts": ["[N:1]([H:2])([H:3])[C:4](=[O:5])[O:6][C:7](=[O:8])[O-:9]"], "cat": {}, "energies": [-86.86031591323533, -86.8603204418013, -86.84844369151357], "dir": "SUCCESSFUL_RCTS/PAT27_SIM235_RCT_6_6"}], ["Event 693", [540, 620], ["[H]OC(=O)[O-]"], ["[H]OC(=O)[O-]"], {"rxn_free_energy": 0.0017734542104569258, "rxn_barrier": 8.90299736770796, "ts": ["[O:1]([H:2])[C:3](=[O:4])[O-:5]"], "cat": {}, "energies": [-54.52798200545234, -54.527979179244, -54.51379402966942], "dir": "SUCCESSFUL_RCTS/PAT14_SIM227_RCT_6_6"}], ["Event 694", [380, 460], ["[H]N([H])[H]", "[H][N+]([H])([H])[H]"], ["[H][N+]([H])([H])[H]", "[H]N([H])[H]"], {"rxn_free_energy": 0.004886668066456701, "rxn_barrier": -1.169551023734159, "ts": ["[H+:5]", "[N:1]([H:2])([H:3])[H:4]", "[N:6]([H:7])([H:8])[H:9]"], "cat": {}, "energies": [-23.855174757188546, -23.855166969706946, -23.85703857461051], "dir": "SUCCESSFUL_RCTS/PAT5_SIM083_RCT_3_3"}], ["Event 695", [60, 1580], ["O=C=O", "[H]N([H])[H]", "[H]N([H])[H]"], ["O=C=O", "[H]N([H])[H]", "[H]N([H])[H]"], {"rxn_free_energy": 0.0020513402903591855, "rxn_barrier": 2.44531235237019, "ts": ["[C:5](=[O:6])=[O:7]", "[N:1]([H:2])([H:3])[H:4]", "[N:8]([H:9])([H:10])[H:11]"], "cat": {}, "energies": [-61.31888934219284, -61.31888607314028, -61.314992448708075], "dir": "SUCCESSFUL_RCTS/PAT25_SIM191_RCT_1_6"}], ["Event 696", [780, 860], ["O=C=O", "[H]N([H])[H]", "[H]N([H])[H]"], ["[H]OC(=O)N([H])[H]", "[H]N([H])[H]"], {"rxn_free_energy": 1.202352078948153, "rxn_barrier": 23.484149876232056, "ts": ["[C:1](=[O:2])([O-:3])[N:8]([H:10])[H:11]", "[H+:9]", "[N:4]([H:5])([H:6])[H:7]"], "cat": {}, "energies": [-61.31888348308137, -61.316967393311366, -61.28145872196273], "dir": "SUCCESSFUL_RCTS/PAT43_SIM033_RCT_5_5"}], ["Event 697", [620, 700], ["[H]N([H])C(=O)OC(=O)[O-]"], ["[H]N([H])C(=O)OC(=O)[O-]"], {"rxn_free_energy": -0.0008073610431161882, "rxn_barrier": 7.452182833609955, "ts": ["[C:1](=[O:2])([O:3][C:5](=[O:8])[O-:9])[N:4]([H:6])[H:7]"], "cat": {}, "energies": [-86.86029838182051, -86.8602996684455, -86.84842245001842], "dir": "SUCCESSFUL_RCTS/PAT15_SIM006_RCT_9_9"}], ["Event 698", [1500, 1580], ["[H]N([H])[H]", "[H][N+]([H])([H])[H]"], ["[H]N([H])[H]", "[H][N+]([H])([H])[H]"], {"rxn_free_energy": -0.014788672401019257, "rxn_barrier": -1.1712989591839813, "ts": ["[H+:8]", "[N:1]([H:2])([H:3])[H:4]", "[N:5]([H:6])([H:7])[H:9]"], "cat": {}, "energies": [-23.855192102615522, -23.85521567010827, -23.85705870557867], "dir": "SUCCESSFUL_RCTS/PAT5_SIM028_RCT_9_9"}], ["Event 699", [860, 940], ["[H]N([H])C(=O)OC(=O)[O-]"], ["[H]N([H])C(=O)OC(=O)[O-]"], {"rxn_free_energy": 0.005486456325567233, "rxn_barrier": 7.446727892345808, "ts": ["[C:1]([O:2][C:5](=[O:8])[O-:9])(=[O:3])[N:4]([H:6])[H:7]"], "cat": {}, "energies": [-86.86031125565707, -86.86030251234217, -86.8484440169469], "dir": "SUCCESSFUL_RCTS/PAT4_SIM153_RCT_6_6"}], ["Event 700", [0, 60], ["O=C=O", "[H]N([H])[H]"], ["O=C=O", "[H]N([H])[H]"], {"rxn_free_energy": 0.0011379659846262912, "rxn_barrier": 0.0012222361210296386, "ts": ["[C:5](=[O:6])=[O:7]", "[N:1]([H:2])([H:3])[H:4]"], "cat": {}, "energies": [-49.5699175914461, -49.56991577796316, -49.569915643668764], "dir": "SUCCESSFUL_RCTS/PAT0_SIM079_RCT_1_1"}], ["Event 701", [700, 780], ["[H]N([H])C(=O)[O-]"], ["[H]N([H])C(=O)[O-]"], {"rxn_free_energy": 0.0009976250781021038, "rxn_barrier": 10.019100891486246, "ts": ["[C:1](=[O:2])([O-:3])[N:4]([H:5])[H:6]"], "cat": {}, "energies": [-49.01362773436072, -49.01362614452756, -48.99766111604736], "dir": "SUCCESSFUL_RCTS/PAT8_SIM091_RCT_7_7"}], ["Event 702", [700, 780], ["O=C=O", "[H]N([H])[H]", "[H]N([H])[H]"], ["O=C=O", "[H]N([H])[H]", "[H]N([H])[H]"], {"rxn_free_energy": -0.010145667567301148, "rxn_barrier": 0.14224492077077217, "ts": ["[C:9](=[O:10])=[O:11]", "[N:1]([H:2])([H:3])[H:4]", "[N:5]([H:6])([H:7])[H:8]"], "cat": {}, "energies": [-61.31886215455477, -61.318878322872, -61.31863547050582], "dir": "SUCCESSFUL_RCTS/PAT18_SIM227_RCT_9_9"}], ["Event 703", [1020, 1100], ["[H]N([H])C(=O)OC(=O)[O-]"], ["[H]N([H])C(=O)OC(=O)[O-]"], {"rxn_free_energy": -7.316711222777884e-05, "rxn_barrier": -0.1356173831829705, "ts": ["[C:1](=[O:2])([O:3][C:7](=[O:8])[O-:9])[N:4]([H:5])[H:6]"], "cat": {}, "energies": [-86.8603111296556, -86.86031124625602, -86.86052725194216], "dir": "SUCCESSFUL_RCTS/PAT21_SIM241_RCT_11_11"}], ["Event 704", [700, 780], ["[H]N([H])C(=O)OC(=O)[O-]"], ["[H]N([H])C(=O)OC(=O)[O-]"], {"rxn_free_energy": 0.0026759969541036953, "rxn_barrier": -0.13478491294882852, "ts": ["[C:1]([O:2][C:5](=[O:6])[O-:7])(=[O:3])[N:4]([H:8])[H:9]"], "cat": {}, "energies": [-86.86030007943411, -86.86029581491752, -86.86051487508122], "dir": "SUCCESSFUL_RCTS/PAT3_SIM245_RCT_7_7"}], ["Event 705", [460, 540], ["[H]OC(=O)N([H])[H]", "[H]N([H])[H]"], ["[H]OC(=O)N([H])[H]", "[H]N([H])[H]"], {"rxn_free_energy": 0.014338536785754457, "rxn_barrier": -0.22426821041663378, "ts": ["[C:1](=[O:2])([O:3][H:5])[N:4]([H:6])[H:7]", "[N:8]([H:9])([H:10])[H:11]"], "cat": {}, "energies": [-61.31699532157875, -61.31697247143017, -61.31735271940859], "dir": "SUCCESSFUL_RCTS/PAT26_SIM055_RCT_7_7"}], ["Event 706", [300, 380], ["[H]N([H])C(=O)OC(=O)[O-]"], ["[H]N([H])C(=O)OC(=O)[O-]"], {"rxn_free_energy": 0.0004758619496065251, "rxn_barrier": 4.8967333463430025, "ts": ["[C:1]([O:2][C:5](=[O:8])[O-:9])(=[O:3])[N:4]([H:6])[H:7]"], "cat": {}, "energies": [-86.86032099080062, -86.8603202324585, -86.85251746899061], "dir": "SUCCESSFUL_RCTS/PAT28_SIM021_RCT_5_5"}], ["Event 707", [940, 1020], ["[H]N([H])C(=O)OC(=O)[O-]"], ["[H]N([H])C(=O)OC(=O)[O-]"], {"rxn_free_energy": -0.0002816064267290841, "rxn_barrier": -0.13639839851017316, "ts": ["[N:1]([H:2])([H:3])[C:4](=[O:5])[O:6][C:7](=[O:8])[O-:9]"], "cat": {}, "energies": [-86.86031810618944, -86.86031855496248, -86.86053547311599], "dir": "SUCCESSFUL_RCTS/PAT3_SIM123_RCT_6_6"}], ["Event 708", [140, 220], ["O=C=O", "[H]N([H])[H]"], ["O=C=O", "[H]N([H])[H]"], {"rxn_free_energy": -0.10581434315273319, "rxn_barrier": -0.0017894370024459933, "ts": ["[C:5](=[O:6])=[O:7]", "[N:1]([H:2])([H:3])[H:4]"], "cat": {}, "energies": [-49.5699115815746, -49.57008020920372, -49.5699144332534], "dir": "SUCCESSFUL_RCTS/PAT1_SIM127_RCT_2_2"}], ["Event 709", [1740, 1820], ["[H]N([H])C(=O)OC(=O)[O-]"], ["[H]N([H])C(=O)OC(=O)[O-]"], {"rxn_free_energy": 0.0003380020560549184, "rxn_barrier": -0.13617782941844325, "ts": ["[N:1]([H:2])([H:3])[C:4]([O:5][C:7](=[O:8])[O-:9])=[O:6]"], "cat": {}, "energies": [-86.86031458858366, -86.86031404993754, -86.86053160400736], "dir": "SUCCESSFUL_RCTS/PAT9_SIM191_RCT_9_9"}], ["Event 710", [140, 220], ["O=C=O", "[H]N([H])[H]"], ["O=C=O", "[H]N([H])[H]"], {"rxn_free_energy": -0.004606694808519784, "rxn_barrier": 0.1104560095986292, "ts": ["[C:5](=[O:6])=[O:7]", "[N:1]([H:2])([H:3])[H:4]"], "cat": {}, "energies": [-49.57009258107105, -49.57009992238226, -49.5699165563993], "dir": "SUCCESSFUL_RCTS/PAT1_SIM191_RCT_2_2"}], ["Event 711", [860, 940], ["[H]N([H])C(=O)[O-]"], ["[H]N([H])C(=O)[O-]"], {"rxn_free_energy": -3.3368635992523826e-05, "rxn_barrier": 10.015261641098585, "ts": ["[N:1]([H:2])([H:3])[C:4](=[O:5])[O-:6]"], "cat": {}, "energies": [-49.013622116202264, -49.01362216937912, -48.99766161618697], "dir": "SUCCESSFUL_RCTS/PAT16_SIM217_RCT_6_6"}], ["Event 712", [860, 940], ["[H][N+]([H])([H])[H]", "[H]N([H])[H]"], ["[H]N([H])[H]", "[H][N+]([H])([H])[H]"], {"rxn_free_energy": -0.0008139469036132532, "rxn_barrier": -1.1754080451112003, "ts": ["[H+:4]", "[H:1][N:2]([H:3])[H:5]", "[N:6]([H:7])([H:8])[H:9]"], "cat": {}, "energies": [-23.855214145971907, -23.855215443092245, -23.857087297247855], "dir": "SUCCESSFUL_RCTS/PAT2_SIM157_RCT_6_6"}], ["Event 713", [780, 860], ["[H]N([H])C(=O)OC(=O)[O-]"], ["[H]N([H])C(=O)OC(=O)[O-]"], {"rxn_free_energy": -0.00832634564924328, "rxn_barrier": 0.32295442058255974, "ts": ["[C:1](=[O:2])([O:3][C:7](=[O:8])[O-:9])[N:4]([H:5])[H:6]"], "cat": {}, "energies": [-86.85066561652967, -86.85067888554296, -86.85015095059089], "dir": "SUCCESSFUL_RCTS/PAT48_SIM046_RCT_5_5"}], ["Event 714", [540, 620], ["O=C=O", "[H]N([H])[H]"], ["O=C=O", "[H]N([H])[H]"], {"rxn_free_energy": 0.09230325431169743, "rxn_barrier": 0.09358726326216403, "ts": ["[C:5](=[O:6])=[O:7]", "[N:1]([H:2])([H:3])[H:4]"], "cat": {}, "energies": [-49.570066247956056, -49.569919151839684, -49.569917105620064], "dir": "SUCCESSFUL_RCTS/PAT1_SIM111_RCT_3_3"}], ["Event 715", [380, 460], ["O=C=O", "[H]N([H])[H]"], ["O=C=O", "[H]N([H])[H]"], {"rxn_free_energy": -0.09422374237990873, "rxn_barrier": 1.5946418102238625e-05, "ts": ["[C:1](=[O:2])=[O:3]", "[N:4]([H:5])([H:6])[H:7]"], "cat": {}, "energies": [-49.56990513039948, -49.57005528703998, -49.56990510498699], "dir": "SUCCESSFUL_RCTS/PAT1_SIM027_RCT_2_2"}], ["Event 716", [1260, 1340], ["[H]N([H])C(=O)OC(=O)[O-]"], ["[H]N([H])C(=O)OC(=O)[O-]"], {"rxn_free_energy": -0.0004954129895744899, "rxn_barrier": -0.136612842458728, "ts": ["[N:1]([H:2])([H:3])[C:4]([O:5][C:7](=[O:6])[O-:8])=[O:9]"], "cat": {}, "energies": [-86.86032122489499, -86.86032201439399, -86.86053893356325], "dir": "SUCCESSFUL_RCTS/PAT15_SIM121_RCT_10_10"}], ["Event 717", [780, 860], ["[H]N([H])C(=O)OC(=O)[O-]"], ["[H]N([H])C(=O)OC(=O)[O-]"], {"rxn_free_energy": -0.0026834763312388503, "rxn_barrier": 1.4015460656514693, "ts": ["[C:1]([O:2][C:7](=[O:8])[O-:9])(=[O:3])[N:4]([H:5])[H:6]"], "cat": {}, "energies": [-86.85067846125935, -86.85068273769521, -86.84844493239072], "dir": "SUCCESSFUL_RCTS/PAT59_SIM018_RCT_6_6"}], ["Event 718", [780, 860], ["[H]N([H])C(=O)OC(=O)[O-]"], ["[H]N([H])C(=O)OC(=O)[O-]"], {"rxn_free_energy": 0.003279741053983273, "rxn_barrier": -0.13430301027663694, "ts": ["[N:1]([H:2])([H:3])[C:4]([O:5][C:6](=[O:7])[O-:8])=[O:9]"], "cat": {}, "energies": [-86.86031051199373, -86.86030528533975, -86.86052453967213], "dir": "SUCCESSFUL_RCTS/PAT9_SIM061_RCT_7_7"}], ["Event 719", [700, 780], ["[H]OC(=O)N([H])[H]"], ["[H]OC(=O)N([H])[H]"], {"rxn_free_energy": -0.0006539469256071371, "rxn_barrier": -0.230924304528579, "ts": ["[N:1]([H:2])([H:3])[C:4](=[O:5])[O:6][H:7]"], "cat": {}, "energies": [-49.570142369010426, -49.57014341115194, -49.570510374110846], "dir": "SUCCESSFUL_RCTS/PAT19_SIM015_RCT_12_12"}], ["Event 720", [1180, 1260], ["[H]N([H])C(=O)OC(=O)[O-]"], ["[H]N([H])C(=O)OC(=O)[O-]"], {"rxn_free_energy": -0.0028222130414539068, "rxn_barrier": 1.4037329678020523, "ts": ["[C:1]([O:2][C:5](=[O:6])[O-:7])(=[O:3])[N:4]([H:8])[H:9]"], "cat": {}, "energies": [-86.85067828797267, -86.85068278550183, -86.84844127401767], "dir": "SUCCESSFUL_RCTS/PAT3_SIM205_RCT_8_8"}], ["Event 721", [1660, 1740], ["[H]N([H])C(=O)OC(=O)[O-]"], ["[H]N([H])C(=O)OC(=O)[O-]"], {"rxn_free_energy": -0.0012190916034178372, "rxn_barrier": 1.4072821213184221, "ts": ["[C:1](=[O:2])([O:3][C:7](=[O:8])[O-:9])[N:4]([H:5])[H:6]"], "cat": {}, "energies": [-86.85068507480266, -86.85068701756883, -86.84844240485316], "dir": "SUCCESSFUL_RCTS/PAT31_SIM058_RCT_16_16"}], ["Event 722", [620, 700], ["[H][N+]([H])([H])[H]", "[H]N([H])[H]"], ["[H]N([H])[H]", "[H][N+]([H])([H])[H]"], {"rxn_free_energy": 0.0009359153300271004, "rxn_barrier": -1.1767331851985539, "ts": ["[H+:5]", "[H:1][N:2]([H:3])[H:4]", "[N:6]([H:7])([H:8])[H:9]"], "cat": {}, "energies": [-23.855242540061266, -23.855241048569862, -23.85711780310415], "dir": "SUCCESSFUL_RCTS/PAT5_SIM158_RCT_5_5"}], ["Event 723", [1820, 1900], ["[H]N([H])C(=O)OC(=O)[O-]"], ["[H]N([H])C(=O)OC(=O)[O-]"], {"rxn_free_energy": -0.002313103549063044, "rxn_barrier": 0.3256796258321965, "ts": ["[N:1]([H:2])([H:3])[C:4]([O:5][C:7](=[O:8])[O-:9])=[O:6]"], "cat": {}, "energies": [-86.85066517156145, -86.85066885776462, -86.85014616268685], "dir": "SUCCESSFUL_RCTS/PAT4_SIM192_RCT_9_9"}], ["Event 724", [0, 60], ["O=C=O", "[H]N([H])[H]"], ["O=C=O", "[H]N([H])[H]"], {"rxn_free_energy": -0.003133426474458503, "rxn_barrier": 8.605592570864929e-05, "ts": ["[C:1](=[O:2])=[O:3]", "[N:4]([H:5])([H:6])[H:7]"], "cat": {}, "energies": [-49.56990736245897, -49.56991235594342, -49.56990722531871], "dir": "SUCCESSFUL_RCTS/PAT0_SIM074_RCT_1_1"}], ["Event 725", [540, 620], ["[H]N([H])C(=O)[O-]", "O=C=O"], ["[H]N([H])C(=O)OC(=O)[O-]"], {"rxn_free_energy": 0.2506786115807736, "rxn_barrier": 2.4683950687503207, "ts": ["[C:1](=[O:2])([O-:3])[N:4]([H:5])[H:6]", "[C:7](=[O:8])=[O:9]"], "cat": {}, "energies": [-86.85107005542461, -86.85067056950729, -86.84713637691033], "dir": "SUCCESSFUL_RCTS/PAT21_SIM122_RCT_6_6"}], ["Event 726", [460, 540], ["O=C=O", "[H]N([H])[H]"], ["O=C=O", "[H]N([H])[H]"], {"rxn_free_energy": 0.12282329406275642, "rxn_barrier": 0.1234118579547973, "ts": ["[C:5](=[O:6])=[O:7]", "[N:1]([H:2])([H:3])[H:4]"], "cat": {}, "energies": [-49.57011280454759, -49.5699170711502, -49.56991613320426], "dir": "SUCCESSFUL_RCTS/PAT5_SIM011_RCT_3_3"}], ["Event 727", [140, 220], ["O=C=O", "[H]N([H])[H]"], ["O=C=O", "[H]N([H])[H]"], {"rxn_free_energy": 0.000221510666217867, "rxn_barrier": -0.003935182742131666, "ts": ["[C:5](=[O:6])=[O:7]", "[N:1]([H:2])([H:3])[H:4]"], "cat": {}, "energies": [-49.569906442075265, -49.56990608907191, -49.56991271325284], "dir": "SUCCESSFUL_RCTS/PAT25_SIM009_RCT_2_2"}], ["Event 728", [620, 700], ["O=C=O", "[H]N([H])[H]", "[H]N([H])[H]"], ["O=C=O", "[H]N([H])[H]", "[H]N([H])[H]"], {"rxn_free_energy": 0.001461730553210437, "rxn_barrier": 0.15440116383205202, "ts": ["[C:1](=[O:2])=[O:3]", "[N:4]([H:5])([H:6])[H:7]", "[N:8]([H:9])([H:10])[H:11]"], "cat": {}, "energies": [-61.31888932866013, -61.31888699922018, -61.31864327220489], "dir": "SUCCESSFUL_RCTS/PAT25_SIM018_RCT_4_4"}], ["Event 729", [380, 460], ["[H]N([H])C(=O)OC(=O)[O-]"], ["[H]N([H])C(=O)OC(=O)[O-]"], {"rxn_free_energy": -0.012440709738211013, "rxn_barrier": -0.14290622328726538, "ts": ["[C:1](=[O:2])([O:3][C:5](=[O:8])[O-:9])[N:4]([H:6])[H:7]"], "cat": {}, "energies": [-86.86029414883362, -86.86031397457108, -86.86052188674608], "dir": "SUCCESSFUL_RCTS/PAT39_SIM082_RCT_6_6"}], ["Event 730", [140, 220], ["O=C=O", "[H]N([H])[H]"], ["O=C=O", "[H]N([H])[H]"], {"rxn_free_energy": -0.1097436502949232, "rxn_barrier": 0.006516649337073191, "ts": ["[C:5](=[O:6])=[O:7]", "[N:1]([H:2])([H:3])[H:4]"], "cat": {}, "energies": [-49.5699158077178, -49.57009069716103, -49.5699054226689], "dir": "SUCCESSFUL_RCTS/PAT31_SIM095_RCT_1_1"}], ["Event 731", [1100, 1180], ["[H]N([H])C(=O)[O-]"], ["[H]N([H])C(=O)[O-]"], {"rxn_free_energy": -0.0005892593787700875, "rxn_barrier": 10.017104055811132, "ts": ["[C:1](=[O:2])([O-:3])[N:4]([H:5])[H:6]"], "cat": {}, "energies": [-49.01362581445546, -49.01362675350974, -48.997662378335136], "dir": "SUCCESSFUL_RCTS/PAT8_SIM214_RCT_10_10"}], ["Event 732", [780, 860], ["[H]N([H])C(=O)OC(=O)[O-]"], ["[H]N([H])C(=O)OC(=O)[O-]"], {"rxn_free_energy": 0.0002651629151886681, "rxn_barrier": 0.32639286474815643, "ts": ["[C:1](=[O:2])([O:3][C:5](=[O:6])[O-:7])[N:4]([H:8])[H:9]"], "cat": {}, "energies": [-86.85068775869692, -86.85068733612856, -86.85016761319204], "dir": "SUCCESSFUL_RCTS/PAT28_SIM226_RCT_8_8"}], ["Event 733", [300, 380], ["[H]N([H])[H]", "[H][N+]([H])([H])[H]"], ["[H][N+]([H])([H])[H]", "[H]N([H])[H]"], {"rxn_free_energy": -0.006802739369248464, "rxn_barrier": -1.1791009057527313, "ts": ["[H+:5]", "[H:1][N:2]([H:3])[H:4]", "[N:6]([H:7])([H:8])[H:9]"], "cat": {}, "energies": [-23.855239448596546, -23.85525028956363, -23.857118484881237], "dir": "SUCCESSFUL_RCTS/PAT2_SIM015_RCT_5_5"}], ["Event 734", [1020, 1100], ["[H]OC(=O)N([H])[H]"], ["[H]OC(=O)N([H])[H]"], {"rxn_free_energy": 0.00035412193452651053, "rxn_barrier": 7.724709848289447, "ts": ["[N:1]([H:2])([H:3])[C:4]([O:5][H:6])=[O:7]"], "cat": {}, "energies": [-49.557625827895016, -49.55762526355997, -49.545315592169786], "dir": "SUCCESSFUL_RCTS/PAT22_SIM161_RCT_12_12"}], ["Event 735", [60, 140], ["O=C=O", "[H]N([H])[H]"], ["O=C=O", "[H]N([H])[H]"], {"rxn_free_energy": 0.003719220453551664, "rxn_barrier": 0.0035434288292680877, "ts": ["[C:1](=[O:2])=[O:3]", "[N:4]([H:5])([H:6])[H:7]"], "cat": {}, "energies": [-49.569903220834775, -49.56989729381856, -49.56989757396324], "dir": "SUCCESSFUL_RCTS/PAT1_SIM051_RCT_1_1"}], ["Event 736", [700, 780], ["[H]N([H])C(=O)OC(=O)[O-]"], ["[H]N([H])C(=O)OC(=O)[O-]"], {"rxn_free_energy": -6.0475074151275, "rxn_barrier": 1.4041203061176697, "ts": ["[C:1]([O:2][C:5](=[O:6])[O-:7])(=[O:3])[N:4]([H:8])[H:9]"], "cat": {}, "energies": [-86.85068215097513, -86.86031956691598, -86.84844451975087], "dir": "SUCCESSFUL_RCTS/PAT39_SIM008_RCT_7_7"}], ["Event 737", [700, 780], ["[H]N([H])C(=O)OC(=O)[O-]"], ["[H]N([H])C(=O)OC(=O)[O-]"], {"rxn_free_energy": -6.047507413727476, "rxn_barrier": 1.4041958033166542, "ts": ["[C:1]([O:2][C:5](=[O:6])[O-:7])(=[O:3])[N:4]([H:8])[H:9]"], "cat": {}, "energies": [-86.85068215097738, -86.86031956691599, -86.84844439943943], "dir": "SUCCESSFUL_RCTS/PAT9_SIM008_RCT_7_7"}], ["Event 738", [780, 860], ["[H]N([H])C(=O)[O-]"], ["[H]N([H])C(=O)[O-]"], {"rxn_free_energy": 0.0011526279559805701, "rxn_barrier": 10.018832204878638, "ts": ["[N:1]([H:2])([H:3])[C:4](=[O:5])[O-:6]"], "cat": {}, "energies": [-49.013627264696694, -49.013625427848176, -48.99766107456712], "dir": "SUCCESSFUL_RCTS/PAT13_SIM209_RCT_4_4"}], ["Event 739", [460, 540], ["[H]N([H])C(=O)OC(=O)[O-]"], ["[H]N([H])C(=O)OC(=O)[O-]"], {"rxn_free_energy": 0.004070102526117765, "rxn_barrier": -0.13432306140181535, "ts": ["[C:1]([O:2][C:5](=[O:8])[O-:9])(=[O:3])[N:4]([H:6])[H:7]"], "cat": {}, "energies": [-86.86031418161956, -86.8603076954314, -86.86052824125179], "dir": "SUCCESSFUL_RCTS/PAT6_SIM155_RCT_4_4"}], ["Event 740", [380, 460], ["[H]OC(=O)[O-]"], ["[H]OC(=O)[O-]"], {"rxn_free_energy": -0.00018065250960005132, "rxn_barrier": 8.903389993546318, "ts": ["[C:1](=[O:2])([O-:3])[O:4][H:5]"], "cat": {}, "energies": [-54.527983184768104, -54.52798347265917, -54.51379458328963], "dir": "SUCCESSFUL_RCTS/PAT14_SIM214_RCT_5_5"}], ["Event 741", [1340, 1420], ["[H]N([H])C(=O)OC(=O)[O-]"], ["[H]N([H])C(=O)OC(=O)[O-]"], {"rxn_free_energy": 0.0013972268242493726, "rxn_barrier": -0.13507443114626924, "ts": ["[C:1](=[O:2])([O-:3])[O:4][C:5]([N:6]([H:7])[H:8])=[O:9]"], "cat": {}, "energies": [-86.86031770173015, -86.8603154750845, -86.86053295875864], "dir": "SUCCESSFUL_RCTS/PAT28_SIM217_RCT_8_8"}], ["Event 742", [140, 220], ["O=C=O", "[H]N([H])[H]"], ["O=C=O", "[H]N([H])[H]"], {"rxn_free_energy": 0.0070746591953886415, "rxn_barrier": 0.0031357416870687873, "ts": ["[C:5](=[O:6])=[O:7]", "[N:1]([H:2])([H:3])[H:4]"], "cat": {}, "energies": [-49.56991199437777, -49.569900720074386, -49.56990699720375], "dir": "SUCCESSFUL_RCTS/PAT1_SIM151_RCT_2_2"}], ["Event 743", [300, 380], ["[H]N([H])C(=O)OC(=O)[O-]"], ["[H]N([H])C(=O)OC(=O)[O-]"], {"rxn_free_energy": -0.0029670638105730378, "rxn_barrier": 7.449475299122698, "ts": ["[N:1]([H:2])([H:3])[C:4](=[O:5])[O:6][C:7](=[O:8])[O-:9]"], "cat": {}, "energies": [-86.86031659920367, -86.86032132756961, -86.84844498217694], "dir": "SUCCESSFUL_RCTS/PAT39_SIM160_RCT_9_9"}], ["Event 744", [1260, 1340], ["[H]N([H])C(=O)OC(=O)[O-]"], ["[H]N([H])C(=O)OC(=O)[O-]"], {"rxn_free_energy": -0.0004952880128586515, "rxn_barrier": -0.13661256836601915, "ts": ["[N:1]([H:2])([H:3])[C:4]([O:5][C:7](=[O:6])[O-:8])=[O:9]"], "cat": {}, "energies": [-86.86032122499421, -86.86032201429404, -86.86053893322567], "dir": "SUCCESSFUL_RCTS/PAT9_SIM121_RCT_10_10"}], ["Event 745", [380, 460], ["[H]N([H])C(=O)OC(=O)[O-]"], ["[H]N([H])C(=O)OC(=O)[O-]"], {"rxn_free_energy": 0.0045573869106015795, "rxn_barrier": 4.898608242174053, "ts": ["[N:1]([H:2])([H:3])[C:4]([O:5][C:7](=[O:8])[O-:9])=[O:6]"], "cat": {}, "energies": [-86.86031300007842, -86.86030573734516, -86.8525064904009], "dir": "SUCCESSFUL_RCTS/PAT29_SIM003_RCT_4_4"}], ["Event 746", [60, 140], ["O=C=O", "[H]N([H])[H]"], ["O=C=O", "[H]N([H])[H]"], {"rxn_free_energy": -0.12076791160272445, "rxn_barrier": 0.006559022119638222, "ts": ["[C:5](=[O:6])=[O:7]", "[N:1]([H:2])([H:3])[H:4]"], "cat": {}, "energies": [-49.56991824640319, -49.570110704306344, -49.56990779382827], "dir": "SUCCESSFUL_RCTS/PAT31_SIM018_RCT_1_1"}], ["Event 747", [1180, 1260], ["[H]N([H])C(=O)OC(=O)[O-]"], ["[H]N([H])C(=O)OC(=O)[O-]"], {"rxn_free_energy": 0.0031154487589202377, "rxn_barrier": -0.13579148616360287, "ts": ["[C:1]([O:2][C:5](=[O:8])[O-:9])(=[O:3])[N:4]([H:6])[H:7]"], "cat": {}, "energies": [-86.86032159338956, -86.86031662855471, -86.86053799312974], "dir": "SUCCESSFUL_RCTS/PAT12_SIM054_RCT_14_14"}], ["Event 748", [460, 540], ["[H]N([H])C(=O)OC(=O)[O-]"], ["[H]N([H])C(=O)OC(=O)[O-]"], {"rxn_free_energy": 0.0054651423871415975, "rxn_barrier": 7.4483173262875555, "ts": ["[N:1]([H:2])([H:3])[C:4]([O:5][C:7](=[O:8])[O-:9])=[O:6]"], "cat": {}, "energies": [-86.86031384257568, -86.86030513322706, -86.84844407091516], "dir": "SUCCESSFUL_RCTS/PAT3_SIM016_RCT_2_2"}], ["Event 749", [1020, 1100], ["[H]N([H])C(=O)[O-]"], ["[H]N([H])C(=O)[O-]"], {"rxn_free_energy": 0.00012984081140234594, "rxn_barrier": 10.013812435816169, "ts": ["[C:1](=[O:2])([O-:3])[N:4]([H:5])[H:6]"], "cat": {}, "energies": [-49.01362203020622, -49.01362182328958, -48.99766383967037], "dir": "SUCCESSFUL_RCTS/PAT13_SIM057_RCT_8_8"}], ["Event 750", [700, 780], ["[H]N([H])C(=O)OC(=O)[O-]"], ["[H]N([H])C(=O)OC(=O)[O-]"], {"rxn_free_energy": -6.047507414547872, "rxn_barrier": 1.4047458742197043, "ts": ["[C:1]([O:2][C:5](=[O:6])[O-:7])(=[O:3])[N:4]([H:8])[H:9]"], "cat": {}, "energies": [-86.85068215097611, -86.86031956691603, -86.84844352283534], "dir": "SUCCESSFUL_RCTS/PAT28_SIM008_RCT_7_7"}], ["Event 751", [1420, 1500], ["[H]OC(=O)N([H])[H]", "[H]N([H])[H]"], ["[H]OC(=O)N([H])[H]", "[H]N([H])[H]"], {"rxn_free_energy": 0.0002930370120678987, "rxn_barrier": -0.312362488334177, "ts": ["[H:1][O:2][C:3](=[O:4])[N:5]([H:6])[H:7]", "[N:8]([H:9])([H:10])[H:11]"], "cat": {}, "energies": [-61.3299811871004, -61.32998072011138, -61.330478973546576], "dir": "SUCCESSFUL_RCTS/PAT26_SIM097_RCT_14_14"}], ["Event 752", [700, 780], ["[H]N([H])C(=O)OC(=O)[O-]"], ["[H]N([H])C(=O)OC(=O)[O-]"], {"rxn_free_energy": 0.005158044179232164, "rxn_barrier": -0.13624146710736312, "ts": ["[N:1]([H:2])([H:3])[C:4](=[O:5])[O:6][C:7](=[O:8])[O-:9]"], "cat": {}, "energies": [-86.86031808781696, -86.86030986786554, -86.86053520465482], "dir": "SUCCESSFUL_RCTS/PAT35_SIM195_RCT_8_8"}], ["Event 753", [1660, 1740], ["[H]N([H])C(=O)OC(=O)[O-]"], ["[H]N([H])C(=O)OC(=O)[O-]"], {"rxn_free_energy": 0.0027504008230704218, "rxn_barrier": 0.32808064050895674, "ts": ["[N:1]([H:2])([H:3])[C:4](=[O:5])[O:6][C:7](=[O:8])[O-:9]"], "cat": {}, "energies": [-86.85068598450236, -86.85068160141444, -86.85016314932786], "dir": "SUCCESSFUL_RCTS/PAT27_SIM224_RCT_14_14"}], ["Event 754", [540, 620], ["[H]N([H])C(=O)[O-]", "O=C=O"], ["[H]N([H])C(=O)OC(=O)[O-]"], {"rxn_free_energy": 0.2537730414675936, "rxn_barrier": 0.9670586412647256, "ts": ["[C:1](=[O:2])([O-:3])[N:4]([H:5])[H:6]", "[C:7](=[O:8])=[O:9]"], "cat": {}, "energies": [-86.85108461056956, -86.85068019331344, -86.84954348862868], "dir": "SUCCESSFUL_RCTS/PAT20_SIM084_RCT_6_6"}], ["Event 755", [460, 540], ["[H]N([H])C(=O)OC(=O)[O-]"], ["[H]N([H])C(=O)OC(=O)[O-]"], {"rxn_free_energy": 0.0026877389691124308, "rxn_barrier": 7.455161272584512, "ts": ["[N:1]([H:2])([H:3])[C:4]([O:5][C:7](=[O:8])[O-:9])=[O:6]"], "cat": {}, "energies": [-86.86031943952275, -86.86031515629388, -86.84843876122706], "dir": "SUCCESSFUL_RCTS/PAT15_SIM131_RCT_11_11"}], ["Event 756", [0, 60], ["O=C=O", "[H]N([H])[H]"], ["O=C=O", "[H]N([H])[H]"], {"rxn_free_energy": -0.004317331122071245, "rxn_barrier": -0.00013615141324651605, "ts": ["[C:5](=[O:6])=[O:7]", "[N:1]([H:2])([H:3])[H:4]"], "cat": {}, "energies": [-49.5698984121964, -49.56990529237247, -49.56989862916973], "dir": "SUCCESSFUL_RCTS/PAT1_SIM147_RCT_1_1"}], ["Event 757", [700, 780], ["[H]N([H])C(=O)OC(=O)[O-]"], ["[H]N([H])C(=O)OC(=O)[O-]"], {"rxn_free_energy": -6.047507413014087, "rxn_barrier": 1.4042261689133142, "ts": ["[C:1]([O:2][C:5](=[O:6])[O-:7])(=[O:3])[N:4]([H:8])[H:9]"], "cat": {}, "energies": [-86.85068215097843, -86.8603195669159, -86.84844435104932], "dir": "SUCCESSFUL_RCTS/PAT27_SIM008_RCT_7_7"}], ["Event 758", [1100, 1180], ["[H]N([H])C(=O)OC(=O)[O-]"], ["[H]N([H])C(=O)OC(=O)[O-]"], {"rxn_free_energy": 0.003376886592167125, "rxn_barrier": 0.3285404299000305, "ts": ["[C:1](=[O:2])([O-:3])[O:4][C:5](=[O:6])[N:7]([H:8])[H:9]"], "cat": {}, "energies": [-86.85068076559881, -86.85067538413196, -86.85015719769571], "dir": "SUCCESSFUL_RCTS/PAT6_SIM088_RCT_5_5"}], ["Event 759", [620, 700], ["[H]N([H])C(=O)OC(=O)[O-]"], ["[H]N([H])C(=O)OC(=O)[O-]"], {"rxn_free_energy": -0.0010387429526541895, "rxn_barrier": -0.13553920110246706, "ts": ["[C:1]([O:2][C:5](=[O:6])[O-:7])(=[O:3])[N:4]([H:8])[H:9]"], "cat": {}, "energies": [-86.86029871058267, -86.86030036594201, -86.86051470827687], "dir": "SUCCESSFUL_RCTS/PAT15_SIM245_RCT_6_6"}], ["Event 760", [380, 460], ["[H]N([H])C(=O)OC(=O)[O-]"], ["[H]N([H])C(=O)OC(=O)[O-]"], {"rxn_free_energy": 0.0009832160519517572, "rxn_barrier": 4.890405944043447, "ts": ["[C:1]([O:2][C:5](=[O:8])[O-:9])(=[O:3])[N:4]([H:6])[H:7]"], "cat": {}, "energies": [-86.86030470061603, -86.86030313374535, -86.85251126226746], "dir": "SUCCESSFUL_RCTS/PAT6_SIM101_RCT_4_4"}], ["Event 761", [220, 380], ["O=C=O", "[H]N([H])[H]", "[H]N([H])[H]"], ["O=C=O", "[H]N([H])[H]", "[H]N([H])[H]"], {"rxn_free_energy": 0.003297861411515584, "rxn_barrier": 0.15382547274238298, "ts": ["[C:9](=[O:10])=[O:11]", "[N:1]([H:2])([H:3])[H:4]", "[N:5]([H:6])([H:7])[H:8]"], "cat": {}, "energies": [-61.31889339892394, -61.31888814339303, -61.318648259900314], "dir": "SUCCESSFUL_RCTS/PAT18_SIM026_RCT_1_2"}], ["Event 762", [1660, 1740], ["[H]N([H])C(=O)[O-]"], ["[H]N([H])C(=O)[O-]"], {"rxn_free_energy": -0.0030885683896736326, "rxn_barrier": 1.264627281886666, "ts": ["[C:1](=[O:2])([O-:3])[N:4]([H:5])[H:6]"], "cat": {}, "energies": [-49.01362253155999, -49.013627453557795, -49.011607198913154], "dir": "SUCCESSFUL_RCTS/PAT8_SIM211_RCT_12_12"}], ["Event 763", [60, 140], ["O=C=O", "[H]N([H])[H]"], ["O=C=O", "[H]N([H])[H]"], {"rxn_free_energy": 0.006318567854687224, "rxn_barrier": 0.0010466403619672562, "ts": ["[C:5](=[O:6])=[O:7]", "[N:1]([H:2])([H:3])[H:4]"], "cat": {}, "energies": [-49.56991909035089, -49.56990902096819, -49.5699174224061], "dir": "SUCCESSFUL_RCTS/PAT1_SIM142_RCT_1_1"}], ["Event 764", [1740, 1820], ["[H]OC(=O)N([H])[H]"], ["[H]OC(=O)N([H])[H]"], {"rxn_free_energy": -0.0003892726947918561, "rxn_barrier": -0.17309331897231933, "ts": ["[N:1]([H:2])([H:3])[C:4]([O:5][H:7])=[O:6]"], "cat": {}, "energies": [-49.55762634216996, -49.55762696252189, -49.55790218677783], "dir": "SUCCESSFUL_RCTS/PAT19_SIM200_RCT_9_9"}], ["Event 765", [300, 380], ["O=C=O", "[H]N([H])[H]"], ["O=C=O", "[H]N([H])[H]"], {"rxn_free_energy": 0.12099458751246701, "rxn_barrier": 0.12082512852480926, "ts": ["[C:1](=[O:2])=[O:3]", "[N:4]([H:5])([H:6])[H:7]"], "cat": {}, "energies": [-49.57009130839438, -49.569898489256445, -49.56989875930932], "dir": "SUCCESSFUL_RCTS/PAT25_SIM103_RCT_6_6"}], ["Event 766", [780, 860], ["O=C=O", "[H]N([H])[H]", "[H]N([H])[H]"], ["O=C=O", "[H]N([H])[H]", "[H]N([H])[H]"], {"rxn_free_energy": -0.001484536641392616, "rxn_barrier": 0.1535066989671279, "ts": ["[C:1](=[O:2])=[O:3]", "[N:4]([H:5])([H:6])[H:7]", "[N:8]([H:9])([H:10])[H:11]"], "cat": {}, "energies": [-61.318891851439744, -61.31889421722388, -61.318647220419706], "dir": "SUCCESSFUL_RCTS/PAT25_SIM068_RCT_7_7"}], ["Event 767", [1020, 1100], ["[H]N([H])C(=O)OC(=O)[O-]"], ["[H]N([H])C(=O)OC(=O)[O-]"], {"rxn_free_energy": -0.0026845898055592133, "rxn_barrier": -0.13707653299598027, "ts": ["[N:1]([H:2])([H:3])[C:4]([O:5][C:7](=[O:6])[O-:8])=[O:9]"], "cat": {}, "energies": [-86.86030598171271, -86.86031025992303, -86.8605244293265], "dir": "SUCCESSFUL_RCTS/PAT4_SIM061_RCT_10_10"}], ["Event 768", [460, 540], ["O=C=O", "[H]N([H])[H]"], ["O=C=O", "[H]N([H])[H]"], {"rxn_free_energy": 0.0018921829911561973, "rxn_barrier": 0.003024747502633865, "ts": ["[C:5](=[O:6])=[O:7]", "[N:1]([H:2])([H:3])[H:4]"], "cat": {}, "energies": [-49.56990623075044, -49.569903215333795, -49.56990141045874], "dir": "SUCCESSFUL_RCTS/PAT7_SIM183_RCT_4_4"}], ["Event 769", [460, 540], ["[H]N([H])C(=O)[O-]"], ["[H]N([H])C(=O)[O-]"], {"rxn_free_energy": -0.0008267962020693602, "rxn_barrier": 10.019290904363958, "ts": ["[C:1](=[O:2])([O-:3])[N:4]([H:5])[H:6]"], "cat": {}, "energies": [-49.01362954172078, -49.01363085931799, -48.997662620599506], "dir": "SUCCESSFUL_RCTS/PAT65_SIM063_RCT_9_9"}], ["Event 770", [300, 380], ["[H][N+]([H])([H])[H]", "[H]N([H])[H]"], ["[H]N([H])[H]", "[H][N+]([H])([H])[H]"], {"rxn_free_energy": -0.00816381472554105, "rxn_barrier": -1.1801352653399153, "ts": ["[H+:5]", "[H:1][N:2]([H:3])[H:4]", "[N:6]([H:7])([H:8])[H:9]"], "cat": {}, "energies": [-23.855236724507197, -23.855249734508305, -23.85711740916582], "dir": "SUCCESSFUL_RCTS/PAT2_SIM190_RCT_5_5"}], ["Event 771", [1900, 1980], ["O=C=O", "[H]N([H])[H]", "[H]N([H])[H]"], ["O=C=O", "[H]N([H])[H]", "[H]N([H])[H]"], {"rxn_free_energy": -0.0016899752662842432, "rxn_barrier": 0.6549503464213587, "ts": ["[C:5](=[O:6])=[O:7]", "[N:1]([H:2])([H:3])[H:4]", "[N:8]([H:9])([H:10])[H:11]"], "cat": {}, "energies": [-61.318892090020924, -61.318894783195724, -61.31784834943893], "dir": "SUCCESSFUL_RCTS/PAT25_SIM114_RCT_3_3"}], ["Event 772", [1740, 1820], ["[H]N([H])C(=O)OC(=O)[O-]"], ["[H]N([H])C(=O)OC(=O)[O-]"], {"rxn_free_energy": 0.0043865266989869985, "rxn_barrier": 1.411901761088542, "ts": ["[C:1]([O:2][C:5](=[O:6])[O-:7])(=[O:3])[N:4]([H:8])[H:9]"], "cat": {}, "energies": [-86.85067542785833, -86.85066843741096, -86.8484253959683], "dir": "SUCCESSFUL_RCTS/PAT3_SIM139_RCT_12_12"}], ["Event 773", [0, 60], ["O=C=O", "[H]N([H])[H]"], ["O=C=O", "[H]N([H])[H]"], {"rxn_free_energy": 0.11567614449313252, "rxn_barrier": 0.11760352125741091, "ts": ["[C:1](=[O:2])=[O:3]", "[N:4]([H:5])([H:6])[H:7]"], "cat": {}, "energies": [-49.570092604518884, -49.56990826094683, -49.56990518944476], "dir": "SUCCESSFUL_RCTS/PAT1_SIM042_RCT_1_1"}], ["Event 774", [1180, 1260], ["[H]N([H])C(=O)[O-]"], ["[H]N([H])C(=O)[O-]"], {"rxn_free_energy": 0.0003568869964336585, "rxn_barrier": 10.016401440691826, "ts": ["[C:1](=[O:2])([O-:3])[N:4]([H:5])[H:6]"], "cat": {}, "energies": [-49.013624299698215, -49.013623730956716, -48.99766198327791], "dir": "SUCCESSFUL_RCTS/PAT13_SIM048_RCT_9_9"}], ["Event 775", [1020, 1100], ["[H]N([H])C(=O)OC(=O)[O-]"], ["[H]N([H])C(=O)OC(=O)[O-]"], {"rxn_free_energy": -0.0006881341390243563, "rxn_barrier": 1.4051182586855961, "ts": ["[N:1]([H:2])([H:3])[C:4](=[O:5])[O:6][C:9](=[O:7])[O-:8]"], "cat": {}, "energies": [-86.85068226575554, -86.8506833623784, -86.84844304417622], "dir": "SUCCESSFUL_RCTS/PAT6_SIM042_RCT_9_9"}], ["Event 776", [460, 540], ["[H]N([H])C(=O)OC(=O)[O-]"], ["[H]N([H])C(=O)OC(=O)[O-]"], {"rxn_free_energy": 0.00019994026469215953, "rxn_barrier": -0.13541147232176487, "ts": ["[N:1]([H:2])([H:3])[C:4](=[O:5])[O:6][C:7](=[O:8])[O-:9]"], "cat": {}, "energies": [-86.8603145879562, -86.86031426932782, -86.86053038209953], "dir": "SUCCESSFUL_RCTS/PAT6_SIM186_RCT_7_7"}], ["Event 777", [220, 300], ["[H][N+]([H])([H])[H]", "[H]N([H])[H]"], ["[H]N([H])[H]", "[H][N+]([H])([H])[H]"], {"rxn_free_energy": 0.00080110467884818, "rxn_barrier": -1.18167515212222, "ts": ["[H+:3]", "[H:1][N:2]([H:4])[H:5]", "[N:6]([H:7])([H:8])[H:9]"], "cat": {}, "energies": [-23.85522856141373, -23.85522728475899, -23.85711170006346], "dir": "SUCCESSFUL_RCTS/PAT2_SIM144_RCT_6_6"}], ["Event 778", [1260, 1340], ["[H]OC(=O)[O-]"], ["[H]OC(=O)[O-]"], {"rxn_free_energy": -0.00022761029238454713, "rxn_barrier": 8.905079080644146, "ts": ["[O:1]([H:2])[C:3](=[O:4])[O-:5]"], "cat": {}, "energies": [-54.52798299432475, -54.52798335704858, -54.51379170108688], "dir": "SUCCESSFUL_RCTS/PAT10_SIM094_RCT_13_13"}], ["Event 779", [60, 1100], ["O=C=O", "[H]N([H])[H]", "[H]N([H])[H]"], ["[H]OC(=O)N([H])[H]", "[H]N([H])[H]"], {"rxn_free_energy": -2.511828133280446, "rxn_barrier": 17.210500677822132, "ts": ["[C:16](=[O:17])=[O:18]", "[C:5](=[O:6])([O-:7])[N:8]([H:9])[H:10]", "[H:11][N@+:12]([H:13])([H:14])[H:15]", "[N:1]([H:2])([H:3])[H:4]"], "cat": {"O=C=O": 1, "[H]N([H])[H]": 1}, "energies": [-110.89523865425528, -110.89924154847775, -110.86781169266654], "dir": "SUCCESSFUL_RCTS/PAT31_SIM096_RCT_1_11"}], ["Event 780", [1340, 1420], ["[H]N([H])C(=O)OC(=O)[O-]"], ["[H]N([H])C(=O)OC(=O)[O-]"], {"rxn_free_energy": 0.00293239521609533, "rxn_barrier": 4.894173602025501, "ts": ["[C:1](=[O:2])([O-:3])[O:4][C:5](=[O:6])[N:7]([H:8])[H:9]"], "cat": {}, "energies": [-86.86031202267685, -86.8603073495594, -86.85251258012116], "dir": "SUCCESSFUL_RCTS/PAT27_SIM074_RCT_8_8"}], ["Event 781", [220, 460], ["O=C=O", "[H]N([H])[H]"], ["[H]OC(=O)N([H])[H]"], {"rxn_free_energy": -10.133549899429026, "rxn_barrier": 3.695453149883297, "ts": ["[C:16](=[O:17])=[O:18]", "[N:12]([H:13])([H:14])[H:15]", "[N:1]([H:3])([H:4])[C:5](=[O:6])[O:7][H:2]", "[N:8]([H:9])([H:10])[H:11]"], "cat": {"O=C=O": 1, "[H]N([H])[H]": 2}, "energies": [-110.89483258574202, -110.91098159204068, -110.88894344553093], "dir": "SUCCESSFUL_RCTS/PAT7_SIM025_RCT_1_3"}], ["Event 782", [1020, 1100], ["[H]OC(=O)N([H])[H]"], ["[H]OC(=O)N([H])[H]"], {"rxn_free_energy": 0.00033758271748465064, "rxn_barrier": -0.17265493260403733, "ts": ["[C:1](=[O:2])([O:3][H:5])[N:4]([H:6])[H:7]"], "cat": {}, "energies": [-49.557626429894, -49.557625891916146, -49.557901575881516], "dir": "SUCCESSFUL_RCTS/PAT22_SIM033_RCT_8_8"}], ["Event 783", [1180, 1260], ["O=C=O", "[H]N([H])[H]", "[H]N([H])[H]"], ["O=C=O", "[H]N([H])[H]", "[H]N([H])[H]"], {"rxn_free_energy": -0.010781564395207874, "rxn_barrier": 0.14244281392310104, "ts": ["[C:1](=[O:2])=[O:3]", "[N:4]([H:5])([H:6])[H:7]", "[N:8]([H:9])([H:10])[H:11]"], "cat": {}, "energies": [-61.318879975623474, -61.31889715731726, -61.318652976208455], "dir": "SUCCESSFUL_RCTS/PAT18_SIM212_RCT_5_5"}], ["Event 784", [1340, 1420], ["[H]OC(=O)[O-]"], ["[H]OC(=O)[O-]"], {"rxn_free_energy": 0.0014795861857142256, "rxn_barrier": 8.902670534749214, "ts": ["[O:1]([H:2])[C:3](=[O:4])[O-:5]"], "cat": {}, "energies": [-54.52798480746932, -54.527982449574324, -54.51379735253325], "dir": "SUCCESSFUL_RCTS/PAT10_SIM022_RCT_13_13"}], ["Event 785", [220, 700], ["O=C=O", "[H]N([H])[H]", "[H]N([H])[H]"], ["O=C=O", "[H]N([H])[H]", "[H]N([H])[H]"], {"rxn_free_energy": 0.0015913615838607244, "rxn_barrier": 0.1578517385551458, "ts": ["[C:5](=[O:6])=[O:7]", "[N:1]([H:2])([H:3])[H:4]", "[N:8]([H:9])([H:10])[H:11]"], "cat": {}, "energies": [-61.31889362872546, -61.31889109270319, -61.31864207337265], "dir": "SUCCESSFUL_RCTS/PAT65_SIM092_RCT_1_8"}], ["Event 786", [540, 620], ["[H]N([H])C(=O)OC(=O)[O-]"], ["[H]N([H])C(=O)OC(=O)[O-]"], {"rxn_free_energy": -0.0028778571072701027, "rxn_barrier": 1.4028985274925678, "ts": ["[C:1]([O:2][C:7](=[O:8])[O-:9])(=[O:3])[N:4]([H:5])[H:6]"], "cat": {}, "energies": [-86.85068343260573, -86.85068801881027, -86.84844774842973], "dir": "SUCCESSFUL_RCTS/PAT48_SIM080_RCT_6_6"}], ["Event 787", [860, 940], ["[H]OC(=O)N([H])[H]"], ["[H]OC(=O)N([H])[H]"], {"rxn_free_energy": 0.0003579236432909241, "rxn_barrier": -0.17246783311058153, "ts": ["[N:1]([H:2])([H:3])[C:4](=[O:5])[O:6][H:7]"], "cat": {}, "energies": [-49.5576211229343, -49.55762055254078, -49.55789597075672], "dir": "SUCCESSFUL_RCTS/PAT22_SIM067_RCT_8_8"}], ["Event 788", [460, 540], ["[H]OC(=O)[O-]"], ["[H]OC(=O)[O-]"], {"rxn_free_energy": 0.0008975374774522252, "rxn_barrier": 8.902054441054872, "ts": ["[C:1](=[O:2])([O-:3])[O:4][H:5]"], "cat": {}, "energies": [-54.527983350893535, -54.527981920561764, -54.51379687777539], "dir": "SUCCESSFUL_RCTS/PAT14_SIM001_RCT_7_7"}], ["Event 789", [1340, 1420], ["[H]OC(=O)[O-]"], ["[H]OC(=O)[O-]"], {"rxn_free_energy": -0.0020417591954437313, "rxn_barrier": 8.899649522587938, "ts": ["[O:1]([H:2])[C:3](=[O:4])[O-:5]"], "cat": {}, "energies": [-54.52797988225876, -54.52798313604272, -54.513797241661685], "dir": "SUCCESSFUL_RCTS/PAT11_SIM180_RCT_8_8"}], ["Event 790", [620, 700], ["[H]N([H])C(=O)OC(=O)[O-]"], ["[H]N([H])C(=O)OC(=O)[O-]"], {"rxn_free_energy": -0.00012389696695078102, "rxn_barrier": 0.32620765421333264, "ts": ["[C:1]([O:2][C:5](=[O:8])[O-:9])(=[O:3])[N:4]([H:6])[H:7]"], "cat": {}, "energies": [-86.85068801881268, -86.8506882162571, -86.85016816846262], "dir": "SUCCESSFUL_RCTS/PAT48_SIM080_RCT_8_8"}], ["Event 791", [380, 460], ["O=C=O", "[H]N([H])[H]"], ["O=C=O", "[H]N([H])[H]"], {"rxn_free_energy": 0.00195990454729602, "rxn_barrier": 0.00040017387020171926, "ts": ["[C:5](=[O:6])=[O:7]", "[N:1]([H:2])([H:3])[H:4]"], "cat": {}, "energies": [-49.56991414078477, -49.56991101744584, -49.56991350306053], "dir": "SUCCESSFUL_RCTS/PAT0_SIM014_RCT_1_1"}], ["Event 792", [380, 460], ["[H]N([H])C(=O)OC(=O)[O-]"], ["[H]N([H])C(=O)OC(=O)[O-]"], {"rxn_free_energy": -0.0037212264167850724, "rxn_barrier": 7.4505323328881055, "ts": ["[C:1]([O:2][C:7](=[O:8])[O-:9])(=[O:3])[N:4]([H:5])[H:6]"], "cat": {}, "energies": [-86.86030373347637, -86.86030966368932, -86.84843043194174], "dir": "SUCCESSFUL_RCTS/PAT20_SIM126_RCT_10_10"}], ["Event 793", [380, 460], ["[H]N([H])C(=O)[O-]", "O=C=O"], ["[H]N([H])C(=O)OC(=O)[O-]"], {"rxn_free_energy": -5.792811262125308, "rxn_barrier": 3.4856198465024715, "ts": ["[C:1]([O:2][C:7](=[O:8])[O-:9])(=[O:3])[N:4]([H:5])[H:6]"], "cat": {}, "energies": [-86.85108222927384, -86.86031375687152, -86.84552748316665], "dir": "SUCCESSFUL_RCTS/PAT35_SIM203_RCT_5_5"}], ["Event 794", [1420, 1500], ["[H]N([H])C(=O)OC(=O)[O-]"], ["[H]N([H])C(=O)OC(=O)[O-]"], {"rxn_free_energy": -0.00039726856506874244, "rxn_barrier": 7.443446267001428, "ts": ["[C:1]([O:2][C:5](=[O:6])[O-:7])(=[O:3])[N:4]([H:8])[H:9]"], "cat": {}, "energies": [-86.86029546307822, -86.8602960961725, -86.84843345402487], "dir": "SUCCESSFUL_RCTS/PAT6_SIM223_RCT_10_10"}], ["Event 795", [0, 140], ["O=C=O", "[H]N([H])[H]", "[H]N([H])[H]"], ["O=C=O", "[H]N([H])[H]", "[H]N([H])[H]"], {"rxn_free_energy": 0.01373325133015915, "rxn_barrier": 0.15671603789053434, "ts": ["[C:1](=[O:2])=[O:3]", "[N:4]([H:5])([H:6])[H:7]", "[N:8]([H:9])([H:10])[H:11]"], "cat": {}, "energies": [-61.318892184392425, -61.31887029883757, -61.3186424389125], "dir": "SUCCESSFUL_RCTS/PAT65_SIM063_RCT_1_2"}], ["Event 796", [460, 540], ["O=C=O", "[H]N([H])[H]", "[H]N([H])[H]"], ["O=C=O", "[H]N([H])[H]", "[H]N([H])[H]"], {"rxn_free_energy": 0.004642033863172806, "rxn_barrier": 0.15151638199814613, "ts": ["[C:1](=[O:2])=[O:3]", "[N:4]([H:5])([H:6])[H:7]", "[N:8]([H:9])([H:10])[H:11]"], "cat": {}, "energies": [-61.31889322492183, -61.31888582729367, -61.3186517657065], "dir": "SUCCESSFUL_RCTS/PAT57_SIM112_RCT_5_5"}], ["Event 797", [220, 300], ["O=C=O", "[H]N([H])[H]", "[H]N([H])[H]"], ["O=C=O", "[H]N([H])[H]", "[H]N([H])[H]"], {"rxn_free_energy": 0.00110949548173776, "rxn_barrier": 0.14722014436413444, "ts": ["[C:9](=[O:10])=[O:11]", "[N:1]([H:2])([H:3])[H:4]", "[N:5]([H:6])([H:7])[H:8]"], "cat": {}, "energies": [-61.31887262486398, -61.31887085675214, -61.31863801220975], "dir": "SUCCESSFUL_RCTS/PAT58_SIM120_RCT_4_4"}], ["Event 798", [1340, 1420], ["[H]N([H])C(=O)OC(=O)[O-]"], ["[H]N([H])C(=O)OC(=O)[O-]"], {"rxn_free_energy": 0.0001945869095855386, "rxn_barrier": 3.236236938464685, "ts": ["[C:1](=[O:2])([O-:3])[O:4][C:5]([N:6]([H:7])[H:8])=[O:9]"], "cat": {}, "energies": [-86.85068655816043, -86.85068624806325, -86.84552923311423], "dir": "SUCCESSFUL_RCTS/PAT39_SIM094_RCT_18_18"}], ["Event 799", [460, 540], ["[H]N([H])C(=O)OC(=O)[O-]"], ["[H]N([H])C(=O)OC(=O)[O-]"], {"rxn_free_energy": 0.000283538790581531, "rxn_barrier": 4.895299823961961, "ts": ["[C:1](=[O:2])([O-:3])[O:8][C:7]([N:4]([H:5])[H:6])=[O:9]"], "cat": {}, "energies": [-86.86031353953094, -86.86031308767845, -86.85251230220783], "dir": "SUCCESSFUL_RCTS/PAT33_SIM125_RCT_7_7"}], ["Event 800", [220, 380], ["O=C=O", "[H]N([H])[H]", "[H]N([H])[H]"], ["O=C=O", "[H]N([H])[H]", "[H]N([H])[H]"], {"rxn_free_energy": 0.009438880998985369, "rxn_barrier": 0.6566942476112011, "ts": ["[C:9](=[O:10])=[O:11]", "[N:1]([H:2])([H:3])[H:4]", "[N:5]([H:6])([H:7])[H:8]"], "cat": {}, "energies": [-61.318890811108965, -61.318875769139446, -61.31784429141486], "dir": "SUCCESSFUL_RCTS/PAT57_SIM012_RCT_1_2"}], ["Event 801", [1660, 1740], ["[H]N([H])C(=O)OC(=O)[O-]"], ["[H]N([H])C(=O)OC(=O)[O-]"], {"rxn_free_energy": -0.0002523548929347328, "rxn_barrier": -0.1362526730913076, "ts": ["[C:1]([O:2][C:5](=[O:6])[O-:7])(=[O:3])[N:4]([H:8])[H:9]"], "cat": {}, "energies": [-86.86031047109701, -86.86031087325428, -86.86052760579292], "dir": "SUCCESSFUL_RCTS/PAT9_SIM126_RCT_16_16"}], ["Event 802", [220, 300], ["[H]N([H])C(=O)OC(=O)[O-]"], ["[H]N([H])C(=O)OC(=O)[O-]"], {"rxn_free_energy": -0.0019087668395546588, "rxn_barrier": -0.13760072102945728, "ts": ["[N:1]([H:2])([H:3])[C:4]([O:5][C:7](=[O:8])[O-:9])=[O:6]"], "cat": {}, "energies": [-86.86031774067938, -86.86032078252434, -86.86053702364859], "dir": "SUCCESSFUL_RCTS/PAT29_SIM178_RCT_2_2"}], ["Event 803", [860, 940], ["[H]N([H])C(=O)OC(=O)[O-]"], ["[H]N([H])C(=O)OC(=O)[O-]"], {"rxn_free_energy": 0.0054864546045179175, "rxn_barrier": 7.446734625081813, "ts": ["[C:1]([O:2][C:5](=[O:8])[O-:9])(=[O:3])[N:4]([H:6])[H:7]"], "cat": {}, "energies": [-86.86031125565403, -86.86030251234187, -86.84844400621445], "dir": "SUCCESSFUL_RCTS/PAT35_SIM153_RCT_6_6"}], ["Event 804", [300, 380], ["[H]N([H])C(=O)OC(=O)[O-]"], ["[H]N([H])C(=O)OC(=O)[O-]"], {"rxn_free_energy": -0.0015454776110061488, "rxn_barrier": -0.13740577323455672, "ts": ["[N:1]([H:2])([H:3])[C:4](=[O:5])[O:6][C:7](=[O:8])[O-:9]"], "cat": {}, "energies": [-86.86031345033327, -86.86031591323402, -86.86053242263019], "dir": "SUCCESSFUL_RCTS/PAT15_SIM235_RCT_3_3"}], ["Event 805", [60, 860], ["O=C=O", "[H]N([H])[H]", "[H]N([H])[H]", "[H]N([H])[H]"], ["[H]OC(=O)N([H])[H]", "[H]N([H])[H]", "[H]N([H])[H]"], {"rxn_free_energy": -1.148178290144089, "rxn_barrier": 8.791178756831032, "ts": ["[C:1](=[O:2])=[O:3]", "[N:12]([H:13])([H:14])[H:15]", "[N:4]([H:5])([H:6])[H:7]", "[N:8]([H:9])([H:10])[H:11]"], "cat": {}, "energies": [-73.06857788581314, -73.07040764326473, -73.05456810616774], "dir": "SUCCESSFUL_RCTS/PAT65_SIM055_RCT_1_10"}], ["Event 806", [300, 380], ["[H]N([H])C(=O)OC(=O)[O-]"], ["[H]N([H])C(=O)OC(=O)[O-]"], {"rxn_free_energy": 0.005248596885777488, "rxn_barrier": -0.13407218765462237, "ts": ["[C:1]([O:2][C:5](=[O:8])[O-:9])(=[O:3])[N:4]([H:6])[H:7]"], "cat": {}, "energies": [-86.86031689579504, -86.8603085315372, -86.86053055563038], "dir": "SUCCESSFUL_RCTS/PAT6_SIM054_RCT_6_6"}], ["Event 807", [1660, 1740], ["[H]N([H])C(=O)OC(=O)[O-]"], ["[H]N([H])C(=O)OC(=O)[O-]"], {"rxn_free_energy": 0.0027504035161113197, "rxn_barrier": 0.3282716827346713, "ts": ["[N:1]([H:2])([H:3])[C:4](=[O:5])[O:6][C:7](=[O:8])[O-:9]"], "cat": {}, "energies": [-86.8506859845062, -86.85068160141398, -86.85016284488339], "dir": "SUCCESSFUL_RCTS/PAT6_SIM224_RCT_14_14"}], ["Event 808", [1740, 1820], ["[H]N([H])C(=O)OC(=O)[O-]"], ["[H]N([H])C(=O)OC(=O)[O-]"], {"rxn_free_energy": 0.004386521865781148, "rxn_barrier": 1.4117568604089927, "ts": ["[C:1]([O:2][C:5](=[O:6])[O-:7])(=[O:3])[N:4]([H:8])[H:9]"], "cat": {}, "energies": [-86.85067542785089, -86.85066843741122, -86.84842562687717], "dir": "SUCCESSFUL_RCTS/PAT39_SIM139_RCT_12_12"}], ["Event 809", [1340, 1420], ["[H]N([H])C(=O)OC(=O)[O-]"], ["[H]N([H])C(=O)OC(=O)[O-]"], {"rxn_free_energy": 0.005401838858226896, "rxn_barrier": -0.1316002429889759, "ts": ["[N:1]([H:2])([H:3])[C:4](=[O:5])[O:6][C:7](=[O:8])[O-:9]"], "cat": {}, "energies": [-86.86030211243279, -86.8602935039658, -86.86051183293291], "dir": "SUCCESSFUL_RCTS/PAT31_SIM095_RCT_15_15"}], ["Event 810", [1020, 1100], ["[H]N([H])C(=O)OC(=O)[O-]"], ["[H]N([H])C(=O)OC(=O)[O-]"], {"rxn_free_energy": 0.0017331290485443562, "rxn_barrier": -0.13487417009760286, "ts": ["[C:1](=[O:2])([O:3][C:5](=[O:6])[O-:7])[N:4]([H:8])[H:9]"], "cat": {}, "energies": [-86.86030053033686, -86.86029776839142, -86.86051546822576], "dir": "SUCCESSFUL_RCTS/PAT6_SIM079_RCT_9_9"}], ["Event 811", [940, 1020], ["[H]N([H])C(=O)OC(=O)[O-]"], ["[H]N([H])C(=O)OC(=O)[O-]"], {"rxn_free_energy": 0.003377030081309798, "rxn_barrier": 4.894185639677546, "ts": ["[C:1]([O:2][C:5](=[O:8])[O-:9])(=[O:3])[N:4]([H:6])[H:7]"], "cat": {}, "energies": [-86.86031538977133, -86.86031000807581, -86.85251592803222], "dir": "SUCCESSFUL_RCTS/PAT59_SIM141_RCT_11_11"}], ["Event 812", [220, 300], ["[H][N+]([H])([H])[H]", "[H]N([H])[H]"], ["[H]N([H])[H]", "[H][N+]([H])([H])[H]"], {"rxn_free_energy": 0.023783091678593445, "rxn_barrier": -1.145018913311293, "ts": ["[H+:3]", "[H:1][N:2]([H:4])[H:5]", "[N:6]([H:7])([H:8])[H:9]"], "cat": {}, "energies": [-23.855240102813376, -23.855202201653256, -23.857064825425557], "dir": "SUCCESSFUL_RCTS/PAT5_SIM247_RCT_3_3"}], ["Event 813", [220, 300], ["O=C=O", "[H]N([H])[H]"], ["[H]OC(=O)N([H])[H]"], {"rxn_free_energy": -6.958662801953598, "rxn_barrier": 39.707738640291986, "ts": ["[H+:8]", "[N:1]([H:2])([H:3])[H:4]", "[N:5]([H:6])([H:7])[C:9](=[O:10])[O-:11]"], "cat": {"[H]N([H])[H]": 1}, "energies": [-61.31888951830908, -61.32997896776502, -61.255610556072575], "dir": "SUCCESSFUL_RCTS/PAT58_SIM111_RCT_1_1"}], ["Event 814", [1420, 1500], ["[H]N([H])C(=O)OC(=O)[O-]"], ["[H]N([H])C(=O)OC(=O)[O-]"], {"rxn_free_energy": -0.0010988485044200616, "rxn_barrier": -0.1373581468330305, "ts": ["[C:1](=[O:2])([O-:3])[O:4][C:5](=[O:6])[N:7]([H:8])[H:9]"], "cat": {}, "energies": [-86.86031993852734, -86.86032168967196, -86.86053883492598], "dir": "SUCCESSFUL_RCTS/PAT4_SIM019_RCT_9_9"}], ["Event 815", [1180, 1260], ["[H]N([H])C(=O)OC(=O)[O-]"], ["[H]N([H])C(=O)OC(=O)[O-]"], {"rxn_free_energy": 0.002089698417747087, "rxn_barrier": 7.453465918811724, "ts": ["[N:1]([H:2])([H:3])[C:4]([O:5][C:6](=[O:7])[O-:8])=[O:9]"], "cat": {}, "energies": [-86.8603165199865, -86.86031318980574, -86.84843854343688], "dir": "SUCCESSFUL_RCTS/PAT6_SIM033_RCT_11_11"}], ["Event 816", [220, 300], ["O=C=O", "[H]N([H])[H]"], ["O=C=O", "[H]N([H])[H]"], {"rxn_free_energy": 0.009193681288323667, "rxn_barrier": 0.005261625389608241, "ts": ["[C:5](=[O:6])=[O:7]", "[N:1]([H:2])([H:3])[H:4]"], "cat": {}, "energies": [-49.56991282260639, -49.569898171391515, -49.569904437586096], "dir": "SUCCESSFUL_RCTS/PAT33_SIM131_RCT_5_5"}], ["Event 817", [220, 300], ["[H]N([H])C(=O)[O-]"], ["[H]N([H])C(=O)[O-]"], {"rxn_free_energy": -0.0014571071325714087, "rxn_barrier": 10.018934810891643, "ts": ["[N:1]([H:2])([H:3])[C:4](=[O:5])[O-:6]"], "cat": {}, "energies": [-49.0136237749375, -49.01362609700948, -48.99765742129315], "dir": "SUCCESSFUL_RCTS/PAT8_SIM230_RCT_3_3"}], ["Event 818", [700, 780], ["O=C=O", "[H]N([H])[H]", "[H]N([H])[H]"], ["O=C=O", "[H]N([H])[H]", "[H]N([H])[H]"], {"rxn_free_energy": -0.01014582320187992, "rxn_barrier": 0.14064501584014646, "ts": ["[C:9](=[O:10])=[O:11]", "[N:1]([H:2])([H:3])[H:4]", "[N:5]([H:6])([H:7])[H:8]"], "cat": {}, "energies": [-61.318862154268565, -61.31887832283382, -61.318638019856714], "dir": "SUCCESSFUL_RCTS/PAT25_SIM227_RCT_9_9"}], ["Event 819", [620, 700], ["[H]N([H])C(=O)[O-]"], ["[H]N([H])C(=O)[O-]"], {"rxn_free_energy": -0.00039623239974859105, "rxn_barrier": 1.2666509501295522, "ts": ["[N:1]([H:2])([H:3])[C:4](=[O:5])[O-:6]"], "cat": {}, "energies": [-49.013626764685995, -49.01362739612903, -49.01160820708527], "dir": "SUCCESSFUL_RCTS/PAT16_SIM034_RCT_6_6"}], ["Event 820", [0, 140], ["O=C=O", "[H]N([H])[H]", "[H]N([H])[H]"], ["O=C=O", "[H]N([H])[H]", "[H]N([H])[H]"], {"rxn_free_energy": -0.0038423915434309067, "rxn_barrier": 0.15569774997906516, "ts": ["[C:9](=[O:10])=[O:11]", "[N:1]([H:2])([H:3])[H:4]", "[N:5]([H:6])([H:7])[H:8]"], "cat": {}, "energies": [-61.31889311074822, -61.31889923405208, -61.318644988030115], "dir": "SUCCESSFUL_RCTS/PAT18_SIM160_RCT_1_2"}], ["Event 821", [860, 940], ["[H]N([H])C(=O)[O-]"], ["[H]N([H])C(=O)[O-]"], {"rxn_free_energy": 0.0002913333605099808, "rxn_barrier": 10.01712736024564, "ts": ["[N:1]([H:2])([H:3])[C:4](=[O:5])[O-:6]"], "cat": {}, "energies": [-49.01362542784869, -49.013624963574635, -48.99766195459], "dir": "SUCCESSFUL_RCTS/PAT8_SIM209_RCT_5_5"}], ["Event 822", [380, 620], ["O=C=O", "[H]N([H])[H]"], ["[H]OC(=O)N([H])[H]"], {"rxn_free_energy": -7.542832827898506, "rxn_barrier": 43.39810340188677, "ts": ["[C:1](=[O:2])([O-:3])[N:4]([H:5])[H:7]", "[C:8](=[O:9])=[O:10]", "[H+:6]", "[N:11]([H:12])([H:13])[H:14]"], "cat": {"O=C=O": 1, "[H]N([H])[H]": 1}, "energies": [-99.1445340588346, -99.15655445208833, -99.07537406533355], "dir": "SUCCESSFUL_RCTS/PAT29_SIM084_RCT_1_6"}], ["Event 823", [220, 460], ["O=C=O", "[H]N([H])[H]", "[H]N([H])[H]"], ["O=C=O", "[H]N([H])[H]", "[H]N([H])[H]"], {"rxn_free_energy": 0.009049654121558191, "rxn_barrier": 0.15836603753288814, "ts": ["[C:5](=[O:6])=[O:7]", "[N:1]([H:2])([H:3])[H:4]", "[N:8]([H:9])([H:10])[H:11]"], "cat": {}, "energies": [-61.31889150059319, -61.31887707890258, -61.31863912564433], "dir": "SUCCESSFUL_RCTS/PAT65_SIM189_RCT_1_3"}], ["Event 824", [300, 380], ["[H]N([H])C(=O)OC(=O)[O-]"], ["[H]N([H])C(=O)OC(=O)[O-]"], {"rxn_free_energy": 0.006580807558696151, "rxn_barrier": -0.1342414904146973, "ts": ["[C:1](=[O:2])([O:3][C:7](=[O:8])[O-:9])[N:4]([H:5])[H:6]"], "cat": {}, "energies": [-86.8603219214234, -86.86031143413082, -86.86053585106265], "dir": "SUCCESSFUL_RCTS/PAT20_SIM213_RCT_4_4"}], ["Event 825", [1020, 1100], ["[H]OC(=O)N([H])[H]"], ["[H]OC(=O)N([H])[H]"], {"rxn_free_energy": 0.002500222370883549, "rxn_barrier": -0.1713400390669098, "ts": ["[C:1]([O:2][H:5])(=[O:3])[N:4]([H:6])[H:7]"], "cat": {}, "energies": [-49.55762473410782, -49.55762074970875, -49.557897784657484], "dir": "SUCCESSFUL_RCTS/PAT22_SIM152_RCT_7_7"}], ["Event 826", [1340, 1420], ["[H]N([H])C(=O)OC(=O)[O-]"], ["[H]N([H])C(=O)OC(=O)[O-]"], {"rxn_free_energy": -6.51444274675157e-05, "rxn_barrier": -0.13653579259682297, "ts": ["[N:1]([H:2])([H:3])[C:4](=[O:5])[O:6][C:7](=[O:8])[O-:9]"], "cat": {}, "energies": [-86.86031771943351, -86.86031782324883, -86.86053530531373], "dir": "SUCCESSFUL_RCTS/PAT4_SIM123_RCT_8_8"}], ["Event 827", [140, 220], ["O=C=O", "[H]N([H])[H]"], ["O=C=O", "[H]N([H])[H]"], {"rxn_free_energy": -0.0008020852288609817, "rxn_barrier": -0.0008647007705411483, "ts": ["[C:5](=[O:6])=[O:7]", "[N:1]([H:2])([H:3])[H:4]"], "cat": {}, "energies": [-49.56990644190103, -49.569907720118394, -49.56990781990364], "dir": "SUCCESSFUL_RCTS/PAT1_SIM009_RCT_2_2"}], ["Event 828", [1820, 1900], ["[H]N([H])C(=O)OC(=O)[O-]"], ["[H]N([H])C(=O)OC(=O)[O-]"], {"rxn_free_energy": -0.004278491751841841, "rxn_barrier": 1.4073494354629525, "ts": ["[C:1]([O:2][C:5](=[O:6])[O-:7])(=[O:3])[N:4]([H:8])[H:9]"], "cat": {}, "energies": [-86.85066843741117, -86.85067525569212, -86.84842566018865], "dir": "SUCCESSFUL_RCTS/PAT27_SIM139_RCT_13_13"}], ["Event 829", [860, 940], ["[H]OC(=O)N([H])[H]"], ["[H]OC(=O)N([H])[H]"], {"rxn_free_energy": 0.00035779919715764666, "rxn_barrier": -0.17246801948327944, "ts": ["[N:1]([H:2])([H:3])[C:4](=[O:5])[O:6][H:7]"], "cat": {}, "energies": [-49.55762112273596, -49.55762055254076, -49.557895970855384], "dir": "SUCCESSFUL_RCTS/PAT17_SIM067_RCT_8_8"}], ["Event 830", [300, 380], ["O=C=O", "[H]N([H])[H]", "[H]N([H])[H]"], ["O=C=O", "[H]N([H])[H]", "[H]N([H])[H]"], {"rxn_free_energy": 0.002664483116348251, "rxn_barrier": 0.15351623310325738, "ts": ["[C:5](=[O:6])=[O:7]", "[N:1]([H:2])([H:3])[H:4]", "[N:8]([H:9])([H:10])[H:11]"], "cat": {}, "energies": [-61.31888087112358, -61.31887662495565, -61.318636224909774], "dir": "SUCCESSFUL_RCTS/PAT58_SIM125_RCT_1_1"}], ["Event 831", [220, 300], ["[H]N([H])C(=O)OC(=O)[O-]"], ["[H]N([H])C(=O)OC(=O)[O-]"], {"rxn_free_energy": -0.009104440676782276, "rxn_barrier": 7.449597745824703, "ts": ["[C:1](=[O:2])([O:3][C:5](=[O:8])[O-:9])[N:4]([H:6])[H:7]"], "cat": {}, "energies": [-86.86029724694384, -86.86031175594329, -86.84842543478386], "dir": "SUCCESSFUL_RCTS/PAT3_SIM006_RCT_3_3"}], ["Event 832", [1020, 1100], ["[H]N([H])C(=O)OC(=O)[O-]"], ["[H]N([H])C(=O)OC(=O)[O-]"], {"rxn_free_energy": -0.002684589288352683, "rxn_barrier": -0.13707746973726237, "ts": ["[N:1]([H:2])([H:3])[C:4]([O:5][C:7](=[O:6])[O-:8])=[O:9]"], "cat": {}, "energies": [-86.86030598171376, -86.86031025992325, -86.86052443082036], "dir": "SUCCESSFUL_RCTS/PAT39_SIM061_RCT_10_10"}], ["Event 833", [0, 60], ["O=C=O", "[H]N([H])[H]"], ["O=C=O", "[H]N([H])[H]"], {"rxn_free_energy": -0.004317506009217233, "rxn_barrier": -0.0002586716566704937, "ts": ["[C:5](=[O:6])=[O:7]", "[N:1]([H:2])([H:3])[H:4]"], "cat": {}, "energies": [-49.569898412196906, -49.569905292651676, -49.56989882442068], "dir": "SUCCESSFUL_RCTS/PAT25_SIM147_RCT_1_1"}], ["Event 834", [940, 1020], ["[H]OC(=O)N([H])[H]", "[H]N([H])[H]"], ["[H]OC(=O)N([H])[H]", "[H]N([H])[H]"], {"rxn_free_energy": 0.0006714078760243752, "rxn_barrier": -0.31213158201387814, "ts": ["[C:1]([O:2][H:5])(=[O:3])[N:4]([H:6])[H:7]", "[H:8][N:9]([H:10])[H:11]"], "cat": {}, "energies": [-61.33000803369586, -61.330006963728266, -61.330505452165596], "dir": "SUCCESSFUL_RCTS/PAT26_SIM083_RCT_8_8"}], ["Event 835", [300, 380], ["[H][N+]([H])([H])[H]", "[H]N([H])[H]"], ["[H][N+]([H])([H])[H]", "[H]N([H])[H]"], {"rxn_free_energy": 0.00722641478983886, "rxn_barrier": -1.173385052915212, "ts": ["[H+:1]", "[N:2]([H:3])([H:4])[H:5]", "[N:6]([H:7])([H:8])[H:9]"], "cat": {}, "energies": [-23.855246354145308, -23.855234838001497, -23.857116281544723], "dir": "SUCCESSFUL_RCTS/PAT7_SIM206_RCT_3_3"}], ["Event 836", [700, 780], ["[H]N([H])C(=O)OC(=O)[O-]"], ["[H]N([H])C(=O)OC(=O)[O-]"], {"rxn_free_energy": 0.000282775768272046, "rxn_barrier": 7.450502195682715, "ts": ["[C:1]([O:2][C:5](=[O:6])[O-:7])(=[O:3])[N:4]([H:8])[H:9]"], "cat": {}, "energies": [-86.86031637868706, -86.86031592805054, -86.84844312517961], "dir": "SUCCESSFUL_RCTS/PAT59_SIM203_RCT_7_7"}], ["Event 837", [60, 140], ["O=C=O", "[H]N([H])[H]"], ["O=C=O", "[H]N([H])[H]"], {"rxn_free_energy": -0.000988333596550092, "rxn_barrier": 0.0006402988395641245, "ts": ["[C:5](=[O:6])=[O:7]", "[N:1]([H:2])([H:3])[H:4]"], "cat": {}, "energies": [-49.56991022148213, -49.56991179650822, -49.569909201090454], "dir": "SUCCESSFUL_RCTS/PAT5_SIM129_RCT_1_1"}], ["Event 838", [1260, 1340], ["[H]N([H])C(=O)OC(=O)[O-]"], ["[H]N([H])C(=O)OC(=O)[O-]"], {"rxn_free_energy": 0.0014942436315113668, "rxn_barrier": -0.1349514144648326, "ts": ["[N:1]([H:2])([H:3])[C:4](=[O:5])[O:6][C:7](=[O:8])[O-:9]"], "cat": {}, "energies": [-86.860319539206, -86.86031715795264, -86.8605346001929], "dir": "SUCCESSFUL_RCTS/PAT24_SIM061_RCT_12_12"}], ["Event 839", [460, 540], ["[H]OC(=O)[O-]"], ["[H]OC(=O)[O-]"], {"rxn_free_energy": -0.0014187799840711863, "rxn_barrier": 8.901492296108055, "ts": ["[O:1]([H:2])[C:3](=[O:4])[O-:5]"], "cat": {}, "energies": [-54.52798224704151, -54.527984508034656, -54.5137966697676], "dir": "SUCCESSFUL_RCTS/PAT11_SIM175_RCT_3_3"}], ["Event 840", [1420, 1500], ["[H]N([H])C(=O)OC(=O)[O-]"], ["[H]N([H])C(=O)OC(=O)[O-]"], {"rxn_free_energy": -0.00039720209511227725, "rxn_barrier": 7.443283162248227, "ts": ["[C:1]([O:2][C:5](=[O:6])[O-:7])(=[O:3])[N:4]([H:8])[H:9]"], "cat": {}, "energies": [-86.86029546318406, -86.86029609617242, -86.84843371405736], "dir": "SUCCESSFUL_RCTS/PAT48_SIM223_RCT_10_10"}], ["Event 841", [460, 540], ["[H]N([H])C(=O)OC(=O)[O-]"], ["[H]N([H])C(=O)OC(=O)[O-]"], {"rxn_free_energy": 0.002687738951277723, "rxn_barrier": -0.13464343576630988, "ts": ["[N:1]([H:2])([H:3])[C:4]([O:5][C:7](=[O:8])[O-:9])=[O:6]"], "cat": {}, "energies": [-86.86031943952268, -86.86031515629384, -86.86053400970923], "dir": "SUCCESSFUL_RCTS/PAT9_SIM131_RCT_11_11"}], ["Event 842", [1580, 1660], ["[H]OC(=O)N([H])[H]"], ["[H]OC(=O)N([H])[H]"], {"rxn_free_energy": -0.0015569366917495629, "rxn_barrier": 15.870401550205532, "ts": ["[N:1]([H:2])([H:3])[C:4](=[O:5])[O:6][H:7]"], "cat": {}, "energies": [-49.57014057303554, -49.570143054197686, -49.54484921737635], "dir": "SUCCESSFUL_RCTS/PAT22_SIM011_RCT_11_11"}], ["Event 843", [1900, 1980], ["[H]N([H])C(=O)OC(=O)[O-]"], ["[H]N([H])C(=O)OC(=O)[O-]"], {"rxn_free_energy": 0.0022397497341952715, "rxn_barrier": 4.898116846398937, "ts": ["[N:1]([H:2])([H:3])[C:4](=[O:5])[O:6][C:7](=[O:8])[O-:9]"], "cat": {}, "energies": [-86.8603113155103, -86.86030774620508, -86.85250558892987], "dir": "SUCCESSFUL_RCTS/PAT27_SIM110_RCT_13_13"}], ["Event 844", [220, 300], ["O=C=O", "[H]N([H])[H]"], ["O=C=O", "[H]N([H])[H]"], {"rxn_free_energy": 0.02059910996903731, "rxn_barrier": 0.11646212027236737, "ts": ["[C:5](=[O:6])=[O:7]", "[N:1]([H:2])([H:3])[H:4]"], "cat": {}, "energies": [-49.5701040964616, -49.57007126935166, -49.56991850034449], "dir": "SUCCESSFUL_RCTS/PAT5_SIM075_RCT_2_2"}], ["Event 845", [700, 780], ["[H]N([H])C(=O)OC(=O)[O-]"], ["[H]N([H])C(=O)OC(=O)[O-]"], {"rxn_free_energy": -0.004823775328828489, "rxn_barrier": 3.2326789395484776, "ts": ["[N:1]([H:2])([H:3])[C:4]([O:5][C:6](=[O:7])[O-:8])=[O:9]"], "cat": {}, "energies": [-86.85067985572549, -86.8506875429801, -86.84552820076998], "dir": "SUCCESSFUL_RCTS/PAT4_SIM151_RCT_7_7"}], ["Event 846", [1900, 1980], ["[H]N([H])[H]", "[H]OC(=O)N([H])[H]"], ["[H]N([H])[H]", "[H]OC(=O)N([H])[H]"], {"rxn_free_energy": 0.0015293447711605666, "rxn_barrier": -0.3138855320896489, "ts": ["[H:8][N:9]([H:10])[H:11]", "[N:1]([H:2])([H:3])[C:4](=[O:5])[O:6][H:7]"], "cat": {}, "energies": [-61.330010565407854, -61.33000812821668, -61.33051077900379], "dir": "SUCCESSFUL_RCTS/PAT26_SIM192_RCT_11_11"}], ["Event 847", [380, 460], ["O=C=O", "[H]N([H])[H]"], ["[H]OC(=O)N([H])[H]"], {"rxn_free_energy": -6.9751827756309535, "rxn_barrier": 39.71036968567622, "ts": ["[C:1](=[O:2])([O-:3])[N:4]([H:5])[H:6]", "[H+:7]", "[N:8]([H:9])([H:10])[H:11]"], "cat": {"[H]N([H])[H]": 1}, "energies": [-61.318892437762614, -61.33000821374397, -61.255609282645146], "dir": "SUCCESSFUL_RCTS/PAT25_SIM007_RCT_3_3"}], ["Event 848", [700, 780], ["[H]N([H])C(=O)OC(=O)[O-]"], ["[H]N([H])C(=O)OC(=O)[O-]"], {"rxn_free_energy": 0.002925854595564275, "rxn_barrier": -0.13429419066578743, "ts": ["[C:1](=[O:2])([O-:3])[O:5][C:4](=[O:6])[N:7]([H:8])[H:9]"], "cat": {}, "energies": [-86.86031826788556, -86.86031360519137, -86.86053228150887], "dir": "SUCCESSFUL_RCTS/PAT24_SIM109_RCT_9_9"}], ["Event 849", [60, 220], ["O=C=O", "[H]N([H])[H]"], ["[H]OC(=O)N([H])[H]"], {"rxn_free_energy": 1.1950367186153275, "rxn_barrier": 3.4329876791423684, "ts": ["[C:1](=[O:2])([O-:3])[N:4]([H:5])[H:6]", "[H:7][N@+:8]([H:9])([H:10])[H:11]"], "cat": {"[H]N([H])[H]": 1}, "energies": [-61.3188998214237, -61.31699538954271, -61.31342895087943], "dir": "SUCCESSFUL_RCTS/PAT25_SIM021_RCT_1_2"}], ["Event 850", [300, 380], ["O=C=O", "[H]N([H])[H]"], ["[H]OC(=O)N([H])[H]"], {"rxn_free_energy": 1.1876471827557595, "rxn_barrier": 39.71201856957479, "ts": ["[H+:4]", "[N:1]([H:2])([H:3])[C:5](=[O:6])[O-:7]", "[N:8]([H:9])([H:10])[H:11]"], "cat": {"[H]N([H])[H]": 1}, "energies": [-61.318891841373315, -61.31699918558879, -61.255606058564986], "dir": "SUCCESSFUL_RCTS/PAT43_SIM151_RCT_3_3"}], ["Event 851", [620, 700], ["[H][N+]([H])([H])[H]", "[H]N([H])[H]"], ["[H]N([H])[H]", "[H][N+]([H])([H])[H]"], {"rxn_free_energy": -0.007064679612905831, "rxn_barrier": -1.1795947930632984, "ts": ["[H+:9]", "[H:5][N:6]([H:7])[H:8]", "[N:1]([H:2])([H:3])[H:4]"], "cat": {}, "energies": [-23.85523728768694, -23.85524854608668, -23.85711711103928], "dir": "SUCCESSFUL_RCTS/PAT7_SIM129_RCT_4_4"}], ["Event 852", [780, 860], ["[H]N([H])C(=O)OC(=O)[O-]"], ["[H]N([H])C(=O)OC(=O)[O-]"], {"rxn_free_energy": 0.0027607676215851743, "rxn_barrier": -0.1360054358588968, "ts": ["[C:1](=[O:2])([O:3][C:5](=[O:8])[O-:9])[N:4]([H:6])[H:7]"], "cat": {}, "energies": [-86.86032175915945, -86.8603173595508, -86.86053849985369], "dir": "SUCCESSFUL_RCTS/PAT4_SIM190_RCT_7_7"}], ["Event 853", [1180, 1260], ["[H]N([H])C(=O)OC(=O)[O-]"], ["[H]N([H])C(=O)OC(=O)[O-]"], {"rxn_free_energy": -0.0002296811917895383, "rxn_barrier": 7.451479247194622, "ts": ["[C:1]([O:2][C:5](=[O:6])[O-:7])(=[O:3])[N:4]([H:8])[H:9]"], "cat": {}, "energies": [-86.86032085756914, -86.86032122359319, -86.84844604701493], "dir": "SUCCESSFUL_RCTS/PAT48_SIM008_RCT_10_10"}], ["Event 854", [1260, 1340], ["[H]N([H])C(=O)OC(=O)[O-]"], ["[H]N([H])C(=O)OC(=O)[O-]"], {"rxn_free_energy": 0.00033887230062849485, "rxn_barrier": -0.13691706729009034, "ts": ["[N:1]([H:2])([H:3])[C:4](=[O:5])[O:6][C:7](=[O:8])[O-:9]"], "cat": {}, "energies": [-86.86031445803222, -86.86031391799926, -86.86053265151861], "dir": "SUCCESSFUL_RCTS/PAT6_SIM195_RCT_10_10"}], ["Event 855", [460, 540], ["[H]N([H])C(=O)OC(=O)[O-]"], ["[H]N([H])C(=O)OC(=O)[O-]"], {"rxn_free_energy": -0.00551433830538737, "rxn_barrier": -0.13745309996840288, "ts": ["[C:1]([O:2][C:5](=[O:8])[O-:9])(=[O:3])[N:4]([H:6])[H:7]"], "cat": {}, "energies": [-86.86030853510323, -86.86031732285134, -86.86052758282088], "dir": "SUCCESSFUL_RCTS/PAT27_SIM035_RCT_4_4"}], ["Event 856", [620, 700], ["[H]N([H])C(=O)OC(=O)[O-]"], ["[H]N([H])C(=O)OC(=O)[O-]"], {"rxn_free_energy": 0.0006899962073754865, "rxn_barrier": 0.32662544506981134, "ts": ["[N:1]([H:2])([H:3])[C:4]([O:5][C:8](=[O:6])[O-:7])=[O:9]"], "cat": {}, "energies": [-86.85068604742588, -86.85068494783559, -86.85016553127684], "dir": "SUCCESSFUL_RCTS/PAT9_SIM197_RCT_4_4"}], ["Event 857", [620, 700], ["[H]N([H])C(=O)OC(=O)[O-]"], ["[H]N([H])C(=O)OC(=O)[O-]"], {"rxn_free_energy": -0.0021004627162322436, "rxn_barrier": 7.445163178816289, "ts": ["[C:1](=[O:2])([O:3][C:5](=[O:6])[O-:7])[N:4]([H:8])[H:9]"], "cat": {}, "energies": [-86.86031217509621, -86.86031552243115, -86.8484474299415], "dir": "SUCCESSFUL_RCTS/PAT39_SIM125_RCT_11_11"}], ["Event 858", [540, 620], ["[H]N([H])C(=O)OC(=O)[O-]"], ["[H]N([H])C(=O)OC(=O)[O-]"], {"rxn_free_energy": -0.00047556587562013424, "rxn_barrier": -0.13583940655245466, "ts": ["[C:1]([O:2][C:5](=[O:6])[O-:7])(=[O:3])[N:4]([H:8])[H:9]"], "cat": {}, "energies": [-86.86029795271239, -86.86029871058267, -86.86051442881936], "dir": "SUCCESSFUL_RCTS/PAT12_SIM245_RCT_5_5"}], ["Event 859", [780, 860], ["[H]N([H])C(=O)[O-]"], ["[H]N([H])C(=O)[O-]"], {"rxn_free_energy": 0.0022194157906771537, "rxn_barrier": 1.2683295804037196, "ts": ["[C:1](=[O:2])([O-:3])[N:4]([H:5])[H:6]"], "cat": {}, "energies": [-49.0136279388423, -49.01362440194161, -49.01160670614635], "dir": "SUCCESSFUL_RCTS/PAT8_SIM055_RCT_10_10"}], ["Event 860", [300, 380], ["[H]N([H])C(=O)OC(=O)[O-]"], ["[H]N([H])C(=O)OC(=O)[O-]"], {"rxn_free_energy": -0.002966998027252828, "rxn_barrier": 7.449479387230119, "ts": ["[N:1]([H:2])([H:3])[C:4](=[O:5])[O:6][C:7](=[O:8])[O-:9]"], "cat": {}, "energies": [-86.86031659930623, -86.86032132756733, -86.84844497576462], "dir": "SUCCESSFUL_RCTS/PAT27_SIM160_RCT_9_9"}], ["Event 861", [0, 60], ["O=C=O", "[H]N([H])[H]"], ["O=C=O", "[H]N([H])[H]"], {"rxn_free_energy": 0.1168492461186505, "rxn_barrier": 0.11593258644124123, "ts": ["[C:1](=[O:2])=[O:3]", "[N:4]([H:5])([H:6])[H:7]"], "cat": {}, "energies": [-49.57009494131035, -49.569908728262575, -49.569910189067826], "dir": "SUCCESSFUL_RCTS/PAT58_SIM054_RCT_1_1"}], ["Event 862", [620, 700], ["[H]N([H])C(=O)[O-]"], ["[H]N([H])C(=O)[O-]"], {"rxn_free_energy": 0.0010008961463427184, "rxn_barrier": 10.021827270023355, "ts": ["[C:1](=[O:2])([O-:3])[N:4]([H:5])[H:6]"], "cat": {}, "energies": [-49.01362867108674, -49.01362707604075, -48.997657707967804], "dir": "SUCCESSFUL_RCTS/PAT13_SIM058_RCT_9_9"}], ["Event 863", [540, 620], ["[H]N([H])C(=O)OC(=O)[O-]"], ["[H]N([H])C(=O)OC(=O)[O-]"], {"rxn_free_energy": -0.000209597036732049, "rxn_barrier": -0.13579811067860004, "ts": ["[C:1](=[O:2])([O:3][C:7](=[O:8])[O-:9])[N:4]([H:5])[H:6]"], "cat": {}, "energies": [-86.86031569051613, -86.86031602453372, -86.86053210081326], "dir": "SUCCESSFUL_RCTS/PAT33_SIM235_RCT_9_9"}], ["Event 864", [860, 940], ["O=C=O", "[H]N([H])[H]"], ["O=C=O", "[H]N([H])[H]"], {"rxn_free_energy": -0.00021511234882140687, "rxn_barrier": 3.133126583844615e-05, "ts": ["[C:5](=[O:6])=[O:7]", "[N:1]([H:2])([H:3])[H:4]"], "cat": {}, "energies": [-49.56990764049369, -49.569907983300574, -49.56990759056362], "dir": "SUCCESSFUL_RCTS/PAT58_SIM220_RCT_13_13"}], ["Event 865", [1820, 1900], ["[H]N([H])C(=O)OC(=O)[O-]"], ["[H]N([H])C(=O)OC(=O)[O-]"], {"rxn_free_energy": -0.001404324271114149, "rxn_barrier": 1.4078729619981951, "ts": ["[C:1]([O:2][C:7](=[O:8])[O-:9])(=[O:3])[N:4]([H:5])[H:6]"], "cat": {}, "energies": [-86.85067068959493, -86.8506729275512, -86.84842707807117], "dir": "SUCCESSFUL_RCTS/PAT21_SIM163_RCT_8_8"}], ["Event 866", [1500, 1580], ["[H]N([H])C(=O)OC(=O)[O-]"], ["[H]N([H])C(=O)OC(=O)[O-]"], {"rxn_free_energy": -0.0007988543154652775, "rxn_barrier": -0.136568480753993, "ts": ["[N:1]([H:2])([H:3])[C:4](=[O:5])[O:6][C:7](=[O:8])[O-:9]"], "cat": {}, "energies": [-86.86031759641536, -86.86031886948388, -86.86053523438801], "dir": "SUCCESSFUL_RCTS/PAT35_SIM195_RCT_11_11"}], ["Event 867", [1500, 1580], ["[H]OC(=O)N([H])[H]"], ["[H]OC(=O)N([H])[H]"], {"rxn_free_energy": 0.001510151758495674, "rxn_barrier": 15.871521136872666, "ts": ["[N:1]([H:2])([H:3])[C:4](=[O:5])[O:6][H:7]"], "cat": {}, "energies": [-49.57014298264011, -49.570140576035264, -49.54484984278759], "dir": "SUCCESSFUL_RCTS/PAT22_SIM011_RCT_10_10"}], ["Event 868", [1020, 1100], ["[H]N([H])C(=O)OC(=O)[O-]"], ["[H]N([H])C(=O)OC(=O)[O-]"], {"rxn_free_energy": 3.730405602098586e-06, "rxn_barrier": -0.13603793419235294, "ts": ["[N:1]([H:2])([H:3])[C:4]([O:5][C:6](=[O:7])[O-:8])=[O:9]"], "cat": {}, "energies": [-86.86032032234417, -86.86032031639932, -86.86053711482833], "dir": "SUCCESSFUL_RCTS/PAT12_SIM109_RCT_12_12"}], ["Event 869", [780, 860], ["[H]N([H])C(=O)OC(=O)[O-]"], ["[H]N([H])C(=O)OC(=O)[O-]"], {"rxn_free_energy": -0.0030791689412584733, "rxn_barrier": 7.446401087534691, "ts": ["[C:1]([O:2][C:5](=[O:8])[O-:9])(=[O:3])[N:4]([H:6])[H:7]"], "cat": {}, "energies": [-86.86031068148078, -86.86031558849946, -86.8484439635726], "dir": "SUCCESSFUL_RCTS/PAT3_SIM035_RCT_6_6"}], ["Event 870", [0, 60], ["O=C=O", "[H]N([H])[H]"], ["O=C=O", "[H]N([H])[H]"], {"rxn_free_energy": -0.00041092791818849155, "rxn_barrier": -0.0015997377614495676, "ts": ["[C:1](=[O:2])=[O:3]", "[N:4]([H:5])([H:6])[H:7]"], "cat": {}, "energies": [-49.56991119260938, -49.56991184747146, -49.56991374198008], "dir": "SUCCESSFUL_RCTS/PAT0_SIM056_RCT_1_1"}], ["Event 871", [300, 460], ["O=C=O", "[H]N([H])[H]", "[H]N([H])[H]"], ["O=C=O", "[H]N([H])[H]", "[H]N([H])[H]"], {"rxn_free_energy": 0.00926229488305016, "rxn_barrier": 0.658566334172562, "ts": ["[C:5](=[O:6])=[O:7]", "[N:1]([H:2])([H:3])[H:4]", "[N:8]([H:9])([H:10])[H:11]"], "cat": {}, "energies": [-61.31889667073052, -61.31888191017179, -61.317847167645795], "dir": "SUCCESSFUL_RCTS/PAT57_SIM036_RCT_1_2"}], ["Event 872", [1340, 1420], ["[H]N([H])C(=O)OC(=O)[O-]"], ["[H]N([H])C(=O)OC(=O)[O-]"], {"rxn_free_energy": 0.00024705741396806503, "rxn_barrier": -0.13603226293357742, "ts": ["[N:1]([H:2])([H:3])[C:4]([O:5][C:7](=[O:6])[O-:8])=[O:9]"], "cat": {}, "energies": [-86.86032201429383, -86.86032162057872, -86.86053879774018], "dir": "SUCCESSFUL_RCTS/PAT12_SIM121_RCT_11_11"}], ["Event 873", [1180, 1260], ["[H]N([H])C(=O)OC(=O)[O-]"], ["[H]N([H])C(=O)OC(=O)[O-]"], {"rxn_free_energy": -0.007347055756647891, "rxn_barrier": 7.441173826729129, "ts": ["[C:1]([O:2][C:7](=[O:8])[O-:9])(=[O:3])[N:4]([H:5])[H:6]"], "cat": {}, "energies": [-86.86029819637551, -86.86030990477492, -86.84843980872361], "dir": "SUCCESSFUL_RCTS/PAT35_SIM243_RCT_6_6"}], ["Event 874", [940, 1020], ["[H]N([H])C(=O)OC(=O)[O-]"], ["[H]N([H])C(=O)OC(=O)[O-]"], {"rxn_free_energy": 0.0018692137822765888, "rxn_barrier": 7.45492889863718, "ts": ["[C:1](=[O:2])([O:3][C:5](=[O:6])[O-:7])[N:4]([H:8])[H:9]"], "cat": {}, "energies": [-86.8603182663659, -86.86031528755339, -86.84843795838547], "dir": "SUCCESSFUL_RCTS/PAT9_SIM212_RCT_4_4"}], ["Event 875", [700, 780], ["[H]N([H])C(=O)OC(=O)[O-]"], ["[H]N([H])C(=O)OC(=O)[O-]"], {"rxn_free_energy": -0.004823777754348769, "rxn_barrier": 3.233470261508808, "ts": ["[N:1]([H:2])([H:3])[C:4]([O:5][C:6](=[O:7])[O-:8])=[O:9]"], "cat": {}, "energies": [-86.85067985572579, -86.85068754298426, -86.84552693970545], "dir": "SUCCESSFUL_RCTS/PAT35_SIM151_RCT_7_7"}], ["Event 876", [1260, 1340], ["[H]N([H])C(=O)OC(=O)[O-]"], ["[H]N([H])C(=O)OC(=O)[O-]"], {"rxn_free_energy": -0.0007675872010712652, "rxn_barrier": -0.13629187498318646, "ts": ["[C:1]([O:2][C:5](=[O:6])[O-:7])(=[O:3])[N:4]([H:8])[H:9]"], "cat": {}, "energies": [-86.86032122349606, -86.86032244673675, -86.86053842066481], "dir": "SUCCESSFUL_RCTS/PAT27_SIM008_RCT_11_11"}], ["Event 877", [1500, 1580], ["[H]N([H])C(=O)OC(=O)[O-]"], ["[H]N([H])C(=O)OC(=O)[O-]"], {"rxn_free_energy": -0.0007988542441264457, "rxn_barrier": -0.13657201972184016, "ts": ["[N:1]([H:2])([H:3])[C:4](=[O:5])[O:6][C:7](=[O:8])[O-:9]"], "cat": {}, "energies": [-86.86031759641544, -86.86031886948385, -86.86053524002786], "dir": "SUCCESSFUL_RCTS/PAT4_SIM195_RCT_11_11"}], ["Event 878", [300, 380], ["[H]N([H])C(=O)OC(=O)[O-]"], ["[H]N([H])C(=O)OC(=O)[O-]"], {"rxn_free_energy": 0.001144274013813842, "rxn_barrier": -0.13334565781493918, "ts": ["[C:1]([O:2][C:5](=[O:8])[O-:9])(=[O:3])[N:4]([H:6])[H:7]"], "cat": {}, "energies": [-86.86030206621626, -86.86030024268074, -86.86051456824066], "dir": "SUCCESSFUL_RCTS/PAT6_SIM056_RCT_4_4"}], ["Event 879", [620, 700], ["[H]N([H])C(=O)OC(=O)[O-]"], ["[H]N([H])C(=O)OC(=O)[O-]"], {"rxn_free_energy": -0.0010387428545632958, "rxn_barrier": -0.13547602354009447, "ts": ["[C:1]([O:2][C:5](=[O:6])[O-:7])(=[O:3])[N:4]([H:8])[H:9]"], "cat": {}, "energies": [-86.86029871058297, -86.86030036594215, -86.86051460759627], "dir": "SUCCESSFUL_RCTS/PAT27_SIM245_RCT_6_6"}], ["Event 880", [540, 620], ["[H]N([H])C(=O)OC(=O)[O-]"], ["[H]N([H])C(=O)OC(=O)[O-]"], {"rxn_free_energy": -0.0027073838999003073, "rxn_barrier": 0.3252591615262467, "ts": ["[C:1](=[O:2])([O-:3])[O:4][C:5]([N:7]([H:6])[H:8])=[O:9]"], "cat": {}, "energies": [-86.8506727467101, -86.85067706124549, -86.85015440789495], "dir": "SUCCESSFUL_RCTS/PAT48_SIM196_RCT_3_3"}], ["Event 881", [300, 380], ["[H]N([H])C(=O)OC(=O)[O-]"], ["[H]N([H])C(=O)OC(=O)[O-]"], {"rxn_free_energy": 0.005248596939281612, "rxn_barrier": -0.13407707798504165, "ts": ["[C:1]([O:2][C:5](=[O:8])[O-:9])(=[O:3])[N:4]([H:6])[H:7]"], "cat": {}, "energies": [-86.86031689579517, -86.86030853153724, -86.86053056342382], "dir": "SUCCESSFUL_RCTS/PAT35_SIM054_RCT_6_6"}], ["Event 882", [1420, 1500], ["[H]N([H])C(=O)OC(=O)[O-]"], ["[H]N([H])C(=O)OC(=O)[O-]"], {"rxn_free_energy": -0.0010988482458167965, "rxn_barrier": -0.1373580987328232, "ts": ["[C:1](=[O:2])([O-:3])[O:4][C:5](=[O:6])[N:7]([H:8])[H:9]"], "cat": {}, "energies": [-86.86031993852731, -86.86032168967152, -86.8605388348493], "dir": "SUCCESSFUL_RCTS/PAT6_SIM019_RCT_9_9"}], ["Event 883", [700, 780], ["O=C=O", "[H]N([H])[H]"], ["O=C=O", "[H]N([H])[H]"], {"rxn_free_energy": -0.00592085837996897, "rxn_barrier": -0.0073756453686333505, "ts": ["[C:1](=[O:2])=[O:3]", "[N:4]([H:5])([H:6])[H:7]"], "cat": {}, "energies": [-49.569899937987046, -49.56990937357282, -49.569911691947375], "dir": "SUCCESSFUL_RCTS/PAT25_SIM026_RCT_5_5"}], ["Event 884", [300, 380], ["[H]N([H])C(=O)OC(=O)[O-]"], ["[H]N([H])C(=O)OC(=O)[O-]"], {"rxn_free_energy": 0.005327604686506149, "rxn_barrier": -0.1328024605599212, "ts": ["[N:1]([H:2])([H:3])[C:4]([O:5][C:7](=[O:8])[O-:9])=[O:6]"], "cat": {}, "energies": [-86.86031255909492, -86.86030406892884, -86.86052419547046], "dir": "SUCCESSFUL_RCTS/PAT6_SIM126_RCT_7_7"}], ["Event 885", [380, 460], ["[H]N([H])C(=O)OC(=O)[O-]"], ["[H]N([H])C(=O)OC(=O)[O-]"], {"rxn_free_energy": -0.0007986635197598133, "rxn_barrier": 1.4073157259209765, "ts": ["[N:1]([H:2])([H:3])[C:4]([O:5][C:7](=[O:8])[O-:9])=[O:6]"], "cat": {}, "energies": [-86.8506860689721, -86.85068734173656, -86.8484433454697], "dir": "SUCCESSFUL_RCTS/PAT31_SIM151_RCT_4_4"}], ["Event 886", [300, 380], ["O=C=O", "[H]N([H])[H]", "[H]N([H])[H]"], ["O=C=O", "[H]N([H])[H]", "[H]N([H])[H]"], {"rxn_free_energy": -0.0027452499498616376, "rxn_barrier": 0.6558431353409437, "ts": ["[C:5](=[O:6])=[O:7]", "[N:1]([H:2])([H:3])[H:4]", "[N:8]([H:9])([H:10])[H:11]"], "cat": {}, "energies": [-61.31888998440803, -61.318894359287434, -61.317844821061655], "dir": "SUCCESSFUL_RCTS/PAT43_SIM203_RCT_2_2"}], ["Event 887", [620, 700], ["[H]N([H])C(=O)OC(=O)[O-]"], ["[H]N([H])C(=O)OC(=O)[O-]"], {"rxn_free_energy": -0.00018253026357680825, "rxn_barrier": 1.4076591868422703, "ts": ["[C:1]([O:2][C:5](=[O:8])[O-:9])(=[O:3])[N:4]([H:6])[H:7]"], "cat": {}, "energies": [-86.85068812007337, -86.85068841095686, -86.84844484922552], "dir": "SUCCESSFUL_RCTS/PAT3_SIM027_RCT_4_4"}], ["Event 888", [140, 220], ["O=C=O", "[H]N([H])[H]"], ["O=C=O", "[H]N([H])[H]"], {"rxn_free_energy": 0.006649459591676916, "rxn_barrier": 0.010109731696440541, "ts": ["[C:1](=[O:2])=[O:3]", "[N:4]([H:5])([H:6])[H:7]"], "cat": {}, "energies": [-49.56991435575847, -49.56990375906078, -49.569898244709286], "dir": "SUCCESSFUL_RCTS/PAT1_SIM120_RCT_2_2"}], ["Event 889", [540, 620], ["[H]OC(=O)N([H])[H]"], ["[H]OC(=O)N([H])[H]"], {"rxn_free_energy": 0.0012577313586787044, "rxn_barrier": -0.2286297436317214, "ts": ["[N:1]([H:2])([H:3])[C:4]([O:5][H:7])=[O:6]"], "cat": {}, "energies": [-49.57014240010533, -49.57014039576215, -49.57050674855248], "dir": "SUCCESSFUL_RCTS/PAT17_SIM075_RCT_8_8"}], ["Event 890", [620, 700], ["[H][N+]([H])([H])[H]", "[H]N([H])[H]"], ["[H]N([H])[H]", "[H][N+]([H])([H])[H]"], {"rxn_free_energy": 0.0009613327137233086, "rxn_barrier": -1.1768066838624607, "ts": ["[H+:5]", "[H:1][N:2]([H:3])[H:4]", "[N:6]([H:7])([H:8])[H:9]"], "cat": {}, "energies": [-23.855242537565193, -23.855241005568192, -23.85711791773686], "dir": "SUCCESSFUL_RCTS/PAT7_SIM158_RCT_5_5"}], ["Event 891", [940, 1020], ["[H][N+]([H])([H])[H]", "[H]N([H])[H]"], ["[H]N([H])[H]", "[H][N+]([H])([H])[H]"], {"rxn_free_energy": -0.01238490667151492, "rxn_barrier": -1.1809999547163073, "ts": ["[H+:3]", "[H:1][N:2]([H:4])[H:5]", "[N:6]([H:7])([H:8])[H:9]"], "cat": {}, "energies": [-23.855217862713268, -23.85523759952197, -23.85709992535634], "dir": "SUCCESSFUL_RCTS/PAT7_SIM207_RCT_4_4"}], ["Event 892", [1020, 1100], ["[H]N([H])C(=O)OC(=O)[O-]"], ["[H]N([H])C(=O)OC(=O)[O-]"], {"rxn_free_energy": 0.0021011674547162045, "rxn_barrier": 0.3279469176612655, "ts": ["[C:1]([O:2][C:7](=[O:8])[O-:9])(=[O:3])[N:4]([H:5])[H:6]"], "cat": {}, "energies": [-86.85068442123219, -86.85068107277417, -86.8501617991608], "dir": "SUCCESSFUL_RCTS/PAT35_SIM096_RCT_11_11"}], ["Event 893", [300, 380], ["[H]N([H])C(=O)OC(=O)[O-]"], ["[H]N([H])C(=O)OC(=O)[O-]"], {"rxn_free_energy": -0.0029670005062772307, "rxn_barrier": 7.449506798248807, "ts": ["[N:1]([H:2])([H:3])[C:4](=[O:5])[O:6][C:7](=[O:8])[O-:9]"], "cat": {}, "energies": [-86.86031659930437, -86.86032132756942, -86.84844493208007], "dir": "SUCCESSFUL_RCTS/PAT15_SIM160_RCT_9_9"}], ["Event 894", [380, 460], ["[H]N([H])C(=O)OC(=O)[O-]"], ["[H]N([H])C(=O)OC(=O)[O-]"], {"rxn_free_energy": -0.0018289109449596739, "rxn_barrier": 7.443360092929696, "ts": ["[N:1]([H:2])([H:3])[C:4]([O:5][C:8](=[O:6])[O-:7])=[O:9]"], "cat": {}, "energies": [-86.86029485980883, -86.86029777439401, -86.84843298808403], "dir": "SUCCESSFUL_RCTS/PAT6_SIM136_RCT_7_7"}], ["Event 895", [460, 540], ["O=C=O", "[H]N([H])[H]"], ["O=C=O", "[H]N([H])[H]"], {"rxn_free_energy": -0.003073340028123504, "rxn_barrier": -0.001055469135397985, "ts": ["[C:5](=[O:6])=[O:7]", "[N:1]([H:2])([H:3])[H:4]"], "cat": {}, "energies": [-49.569911017439864, -49.56991591516948, -49.56991269945435], "dir": "SUCCESSFUL_RCTS/PAT1_SIM014_RCT_2_2"}], ["Event 896", [780, 860], ["[H]N([H])C(=O)OC(=O)[O-]"], ["[H]N([H])C(=O)OC(=O)[O-]"], {"rxn_free_energy": 0.001911312654938513, "rxn_barrier": 1.407108515551612, "ts": ["[C:1]([O:2][C:5](=[O:8])[O-:9])(=[O:3])[N:4]([H:6])[H:7]"], "cat": {}, "energies": [-86.85068506570694, -86.85068201980492, -86.8484426724187], "dir": "SUCCESSFUL_RCTS/PAT28_SIM055_RCT_9_9"}], ["Event 897", [700, 1100], ["O=C=O", "[H]N([H])[H]", "[H]N([H])[H]"], ["O=C=O", "[H]N([H])[H]", "[H]N([H])[H]"], {"rxn_free_energy": -0.0020212468870115788, "rxn_barrier": 0.8248387163543276, "ts": ["[C:5](=[O:6])=[O:7]", "[N:1]([H:2])([H:3])[H:4]", "[N:8]([H:9])([H:10])[H:11]"], "cat": {}, "energies": [-61.31887888018499, -61.31888210128017, -61.31756440245922], "dir": "SUCCESSFUL_RCTS/PAT18_SIM153_RCT_2_8"}], ["Event 898", [380, 460], ["[H]N([H])[H]", "[H][N+]([H])([H])[H]"], ["[H][N+]([H])([H])[H]", "[H]N([H])[H]"], {"rxn_free_energy": 0.008590235723620176, "rxn_barrier": -1.1743388244863522, "ts": ["[H+:4]", "[N:1]([H:2])([H:3])[H:5]", "[N:6]([H:7])([H:8])[H:9]"], "cat": {}, "energies": [-23.855248002309793, -23.855234312756558, -23.857119449656636], "dir": "SUCCESSFUL_RCTS/PAT7_SIM203_RCT_3_3"}], ["Event 899", [380, 460], ["[H]N([H])C(=O)OC(=O)[O-]"], ["[H]N([H])C(=O)OC(=O)[O-]"], {"rxn_free_energy": -0.012440708953483865, "rxn_barrier": -0.14280317565568124, "ts": ["[C:1](=[O:2])([O:3][C:5](=[O:8])[O-:9])[N:4]([H:6])[H:7]"], "cat": {}, "energies": [-86.86029414883478, -86.860313974571, -86.8605217225287], "dir": "SUCCESSFUL_RCTS/PAT28_SIM082_RCT_6_6"}], ["Event 900", [220, 300], ["O=C=O", "[H]N([H])[H]"], ["O=C=O", "[H]N([H])[H]"], {"rxn_free_energy": 0.11646666174252344, "rxn_barrier": 0.11870995719054414, "ts": ["[C:1](=[O:2])=[O:3]", "[N:4]([H:5])([H:6])[H:7]"], "cat": {}, "energies": [-49.570103063472345, -49.56991746011787, -49.56991388516214], "dir": "SUCCESSFUL_RCTS/PAT0_SIM037_RCT_1_1"}], ["Event 901", [300, 380], ["[H]N([H])C(=O)OC(=O)[O-]"], ["[H]N([H])C(=O)OC(=O)[O-]"], {"rxn_free_energy": 0.0038557887085093373, "rxn_barrier": 7.4507610873260495, "ts": ["[C:1](=[O:2])([O-:3])[O:4][C:5]([N:6]([H:7])[H:8])=[O:9]"], "cat": {}, "energies": [-86.86031988590523, -86.8603137412514, -86.84844621982343], "dir": "SUCCESSFUL_RCTS/PAT12_SIM099_RCT_3_3"}], ["Event 902", [1180, 1260], ["[H]N([H])C(=O)OC(=O)[O-]"], ["[H]N([H])C(=O)OC(=O)[O-]"], {"rxn_free_energy": -0.00022968138797132556, "rxn_barrier": 7.450960439633925, "ts": ["[C:1]([O:2][C:5](=[O:6])[O-:7])(=[O:3])[N:4]([H:8])[H:9]"], "cat": {}, "energies": [-86.8603208575688, -86.86032122359316, -86.8484468737956], "dir": "SUCCESSFUL_RCTS/PAT6_SIM008_RCT_10_10"}], ["Event 903", [700, 780], ["[H]N([H])C(=O)[O-]"], ["[H]N([H])C(=O)[O-]"], {"rxn_free_energy": 0.00042975458365906153, "rxn_barrier": 1.2683637204042062, "ts": ["[C:1](=[O:2])([O-:3])[N:4]([H:5])[H:6]"], "cat": {}, "energies": [-49.013628664360986, -49.0136279794964, -49.011607377258926], "dir": "SUCCESSFUL_RCTS/PAT13_SIM046_RCT_4_4"}], ["Event 904", [620, 700], ["[H]N([H])C(=O)OC(=O)[O-]"], ["[H]N([H])C(=O)OC(=O)[O-]"], {"rxn_free_energy": -0.002100586961725057, "rxn_barrier": 7.445273087531353, "ts": ["[C:1](=[O:2])([O:3][C:5](=[O:6])[O-:7])[N:4]([H:8])[H:9]"], "cat": {}, "energies": [-86.86031217499612, -86.86031552252906, -86.84844725468892], "dir": "SUCCESSFUL_RCTS/PAT3_SIM125_RCT_11_11"}], ["Event 905", [380, 460], ["[H]N([H])C(=O)[O-]"], ["[H]N([H])C(=O)[O-]"], {"rxn_free_energy": -0.0005478163864097425, "rxn_barrier": 10.019199982857945, "ts": ["[C:1](=[O:2])([O-:3])[N:4]([H:5])[H:6]"], "cat": {}, "energies": [-49.013627317157066, -49.013628190167054, -48.99766054092993], "dir": "SUCCESSFUL_RCTS/PAT13_SIM136_RCT_8_8"}], ["Event 906", [540, 620], ["[H]N([H])C(=O)OC(=O)[O-]"], ["[H]N([H])C(=O)OC(=O)[O-]"], {"rxn_free_energy": -0.00020959761636005683, "rxn_barrier": -0.13579810372306395, "ts": ["[C:1](=[O:2])([O:3][C:7](=[O:8])[O-:9])[N:4]([H:5])[H:6]"], "cat": {}, "energies": [-86.86031569051677, -86.86031602453528, -86.86053210080281], "dir": "SUCCESSFUL_RCTS/PAT24_SIM235_RCT_9_9"}], ["Event 907", [620, 700], ["[H]N([H])C(=O)OC(=O)[O-]"], ["[H]N([H])C(=O)OC(=O)[O-]"], {"rxn_free_energy": -0.0004307454265276789, "rxn_barrier": 0.32770900690210364, "ts": ["[N:1]([H:2])([H:3])[C:4]([O:5][C:7](=[O:8])[O-:9])=[O:6]"], "cat": {}, "energies": [-86.85066365957893, -86.85066434602254, -86.85014141664638], "dir": "SUCCESSFUL_RCTS/PAT48_SIM079_RCT_8_8"}], ["Event 908", [1020, 1100], ["[H][N+]([H])([H])[H]", "[H]N([H])[H]"], ["[H]N([H])[H]", "[H][N+]([H])([H])[H]"], {"rxn_free_energy": -0.002891897264844293, "rxn_barrier": -1.1767579016849163, "ts": ["[H+:4]", "[H:1][N:2]([H:3])[H:5]", "[N:6]([H:7])([H:8])[H:9]"], "cat": {}, "energies": [-23.855232344081177, -23.855236952660363, -23.857107646512695], "dir": "SUCCESSFUL_RCTS/PAT2_SIM138_RCT_9_9"}], ["Event 909", [1100, 1180], ["[H]OC(=O)N([H])[H]"], ["[H]OC(=O)N([H])[H]"], {"rxn_free_energy": 0.002178559261476437, "rxn_barrier": -0.17102530539250138, "ts": ["[C:1]([O:2][H:5])(=[O:3])[N:4]([H:6])[H:7]"], "cat": {}, "energies": [-49.557627020510644, -49.557623548719654, -49.5578995694951], "dir": "SUCCESSFUL_RCTS/PAT19_SIM016_RCT_12_12"}], ["Event 910", [380, 940], ["O=C=O", "[H]N([H])[H]", "[H]N([H])[H]"], ["[H]N([H])[H]", "[H]OC(=O)N([H])[H]"], {"rxn_free_energy": -11.056145118430758, "rxn_barrier": -0.8803575627153929, "ts": ["[H:3][N@+:8]([H:9])([H:10])[H:11]", "[N:12]([H:13])([H:14])[H:15]", "[N:1]([H:2])([H:4])[C:5](=[O:6])[O-:7]"], "cat": {"[H]N([H])[H]": 1}, "energies": [-73.06647863053934, -73.08409790107419, -73.0678815840913], "dir": "SUCCESSFUL_RCTS/PAT5_SIM157_RCT_1_6"}], ["Event 911", [460, 540], ["[H]N([H])C(=O)[O-]"], ["[H]N([H])C(=O)[O-]"], {"rxn_free_energy": 0.0029272559666574413, "rxn_barrier": 1.2692120628685242, "ts": ["[N:1]([H:2])([H:3])[C:4](=[O:5])[O-:6]"], "cat": {}, "energies": [-49.013626963426454, -49.01362229849901, -49.011604324390674], "dir": "SUCCESSFUL_RCTS/PAT8_SIM112_RCT_4_4"}], ["Event 912", [220, 700], ["O=C=O", "[H]N([H])[H]", "[H]N([H])[H]"], ["O=C=O", "[H]N([H])[H]", "[H]N([H])[H]"], {"rxn_free_energy": -0.00946627699639037, "rxn_barrier": 0.15201235465423157, "ts": ["[C:1](=[O:2])=[O:3]", "[N:4]([H:5])([H:6])[H:7]", "[N:8]([H:9])([H:10])[H:11]"], "cat": {}, "energies": [-61.31888017338447, -61.31889525901274, -61.31863792377825], "dir": "SUCCESSFUL_RCTS/PAT25_SIM130_RCT_1_4"}], ["Event 913", [300, 380], ["[H]N([H])C(=O)[O-]"], ["[H]N([H])C(=O)[O-]"], {"rxn_free_energy": 0.0004183903345164026, "rxn_barrier": 10.020075374033318, "ts": ["[C:1](=[O:2])([O-:3])[N:4]([H:5])[H:6]"], "cat": {}, "energies": [-49.01362762222897, -49.01362695547465, -48.9976594509628], "dir": "SUCCESSFUL_RCTS/PAT16_SIM054_RCT_7_7"}], ["Event 914", [380, 860], ["O=C=O", "[H]N([H])[H]", "[H]N([H])[H]"], ["O=C=O", "[H]N([H])[H]", "[H]N([H])[H]"], {"rxn_free_energy": -0.00024513931342328734, "rxn_barrier": 0.15400492587679193, "ts": ["[C:5](=[O:6])=[O:7]", "[N:1]([H:2])([H:3])[H:4]", "[N:8]([H:9])([H:10])[H:11]"], "cat": {}, "energies": [-61.31888615627613, -61.31888654693452, -61.31864073127278], "dir": "SUCCESSFUL_RCTS/PAT58_SIM157_RCT_1_4"}], ["Event 915", [220, 300], ["O=C=O", "[H]N([H])[H]"], ["O=C=O", "[H]N([H])[H]"], {"rxn_free_energy": -0.10807826070856542, "rxn_barrier": 0.007588778047039519, "ts": ["[C:5](=[O:6])=[O:7]", "[N:1]([H:2])([H:3])[H:4]"], "cat": {}, "energies": [-49.56991114641542, -49.57008338186403, -49.569899052803045], "dir": "SUCCESSFUL_RCTS/PAT5_SIM136_RCT_1_1"}], ["Event 916", [1340, 1420], ["[H]N([H])C(=O)OC(=O)[O-]"], ["[H]N([H])C(=O)OC(=O)[O-]"], {"rxn_free_energy": -0.0005525944072144853, "rxn_barrier": -0.13637696519512998, "ts": ["[N:1]([H:2])([H:3])[C:4]([O:5][C:6](=[O:7])[O-:8])=[O:9]"], "cat": {}, "energies": [-86.86031891433669, -86.86031979496101, -86.86053624710672], "dir": "SUCCESSFUL_RCTS/PAT3_SIM145_RCT_13_13"}], ["Event 917", [220, 380], ["O=C=O", "[H]N([H])[H]", "[H]N([H])[H]"], ["O=C=O", "[H]N([H])[H]", "[H]N([H])[H]"], {"rxn_free_energy": 0.007208485979299084, "rxn_barrier": 0.15478926331962797, "ts": ["[C:5](=[O:6])=[O:7]", "[N:1]([H:2])([H:3])[H:4]", "[N:8]([H:9])([H:10])[H:11]"], "cat": {}, "energies": [-61.318891499895784, -61.318880012323646, -61.31864482495826], "dir": "SUCCESSFUL_RCTS/PAT25_SIM189_RCT_1_2"}], ["Event 918", [1900, 1980], ["[H]N([H])C(=O)OC(=O)[O-]"], ["[H]N([H])C(=O)OC(=O)[O-]"], {"rxn_free_energy": 0.0022397497431126258, "rxn_barrier": -0.13393084930638763, "ts": ["[N:1]([H:2])([H:3])[C:4](=[O:5])[O:6][C:7](=[O:8])[O-:9]"], "cat": {}, "energies": [-86.86031131551034, -86.86030774620511, -86.86052475010636], "dir": "SUCCESSFUL_RCTS/PAT28_SIM110_RCT_13_13"}], ["Event 919", [0, 140], ["O=C=O", "[H]N([H])[H]", "[H]N([H])[H]"], ["O=C=O", "[H]N([H])[H]", "[H]N([H])[H]"], {"rxn_free_energy": 0.004242856253132239, "rxn_barrier": 0.15686226984185728, "ts": ["[C:9](=[O:10])=[O:11]", "[N:1]([H:2])([H:3])[H:4]", "[N:5]([H:6])([H:7])[H:8]"], "cat": {}, "energies": [-61.318877282663884, -61.3188705211723, -61.318627304146105], "dir": "SUCCESSFUL_RCTS/PAT25_SIM194_RCT_1_2"}], ["Event 920", [460, 540], ["[H]N([H])C(=O)OC(=O)[O-]"], ["[H]N([H])C(=O)OC(=O)[O-]"], {"rxn_free_energy": 0.004485243795964465, "rxn_barrier": 1.405871550833218, "ts": ["[N:1]([H:2])([H:3])[C:4](=[O:5])[O:6][C:7](=[O:8])[O-:9]"], "cat": {}, "energies": [-86.85068120391293, -86.85067405614822, -86.84844078187378], "dir": "SUCCESSFUL_RCTS/PAT28_SIM224_RCT_8_8"}], ["Event 921", [1020, 1100], ["[H]N([H])C(=O)OC(=O)[O-]"], ["[H]N([H])C(=O)OC(=O)[O-]"], {"rxn_free_energy": -0.0028102655438577246, "rxn_barrier": -0.1371400994084899, "ts": ["[N:1]([H:2])([H:3])[C:4](=[O:5])[O:6][C:7](=[O:8])[O-:9]"], "cat": {}, "energies": [-86.8602949080115, -86.86029938650091, -86.86051345692586], "dir": "SUCCESSFUL_RCTS/PAT24_SIM113_RCT_7_7"}], ["Event 922", [300, 380], ["[H]N([H])C(=O)OC(=O)[O-]"], ["[H]N([H])C(=O)OC(=O)[O-]"], {"rxn_free_energy": 0.010884816247573882, "rxn_barrier": -0.13150614918333584, "ts": ["[C:1](=[O:2])([O:3][C:5](=[O:6])[O-:7])[N:4]([H:8])[H:9]"], "cat": {}, "energies": [-86.86031854323643, -86.86030119699865, -86.86052811378698], "dir": "SUCCESSFUL_RCTS/PAT59_SIM079_RCT_6_6"}], ["Event 923", [380, 460], ["[H][N+]([H])([H])[H]", "[H]N([H])[H]"], ["[H]N([H])[H]", "[H][N+]([H])([H])[H]"], {"rxn_free_energy": 0.009277749366403491, "rxn_barrier": -1.167791881355153, "ts": ["[H+:5]", "[H:1][N:2]([H:3])[H:4]", "[N:6]([H:7])([H:8])[H:9]"], "cat": {}, "energies": [-23.855233488246906, -23.855218703059638, -23.857094502268122], "dir": "SUCCESSFUL_RCTS/PAT2_SIM151_RCT_5_5"}], ["Event 924", [220, 300], ["O=C=O", "[H]N([H])[H]"], ["O=C=O", "[H]N([H])[H]"], {"rxn_free_energy": 0.0020567733487755575, "rxn_barrier": 0.0025608412100024012, "ts": ["[C:1](=[O:2])=[O:3]", "[N:4]([H:5])([H:6])[H:7]"], "cat": {}, "energies": [-49.569918123874515, -49.569914846163734, -49.56991404287218], "dir": "SUCCESSFUL_RCTS/PAT7_SIM007_RCT_2_2"}], ["Event 925", [460, 540], ["[H]N([H])C(=O)OC(=O)[O-]"], ["[H]N([H])C(=O)OC(=O)[O-]"], {"rxn_free_energy": -0.0011123075291829567, "rxn_barrier": -0.13711362522917514, "ts": ["[N:1]([H:2])([H:3])[C:4]([O:5][C:7](=[O:8])[O-:9])=[O:6]"], "cat": {}, "energies": [-86.86031617125657, -86.86031794384974, -86.8605346779812], "dir": "SUCCESSFUL_RCTS/PAT24_SIM097_RCT_4_4"}], ["Event 926", [0, 60], ["O=C=O", "[H]N([H])[H]"], ["O=C=O", "[H]N([H])[H]"], {"rxn_free_energy": 0.11297666984033267, "rxn_barrier": 0.11618941014573192, "ts": ["[C:1](=[O:2])=[O:3]", "[N:4]([H:5])([H:6])[H:7]"], "cat": {}, "energies": [-49.570094556560946, -49.569914514919965, -49.56990939503957], "dir": "SUCCESSFUL_RCTS/PAT33_SIM007_RCT_1_1"}], ["Event 927", [780, 860], ["[H]N([H])C(=O)OC(=O)[O-]"], ["[H]N([H])C(=O)OC(=O)[O-]"], {"rxn_free_energy": 0.0019113142065581032, "rxn_barrier": 1.4070989018593094, "ts": ["[C:1]([O:2][C:5](=[O:8])[O-:9])(=[O:3])[N:4]([H:6])[H:7]"], "cat": {}, "energies": [-86.85068506570757, -86.85068201980307, -86.84844268773988], "dir": "SUCCESSFUL_RCTS/PAT39_SIM055_RCT_9_9"}], ["Event 928", [140, 220], ["O=C=O", "[H]N([H])[H]"], ["O=C=O", "[H]N([H])[H]"], {"rxn_free_energy": -0.0016789044783432632, "rxn_barrier": 0.0030008249884871606, "ts": ["[C:1](=[O:2])=[O:3]", "[N:4]([H:5])([H:6])[H:7]"], "cat": {}, "energies": [-49.56991473759176, -49.56991741312395, -49.569909955423405], "dir": "SUCCESSFUL_RCTS/PAT7_SIM113_RCT_2_2"}], ["Event 929", [140, 220], ["[H]N([H])C(=O)OC(=O)[O-]"], ["[H]N([H])C(=O)OC(=O)[O-]"], {"rxn_free_energy": -0.0053330033685229815, "rxn_barrier": -0.13945042533555274, "ts": ["[N:1]([H:2])([H:3])[C:4](=[O:5])[O:6][C:7](=[O:8])[O-:9]"], "cat": {}, "energies": [-86.86031092814032, -86.86031942690984, -86.86053315883139], "dir": "SUCCESSFUL_RCTS/PAT3_SIM160_RCT_6_6"}], ["Event 930", [380, 460], ["[H]N([H])C(=O)OC(=O)[O-]"], ["[H]N([H])C(=O)OC(=O)[O-]"], {"rxn_free_energy": 0.004971275042530096, "rxn_barrier": 7.448365575548421, "ts": ["[C:1]([O:2][C:5](=[O:6])[O-:7])(=[O:3])[N:4]([H:8])[H:9]"], "cat": {}, "energies": [-86.86031574619798, -86.8603078238852, -86.84844589764658], "dir": "SUCCESSFUL_RCTS/PAT4_SIM245_RCT_3_3"}], ["Event 931", [220, 380], ["O=C=O", "[H]N([H])[H]", "[H]N([H])[H]"], ["O=C=O", "[H]N([H])[H]", "[H]N([H])[H]"], {"rxn_free_energy": 0.005495200219164232, "rxn_barrier": 0.15517594078351898, "ts": ["[C:9](=[O:10])=[O:11]", "[N:1]([H:2])([H:3])[H:4]", "[N:5]([H:6])([H:7])[H:8]"], "cat": {}, "energies": [-61.318896571976786, -61.31888781472747, -61.318649280823145], "dir": "SUCCESSFUL_RCTS/PAT25_SIM112_RCT_1_2"}], ["Event 932", [540, 620], ["[H]N([H])C(=O)OC(=O)[O-]"], ["[H]N([H])C(=O)OC(=O)[O-]"], {"rxn_free_energy": 0.0015500396312044416, "rxn_barrier": 4.895713822963352, "ts": ["[C:1]([O:2][C:5](=[O:8])[O-:9])(=[O:3])[N:4]([H:6])[H:7]"], "cat": {}, "energies": [-86.86032001342791, -86.86031754325704, -86.85251811634859], "dir": "SUCCESSFUL_RCTS/PAT3_SIM199_RCT_3_3"}], ["Event 933", [300, 380], ["[H]N([H])C(=O)[O-]"], ["[H]N([H])C(=O)[O-]"], {"rxn_free_energy": -0.0009625232206059096, "rxn_barrier": 1.2668200347666905, "ts": ["[N:1]([H:2])([H:3])[C:4](=[O:5])[O-:6]"], "cat": {}, "energies": [-49.01362597640628, -49.013627510300495, -49.01160714934925], "dir": "SUCCESSFUL_RCTS/PAT8_SIM236_RCT_3_3"}], ["Event 934", [300, 380], ["O=C=O", "[H]N([H])[H]"], ["O=C=O", "[H]N([H])[H]"], {"rxn_free_energy": 0.12136716021478368, "rxn_barrier": 0.12332533288709648, "ts": ["[C:1](=[O:2])=[O:3]", "[N:4]([H:5])([H:6])[H:7]"], "cat": {}, "energies": [-49.570103407293985, -49.56990999441753, -49.56990687383855], "dir": "SUCCESSFUL_RCTS/PAT1_SIM085_RCT_1_1"}], ["Event 935", [780, 860], ["O=C=O", "[H]N([H])[H]", "[H]N([H])[H]"], ["O=C=O", "[H]N([H])[H]", "[H]N([H])[H]"], {"rxn_free_energy": 0.005917943805246545, "rxn_barrier": 0.15299721498599855, "ts": ["[C:1](=[O:2])=[O:3]", "[N:4]([H:5])([H:6])[H:7]", "[N:8]([H:9])([H:10])[H:11]"], "cat": {}, "energies": [-61.31889337549878, -61.318883944557726, -61.318649556401525], "dir": "SUCCESSFUL_RCTS/PAT18_SIM009_RCT_3_3"}], ["Event 936", [380, 460], ["[H]N([H])C(=O)[O-]", "O=C=O"], ["[H]N([H])C(=O)OC(=O)[O-]"], {"rxn_free_energy": -5.790084235452619, "rxn_barrier": 3.4809727503243324, "ts": ["[C:1](=[O:2])([O:3][C:7](=[O:8])[O-:9])[N:4]([H:5])[H:6]"], "cat": {}, "energies": [-86.85108045915874, -86.86030764091795, -86.8455331187471], "dir": "SUCCESSFUL_RCTS/PAT35_SIM125_RCT_4_4"}], ["Event 937", [860, 940], ["[H]N([H])C(=O)OC(=O)[O-]"], ["[H]N([H])C(=O)OC(=O)[O-]"], {"rxn_free_energy": -0.001400273019116341, "rxn_barrier": 7.4495604996066405, "ts": ["[C:1]([O:2][C:5](=[O:8])[O-:9])(=[O:3])[N:4]([H:6])[H:7]"], "cat": {}, "energies": [-86.86031558849778, -86.8603178199979, -86.84844383569404], "dir": "SUCCESSFUL_RCTS/PAT27_SIM035_RCT_7_7"}], ["Event 938", [220, 300], ["[H]N([H])C(=O)[O-]"], ["[H]N([H])C(=O)[O-]"], {"rxn_free_energy": 0.00032511820508153026, "rxn_barrier": 10.018921131104406, "ts": ["[N:1]([H:2])([H:3])[C:4](=[O:5])[O-:6]"], "cat": {}, "energies": [-49.0136260903702, -49.01362557225602, -48.997659758526204], "dir": "SUCCESSFUL_RCTS/PAT13_SIM122_RCT_5_5"}], ["Event 939", [780, 860], ["O=C=O", "[H]N([H])[H]"], ["O=C=O", "[H]N([H])[H]"], {"rxn_free_energy": 0.00026107507974621315, "rxn_barrier": 0.0015625496934516222, "ts": ["[C:1](=[O:2])=[O:3]", "[N:4]([H:5])([H:6])[H:7]"], "cat": {}, "energies": [-49.569900563613785, -49.56990014755987, -49.56989807350666], "dir": "SUCCESSFUL_RCTS/PAT1_SIM153_RCT_3_3"}], ["Event 940", [220, 300], ["O=C=O", "[H]N([H])[H]", "[H]N([H])[H]"], ["O=C=O", "[H]N([H])[H]", "[H]N([H])[H]"], {"rxn_free_energy": -0.004964488427872524, "rxn_barrier": 0.1519069005765887, "ts": ["[C:1](=[O:2])=[O:3]", "[N:4]([H:5])([H:6])[H:7]", "[N:8]([H:9])([H:10])[H:11]"], "cat": {}, "energies": [-61.31887366682587, -61.31888157832339, -61.31863158527315], "dir": "SUCCESSFUL_RCTS/PAT43_SIM103_RCT_3_3"}], ["Event 941", [1020, 1100], ["[H]N([H])C(=O)OC(=O)[O-]"], ["[H]N([H])C(=O)OC(=O)[O-]"], {"rxn_free_energy": 0.0021011683196995395, "rxn_barrier": 0.3280840469025025, "ts": ["[C:1]([O:2][C:7](=[O:8])[O-:9])(=[O:3])[N:4]([H:5])[H:6]"], "cat": {}, "energies": [-86.85068442123223, -86.85068107277283, -86.85016158062923], "dir": "SUCCESSFUL_RCTS/PAT48_SIM096_RCT_11_11"}], ["Event 942", [300, 380], ["[H]N([H])C(=O)OC(=O)[O-]"], ["[H]N([H])C(=O)OC(=O)[O-]"], {"rxn_free_energy": 0.0011443393691010614, "rxn_barrier": -0.133344461007946, "ts": ["[C:1]([O:2][C:5](=[O:8])[O-:9])(=[O:3])[N:4]([H:6])[H:7]"], "cat": {}, "energies": [-86.86030206631946, -86.86030024267978, -86.8605145664366], "dir": "SUCCESSFUL_RCTS/PAT3_SIM056_RCT_4_4"}], ["Event 943", [380, 460], ["O=C=O", "[H]N([H])[H]", "[H]N([H])[H]"], ["O=C=O", "[H]N([H])[H]", "[H]N([H])[H]"], {"rxn_free_energy": -0.006788097751754613, "rxn_barrier": 0.14749376838579112, "ts": ["[C:9](=[O:10])=[O:11]", "[N:1]([H:2])([H:3])[H:4]", "[N:5]([H:6])([H:7])[H:8]"], "cat": {}, "energies": [-61.31887987895841, -61.318890696592355, -61.318644830252055], "dir": "SUCCESSFUL_RCTS/PAT43_SIM220_RCT_3_3"}], ["Event 944", [460, 540], ["[H]N([H])C(=O)OC(=O)[O-]"], ["[H]N([H])C(=O)OC(=O)[O-]"], {"rxn_free_energy": -0.001562405290280168, "rxn_barrier": 0.32753971097272183, "ts": ["[N:1]([H:2])([H:3])[C:4]([O:5][C:7](=[O:8])[O-:9])=[O:6]"], "cat": {}, "energies": [-86.85066405097916, -86.85066654085617, -86.85014207783964], "dir": "SUCCESSFUL_RCTS/PAT29_SIM002_RCT_4_4"}], ["Event 945", [460, 540], ["O=C=O", "[H]N([H])[H]", "[H]N([H])[H]"], ["O=C=O", "[H]N([H])[H]", "[H]N([H])[H]"], {"rxn_free_energy": 0.004121066095770872, "rxn_barrier": 0.16138088376747106, "ts": ["[C:1](=[O:2])=[O:3]", "[N:4]([H:5])([H:6])[H:7]", "[N:8]([H:9])([H:10])[H:11]"], "cat": {}, "energies": [-61.318896661748276, -61.318890094343665, -61.31863948228656], "dir": "SUCCESSFUL_RCTS/PAT25_SIM048_RCT_3_3"}], ["Event 946", [220, 300], ["O=C=O", "[H]N([H])[H]", "[H]N([H])[H]"], ["O=C=O", "[H]N([H])[H]", "[H]N([H])[H]"], {"rxn_free_energy": 0.003919764717380027, "rxn_barrier": 0.1575790574812496, "ts": ["[C:5](=[O:6])=[O:7]", "[N:1]([H:2])([H:3])[H:4]", "[N:8]([H:9])([H:10])[H:11]"], "cat": {}, "energies": [-61.31889826343533, -61.318892016828194, -61.31864714263195], "dir": "SUCCESSFUL_RCTS/PAT58_SIM062_RCT_1_1"}], ["Event 947", [1740, 1820], ["[H]N([H])C(=O)OC(=O)[O-]"], ["[H]N([H])C(=O)OC(=O)[O-]"], {"rxn_free_energy": 0.00033800215414581206, "rxn_barrier": -0.13614181657744187, "ts": ["[N:1]([H:2])([H:3])[C:4]([O:5][C:7](=[O:8])[O-:9])=[O:6]"], "cat": {}, "energies": [-86.86031458858372, -86.86031404993744, -86.86053154661671], "dir": "SUCCESSFUL_RCTS/PAT15_SIM191_RCT_9_9"}], ["Event 948", [300, 380], ["[H]N([H])C(=O)OC(=O)[O-]"], ["[H]N([H])C(=O)OC(=O)[O-]"], {"rxn_free_energy": 0.005248596921446904, "rxn_barrier": -0.1340700227796826, "ts": ["[C:1]([O:2][C:5](=[O:8])[O-:9])(=[O:3])[N:4]([H:6])[H:7]"], "cat": {}, "energies": [-86.86031689579508, -86.86030853153719, -86.86053055218044], "dir": "SUCCESSFUL_RCTS/PAT4_SIM054_RCT_6_6"}], ["Event 949", [780, 860], ["[H]N([H])C(=O)OC(=O)[O-]"], ["[H]N([H])C(=O)OC(=O)[O-]"], {"rxn_free_energy": 0.0017272365948036994, "rxn_barrier": 4.893727706273188, "ts": ["[C:1]([O:2][C:5](=[O:8])[O-:9])(=[O:3])[N:4]([H:6])[H:7]"], "cat": {}, "energies": [-86.86031824837633, -86.86031549582121, -86.85251951640808], "dir": "SUCCESSFUL_RCTS/PAT6_SIM141_RCT_8_8"}], ["Event 950", [220, 300], ["O=C=O", "[H]N([H])[H]", "[H]N([H])[H]"], ["O=C=O", "[H]N([H])[H]", "[H]N([H])[H]"], {"rxn_free_energy": -0.010206966198606239, "rxn_barrier": 0.14749550626215358, "ts": ["[C:5](=[O:6])=[O:7]", "[N:1]([H:2])([H:3])[H:4]", "[N:8]([H:9])([H:10])[H:11]"], "cat": {}, "energies": [-61.31887991876114, -61.31889618476497, -61.31864486728527], "dir": "SUCCESSFUL_RCTS/PAT43_SIM139_RCT_1_1"}], ["Event 951", [300, 380], ["O=C=O", "[H]N([H])[H]", "[H]N([H])[H]"], ["O=C=O", "[H]N([H])[H]", "[H]N([H])[H]"], {"rxn_free_energy": -0.011367042120342619, "rxn_barrier": 0.6401453504382926, "ts": ["[C:5](=[O:6])=[O:7]", "[N:1]([H:2])([H:3])[H:4]", "[N:8]([H:9])([H:10])[H:11]"], "cat": {}, "energies": [-61.318866840720624, -61.31888495544218, -61.31784669364493], "dir": "SUCCESSFUL_RCTS/PAT57_SIM141_RCT_4_4"}], ["Event 952", [300, 380], ["[H]N([H])C(=O)OC(=O)[O-]"], ["[H]N([H])C(=O)OC(=O)[O-]"], {"rxn_free_energy": -0.0007117839961561857, "rxn_barrier": 3.232904288297347, "ts": ["[C:1]([O:2][C:5](=[O:8])[O-:9])(=[O:3])[N:4]([H:6])[H:7]"], "cat": {}, "energies": [-86.85068362544317, -86.85068475975487, -86.84553161136786], "dir": "SUCCESSFUL_RCTS/PAT28_SIM193_RCT_5_5"}], ["Event 953", [780, 860], ["[H]N([H])C(=O)OC(=O)[O-]"], ["[H]N([H])C(=O)OC(=O)[O-]"], {"rxn_free_energy": 0.00026510498805730264, "rxn_barrier": 0.3261519361602306, "ts": ["[C:1](=[O:2])([O:3][C:5](=[O:6])[O-:7])[N:4]([H:8])[H:9]"], "cat": {}, "energies": [-86.85068775859654, -86.85068733612049, -86.85016799703976], "dir": "SUCCESSFUL_RCTS/PAT27_SIM226_RCT_8_8"}], ["Event 954", [1580, 1660], ["[H]N([H])C(=O)OC(=O)[O-]"], ["[H]N([H])C(=O)OC(=O)[O-]"], {"rxn_free_energy": 0.0014600446338108811, "rxn_barrier": -0.13539150306681325, "ts": ["[N:1]([H:2])([H:3])[C:4]([O:5][C:6](=[O:7])[O-:8])=[O:9]"], "cat": {}, "energies": [-86.86030621979936, -86.86030389304612, -86.86052198211932], "dir": "SUCCESSFUL_RCTS/PAT6_SIM003_RCT_13_13"}], ["Event 955", [780, 860], ["[H]N([H])C(=O)OC(=O)[O-]"], ["[H]N([H])C(=O)OC(=O)[O-]"], {"rxn_free_energy": 0.0006504659428541544, "rxn_barrier": 0.32687416495499666, "ts": ["[C:1](=[O:2])([O-:3])[O:6][C:4](=[O:5])[N:7]([H:8])[H:9]"], "cat": {}, "energies": [-86.85066462428884, -86.85066358769468, -86.85014371177535], "dir": "SUCCESSFUL_RCTS/PAT24_SIM007_RCT_9_9"}], ["Event 956", [60, 140], ["O=C=O", "[H]N([H])[H]"], ["O=C=O", "[H]N([H])[H]"], {"rxn_free_energy": -0.0014360482795146583, "rxn_barrier": -0.002092359048521935, "ts": ["[C:1](=[O:2])=[O:3]", "[N:4]([H:5])([H:6])[H:7]"], "cat": {}, "energies": [-49.56991614947223, -49.56991843798444, -49.56991948389302], "dir": "SUCCESSFUL_RCTS/PAT0_SIM165_RCT_1_1"}], ["Event 957", [1020, 1100], ["[H]N([H])C(=O)OC(=O)[O-]"], ["[H]N([H])C(=O)OC(=O)[O-]"], {"rxn_free_energy": 0.0008021647671996846, "rxn_barrier": 0.328066171362006, "ts": ["[C:1](=[O:2])([O-:3])[O:4][C:5](=[O:6])[N:7]([H:8])[H:9]"], "cat": {}, "energies": [-86.85067925716804, -86.85067797882392, -86.85015644505182], "dir": "SUCCESSFUL_RCTS/PAT15_SIM004_RCT_8_8"}], ["Event 958", [300, 380], ["O=C=O", "[H]N([H])[H]"], ["O=C=O", "[H]N([H])[H]"], {"rxn_free_energy": -0.006227200614737229, "rxn_barrier": 0.00035859418372242405, "ts": ["[C:5](=[O:6])=[O:7]", "[N:1]([H:2])([H:3])[H:4]"], "cat": {}, "energies": [-49.56990326466711, -49.56991318844535, -49.56990269320501], "dir": "SUCCESSFUL_RCTS/PAT0_SIM125_RCT_2_2"}], ["Event 959", [1180, 1260], ["[H]N([H])C(=O)OC(=O)[O-]"], ["[H]N([H])C(=O)OC(=O)[O-]"], {"rxn_free_energy": -0.00022968229754143012, "rxn_barrier": 7.451430082130421, "ts": ["[C:1]([O:2][C:5](=[O:6])[O-:7])(=[O:3])[N:4]([H:8])[H:9]"], "cat": {}, "energies": [-86.8603208575691, -86.86032122359492, -86.84844612536523], "dir": "SUCCESSFUL_RCTS/PAT39_SIM008_RCT_10_10"}], ["Event 960", [220, 300], ["O=C=O", "[H]N([H])[H]"], ["O=C=O", "[H]N([H])[H]"], {"rxn_free_energy": 0.020590950242381292, "rxn_barrier": 0.11679723041269628, "ts": ["[C:5](=[O:6])=[O:7]", "[N:1]([H:2])([H:3])[H:4]"], "cat": {}, "energies": [-49.57010407915204, -49.570071265045584, -49.56991794899742], "dir": "SUCCESSFUL_RCTS/PAT25_SIM075_RCT_2_2"}], ["Event 961", [1900, 1980], ["[H]N([H])C(=O)OC(=O)[O-]"], ["[H]N([H])C(=O)OC(=O)[O-]"], {"rxn_free_energy": -0.0022619586628517398, "rxn_barrier": 3.2362643291428883, "ts": ["[N:1]([H:2])([H:3])[C:4](=[O:5])[O:6][C:7](=[O:8])[O-:9]"], "cat": {}, "energies": [-86.85066861180547, -86.85067221650324, -86.845511243109], "dir": "SUCCESSFUL_RCTS/PAT35_SIM023_RCT_8_8"}], ["Event 962", [220, 300], ["[H]N([H])C(=O)OC(=O)[O-]"], ["[H]N([H])C(=O)OC(=O)[O-]"], {"rxn_free_energy": -0.0013874081398135161, "rxn_barrier": 4.896316823355911, "ts": ["[C:1]([O:2][C:5](=[O:8])[O-:9])(=[O:3])[N:4]([H:6])[H:7]"], "cat": {}, "energies": [-86.86031478570227, -86.86031699670069, -86.85251192767075], "dir": "SUCCESSFUL_RCTS/PAT9_SIM032_RCT_3_3"}], ["Event 963", [860, 940], ["[H]N([H])C(=O)OC(=O)[O-]"], ["[H]N([H])C(=O)OC(=O)[O-]"], {"rxn_free_energy": 0.00041112328849654035, "rxn_barrier": -0.13550570441773024, "ts": ["[N:1]([H:2])([H:3])[C:4]([O:5][C:6](=[O:7])[O-:8])=[O:9]"], "cat": {}, "energies": [-86.86030528533968, -86.86030463016625, -86.86052122965296], "dir": "SUCCESSFUL_RCTS/PAT6_SIM061_RCT_8_8"}], ["Event 964", [940, 1020], ["[H]N([H])C(=O)OC(=O)[O-]"], ["[H]N([H])C(=O)OC(=O)[O-]"], {"rxn_free_energy": -0.008466854264443513, "rxn_barrier": -0.1385156753164246, "ts": ["[C:1](=[O:2])([O:3][C:5](=[O:6])[O-:7])[N:4]([H:8])[H:9]"], "cat": {}, "energies": [-86.86029749150946, -86.86031098443979, -86.86051823256618], "dir": "SUCCESSFUL_RCTS/PAT15_SIM062_RCT_8_8"}], ["Event 965", [60, 140], ["O=C=O", "[H]N([H])[H]"], ["O=C=O", "[H]N([H])[H]"], {"rxn_free_energy": -0.1310394733790376, "rxn_barrier": -0.0024869203628892934, "ts": ["[C:5](=[O:6])=[O:7]", "[N:1]([H:2])([H:3])[H:4]"], "cat": {}, "energies": [-49.56990316106965, -49.570111987917294, -49.5699071242704], "dir": "SUCCESSFUL_RCTS/PAT7_SIM096_RCT_1_1"}], ["Event 966", [1740, 1820], ["[H]N([H])[H]", "[H][N+]([H])([H])[H]"], ["[H][N+]([H])([H])[H]", "[H]N([H])[H]"], {"rxn_free_energy": -0.013487768259428476, "rxn_barrier": -1.1777514846579964, "ts": ["[H+:2]", "[N:1]([H:3])([H:4])[H:5]", "[N:6]([H:7])([H:8])[H:9]"], "cat": {}, "energies": [-23.855172073095325, -23.855193567443973, -23.857048958918433], "dir": "SUCCESSFUL_RCTS/PAT7_SIM242_RCT_6_6"}], ["Event 967", [1580, 1660], ["[H]N([H])C(=O)OC(=O)[O-]"], ["[H]N([H])C(=O)OC(=O)[O-]"], {"rxn_free_energy": 0.0014600444465464478, "rxn_barrier": 4.89239024392975, "ts": ["[N:1]([H:2])([H:3])[C:4]([O:5][C:6](=[O:7])[O-:8])=[O:9]"], "cat": {}, "energies": [-86.86030621979906, -86.86030389304612, -86.85250961923471], "dir": "SUCCESSFUL_RCTS/PAT4_SIM003_RCT_13_13"}], ["Event 968", [1180, 1260], ["[H][N+]([H])([H])[H]", "[H]N([H])[H]"], ["[H]N([H])[H]", "[H][N+]([H])([H])[H]"], {"rxn_free_energy": 0.0011071908406506026, "rxn_barrier": -1.1604654804129417, "ts": ["[H+:5]", "[H:1][N:2]([H:3])[H:4]", "[N:6]([H:7])([H:8])[H:9]"], "cat": {}, "energies": [-23.85523691984199, -23.85523515540287, -23.857086258379674], "dir": "SUCCESSFUL_RCTS/PAT5_SIM168_RCT_5_5"}], ["Event 969", [1260, 1340], ["[H][N+]([H])([H])[H]", "[H]N([H])[H]"], ["[H]N([H])[H]", "[H][N+]([H])([H])[H]"], {"rxn_free_energy": -0.009054268314965204, "rxn_barrier": -1.1799401757367933, "ts": ["[H+:3]", "[H:1][N:2]([H:4])[H:5]", "[N:6]([H:7])([H:8])[H:9]"], "cat": {}, "energies": [-23.855237614655106, -23.855252043698975, -23.85711798841545], "dir": "SUCCESSFUL_RCTS/PAT5_SIM205_RCT_11_11"}], ["Event 970", [220, 300], ["O=C=O", "[H]N([H])[H]"], ["O=C=O", "[H]N([H])[H]"], {"rxn_free_energy": -2.06278940593279, "rxn_barrier": -0.00814644845290021, "ts": ["[C:5](=[O:6])=[O:7]", "[N:1]([H:2])([H:3])[H:4]"], "cat": {}, "energies": [-49.566797469990455, -49.570084768068604, -49.56681045231636], "dir": "SUCCESSFUL_RCTS/PAT1_SIM181_RCT_3_3"}], ["Event 971", [460, 540], ["[H]N([H])C(=O)OC(=O)[O-]"], ["[H]N([H])C(=O)OC(=O)[O-]"], {"rxn_free_energy": 0.004114775972630085, "rxn_barrier": 1.406575825195657, "ts": ["[C:1](=[O:2])([O-:3])[O:4][C:5](=[O:6])[N:7]([H:8])[H:9]"], "cat": {}, "energies": [-86.85068781200461, -86.85068125462405, -86.84844626762124], "dir": "SUCCESSFUL_RCTS/PAT4_SIM213_RCT_7_7"}], ["Event 972", [1900, 1980], ["[H]N([H])C(=O)[O-]"], ["[H]N([H])C(=O)[O-]"], {"rxn_free_energy": -0.0008447377176091991, "rxn_barrier": 10.021504879480798, "ts": ["[N:1]([H:2])([H:3])[C:4](=[O:5])[O-:6]"], "cat": {}, "energies": [-49.01362772309801, -49.01362906928714, -48.997657273746405], "dir": "SUCCESSFUL_RCTS/PAT13_SIM148_RCT_11_11"}], ["Event 973", [460, 540], ["[H]N([H])C(=O)[O-]"], ["[H]N([H])C(=O)[O-]"], {"rxn_free_energy": -0.0008267962154453912, "rxn_barrier": 10.019291966242468, "ts": ["[C:1](=[O:2])([O-:3])[N:4]([H:5])[H:6]"], "cat": {}, "energies": [-49.01362954172073, -49.01363085931796, -48.99766261890723], "dir": "SUCCESSFUL_RCTS/PAT8_SIM063_RCT_9_9"}], ["Event 974", [620, 700], ["[H]N([H])C(=O)OC(=O)[O-]"], ["[H]N([H])C(=O)OC(=O)[O-]"], {"rxn_free_energy": -0.0014074413232757338, "rxn_barrier": -0.13662776562383866, "ts": ["[C:1](=[O:2])([O-:3])[O:6][C:4](=[O:5])[N:7]([H:8])[H:9]"], "cat": {}, "energies": [-86.86030878474021, -86.86031102766387, -86.8605265171903], "dir": "SUCCESSFUL_RCTS/PAT59_SIM141_RCT_7_7"}], ["Event 975", [1260, 1340], ["[H][N+]([H])([H])[H]", "[H]N([H])[H]"], ["[H]N([H])[H]", "[H][N+]([H])([H])[H]"], {"rxn_free_energy": -0.009049897944309018, "rxn_barrier": -1.1799716228814172, "ts": ["[H+:3]", "[H:1][N:2]([H:4])[H:5]", "[N:6]([H:7])([H:8])[H:9]"], "cat": {}, "energies": [-23.855237617120473, -23.85525203919964, -23.857118040995548], "dir": "SUCCESSFUL_RCTS/PAT2_SIM205_RCT_11_11"}], ["Event 976", [1740, 1820], ["[H]N([H])C(=O)OC(=O)[O-]"], ["[H]N([H])C(=O)OC(=O)[O-]"], {"rxn_free_energy": -0.010524172601765401, "rxn_barrier": 7.436036306232414, "ts": ["[C:1](=[O:2])([O-:3])[O:6][C:4](=[O:5])[N:7]([H:8])[H:9]"], "cat": {}, "energies": [-86.86029546136363, -86.86031223287326, -86.84844526095625], "dir": "SUCCESSFUL_RCTS/PAT29_SIM007_RCT_12_12"}], ["Event 977", [860, 940], ["[H][N+]([H])([H])[H]", "[H]N([H])[H]"], ["[H]N([H])[H]", "[H][N+]([H])([H])[H]"], {"rxn_free_energy": 0.004092546661131788, "rxn_barrier": -1.175128427961106, "ts": ["[H+:5]", "[N:1]([H:2])([H:3])[H:4]", "[N:6]([H:7])([H:8])[H:9]"], "cat": {}, "energies": [-23.85524737591215, -23.85524085395662, -23.857120081585208], "dir": "SUCCESSFUL_RCTS/PAT5_SIM220_RCT_12_12"}], ["Event 978", [780, 860], ["[H]N([H])C(=O)OC(=O)[O-]"], ["[H]N([H])C(=O)OC(=O)[O-]"], {"rxn_free_energy": -0.0030791681476139703, "rxn_barrier": 7.446340879700875, "ts": ["[C:1]([O:2][C:5](=[O:8])[O-:9])(=[O:3])[N:4]([H:6])[H:7]"], "cat": {}, "energies": [-86.86031068148068, -86.8603155884981, -86.84844405952079], "dir": "SUCCESSFUL_RCTS/PAT39_SIM035_RCT_6_6"}], ["Event 979", [0, 60], ["O=C=O", "[H]N([H])[H]"], ["O=C=O", "[H]N([H])[H]"], {"rxn_free_energy": -0.0009725451047865975, "rxn_barrier": 0.00023077193131596375, "ts": ["[C:1](=[O:2])=[O:3]", "[N:4]([H:5])([H:6])[H:7]"], "cat": {}, "energies": [-49.56990836286295, -49.569909912728214, -49.56990799510067], "dir": "SUCCESSFUL_RCTS/PAT29_SIM123_RCT_1_1"}], ["Event 980", [540, 620], ["[H]OC(=O)N([H])[H]"], ["[H]OC(=O)N([H])[H]"], {"rxn_free_energy": -0.004029513151924526, "rxn_barrier": -0.2344128577539263, "ts": ["[C:1]([O:2][H:5])(=[O:3])[N:4]([H:6])[H:7]"], "cat": {}, "energies": [-49.570138103906444, -49.57014452541065, -49.570511668427656], "dir": "SUCCESSFUL_RCTS/PAT17_SIM227_RCT_5_5"}], ["Event 981", [620, 700], ["O=C=O", "[H]N([H])[H]", "[H]N([H])[H]"], ["O=C=O", "[H]N([H])[H]", "[H]N([H])[H]"], {"rxn_free_energy": -0.005070290679142325, "rxn_barrier": 0.14337306768751637, "ts": ["[C:1](=[O:2])=[O:3]", "[N:4]([H:5])([H:6])[H:7]", "[N:8]([H:9])([H:10])[H:11]"], "cat": {}, "energies": [-61.31887368171558, -61.31888176182146, -61.31864519983153], "dir": "SUCCESSFUL_RCTS/PAT65_SIM233_RCT_2_2"}], ["Event 982", [620, 700], ["[H]N([H])C(=O)OC(=O)[O-]"], ["[H]N([H])C(=O)OC(=O)[O-]"], {"rxn_free_energy": -0.0023294821690186466, "rxn_barrier": 1.404201288158145, "ts": ["[C:1](=[O:2])([O-:3])[O:4][C:5](=[O:6])[N:7]([H:8])[H:9]"], "cat": {}, "energies": [-86.8506710321977, -86.85067474450213, -86.848433271919], "dir": "SUCCESSFUL_RCTS/PAT27_SIM004_RCT_6_6"}], ["Event 983", [460, 540], ["[H]OC(=O)[O-]"], ["[H]OC(=O)[O-]"], {"rxn_free_energy": -0.003062362212514977, "rxn_barrier": 8.898743518328121, "ts": ["[C:1](=[O:2])([O-:3])[O:4][H:5]"], "cat": {}, "energies": [-54.527980833981715, -54.52798571421689, -54.513799637209225], "dir": "SUCCESSFUL_RCTS/PAT11_SIM065_RCT_4_4"}], ["Event 984", [1420, 1500], ["[H]N([H])C(=O)OC(=O)[O-]"], ["[H]N([H])C(=O)OC(=O)[O-]"], {"rxn_free_energy": 0.0019023553423090365, "rxn_barrier": -0.1355812463550796, "ts": ["[C:1]([O:2][C:7](=[O:8])[O-:9])(=[O:3])[N:4]([H:5])[H:6]"], "cat": {}, "energies": [-86.86031820885312, -86.86031517722563, -86.86053427355138], "dir": "SUCCESSFUL_RCTS/PAT24_SIM243_RCT_12_12"}], ["Event 985", [1180, 1260], ["[H]N([H])C(=O)OC(=O)[O-]"], ["[H]N([H])C(=O)OC(=O)[O-]"], {"rxn_free_energy": 0.0018392629228321342, "rxn_barrier": -0.13469652750707384, "ts": ["[C:1](=[O:2])([O-:3])[O:4][C:5]([N:6]([H:7])[H:8])=[O:9]"], "cat": {}, "energies": [-86.86030908569413, -86.86030615461185, -86.86052374048862], "dir": "SUCCESSFUL_RCTS/PAT15_SIM129_RCT_8_8"}], ["Event 986", [700, 780], ["[H]N([H])C(=O)OC(=O)[O-]"], ["[H]N([H])C(=O)OC(=O)[O-]"], {"rxn_free_energy": 0.002972192626706786, "rxn_barrier": 7.453190072148509, "ts": ["[N:1]([H:2])([H:3])[C:4](=[O:5])[O:6][C:7](=[O:8])[O-:9]"], "cat": {}, "energies": [-86.86031761550181, -86.8603128789625, -86.84844007854637], "dir": "SUCCESSFUL_RCTS/PAT15_SIM070_RCT_4_4"}], ["Event 987", [620, 700], ["[H]N([H])C(=O)OC(=O)[O-]"], ["[H]N([H])C(=O)OC(=O)[O-]"], {"rxn_free_energy": 0.00030978407925468334, "rxn_barrier": 1.4049671096517922, "ts": ["[N:1]([H:2])([H:3])[C:4]([O:5][C:6](=[O:7])[O-:8])=[O:9]"], "cat": {}, "energies": [-86.85068298900461, -86.85068249532716, -86.8484440082991], "dir": "SUCCESSFUL_RCTS/PAT6_SIM028_RCT_6_6"}], ["Event 988", [1180, 1260], ["[H]N([H])C(=O)OC(=O)[O-]"], ["[H]N([H])C(=O)OC(=O)[O-]"], {"rxn_free_energy": 8.273779613247711e-06, "rxn_barrier": 3.2329536752431496, "ts": ["[N:1]([H:2])([H:3])[C:4](=[O:5])[O:6][C:9](=[O:7])[O-:8]"], "cat": {}, "energies": [-86.8506840725658, -86.85068405938055, -86.84553197978657], "dir": "SUCCESSFUL_RCTS/PAT3_SIM042_RCT_11_11"}], ["Event 989", [0, 60], ["O=C=O", "[H]N([H])[H]"], ["O=C=O", "[H]N([H])[H]"], {"rxn_free_energy": 0.11298741756591547, "rxn_barrier": 0.11601227935781645, "ts": ["[C:1](=[O:2])=[O:3]", "[N:4]([H:5])([H:6])[H:7]"], "cat": {}, "energies": [-49.57009457438239, -49.56991451561364, -49.569909695139806], "dir": "SUCCESSFUL_RCTS/PAT18_SIM007_RCT_1_1"}], ["Event 990", [1500, 1580], ["[H][N+]([H])([H])[H]", "[H]N([H])[H]"], ["[H]N([H])[H]", "[H][N+]([H])([H])[H]"], {"rxn_free_energy": -0.002735084157422641, "rxn_barrier": -1.178463158194889, "ts": ["[H+:5]", "[N:1]([H:2])([H:3])[H:4]", "[N:6]([H:7])([H:8])[H:9]"], "cat": {}, "energies": [-23.855238391756817, -23.85524275043583, -23.857116411715598], "dir": "SUCCESSFUL_RCTS/PAT5_SIM113_RCT_13_13"}], ["Event 991", [0, 140], ["O=C=O", "[H]N([H])[H]", "[H]N([H])[H]"], ["O=C=O", "[H]N([H])[H]", "[H]N([H])[H]"], {"rxn_free_energy": -0.003842182493901874, "rxn_barrier": 0.15016649199772894, "ts": ["[C:9](=[O:10])=[O:11]", "[N:1]([H:2])([H:3])[H:4]", "[N:5]([H:6])([H:7])[H:8]"], "cat": {}, "energies": [-61.3188931101524, -61.31889923312312, -61.31865380214591], "dir": "SUCCESSFUL_RCTS/PAT25_SIM160_RCT_1_2"}], ["Event 992", [460, 540], ["O=C=O", "[H]N([H])[H]"], ["O=C=O", "[H]N([H])[H]"], {"rxn_free_energy": -0.0007534406527762415, "rxn_barrier": -0.00035461430622576274, "ts": ["[C:1](=[O:2])=[O:3]", "[N:4]([H:5])([H:6])[H:7]"], "cat": {}, "energies": [-49.56990469258347, -49.569905893279966, -49.56990525770317], "dir": "SUCCESSFUL_RCTS/PAT1_SIM073_RCT_4_4"}], ["Event 993", [380, 460], ["[H]N([H])C(=O)[O-]"], ["[H]N([H])C(=O)[O-]"], {"rxn_free_energy": -0.0020859362752822224, "rxn_barrier": 1.2654600690257332, "ts": ["[N:1]([H:2])([H:3])[C:4](=[O:5])[O-:6]"], "cat": {}, "energies": [-49.01362339191382, -49.01362671609916, -49.01160673212251], "dir": "SUCCESSFUL_RCTS/PAT8_SIM010_RCT_3_3"}], ["Event 994", [220, 700], ["O=C=O", "[H]N([H])[H]", "[H]N([H])[H]"], ["O=C=O", "[H]N([H])[H]", "[H]N([H])[H]"], {"rxn_free_energy": 0.00160539395881424, "rxn_barrier": 0.1575947445960745, "ts": ["[C:9](=[O:10])=[O:11]", "[N:1]([H:2])([H:3])[H:4]", "[N:5]([H:6])([H:7])[H:8]"], "cat": {}, "energies": [-61.31889339935149, -61.31889084096697, -61.318642253548845], "dir": "SUCCESSFUL_RCTS/PAT65_SIM026_RCT_1_3"}], ["Event 995", [620, 700], ["[H]N([H])C(=O)OC(=O)[O-]"], ["[H]N([H])C(=O)OC(=O)[O-]"], {"rxn_free_energy": -0.0014075088722320288, "rxn_barrier": -0.1366271383325739, "ts": ["[C:1](=[O:2])([O-:3])[O:6][C:4](=[O:5])[N:7]([H:8])[H:9]"], "cat": {}, "energies": [-86.8603087846325, -86.8603110276638, -86.86052651608291], "dir": "SUCCESSFUL_RCTS/PAT35_SIM141_RCT_7_7"}], ["Event 996", [780, 860], ["O=C=O", "[H]N([H])[H]"], ["O=C=O", "[H]N([H])[H]"], {"rxn_free_energy": 0.11850049769062099, "rxn_barrier": 0.11807003931817617, "ts": ["[C:1](=[O:2])=[O:3]", "[N:4]([H:5])([H:6])[H:7]"], "cat": {}, "energies": [-49.57010027096584, -49.569911426454034, -49.56991211244019], "dir": "SUCCESSFUL_RCTS/PAT7_SIM163_RCT_1_1"}], ["Event 997", [700, 780], ["[H][N+]([H])([H])[H]", "[H]N([H])[H]"], ["[H]N([H])[H]", "[H][N+]([H])([H])[H]"], {"rxn_free_energy": 0.020608870492261257, "rxn_barrier": 0.03275617700942904, "ts": ["[N:6]([H:7])([H:8])[H:9]", "[N@+:1]([H:2])([H:3])([H:4])[H:5]"], "cat": {}, "energies": [-23.855240746635857, -23.855207903971372, -23.855188545806524], "dir": "SUCCESSFUL_RCTS/PAT2_SIM183_RCT_9_9"}], ["Event 998", [1020, 1100], ["[H]N([H])C(=O)OC(=O)[O-]"], ["[H]N([H])C(=O)OC(=O)[O-]"], {"rxn_free_energy": 0.0008027749638968942, "rxn_barrier": 4.896909297240145, "ts": ["[N:1]([H:2])([H:3])[C:4](=[O:5])[O:6][C:7](=[O:8])[O-:9]"], "cat": {}, "energies": [-86.86032062943576, -86.86031935011923, -86.85251682722726], "dir": "SUCCESSFUL_RCTS/PAT27_SIM235_RCT_10_10"}], ["Event 999", [1500, 1580], ["[H]OC(=O)N([H])[H]", "[H]N([H])[H]"], ["[H]OC(=O)N([H])[H]", "[H]N([H])[H]"], {"rxn_free_energy": -0.005643487419935931, "rxn_barrier": 0.05743516868737124, "ts": ["[C:1](=[O:2])([O:3][H:5])[N:4]([H:6])[H:7]", "[N:8]([H:9])([H:10])[H:11]"], "cat": {}, "energies": [-61.31697842765865, -61.3169874212211, -61.31688689794694], "dir": "SUCCESSFUL_RCTS/PAT26_SIM033_RCT_12_12"}], ["Event 1000", [0, 140], ["O=C=O", "[H]N([H])[H]", "[H]N([H])[H]"], ["O=C=O", "[H]N([H])[H]", "[H]N([H])[H]"], {"rxn_free_energy": -0.004868880018578622, "rxn_barrier": 0.6486638165595638, "ts": ["[C:1](=[O:2])=[O:3]", "[N:4]([H:5])([H:6])[H:7]", "[N:8]([H:9])([H:10])[H:11]"], "cat": {}, "energies": [-61.3188824226574, -61.31889018179165, -61.3178487004018], "dir": "SUCCESSFUL_RCTS/PAT57_SIM190_RCT_1_2"}], ["Event 1001", [1820, 1900], ["[H]N([H])C(=O)OC(=O)[O-]"], ["[H]N([H])C(=O)OC(=O)[O-]"], {"rxn_free_energy": -0.0014042012116294133, "rxn_barrier": 1.4078985843651068, "ts": ["[C:1]([O:2][C:7](=[O:8])[O-:9])(=[O:3])[N:4]([H:5])[H:6]"], "cat": {}, "energies": [-86.85067068969178, -86.85067292745194, -86.84842703733575], "dir": "SUCCESSFUL_RCTS/PAT31_SIM163_RCT_8_8"}], ["Event 1002", [1420, 1500], ["[H]N([H])C(=O)OC(=O)[O-]"], ["[H]N([H])C(=O)OC(=O)[O-]"], {"rxn_free_energy": -0.0017167495190186486, "rxn_barrier": -0.1368136161393219, "ts": ["[C:1]([O:2][C:5](=[O:8])[O-:9])(=[O:3])[N:4]([H:6])[H:7]"], "cat": {}, "energies": [-86.86031476530134, -86.86031750114407, -86.86053279392613], "dir": "SUCCESSFUL_RCTS/PAT15_SIM243_RCT_10_10"}], ["Event 1003", [1260, 1340], ["[H]N([H])C(=O)OC(=O)[O-]"], ["[H]N([H])C(=O)OC(=O)[O-]"], {"rxn_free_energy": 0.003018856961665634, "rxn_barrier": 0.3279931516625566, "ts": ["[C:1]([O:2][C:5](=[O:6])[O-:7])(=[O:3])[N:4]([H:8])[H:9]"], "cat": {}, "energies": [-86.85068278550213, -86.8506779745977, -86.85016008975141], "dir": "SUCCESSFUL_RCTS/PAT4_SIM205_RCT_9_9"}], ["Event 1004", [1420, 1500], ["[H]N([H])C(=O)OC(=O)[O-]"], ["[H]N([H])C(=O)OC(=O)[O-]"], {"rxn_free_energy": 0.004357820202784425, "rxn_barrier": 3.2384545805713647, "ts": ["[N:1]([H:2])([H:3])[C:4]([O:5][C:6](=[O:7])[O-:8])=[O:9]"], "cat": {}, "energies": [-86.85067285198546, -86.85066590728528, -86.84551199286516], "dir": "SUCCESSFUL_RCTS/PAT3_SIM005_RCT_10_10"}], ["Event 1005", [220, 300], ["O=C=O", "[H]N([H])[H]", "[H]N([H])[H]"], ["O=C=O", "[H]N([H])[H]", "[H]N([H])[H]"], {"rxn_free_energy": 0.003918277365159917, "rxn_barrier": 0.6612438087946395, "ts": ["[C:5](=[O:6])=[O:7]", "[N:1]([H:2])([H:3])[H:4]", "[N:8]([H:9])([H:10])[H:11]"], "cat": {}, "energies": [-61.31889826135747, -61.318892017120604, -61.31784449140132], "dir": "SUCCESSFUL_RCTS/PAT43_SIM062_RCT_1_1"}], ["Event 1006", [380, 460], ["[H]N([H])C(=O)[O-]", "O=C=O"], ["[H]N([H])C(=O)OC(=O)[O-]"], {"rxn_free_energy": -5.792818547603498, "rxn_barrier": 3.486146095764483, "ts": ["[C:1]([O:2][C:7](=[O:8])[O-:9])(=[O:3])[N:4]([H:5])[H:6]"], "cat": {}, "energies": [-86.85108221766409, -86.86031375687203, -86.84552663291666], "dir": "SUCCESSFUL_RCTS/PAT48_SIM203_RCT_5_5"}], ["Event 1007", [1900, 1980], ["[H]N([H])C(=O)OC(=O)[O-]"], ["[H]N([H])C(=O)OC(=O)[O-]"], {"rxn_free_energy": 0.0022397494755920064, "rxn_barrier": -0.13393037658853651, "ts": ["[N:1]([H:2])([H:3])[C:4](=[O:5])[O:6][C:7](=[O:8])[O-:9]"], "cat": {}, "energies": [-86.86031131561035, -86.86030774630554, -86.86052474945303], "dir": "SUCCESSFUL_RCTS/PAT9_SIM110_RCT_13_13"}], ["Event 1008", [300, 380], ["[H]N([H])C(=O)OC(=O)[O-]"], ["[H]N([H])C(=O)OC(=O)[O-]"], {"rxn_free_energy": -0.001545478110377971, "rxn_barrier": -0.1374058903194143, "ts": ["[N:1]([H:2])([H:3])[C:4](=[O:5])[O:6][C:7](=[O:8])[O-:9]"], "cat": {}, "energies": [-86.86031345033376, -86.86031591323531, -86.86053242281727], "dir": "SUCCESSFUL_RCTS/PAT12_SIM235_RCT_3_3"}], ["Event 1009", [460, 540], ["[H]N([H])C(=O)OC(=O)[O-]"], ["[H]N([H])C(=O)OC(=O)[O-]"], {"rxn_free_energy": 0.004114835950752863, "rxn_barrier": 1.4065333170253655, "ts": ["[C:1](=[O:2])([O-:3])[O:4][C:5](=[O:6])[N:7]([H:8])[H:9]"], "cat": {}, "energies": [-86.85068781210327, -86.85068125462713, -86.84844633546169], "dir": "SUCCESSFUL_RCTS/PAT6_SIM213_RCT_7_7"}], ["Event 1010", [300, 380], ["[H][N+]([H])([H])[H]", "[H]N([H])[H]"], ["[H]N([H])[H]", "[H][N+]([H])([H])[H]"], {"rxn_free_energy": 0.003762286103373189, "rxn_barrier": -1.1786775272688812, "ts": ["[H+:5]", "[H:1][N:2]([H:3])[H:4]", "[N:6]([H:7])([H:8])[H:9]"], "cat": {}, "energies": [-23.855240066260116, -23.855234070613715, -23.857118427841286], "dir": "SUCCESSFUL_RCTS/PAT2_SIM186_RCT_4_4"}], ["Event 1011", [460, 540], ["[H]N([H])C(=O)OC(=O)[O-]"], ["[H]N([H])C(=O)OC(=O)[O-]"], {"rxn_free_energy": 0.001042414833662207, "rxn_barrier": 7.453123381674797, "ts": ["[N:1]([H:2])([H:3])[C:4](=[O:5])[O:6][C:7](=[O:8])[O-:9]"], "cat": {}, "energies": [-86.86032210349681, -86.8603204422859, -86.8484446728205], "dir": "SUCCESSFUL_RCTS/PAT20_SIM123_RCT_4_4"}], ["Event 1012", [300, 380], ["[H]N([H])[H]", "[H][N+]([H])([H])[H]"], ["[H][N+]([H])([H])[H]", "[H]N([H])[H]"], {"rxn_free_energy": -0.001650344079609397, "rxn_barrier": -1.1767428662503192, "ts": ["[H+:5]", "[H:1][N:2]([H:3])[H:4]", "[N:6]([H:7])([H:8])[H:9]"], "cat": {}, "energies": [-23.855239846241407, -23.85524247625924, -23.857115124712188], "dir": "SUCCESSFUL_RCTS/PAT5_SIM058_RCT_6_6"}], ["Event 1013", [1740, 1820], ["[H]N([H])C(=O)OC(=O)[O-]"], ["[H]N([H])C(=O)OC(=O)[O-]"], {"rxn_free_energy": 0.004386526440383733, "rxn_barrier": 1.412221861012551, "ts": ["[C:1]([O:2][C:5](=[O:6])[O-:7])(=[O:3])[N:4]([H:8])[H:9]"], "cat": {}, "energies": [-86.85067542785812, -86.85066843741116, -86.84842488585113], "dir": "SUCCESSFUL_RCTS/PAT28_SIM139_RCT_12_12"}], ["Event 1014", [1260, 1340], ["[H]OC(=O)[O-]"], ["[H]OC(=O)[O-]"], {"rxn_free_energy": 0.0001901812641063998, "rxn_barrier": 8.901871906145354, "ts": ["[O:1]([H:2])[C:3](=[O:4])[O-:5]"], "cat": {}, "energies": [-54.527978446957675, -54.52797814388141, -54.51379226473043], "dir": "SUCCESSFUL_RCTS/PAT14_SIM110_RCT_10_10"}], ["Event 1015", [540, 620], ["[H]N([H])C(=O)OC(=O)[O-]"], ["[H]N([H])C(=O)OC(=O)[O-]"], {"rxn_free_energy": -0.0013536972780691487, "rxn_barrier": 7.4517107943070595, "ts": ["[N:1]([H:2])([H:3])[C:4](=[O:5])[O:6][C:7](=[O:8])[O-:9]"], "cat": {}, "energies": [-86.86031209688767, -86.86031425416385, -86.84843691733585], "dir": "SUCCESSFUL_RCTS/PAT27_SIM160_RCT_12_12"}], ["Event 1016", [0, 60], ["O=C=O", "[H]N([H])[H]"], ["O=C=O", "[H]N([H])[H]"], {"rxn_free_energy": -0.0031334224036864175, "rxn_barrier": 1.933957383600671e-05, "ts": ["[C:1](=[O:2])=[O:3]", "[N:4]([H:5])([H:6])[H:7]"], "cat": {}, "energies": [-49.56990736247104, -49.56991235594901, -49.56990733165115], "dir": "SUCCESSFUL_RCTS/PAT1_SIM074_RCT_1_1"}], ["Event 1017", [700, 780], ["[H]N([H])C(=O)[O-]"], ["[H]N([H])C(=O)[O-]"], {"rxn_free_energy": 0.0009976245296848347, "rxn_barrier": 10.017019739014673, "ts": ["[C:1](=[O:2])([O-:3])[N:4]([H:5])[H:6]"], "cat": {}, "energies": [-49.013627734360625, -49.01362614452834, -48.99766443260906], "dir": "SUCCESSFUL_RCTS/PAT16_SIM091_RCT_7_7"}], ["Event 1018", [620, 700], ["[H]N([H])C(=O)OC(=O)[O-]"], ["[H]N([H])C(=O)OC(=O)[O-]"], {"rxn_free_energy": -0.00018252564438745367, "rxn_barrier": 1.4076601246982217, "ts": ["[C:1]([O:2][C:5](=[O:8])[O-:9])(=[O:3])[N:4]([H:6])[H:7]"], "cat": {}, "energies": [-86.85068812007438, -86.85068841095051, -86.84844484773194], "dir": "SUCCESSFUL_RCTS/PAT6_SIM027_RCT_4_4"}], ["Event 1019", [460, 540], ["[H]N([H])C(=O)OC(=O)[O-]"], ["[H]N([H])C(=O)OC(=O)[O-]"], {"rxn_free_energy": -0.005514338706668298, "rxn_barrier": -0.137537013018284, "ts": ["[C:1]([O:2][C:5](=[O:8])[O-:9])(=[O:3])[N:4]([H:6])[H:7]"], "cat": {}, "energies": [-86.86030853510262, -86.86031732285137, -86.8605277165456], "dir": "SUCCESSFUL_RCTS/PAT15_SIM035_RCT_4_4"}], ["Event 1020", [1100, 1180], ["[H]N([H])C(=O)[O-]"], ["[H]N([H])C(=O)[O-]"], {"rxn_free_energy": -0.0005891963464535764, "rxn_barrier": 10.017108442587489, "ts": ["[C:1](=[O:2])([O-:3])[N:4]([H:5])[H:6]"], "cat": {}, "energies": [-49.01362581455589, -49.01362675350972, -48.99766237144472], "dir": "SUCCESSFUL_RCTS/PAT16_SIM214_RCT_10_10"}], ["Event 1021", [700, 780], ["[H]N([H])C(=O)OC(=O)[O-]"], ["[H]N([H])C(=O)OC(=O)[O-]"], {"rxn_free_energy": 0.005158108616031925, "rxn_barrier": -0.13624153817867424, "ts": ["[N:1]([H:2])([H:3])[C:4](=[O:5])[O:6][C:7](=[O:8])[O-:9]"], "cat": {}, "energies": [-86.86031808781965, -86.86030986776554, -86.86053520477077], "dir": "SUCCESSFUL_RCTS/PAT59_SIM195_RCT_8_8"}], ["Event 1022", [540, 620], ["[H]N([H])C(=O)[O-]"], ["[H]N([H])C(=O)[O-]"], {"rxn_free_energy": 0.00018251390914963395, "rxn_barrier": 10.019124761989925, "ts": ["[N:1]([H:2])([H:3])[C:4](=[O:5])[O-:6]"], "cat": {}, "energies": [-49.013627770954564, -49.013627480097135, -48.997661114600746], "dir": "SUCCESSFUL_RCTS/PAT8_SIM080_RCT_5_5"}], ["Event 1023", [1580, 1660], ["[H]N([H])C(=O)OC(=O)[O-]"], ["[H]N([H])C(=O)OC(=O)[O-]"], {"rxn_free_energy": -6.042018724353798, "rxn_barrier": 1.407294470631988, "ts": ["[C:1]([O:2][C:7](=[O:8])[O-:9])(=[O:3])[N:4]([H:5])[H:6]"], "cat": {}, "energies": [-86.8506863126738, -86.8603149817389, -86.84844362304422], "dir": "SUCCESSFUL_RCTS/PAT33_SIM218_RCT_9_9"}], ["Event 1024", [380, 460], ["[H]N([H])C(=O)OC(=O)[O-]"], ["[H]N([H])C(=O)OC(=O)[O-]"], {"rxn_free_energy": -0.0018289110162985054, "rxn_barrier": 7.442164848479867, "ts": ["[N:1]([H:2])([H:3])[C:4]([O:5][C:8](=[O:6])[O-:7])=[O:9]"], "cat": {}, "energies": [-86.86029485980886, -86.86029777439416, -86.84843489284698], "dir": "SUCCESSFUL_RCTS/PAT27_SIM136_RCT_7_7"}], ["Event 1025", [1340, 1420], ["O=C=O", "[H]N([H])[H]"], ["O=C=O", "[H]N([H])[H]"], {"rxn_free_energy": 0.0009334089917692552, "rxn_barrier": 0.0013468545598790984, "ts": ["[C:5](=[O:6])=[O:7]", "[N:1]([H:2])([H:3])[H:4]"], "cat": {}, "energies": [-49.56991466278113, -49.56991317528387, -49.56991251640962], "dir": "SUCCESSFUL_RCTS/PAT1_SIM138_RCT_11_11"}], ["Event 1026", [1180, 1260], ["[H]OC(=O)[O-]"], ["[H]OC(=O)[O-]"], {"rxn_free_energy": -0.0009577479285114806, "rxn_barrier": 8.903946058801711, "ts": ["[C:1](=[O:2])([O-:3])[O:4][H:5]"], "cat": {}, "energies": [-54.52798526872932, -54.52798679501354, -54.51379578109531], "dir": "SUCCESSFUL_RCTS/PAT14_SIM197_RCT_7_7"}], ["Event 1027", [780, 860], ["O=C=O", "[H]N([H])[H]", "[H]N([H])[H]"], ["[H]OC(=O)N([H])[H]", "[H]N([H])[H]"], {"rxn_free_energy": 1.202351867428517, "rxn_barrier": 23.478050654413874, "ts": ["[C:1](=[O:2])([O-:3])[N:8]([H:10])[H:11]", "[H+:9]", "[N:4]([H:5])([H:6])[H:7]"], "cat": {}, "energies": [-61.31888348300548, -61.316967393572554, -61.281468441715774], "dir": "SUCCESSFUL_RCTS/PAT58_SIM033_RCT_5_5"}], ["Event 1028", [540, 620], ["[H]N([H])C(=O)[O-]"], ["[H]N([H])C(=O)[O-]"], {"rxn_free_energy": -0.00029496681663975725, "rxn_barrier": 10.019956932293326, "ts": ["[C:1](=[O:2])([O-:3])[N:4]([H:5])[H:6]"], "cat": {}, "energies": [-49.013625247072696, -49.01362571713709, -48.997657264557404], "dir": "SUCCESSFUL_RCTS/PAT16_SIM083_RCT_6_6"}], ["Event 1029", [700, 780], ["[H]N([H])C(=O)OC(=O)[O-]"], ["[H]N([H])C(=O)OC(=O)[O-]"], {"rxn_free_energy": 0.00028277774792462654, "rxn_barrier": 7.450968565412214, "ts": ["[C:1]([O:2][C:5](=[O:6])[O-:7])(=[O:3])[N:4]([H:8])[H:9]"], "cat": {}, "energies": [-86.86031637869031, -86.86031592805064, -86.84844238196773], "dir": "SUCCESSFUL_RCTS/PAT4_SIM203_RCT_7_7"}], ["Event 1030", [300, 380], ["[H]N([H])C(=O)OC(=O)[O-]"], ["[H]N([H])C(=O)OC(=O)[O-]"], {"rxn_free_energy": -0.0019527635302397644, "rxn_barrier": -0.1378686312208906, "ts": ["[N:1]([H:2])([H:3])[C:4]([O:5][C:7](=[O:8])[O-:9])=[O:6]"], "cat": {}, "energies": [-86.86031416369264, -86.86031727565151, -86.86053387360832], "dir": "SUCCESSFUL_RCTS/PAT24_SIM131_RCT_6_6"}], ["Event 1031", [1180, 1260], ["[H]OC(=O)N([H])[H]"], ["[H]OC(=O)N([H])[H]"], {"rxn_free_energy": -0.0020920043340158616, "rxn_barrier": -0.17436486558175848, "ts": ["[C:1](=[O:2])([O:3][H:5])[N:4]([H:6])[H:7]"], "cat": {}, "energies": [-49.557622873461874, -49.557626207317384, -49.557900744429155], "dir": "SUCCESSFUL_RCTS/PAT22_SIM033_RCT_10_10"}], ["Event 1032", [700, 780], ["[H]OC(=O)[O-]"], ["[H]OC(=O)[O-]"], {"rxn_free_energy": -0.0012201357631458196, "rxn_barrier": 8.903756369842425, "ts": ["[O:1]([H:2])[C:3](=[O:4])[O-:5]"], "cat": {}, "energies": [-54.52798511512875, -54.52798705955892, -54.51379592978646], "dir": "SUCCESSFUL_RCTS/PAT11_SIM138_RCT_7_7"}], ["Event 1033", [700, 780], ["[H]N([H])C(=O)OC(=O)[O-]"], ["[H]N([H])C(=O)OC(=O)[O-]"], {"rxn_free_energy": -0.0004837143039886769, "rxn_barrier": -0.13605458025267136, "ts": ["[N:1]([H:2])([H:3])[C:4](=[O:5])[O:6][C:7](=[O:8])[O-:9]"], "cat": {}, "energies": [-86.86032133588685, -86.86032210674261, -86.86053815489848], "dir": "SUCCESSFUL_RCTS/PAT4_SIM084_RCT_10_10"}], ["Event 1034", [780, 860], ["[H]N([H])C(=O)OC(=O)[O-]"], ["[H]N([H])C(=O)OC(=O)[O-]"], {"rxn_free_energy": 0.0002651684796175431, "rxn_barrier": 0.32640461178363545, "ts": ["[C:1](=[O:2])([O:3][C:5](=[O:6])[O-:7])[N:4]([H:8])[H:9]"], "cat": {}, "energies": [-86.8506877587065, -86.85068733612927, -86.85016759448133], "dir": "SUCCESSFUL_RCTS/PAT39_SIM226_RCT_8_8"}], ["Event 1035", [620, 700], ["[H]OC(=O)N([H])[H]"], ["[H]OC(=O)N([H])[H]"], {"rxn_free_energy": -0.001014021595187117, "rxn_barrier": -0.23132284506501752, "ts": ["[C:1]([O:2][H:5])(=[O:3])[N:4]([H:6])[H:7]"], "cat": {}, "energies": [-49.570144526810175, -49.57014614277312, -49.57051316703192], "dir": "SUCCESSFUL_RCTS/PAT22_SIM227_RCT_7_7"}], ["Event 1036", [1740, 1820], ["[H]OC(=O)N([H])[H]"], ["[H]OC(=O)N([H])[H]"], {"rxn_free_energy": -0.0022873508193535772, "rxn_barrier": -0.23167300008788005, "ts": ["[N:1]([H:2])([H:3])[C:4]([O:5][H:6])=[O:7]"], "cat": {}, "energies": [-49.570146147002035, -49.570149792165196, -49.570515345237084], "dir": "SUCCESSFUL_RCTS/PAT22_SIM183_RCT_17_17"}], ["Event 1037", [540, 620], ["[H]N([H])C(=O)OC(=O)[O-]"], ["[H]N([H])C(=O)OC(=O)[O-]"], {"rxn_free_energy": 0.0016299605511445492, "rxn_barrier": 3.2373049904948186, "ts": ["[C:1]([O:2][C:7](=[O:8])[O-:9])(=[O:3])[N:4]([H:5])[H:6]"], "cat": {}, "energies": [-86.85068439562775, -86.85068179809348, -86.84552536851474], "dir": "SUCCESSFUL_RCTS/PAT59_SIM008_RCT_5_5"}], ["Event 1038", [780, 860], ["[H]OC(=O)N([H])[H]"], ["[H]OC(=O)N([H])[H]"], {"rxn_free_energy": -0.001780070120207519, "rxn_barrier": -0.1746085529314809, "ts": ["[N:1]([H:2])([H:3])[C:4]([O:5][H:7])=[O:6]"], "cat": {}, "energies": [-49.557621269916304, -49.55762410666787, -49.5578995292281], "dir": "SUCCESSFUL_RCTS/PAT22_SIM008_RCT_8_8"}], ["Event 1039", [1340, 1420], ["[H]N([H])C(=O)OC(=O)[O-]"], ["[H]N([H])C(=O)OC(=O)[O-]"], {"rxn_free_energy": 0.0013972285542160421, "rxn_barrier": -0.13488902425131113, "ts": ["[C:1](=[O:2])([O-:3])[O:4][C:5]([N:6]([H:7])[H:8])=[O:9]"], "cat": {}, "energies": [-86.86031770173304, -86.86031547508463, -86.86053266329378], "dir": "SUCCESSFUL_RCTS/PAT9_SIM217_RCT_8_8"}], ["Event 1040", [620, 700], ["[H][N+]([H])([H])[H]", "[H]N([H])[H]"], ["[H]N([H])[H]", "[H][N+]([H])([H])[H]"], {"rxn_free_energy": 0.007210237430103601, "rxn_barrier": -1.1754276274354754, "ts": ["[H+:3]", "[H:1][N:2]([H:4])[H:5]", "[N:6]([H:7])([H:8])[H:9]"], "cat": {}, "energies": [-23.85524086658784, -23.85522937622456, -23.857114049070532], "dir": "SUCCESSFUL_RCTS/PAT2_SIM003_RCT_9_9"}], ["Event 1041", [1100, 1340], ["O=C=O", "[H]N([H])[H]", "[H]N([H])[H]", "[H]N([H])[H]"], ["[H]N([H])[H]", "[H]N([H])[H]", "[H]OC(=O)N([H])[H]"], {"rxn_free_energy": -9.743717505016075, "rxn_barrier": 13.735186384484297, "ts": ["[H+:2]", "[N:12]([H:13])([H:14])[H:15]", "[N:1]([H:3])([H:4])[C:5](=[O:6])[O-:7]", "[N:8]([H:9])([H:10])[H:11]"], "cat": {}, "energies": [-73.0685669356189, -73.08409469804397, -73.04667829702358], "dir": "SUCCESSFUL_RCTS/PAT65_SIM205_RCT_6_10"}], ["Event 1042", [460, 540], ["[H]N([H])C(=O)OC(=O)[O-]"], ["[H]N([H])C(=O)OC(=O)[O-]"], {"rxn_free_energy": -0.0023981467665511506, "rxn_barrier": 1.4046514455495882, "ts": ["[C:1]([O:2][C:5](=[O:8])[O-:9])(=[O:3])[N:4]([H:6])[H:7]"], "cat": {}, "energies": [-86.85068082272124, -86.85068464445081, -86.84844234506369], "dir": "SUCCESSFUL_RCTS/PAT6_SIM055_RCT_6_6"}], ["Event 1043", [860, 940], ["[H]N([H])C(=O)OC(=O)[O-]"], ["[H]N([H])C(=O)OC(=O)[O-]"], {"rxn_free_energy": 0.0004111224680999755, "rxn_barrier": -0.135509014726787, "ts": ["[N:1]([H:2])([H:3])[C:4]([O:5][C:6](=[O:7])[O-:8])=[O:9]"], "cat": {}, "energies": [-86.86030528533976, -86.86030463016765, -86.86052123492841], "dir": "SUCCESSFUL_RCTS/PAT28_SIM061_RCT_8_8"}], ["Event 1044", [620, 700], ["[H]N([H])C(=O)[O-]"], ["[H]N([H])C(=O)[O-]"], {"rxn_free_energy": -0.0022842653524597412, "rxn_barrier": 1.2659797010314737, "ts": ["[N:1]([H:2])([H:3])[C:4](=[O:5])[O-:6]"], "cat": {}, "energies": [-49.01362340539107, -49.01362704563718, -49.01160591750491], "dir": "SUCCESSFUL_RCTS/PAT13_SIM195_RCT_7_7"}], ["Event 1045", [1420, 1500], ["[H]N([H])C(=O)OC(=O)[O-]"], ["[H]N([H])C(=O)OC(=O)[O-]"], {"rxn_free_energy": 0.0006206176062282509, "rxn_barrier": -0.13575418316874702, "ts": ["[N:1]([H:2])([H:3])[C:4]([O:5][C:6](=[O:7])[O-:8])=[O:9]"], "cat": {}, "energies": [-86.86031979496099, -86.86031880593367, -86.86053613525445], "dir": "SUCCESSFUL_RCTS/PAT6_SIM145_RCT_14_14"}], ["Event 1046", [1020, 1100], ["[H]N([H])C(=O)[O-]"], ["[H]N([H])C(=O)[O-]"], {"rxn_free_energy": -0.0001390978675093706, "rxn_barrier": 10.017527030588532, "ts": ["[N:1]([H:2])([H:3])[C:4](=[O:5])[O-:6]"], "cat": {}, "energies": [-49.013627250542164, -49.01362747221101, -48.997663140361674], "dir": "SUCCESSFUL_RCTS/PAT8_SIM024_RCT_14_14"}], ["Event 1047", [1020, 1100], ["[H]N([H])C(=O)OC(=O)[O-]"], ["[H]N([H])C(=O)OC(=O)[O-]"], {"rxn_free_energy": -0.006296475070107491, "rxn_barrier": 7.44261082332911, "ts": ["[C:1](=[O:2])([O:3][C:5](=[O:8])[O-:9])[N:4]([H:6])[H:7]"], "cat": {}, "energies": [-86.86030750027797, -86.86031753445322, -86.8484468226026], "dir": "SUCCESSFUL_RCTS/PAT12_SIM044_RCT_6_6"}], ["Event 1048", [460, 540], ["[H]N([H])C(=O)OC(=O)[O-]"], ["[H]N([H])C(=O)OC(=O)[O-]"], {"rxn_free_energy": 0.0016961857262433712, "rxn_barrier": 1.411245134056659, "ts": ["[C:1](=[O:2])([O-:3])[O:6][C:4](=[O:5])[N:7]([H:8])[H:9]"], "cat": {}, "energies": [-86.85068353572956, -86.85068083265766, -86.84843455025211], "dir": "SUCCESSFUL_RCTS/PAT31_SIM054_RCT_9_9"}], ["Event 1049", [780, 860], ["[H]N([H])C(=O)OC(=O)[O-]"], ["[H]N([H])C(=O)OC(=O)[O-]"], {"rxn_free_energy": 0.0003456282930925454, "rxn_barrier": -0.13599525882167446, "ts": ["[N:1]([H:2])([H:3])[C:4](=[O:5])[O:6][C:7](=[O:8])[O-:9]"], "cat": {}, "energies": [-86.86032210674263, -86.8603215559432, -86.86053883121856], "dir": "SUCCESSFUL_RCTS/PAT3_SIM084_RCT_13_13"}], ["Event 1050", [1740, 1820], ["[H]N([H])C(=O)OC(=O)[O-]"], ["[H]N([H])C(=O)OC(=O)[O-]"], {"rxn_free_energy": 0.0043865223294835545, "rxn_barrier": 1.4119050394110502, "ts": ["[C:1]([O:2][C:5](=[O:6])[O-:7])(=[O:3])[N:4]([H:8])[H:9]"], "cat": {}, "energies": [-86.85067542785163, -86.85066843741122, -86.8484253907372], "dir": "SUCCESSFUL_RCTS/PAT6_SIM139_RCT_12_12"}], ["Event 1051", [60, 140], ["O=C=O", "[H]N([H])[H]"], ["O=C=O", "[H]N([H])[H]"], {"rxn_free_energy": -0.0014359297455870605, "rxn_barrier": -0.0015699843143872202, "ts": ["[C:1](=[O:2])=[O:3]", "[N:4]([H:5])([H:6])[H:7]"], "cat": {}, "energies": [-49.569916149567504, -49.56991843789082, -49.56991865152258], "dir": "SUCCESSFUL_RCTS/PAT1_SIM165_RCT_1_1"}], ["Event 1052", [860, 940], ["[H]N([H])C(=O)OC(=O)[O-]"], ["[H]N([H])C(=O)OC(=O)[O-]"], {"rxn_free_energy": -0.0021374568674508367, "rxn_barrier": 0.325302977364076, "ts": ["[C:1](=[O:2])([O-:3])[O:4][C:5]([N:6]([H:7])[H:8])=[O:9]"], "cat": {}, "energies": [-86.85068591267027, -86.85068931895975, -86.85016750402941], "dir": "SUCCESSFUL_RCTS/PAT27_SIM094_RCT_8_8"}], ["Event 1053", [1740, 1820], ["[H]N([H])C(=O)OC(=O)[O-]"], ["[H]N([H])C(=O)OC(=O)[O-]"], {"rxn_free_energy": 0.003707651885536251, "rxn_barrier": 1.4079228114603957, "ts": ["[C:1](=[O:2])([O-:3])[O:9][C:7]([N:4]([H:5])[H:6])=[O:8]"], "cat": {}, "energies": [-86.8506875696725, -86.85068166109217, -86.84844387870774], "dir": "SUCCESSFUL_RCTS/PAT35_SIM094_RCT_22_22"}], ["Event 1054", [300, 380], ["[H]N([H])C(=O)OC(=O)[O-]"], ["[H]N([H])C(=O)OC(=O)[O-]"], {"rxn_free_energy": 0.00047586027314397943, "rxn_barrier": 4.896572121849555, "ts": ["[C:1]([O:2][C:5](=[O:8])[O-:9])(=[O:3])[N:4]([H:6])[H:7]"], "cat": {}, "energies": [-86.86032099079785, -86.8603202324584, -86.85251772591808], "dir": "SUCCESSFUL_RCTS/PAT48_SIM021_RCT_5_5"}], ["Event 1055", [700, 780], ["[H]OC(=O)[O-]"], ["[H]OC(=O)[O-]"], {"rxn_free_energy": -0.0012201357319350807, "rxn_barrier": 8.903758600438263, "ts": ["[O:1]([H:2])[C:3](=[O:4])[O-:5]"], "cat": {}, "energies": [-54.527985115128764, -54.52798705955888, -54.51379592623176], "dir": "SUCCESSFUL_RCTS/PAT14_SIM138_RCT_7_7"}], ["Event 1056", [1100, 1180], ["[H]N([H])C(=O)OC(=O)[O-]"], ["[H]N([H])C(=O)OC(=O)[O-]"], {"rxn_free_energy": 0.0005117591503616553, "rxn_barrier": 2.212911176290167, "ts": ["[N:1]([H:2])([H:3])[C:4](=[O:5])[O-:9]", "[O:6]=[C:8]=[O:7]"], "cat": {}, "energies": [-86.85068758897862, -86.85068677343008, -86.84716105416318], "dir": "SUCCESSFUL_RCTS/PAT28_SIM197_RCT_5_5"}], ["Event 1057", [300, 380], ["[H]N([H])C(=O)OC(=O)[O-]"], ["[H]N([H])C(=O)OC(=O)[O-]"], {"rxn_free_energy": -0.002967061090780078, "rxn_barrier": 7.449282018641138, "ts": ["[N:1]([H:2])([H:3])[C:4](=[O:5])[O:6][C:7](=[O:8])[O-:9]"], "cat": {}, "energies": [-86.86031659920515, -86.86032132756675, -86.84844529019365], "dir": "SUCCESSFUL_RCTS/PAT28_SIM160_RCT_9_9"}], ["Event 1058", [1180, 1260], ["[H]OC(=O)[O-]"], ["[H]OC(=O)[O-]"], {"rxn_free_energy": -0.0009578734313512031, "rxn_barrier": 8.903960726475715, "ts": ["[C:1](=[O:2])([O-:3])[O:4][H:5]"], "cat": {}, "energies": [-54.52798526862932, -54.52798679511355, -54.51379575762065], "dir": "SUCCESSFUL_RCTS/PAT11_SIM197_RCT_7_7"}], ["Event 1059", [300, 380], ["[H]N([H])C(=O)OC(=O)[O-]"], ["[H]N([H])C(=O)OC(=O)[O-]"], {"rxn_free_energy": 0.00047586450888711343, "rxn_barrier": 4.895768070972818, "ts": ["[C:1]([O:2][C:5](=[O:8])[O-:9])(=[O:3])[N:4]([H:6])[H:7]"], "cat": {}, "energies": [-86.86032099080458, -86.86032023245839, -86.85251900727467], "dir": "SUCCESSFUL_RCTS/PAT39_SIM021_RCT_5_5"}], ["Event 1060", [460, 540], ["[H]N([H])C(=O)OC(=O)[O-]"], ["[H]N([H])C(=O)OC(=O)[O-]"], {"rxn_free_energy": 0.0016961832026321988, "rxn_barrier": 1.4112495565737717, "ts": ["[C:1](=[O:2])([O-:3])[O:6][C:4](=[O:5])[N:7]([H:8])[H:9]"], "cat": {}, "energies": [-86.85068353573354, -86.85068083266566, -86.84843454320828], "dir": "SUCCESSFUL_RCTS/PAT35_SIM054_RCT_9_9"}], ["Event 1061", [220, 380], ["O=C=O", "[H]N([H])[H]", "[H]N([H])[H]"], ["O=C=O", "[H]N([H])[H]", "[H]N([H])[H]"], {"rxn_free_energy": 0.0031707847658263124, "rxn_barrier": 0.15322621778116774, "ts": ["[C:9](=[O:10])=[O:11]", "[N:1]([H:2])([H:3])[H:4]", "[N:5]([H:6])([H:7])[H:8]"], "cat": {}, "energies": [-61.31889322177978, -61.31888816876049, -61.318649037739576], "dir": "SUCCESSFUL_RCTS/PAT25_SIM026_RCT_1_2"}], ["Event 1062", [940, 1020], ["O=C=O", "[H]N([H])C(=O)[O-]"], ["[H]N([H])C(=O)OC(=O)[O-]"], {"rxn_free_energy": -5.786986756784899, "rxn_barrier": 2.2041941108914345, "ts": ["[C:1](=[O:2])=[O:3]", "[N:4]([H:5])([H:6])[C:7](=[O:8])[O-:9]"], "cat": {}, "energies": [-86.85108200944487, -86.8603042550067, -86.8475693663007], "dir": "SUCCESSFUL_RCTS/PAT48_SIM012_RCT_8_8"}], ["Event 1063", [620, 700], ["[H]N([H])C(=O)OC(=O)[O-]"], ["[H]N([H])C(=O)OC(=O)[O-]"], {"rxn_free_energy": -0.00022143846240280142, "rxn_barrier": 0.3265001904178845, "ts": ["[C:1]([O:2][C:5](=[O:6])[O-:7])(=[O:3])[N:4]([H:8])[H:9]"], "cat": {}, "energies": [-86.85068179809127, -86.85068215097957, -86.85016148155029], "dir": "SUCCESSFUL_RCTS/PAT15_SIM008_RCT_6_6"}], ["Event 1064", [540, 620], ["[H]N([H])C(=O)OC(=O)[O-]"], ["[H]N([H])C(=O)OC(=O)[O-]"], {"rxn_free_energy": -0.0028779099782617694, "rxn_barrier": 1.403006754359005, "ts": ["[C:1]([O:2][C:7](=[O:8])[O-:9])(=[O:3])[N:4]([H:5])[H:6]"], "cat": {}, "energies": [-86.85068343260242, -86.85068801889122, -86.84844757595415], "dir": "SUCCESSFUL_RCTS/PAT35_SIM080_RCT_6_6"}], ["Event 1065", [700, 780], ["[H]N([H])C(=O)[O-]"], ["[H]N([H])C(=O)[O-]"], {"rxn_free_energy": 0.00078631828142467, "rxn_barrier": 10.013826924081926, "ts": ["[N:1]([H:2])([H:3])[C:4](=[O:5])[O-:6]"], "cat": {}, "energies": [-49.01362250592828, -49.01362125283741, -48.997664292303675], "dir": "SUCCESSFUL_RCTS/PAT13_SIM026_RCT_4_4"}], ["Event 1066", [380, 460], ["[H]N([H])[H]", "[H][N+]([H])([H])[H]"], ["[H][N+]([H])([H])[H]", "[H]N([H])[H]"], {"rxn_free_energy": 0.008589796786935229, "rxn_barrier": -1.174339720858773, "ts": ["[H+:4]", "[N:1]([H:2])([H:3])[H:5]", "[N:6]([H:7])([H:8])[H:9]"], "cat": {}, "energies": [-23.85524800181568, -23.855234312961944, -23.857119450591], "dir": "SUCCESSFUL_RCTS/PAT2_SIM203_RCT_3_3"}], ["Event 1067", [300, 380], ["O=C=O", "[H]N([H])[H]"], ["[H]OC(=O)N([H])[H]"], {"rxn_free_energy": 1.1876479732390606, "rxn_barrier": 43.90478845978919, "ts": ["[H+:4]", "[N:1]([H:2])([H:3])[C:5](=[O:6])[O-:7]", "[N:8]([H:9])([H:10])[H:11]"], "cat": {"[H]N([H])[H]": 1}, "energies": [-61.31889184307909, -61.31699918603484, -61.24892438721069], "dir": "SUCCESSFUL_RCTS/PAT58_SIM151_RCT_3_3"}], ["Event 1068", [380, 460], ["O=C=O", "[H]N([H])C(=O)[O-]"], ["[H]N([H])C(=O)OC(=O)[O-]"], {"rxn_free_energy": 0.23962716111805127, "rxn_barrier": 2.4575557351456276, "ts": ["[C:7](=[O:8])=[O:9]", "[N:1]([H:2])([H:3])[C:4](=[O:5])[O-:6]"], "cat": {}, "energies": [-86.85105350397119, -86.8506716298429, -86.84713709921273], "dir": "SUCCESSFUL_RCTS/PAT33_SIM224_RCT_5_5"}], ["Event 1069", [460, 540], ["[H]N([H])C(=O)OC(=O)[O-]"], ["[H]N([H])C(=O)OC(=O)[O-]"], {"rxn_free_energy": -0.00551433868883359, "rxn_barrier": -0.13752524044350323, "ts": ["[C:1]([O:2][C:5](=[O:8])[O-:9])(=[O:3])[N:4]([H:6])[H:7]"], "cat": {}, "energies": [-86.8603085351027, -86.86031732285143, -86.8605276977847], "dir": "SUCCESSFUL_RCTS/PAT28_SIM035_RCT_4_4"}], ["Event 1070", [1020, 1100], ["[H]N([H])C(=O)OC(=O)[O-]"], ["[H]N([H])C(=O)OC(=O)[O-]"], {"rxn_free_energy": 0.0008384676451388061, "rxn_barrier": -0.13549750650696454, "ts": ["[C:1]([O:2][C:5](=[O:6])[O-:7])(=[O:3])[N:4]([H:8])[H:9]"], "cat": {}, "energies": [-86.86030871408221, -86.86030737788518, -86.86052464533115], "dir": "SUCCESSFUL_RCTS/PAT15_SIM126_RCT_15_15"}], ["Event 1071", [460, 540], ["O=C=O", "[H]N([H])[H]", "[H]N([H])[H]"], ["O=C=O", "[H]N([H])[H]", "[H]N([H])[H]"], {"rxn_free_energy": 0.004122920463986852, "rxn_barrier": 0.15329901951819278, "ts": ["[C:1](=[O:2])=[O:3]", "[N:4]([H:5])([H:6])[H:7]", "[N:8]([H:9])([H:10])[H:11]"], "cat": {}, "energies": [-61.31889666520142, -61.318890094841656, -61.318652365143066], "dir": "SUCCESSFUL_RCTS/PAT65_SIM048_RCT_3_3"}], ["Event 1072", [1820, 1900], ["[H]N([H])C(=O)OC(=O)[O-]"], ["[H]N([H])C(=O)OC(=O)[O-]"], {"rxn_free_energy": 0.0016230538553984673, "rxn_barrier": 0.3275309738741486, "ts": ["[C:1]([O:2][C:7](=[O:8])[O-:9])(=[O:3])[N:4]([H:5])[H:6]"], "cat": {}, "energies": [-86.85067573234453, -86.85067314581688, -86.8501537731286], "dir": "SUCCESSFUL_RCTS/PAT59_SIM193_RCT_19_19"}], ["Event 1073", [1500, 1580], ["O=C=O", "[H]N([H])[H]"], ["O=C=O", "[H]N([H])[H]"], {"rxn_free_energy": 0.0056999205378178396, "rxn_barrier": 0.006453489390933378, "ts": ["[C:1](=[O:2])=[O:3]", "[N:4]([H:5])([H:6])[H:7]"], "cat": {}, "energies": [-49.56991298039545, -49.56990389690017, -49.569902695999374], "dir": "SUCCESSFUL_RCTS/PAT25_SIM147_RCT_8_8"}], ["Event 1074", [940, 1020], ["[H]N([H])C(=O)OC(=O)[O-]"], ["[H]N([H])C(=O)OC(=O)[O-]"], {"rxn_free_energy": -0.008466853470799009, "rxn_barrier": -0.1385155045223441, "ts": ["[C:1](=[O:2])([O:3][C:5](=[O:6])[O-:7])[N:4]([H:8])[H:9]"], "cat": {}, "energies": [-86.86029749151072, -86.86031098443979, -86.86051823229526], "dir": "SUCCESSFUL_RCTS/PAT9_SIM062_RCT_8_8"}], ["Event 1075", [300, 1980], ["O=C=O", "[H]OC(=O)N([H])[H]", "[H]N([H])C(=O)[O-]"], ["O=C=O", "[H]OC(=O)N([H])[H]", "[H]N([H])C(=O)[O-]"], {"rxn_free_energy": -5.90188301155721, "rxn_barrier": 0.7693942913848296, "ts": ["[C:14](=[O:15])=[O:16]", "[H:7][O:9][C:8](=[O:10])[N:11]([H:12])[H:13]", "[N:1]([H:2])([H:3])[C:4](=[O:5])[O-:6]"], "cat": {}, "energies": [-136.45598655025844, -136.46539189654612, -136.4547604297596], "dir": "SUCCESSFUL_RCTS/PAT59_SIM023_RCT_2_8"}], ["Event 1076", [0, 620], ["O=C=O", "O=C=O", "[H]N([H])[H]", "[H]N([H])[H]", "[H]N([H])[H]"], ["[H]N([H])[H]", "[H]N([H])[H]", "[H]OC(=O)OC(=O)N([H])[H]"], {"rxn_free_energy": 4.035359986649208, "rxn_barrier": 7.373202460334665, "ts": ["[N:5]([H:7])([H:8])[C:13](=[O:14])[O:15][C:16](=[O:17])[O-:18]", "[N:9]([H:10])([H:11])[H:12]", "[N@@+:1]([H:2])([H:3])([H:4])[H:6]"], "cat": {}, "energies": [-110.89524780607881, -110.88881698425541, -110.88349773881167], "dir": "SUCCESSFUL_RCTS/PAT7_SIM204_RCT_1_5"}], ["Event 1077", [1100, 1180], ["[H]N([H])[H]", "[H][N+]([H])([H])[H]"], ["[H][N+]([H])([H])[H]", "[H]N([H])[H]"], {"rxn_free_energy": -0.0015089455749048, "rxn_barrier": -1.174411735128792, "ts": ["[H+:5]", "[N:1]([H:2])([H:3])[H:4]", "[N:6]([H:7])([H:8])[H:9]"], "cat": {}, "energies": [-23.85524253855273, -23.855244943235377, -23.857114102091277], "dir": "SUCCESSFUL_RCTS/PAT7_SIM244_RCT_9_9"}], ["Event 1078", [940, 1020], ["[H]N([H])C(=O)OC(=O)[O-]"], ["[H]N([H])C(=O)OC(=O)[O-]"], {"rxn_free_energy": -0.0008004913365543587, "rxn_barrier": 0.3237514876641084, "ts": ["[C:1](=[O:2])([O-:3])[O:5][C:4](=[O:6])[N:7]([H:8])[H:9]"], "cat": {}, "energies": [-86.85066365642577, -86.85066493210307, -86.85014772026663], "dir": "SUCCESSFUL_RCTS/PAT20_SIM222_RCT_7_7"}], ["Event 1079", [380, 460], ["[H][N+]([H])([H])[H]", "[H]N([H])[H]"], ["[H]N([H])[H]", "[H][N+]([H])([H])[H]"], {"rxn_free_energy": 0.0037623667051063523, "rxn_barrier": -1.1763321759528618, "ts": ["[H+:5]", "[H:1][N:2]([H:3])[H:4]", "[N:6]([H:7])([H:8])[H:9]"], "cat": {}, "energies": [-23.855244074162183, -23.855238078387334, -23.857118698149563], "dir": "SUCCESSFUL_RCTS/PAT2_SIM001_RCT_6_6"}], ["Event 1080", [380, 460], ["[H][N+]([H])([H])[H]", "[H]N([H])[H]"], ["[H]N([H])[H]", "[H][N+]([H])([H])[H]"], {"rxn_free_energy": 0.0037603539156384827, "rxn_barrier": -1.1763341674298537, "ts": ["[H+:5]", "[H:1][N:2]([H:3])[H:4]", "[N:6]([H:7])([H:8])[H:9]"], "cat": {}, "energies": [-23.855244074146704, -23.855238081579472, -23.857118701307737], "dir": "SUCCESSFUL_RCTS/PAT7_SIM001_RCT_6_6"}], ["Event 1081", [1740, 1820], ["[H]N([H])C(=O)OC(=O)[O-]"], ["[H]N([H])C(=O)OC(=O)[O-]"], {"rxn_free_energy": 0.0042589070399453, "rxn_barrier": 4.899125542657343, "ts": ["[C:1]([O:2][C:5](=[O:8])[O-:9])(=[O:3])[N:4]([H:6])[H:7]"], "cat": {}, "energies": [-86.8603057428495, -86.8602989557791, -86.85249840879268], "dir":
[truncated: 102,387 more chars]
