# Supplementary material for: Automated Discovery of Reactive Events via Hypergraph Mining of Ab Initio Atomistic Simulations
Source: J Chem Theory Comput. 2026 Feb 12;22(4):1674–86. doi: 10.1021/acs.jctc.5c01682 (PMC12937057; doi:10.1021/acs.jctc.5c01682)
Supplement: Supplementary file 2 [file ct5c01682_si_002.zip › SI_data/Refined_CRNs/rct_list_all_refined_39_nowater.json]

[["Event 1", [220, 300], ["O=C=O", "[H]N([H])[H]"], ["O=C=O", "[H]N([H])[H]"], {"rxn_free_energy": -0.03083016743825539, "rxn_barrier": 0.0964562636802268, "ts": ["[C:1](=[O:2])=[O:3]", "[N:4]([H:5])([H:6])[H:7]"], "cat": {}, "energies": [-49.57005440130574, -49.570103532811785, -49.569900686879386], "dir": "SUCCESSFUL_RCTS/PAT8_SIM013_RCT_1_1"}], ["Event 2", [860, 940], ["[H]N([H])C(=O)OC(=O)[O-]"], ["[H]N([H])C(=O)OC(=O)[O-]"], {"rxn_free_energy": -0.0016100246114273348, "rxn_barrier": 0.3263113870276435, "ts": ["[N:1]([H:2])([H:3])[C:4](=[O:5])[O:6][C:7](=[O:8])[O-:9]"], "cat": {}, "energies": [-86.85068611948698, -86.85068868525099, -86.85016610382645], "dir": "SUCCESSFUL_RCTS/PAT4_SIM199_RCT_6_6"}], ["Event 3", [1820, 1900], ["O=C=O", "[H]N([H])[H]"], ["O=C=O", "[H]N([H])[H]"], {"rxn_free_energy": 0.00496042610052109, "rxn_barrier": 0.002512188224852871, "ts": ["[C:1](=[O:2])=[O:3]", "[N:4]([H:5])([H:6])[H:7]"], "cat": {}, "energies": [-49.56991794429045, -49.56991003926673, -49.56991394082238], "dir": "SUCCESSFUL_RCTS/PAT1_SIM159_RCT_9_9"}], ["Event 4", [780, 860], ["[H]N([H])C(=O)OC(=O)[O-]"], ["[H]N([H])C(=O)OC(=O)[O-]"], {"rxn_free_energy": -0.0008519047867150676, "rxn_barrier": 7.4513918559486605, "ts": ["[N:1]([H:2])([H:3])[C:4](=[O:5])[O:6][C:7](=[O:8])[O-:9]"], "cat": {}, "energies": [-86.86031418196526, -86.86031553957596, -86.84843951067931], "dir": "SUCCESSFUL_RCTS/PAT40_SIM059_RCT_12_12"}], ["Event 5", [620, 700], ["[H]N([H])C(=O)OC(=O)[O-]"], ["[H]N([H])C(=O)OC(=O)[O-]"], {"rxn_free_energy": 0.0012420638932432412, "rxn_barrier": -0.13511815383341902, "ts": ["[C:1](=[O:2])([O:3][C:5](=[O:8])[O-:9])[N:4]([H:6])[H:7]"], "cat": {}, "energies": [-86.86031344998872, -86.8603114706135, -86.86052877669447], "dir": "SUCCESSFUL_RCTS/PAT46_SIM196_RCT_9_9"}], ["Event 6", [620, 700], ["[H]N([H])C(=O)OC(=O)[O-]"], ["[H]N([H])C(=O)OC(=O)[O-]"], {"rxn_free_energy": -0.003173099568238314, "rxn_barrier": 1.4078088787715188, "ts": ["[C:1]([O:2][C:5](=[O:6])[O-:7])(=[O:3])[N:4]([H:8])[H:9]"], "cat": {}, "energies": [-86.85067934451905, -86.85068440122726, -86.84843583511946], "dir": "SUCCESSFUL_RCTS/PAT5_SIM140_RCT_11_11"}], ["Event 7", [1420, 1500], ["[H]N([H])C(=O)OC(=O)[O-]"], ["[H]N([H])C(=O)OC(=O)[O-]"], {"rxn_free_energy": -0.0011525106348131118, "rxn_barrier": -0.13748654298850352, "ts": ["[C:1](=[O:2])([O:3][C:7](=[O:8])[O-:9])[N:4]([H:5])[H:6]"], "cat": {}, "energies": [-86.86031909063973, -86.86032092730129, -86.86053819165278], "dir": "SUCCESSFUL_RCTS/PAT24_SIM075_RCT_16_16"}], ["Event 8", [1100, 1180], ["[H]N([H])C(=O)OC(=O)[O-]"], ["[H]N([H])C(=O)OC(=O)[O-]"], {"rxn_free_energy": -2.4049265415982293e-05, "rxn_barrier": -0.13709523580832159, "ts": ["[C:1](=[O:2])([O-:3])[O:4][C:5]([N:6]([H:7])[H:8])=[O:9]"], "cat": {}, "energies": [-86.86031454675302, -86.86031458507836, -86.86053302417194], "dir": "SUCCESSFUL_RCTS/PAT5_SIM046_RCT_10_10"}], ["Event 9", [940, 1020], ["[H]N([H])C(=O)OC(=O)[O-]"], ["[H]N([H])C(=O)OC(=O)[O-]"], {"rxn_free_energy": 0.00042021249770853334, "rxn_barrier": 0.3269246614693184, "ts": ["[C:1]([O:2][C:5](=[O:6])[O-:7])(=[O:3])[N:4]([H:8])[H:9]"], "cat": {}, "energies": [-86.85067860328745, -86.8506779336293, -86.8501576103018], "dir": "SUCCESSFUL_RCTS/PAT18_SIM184_RCT_11_11"}], ["Event 10", [1100, 1180], ["[H]N([H])C(=O)OC(=O)[O-]"], ["[H]N([H])C(=O)OC(=O)[O-]"], {"rxn_free_energy": 0.0023927249172487138, "rxn_barrier": 3.237018060835805, "ts": ["[C:1](=[O:2])([O:3][C:5](=[O:6])[O-:7])[N:4]([H:8])[H:9]"], "cat": {}, "energies": [-86.85068554865627, -86.85068173556706, -86.8455269787995], "dir": "SUCCESSFUL_RCTS/PAT3_SIM001_RCT_10_10"}], ["Event 11", [860, 940], ["[H]N([H])C(=O)OC(=O)[O-]"], ["[H]N([H])C(=O)OC(=O)[O-]"], {"rxn_free_energy": 0.00048365516409717204, "rxn_barrier": 1.4066081992836206, "ts": ["[N:1]([H:2])([H:3])[C:4]([O:5][C:6](=[O:7])[O-:8])=[O:9]"], "cat": {}, "energies": [-86.85068565031793, -86.85068487955641, -86.84844405434264], "dir": "SUCCESSFUL_RCTS/PAT3_SIM115_RCT_9_9"}], ["Event 12", [300, 380], ["[H]N([H])C(=O)OC(=O)[O-]"], ["[H]N([H])C(=O)OC(=O)[O-]"], {"rxn_free_energy": -0.0015476492988043447, "rxn_barrier": -0.13704546328505102, "ts": ["[C:1](=[O:2])([O:3][C:5](=[O:6])[O-:7])[N:4]([H:8])[H:9]"], "cat": {}, "energies": [-86.86030885889852, -86.86031132526011, -86.86052725699906], "dir": "SUCCESSFUL_RCTS/PAT59_SIM234_RCT_5_5"}], ["Event 13", [0, 460], ["O=C=O", "[H]N([H])[H]", "[H]N([H])[H]"], ["[H]OC(=O)N([H])[H]", "[H]N([H])[H]"], {"rxn_free_energy": -6.971345517380168, "rxn_barrier": 23.483420235065154, "ts": ["[C:1](=[O:2])([O-:3])[N:4]([H:5])[H:7]", "[H+:6]", "[N:8]([H:9])([H:10])[H:11]"], "cat": {}, "energies": [-61.31889476050777, -61.33000442136577, -61.28147116215833], "dir": "SUCCESSFUL_RCTS/PAT11_SIM160_RCT_1_5"}], ["Event 14", [1740, 1820], ["[H]N([H])C(=O)OC(=O)[O-]"], ["[H]N([H])C(=O)OC(=O)[O-]"], {"rxn_free_energy": 0.0007538445152787006, "rxn_barrier": 7.448528372510233, "ts": ["[C:1](=[O:2])([O-:3])[O:4][C:5](=[O:6])[N:7]([H:8])[H:9]"], "cat": {}, "energies": [-86.86031750863961, -86.86031630729951, -86.84844740065206], "dir": "SUCCESSFUL_RCTS/PAT35_SIM046_RCT_17_17"}], ["Event 15", [860, 940], ["[H]N([H])[H]", "[H][N+]([H])([H])[H]"], ["[H][N+]([H])([H])[H]", "[H]N([H])[H]"], {"rxn_free_energy": 0.006905384221788659, "rxn_barrier": -1.17071862102708, "ts": ["[H+:9]", "[H:1][N:2]([H:3])[H:4]", "[N:5]([H:6])([H:7])[H:8]"], "cat": {}, "energies": [-23.855240484897113, -23.855229480353355, -23.857106163022998], "dir": "SUCCESSFUL_RCTS/PAT8_SIM212_RCT_10_10"}], ["Event 16", [1100, 1180], ["[H]OC(=O)N([H])[H]"], ["[H]OC(=O)N([H])[H]"], {"rxn_free_energy": 0.0031120680874820224, "rxn_barrier": -0.1705694371447724, "ts": ["[H:1][O:2][C:3](=[O:4])[N:5]([H:6])[H:7]"], "cat": {}, "energies": [-49.557623825988756, -49.55761886654141, -49.55789564849342], "dir": "SUCCESSFUL_RCTS/PAT17_SIM205_RCT_7_7"}], ["Event 17", [1100, 1180], ["[H]N([H])C(=O)[O-]"], ["[H]N([H])C(=O)[O-]"], {"rxn_free_energy": -0.000906879805756553, "rxn_barrier": 1.26649364644059, "ts": ["[N:1]([H:2])([H:3])[C:4](=[O:5])[O-:6]"], "cat": {}, "energies": [-49.01362817247019, -49.013629617690064, -49.011609865551435], "dir": "SUCCESSFUL_RCTS/PAT25_SIM094_RCT_13_13"}], ["Event 18", [700, 780], ["[H]N([H])C(=O)OC(=O)[O-]"], ["[H]N([H])C(=O)OC(=O)[O-]"], {"rxn_free_energy": -0.0005823147084721399, "rxn_barrier": 1.4084530583989425, "ts": ["[C:1]([O:2][C:5](=[O:8])[O-:9])(=[O:3])[N:4]([H:6])[H:7]"], "cat": {}, "energies": [-86.85067204125411, -86.85067296924124, -86.84842750527835], "dir": "SUCCESSFUL_RCTS/PAT40_SIM207_RCT_12_12"}], ["Event 19", [1420, 1500], ["[H]OC(=O)N([H])[H]", "[H]N([H])[H]"], ["[H]OC(=O)N([H])[H]", "[H]N([H])[H]"], {"rxn_free_energy": 0.0019067350026187172, "rxn_barrier": -0.31170973091670884, "ts": ["[C:1](=[O:2])([O:3][H:7])[N:4]([H:5])[H:6]", "[H:8][N:9]([H:10])[H:11]"], "cat": {}, "energies": [-61.330009972809705, -61.330006934202714, -61.33050671900999], "dir": "SUCCESSFUL_RCTS/PAT27_SIM181_RCT_21_21"}], ["Event 20", [700, 780], ["[H]OC(=O)N([H])[H]", "[H]N([H])[H]"], ["[H]OC(=O)N([H])[H]", "[H]N([H])[H]"], {"rxn_free_energy": 0.002793906296853614, "rxn_barrier": -0.22788676057841667, "ts": ["[N:1]([H:2])([H:3])[C:4](=[O:5])[O:6][H:7]", "[N:8]([H:9])([H:10])[H:11]"], "cat": {}, "energies": [-61.316998418713716, -61.31699396629469, -61.31736158312979], "dir": "SUCCESSFUL_RCTS/PAT27_SIM002_RCT_5_5"}], ["Event 21", [1180, 1260], ["[H]N([H])C(=O)OC(=O)[O-]"], ["[H]N([H])C(=O)OC(=O)[O-]"], {"rxn_free_energy": 0.006326650976813995, "rxn_barrier": -0.131477360879328, "ts": ["[C:1]([O:2][C:7](=[O:8])[O-:9])(=[O:3])[N:4]([H:5])[H:6]"], "cat": {}, "energies": [-86.86030490175088, -86.86029481948677, -86.86051442642388], "dir": "SUCCESSFUL_RCTS/PAT33_SIM083_RCT_18_18"}], ["Event 22", [620, 700], ["[H]N([H])C(=O)OC(=O)[O-]"], ["[H]N([H])C(=O)OC(=O)[O-]"], {"rxn_free_energy": 0.0002321302538828576, "rxn_barrier": 2.207565391874386, "ts": ["[C:1](=[O:2])([O-:3])[N:4]([H:6])[H:7]", "[C:5](=[O:8])=[O:9]"], "cat": {}, "energies": [-86.85068328208371, -86.85068291215678, -86.8471652664059], "dir": "SUCCESSFUL_RCTS/PAT46_SIM008_RCT_6_6"}], ["Event 23", [140, 220], ["[H]N([H])C(=O)OC(=O)[O-]"], ["[H]N([H])C(=O)OC(=O)[O-]"], {"rxn_free_energy": -0.0006789809388803008, "rxn_barrier": -0.13412546707893525, "ts": ["[N:1]([H:2])([H:3])[C:4](=[O:5])[O:6][C:7](=[O:8])[O-:9]"], "cat": {}, "energies": [-86.86031665942254, -86.8603177414587, -86.86053040416492], "dir": "SUCCESSFUL_RCTS/PAT36_SIM111_RCT_3_3"}], ["Event 24", [1820, 1900], ["[H]N([H])C(=O)OC(=O)[O-]"], ["[H]N([H])C(=O)OC(=O)[O-]"], {"rxn_free_energy": 0.0002923174529416457, "rxn_barrier": -0.1365054695983628, "ts": ["[N:1]([H:2])([H:3])[C:4]([O:5][C:7](=[O:8])[O-:9])=[O:6]"], "cat": {}, "energies": [-86.86030708498024, -86.86030661913792, -86.86052462253718], "dir": "SUCCESSFUL_RCTS/PAT3_SIM094_RCT_24_24"}], ["Event 25", [1100, 1180], ["[H]N([H])C(=O)OC(=O)[O-]"], ["[H]N([H])C(=O)OC(=O)[O-]"], {"rxn_free_energy": 0.0001430465208911187, "rxn_barrier": 0.32708061613651385, "ts": ["[C:1](=[O:2])([O-:3])[O:4][C:5](=[O:6])[N:7]([H:8])[H:9]"], "cat": {}, "energies": [-86.85068054735744, -86.85068031939595, -86.85015930583965], "dir": "SUCCESSFUL_RCTS/PAT59_SIM102_RCT_14_14"}], ["Event 26", [700, 780], ["[H]OC(=O)N([H])[H]"], ["[H]OC(=O)N([H])[H]"], {"rxn_free_energy": 0.000672466192051779, "rxn_barrier": -0.1736545010633827, "ts": ["[C:1](=[O:2])([O:3][H:5])[N:4]([H:6])[H:7]"], "cat": {}, "energies": [-49.5576260407801, -49.55762496912595, -49.557902779697784], "dir": "SUCCESSFUL_RCTS/PAT17_SIM242_RCT_7_7"}], ["Event 27", [1180, 1260], ["[H]N([H])C(=O)OC(=O)[O-]"], ["[H]N([H])C(=O)OC(=O)[O-]"], {"rxn_free_energy": 0.0016197369474997886, "rxn_barrier": 1.4060562569222455, "ts": ["[C:1]([O:2][C:5](=[O:8])[O-:9])(=[O:3])[N:4]([H:6])[H:7]"], "cat": {}, "energies": [-86.85068393156102, -86.85068135031926, -86.84844321517095], "dir": "SUCCESSFUL_RCTS/PAT4_SIM234_RCT_9_9"}], ["Event 28", [1580, 1660], ["[H]OC(=O)N([H])[H]", "[H]N([H])[H]"], ["[H]OC(=O)N([H])[H]", "[H]N([H])[H]"], {"rxn_free_energy": -0.0015219214173017052, "rxn_barrier": 0.05824735047433502, "ts": ["[H:5][O:7][C:6](=[O:8])[N:9]([H:10])[H:11]", "[N:1]([H:2])([H:3])[H:4]"], "cat": {}, "energies": [-61.31698835480528, -61.31699078016646, -61.316895530786155], "dir": "SUCCESSFUL_RCTS/PAT20_SIM008_RCT_20_20"}], ["Event 29", [540, 620], ["[H]N([H])C(=O)OC(=O)[O-]"], ["[H]N([H])C(=O)OC(=O)[O-]"], {"rxn_free_energy": -0.0031984346982615367, "rxn_barrier": -0.1372446607252404, "ts": ["[C:1]([O:2][C:5](=[O:8])[O-:9])(=[O:3])[N:4]([H:6])[H:7]"], "cat": {}, "energies": [-86.86030812701149, -86.86031322409421, -86.86052684255664], "dir": "SUCCESSFUL_RCTS/PAT50_SIM239_RCT_3_3"}], ["Event 30", [1660, 1740], ["[H]N([H])C(=O)OC(=O)[O-]"], ["[H]N([H])C(=O)OC(=O)[O-]"], {"rxn_free_energy": -0.00024102864063732456, "rxn_barrier": 7.4432550164217375, "ts": ["[N:1]([H:2])([H:3])[C:4]([O:5][C:7](=[O:8])[O-:9])=[O:6]"], "cat": {}, "energies": [-86.86030217495573, -86.86030255906329, -86.84844047068273], "dir": "SUCCESSFUL_RCTS/PAT4_SIM094_RCT_22_22"}], ["Event 31", [60, 140], ["O=C=O", "[H]N([H])[H]"], ["O=C=O", "[H]N([H])[H]"], {"rxn_free_energy": -0.008759207373424992, "rxn_barrier": -0.008739873002865025, "ts": ["[C:1](=[O:2])=[O:3]", "[N:4]([H:5])([H:6])[H:7]"], "cat": {}, "energies": [-49.5698955353201, -49.56990949414958, -49.56990946333798], "dir": "SUCCESSFUL_RCTS/PAT8_SIM010_RCT_1_1"}], ["Event 32", [1740, 1820], ["[H]N([H])C(=O)OC(=O)[O-]"], ["[H]N([H])C(=O)OC(=O)[O-]"], {"rxn_free_energy": 0.0023132377374055295, "rxn_barrier": -0.13495521097477967, "ts": ["[C:1]([O:2][C:7](=[O:8])[O-:9])(=[O:3])[N:4]([H:5])[H:6]"], "cat": {}, "energies": [-86.86032221675448, -86.86031853033747, -86.86053728379157], "dir": "SUCCESSFUL_RCTS/PAT24_SIM137_RCT_9_9"}], ["Event 33", [1340, 1420], ["[H][N+]([H])([H])[H]", "[H]N([H])[H]"], ["[H][N+]([H])([H])[H]", "[H]N([H])[H]"], {"rxn_free_energy": 0.0013062475984344994, "rxn_barrier": -1.1743373371876362, "ts": ["[H+:1]", "[N:2]([H:3])([H:4])[H:5]", "[N:6]([H:7])([H:8])[H:9]"], "cat": {}, "energies": [-23.85524920171665, -23.855247120057122, -23.857120646693307], "dir": "SUCCESSFUL_RCTS/PAT2_SIM145_RCT_10_10"}], ["Event 34", [300, 380], ["[H]OC(=O)N([H])[H]", "[H]N([H])[H]"], ["[H]OC(=O)N([H])[H]", "[H]N([H])[H]"], {"rxn_free_energy": 0.0005877282378833258, "rxn_barrier": 0.05879971836738273, "ts": ["[H:1][O:2][C:3]([N:5]([H:4])[H:6])=[O:7]", "[N:8]([H:9])([H:10])[H:11]"], "cat": {}, "energies": [-61.316968559140605, -61.31696762252638, -61.31687485485813], "dir": "SUCCESSFUL_RCTS/PAT7_SIM152_RCT_3_3"}], ["Event 35", [1100, 1180], ["[H]N([H])C(=O)OC(=O)[O-]"], ["[H]N([H])C(=O)OC(=O)[O-]"], {"rxn_free_energy": 0.0032497167066247814, "rxn_barrier": -0.13390539179459857, "ts": ["[C:1](=[O:2])([O-:3])[O:4][C:5]([N:8]([H:6])[H:7])=[O:9]"], "cat": {}, "energies": [-86.86031012486895, -86.8603049460623, -86.86052351889542], "dir": "SUCCESSFUL_RCTS/PAT22_SIM212_RCT_13_13"}], ["Event 36", [1740, 1820], ["[H]N([H])C(=O)[O-]"], ["[H]N([H])C(=O)[O-]"], {"rxn_free_energy": -0.0014274037787449672, "rxn_barrier": 1.2663220113376679, "ts": ["[N:1]([H:2])([H:3])[C:4](=[O:5])[O-:6]"], "cat": {}, "energies": [-49.013626570368295, -49.01362884510448, -49.01160853697031], "dir": "SUCCESSFUL_RCTS/PAT25_SIM199_RCT_9_9"}], ["Event 37", [60, 140], ["O=C=O", "[H]N([H])[H]"], ["O=C=O", "[H]N([H])[H]"], {"rxn_free_energy": -0.0011045729908814082, "rxn_barrier": 0.0010036214368511764, "ts": ["[C:1](=[O:2])=[O:3]", "[N:4]([H:5])([H:6])[H:7]"], "cat": {}, "energies": [-49.569917125596604, -49.56991888586387, -49.56991552620754], "dir": "SUCCESSFUL_RCTS/PAT0_SIM209_RCT_1_1"}], ["Event 38", [1660, 1740], ["[H]OC(=O)N([H])[H]"], ["[H]OC(=O)N([H])[H]"], {"rxn_free_energy": -0.0002249125564998451, "rxn_barrier": -0.17220165165968151, "ts": ["[N:1]([H:2])([H:3])[C:4]([O:5][H:7])=[O:6]"], "cat": {}, "energies": [-49.557623124603296, -49.55762348302797, -49.557897548234195], "dir": "SUCCESSFUL_RCTS/PAT30_SIM153_RCT_11_11"}], ["Event 39", [620, 700], ["O=C=O", "[H]N([H])[H]"], ["[H]OC(=O)N([H])[H]"], {"rxn_free_energy": 1.1825781614931652, "rxn_barrier": 23.477614322171455, "ts": ["[H+:7]", "[N:1]([H:2])([H:3])[C:4](=[O:5])[O-:6]", "[N:8]([H:9])([H:10])[H:11]"], "cat": {"[H]N([H])[H]": 1}, "energies": [-61.31888267744145, -61.31699809973984, -61.28146833149861], "dir": "SUCCESSFUL_RCTS/PAT21_SIM248_RCT_2_2"}], ["Event 40", [380, 460], ["[H]N([H])C(=O)[O-]", "O=C=O"], ["[H]N([H])C(=O)OC(=O)[O-]"], {"rxn_free_energy": 0.25339659730496983, "rxn_barrier": 0.5662767847727458, "ts": ["[C:1](=[O:2])([O-:3])[N:4]([H:5])[H:6]", "[C:7](=[O:8])=[O:9]"], "cat": {}, "energies": [-86.85108575753866, -86.85068194019068, -86.85018332872991], "dir": "SUCCESSFUL_RCTS/PAT26_SIM245_RCT_5_5"}], ["Event 41", [380, 460], ["[H]OC(=O)N([H])[H]", "[H]N([H])[H]"], ["[H]OC(=O)N([H])[H]", "[H]N([H])[H]"], {"rxn_free_energy": 0.004295293330813422, "rxn_barrier": 0.4785388891918232, "ts": ["[C:1]([O:2][H:7])(=[O:3])[N:4]([H:5])[H:6]", "[H:8][N:9]([H:10])[H:11]"], "cat": {}, "energies": [-61.33001328046791, -61.33000643541166, -61.32925067233824], "dir": "SUCCESSFUL_RCTS/PAT9_SIM072_RCT_10_10"}], ["Event 42", [540, 620], ["[H]N([H])C(=O)OC(=O)[O-]"], ["[H]N([H])C(=O)OC(=O)[O-]"], {"rxn_free_energy": -0.0028629391855636045, "rxn_barrier": -0.13803319715387743, "ts": ["[C:1](=[O:2])([O-:3])[O:5][C:4](=[O:6])[N:7]([H:8])[H:9]"], "cat": {}, "energies": [-86.86031123902804, -86.86031580145911, -86.86053121119893], "dir": "SUCCESSFUL_RCTS/PAT15_SIM118_RCT_12_12"}], ["Event 43", [460, 1900], ["O=C=O", "O=C=O", "[H]N([H])[H]", "[H]N([H])[H]", "[H]N([H])[H]"], ["O=C=O", "[H]OC(=O)N([H])[H]", "[H]N([H])[H]", "[H]N([H])[H]"], {"rxn_free_energy": -10.126437731412876, "rxn_barrier": 8.273246140438534, "ts": ["[C:12](=[O:13])=[O:14]", "[C:5](=[O:6])=[O:7]", "[N:15]([H:16])([H:17])[H:18]", "[N:1]([H:2])([H:3])[H:4]", "[N:8]([H:9])([H:10])[H:11]"], "cat": {}, "energies": [-110.89482940472975, -110.9109670769503, -110.881645011762], "dir": "SUCCESSFUL_RCTS/PAT8_SIM013_RCT_2_16"}], ["Event 44", [540, 620], ["[H]N([H])C(=O)OC(=O)[O-]"], ["[H]N([H])C(=O)OC(=O)[O-]"], {"rxn_free_energy": -0.0010711092736022181, "rxn_barrier": -0.136499383308099, "ts": ["[N:1]([H:2])([H:3])[C:4](=[O:5])[O:6][C:7](=[O:8])[O-:9]"], "cat": {}, "energies": [-86.86031619618528, -86.86031790312417, -86.86053372404301], "dir": "SUCCESSFUL_RCTS/PAT24_SIM028_RCT_5_5"}], ["Event 45", [540, 620], ["[H]N([H])C(=O)OC(=O)[O-]"], ["[H]N([H])C(=O)OC(=O)[O-]"], {"rxn_free_energy": 0.005857788044319165, "rxn_barrier": 7.459160471624119, "ts": ["[N:1]([H:2])([H:3])[C:4](=[O:5])[O:6][C:7](=[O:8])[O-:9]"], "cat": {}, "energies": [-86.86031706993225, -86.86030773485649, -86.84843001844146], "dir": "SUCCESSFUL_RCTS/PAT40_SIM235_RCT_10_10"}], ["Event 46", [1180, 1260], ["[H]OC(=O)N([H])[H]", "[H]N([H])[H]"], ["[H]OC(=O)N([H])[H]", "[H]N([H])[H]"], {"rxn_free_energy": -0.0011532764527130653, "rxn_barrier": -0.2312675946914616, "ts": ["[C:1]([O:2][H:7])(=[O:3])[N:4]([H:5])[H:6]", "[H:8][N:9]([H:10])[H:11]"], "cat": {}, "energies": [-61.31699162393843, -61.3169934618204, -61.31736017611219], "dir": "SUCCESSFUL_RCTS/PAT14_SIM159_RCT_3_3"}], ["Event 47", [540, 620], ["[H]N([H])C(=O)OC(=O)[O-]"], ["[H]N([H])C(=O)OC(=O)[O-]"], {"rxn_free_energy": 0.009783080143427143, "rxn_barrier": 7.451633009298494, "ts": ["[C:1]([O:2][C:5](=[O:6])[O-:7])(=[O:3])[N:4]([H:8])[H:9]"], "cat": {}, "energies": [-86.86031119528123, -86.8602956047898, -86.84843613968899], "dir": "SUCCESSFUL_RCTS/PAT5_SIM237_RCT_9_9"}], ["Event 48", [1500, 1580], ["[H]N([H])C(=O)OC(=O)[O-]"], ["[H]N([H])C(=O)OC(=O)[O-]"], {"rxn_free_energy": -0.0003815290340372002, "rxn_barrier": -0.13591617319028038, "ts": ["[C:1]([O:2][C:5](=[O:8])[O-:9])(=[O:3])[N:4]([H:6])[H:7]"], "cat": {}, "energies": [-86.86031293932881, -86.8603135473403, -86.86052953777246], "dir": "SUCCESSFUL_RCTS/PAT40_SIM154_RCT_16_16"}], ["Event 49", [1500, 1580], ["[H]N([H])[H]", "[H][N+]([H])([H])[H]"], ["[H][N+]([H])([H])[H]", "[H]N([H])[H]"], {"rxn_free_energy": -0.0028580449604899876, "rxn_barrier": -1.1739456376305037, "ts": ["[H+:4]", "[N:1]([H:2])([H:3])[H:5]", "[N:6]([H:7])([H:8])[H:9]"], "cat": {}, "energies": [-23.855192555271273, -23.85519710990282, -23.857063376028513], "dir": "SUCCESSFUL_RCTS/PAT6_SIM063_RCT_12_12"}], ["Event 50", [220, 300], ["[H]N([H])[H]", "[H][N+]([H])([H])[H]"], ["[H]N([H])[H]", "[H][N+]([H])([H])[H]"], {"rxn_free_energy": 0.005827062928928566, "rxn_barrier": -1.1695118308287438, "ts": ["[H+:7]", "[N:1]([H:2])([H:3])[H:4]", "[N:5]([H:6])([H:8])[H:9]"], "cat": {}, "energies": [-23.855249236303028, -23.85523995019136, -23.857112991266476], "dir": "SUCCESSFUL_RCTS/PAT2_SIM090_RCT_6_6"}], ["Event 51", [460, 540], ["[H]N([H])C(=O)OC(=O)[O-]"], ["[H]N([H])C(=O)OC(=O)[O-]"], {"rxn_free_energy": 0.005081308234938803, "rxn_barrier": -0.13328975402227136, "ts": ["[N:1]([H:2])([H:3])[C:4]([O:5][C:6](=[O:7])[O-:8])=[O:9]"], "cat": {}, "energies": [-86.8603185268231, -86.86031042915944, -86.8605309397582], "dir": "SUCCESSFUL_RCTS/PAT50_SIM050_RCT_5_5"}], ["Event 52", [620, 700], ["[H]N([H])C(=O)OC(=O)[O-]"], ["[H]N([H])C(=O)OC(=O)[O-]"], {"rxn_free_energy": -0.0028469990229851735, "rxn_barrier": 1.4018403760884357, "ts": ["[C:1]([O:2][C:5](=[O:8])[O-:9])(=[O:3])[N:4]([H:6])[H:7]"], "cat": {}, "energies": [-86.85066750431699, -86.85067204134553, -86.84843350642998], "dir": "SUCCESSFUL_RCTS/PAT22_SIM207_RCT_10_10"}], ["Event 53", [620, 700], ["[H]N([H])[H]", "[H]OC(=O)N([H])[H]"], ["[H]N([H])[H]", "[H]OC(=O)N([H])[H]"], {"rxn_free_energy": -0.006673928414138338, "rxn_barrier": -0.31611711176643364, "ts": ["[H:8][N:9]([H:10])[H:11]", "[N:1]([H:2])([H:3])[C:4]([O:5][H:7])=[O:6]"], "cat": {}, "energies": [-61.330005629380494, -61.33001626507214, -61.3305093992617], "dir": "SUCCESSFUL_RCTS/PAT20_SIM123_RCT_9_9"}], ["Event 54", [0, 60], ["O=C=O", "[H]N([H])[H]"], ["O=C=O", "[H]N([H])[H]"], {"rxn_free_energy": 0.002527693804644429, "rxn_barrier": 0.0011206478679262092, "ts": ["[C:5](=[O:6])=[O:7]", "[N:1]([H:2])([H:3])[H:4]"], "cat": {}, "energies": [-49.56990460474658, -49.56990057656854, -49.569902818862104], "dir": "SUCCESSFUL_RCTS/PAT0_SIM161_RCT_1_1"}], ["Event 55", [540, 620], ["[H]N([H])C(=O)OC(=O)[O-]"], ["[H]N([H])C(=O)OC(=O)[O-]"], {"rxn_free_energy": 0.0013775530101519991, "rxn_barrier": 0.3278424436275756, "ts": ["[C:1](=[O:2])([O:3][C:5](=[O:8])[O-:9])[N:4]([H:6])[H:7]"], "cat": {}, "energies": [-86.85068431921668, -86.85068212392358, -86.85016186363698], "dir": "SUCCESSFUL_RCTS/PAT39_SIM225_RCT_4_4"}], ["Event 56", [1100, 1180], ["[H]N([H])C(=O)OC(=O)[O-]"], ["[H]N([H])C(=O)OC(=O)[O-]"], {"rxn_free_energy": -2.404741060635729e-05, "rxn_barrier": -0.13670393514672544, "ts": ["[C:1](=[O:2])([O-:3])[O:4][C:5]([N:6]([H:7])[H:8])=[O:9]"], "cat": {}, "energies": [-86.86031454675388, -86.86031458507627, -86.86053240058908], "dir": "SUCCESSFUL_RCTS/PAT40_SIM046_RCT_10_10"}], ["Event 57", [780, 860], ["[H]N([H])[H]", "[H][N+]([H])([H])[H]"], ["[H]N([H])[H]", "[H][N+]([H])([H])[H]"], {"rxn_free_energy": -0.005387503161707553, "rxn_barrier": -1.1980349558924726, "ts": ["[H+:7]", "[N:1]([H:2])([H:3])[H:4]", "[N:5]([H:6])([H:8])[H:9]"], "cat": {}, "energies": [-23.855204760108034, -23.855213345729396, -23.857113970033552], "dir": "SUCCESSFUL_RCTS/PAT2_SIM234_RCT_7_7"}], ["Event 58", [460, 540], ["[H]N([H])[H]", "[H][N+]([H])([H])[H]"], ["[H][N+]([H])([H])[H]", "[H]N([H])[H]"], {"rxn_free_energy": -0.04085032863010323, "rxn_barrier": 9.118384565329526, "ts": ["[N:6]([H:7])([H:8])[H:9]", "[N@@+:1]([H:2])([H:3])([H:4])[H:5]"], "cat": {}, "energies": [-23.855167941202644, -23.855233041016717, -23.840636720530664], "dir": "SUCCESSFUL_RCTS/PAT2_SIM190_RCT_11_11"}], ["Event 59", [1260, 1340], ["[H]N([H])C(=O)OC(=O)[O-]"], ["[H]N([H])C(=O)OC(=O)[O-]"], {"rxn_free_energy": 0.000604972625900814, "rxn_barrier": -0.13529225447770468, "ts": ["[C:1]([O:2][C:5](=[O:6])[O-:7])(=[O:3])[N:4]([H:8])[H:9]"], "cat": {}, "energies": [-86.8603010807409, -86.8603001166457, -86.86051668489654], "dir": "SUCCESSFUL_RCTS/PAT5_SIM095_RCT_8_8"}], ["Event 60", [1900, 1980], ["[H]OC(=O)N([H])[H]", "[H]N([H])[H]"], ["[H]OC(=O)N([H])[H]", "[H]N([H])[H]"], {"rxn_free_energy": -0.002874765737087941, "rxn_barrier": 0.47659796548213046, "ts": ["[H:5][O:10][C:9]([N:6]([H:7])[H:8])=[O:11]", "[N:1]([H:2])([H:3])[H:4]"], "cat": {}, "energies": [-61.3300034793576, -61.33000806063568, -61.32924396431866], "dir": "SUCCESSFUL_RCTS/PAT9_SIM018_RCT_19_19"}], ["Event 61", [140, 220], ["[H][N+]([H])([H])[H]", "[H]N([H])[H]"], ["[H]N([H])[H]", "[H][N+]([H])([H])[H]"], {"rxn_free_energy": -0.005415491253581213, "rxn_barrier": -1.1695469966348147, "ts": ["[H+:3]", "[H:1][N:2]([H:4])[H:5]", "[N:6]([H:7])([H:8])[H:9]"], "cat": {}, "energies": [-23.85521991528358, -23.855228545507266, -23.857083726287886], "dir": "SUCCESSFUL_RCTS/PAT2_SIM111_RCT_4_4"}], ["Event 62", [1900, 1980], ["[H]N([H])C(=O)OC(=O)[O-]"], ["[H]N([H])C(=O)OC(=O)[O-]"], {"rxn_free_energy": -0.0005711837551439487, "rxn_barrier": -0.1365581023629181, "ts": ["[C:1](=[O:2])([O-:3])[O:4][C:5](=[O:6])[N:7]([H:8])[H:9]"], "cat": {}, "energies": [-86.86032033939823, -86.86032124964687, -86.86053796083169], "dir": "SUCCESSFUL_RCTS/PAT18_SIM151_RCT_18_18"}], ["Event 63", [1340, 1420], ["[H]N([H])C(=O)OC(=O)[O-]"], ["[H]N([H])C(=O)OC(=O)[O-]"], {"rxn_free_energy": 0.0009391412719979684, "rxn_barrier": -0.13672853110836103, "ts": ["[C:1](=[O:2])([O:3][C:5](=[O:6])[O-:7])[N:4]([H:8])[H:9]"], "cat": {}, "energies": [-86.86032094841293, -86.86031945178061, -86.8605388414447], "dir": "SUCCESSFUL_RCTS/PAT18_SIM164_RCT_14_14"}], ["Event 64", [1100, 1180], ["[H]N([H])C(=O)OC(=O)[O-]"], ["[H]N([H])C(=O)OC(=O)[O-]"], {"rxn_free_energy": -0.0041703450345820705, "rxn_barrier": -0.13834269975685418, "ts": ["[N:1]([H:2])([H:3])[C:4](=[O:5])[O:6][C:7](=[O:8])[O-:9]"], "cat": {}, "energies": [-86.86029563405796, -86.86030227999437, -86.86051609945774], "dir": "SUCCESSFUL_RCTS/PAT5_SIM230_RCT_10_10"}], ["Event 65", [1500, 1580], ["[H]OC(=O)N([H])[H]"], ["[H]OC(=O)N([H])[H]"], {"rxn_free_energy": 0.0012997998231636034, "rxn_barrier": -0.17241446667072866, "ts": ["[C:1]([O:2][H:5])(=[O:3])[N:4]([H:6])[H:7]"], "cat": {}, "energies": [-49.55762668969657, -49.55762461831233, -49.557901452473274], "dir": "SUCCESSFUL_RCTS/PAT17_SIM043_RCT_21_21"}], ["Event 66", [1740, 1820], ["[H]OC(=O)N([H])[H]"], ["[H]OC(=O)N([H])[H]"], {"rxn_free_energy": 0.0025593021549639946, "rxn_barrier": 15.877234578776468, "ts": ["[C:1](=[O:2])([O:3][H:5])[N:4]([H:6])[H:7]"], "cat": {}, "energies": [-49.57014639876086, -49.57014232021119, -49.54484415386518], "dir": "SUCCESSFUL_RCTS/PAT30_SIM065_RCT_19_19"}], ["Event 67", [1100, 1180], ["[H]N([H])C(=O)[O-]"], ["[H]N([H])C(=O)[O-]"], {"rxn_free_energy": -0.002676461722133745, "rxn_barrier": 10.016051091328611, "ts": ["[C:1](=[O:2])([O-:3])[N:4]([H:5])[H:6]"], "cat": {}, "energies": [-49.013623941323594, -49.01362820658085, -48.997662183226296], "dir": "SUCCESSFUL_RCTS/PAT25_SIM235_RCT_13_13"}], ["Event 68", [1580, 1660], ["[H]N([H])C(=O)OC(=O)[O-]"], ["[H]N([H])C(=O)OC(=O)[O-]"], {"rxn_free_energy": -0.0015503871672405724, "rxn_barrier": -0.13822093754202147, "ts": ["[C:1]([O:2][C:5](=[O:8])[O-:9])(=[O:3])[N:4]([H:6])[H:7]"], "cat": {}, "energies": [-86.86031792612353, -86.86032039684824, -86.86053819748086], "dir": "SUCCESSFUL_RCTS/PAT4_SIM066_RCT_12_12"}], ["Event 69", [860, 940], ["[H]OC(=O)N([H])[H]", "[H]N([H])[H]"], ["[H]OC(=O)N([H])[H]", "[H]N([H])[H]"], {"rxn_free_energy": 0.0015878593599705938, "rxn_barrier": -0.31183459971918825, "ts": ["[C:1]([O:2][H:7])(=[O:3])[N:4]([H:5])[H:6]", "[H:8][N:9]([H:10])[H:11]"], "cat": {}, "energies": [-61.33000971168851, -61.330007181247446, -61.33050665688195], "dir": "SUCCESSFUL_RCTS/PAT21_SIM148_RCT_15_15"}], ["Event 70", [1820, 1900], ["[H]N([H])C(=O)OC(=O)[O-]"], ["[H]N([H])C(=O)OC(=O)[O-]"], {"rxn_free_energy": -0.001080269509538553, "rxn_barrier": 7.452494065207609, "ts": ["[N:1]([H:2])([H:3])[C:4](=[O:5])[O:6][C:7](=[O:8])[O-:9]"], "cat": {}, "energies": [-86.86032057184133, -86.86032229337813, -86.848444144055], "dir": "SUCCESSFUL_RCTS/PAT50_SIM134_RCT_15_15"}], ["Event 71", [1340, 1420], ["[H]N([H])C(=O)OC(=O)[O-]"], ["[H]N([H])C(=O)OC(=O)[O-]"], {"rxn_free_energy": -3.8539448404776524e-05, "rxn_barrier": 4.890459256167698, "ts": ["[C:1](=[O:2])([O:3][C:5](=[O:8])[O-:9])[N:4]([H:6])[H:7]"], "cat": {}, "energies": [-86.86029832728421, -86.86029838870137, -86.85250480397649], "dir": "SUCCESSFUL_RCTS/PAT46_SIM052_RCT_18_18"}], ["Event 72", [300, 380], ["O=C=O", "[H]N([H])[H]"], ["O=C=O", "[H]N([H])[H]"], {"rxn_free_energy": 0.12468577011976856, "rxn_barrier": 0.12339354851815015, "ts": ["[C:1](=[O:2])=[O:3]", "[N:4]([H:5])([H:6])[H:7]"], "cat": {}, "energies": [-49.570110262920316, -49.56991156144778, -49.56991362075523], "dir": "SUCCESSFUL_RCTS/PAT6_SIM052_RCT_1_1"}], ["Event 73", [1020, 1180], ["[H]OC(=O)N([H])[H]", "[H]N([H])[H]", "[H]N([H])[H]", "[H]OC(=O)N([H])[H]"], ["[H]OC(=O)N([H])[H]", "[H]N([H])[H]", "[H]N([H])[H]", "[H]OC(=O)N([H])[H]"], {"rxn_free_energy": -2.985189694189602, "rxn_barrier": 2.9318481084200854, "ts": ["[C:8](=[O:9])([O:10][H:12])[N:11]([H:13])[H:14]", "[N:15]([H:16])([H:17])[H:18]", "[N:19]([H:20])([H:21])[H:22]", "[N:1]([H:2])([H:3])[C:4]([O:5][H:6])=[O:7]"], "cat": {}, "energies": [-122.6614181630512, -122.66617541472041, -122.65674591748676], "dir": "SUCCESSFUL_RCTS/PAT16_SIM085_RCT_8_10"}], ["Event 74", [780, 860], ["[H]N([H])C(=O)OC(=O)[O-]"], ["[H]N([H])C(=O)OC(=O)[O-]"], {"rxn_free_energy": 0.0005036617827619239, "rxn_barrier": 7.4498556461793015, "ts": ["[N:1]([H:2])([H:3])[C:4](=[O:5])[O:6][C:7](=[O:8])[O-:9]"], "cat": {}, "energies": [-86.86031620194925, -86.86031539930482, -86.84844397879465], "dir": "SUCCESSFUL_RCTS/PAT3_SIM099_RCT_6_6"}], ["Event 75", [1900, 1980], ["[H]N([H])C(=O)[O-]"], ["[H]N([H])C(=O)[O-]"], {"rxn_free_energy": 0.00017763596047634423, "rxn_barrier": 1.2669796997665241, "ts": ["[C:1](=[O:2])([O-:3])[N:4]([H:5])[H:6]"], "cat": {}, "energies": [-49.013626518721544, -49.0136262356377, -49.01160743721952], "dir": "SUCCESSFUL_RCTS/PAT13_SIM222_RCT_17_17"}], ["Event 76", [1180, 1260], ["[H]N([H])C(=O)OC(=O)[O-]"], ["[H]N([H])C(=O)OC(=O)[O-]"], {"rxn_free_energy": 0.0031671889944343977, "rxn_barrier": -0.13436284126307418, "ts": ["[N:1]([H:2])([H:3])[C:4](=[O:5])[O:6][C:7](=[O:8])[O-:9]"], "cat": {}, "energies": [-86.86030227999387, -86.86029723270487, -86.86051640302], "dir": "SUCCESSFUL_RCTS/PAT3_SIM230_RCT_11_11"}], ["Event 77", [780, 860], ["[H]N([H])C(=O)OC(=O)[O-]"], ["[H]N([H])C(=O)OC(=O)[O-]"], {"rxn_free_energy": -0.002074674183346602, "rxn_barrier": 0.32433145092876103, "ts": ["[C:1]([O:2][C:5](=[O:6])[O-:7])(=[O:3])[N:4]([H:8])[H:9]"], "cat": {}, "energies": [-86.85067180127163, -86.8506751075095, -86.85015494087267], "dir": "SUCCESSFUL_RCTS/PAT40_SIM173_RCT_11_11"}], ["Event 78", [1020, 1100], ["[H][N+]([H])([H])[H]", "[H]N([H])[H]"], ["[H]N([H])[H]", "[H][N+]([H])([H])[H]"], {"rxn_free_energy": -0.009515166130907637, "rxn_barrier": -1.1784164477193113, "ts": ["[H+:5]", "[N:1]([H:2])([H:3])[H:4]", "[N:6]([H:7])([H:8])[H:9]"], "cat": {}, "energies": [-23.85521394786709, -23.855229111405958, -23.85709189338722], "dir": "SUCCESSFUL_RCTS/PAT8_SIM215_RCT_6_6"}], ["Event 79", [940, 1020], ["[H]N([H])C(=O)OC(=O)[O-]"], ["[H]N([H])C(=O)OC(=O)[O-]"], {"rxn_free_energy": -0.0027326041030656116, "rxn_barrier": -0.13748265564638898, "ts": ["[N:1]([H:2])([H:3])[C:4]([O:5][C:7](=[O:8])[O-:9])=[O:6]"], "cat": {}, "energies": [-86.86031646621583, -86.86032082094259, -86.86053556103394], "dir": "SUCCESSFUL_RCTS/PAT5_SIM030_RCT_3_3"}], ["Event 80", [940, 1020], ["[H]N([H])[H]", "[H][N+]([H])([H])[H]"], ["[H][N+]([H])([H])[H]", "[H]N([H])[H]"], {"rxn_free_energy": 0.0009242987420605787, "rxn_barrier": -1.1746063617651894, "ts": ["[H+:4]", "[N:1]([H:2])([H:3])[H:5]", "[N:6]([H:7])([H:8])[H:9]"], "cat": {}, "energies": [-23.85524652787862, -23.85524505489962, -23.857118401577655], "dir": "SUCCESSFUL_RCTS/PAT2_SIM108_RCT_5_5"}], ["Event 81", [1820, 1900], ["[H]N([H])C(=O)OC(=O)[O-]"], ["[H]N([H])C(=O)OC(=O)[O-]"], {"rxn_free_energy": -0.0004827354638784982, "rxn_barrier": -0.13581655249782548, "ts": ["[C:1](=[O:2])([O-:3])[O:4][C:5](=[O:6])[N:7]([H:8])[H:9]"], "cat": {}, "energies": [-86.86029608467416, -86.86029685397003, -86.8605125243605], "dir": "SUCCESSFUL_RCTS/PAT5_SIM088_RCT_5_5"}], ["Event 82", [60, 140], ["O=C=O", "[H]N([H])[H]"], ["O=C=O", "[H]N([H])[H]"], {"rxn_free_energy": 0.004657504959556576, "rxn_barrier": 0.00011251511049271557, "ts": ["[C:5](=[O:6])=[O:7]", "[N:1]([H:2])([H:3])[H:4]"], "cat": {}, "energies": [-49.56991649224433, -49.569909069961156, -49.56991631293824], "dir": "SUCCESSFUL_RCTS/PAT1_SIM244_RCT_1_1"}], ["Event 83", [780, 860], ["[H]N([H])C(=O)OC(=O)[O-]"], ["[H]N([H])C(=O)OC(=O)[O-]"], {"rxn_free_energy": 0.000805793176107116, "rxn_barrier": 7.449529929668814, "ts": ["[N:1]([H:2])([H:3])[C:4](=[O:5])[O:6][C:7](=[O:8])[O-:9]"], "cat": {}, "energies": [-86.86030012313866, -86.86029883901224, -86.84842841905171], "dir": "SUCCESSFUL_RCTS/PAT40_SIM043_RCT_9_9"}], ["Event 84", [1420, 1500], ["[H]N([H])C(=O)OC(=O)[O-]"], ["[H]N([H])C(=O)OC(=O)[O-]"], {"rxn_free_energy": 0.0044132027315261415, "rxn_barrier": 7.448344275182209, "ts": ["[C:1](=[O:2])([O-:3])[O:4][C:5]([N:7]([H:6])[H:8])=[O:9]"], "cat": {}, "energies": [-86.86029975744418, -86.8602927244854, -86.84842994283743], "dir": "SUCCESSFUL_RCTS/PAT18_SIM122_RCT_7_7"}], ["Event 85", [1420, 1500], ["[H]N([H])C(=O)[O-]"], ["[H]N([H])C(=O)[O-]"], {"rxn_free_energy": 0.0015742751132646264, "rxn_barrier": 10.022203486726573, "ts": ["[N:1]([H:2])([H:3])[C:4](=[O:5])[O-:6]"], "cat": {}, "energies": [-49.01362896490658, -49.01362645611361, -48.99765740224198], "dir": "SUCCESSFUL_RCTS/PAT13_SIM061_RCT_13_13"}], ["Event 86", [1260, 1340], ["[H]N([H])C(=O)OC(=O)[O-]"], ["[H]N([H])C(=O)OC(=O)[O-]"], {"rxn_free_energy": 0.002808700441228382, "rxn_barrier": 3.2357979177604284, "ts": ["[C:1]([O:2][C:5](=[O:6])[O-:7])(=[O:3])[N:4]([H:8])[H:9]"], "cat": {}, "energies": [-86.85066880556614, -86.8506643295709, -86.84551218015119], "dir": "SUCCESSFUL_RCTS/PAT3_SIM058_RCT_16_16"}], ["Event 87", [940, 1020], ["[H]N([H])C(=O)OC(=O)[O-]"], ["[H]N([H])C(=O)OC(=O)[O-]"], {"rxn_free_energy": -0.0009611471257525608, "rxn_barrier": 1.4084241287905437, "ts": ["[C:1](=[O:2])([O-:3])[O:4][C:5]([N:6]([H:7])[H:8])=[O:9]"], "cat": {}, "energies": [-86.85068299915643, -86.85068453085768, -86.84843850928341], "dir": "SUCCESSFUL_RCTS/PAT50_SIM184_RCT_10_10"}], ["Event 88", [460, 540], ["[H]N([H])C(=O)OC(=O)[O-]"], ["[H]N([H])C(=O)OC(=O)[O-]"], {"rxn_free_energy": -0.0004986366932895124, "rxn_barrier": -0.13577389346373947, "ts": ["[N:1]([H:2])([H:3])[C:4]([O:5][C:6](=[O:7])[O-:8])=[O:9]"], "cat": {}, "energies": [-86.86031950998395, -86.8603203046203, -86.8605358816881], "dir": "SUCCESSFUL_RCTS/PAT22_SIM007_RCT_5_5"}], ["Event 89", [620, 700], ["[H]OC(=O)N([H])[H]"], ["[H]OC(=O)N([H])[H]"], {"rxn_free_energy": 0.0005039136712594115, "rxn_barrier": -0.17338314366367455, "ts": ["[C:1]([O:2][H:5])(=[O:3])[N:4]([H:6])[H:7]"], "cat": {}, "energies": [-49.55762451185963, -49.55762370881379, -49.55790081833731], "dir": "SUCCESSFUL_RCTS/PAT30_SIM000_RCT_6_6"}], ["Event 90", [780, 860], ["[H]OC(=O)N([H])[H]"], ["[H]OC(=O)N([H])[H]"], {"rxn_free_energy": -0.0017280801675715624, "rxn_barrier": -0.23165496778475947, "ts": ["[N:1]([H:2])([H:3])[C:4]([O:5][H:7])=[O:6]"], "cat": {}, "energies": [-49.57014376785647, -49.57014652175592, -49.57051293735492], "dir": "SUCCESSFUL_RCTS/PAT30_SIM123_RCT_10_10"}], ["Event 91", [380, 460], ["[H]OC(=O)N([H])[H]"], ["[H]OC(=O)N([H])[H]"], {"rxn_free_energy": 0.0013308042813552135, "rxn_barrier": -0.17164246552658038, "ts": ["[C:1](=[O:2])([O:3][H:5])[N:4]([H:6])[H:7]"], "cat": {}, "energies": [-49.5576264855963, -49.557624364802805, -49.55790001809818], "dir": "SUCCESSFUL_RCTS/PAT17_SIM207_RCT_4_4"}], ["Event 92", [1020, 1100], ["[H]OC(=O)N([H])[H]"], ["[H]OC(=O)N([H])[H]"], {"rxn_free_energy": -0.001828963637604261, "rxn_barrier": -0.17413783257211765, "ts": ["[N:1]([H:2])([H:3])[C:4]([O:5][H:7])=[O:6]"], "cat": {}, "energies": [-49.55761759944156, -49.55762051411072, -49.55789510860498], "dir": "SUCCESSFUL_RCTS/PAT30_SIM109_RCT_12_12"}], ["Event 93", [540, 620], ["[H]OC(=O)N([H])[H]", "[H]N([H])[H]"], ["[H]OC(=O)N([H])[H]", "[H]N([H])[H]"], {"rxn_free_energy": 0.0005088462966885459, "rxn_barrier": -0.3142574713432679, "ts": ["[H:1][O:2][C:3](=[O:4])[N:5]([H:6])[H:7]", "[N:8]([H:9])([H:10])[H:11]"], "cat": {}, "energies": [-61.3300071698909, -61.33000635898434, -61.33050797621588], "dir": "SUCCESSFUL_RCTS/PAT12_SIM149_RCT_4_4"}], ["Event 94", [1340, 1420], ["[H]OC(=O)N([H])[H]"], ["[H]OC(=O)N([H])[H]"], {"rxn_free_energy": -0.0013052045689811323, "rxn_barrier": -0.17440915968849177, "ts": ["[C:1](=[O:2])([O:3][H:5])[N:4]([H:6])[H:7]"], "cat": {}, "energies": [-49.55762559723896, -49.5576276772363, -49.55790353879412], "dir": "SUCCESSFUL_RCTS/PAT19_SIM162_RCT_16_16"}], ["Event 95", [860, 940], ["[H]N([H])C(=O)OC(=O)[O-]"], ["[H]N([H])C(=O)OC(=O)[O-]"], {"rxn_free_energy": 0.0022126983969797467, "rxn_barrier": -0.13552075119520157, "ts": ["[C:1]([O:2][C:5](=[O:8])[O-:9])(=[O:3])[N:4]([H:6])[H:7]"], "cat": {}, "energies": [-86.86032030122415, -86.86031677502842, -86.86053626951625], "dir": "SUCCESSFUL_RCTS/PAT35_SIM171_RCT_7_7"}], ["Event 96", [940, 1020], ["[H]N([H])C(=O)OC(=O)[O-]"], ["[H]N([H])C(=O)OC(=O)[O-]"], {"rxn_free_energy": 0.0018187547208414828, "rxn_barrier": 1.4046821211669762, "ts": ["[C:1]([O:2][C:5](=[O:8])[O-:9])(=[O:3])[N:4]([H:6])[H:7]"], "cat": {}, "energies": [-86.85067473954865, -86.85067184114861, -86.84843621300588], "dir": "SUCCESSFUL_RCTS/PAT35_SIM196_RCT_11_11"}], ["Event 97", [700, 780], ["[H]N([H])C(=O)OC(=O)[O-]"], ["[H]N([H])C(=O)[O-]", "O=C=O"], {"rxn_free_energy": -0.25212801756161674, "rxn_barrier": 3.2338513363463384, "ts": ["[C:1]([O:2][C:5](=[O:8])[O-:9])(=[O:3])[N:4]([H:6])[H:7]"], "cat": {}, "energies": [-86.85068291215362, -86.85108470787023, -86.8455293888456], "dir": "SUCCESSFUL_RCTS/PAT23_SIM008_RCT_7_7"}], ["Event 98", [1180, 1260], ["[H]N([H])C(=O)OC(=O)[O-]"], ["[H]N([H])C(=O)OC(=O)[O-]"], {"rxn_free_energy": -0.0006319060043580721, "rxn_barrier": 1.4072304318761562, "ts": ["[H:1][N:2]([H:3])[C:4](=[O:5])[O:6][C:7](=[O:8])[O-:9]"], "cat": {}, "energies": [-86.85068604195719, -86.8506870489739, -86.84844345438091], "dir": "SUCCESSFUL_RCTS/PAT24_SIM048_RCT_13_13"}], ["Event 99", [780, 860], ["[H]N([H])C(=O)OC(=O)[O-]"], ["[H]N([H])C(=O)OC(=O)[O-]"], {"rxn_free_energy": -0.0010171833857135512, "rxn_barrier": 0.3251224730698162, "ts": ["[C:1](=[O:2])([O-:3])[O:4][C:5]([N:6]([H:7])[H:9])=[O:8]"], "cat": {}, "energies": [-86.85068234240191, -86.85068396340354, -86.85016422141592], "dir": "SUCCESSFUL_RCTS/PAT4_SIM204_RCT_10_10"}], ["Event 100", [1340, 1420], ["[H]N([H])C(=O)OC(=O)[O-]"], ["[H]N([H])C(=O)OC(=O)[O-]"], {"rxn_free_energy": 0.0007832276870523032, "rxn_barrier": -0.13557636561973319, "ts": ["[C:1]([O:2][C:7](=[O:8])[O-:9])(=[O:3])[N:4]([H:5])[H:6]"], "cat": {}, "energies": [-86.86031249774348, -86.86031124957783, -86.86052855466372], "dir": "SUCCESSFUL_RCTS/PAT36_SIM076_RCT_12_12"}], ["Event 101", [1180, 1260], ["[H]N([H])C(=O)[O-]"], ["[H]N([H])C(=O)[O-]"], {"rxn_free_energy": -0.0036243768054512703, "rxn_barrier": 10.016190008227339, "ts": ["[C:1](=[O:2])([O-:3])[N:4]([H:5])[H:6]"], "cat": {}, "energies": [-49.013624434048836, -49.013630209920514, -48.997662454571085], "dir": "SUCCESSFUL_RCTS/PAT25_SIM128_RCT_9_9"}], ["Event 102", [540, 620], ["[H]OC(=O)N([H])[H]"], ["[H]OC(=O)N([H])[H]"], {"rxn_free_energy": -0.002179186949563452, "rxn_barrier": 15.871465417098515, "ts": ["[H:1][O:2][C:3](=[O:4])[N:5]([H:6])[H:7]"], "cat": {}, "energies": [-49.57014316764751, -49.57014664043879, -49.54485011659102], "dir": "SUCCESSFUL_RCTS/PAT30_SIM034_RCT_3_3"}], ["Event 103", [540, 620], ["[H]N([H])C(=O)OC(=O)[O-]"], ["[H]N([H])C(=O)OC(=O)[O-]"], {"rxn_free_energy": 0.008423313419975813, "rxn_barrier": -0.129630455061841, "ts": ["[N:1]([H:2])([H:3])[C:4]([O:5][C:7](=[O:8])[O-:9])=[O:6]"], "cat": {}, "energies": [-86.8603173919891, -86.86030396844623, -86.86052397339996], "dir": "SUCCESSFUL_RCTS/PAT50_SIM193_RCT_11_11"}], ["Event 104", [1180, 1260], ["[H]N([H])C(=O)OC(=O)[O-]"], ["[H]N([H])C(=O)OC(=O)[O-]"], {"rxn_free_energy": 0.0015536644999223485, "rxn_barrier": 7.453813906511833, "ts": ["[N:1]([H:2])([H:3])[C:4]([O:5][C:8](=[O:6])[O-:7])=[O:9]"], "cat": {}, "energies": [-86.86032202035813, -86.8603195444106, -86.84844348924909], "dir": "SUCCESSFUL_RCTS/PAT39_SIM165_RCT_11_11"}], ["Event 105", [380, 460], ["O=C=O", "[H]N([H])C(=O)[O-]"], ["[H]N([H])C(=O)OC(=O)[O-]"], {"rxn_free_energy": 0.24934281210091647, "rxn_barrier": 0.5642787937072876, "ts": ["[C:7](=[O:8])=[O:9]", "[N:1]([H:2])([H:3])[C:4](=[O:5])[O-:6]"], "cat": {}, "energies": [-86.85107181549101, -86.85067445832762, -86.85017257071655], "dir": "SUCCESSFUL_RCTS/PAT33_SIM219_RCT_5_5"}], ["Event 106", [300, 380], ["[H][N+]([H])([H])[H]", "[H]N([H])[H]"], ["[H][N+]([H])([H])[H]", "[H]N([H])[H]"], {"rxn_free_energy": -0.015231536012215387, "rxn_barrier": -1.181219683235959, "ts": ["[H+:1]", "[N:2]([H:3])([H:4])[H:5]", "[N:6]([H:7])([H:8])[H:9]"], "cat": {}, "energies": [-23.85517558604436, -23.855199859292476, -23.85705799885073], "dir": "SUCCESSFUL_RCTS/PAT8_SIM089_RCT_5_5"}], ["Event 107", [60, 140], ["O=C=O", "[H]N([H])[H]"], ["O=C=O", "[H]N([H])[H]"], {"rxn_free_energy": -0.004016639596036292, "rxn_barrier": -0.0022652629214838173, "ts": ["[C:5](=[O:6])=[O:7]", "[N:1]([H:2])([H:3])[H:4]"], "cat": {}, "energies": [-49.56991039696184, -49.56991679795051, -49.56991400692533], "dir": "SUCCESSFUL_RCTS/PAT0_SIM078_RCT_2_2"}], ["Event 108", [1660, 1740], ["[H]N([H])[H]", "[H][N+]([H])([H])[H]"], ["[H][N+]([H])([H])[H]", "[H]N([H])[H]"], {"rxn_free_energy": 0.0007077851648236689, "rxn_barrier": -1.176853076708578, "ts": ["[H+:4]", "[N:1]([H:2])([H:3])[H:5]", "[N:6]([H:7])([H:8])[H:9]"], "cat": {}, "energies": [-23.8552244279898, -23.855223300050707, -23.857099882093937], "dir": "SUCCESSFUL_RCTS/PAT8_SIM085_RCT_14_14"}], ["Event 109", [940, 1020], ["[H]OC(=O)N([H])[H]"], ["[H]OC(=O)N([H])[H]"], {"rxn_free_energy": -0.00343656881484683, "rxn_barrier": -0.17545441283566526, "ts": ["[C:1]([O:2][H:5])(=[O:3])[N:4]([H:6])[H:7]"], "cat": {}, "energies": [-49.55762225770285, -49.55762773428036, -49.55790186499212], "dir": "SUCCESSFUL_RCTS/PAT19_SIM185_RCT_10_10"}], ["Event 110", [1260, 1340], ["[H]N([H])C(=O)OC(=O)[O-]"], ["[H]N([H])C(=O)OC(=O)[O-]"], {"rxn_free_energy": 0.0021373183363569697, "rxn_barrier": 7.449037112538814, "ts": ["[C:1](=[O:2])([O:3][C:5](=[O:8])[O-:9])[N:4]([H:6])[H:7]"], "cat": {}, "energies": [-86.86031703416366, -86.86031362809494, -86.8484461154389], "dir": "SUCCESSFUL_RCTS/PAT23_SIM211_RCT_8_8"}], ["Event 111", [700, 780], ["[H]N([H])C(=O)OC(=O)[O-]"], ["[H]N([H])C(=O)OC(=O)[O-]"], {"rxn_free_energy": 5.9952949087445974e-05, "rxn_barrier": -0.13523798634177078, "ts": ["[C:1](=[O:2])([O-:3])[O:4][C:5](=[O:6])[N:7]([H:8])[H:9]"], "cat": {}, "energies": [-86.86031070102425, -86.86031060548216, -86.86052621869722], "dir": "SUCCESSFUL_RCTS/PAT50_SIM004_RCT_8_8"}], ["Event 112", [460, 540], ["[H]N([H])C(=O)OC(=O)[O-]"], ["[H]N([H])C(=O)OC(=O)[O-]"], {"rxn_free_energy": 0.00029743835046507175, "rxn_barrier": -0.13773292567088372, "ts": ["[C:1]([O:2][C:5](=[O:8])[O-:9])(=[O:3])[N:4]([H:6])[H:7]"], "cat": {}, "energies": [-86.86031620582763, -86.86031573182456, -86.86053569948052], "dir": "SUCCESSFUL_RCTS/PAT18_SIM125_RCT_7_7"}], ["Event 113", [860, 940], ["[H]N([H])C(=O)OC(=O)[O-]"], ["[H]N([H])C(=O)OC(=O)[O-]"], {"rxn_free_energy": -0.0012473644665317353, "rxn_barrier": 7.447400425092531, "ts": ["[N:1]([H:2])([H:3])[C:4](=[O:5])[O:6][C:9](=[O:7])[O-:8]"], "cat": {}, "energies": [-86.86029932881908, -86.8603013166414, -86.8484310183487], "dir": "SUCCESSFUL_RCTS/PAT5_SIM053_RCT_8_8"}], ["Event 114", [1820, 1900], ["[H]N([H])[H]", "[H]OC(=O)N([H])[H]"], ["[H]N([H])[H]", "[H]OC(=O)N([H])[H]"], {"rxn_free_energy": -0.005424455207410056, "rxn_barrier": -0.2313069895905497, "ts": ["[H:8][N:9]([H:10])[H:11]", "[N:1]([H:2])([H:3])[C:4](=[O:5])[O:6][H:7]"], "cat": {}, "energies": [-61.316979149097484, -61.31698779360629, -61.31734776405166], "dir": "SUCCESSFUL_RCTS/PAT14_SIM119_RCT_9_9"}], ["Event 115", [780, 860], ["[H]N([H])C(=O)[O-]"], ["[H]N([H])C(=O)[O-]"], {"rxn_free_energy": 0.005810061260139349, "rxn_barrier": 10.021927184132425, "ts": ["[N:1]([H:2])([H:3])[C:4](=[O:5])[O-:6]"], "cat": {}, "energies": [-49.01363289178397, -49.01362363276647, -48.99766176944012], "dir": "SUCCESSFUL_RCTS/PAT10_SIM053_RCT_7_7"}], ["Event 116", [300, 380], ["[H]N([H])C(=O)OC(=O)[O-]"], ["[H]N([H])C(=O)OC(=O)[O-]"], {"rxn_free_energy": 0.010342975705540412, "rxn_barrier": -0.1321547563840119, "ts": ["[N:1]([H:2])([H:3])[C:4](=[O:5])[O:6][C:7](=[O:8])[O-:9]"], "cat": {}, "energies": [-86.86031647950283, -86.86029999675182, -86.86052708368541], "dir": "SUCCESSFUL_RCTS/PAT15_SIM138_RCT_6_6"}], ["Event 117", [700, 780], ["[H]N([H])C(=O)OC(=O)[O-]"], ["[H]N([H])C(=O)OC(=O)[O-]"], {"rxn_free_energy": -0.005005341474846518, "rxn_barrier": -0.13755747387804246, "ts": ["[N:1]([H:2])([H:3])[C:4](=[O:5])[O:6][C:7](=[O:8])[O-:9]"], "cat": {}, "energies": [-86.8603018865201, -86.86030986312177, -86.86052110056988], "dir": "SUCCESSFUL_RCTS/PAT39_SIM232_RCT_13_13"}], ["Event 118", [700, 780], ["[H]N([H])C(=O)OC(=O)[O-]"], ["[H]N([H])C(=O)OC(=O)[O-]"], {"rxn_free_energy": 0.0004434866667177602, "rxn_barrier": 7.454996839359587, "ts": ["[C:1](=[O:2])([O-:3])[O:4][C:5](=[O:6])[N:7]([H:8])[H:9]"], "cat": {}, "energies": [-86.8603218729066, -86.86032116615831, -86.84844145665463], "dir": "SUCCESSFUL_RCTS/PAT3_SIM134_RCT_4_4"}], ["Event 119", [1500, 1580], ["[H]N([H])C(=O)OC(=O)[O-]"], ["[H]N([H])C(=O)OC(=O)[O-]"], {"rxn_free_energy": 0.0008725223868041781, "rxn_barrier": -0.13526669343543607, "ts": ["[N:1]([H:2])([H:3])[C:4](=[O:5])[O:6][C:7](=[O:8])[O-:9]"], "cat": {}, "energies": [-86.860308925218, -86.86030753475073, -86.86052448863911], "dir": "SUCCESSFUL_RCTS/PAT36_SIM015_RCT_14_14"}], ["Event 120", [1020, 1100], ["[H]OC(=O)N([H])[H]", "[H]N([H])[H]"], ["[H]OC(=O)N([H])[H]", "[H]N([H])[H]"], {"rxn_free_energy": 0.00819056806930974, "rxn_barrier": 0.06298585493454599, "ts": ["[C:1]([O:2][H:5])(=[O:3])[N:4]([H:6])[H:7]", "[N:8]([H:9])([H:10])[H:11]"], "cat": {}, "energies": [-61.31699562488701, -61.31698257225129, -61.31689524950245], "dir": "SUCCESSFUL_RCTS/PAT12_SIM146_RCT_5_5"}], ["Event 121", [540, 620], ["[H]OC(=O)N([H])[H]"], ["[H]OC(=O)N([H])[H]"], {"rxn_free_energy": 0.0021921450598019945, "rxn_barrier": -0.1717525657819496, "ts": ["[N:1]([H:2])([H:3])[C:4](=[O:5])[O:6][H:7]"], "cat": {}, "energies": [-49.55762467052051, -49.55762117707895, -49.557898378480125], "dir": "SUCCESSFUL_RCTS/PAT17_SIM176_RCT_3_3"}], ["Event 122", [1340, 1420], ["O=C=O", "[H]N([H])[H]"], ["O=C=O", "[H]N([H])[H]"], {"rxn_free_energy": 0.0006355256118371386, "rxn_barrier": 0.0030922393521941914, "ts": ["[C:5](=[O:6])=[O:7]", "[N:1]([H:2])([H:3])[H:4]"], "cat": {}, "energies": [-49.56990281340351, -49.56990180061853, -49.56989788555559], "dir": "SUCCESSFUL_RCTS/PAT12_SIM146_RCT_12_12"}], ["Event 123", [1420, 1500], ["[H]N([H])C(=O)[O-]", "O=C=O"], ["[H]N([H])C(=O)OC(=O)[O-]"], {"rxn_free_energy": 0.2520200367517275, "rxn_barrier": 0.5682194583793941, "ts": ["[C:1](=[O:2])([O-:3])[N:4]([H:5])[H:6]", "[C:7](=[O:8])=[O:9]"], "cat": {}, "energies": [-86.85108095808201, -86.85067933444554, -86.85017543339387], "dir": "SUCCESSFUL_RCTS/PAT26_SIM137_RCT_6_6"}], ["Event 124", [380, 460], ["[H]OC(=O)N([H])[H]", "[H]N([H])[H]"], ["[H]OC(=O)N([H])[H]", "[H]N([H])[H]"], {"rxn_free_energy": -8.173241415286567, "rxn_barrier": 2.445144271443662, "ts": ["[H:1][O:2][C:3](=[O:4])[N:5]([H:6])[H:7]", "[N:8]([H:9])([H:10])[H:11]"], "cat": {}, "energies": [-61.316988752165535, -61.33001377581528, -61.31309212653754], "dir": "SUCCESSFUL_RCTS/PAT11_SIM183_RCT_3_3"}], ["Event 125", [460, 540], ["[H]OC(=O)N([H])[H]", "[H]N([H])[H]"], ["[H]OC(=O)N([H])[H]", "[H]N([H])[H]"], {"rxn_free_energy": -0.0061419369513417196, "rxn_barrier": -0.22955337571685813, "ts": ["[C:1]([O:2][H:5])(=[O:3])[N:4]([H:6])[H:7]", "[N:8]([H:9])([H:10])[H:11]"], "cat": {}, "energies": [-61.31696964814995, -61.31697943605049, -61.317335468513704], "dir": "SUCCESSFUL_RCTS/PAT11_SIM132_RCT_15_15"}], ["Event 126", [1180, 1260], ["[H]N([H])C(=O)[O-]"], ["[H]N([H])C(=O)[O-]"], {"rxn_free_energy": 0.0008006810398839619, "rxn_barrier": 10.014123120262818, "ts": ["[C:1](=[O:2])([O-:3])[N:4]([H:5])[H:6]"], "cat": {}, "energies": [-49.01362135218833, -49.01362007620871, -48.997662666540194], "dir": "SUCCESSFUL_RCTS/PAT25_SIM243_RCT_16_16"}], ["Event 127", [940, 1020], ["[H]N([H])C(=O)[O-]"], ["[H]N([H])C(=O)[O-]"], {"rxn_free_energy": -0.0036259808055786142, "rxn_barrier": 10.015280980021453, "ts": ["[C:1](=[O:2])([O-:3])[N:4]([H:5])[H:6]"], "cat": {}, "energies": [-49.01362010983728, -49.01362588826512, -48.99765957900313], "dir": "SUCCESSFUL_RCTS/PAT25_SIM233_RCT_11_11"}], ["Event 128", [780, 860], ["[H]OC(=O)N([H])[H]"], ["[H]OC(=O)N([H])[H]"], {"rxn_free_energy": 0.0011176349749176283, "rxn_barrier": -0.22888469192304076, "ts": ["[N:1]([H:2])([H:3])[C:4](=[O:5])[O:6][H:7]"], "cat": {}, "energies": [-49.5701442408103, -49.57014245972722, -49.570508995547605], "dir": "SUCCESSFUL_RCTS/PAT30_SIM193_RCT_14_14"}], ["Event 129", [860, 940], ["[H]OC(=O)N([H])[H]"], ["[H]OC(=O)N([H])[H]"], {"rxn_free_energy": 0.0004048422075526759, "rxn_barrier": -0.17314281839270734, "ts": ["[C:1]([O:2][H:5])(=[O:3])[N:4]([H:6])[H:7]"], "cat": {}, "energies": [-49.55762801465592, -49.55762736949214, -49.55790393814695], "dir": "SUCCESSFUL_RCTS/PAT30_SIM139_RCT_7_7"}], ["Event 130", [540, 620], ["[H]N([H])[H]", "[H][N+]([H])([H])[H]"], ["[H][N+]([H])([H])[H]", "[H]N([H])[H]"], {"rxn_free_energy": 0.0086376402145636, "rxn_barrier": -1.1740527065852164, "ts": ["[H+:2]", "[N:1]([H:3])([H:4])[H:5]", "[N:6]([H:7])([H:8])[H:9]"], "cat": {}, "energies": [-23.855243770625304, -23.855230005527424, -23.857114762009545], "dir": "SUCCESSFUL_RCTS/PAT6_SIM040_RCT_3_3"}], ["Event 131", [1180, 1260], ["[H]N([H])C(=O)OC(=O)[O-]"], ["[H]N([H])C(=O)OC(=O)[O-]"], {"rxn_free_energy": -0.0005246421318930317, "rxn_barrier": -0.13789451021141488, "ts": ["[C:1]([O:2][C:5](=[O:6])[O-:7])(=[O:3])[N:4]([H:8])[H:9]"], "cat": {}, "energies": [-86.8603186770757, -86.86031951315478, -86.8605384282326], "dir": "SUCCESSFUL_RCTS/PAT23_SIM226_RCT_12_12"}], ["Event 132", [460, 540], ["[H]N([H])[H]", "[H][N+]([H])([H])[H]"], ["[H][N+]([H])([H])[H]", "[H]N([H])[H]"], {"rxn_free_energy": 0.007647022769966463, "rxn_barrier": -1.1726683235997732, "ts": ["[H+:4]", "[N:1]([H:2])([H:3])[H:5]", "[N:6]([H:7])([H:8])[H:9]"], "cat": {}, "energies": [-23.855250172440687, -23.85523798600848, -23.85711895764745], "dir": "SUCCESSFUL_RCTS/PAT6_SIM185_RCT_4_4"}], ["Event 133", [860, 940], ["[H]N([H])C(=O)OC(=O)[O-]"], ["[H]N([H])C(=O)OC(=O)[O-]"], {"rxn_free_energy": -0.0005533010807642569, "rxn_barrier": 2.2086677770370584, "ts": ["[C:1](=[O:2])=[O:3]", "[O:4]=[C:5]([O-:6])[N:7]([H:8])[H:9]"], "cat": {}, "energies": [-86.85068294532726, -86.85068382707776, -86.84716317286875], "dir": "SUCCESSFUL_RCTS/PAT5_SIM080_RCT_11_11"}], ["Event 134", [1420, 1500], ["[H]N([H])C(=O)[O-]"], ["[H]N([H])C(=O)[O-]"], {"rxn_free_energy": -0.0036889756602857702, "rxn_barrier": 10.019368689845143, "ts": ["[C:1](=[O:2])([O-:3])[N:4]([H:5])[H:6]"], "cat": {}, "energies": [-49.013624152501194, -49.01363003131876, -48.997657107419585], "dir": "SUCCESSFUL_RCTS/PAT13_SIM205_RCT_16_16"}], ["Event 135", [1660, 1740], ["[H]N([H])[H]", "[H][N+]([H])([H])[H]"], ["[H][N+]([H])([H])[H]", "[H]N([H])[H]"], {"rxn_free_energy": 0.0007060768071321953, "rxn_barrier": -1.1768844610817182, "ts": ["[H+:4]", "[N:1]([H:2])([H:3])[H:5]", "[N:6]([H:7])([H:8])[H:9]"], "cat": {}, "energies": [-23.855224428086803, -23.85522330287018, -23.85709993220564], "dir": "SUCCESSFUL_RCTS/PAT6_SIM085_RCT_14_14"}], ["Event 136", [780, 860], ["[H]N([H])C(=O)OC(=O)[O-]"], ["[H]N([H])C(=O)OC(=O)[O-]"], {"rxn_free_energy": 0.0005036622197122682, "rxn_barrier": 7.449445364136143, "ts": ["[N:1]([H:2])([H:3])[C:4](=[O:5])[O:6][C:7](=[O:8])[O-:9]"], "cat": {}, "energies": [-86.86031620194987, -86.86031539930475, -86.84844463262807], "dir": "SUCCESSFUL_RCTS/PAT46_SIM099_RCT_6_6"}], ["Event 137", [540, 620], ["[H]N([H])C(=O)OC(=O)[O-]"], ["[H]N([H])C(=O)OC(=O)[O-]"], {"rxn_free_energy": 0.0013775544190939258, "rxn_barrier": 0.3277240842482644, "ts": ["[C:1](=[O:2])([O:3][C:5](=[O:8])[O-:9])[N:4]([H:6])[H:7]"], "cat": {}, "energies": [-86.85068431921877, -86.85068212392342, -86.8501620522587], "dir": "SUCCESSFUL_RCTS/PAT50_SIM225_RCT_4_4"}], ["Event 138", [1340, 1420], ["[H]N([H])C(=O)OC(=O)[O-]"], ["[H]N([H])C(=O)OC(=O)[O-]"], {"rxn_free_energy": 0.003203970056562611, "rxn_barrier": -0.1349399663301412, "ts": ["[C:1]([O:2][C:5](=[O:8])[O-:9])(=[O:3])[N:4]([H:6])[H:7]"], "cat": {}, "energies": [-86.86031672515779, -86.86031161925382, -86.86053176790074], "dir": "SUCCESSFUL_RCTS/PAT5_SIM103_RCT_7_7"}], ["Event 139", [1580, 1660], ["[H]OC(=O)N([H])[H]", "[H]N([H])[H]"], ["[H]OC(=O)N([H])[H]", "[H]N([H])[H]"], {"rxn_free_energy": 0.006936079965644631, "rxn_barrier": -0.3090003294208869, "ts": ["[C:1](=[O:2])([O:3][H:7])[N:4]([H:5])[H:6]", "[N:8]([H:9])([H:10])[H:11]"], "cat": {}, "energies": [-61.33000258474744, -61.329991531286396, -61.33049501319706], "dir": "SUCCESSFUL_RCTS/PAT21_SIM143_RCT_19_19"}], ["Event 140", [1740, 1820], ["[H]N([H])C(=O)OC(=O)[O-]"], ["[H]N([H])C(=O)OC(=O)[O-]"], {"rxn_free_energy": 0.0013261954272138895, "rxn_barrier": -0.13561100778317373, "ts": ["[C:1](=[O:2])([O-:3])[O:5][C:4](=[O:6])[N:7]([H:8])[H:9]"], "cat": {}, "energies": [-86.86031633776543, -86.86031422431668, -86.86053244989203], "dir": "SUCCESSFUL_RCTS/PAT24_SIM225_RCT_13_13"}], ["Event 141", [1500, 1580], ["[H]N([H])C(=O)[O-]"], ["[H]N([H])C(=O)[O-]"], {"rxn_free_energy": -0.0017485712482425983, "rxn_barrier": 10.018557737101407, "ts": ["[C:1](=[O:2])([O-:3])[N:4]([H:5])[H:6]"], "cat": {}, "energies": [-49.01362762683615, -49.01363041339055, -48.99766187410333], "dir": "SUCCESSFUL_RCTS/PAT25_SIM128_RCT_12_12"}], ["Event 142", [1660, 1740], ["[H]N([H])[H]", "[H][N+]([H])([H])[H]"], ["[H][N+]([H])([H])[H]", "[H]N([H])[H]"], {"rxn_free_energy": 0.015507095545550471, "rxn_barrier": -1.1735108010334432, "ts": ["[H+:5]", "[H:6][N:7]([H:8])[H:9]", "[N:1]([H:2])([H:3])[H:4]"], "cat": {}, "energies": [-23.85524381536126, -23.855219102976545, -23.857113943155124], "dir": "SUCCESSFUL_RCTS/PAT2_SIM122_RCT_8_8"}], ["Event 143", [1420, 1500], ["[H]N([H])C(=O)OC(=O)[O-]"], ["[H]N([H])C(=O)OC(=O)[O-]"], {"rxn_free_energy": 0.00039990823560309257, "rxn_barrier": 3.236358580214983, "ts": ["[C:1]([O:2][C:5](=[O:6])[O-:7])(=[O:3])[N:4]([H:8])[H:9]"], "cat": {}, "energies": [-86.85066529954675, -86.85066466224583, -86.84550778065008], "dir": "SUCCESSFUL_RCTS/PAT3_SIM026_RCT_19_19"}], ["Event 144", [940, 1020], ["[H]N([H])C(=O)OC(=O)[O-]"], ["[H]N([H])C(=O)OC(=O)[O-]"], {"rxn_free_energy": -0.0025110964241613232, "rxn_barrier": -0.13720291019117647, "ts": ["[C:1](=[O:2])([O-:3])[O:6][C:4](=[O:5])[N:7]([H:8])[H:9]"], "cat": {}, "energies": [-86.86031021046261, -86.86031421219077, -86.86052885947336], "dir": "SUCCESSFUL_RCTS/PAT24_SIM148_RCT_16_16"}], ["Event 145", [1740, 1820], ["[H]N([H])C(=O)OC(=O)[O-]"], ["[H]N([H])C(=O)OC(=O)[O-]"], {"rxn_free_energy": -0.0009340039130391205, "rxn_barrier": -0.14005240599301605, "ts": ["[C:1](=[O:2])([O-:3])[O:4][C:5](=[O:6])[N:7]([H:8])[H:9]"], "cat": {}, "energies": [-86.86031557453344, -86.86031706297878, -86.86053876455165], "dir": "SUCCESSFUL_RCTS/PAT35_SIM134_RCT_13_13"}], ["Event 146", [780, 860], ["[H]N([H])C(=O)[O-]"], ["[H]N([H])C(=O)[O-]"], {"rxn_free_energy": -0.0006077613054199418, "rxn_barrier": 10.019735028380715, "ts": ["[C:1](=[O:2])([O-:3])[N:4]([H:5])[H:6]"], "cat": {}, "energies": [-49.013626727741084, -49.013627696280366, -48.997659098855834], "dir": "SUCCESSFUL_RCTS/PAT25_SIM058_RCT_9_9"}], ["Event 147", [1500, 1580], ["O=C=O", "[H]N([H])[H]"], ["O=C=O", "[H]N([H])[H]"], {"rxn_free_energy": 0.11733173257879552, "rxn_barrier": 0.1171398782897834, "ts": ["[C:1](=[O:2])=[O:3]", "[N:4]([H:5])([H:6])[H:7]"], "cat": {}, "energies": [-49.57010352314564, -49.569916541198815, -49.56991684694124], "dir": "SUCCESSFUL_RCTS/PAT1_SIM068_RCT_4_4"}], ["Event 148", [1340, 1420], ["[H]N([H])C(=O)OC(=O)[O-]"], ["[H]N([H])C(=O)OC(=O)[O-]"], {"rxn_free_energy": -0.005232379268647748, "rxn_barrier": -0.1382943565873335, "ts": ["[C:1](=[O:2])([O:3][C:7](=[O:8])[O-:9])[N:4]([H:5])[H:6]"], "cat": {}, "energies": [-86.86030716751712, -86.86031550593027, -86.86052755587636], "dir": "SUCCESSFUL_RCTS/PAT15_SIM145_RCT_9_9"}], ["Event 149", [460, 540], ["[H]N([H])C(=O)OC(=O)[O-]"], ["[H]N([H])C(=O)OC(=O)[O-]"], {"rxn_free_energy": 0.0037068531313894228, "rxn_barrier": 1.40590726565625, "ts": ["[C:1](=[O:2])([O:3][C:7](=[O:8])[O-:9])[N:4]([H:5])[H:6]"], "cat": {}, "energies": [-86.85068265562651, -86.85067674831909, -86.84844217667158], "dir": "SUCCESSFUL_RCTS/PAT15_SIM228_RCT_4_4"}], ["Event 150", [460, 540], ["[H]N([H])C(=O)OC(=O)[O-]"], ["[H]N([H])C(=O)OC(=O)[O-]"], {"rxn_free_energy": 0.0011616942074647767, "rxn_barrier": -0.13735337039505607, "ts": ["[C:1](=[O:2])([O:3][C:5](=[O:8])[O-:9])[N:4]([H:6])[H:7]"], "cat": {}, "energies": [-86.86031661024917, -86.86031475895251, -86.86053549903599], "dir": "SUCCESSFUL_RCTS/PAT46_SIM155_RCT_5_5"}], ["Event 151", [1180, 1260], ["[H]OC(=O)N([H])[H]", "[H]N([H])[H]"], ["[H]OC(=O)N([H])[H]", "[H]N([H])[H]"], {"rxn_free_energy": -8.160079038337333, "rxn_barrier": 2.4423327544160554, "ts": ["[C:1](=[O:2])([O:3][H:5])[N:4]([H:6])[H:7]", "[H:8][N:9]([H:10])[H:11]"], "cat": {}, "energies": [-61.316995656668624, -61.32999970451913, -61.31310351152443], "dir": "SUCCESSFUL_RCTS/PAT11_SIM137_RCT_4_4"}], ["Event 152", [540, 620], ["[H][N+]([H])([H])[H]", "[H]N([H])[H]"], ["[H]N([H])[H]", "[H][N+]([H])([H])[H]"], {"rxn_free_energy": -0.03326883898837566, "rxn_barrier": -1.1962262272960136, "ts": ["[H+:5]", "[H:1][N:2]([H:3])[H:4]", "[N:6]([H:7])([H:8])[H:9]"], "cat": {}, "energies": [-23.855189428108645, -23.855242445925274, -23.857095755611933], "dir": "SUCCESSFUL_RCTS/PAT2_SIM054_RCT_4_4"}], ["Event 153", [1020, 1100], ["[H]N([H])C(=O)OC(=O)[O-]"], ["[H]N([H])C(=O)OC(=O)[O-]"], {"rxn_free_energy": 0.0003801832448113061, "rxn_barrier": 3.238246698555817, "ts": ["[C:1]([O:2][C:5](=[O:8])[O-:9])(=[O:3])[N:4]([H:6])[H:7]"], "cat": {}, "energies": [-86.85068545702369, -86.85068485115687, -86.84552492918787], "dir": "SUCCESSFUL_RCTS/PAT46_SIM234_RCT_8_8"}], ["Event 154", [1180, 1260], ["[H]OC(=O)N([H])[H]", "[H]N([H])[H]"], ["[H]OC(=O)N([H])[H]", "[H]N([H])[H]"], {"rxn_free_energy": -0.0005880476887131394, "rxn_barrier": 0.058371024806168, "ts": ["[C:1]([O:2][H:7])(=[O:3])[N:4]([H:5])[H:6]", "[N:8]([H:9])([H:10])[H:11]"], "cat": {}, "energies": [-61.31698515868105, -61.31698609580436, -61.316892137572296], "dir": "SUCCESSFUL_RCTS/PAT9_SIM082_RCT_3_3"}], ["Event 155", [380, 460], ["[H]N([H])C(=O)OC(=O)[O-]"], ["[H]N([H])C(=O)OC(=O)[O-]"], {"rxn_free_energy": -0.0005208126634057209, "rxn_barrier": -0.13691933954780658, "ts": ["[C:1](=[O:2])([O:3][C:5](=[O:7])[O-:8])[N:4]([H:6])[H:9]"], "cat": {}, "energies": [-86.86031217157284, -86.86031300154922, -86.86053036868034], "dir": "SUCCESSFUL_RCTS/PAT22_SIM078_RCT_9_9"}], ["Event 156", [860, 940], ["[H]N([H])C(=O)OC(=O)[O-]"], ["[H]N([H])C(=O)OC(=O)[O-]"], {"rxn_free_energy": -0.0029150945149875444, "rxn_barrier": 0.3242956087659146, "ts": ["[N:1]([H:2])([H:3])[C:4](=[O:5])[O:6][C:7](=[O:8])[O-:9]"], "cat": {}, "energies": [-86.85067835797885, -86.85068300352559, -86.8501615546986], "dir": "SUCCESSFUL_RCTS/PAT26_SIM147_RCT_13_13"}], ["Event 157", [460, 540], ["[H]N([H])C(=O)OC(=O)[O-]"], ["[H]N([H])C(=O)OC(=O)[O-]"], {"rxn_free_energy": 0.00022278406436426225, "rxn_barrier": -0.1357090270436992, "ts": ["[C:1]([O:2][C:5](=[O:8])[O-:9])(=[O:3])[N:4]([H:6])[H:7]"], "cat": {}, "energies": [-86.86031225166846, -86.86031189663579, -86.86052852000032], "dir": "SUCCESSFUL_RCTS/PAT46_SIM140_RCT_8_8"}], ["Event 158", [220, 300], ["[H]OC(=O)N([H])[H]", "[H]N([H])[H]"], ["[H]OC(=O)N([H])[H]", "[H]N([H])[H]"], {"rxn_free_energy": 0.005277080185068961, "rxn_barrier": 0.47662874150000684, "ts": ["[H:1][O:2][C:3](=[O:4])[N:5]([H:6])[H:7]", "[N:8]([H:9])([H:10])[H:11]"], "cat": {}, "energies": [-61.33000594940635, -61.32999753975702, -61.32924638532219], "dir": "SUCCESSFUL_RCTS/PAT7_SIM048_RCT_3_3"}], ["Event 159", [780, 860], ["[H]OC(=O)N([H])[H]", "[H]N([H])[H]"], ["[H]OC(=O)N([H])[H]", "[H]N([H])[H]"], {"rxn_free_energy": 0.0035598438097344883, "rxn_barrier": 0.05928621305775134, "ts": ["[C:1](=[O:2])([O:3][H:5])[N:4]([H:6])[H:7]", "[H:8][N:9]([H:10])[H:11]"], "cat": {}, "energies": [-61.317000228450716, -61.316994555419974, -61.3169057488816], "dir": "SUCCESSFUL_RCTS/PAT7_SIM036_RCT_7_7"}], ["Event 160", [540, 620], ["[H]N([H])C(=O)OC(=O)[O-]"], ["[H]N([H])C(=O)OC(=O)[O-]"], {"rxn_free_energy": 0.008441509771198626, "rxn_barrier": 4.895392924766734, "ts": ["[C:1](=[O:2])([O:3][C:5](=[O:8])[O-:9])[N:4]([H:6])[H:7]"], "cat": {}, "energies": [-86.8603110496494, -86.8602975971085, -86.85250966395918], "dir": "SUCCESSFUL_RCTS/PAT5_SIM138_RCT_10_10"}], ["Event 161", [940, 1020], ["[H]N([H])[H]", "[H]OC(=O)N([H])[H]"], ["[H]N([H])[H]", "[H]OC(=O)N([H])[H]"], {"rxn_free_energy": 0.0009895245626764223, "rxn_barrier": -0.23018420970367443, "ts": ["[H:8][N:9]([H:10])[H:11]", "[N:1]([H:2])([H:3])[C:4]([O:5][H:7])=[O:6]"], "cat": {}, "energies": [-61.31698993282891, -61.316988355904876, -61.317356758500985], "dir": "SUCCESSFUL_RCTS/PAT7_SIM213_RCT_9_9"}], ["Event 162", [940, 1020], ["[H]N([H])C(=O)OC(=O)[O-]"], ["[H]N([H])C(=O)OC(=O)[O-]"], {"rxn_free_energy": -0.005190966951985047, "rxn_barrier": 7.45225526608381, "ts": ["[C:1](=[O:2])([O-:3])[O:6][C:4](=[O:5])[N:7]([H:8])[H:9]"], "cat": {}, "energies": [-86.8603108644955, -86.86031913691325, -86.84843481726372], "dir": "SUCCESSFUL_RCTS/PAT24_SIM179_RCT_6_6"}], ["Event 163", [1420, 1500], ["[H]N([H])C(=O)OC(=O)[O-]"], ["[H]N([H])C(=O)OC(=O)[O-]"], {"rxn_free_energy": 0.0007817872757834722, "rxn_barrier": -0.13593839998039683, "ts": ["[N:1]([H:2])([H:3])[C:4]([O:5][C:6](=[O:7])[O-:8])=[O:9]"], "cat": {}, "energies": [-86.86031643267357, -86.86031518680339, -86.86053306653824], "dir": "SUCCESSFUL_RCTS/PAT5_SIM246_RCT_6_6"}], ["Event 164", [940, 1020], ["[H]N([H])C(=O)OC(=O)[O-]"], ["[H]N([H])C(=O)OC(=O)[O-]"], {"rxn_free_energy": -0.002732602355264234, "rxn_barrier": -0.137483747799316, "ts": ["[N:1]([H:2])([H:3])[C:4]([O:5][C:7](=[O:8])[O-:9])=[O:6]"], "cat": {}, "energies": [-86.86031646621684, -86.86032082094081, -86.86053556277542], "dir": "SUCCESSFUL_RCTS/PAT4_SIM030_RCT_3_3"}], ["Event 165", [380, 460], ["[H]N([H])C(=O)OC(=O)[O-]"], ["[H]N([H])C(=O)OC(=O)[O-]"], {"rxn_free_energy": 0.0012536273025693845, "rxn_barrier": -0.13567706096034926, "ts": ["[N:1]([H:2])([H:3])[C:4]([O:5][C:7](=[O:8])[O-:9])=[O:6]"], "cat": {}, "energies": [-86.86032150778732, -86.86031950998444, -86.86053772517745], "dir": "SUCCESSFUL_RCTS/PAT15_SIM007_RCT_4_4"}], ["Event 166", [540, 620], ["[H]N([H])[H]", "[H][N+]([H])([H])[H]"], ["[H][N+]([H])([H])[H]", "[H]N([H])[H]"], {"rxn_free_energy": -0.006902275070402688, "rxn_barrier": -0.025485869750479555, "ts": ["[H:2][N@+:6]([H:7])([H:8])[H:9]", "[N:1]([H:3])([H:4])[H:5]"], "cat": {}, "energies": [-23.85517203491402, -23.85518303450298, -23.85521264965172], "dir": "SUCCESSFUL_RCTS/PAT2_SIM155_RCT_7_7"}], ["Event 167", [300, 380], ["[H]OC(=O)N([H])[H]", "[H]N([H])[H]"], ["[H]OC(=O)N([H])[H]", "[H]N([H])[H]"], {"rxn_free_energy": -8.172954239682472, "rxn_barrier": 2.4439109222708923, "ts": ["[C:1]([O:2][H:5])(=[O:3])[N:4]([H:6])[H:7]", "[H:8][N:9]([H:10])[H:11]"], "cat": {}, "energies": [-61.31698920480939, -61.33001377081096, -61.31309454466869], "dir": "SUCCESSFUL_RCTS/PAT7_SIM057_RCT_4_4"}], ["Event 168", [780, 860], ["[H]N([H])C(=O)[O-]"], ["[H]N([H])C(=O)[O-]"], {"rxn_free_energy": -0.0008764555106139938, "rxn_barrier": 10.019737343472942, "ts": ["[C:1](=[O:2])([O-:3])[N:4]([H:5])[H:6]"], "cat": {}, "energies": [-49.01362643669473, -49.0136278334299, -48.99765880412011], "dir": "SUCCESSFUL_RCTS/PAT25_SIM185_RCT_8_8"}], ["Event 169", [1180, 1260], ["[H]N([H])[H]", "[H][N+]([H])([H])[H]"], ["[H][N+]([H])([H])[H]", "[H]N([H])[H]"], {"rxn_free_energy": 0.01526521203162847, "rxn_barrier": -1.1741505521825029, "ts": ["[H+:5]", "[N:1]([H:2])([H:3])[H:4]", "[N:6]([H:7])([H:8])[H:9]"], "cat": {}, "energies": [-23.855246478985364, -23.855222152070542, -23.8571176262981], "dir": "SUCCESSFUL_RCTS/PAT8_SIM241_RCT_9_9"}], ["Event 170", [1020, 1100], ["[H]N([H])C(=O)OC(=O)[O-]"], ["[H]N([H])C(=O)OC(=O)[O-]"], {"rxn_free_energy": -0.004731720431586055, "rxn_barrier": -0.13915829081321035, "ts": ["[N:1]([H:2])([H:3])[C:4](=[O:5])[O:6][C:7](=[O:8])[O-:9]"], "cat": {}, "energies": [-86.86030770601212, -86.8603152465664, -86.86052947115239], "dir": "SUCCESSFUL_RCTS/PAT5_SIM241_RCT_6_6"}], ["Event 171", [620, 700], ["[H]N([H])C(=O)OC(=O)[O-]"], ["[H]N([H])C(=O)OC(=O)[O-]"], {"rxn_free_energy": 0.0005376019631808902, "rxn_barrier": -0.1369849852464926, "ts": ["[N:1]([H:2])([H:3])[C:4]([O:5][C:7](=[O:8])[O-:9])=[O:6]"], "cat": {}, "energies": [-86.86031974292283, -86.86031888619073, -86.86053804464449], "dir": "SUCCESSFUL_RCTS/PAT24_SIM229_RCT_8_8"}], ["Event 172", [300, 380], ["[H]N([H])[H]", "[H]OC(=O)N([H])[H]"], ["[H]N([H])[H]", "[H]OC(=O)N([H])[H]"], {"rxn_free_energy": -0.0012619559818723262, "rxn_barrier": -0.2289010346551053, "ts": ["[H:1][N:2]([H:3])[H:4]", "[H:5][O:10][C:9]([N:6]([H:7])[H:8])=[O:11]"], "cat": {}, "energies": [-61.3169786407981, -61.31698065187371, -61.31734342157947], "dir": "SUCCESSFUL_RCTS/PAT27_SIM190_RCT_8_8"}], ["Event 173", [60, 300], ["O=C=O", "[H]N([H])[H]", "[H]N([H])[H]", "[H]N([H])[H]"], ["[H]N([H])[H]", "[H]N([H])[H]", "[H]OC(=O)N([H])[H]"], {"rxn_free_energy": -9.73753738614872, "rxn_barrier": 13.790964866008753, "ts": ["[H:2][N@+:8]([H:9])([H:10])[H:11]", "[N:12]([H:13])([H:14])[H:15]", "[N:1]([H:3])([H:4])[C:5](=[O:6])[O-:7]"], "cat": {}, "energies": [-73.06857604710407, -73.08409396078122, -73.04659851892332], "dir": "SUCCESSFUL_RCTS/PAT6_SIM086_RCT_1_4"}], ["Event 174", [60, 300], ["O=C=O", "O=C=O", "[H]N([H])[H]", "[H]N([H])[H]", "[H]N([H])[H]"], ["[H]N([H])[H]", "[H]N([H])C(=O)OC(=O)[O-]", "[H][N+]([H])([H])[H]"], {"rxn_free_energy": 1.9033616194319896, "rxn_barrier": 12.407359250380331, "ts": ["[C:16](=[O:17])=[O:18]", "[N:1]([H:2])([H:3])[H:4]", "[N:9]([H:10])([H:11])[C:13](=[O:14])[O-:15]", "[N@@+:5]([H:6])([H:7])([H:8])[H:12]"], "cat": {}, "energies": [-110.89471756899931, -110.89168433789216, -110.87494497946527], "dir": "SUCCESSFUL_RCTS/PAT6_SIM099_RCT_1_3"}], ["Event 175", [140, 220], ["O=C=O", "[H]N([H])[H]"], ["O=C=O", "[H]N([H])[H]"], {"rxn_free_energy": -0.010012240967484652, "rxn_barrier": -0.005143279925827891, "ts": ["[C:1](=[O:2])=[O:3]", "[N:4]([H:5])([H:6])[H:7]"], "cat": {}, "energies": [-49.56989905257046, -49.56991500825668, -49.56990724899331], "dir": "SUCCESSFUL_RCTS/PAT1_SIM095_RCT_2_2"}], ["Event 176", [700, 780], ["[H]N([H])C(=O)OC(=O)[O-]"], ["[H]N([H])C(=O)OC(=O)[O-]"], {"rxn_free_energy": 0.00014578034084864556, "rxn_barrier": 4.897346805766269, "ts": ["[C:1]([O:2][C:5](=[O:6])[O-:7])(=[O:3])[N:4]([H:8])[H:9]"], "cat": {}, "energies": [-86.86031766017969, -86.86031742786153, -86.85251316074978], "dir": "SUCCESSFUL_RCTS/PAT39_SIM226_RCT_11_11"}], ["Event 177", [380, 460], ["[H]OC(=O)N([H])[H]", "[H]N([H])[H]"], ["[H]OC(=O)N([H])[H]", "[H]N([H])[H]"], {"rxn_free_energy": 0.004294935294592996, "rxn_barrier": 0.4782814001323423, "ts": ["[C:1]([O:2][H:7])(=[O:3])[N:4]([H:5])[H:6]", "[H:8][N:9]([H:10])[H:11]"], "cat": {}, "energies": [-61.3300132800814, -61.33000643559573, -61.3292510822909], "dir": "SUCCESSFUL_RCTS/PAT14_SIM072_RCT_10_10"}], ["Event 178", [940, 1020], ["[H]N([H])[H]", "[H][N+]([H])([H])[H]"], ["[H][N+]([H])([H])[H]", "[H]N([H])[H]"], {"rxn_free_energy": 0.00014896173171909767, "rxn_barrier": -1.1715897704044351, "ts": ["[H+:3]", "[N:1]([H:2])([H:4])[H:5]", "[N:6]([H:7])([H:8])[H:9]"], "cat": {}, "energies": [-23.85522352887859, -23.85522329149051, -23.857090595283697], "dir": "SUCCESSFUL_RCTS/PAT8_SIM249_RCT_5_5"}], ["Event 179", [300, 380], ["[H]N([H])C(=O)OC(=O)[O-]"], ["[H]N([H])C(=O)OC(=O)[O-]"], {"rxn_free_energy": 0.0006301922226860484, "rxn_barrier": -0.13673260424354547, "ts": ["[N:1]([H:2])([H:3])[C:4](=[O:5])[O:6][C:7](=[O:8])[O-:9]"], "cat": {}, "energies": [-86.86031347949738, -86.86031247521178, -86.86053137902016], "dir": "SUCCESSFUL_RCTS/PAT59_SIM238_RCT_2_2"}], ["Event 180", [860, 940], ["[H]OC(=O)N([H])[H]", "[H]N([H])[H]"], ["[H]OC(=O)N([H])[H]", "[H]N([H])[H]"], {"rxn_free_energy": 0.0015883746180588006, "rxn_barrier": -0.3115730077806888, "ts": ["[C:1]([O:2][H:7])(=[O:3])[N:4]([H:5])[H:6]", "[H:8][N:9]([H:10])[H:11]"], "cat": {}, "energies": [-61.33000971186296, -61.33000718060077, -61.330506240178806], "dir": "SUCCESSFUL_RCTS/PAT9_SIM148_RCT_15_15"}], ["Event 181", [1740, 1820], ["[H]N([H])C(=O)OC(=O)[O-]"], ["[H]N([H])C(=O)OC(=O)[O-]"], {"rxn_free_energy": 0.0007538445777001783, "rxn_barrier": 7.448786557738621, "ts": ["[C:1](=[O:2])([O-:3])[O:4][C:5](=[O:6])[N:7]([H:8])[H:9]"], "cat": {}, "energies": [-86.86031750863974, -86.86031630729954, -86.8484469892036], "dir": "SUCCESSFUL_RCTS/PAT40_SIM046_RCT_17_17"}], ["Event 182", [60, 140], ["O=C=O", "[H]N([H])[H]"], ["O=C=O", "[H]N([H])[H]"], {"rxn_free_energy": 0.001686049463622034, "rxn_barrier": 0.0011600146238452142, "ts": ["[C:1](=[O:2])=[O:3]", "[N:4]([H:5])([H:6])[H:7]"], "cat": {}, "energies": [-49.56990019313571, -49.56989750621714, -49.569898344515664], "dir": "SUCCESSFUL_RCTS/PAT6_SIM090_RCT_1_1"}], ["Event 183", [300, 380], ["[H]N([H])C(=O)OC(=O)[O-]"], ["[H]N([H])C(=O)OC(=O)[O-]"], {"rxn_free_energy": -0.0028863204787460293, "rxn_barrier": -0.13193263105350247, "ts": ["[C:1](=[O:2])([O-:3])[O:5][C:4](=[O:6])[N:7]([H:8])[H:9]"], "cat": {}, "energies": [-86.86030483124708, -86.860309430939, -86.86051508144676], "dir": "SUCCESSFUL_RCTS/PAT33_SIM209_RCT_4_4"}], ["Event 184", [1420, 1500], ["[H]N([H])C(=O)OC(=O)[O-]"], ["[H]N([H])C(=O)OC(=O)[O-]"], {"rxn_free_energy": -0.0012815741204702108, "rxn_barrier": 4.895521058413141, "ts": ["[N:1]([H:2])([H:3])[C:4](=[O:5])[O:6][C:7](=[O:8])[O-:9]"], "cat": {}, "energies": [-86.86031078525717, -86.8603128275966, -86.85250919537089], "dir": "SUCCESSFUL_RCTS/PAT41_SIM123_RCT_20_20"}], ["Event 185", [460, 540], ["[H]N([H])[H]", "[H][N+]([H])([H])[H]"], ["[H]N([H])[H]", "[H][N+]([H])([H])[H]"], {"rxn_free_energy": -0.0005687590775550504, "rxn_barrier": -1.1758558467272195, "ts": ["[H+:6]", "[N:1]([H:2])([H:3])[H:4]", "[N:5]([H:7])([H:8])[H:9]"], "cat": {}, "energies": [-23.855242102089083, -23.855243008473717, -23.857115966989692], "dir": "SUCCESSFUL_RCTS/PAT2_SIM183_RCT_4_4"}], ["Event 186", [700, 780], ["[H]N([H])C(=O)OC(=O)[O-]"], ["[H]N([H])C(=O)OC(=O)[O-]"], {"rxn_free_energy": -0.00040264200205649564, "rxn_barrier": 0.3256487814984714, "ts": ["[C:1](=[O:2])([O-:3])[O:4][C:5](=[O:6])[N:7]([H:8])[H:9]"], "cat": {}, "energies": [-86.85068371043299, -86.85068435209048, -86.85016475071248], "dir": "SUCCESSFUL_RCTS/PAT59_SIM155_RCT_8_8"}], ["Event 187", [860, 940], ["[H]N([H])C(=O)OC(=O)[O-]"], ["[H]N([H])C(=O)OC(=O)[O-]"], {"rxn_free_energy": -0.0007517201251259423, "rxn_barrier": 3.2316335169091577, "ts": ["[C:1]([O:2][C:5](=[O:6])[O-:7])(=[O:3])[N:4]([H:8])[H:9]"], "cat": {}, "energies": [-86.8506751075112, -86.85067630546583, -86.84552511855989], "dir": "SUCCESSFUL_RCTS/PAT5_SIM173_RCT_14_14"}], ["Event 188", [1660, 1740], ["[H]N([H])[H]", "[H]OC(=O)N([H])[H]"], ["[H]N([H])[H]", "[H]OC(=O)N([H])[H]"], {"rxn_free_energy": -0.0002308282666996462, "rxn_barrier": -0.23298464758777954, "ts": ["[H:1][N:2]([H:3])[H:4]", "[H:5][O:10][C:9]([N:6]([H:7])[H:8])=[O:11]"], "cat": {}, "energies": [-61.31697472919452, -61.31697509704657, -61.317346017694476], "dir": "SUCCESSFUL_RCTS/PAT9_SIM176_RCT_13_13"}], ["Event 189", [1180, 1260], ["[H]N([H])C(=O)OC(=O)[O-]"], ["[H]N([H])C(=O)OC(=O)[O-]"], {"rxn_free_energy": 0.003208099442415872, "rxn_barrier": 0.33129095549471765, "ts": ["[N:1]([H:2])([H:3])[C:4]([O:5][C:7](=[O:8])[O-:9])=[O:6]"], "cat": {}, "energies": [-86.85067357923143, -86.8506684667468, -86.85014562804156], "dir": "SUCCESSFUL_RCTS/PAT36_SIM218_RCT_5_5"}], ["Event 190", [1340, 1420], ["[H]N([H])C(=O)OC(=O)[O-]"], ["[H]N([H])C(=O)OC(=O)[O-]"], {"rxn_free_energy": 0.001844665305550862, "rxn_barrier": -0.1352262224257407, "ts": ["[C:1]([O:2][C:5](=[O:6])[O-:7])(=[O:3])[N:4]([H:8])[H:9]"], "cat": {}, "energies": [-86.86031593155391, -86.8603129918623, -86.8605314304797], "dir": "SUCCESSFUL_RCTS/PAT3_SIM192_RCT_22_22"}], ["Event 191", [1100, 1180], ["[H]OC(=O)N([H])[H]", "[H]N([H])[H]"], ["[H]OC(=O)N([H])[H]", "[H]N([H])[H]"], {"rxn_free_energy": -0.004244656577724506, "rxn_barrier": -0.23234740662927475, "ts": ["[C:1]([O:2][H:7])(=[O:3])[N:4]([H:5])[H:6]", "[N:8]([H:9])([H:10])[H:11]"], "cat": {}, "energies": [-61.31698257160788, -61.31698933596849, -61.31735284458925], "dir": "SUCCESSFUL_RCTS/PAT21_SIM146_RCT_6_6"}], ["Event 192", [860, 940], ["[H]N([H])C(=O)OC(=O)[O-]"], ["[H]N([H])C(=O)OC(=O)[O-]"], {"rxn_free_energy": 0.00258743392324476, "rxn_barrier": -0.13523591095247806, "ts": ["[C:1](=[O:2])([O-:3])[O:4][C:5](=[O:6])[N:7]([H:8])[H:9]"], "cat": {}, "energies": [-86.86031368091605, -86.86030955753509, -86.86052919528164], "dir": "SUCCESSFUL_RCTS/PAT4_SIM231_RCT_11_11"}], ["Event 193", [540, 620], ["[H]N([H])C(=O)OC(=O)[O-]"], ["[H]N([H])C(=O)OC(=O)[O-]"], {"rxn_free_energy": 0.008423313295132857, "rxn_barrier": -0.12966589154750346, "ts": ["[N:1]([H:2])([H:3])[C:4]([O:5][C:7](=[O:8])[O-:9])=[O:6]"], "cat": {}, "energies": [-86.860317391989, -86.86030396844633, -86.86052402987208], "dir": "SUCCESSFUL_RCTS/PAT59_SIM193_RCT_11_11"}], ["Event 194", [940, 1020], ["[H]N([H])C(=O)OC(=O)[O-]"], ["[H]N([H])C(=O)OC(=O)[O-]"], {"rxn_free_energy": -0.0019034715810091287, "rxn_barrier": 0.3250549126012171, "ts": ["[C:1](=[O:2])([O-:3])[O:4][C:5](=[O:6])[N:7]([H:8])[H:9]"], "cat": {}, "energies": [-86.85068178307978, -86.85068481648612, -86.85016376975936], "dir": "SUCCESSFUL_RCTS/PAT46_SIM155_RCT_9_9"}], ["Event 195", [1100, 1180], ["O=C=O", "[H]N([H])[H]"], ["O=C=O", "[H]N([H])[H]"], {"rxn_free_energy": 0.00042813471955901154, "rxn_barrier": 0.0006338085887069482, "ts": ["[C:1](=[O:2])=[O:3]", "[N:4]([H:5])([H:6])[H:7]"], "cat": {}, "energies": [-49.56991860581849, -49.56991792353535, -49.569917595769795], "dir": "SUCCESSFUL_RCTS/PAT14_SIM181_RCT_12_12"}], ["Event 196", [1660, 1740], ["[H]N([H])C(=O)OC(=O)[O-]"], ["[H]N([H])C(=O)OC(=O)[O-]"], {"rxn_free_energy": -0.00024102772214986602, "rxn_barrier": 7.443269284197002, "ts": ["[N:1]([H:2])([H:3])[C:4]([O:5][C:7](=[O:8])[O-:9])=[O:6]"], "cat": {}, "energies": [-86.86030217485762, -86.86030255896371, -86.84844044784724], "dir": "SUCCESSFUL_RCTS/PAT59_SIM094_RCT_22_22"}], ["Event 197", [940, 1020], ["[H]N([H])C(=O)OC(=O)[O-]"], ["[H]N([H])C(=O)OC(=O)[O-]"], {"rxn_free_energy": 0.0018187545514117575, "rxn_barrier": 1.4047309165355166, "ts": ["[C:1]([O:2][C:5](=[O:8])[O-:9])(=[O:3])[N:4]([H:6])[H:7]"], "cat": {}, "energies": [-86.85067473954773, -86.85067184114796, -86.84843613524379], "dir": "SUCCESSFUL_RCTS/PAT46_SIM196_RCT_11_11"}], ["Event 198", [1660, 1740], ["[H]N([H])C(=O)OC(=O)[O-]"], ["[H]N([H])C(=O)OC(=O)[O-]"], {"rxn_free_energy": -0.0002409645159449525, "rxn_barrier": 9.269382541504918, "ts": ["[N:1]([H:2])([H:3])[C:4]([O:5][C:7](=[O:8])[O-:9])=[O:6]"], "cat": {}, "energies": [-86.86030217495765, -86.86030255896301, -86.84553032121113], "dir": "SUCCESSFUL_RCTS/PAT5_SIM094_RCT_22_22"}], ["Event 199", [1180, 1260], ["[H]N([H])C(=O)OC(=O)[O-]"], ["[H]N([H])C(=O)OC(=O)[O-]"], {"rxn_free_energy": -0.009262894967467973, "rxn_barrier": -0.13815325975671358, "ts": ["[C:1]([O:2][C:5](=[O:8])[O-:9])(=[O:3])[N:4]([H:6])[H:7]"], "cat": {}, "energies": [-86.86030318644217, -86.8603179479572, -86.86052334994697], "dir": "SUCCESSFUL_RCTS/PAT3_SIM181_RCT_14_14"}], ["Event 200", [1020, 1100], ["[H]N([H])C(=O)[O-]"], ["[H]N([H])C(=O)[O-]"], {"rxn_free_energy": 0.000998928135367791, "rxn_barrier": 10.015869300625784, "ts": ["[C:1](=[O:2])([O-:3])[N:4]([H:5])[H:6]"], "cat": {}, "energies": [-49.01362588826514, -49.0136242963554, -48.997664419872756], "dir": "SUCCESSFUL_RCTS/PAT10_SIM233_RCT_13_13"}], ["Event 201", [540, 620], ["O=C=O", "[H]N([H])[H]"], ["O=C=O", "[H]N([H])[H]"], {"rxn_free_energy": 0.0015494524145284033, "rxn_barrier": 0.0007003981313475124, "ts": ["[C:1](=[O:2])=[O:3]", "[N:4]([H:5])([H:6])[H:7]"], "cat": {}, "energies": [-49.56991789484809, -49.56991542561302, -49.569916778681105], "dir": "SUCCESSFUL_RCTS/PAT6_SIM241_RCT_1_1"}], ["Event 202", [540, 620], ["[H]N([H])C(=O)OC(=O)[O-]"], ["[H]N([H])C(=O)OC(=O)[O-]"], {"rxn_free_energy": 0.006220651629728153, "rxn_barrier": 0.3304417638575336, "ts": ["[C:1]([O:2][C:5](=[O:6])[O-:7])(=[O:3])[N:4]([H:8])[H:9]"], "cat": {}, "energies": [-86.85067534226063, -86.85066542891897, -86.85014874435774], "dir": "SUCCESSFUL_RCTS/PAT50_SIM109_RCT_9_9"}], ["Event 203", [1420, 1500], ["[H]N([H])C(=O)OC(=O)[O-]"], ["[H]N([H])C(=O)OC(=O)[O-]"], {"rxn_free_energy": -0.0011407952826927358, "rxn_barrier": 1.4049876104969656, "ts": ["[N:1]([H:2])([H:3])[C:4](=[O:5])[O:6][C:7](=[O:8])[O-:9]"], "cat": {}, "energies": [-86.85068636645231, -86.85068818444407, -86.84844735307628], "dir": "SUCCESSFUL_RCTS/PAT15_SIM225_RCT_12_12"}], ["Event 204", [1180, 1260], ["[H]N([H])C(=O)OC(=O)[O-]"], ["[H]N([H])C(=O)OC(=O)[O-]"], {"rxn_free_energy": -0.0033174627899466885, "rxn_barrier": 1.4016994171022734, "ts": ["[C:1](=[O:2])([O:3][C:5](=[O:8])[O-:9])[N:4]([H:6])[H:7]"], "cat": {}, "energies": [-86.85067922110082, -86.85068450786883, -86.84844544784858], "dir": "SUCCESSFUL_RCTS/PAT5_SIM036_RCT_13_13"}], ["Event 205", [780, 860], ["[H]N([H])C(=O)OC(=O)[O-]"], ["[H]N([H])C(=O)OC(=O)[O-]"], {"rxn_free_energy": -0.00014987906883897042, "rxn_barrier": -0.1359634406950615, "ts": ["[C:1]([O:2][C:5](=[O:6])[O-:7])(=[O:3])[N:4]([H:8])[H:9]"], "cat": {}, "energies": [-86.86029684508364, -86.8602970839336, -86.86051351885364], "dir": "SUCCESSFUL_RCTS/PAT5_SIM049_RCT_11_11"}], ["Event 206", [540, 620], ["O=C=O", "[H]N([H])[H]"], ["O=C=O", "[H]N([H])[H]"], {"rxn_free_energy": 0.0015495652547254934, "rxn_barrier": 0.0006823032328607752, "ts": ["[C:1](=[O:2])=[O:3]", "[N:4]([H:5])([H:6])[H:7]"], "cat": {}, "energies": [-49.569917894943465, -49.56991542552857, -49.569916807612834], "dir": "SUCCESSFUL_RCTS/PAT8_SIM241_RCT_1_1"}], ["Event 207", [380, 460], ["[H]N([H])C(=O)OC(=O)[O-]"], ["[H]N([H])C(=O)OC(=O)[O-]"], {"rxn_free_energy": -0.0025945431945208954, "rxn_barrier": 7.449824360739745, "ts": ["[C:1](=[O:2])([O:3][C:5](=[O:6])[O-:7])[N:4]([H:8])[H:9]"], "cat": {}, "energies": [-86.8603178162129, -86.86032195092332, -86.84844564291534], "dir": "SUCCESSFUL_RCTS/PAT22_SIM093_RCT_7_7"}], ["Event 208", [1660, 1740], ["O=C=O", "[H]N([H])[H]"], ["O=C=O", "[H]N([H])[H]"], {"rxn_free_energy": -0.0011747801747244893, "rxn_barrier": -0.00046674478894852457, "ts": ["[C:5](=[O:6])=[O:7]", "[N:1]([H:2])([H:3])[H:4]"], "cat": {}, "energies": [-49.569917236566674, -49.569919108717365, -49.569917980379515], "dir": "SUCCESSFUL_RCTS/PAT26_SIM034_RCT_14_14"}], ["Event 209", [460, 540], ["O=C=O", "[H]N([H])[H]"], ["O=C=O", "[H]N([H])[H]"], {"rxn_free_energy": 0.10819227199054132, "rxn_barrier": 0.10494722203843716, "ts": ["[C:1](=[O:2])=[O:3]", "[N:4]([H:5])([H:6])[H:7]"], "cat": {}, "energies": [-49.570077821281345, -49.56990540414232, -49.56991057551194], "dir": "SUCCESSFUL_RCTS/PAT12_SIM212_RCT_3_3"}], ["Event 210", [1500, 1580], ["[H]N([H])C(=O)OC(=O)[O-]"], ["[H]N([H])C(=O)OC(=O)[O-]"], {"rxn_free_energy": -0.0003815895382838619, "rxn_barrier": -0.135918519248018, "ts": ["[C:1]([O:2][C:5](=[O:8])[O-:9])(=[O:3])[N:4]([H:6])[H:7]"], "cat": {}, "energies": [-86.86031293922927, -86.86031354733719, -86.86052954141165], "dir": "SUCCESSFUL_RCTS/PAT35_SIM154_RCT_16_16"}], ["Event 211", [60, 140], ["O=C=O", "[H]N([H])[H]"], ["O=C=O", "[H]N([H])[H]"], {"rxn_free_energy": 0.022359053665929537, "rxn_barrier": 0.1257387248021166, "ts": ["[C:5](=[O:6])=[O:7]", "[N:1]([H:2])([H:3])[H:4]"], "cat": {}, "energies": [-49.57009944487112, -49.570063813083436, -49.569899065391176], "dir": "SUCCESSFUL_RCTS/PAT1_SIM043_RCT_1_1"}], ["Event 212", [860, 940], ["[H]N([H])C(=O)OC(=O)[O-]"], ["[H]N([H])C(=O)OC(=O)[O-]"], {"rxn_free_energy": 0.0010717060050949385, "rxn_barrier": 3.2331253564042046, "ts": ["[C:1](=[O:2])([O-:3])[O:4][C:5](=[O:6])[N:7]([H:8])[H:9]"], "cat": {}, "energies": [-86.85066829894183, -86.85066659105198, -86.84551593256843], "dir": "SUCCESSFUL_RCTS/PAT3_SIM046_RCT_7_7"}], ["Event 213", [460, 540], ["[H]N([H])C(=O)OC(=O)[O-]"], ["[H]N([H])C(=O)OC(=O)[O-]"], {"rxn_free_energy": 0.00029743695935785297, "rxn_barrier": -0.13773364536377028, "ts": ["[C:1]([O:2][C:5](=[O:8])[O-:9])(=[O:3])[N:4]([H:6])[H:7]"], "cat": {}, "energies": [-86.86031620582654, -86.86031573182568, -86.86053570062634], "dir": "SUCCESSFUL_RCTS/PAT39_SIM125_RCT_7_7"}], ["Event 214", [460, 540], ["[H]N([H])C(=O)OC(=O)[O-]"], ["[H]N([H])C(=O)OC(=O)[O-]"], {"rxn_free_energy": 0.00022278390385189085, "rxn_barrier": 7.453046079148584, "ts": ["[C:1]([O:2][C:5](=[O:8])[O-:9])(=[O:3])[N:4]([H:6])[H:7]"], "cat": {}, "energies": [-86.8603122516685, -86.86031189663609, -86.84843494418288], "dir": "SUCCESSFUL_RCTS/PAT40_SIM140_RCT_8_8"}], ["Event 215", [940, 1020], ["[H]N([H])C(=O)OC(=O)[O-]"], ["[H]N([H])C(=O)OC(=O)[O-]"], {"rxn_free_energy": 0.0003164215333324592, "rxn_barrier": -0.13615824465304258, "ts": ["[N:1]([H:2])([H:3])[C:4](=[O:5])[O:6][C:7](=[O:8])[O-:9]"], "cat": {}, "energies": [-86.86030756745032, -86.86030706319531, -86.86052455166339], "dir": "SUCCESSFUL_RCTS/PAT59_SIM239_RCT_11_11"}], ["Event 216", [1420, 1500], ["[H]N([H])C(=O)OC(=O)[O-]"], ["[H]N([H])C(=O)OC(=O)[O-]"], {"rxn_free_energy": -0.004095768195700458, "rxn_barrier": 0.324061000896571, "ts": ["[N:1]([H:2])([H:3])[C:4]([O:5][C:6](=[O:7])[O-:8])=[O:9]"], "cat": {}, "energies": [-86.85066394883594, -86.85067047592537, -86.85014751943099], "dir": "SUCCESSFUL_RCTS/PAT40_SIM218_RCT_7_7"}], ["Event 217", [940, 1020], ["[H]OC(=O)N([H])[H]"], ["O=C=O", "[H]N([H])[H]"], {"rxn_free_energy": -1.1991241395122898, "rxn_barrier": 2.2257364384957365, "ts": ["[H:6][N@+:8]([H:9])([H:10])[H:11]", "[N:1]([H:2])([H:3])[C:4](=[O:5])[O-:7]"], "cat": {"[H]N([H])[H]": 1}, "energies": [-61.31698092816316, -61.31889187383117, -61.31343395478057], "dir": "SUCCESSFUL_RCTS/PAT12_SIM164_RCT_8_8"}], ["Event 218", [620, 700], ["[H]N([H])C(=O)OC(=O)[O-]"], ["[H]N([H])C(=O)OC(=O)[O-]"], {"rxn_free_energy": 0.0009337543341363102, "rxn_barrier": -0.13602196971215025, "ts": ["[C:1]([O:2][C:5](=[O:6])[O-:7])(=[O:3])[N:4]([H:8])[H:9]"], "cat": {}, "energies": [-86.86032016270579, -86.86031867465819, -86.86053692974868], "dir": "SUCCESSFUL_RCTS/PAT4_SIM226_RCT_10_10"}], ["Event 219", [940, 1020], ["[H]OC(=O)N([H])[H]"], ["[H]OC(=O)N([H])[H]"], {"rxn_free_energy": -0.0034365688014707987, "rxn_barrier": -0.17545441288471073, "ts": ["[C:1]([O:2][H:5])(=[O:3])[N:4]([H:6])[H:7]"], "cat": {}, "energies": [-49.557622257702896, -49.55762773428038, -49.55790186499224], "dir": "SUCCESSFUL_RCTS/PAT30_SIM185_RCT_10_10"}], ["Event 220", [380, 460], ["[H]N([H])C(=O)[O-]"], ["[H]N([H])C(=O)[O-]"], {"rxn_free_energy": -0.00042619905182692013, "rxn_barrier": 1.2671749710295224, "ts": ["[C:1](=[O:2])([O-:3])[N:4]([H:5])[H:6]"], "cat": {}, "energies": [-49.01362704126924, -49.01362772046767, -49.011607648579435], "dir": "SUCCESSFUL_RCTS/PAT10_SIM161_RCT_6_6"}], ["Event 221", [620, 700], ["O=C=O", "[H]N([H])C(=O)[O-]"], ["[H]N([H])C(=O)OC(=O)[O-]"], {"rxn_free_energy": 0.25352063356098953, "rxn_barrier": 0.5676430522115692, "ts": ["[C:7](=[O:8])=[O:9]", "[N:1]([H:2])([H:3])[C:4](=[O:5])[O-:6]"], "cat": {}, "energies": [-86.85108616377813, -86.85068214876377, -86.85018155766117], "dir": "SUCCESSFUL_RCTS/PAT36_SIM115_RCT_6_6"}], ["Event 222", [860, 940], ["[H]N([H])C(=O)OC(=O)[O-]"], ["[H]N([H])C(=O)OC(=O)[O-]"], {"rxn_free_energy": 0.00048364616648702, "rxn_barrier": 1.4069277326792144, "ts": ["[N:1]([H:2])([H:3])[C:4]([O:5][C:6](=[O:7])[O-:8])=[O:9]"], "cat": {}, "energies": [-86.85068565031685, -86.85068487956967, -86.84844354512742], "dir": "SUCCESSFUL_RCTS/PAT5_SIM115_RCT_9_9"}], ["Event 223", [780, 860], ["[H]N([H])C(=O)OC(=O)[O-]"], ["[H]N([H])C(=O)OC(=O)[O-]"], {"rxn_free_energy": 0.0009977598282378893, "rxn_barrier": -0.13524711381534862, "ts": ["[N:1]([H:2])([H:3])[C:4](=[O:5])[O:6][C:7](=[O:8])[O-:9]"], "cat": {}, "energies": [-86.86030986312163, -86.86030827307373, -86.8605253953403], "dir": "SUCCESSFUL_RCTS/PAT35_SIM232_RCT_14_14"}], ["Event 224", [300, 380], ["[H]N([H])C(=O)[O-]"], ["[H]N([H])C(=O)[O-]"], {"rxn_free_energy": 7.770410587216504e-05, "rxn_barrier": 1.2667750101146509, "ts": ["[N:1]([H:2])([H:3])[C:4](=[O:5])[O-:6]"], "cat": {}, "energies": [-49.013627117641434, -49.01362699381078, -49.011608362336496], "dir": "SUCCESSFUL_RCTS/PAT10_SIM059_RCT_5_5"}], ["Event 225", [60, 140], ["O=C=O", "[H]N([H])[H]"], ["O=C=O", "[H]N([H])[H]"], {"rxn_free_energy": -0.008830956349934149, "rxn_barrier": -0.008326381523758287, "ts": ["[C:1](=[O:2])=[O:3]", "[N:4]([H:5])([H:6])[H:7]"], "cat": {}, "energies": [-49.56990087907485, -49.56991495224478, -49.569914148145315], "dir": "SUCCESSFUL_RCTS/PAT1_SIM038_RCT_1_1"}], ["Event 226", [60, 140], ["O=C=O", "[H]N([H])[H]"], ["O=C=O", "[H]N([H])[H]"], {"rxn_free_energy": 0.00027998949197981205, "rxn_barrier": 0.0009980073739839952, "ts": ["[C:5](=[O:6])=[O:7]", "[N:1]([H:2])([H:3])[H:4]"], "cat": {}, "energies": [-49.56990946129178, -49.56990901509552, -49.569907870849384], "dir": "SUCCESSFUL_RCTS/PAT6_SIM054_RCT_1_1"}], ["Event 227", [460, 540], ["[H]N([H])C(=O)OC(=O)[O-]"], ["[H]N([H])C(=O)OC(=O)[O-]"], {"rxn_free_energy": -0.0017344463914110975, "rxn_barrier": -0.13756770806658636, "ts": ["[N:1]([H:2])([H:3])[C:4]([O:5][C:7](=[O:8])[O-:9])=[O:6]"], "cat": {}, "energies": [-86.86031100995844, -86.86031377400322, -86.8605302403176], "dir": "SUCCESSFUL_RCTS/PAT3_SIM206_RCT_4_4"}], ["Event 228", [460, 540], ["[H]N([H])C(=O)OC(=O)[O-]"], ["[H]N([H])C(=O)OC(=O)[O-]"], {"rxn_free_energy": -0.0020282899246411292, "rxn_barrier": 7.450095530384566, "ts": ["[C:1](=[O:2])([O:3][C:5](=[O:8])[O-:9])[N:4]([H:6])[H:7]"], "cat": {}, "energies": [-86.86031354793651, -86.8603167802556, -86.84844094249816], "dir": "SUCCESSFUL_RCTS/PAT59_SIM057_RCT_10_10"}], ["Event 229", [540, 620], ["[H]N([H])C(=O)OC(=O)[O-]"], ["[H]N([H])C(=O)OC(=O)[O-]"], {"rxn_free_energy": 0.008950143932953666, "rxn_barrier": 0.3301724997353302, "ts": ["[C:1](=[O:2])([O:3][C:5](=[O:8])[O-:9])[N:4]([H:6])[H:7]"], "cat": {}, "energies": [-86.85068555471608, -86.85067129160669, -86.85015938591731], "dir": "SUCCESSFUL_RCTS/PAT40_SIM136_RCT_8_8"}], ["Event 230", [1820, 1900], ["[H]N([H])C(=O)OC(=O)[O-]"], ["[H]N([H])C(=O)OC(=O)[O-]"], {"rxn_free_energy": 0.0004973387545850016, "rxn_barrier": 7.442906504283124, "ts": ["[N:1]([H:2])([H:3])[C:4](=[O:5])[O:6][C:7](=[O:8])[O-:9]"], "cat": {}, "energies": [-86.86029445376961, -86.86029366120168, -86.84843330489178], "dir": "SUCCESSFUL_RCTS/PAT15_SIM141_RCT_21_21"}], ["Event 231", [780, 860], ["[H]OC(=O)N([H])[H]"], ["[H]OC(=O)N([H])[H]"], {"rxn_free_energy": -0.0017279542456162035, "rxn_barrier": -0.2319079597423789, "ts": ["[N:1]([H:2])([H:3])[C:4]([O:5][H:7])=[O:6]"], "cat": {}, "energies": [-49.570143767656965, -49.570146521355746, -49.57051334032792], "dir": "SUCCESSFUL_RCTS/PAT17_SIM123_RCT_10_10"}], ["Event 232", [1020, 1100], ["[H]OC(=O)N([H])[H]", "[H]N([H])[H]"], ["[H]OC(=O)N([H])[H]", "[H]N([H])[H]"], {"rxn_free_energy": -0.0038761093295006295, "rxn_barrier": 0.05551026471426506, "ts": ["[C:1](=[O:2])([O:3][H:5])[N:4]([H:6])[H:7]", "[N:8]([H:9])([H:10])[H:11]"], "cat": {}, "energies": [-61.31697818239695, -61.31698435943408, -61.31688972024663], "dir": "SUCCESSFUL_RCTS/PAT7_SIM085_RCT_8_8"}], ["Event 233", [1180, 1260], ["[H]OC(=O)N([H])[H]", "[H]N([H])[H]"], ["[H]OC(=O)N([H])[H]", "[H]N([H])[H]"], {"rxn_free_energy": -0.0005873807865620578, "rxn_barrier": 0.0588324652899154, "ts": ["[C:1]([O:2][H:7])(=[O:3])[N:4]([H:5])[H:6]", "[N:8]([H:9])([H:10])[H:11]"], "cat": {}, "energies": [-61.31698515954284, -61.31698609560336, -61.31689140307428], "dir": "SUCCESSFUL_RCTS/PAT16_SIM082_RCT_3_3"}], ["Event 234", [1660, 1740], ["[H]N([H])C(=O)OC(=O)[O-]"], ["[H]N([H])C(=O)OC(=O)[O-]"], {"rxn_free_energy": -0.007448295858417765, "rxn_barrier": 7.442817255195639, "ts": ["[N:1]([H:2])([H:3])[C:4](=[O:5])[O:6][C:7](=[O:8])[O-:9]"], "cat": {}, "energies": [-86.86030646930566, -86.8603183390431, -86.84844546265677], "dir": "SUCCESSFUL_RCTS/PAT4_SIM123_RCT_22_22"}], ["Event 235", [540, 620], ["[H]N([H])C(=O)OC(=O)[O-]"], ["[H]N([H])C(=O)OC(=O)[O-]"], {"rxn_free_energy": -0.005362252360871452, "rxn_barrier": -0.14104085880567133, "ts": ["[N:1]([H:2])([H:3])[C:4]([O:5][C:7](=[O:8])[O-:9])=[O:6]"], "cat": {}, "energies": [-86.86031377400317, -86.86032231938441, -86.86053853923745], "dir": "SUCCESSFUL_RCTS/PAT4_SIM206_RCT_5_5"}], ["Event 236", [1340, 1420], ["[H]OC(=O)N([H])[H]"], ["[H]OC(=O)N([H])[H]"], {"rxn_free_energy": 0.001982834131913279, "rxn_barrier": 15.87337287603868, "ts": ["[C:1]([O:2][H:5])(=[O:3])[N:4]([H:6])[H:7]"], "cat": {}, "energies": [-49.57014313330779, -49.570139973427864, -49.54484704249063], "dir": "SUCCESSFUL_RCTS/PAT30_SIM072_RCT_16_16"}], ["Event 237", [1660, 1740], ["[H]N([H])C(=O)[O-]"], ["[H]N([H])C(=O)[O-]"], {"rxn_free_energy": 0.0016465908767918835, "rxn_barrier": 1.2671466354863274, "ts": ["[C:1](=[O:2])([O-:3])[N:4]([H:5])[H:6]"], "cat": {}, "energies": [-49.01362847990848, -49.01362585587182, -49.01160913237471], "dir": "SUCCESSFUL_RCTS/PAT25_SIM200_RCT_9_9"}], ["Event 238", [700, 780], ["[H]N([H])C(=O)OC(=O)[O-]"], ["[H]N([H])C(=O)OC(=O)[O-]"], {"rxn_free_energy": 0.0012251215538393013, "rxn_barrier": -0.13486202553540136, "ts": ["[C:1](=[O:2])([O-:3])[O:4][C:5](=[O:6])[N:7]([H:8])[H:9]"], "cat": {}, "energies": [-86.86031737822924, -86.86031542585363, -86.86053229676435], "dir": "SUCCESSFUL_RCTS/PAT50_SIM209_RCT_10_10"}], ["Event 239", [700, 780], ["[H]N([H])C(=O)OC(=O)[O-]"], ["[H]N([H])C(=O)OC(=O)[O-]"], {"rxn_free_energy": -0.0005823828103043809, "rxn_barrier": 1.4084176667854051, "ts": ["[C:1]([O:2][C:5](=[O:8])[O-:9])(=[O:3])[N:4]([H:6])[H:7]"], "cat": {}, "energies": [-86.85067204124755, -86.85067296934321, -86.8484275616725], "dir": "SUCCESSFUL_RCTS/PAT35_SIM207_RCT_12_12"}], ["Event 240", [1020, 1100], ["[H][N+]([H])([H])[H]", "[H]N([H])[H]"], ["[H]N([H])[H]", "[H][N+]([H])([H])[H]"], {"rxn_free_energy": -0.009516104773815474, "rxn_barrier": -1.1851756450068094, "ts": ["[H+:5]", "[N:1]([H:2])([H:3])[H:4]", "[N:6]([H:7])([H:8])[H:9]"], "cat": {}, "energies": [-23.855213948075157, -23.855229113109864, -23.857102665172935], "dir": "SUCCESSFUL_RCTS/PAT6_SIM215_RCT_6_6"}], ["Event 241", [1740, 1820], ["[H]N([H])C(=O)OC(=O)[O-]"], ["[H]N([H])C(=O)OC(=O)[O-]"], {"rxn_free_energy": -0.002823894577973988, "rxn_barrier": -0.13752122839219347, "ts": ["[C:1](=[O:2])([O-:3])[O:4][C:5]([N:6]([H:7])[H:8])=[O:9]"], "cat": {}, "energies": [-86.86031355275585, -86.86031805296474, -86.86053270904418], "dir": "SUCCESSFUL_RCTS/PAT59_SIM046_RCT_16_16"}], ["Event 242", [1660, 1740], ["[H]N([H])C(=O)OC(=O)[O-]"], ["[H]N([H])C(=O)OC(=O)[O-]"], {"rxn_free_energy": -0.0018561724552908318, "rxn_barrier": 4.890811317671792, "ts": ["[C:1](=[O:2])([O-:3])[O:4][C:5]([N:6]([H:7])[H:8])=[O:9]"], "cat": {}, "energies": [-86.8603111487494, -86.86031410677901, -86.85251706439017], "dir": "SUCCESSFUL_RCTS/PAT59_SIM061_RCT_16_16"}], ["Event 243", [700, 780], ["[H]N([H])C(=O)OC(=O)[O-]"], ["[H]N([H])C(=O)OC(=O)[O-]"], {"rxn_free_energy": -0.00361256527520969, "rxn_barrier": -0.1380999259008721, "ts": ["[C:1](=[O:2])([O:3][C:5](=[O:6])[O-:7])[N:4]([H:8])[H:9]"], "cat": {}, "energies": [-86.86031505004738, -86.86032080709599, -86.8605351285584], "dir": "SUCCESSFUL_RCTS/PAT46_SIM075_RCT_5_5"}], ["Event 244", [380, 460], ["[H]N([H])C(=O)OC(=O)[O-]"], ["[H]N([H])C(=O)OC(=O)[O-]"], {"rxn_free_energy": 0.001707537776445804, "rxn_barrier": -0.13494085736106687, "ts": ["[C:1](=[O:2])([O-:3])[O:8][C:7]([N:4]([H:5])[H:6])=[O:9]"], "cat": {}, "energies": [-86.86031483861704, -86.86031211745431, -86.86052988277996], "dir": "SUCCESSFUL_RCTS/PAT41_SIM010_RCT_5_5"}], ["Event 245", [60, 140], ["O=C=O", "[H]N([H])[H]"], ["O=C=O", "[H]N([H])[H]"], {"rxn_free_energy": -0.008830994926407407, "rxn_barrier": -0.008243022018624629, "ts": ["[C:1](=[O:2])=[O:3]", "[N:4]([H:5])([H:6])[H:7]"], "cat": {}, "energies": [-49.569900879167335, -49.56991495239874, -49.5699140153946], "dir": "SUCCESSFUL_RCTS/PAT0_SIM038_RCT_1_1"}], ["Event 246", [60, 300], ["O=C=O", "[H]N([H])[H]", "[H]N([H])[H]", "[H]N([H])[H]"], ["[H]N([H])[H]", "[H]N([H])[H]", "[H]OC(=O)N([H])[H]"], {"rxn_free_energy": -9.737491382509432, "rxn_barrier": 9.862030092536592, "ts": ["[N:12]([H:13])([H:14])[H:15]", "[N:8]([H:9])([H:10])[H:11]", "[N@@+:1]([H:2])([H:3])([H:4])[C:5](=[O:6])[O-:7]"], "cat": {}, "energies": [-73.06857603024079, -73.08409387060571, -73.05285972276093], "dir": "SUCCESSFUL_RCTS/PAT8_SIM086_RCT_1_4"}], ["Event 247", [1020, 1100], ["[H]N([H])C(=O)OC(=O)[O-]"], ["[H]N([H])C(=O)OC(=O)[O-]"], {"rxn_free_energy": -0.0010142821602700139, "rxn_barrier": -0.13656640097736214, "ts": ["[N:1]([H:2])([H:3])[C:4](=[O:5])[O:6][C:7](=[O:8])[O-:9]"], "cat": {}, "energies": [-86.8603070632953, -86.86030867967348, -86.86052469795358], "dir": "SUCCESSFUL_RCTS/PAT50_SIM239_RCT_12_12"}], ["Event 248", [540, 620], ["O=C=O", "[H]N([H])[H]"], ["O=C=O", "[H]N([H])[H]"], {"rxn_free_energy": 0.0015494295638088646, "rxn_barrier": 0.0006093960659597926, "ts": ["[C:1](=[O:2])=[O:3]", "[N:4]([H:5])([H:6])[H:7]"], "cat": {}, "energies": [-49.56991789492844, -49.56991542572978, -49.56991692378397], "dir": "SUCCESSFUL_RCTS/PAT1_SIM241_RCT_1_1"}], ["Event 249", [940, 1020], ["[H]N([H])C(=O)OC(=O)[O-]"], ["[H]N([H])C(=O)OC(=O)[O-]"], {"rxn_free_energy": -0.0014923235468553317, "rxn_barrier": 0.32468194274670686, "ts": ["[N:1]([H:2])([H:3])[C:4](=[O:5])[O:6][C:7](=[O:8])[O-:9]"], "cat": {}, "energies": [-86.85068144982307, -86.85068382801656, -86.85016403087408], "dir": "SUCCESSFUL_RCTS/PAT5_SIM065_RCT_12_12"}], ["Event 250", [860, 940], ["[H]N([H])C(=O)OC(=O)[O-]"], ["[H]N([H])C(=O)OC(=O)[O-]"], {"rxn_free_energy": -0.0022551763998629043, "rxn_barrier": -0.13774862092725282, "ts": ["[N:1]([H:2])([H:3])[C:4]([O:5][C:7](=[O:8])[O-:9])=[O:6]"], "cat": {}, "energies": [-86.86031248087814, -86.86031607476757, -86.86053199954327], "dir": "SUCCESSFUL_RCTS/PAT39_SIM244_RCT_10_10"}], ["Event 251", [380, 460], ["[H][N+]([H])([H])[H]", "[H]N([H])[H]"], ["[H]N([H])[H]", "[H][N+]([H])([H])[H]"], {"rxn_free_energy": 0.0169883564058809, "rxn_barrier": -1.176994584457557, "ts": ["[H+:3]", "[H:1][N:2]([H:4])[H:5]", "[N:6]([H:7])([H:8])[H:9]"], "cat": {}, "energies": [-23.855242483145123, -23.855215410196617, -23.85711816275854], "dir": "SUCCESSFUL_RCTS/PAT8_SIM057_RCT_8_8"}], ["Event 252", [860, 940], ["[H]N([H])C(=O)OC(=O)[O-]"], ["[H]N([H])C(=O)OC(=O)[O-]"], {"rxn_free_energy": 0.006337564284283928, "rxn_barrier": -0.13460891847257692, "ts": ["[C:1](=[O:2])([O-:3])[O:5][C:4](=[O:6])[N:7]([H:8])[H:9]"], "cat": {}, "energies": [-86.86031917659571, -86.86030907693996, -86.86053369177488], "dir": "SUCCESSFUL_RCTS/PAT15_SIM001_RCT_8_8"}], ["Event 253", [1900, 1980], ["[H]N([H])C(=O)OC(=O)[O-]"], ["O=C=O", "[H]N([H])C(=O)[O-]"], {"rxn_free_energy": -0.25332712565123394, "rxn_barrier": 2.20295615742575, "ts": ["[C:7](=[O:8])=[O:9]", "[N:1]([H:2])([H:3])[C:4](=[O:5])[O-:6]"], "cat": {}, "energies": [-86.85067721251893, -86.85108091915563, -86.84716654219955], "dir": "SUCCESSFUL_RCTS/PAT23_SIM197_RCT_10_10"}], ["Event 254", [380, 460], ["[H]N([H])C(=O)OC(=O)[O-]"], ["[H]N([H])C(=O)OC(=O)[O-]"], {"rxn_free_energy": -0.007719867747240884, "rxn_barrier": -0.13966450646372677, "ts": ["[C:1]([O:2][C:5](=[O:8])[O-:9])(=[O:3])[N:4]([H:6])[H:7]"], "cat": {}, "energies": [-86.86030390330886, -86.86031620582813, -86.86052647516344], "dir": "SUCCESSFUL_RCTS/PAT22_SIM125_RCT_5_5"}], ["Event 255", [1740, 1820], ["[H]OC(=O)N([H])[H]", "[H]N([H])[H]"], ["[H]OC(=O)N([H])[H]", "[H]N([H])[H]"], {"rxn_free_energy": -8.15885385057214, "rxn_barrier": 2.5212252887050415, "ts": ["[C:1]([O:2][H:7])(=[O:3])[N:4]([H:5])[H:6]", "[N:8]([H:9])([H:10])[H:11]"], "cat": {}, "energies": [-61.316996834124495, -61.329998929493875, -61.31297896442713], "dir": "SUCCESSFUL_RCTS/PAT20_SIM146_RCT_19_19"}], ["Event 256", [540, 620], ["[H]N([H])[H]", "[H]OC(=O)N([H])[H]"], ["[H]N([H])[H]", "[H]OC(=O)N([H])[H]"], {"rxn_free_energy": -0.0034668504189498965, "rxn_barrier": 0.05755773423987071, "ts": ["[H:8][N:9]([H:10])[H:11]", "[N:1]([H:2])([H:3])[C:4]([O:5][H:7])=[O:6]"], "cat": {}, "energies": [-61.31699112758034, -61.31699665241515, -61.31689940254597], "dir": "SUCCESSFUL_RCTS/PAT7_SIM167_RCT_3_3"}], ["Event 257", [860, 940], ["O=C=O", "[H]N([H])C(=O)[O-]"], ["[H]N([H])C(=O)OC(=O)[O-]"], {"rxn_free_energy": 0.2510429666114682, "rxn_barrier": 0.565321082075036, "ts": ["[C:1](=[O:2])=[O:3]", "[N:4]([H:5])([H:6])[C:7](=[O:8])[O-:9]"], "cat": {}, "energies": [-86.85108521123291, -86.8506851446729, -86.85018430544908], "dir": "SUCCESSFUL_RCTS/PAT24_SIM053_RCT_9_9"}], ["Event 258", [1900, 1980], ["[H]N([H])C(=O)OC(=O)[O-]"], ["[H]N([H])C(=O)OC(=O)[O-]"], {"rxn_free_energy": -0.003354234265919388, "rxn_barrier": 1.406531779905393, "ts": ["[N:1]([H:2])([H:3])[C:4](=[O:5])[O:6][C:7](=[O:8])[O-:9]"], "cat": {}, "energies": [-86.85067630358168, -86.85068164894938, -86.84843482938967], "dir": "SUCCESSFUL_RCTS/PAT5_SIM033_RCT_18_18"}], ["Event 259", [380, 460], ["[H]N([H])C(=O)OC(=O)[O-]"], ["[H]N([H])C(=O)OC(=O)[O-]"], {"rxn_free_energy": 0.001065555340452832, "rxn_barrier": -0.1360029264530692, "ts": ["[N:1]([H:2])([H:3])[C:4]([O:5][C:7](=[O:8])[O-:9])=[O:6]"], "cat": {}, "energies": [-86.86030050580078, -86.86029880771274, -86.86051724249599], "dir": "SUCCESSFUL_RCTS/PAT5_SIM019_RCT_4_4"}], ["Event 260", [860, 940], ["[H]N([H])C(=O)OC(=O)[O-]"], ["[H]N([H])C(=O)OC(=O)[O-]"], {"rxn_free_energy": 0.0022537584157392987, "rxn_barrier": 1.4074535399971635, "ts": ["[C:1](=[O:2])([O-:3])[O:4][C:5]([N:6]([H:7])[H:8])=[O:9]"], "cat": {}, "energies": [-86.8506865908811, -86.85068299925139, -86.84844364775573], "dir": "SUCCESSFUL_RCTS/PAT5_SIM184_RCT_8_8"}], ["Event 261", [1500, 1580], ["[H]OC(=O)N([H])[H]", "[H]N([H])[H]"], ["[H]OC(=O)N([H])[H]", "[H]N([H])[H]"], {"rxn_free_energy": -0.0025212523540068333, "rxn_barrier": 10.399853126936497, "ts": ["[C:1](=[O:2])([O-:3])[N:4]([H:6])[H:7]", "[H:5][N@@+:9]([H:8])([H:10])[H:11]"], "cat": {}, "energies": [-61.32999856748942, -61.33000258540225, -61.313425175606135], "dir": "SUCCESSFUL_RCTS/PAT16_SIM143_RCT_18_18"}], ["Event 262", [300, 380], ["[H]N([H])[H]", "[H][N+]([H])([H])[H]"], ["[H][N+]([H])([H])[H]", "[H]N([H])[H]"], {"rxn_free_energy": -0.003219066401145945, "rxn_barrier": -1.1779468443699994, "ts": ["[H+:4]", "[N:1]([H:2])([H:3])[H:5]", "[N:6]([H:7])([H:8])[H:9]"], "cat": {}, "energies": [-23.855235926168326, -23.855241056130097, -23.857113123320165], "dir": "SUCCESSFUL_RCTS/PAT2_SIM126_RCT_3_3"}], ["Event 263", [1660, 1740], ["[H]N([H])C(=O)OC(=O)[O-]"], ["[H]N([H])C(=O)OC(=O)[O-]"], {"rxn_free_energy": 0.0009730474059594912, "rxn_barrier": 0.32867410880300146, "ts": ["[N:1]([H:2])([H:3])[C:4](=[O:5])[O:6][C:7](=[O:8])[O-:9]"], "cat": {}, "energies": [-86.85068374573281, -86.85068219506707, -86.85015996479662], "dir": "SUCCESSFUL_RCTS/PAT50_SIM033_RCT_14_14"}], ["Event 264", [940, 1020], ["[H]N([H])C(=O)OC(=O)[O-]"], ["[H]N([H])C(=O)OC(=O)[O-]"], {"rxn_free_energy": 0.0003164231384561731, "rxn_barrier": -0.1361581279159618, "ts": ["[N:1]([H:2])([H:3])[C:4](=[O:5])[O:6][C:7](=[O:8])[O-:9]"], "cat": {}, "energies": [-86.86030756745008, -86.86030706319251, -86.86052455147711], "dir": "SUCCESSFUL_RCTS/PAT4_SIM239_RCT_11_11"}], ["Event 265", [1500, 1580], ["[H]N([H])[H]", "[H][N+]([H])([H])[H]"], ["[H]N([H])[H]", "[H][N+]([H])([H])[H]"], {"rxn_free_energy": -0.028298993687500378, "rxn_barrier": 9.097892775601776, "ts": ["[N:1]([H:2])([H:3])[H:4]", "[N@@+:5]([H:6])([H:7])([H:8])[H:9]"], "cat": {}, "energies": [-23.85517780683758, -23.855222904619882, -23.840679242248086], "dir": "SUCCESSFUL_RCTS/PAT8_SIM068_RCT_5_5"}], ["Event 266", [460, 540], ["[H]N([H])[H]", "[H][N+]([H])([H])[H]"], ["[H][N+]([H])([H])[H]", "[H]N([H])[H]"], {"rxn_free_energy": -0.0021026916088561338, "rxn_barrier": -1.1767268152873884, "ts": ["[H+:5]", "[H:1][N:2]([H:3])[H:4]", "[N:6]([H:7])([H:8])[H:9]"], "cat": {}, "energies": [-23.855239074087994, -23.855242424974936, -23.857114326979673], "dir": "SUCCESSFUL_RCTS/PAT8_SIM028_RCT_4_4"}], ["Event 267", [380, 460], ["O=C=O", "[H]N([H])C(=O)[O-]"], ["[H]N([H])C(=O)OC(=O)[O-]"], {"rxn_free_energy": 0.24952576323684844, "rxn_barrier": 3.484466208714117, "ts": ["[N:1]([H:2])([H:3])[C:4](=[O:5])[O:6][C:7](=[O:8])[O-:9]"], "cat": {}, "energies": [-86.85108259528914, -86.85068494657155, -86.84552968763975], "dir": "SUCCESSFUL_RCTS/PAT24_SIM152_RCT_4_4"}], ["Event 268", [540, 620], ["O=C=O", "[H]N([H])C(=O)[O-]"], ["[H]N([H])C(=O)OC(=O)[O-]"], {"rxn_free_energy": 0.24972405996186575, "rxn_barrier": 3.4858469410195614, "ts": ["[C:1](=[O:2])([O-:3])[O:9][C:7]([N:4]([H:5])[H:6])=[O:8]"], "cat": {}, "energies": [-86.85108644681675, -86.85068848208995, -86.84553133880767], "dir": "SUCCESSFUL_RCTS/PAT15_SIM053_RCT_4_4"}], ["Event 269", [1260, 1340], ["[H]N([H])C(=O)OC(=O)[O-]"], ["[H]N([H])C(=O)OC(=O)[O-]"], {"rxn_free_energy": 0.002402964812899171, "rxn_barrier": -0.13488295592951555, "ts": ["[C:1]([O:2][C:7](=[O:8])[O-:9])(=[O:3])[N:4]([H:5])[H:6]"], "cat": {}, "energies": [-86.86031479043177, -86.86031096102408, -86.86052974232193], "dir": "SUCCESSFUL_RCTS/PAT33_SIM029_RCT_11_11"}], ["Event 270", [1100, 1180], ["[H]OC(=O)N([H])[H]"], ["[H]OC(=O)N([H])[H]"], {"rxn_free_energy": 0.0035195213230281084, "rxn_barrier": -0.23063459828643654, "ts": ["[N:1]([H:2])([H:3])[C:4](=[O:5])[O:6][H:7]"], "cat": {}, "energies": [-49.57014592465935, -49.570140315887244, -49.57051346807872], "dir": "SUCCESSFUL_RCTS/PAT30_SIM101_RCT_11_11"}], ["Event 271", [1420, 1500], ["[H]N([H])C(=O)OC(=O)[O-]"], ["[H]N([H])C(=O)OC(=O)[O-]"], {"rxn_free_energy": -0.0012815727650324078, "rxn_barrier": 4.89417811925383, "ts": ["[N:1]([H:2])([H:3])[C:4](=[O:5])[O:6][C:7](=[O:8])[O-:9]"], "cat": {}, "energies": [-86.86031078526098, -86.86031282759825, -86.85251133550655], "dir": "SUCCESSFUL_RCTS/PAT24_SIM123_RCT_20_20"}], ["Event 272", [1340, 1420], ["[H]OC(=O)N([H])[H]", "[H]N([H])[H]"], ["[H]OC(=O)N([H])[H]", "[H]N([H])[H]"], {"rxn_free_energy": -0.0012843647216791185, "rxn_barrier": -0.23394434133197192, "ts": ["[H:5][O:11][C:9]([N:6]([H:7])[H:8])=[O:10]", "[N:1]([H:2])([H:3])[H:4]"], "cat": {}, "energies": [-61.316968606166, -61.316970652952584, -61.317341424051065], "dir": "SUCCESSFUL_RCTS/PAT9_SIM103_RCT_9_9"}], ["Event 273", [460, 540], ["[H]N([H])C(=O)OC(=O)[O-]"], ["[H]N([H])C(=O)OC(=O)[O-]"], {"rxn_free_energy": 0.00029743785109324965, "rxn_barrier": -0.13773366656032066, "ts": ["[C:1]([O:2][C:5](=[O:8])[O-:9])(=[O:3])[N:4]([H:6])[H:7]"], "cat": {}, "energies": [-86.86031620582764, -86.86031573182537, -86.86053570066123], "dir": "SUCCESSFUL_RCTS/PAT46_SIM125_RCT_7_7"}], ["Event 274", [1180, 1260], ["[H]N([H])C(=O)OC(=O)[O-]"], ["[H]N([H])C(=O)OC(=O)[O-]"], {"rxn_free_energy": -0.0006319092859443316, "rxn_barrier": 1.407216635490058, "ts": ["[H:1][N:2]([H:3])[C:4](=[O:5])[O:6][C:7](=[O:8])[O-:9]"], "cat": {}, "energies": [-86.85068604195267, -86.8506870489746, -86.84844347636256], "dir": "SUCCESSFUL_RCTS/PAT41_SIM048_RCT_13_13"}], ["Event 275", [780, 860], ["[H]N([H])C(=O)OC(=O)[O-]"], ["[H]N([H])C(=O)OC(=O)[O-]"], {"rxn_free_energy": -0.0014268727993617177, "rxn_barrier": -0.1371572011188439, "ts": ["[C:1](=[O:2])([O-:3])[O:8][C:7]([N:4]([H:5])[H:6])=[O:9]"], "cat": {}, "energies": [-86.86031962430435, -86.86032189819436, -86.8605382004723], "dir": "SUCCESSFUL_RCTS/PAT33_SIM129_RCT_7_7"}], ["Event 276", [620, 700], ["[H]OC(=O)N([H])[H]"], ["[H]OC(=O)N([H])[H]"], {"rxn_free_energy": -0.004090409833499585, "rxn_barrier": -0.1747719789412755, "ts": ["[N:1]([H:2])([H:3])[C:4](=[O:5])[O:6][H:7]"], "cat": {}, "energies": [-49.557619338521135, -49.55762585707138, -49.557897858271545], "dir": "SUCCESSFUL_RCTS/PAT30_SIM020_RCT_5_5"}], ["Event 277", [1500, 1580], ["[H]N([H])C(=O)OC(=O)[O-]"], ["[H]N([H])C(=O)OC(=O)[O-]"], {"rxn_free_energy": -0.00683266892959297, "rxn_barrier": -0.13748091854583633, "ts": ["[C:1]([O:2][C:5](=[O:8])[O-:9])(=[O:3])[N:4]([H:6])[H:7]"], "cat": {}, "energies": [-86.86030847250991, -86.86031936117328, -86.86052756455975], "dir": "SUCCESSFUL_RCTS/PAT22_SIM150_RCT_12_12"}], ["Event 278", [140, 220], ["O=C=O", "[H]N([H])[H]"], ["O=C=O", "[H]N([H])[H]"], {"rxn_free_energy": -0.022095877621919436, "rxn_barrier": 0.10706126925997865, "ts": ["[C:5](=[O:6])=[O:7]", "[N:1]([H:2])([H:3])[H:4]"], "cat": {}, "energies": [-49.570069306954785, -49.57010451934042, -49.56989869220193], "dir": "SUCCESSFUL_RCTS/PAT1_SIM070_RCT_2_2"}], ["Event 279", [1340, 1420], ["[H]N([H])C(=O)[O-]"], ["[H]N([H])C(=O)[O-]"], {"rxn_free_energy": 0.00025351711842922956, "rxn_barrier": 10.018691380499934, "ts": ["[N:1]([H:2])([H:3])[C:4](=[O:5])[O-:6]"], "cat": {}, "energies": [-49.0136279753648, -49.013627571355386, -48.99766200965547], "dir": "SUCCESSFUL_RCTS/PAT25_SIM115_RCT_12_12"}], ["Event 280", [780, 860], ["[H]N([H])C(=O)OC(=O)[O-]"], ["[H]N([H])C(=O)OC(=O)[O-]"], {"rxn_free_energy": 0.0009976400325047052, "rxn_barrier": -0.13524717992861093, "ts": ["[N:1]([H:2])([H:3])[C:4](=[O:5])[O:6][C:7](=[O:8])[O-:9]"], "cat": {}, "energies": [-86.8603098630293, -86.86030827317231, -86.86052539535333], "dir": "SUCCESSFUL_RCTS/PAT59_SIM232_RCT_14_14"}], ["Event 281", [300, 380], ["[H]N([H])C(=O)OC(=O)[O-]"], ["[H]N([H])C(=O)OC(=O)[O-]"], {"rxn_free_energy": -0.0028863214239855496, "rxn_barrier": -0.1293603455566469, "ts": ["[C:1](=[O:2])([O-:3])[O:5][C:4](=[O:6])[N:7]([H:8])[H:9]"], "cat": {}, "energies": [-86.86030483124568, -86.86030943093911, -86.86051098220521], "dir": "SUCCESSFUL_RCTS/PAT15_SIM209_RCT_4_4"}], ["Event 282", [940, 1020], ["[H]N([H])C(=O)OC(=O)[O-]"], ["[H]N([H])C(=O)OC(=O)[O-]"], {"rxn_free_energy": 0.00042026626043559646, "rxn_barrier": 0.3269236192803257, "ts": ["[C:1]([O:2][C:5](=[O:6])[O-:7])(=[O:3])[N:4]([H:8])[H:9]"], "cat": {}, "energies": [-86.85067860328918, -86.85067793354536, -86.85015761196439], "dir": "SUCCESSFUL_RCTS/PAT35_SIM184_RCT_11_11"}], ["Event 283", [1340, 1420], ["[H]N([H])C(=O)OC(=O)[O-]"], ["[H]N([H])C(=O)OC(=O)[O-]"], {"rxn_free_energy": 0.0012315047563207884, "rxn_barrier": 3.2366748432155967, "ts": ["[C:1](=[O:2])([O-:3])[O:4][C:5](=[O:6])[N:7]([H:8])[H:9]"], "cat": {}, "energies": [-86.8506848114326, -86.8506828488846, -86.84552678853356], "dir": "SUCCESSFUL_RCTS/PAT23_SIM205_RCT_11_11"}], ["Event 284", [620, 700], ["[H]N([H])C(=O)OC(=O)[O-]"], ["[H]N([H])C(=O)OC(=O)[O-]"], {"rxn_free_energy": -0.0031731592966751806, "rxn_barrier": 1.4077909101249297, "ts": ["[C:1]([O:2][C:5](=[O:6])[O-:7])(=[O:3])[N:4]([H:8])[H:9]"], "cat": {}, "energies": [-86.85067934451905, -86.85068440132244, -86.84843586375462], "dir": "SUCCESSFUL_RCTS/PAT3_SIM140_RCT_11_11"}], ["Event 285", [140, 220], ["O=C=O", "[H]N([H])[H]"], ["O=C=O", "[H]N([H])[H]"], {"rxn_free_energy": 0.003201951573364234, "rxn_barrier": 0.002194182733146107, "ts": ["[C:1](=[O:2])=[O:3]", "[N:4]([H:5])([H:6])[H:7]"], "cat": {}, "energies": [-49.569906517247354, -49.56990141456008, -49.56990302055852], "dir": "SUCCESSFUL_RCTS/PAT12_SIM132_RCT_4_4"}], ["Event 286", [1580, 1660], ["[H]N([H])C(=O)[O-]"], ["[H]N([H])C(=O)[O-]"], {"rxn_free_energy": 0.001510938327078307, "rxn_barrier": 1.2683292521692962, "ts": ["[C:1](=[O:2])([O-:3])[N:4]([H:5])[H:6]"], "cat": {}, "energies": [-49.01362666808902, -49.013624260230685, -49.01160543591615], "dir": "SUCCESSFUL_RCTS/PAT10_SIM108_RCT_7_7"}], ["Event 287", [1180, 1260], ["[H]N([H])C(=O)[O-]"], ["[H]N([H])C(=O)[O-]"], {"rxn_free_energy": -0.0010786528378512231, "rxn_barrier": 1.2667534606332376, "ts": ["[N:1]([H:2])([H:3])[C:4](=[O:5])[O-:6]"], "cat": {}, "energies": [-49.01362427910724, -49.01362599806769, -49.01160555814394], "dir": "SUCCESSFUL_RCTS/PAT25_SIM225_RCT_10_10"}], ["Event 288", [540, 620], ["[H]N([H])C(=O)OC(=O)[O-]"], ["[H]N([H])C(=O)OC(=O)[O-]"], {"rxn_free_energy": -8.300446960284091e-05, "rxn_barrier": -0.1372356248328878, "ts": ["[C:1](=[O:2])([O-:3])[O:8][C:7]([N:4]([H:5])[H:6])=[O:9]"], "cat": {}, "energies": [-86.86031510869913, -86.86031524097653, -86.86053380984451], "dir": "SUCCESSFUL_RCTS/PAT41_SIM136_RCT_9_9"}], ["Event 289", [1260, 1340], ["[H]OC(=O)N([H])[H]", "[H]N([H])[H]"], ["[H]OC(=O)N([H])[H]", "[H]N([H])[H]"], {"rxn_free_energy": 0.00014826094808162083, "rxn_barrier": -0.23017456082795149, "ts": ["[N:1]([H:2])([H:3])[C:4]([O:5][H:7])=[O:6]", "[N:8]([H:9])([H:10])[H:11]"], "cat": {}, "energies": [-61.31699780046635, -61.316997564195056, -61.31736461076181], "dir": "SUCCESSFUL_RCTS/PAT21_SIM027_RCT_6_6"}], ["Event 290", [700, 780], ["[H]N([H])C(=O)OC(=O)[O-]"], ["[H]N([H])C(=O)OC(=O)[O-]"], {"rxn_free_energy": 0.003126721783531821, "rxn_barrier": 0.32831925927927147, "ts": ["[C:1]([O:2][C:5](=[O:6])[O-:7])(=[O:3])[N:4]([H:8])[H:9]"], "cat": {}, "energies": [-86.85067678417929, -86.85067180137955, -86.85015356873764], "dir": "SUCCESSFUL_RCTS/PAT35_SIM173_RCT_7_7"}], ["Event 291", [1180, 1260], ["[H]N([H])C(=O)OC(=O)[O-]"], ["[H]N([H])C(=O)OC(=O)[O-]"], {"rxn_free_energy": -0.007083841871846233, "rxn_barrier": 0.32172063897608544, "ts": ["[N:1]([H:2])([H:3])[C:4](=[O:5])[O:6][C:9](=[O:7])[O-:8]"], "cat": {}, "energies": [-86.85066961571403, -86.85068090465109, -86.85015691595167], "dir": "SUCCESSFUL_RCTS/PAT46_SIM018_RCT_7_7"}], ["Event 292", [1100, 1180], ["[H]N([H])C(=O)OC(=O)[O-]"], ["[H]N([H])C(=O)OC(=O)[O-]"], {"rxn_free_energy": -0.0005670420187554442, "rxn_barrier": 3.235121044857274, "ts": ["[C:1](=[O:2])([O:3][C:7](=[O:8])[O-:9])[N:4]([H:5])[H:6]"], "cat": {}, "energies": [-86.85068802593449, -86.85068892958279, -86.8455324791963], "dir": "SUCCESSFUL_RCTS/PAT41_SIM060_RCT_7_7"}], ["Event 293", [380, 460], ["[H][N+]([H])([H])[H]", "[H]N([H])[H]"], ["[H]N([H])[H]", "[H][N+]([H])([H])[H]"], {"rxn_free_energy": 0.016988601062404324, "rxn_barrier": -1.1769385112262463, "ts": ["[H+:3]", "[H:1][N:2]([H:4])[H:5]", "[N:6]([H:7])([H:8])[H:9]"], "cat": {}, "energies": [-23.855242482739698, -23.855215409401303, -23.85711807299381], "dir": "SUCCESSFUL_RCTS/PAT6_SIM057_RCT_8_8"}], ["Event 294", [1340, 1420], ["[H]N([H])C(=O)OC(=O)[O-]"], ["[H]N([H])C(=O)OC(=O)[O-]"], {"rxn_free_energy": 0.00025966570532786194, "rxn_barrier": -0.13629212342066796, "ts": ["[C:1](=[O:2])([O-:3])[O:4][C:5](=[O:6])[N:7]([H:8])[H:9]"], "cat": {}, "energies": [-86.86030097357826, -86.86030055977035, -86.86051817114293], "dir": "SUCCESSFUL_RCTS/PAT5_SIM121_RCT_9_9"}], ["Event 295", [540, 620], ["[H]N([H])C(=O)OC(=O)[O-]"], ["[H]N([H])C(=O)OC(=O)[O-]"], {"rxn_free_energy": -0.0017824731910477567, "rxn_barrier": -0.13721641749449376, "ts": ["[C:1](=[O:2])([O:3][C:5](=[O:8])[O-:9])[N:4]([H:6])[H:7]"], "cat": {}, "energies": [-86.86031060940608, -86.86031344998723, -86.86052927994231], "dir": "SUCCESSFUL_RCTS/PAT59_SIM196_RCT_8_8"}], ["Event 296", [700, 780], ["[H]N([H])C(=O)OC(=O)[O-]"], ["[H]N([H])C(=O)OC(=O)[O-]"], {"rxn_free_energy": 5.9953056095693574e-05, "rxn_barrier": -0.13523867699083547, "ts": ["[C:1](=[O:2])([O-:3])[O:4][C:5](=[O:6])[N:7]([H:8])[H:9]"], "cat": {}, "energies": [-86.86031070102422, -86.86031060548196, -86.86052621979782], "dir": "SUCCESSFUL_RCTS/PAT3_SIM004_RCT_8_8"}], ["Event 297", [540, 620], ["[H]N([H])C(=O)OC(=O)[O-]"], ["[H]N([H])C(=O)OC(=O)[O-]"], {"rxn_free_energy": 0.008441570560800615, "rxn_barrier": 4.895130372290993, "ts": ["[C:1](=[O:2])([O:3][C:5](=[O:8])[O-:9])[N:4]([H:6])[H:7]"], "cat": {}, "energies": [-86.86031104974674, -86.86029759710897, -86.85251008246485], "dir": "SUCCESSFUL_RCTS/PAT46_SIM138_RCT_10_10"}], ["Event 298", [620, 700], ["[H]OC(=O)N([H])[H]", "[H]N([H])[H]"], ["[H]OC(=O)N([H])[H]", "[H]N([H])[H]"], {"rxn_free_energy": 0.0008722847348622978, "rxn_barrier": -0.3132364941674003, "ts": ["[C:1]([O:2][H:5])(=[O:3])[N:4]([H:6])[H:7]", "[N:8]([H:9])([H:10])[H:11]"], "cat": {}, "energies": [-61.33000340154733, -61.33000201145878, -61.33050258082483], "dir": "SUCCESSFUL_RCTS/PAT16_SIM178_RCT_2_2"}], ["Event 299", [1340, 1420], ["[H]N([H])[H]", "[H]OC(=O)N([H])[H]"], ["[H]N([H])[H]", "[H]OC(=O)N([H])[H]"], {"rxn_free_energy": -8.165007027518214, "rxn_barrier": 2.4477673887785594, "ts": ["[H:8][N:9]([H:10])[H:11]", "[N:1]([H:2])([H:3])[C:4]([O:5][H:6])=[O:7]"], "cat": {}, "energies": [-61.31699548271985, -61.33000738390202, -61.31309467684517], "dir": "SUCCESSFUL_RCTS/PAT12_SIM005_RCT_5_5"}], ["Event 300", [380, 460], ["[H]N([H])C(=O)OC(=O)[O-]"], ["[H]N([H])C(=O)OC(=O)[O-]"], {"rxn_free_energy": -0.0029286594868329135, "rxn_barrier": 7.445087888927949, "ts": ["[C:1](=[O:2])([O-:3])[O:4][C:5]([N:7]([H:6])[H:8])=[O:9]"], "cat": {}, "energies": [-86.8603066837067, -86.86031135087082, -86.8484420585353], "dir": "SUCCESSFUL_RCTS/PAT46_SIM136_RCT_5_5"}], ["Event 301", [300, 380], ["[H]N([H])C(=O)OC(=O)[O-]"], ["[H]N([H])C(=O)OC(=O)[O-]"], {"rxn_free_energy": -0.007622002863947273, "rxn_barrier": 7.444635008809737, "ts": ["[C:1](=[O:2])([O:3][C:5](=[O:8])[O-:9])[N:4]([H:6])[H:7]"], "cat": {}, "energies": [-86.86030640553449, -86.86031855209453, -86.84844250208094], "dir": "SUCCESSFUL_RCTS/PAT18_SIM214_RCT_4_4"}], ["Event 302", [1500, 1580], ["[H]N([H])C(=O)OC(=O)[O-]"], ["[H]N([H])C(=O)OC(=O)[O-]"], {"rxn_free_energy": -0.001342927147634498, "rxn_barrier": 3.2331290793638163, "ts": ["[C:1]([O:2][C:5](=[O:6])[O-:7])(=[O:3])[N:4]([H:8])[H:9]"], "cat": {}, "energies": [-86.85067294978025, -86.85067508989296, -86.84552057747388], "dir": "SUCCESSFUL_RCTS/PAT5_SIM102_RCT_17_17"}], ["Event 303", [1900, 1980], ["[H]N([H])C(=O)OC(=O)[O-]"], ["[H]N([H])C(=O)OC(=O)[O-]"], {"rxn_free_energy": -0.002838478179162934, "rxn_barrier": 7.450681970082635, "ts": ["[C:1](=[O:2])([O:3][C:5](=[O:6])[O-:7])[N:4]([H:8])[H:9]"], "cat": {}, "energies": [-86.8603185871019, -86.86032311055148, -86.84844504710276], "dir": "SUCCESSFUL_RCTS/PAT40_SIM075_RCT_20_20"}], ["Event 304", [460, 540], ["[H]N([H])[H]", "[H][N+]([H])([H])[H]"], ["[H][N+]([H])([H])[H]", "[H]N([H])[H]"], {"rxn_free_energy": 0.0013983792562598759, "rxn_barrier": -1.1712924528974924, "ts": ["[H+:5]", "[H:1][N:2]([H:3])[H:4]", "[N:6]([H:7])([H:8])[H:9]"], "cat": {}, "energies": [-23.855247840152135, -23.85524561166995, -23.857114432746748], "dir": "SUCCESSFUL_RCTS/PAT2_SIM115_RCT_2_2"}], ["Event 305", [940, 1020], ["[H]OC(=O)N([H])[H]"], ["[H]OC(=O)N([H])[H]"], {"rxn_free_energy": 0.0009955510041191006, "rxn_barrier": -0.23157492957932133, "ts": ["[N:1]([H:2])([H:3])[C:4](=[O:5])[O:6][H:7]"], "cat": {}, "energies": [-49.570143571033185, -49.570141984505305, -49.57051261298132], "dir": "SUCCESSFUL_RCTS/PAT19_SIM173_RCT_16_16"}], ["Event 306", [380, 460], ["[H][N+]([H])([H])[H]", "[H]N([H])[H]"], ["[H]N([H])[H]", "[H][N+]([H])([H])[H]"], {"rxn_free_energy": 0.0026169073921446257, "rxn_barrier": -1.1733281143951473, "ts": ["[H+:4]", "[H:1][N:2]([H:3])[H:5]", "[N:6]([H:7])([H:8])[H:9]"], "cat": {}, "energies": [-23.855252355749528, -23.85524818539912, -23.8571221924107], "dir": "SUCCESSFUL_RCTS/PAT8_SIM052_RCT_6_6"}], ["Event 307", [1340, 1420], ["[H]N([H])C(=O)OC(=O)[O-]"], ["[H]N([H])C(=O)OC(=O)[O-]"], {"rxn_free_energy": -3.853936814859083e-05, "rxn_barrier": 7.4516001808445935, "ts": ["[C:1](=[O:2])([O:3][C:5](=[O:8])[O-:9])[N:4]([H:6])[H:7]"], "cat": {}, "energies": [-86.86029832728431, -86.86029838870134, -86.84842332400808], "dir": "SUCCESSFUL_RCTS/PAT35_SIM052_RCT_18_18"}], ["Event 308", [620, 700], ["[H]N([H])C(=O)OC(=O)[O-]"], ["[H]N([H])C(=O)OC(=O)[O-]"], {"rxn_free_energy": -0.0010748822239000902, "rxn_barrier": -0.1366632844969344, "ts": ["[N:1]([H:2])([H:3])[C:4](=[O:5])[O:6][C:7](=[O:8])[O-:9]"], "cat": {}, "energies": [-86.86031572707785, -86.86031744002938, -86.86053351613144], "dir": "SUCCESSFUL_RCTS/PAT33_SIM059_RCT_10_10"}], ["Event 309", [540, 620], ["[H]N([H])C(=O)OC(=O)[O-]"], ["[H]N([H])C(=O)OC(=O)[O-]"], {"rxn_free_energy": 0.0013774924434838596, "rxn_barrier": 0.3275320220288511, "ts": ["[C:1](=[O:2])([O:3][C:5](=[O:8])[O-:9])[N:4]([H:6])[H:7]"], "cat": {}, "energies": [-86.85068431922056, -86.85068212402398, -86.85016235833427], "dir": "SUCCESSFUL_RCTS/PAT5_SIM225_RCT_4_4"}], ["Event 310", [1020, 1100], ["[H]OC(=O)N([H])[H]", "[H]N([H])[H]"], ["[H]OC(=O)N([H])[H]", "[H]N([H])[H]"], {"rxn_free_energy": 0.008190055294704615, "rxn_barrier": 0.0635226549377913, "ts": ["[C:1]([O:2][H:5])(=[O:3])[N:4]([H:6])[H:7]", "[N:8]([H:9])([H:10])[H:11]"], "cat": {}, "energies": [-61.316995623959585, -61.316982572141036, -61.31689439312095], "dir": "SUCCESSFUL_RCTS/PAT7_SIM146_RCT_5_5"}], ["Event 311", [1260, 1820], ["O=C=O", "[H]N([H])[H]", "[H]N([H])[H]", "[H]N([H])[H]"], ["[H]OC(=O)N([H])[H]", "[H]N([H])[H]", "[H]N([H])[H]"], {"rxn_free_energy": -10.239462768468375, "rxn_barrier": 9.204623105037935, "ts": ["[C:16](=[O:17])=[O:18]", "[C:1](=[O:2])([O-:3])[N@+:12]([H:13])([H:14])[H:15]", "[N:4]([H:5])([H:6])[H:7]", "[N:8]([H:9])([H:10])[H:11]"], "cat": {"O=C=O": 1}, "energies": [-110.8946943786661, -110.9110121696065, -110.88002572671537], "dir": "SUCCESSFUL_RCTS/PAT27_SIM146_RCT_9_19"}], ["Event 312", [940, 1020], ["[H]N([H])C(=O)OC(=O)[O-]"], ["[H]N([H])C(=O)OC(=O)[O-]"], {"rxn_free_energy": -0.004234163924134549, "rxn_barrier": 7.446516849342296, "ts": ["[C:1](=[O:2])([O-:3])[O:4][C:5](=[O:6])[N:7]([H:8])[H:9]"], "cat": {}, "energies": [-86.8602944301777, -86.86030117781704, -86.84842752778944], "dir": "SUCCESSFUL_RCTS/PAT50_SIM129_RCT_9_9"}], ["Event 313", [140, 220], ["O=C=O", "[H]N([H])[H]"], ["O=C=O", "[H]N([H])[H]"], {"rxn_free_energy": 0.005588019596703526, "rxn_barrier": 0.004463502618192948, "ts": ["[C:1](=[O:2])=[O:3]", "[N:4]([H:5])([H:6])[H:7]"], "cat": {}, "energies": [-49.56991737774661, -49.569908472578675, -49.56991026462904], "dir": "SUCCESSFUL_RCTS/PAT1_SIM045_RCT_2_2"}], ["Event 314", [940, 1020], ["[H]N([H])C(=O)OC(=O)[O-]"], ["[H]N([H])C(=O)OC(=O)[O-]"], {"rxn_free_energy": -0.002371261934168885, "rxn_barrier": -0.13732899405001397, "ts": ["[N:1]([H:2])([H:3])[C:4](=[O:5])[O:6][C:7](=[O:8])[O-:9]"], "cat": {}, "energies": [-86.86030219643504, -86.86030597532046, -86.86052104637528], "dir": "SUCCESSFUL_RCTS/PAT15_SIM232_RCT_16_16"}], ["Event 315", [860, 940], ["[H]N([H])C(=O)OC(=O)[O-]"], ["[H]N([H])C(=O)OC(=O)[O-]"], {"rxn_free_energy": 0.0010717638163007025, "rxn_barrier": 0.32445242929926277, "ts": ["[C:1](=[O:2])([O-:3])[O:4][C:5](=[O:6])[N:7]([H:8])[H:9]"], "cat": {}, "energies": [-86.85066829903367, -86.85066659105169, -86.85015124584142], "dir": "SUCCESSFUL_RCTS/PAT5_SIM046_RCT_7_7"}], ["Event 316", [1740, 1820], ["[H]N([H])C(=O)OC(=O)[O-]"], ["[H]N([H])C(=O)OC(=O)[O-]"], {"rxn_free_energy": -0.0002114396028300547, "rxn_barrier": 1.4056855991949408, "ts": ["[C:1](=[O:2])([O-:3])[O:4][C:5]([N:6]([H:7])[H:8])=[O:9]"], "cat": {}, "energies": [-86.8506849287727, -86.85068526572663, -86.8484448030694], "dir": "SUCCESSFUL_RCTS/PAT3_SIM180_RCT_14_14"}], ["Event 317", [1420, 1500], ["[H]OC(=O)N([H])[H]"], ["[H]OC(=O)N([H])[H]"], {"rxn_free_energy": 0.0015831223188660034, "rxn_barrier": -0.17211852399237496, "ts": ["[H:1][O:2][C:3]([N:4]([H:5])[H:6])=[O:7]"], "cat": {}, "energies": [-49.557621549968566, -49.557619027076534, -49.55789584112573], "dir": "SUCCESSFUL_RCTS/PAT19_SIM005_RCT_8_8"}], ["Event 318", [780, 860], ["[H]N([H])C(=O)OC(=O)[O-]"], ["[H]N([H])C(=O)OC(=O)[O-]"], {"rxn_free_energy": -0.00014987815035151188, "rxn_barrier": -0.13595698579705412, "ts": ["[C:1]([O:2][C:5](=[O:6])[O-:7])(=[O:3])[N:4]([H:8])[H:9]"], "cat": {}, "energies": [-86.86029684508506, -86.86029708393356, -86.86051350856842], "dir": "SUCCESSFUL_RCTS/PAT3_SIM049_RCT_11_11"}], ["Event 319", [380, 460], ["[H]N([H])C(=O)[O-]"], ["[H]N([H])C(=O)[O-]"], {"rxn_free_energy": -8.193418648641426e-05, "rxn_barrier": 1.2668534631400372, "ts": ["[N:1]([H:2])([H:3])[C:4](=[O:5])[O-:6]"], "cat": {}, "energies": [-49.01362648591491, -49.0136266164867, -49.01160760558583], "dir": "SUCCESSFUL_RCTS/PAT13_SIM164_RCT_4_4"}], ["Event 320", [860, 940], ["[H]N([H])C(=O)OC(=O)[O-]"], ["[H]N([H])C(=O)OC(=O)[O-]"], {"rxn_free_energy": 0.008302154250122429, "rxn_barrier": 7.447536021199853, "ts": ["[N:1]([H:2])([H:3])[C:4](=[O:5])[O:6][C:7](=[O:8])[O-:9]"], "cat": {}, "energies": [-86.86030894967101, -86.86029571920956, -86.84844042311225], "dir": "SUCCESSFUL_RCTS/PAT5_SIM069_RCT_7_7"}], ["Event 321", [60, 140], ["O=C=O", "[H]N([H])[H]"], ["O=C=O", "[H]N([H])[H]"], {"rxn_free_energy": -0.0008310298184144571, "rxn_barrier": 0.0003974763617095434, "ts": ["[C:5](=[O:6])=[O:7]", "[N:1]([H:2])([H:3])[H:4]"], "cat": {}, "energies": [-49.56991791467207, -49.569919239016045, -49.56991728124663], "dir": "SUCCESSFUL_RCTS/PAT0_SIM184_RCT_1_1"}], ["Event 322", [860, 940], ["[H]N([H])C(=O)OC(=O)[O-]"], ["[H]N([H])C(=O)OC(=O)[O-]"], {"rxn_free_energy": -0.0007517181187212998, "rxn_barrier": 3.2324706306502784, "ts": ["[C:1]([O:2][C:5](=[O:6])[O-:7])(=[O:3])[N:4]([H:8])[H:9]"], "cat": {}, "energies": [-86.85067510751405, -86.85067630546548, -86.84552378452332], "dir": "SUCCESSFUL_RCTS/PAT46_SIM173_RCT_14_14"}], ["Event 323", [220, 300], ["[H][N+]([H])([H])[H]", "[H]N([H])[H]"], ["[H]N([H])[H]", "[H][N+]([H])([H])[H]"], {"rxn_free_energy": -0.02915392968569841, "rxn_barrier": -1.1995454574185722, "ts": ["[H+:3]", "[H:1][N:2]([H:4])[H:5]", "[N:6]([H:7])([H:8])[H:9]"], "cat": {}, "energies": [-23.85520268937539, -23.855249149598983, -23.857114306463146], "dir": "SUCCESSFUL_RCTS/PAT2_SIM086_RCT_4_4"}], ["Event 324", [620, 700], ["[H]N([H])C(=O)OC(=O)[O-]"], ["[H]N([H])C(=O)OC(=O)[O-]"], {"rxn_free_energy": -0.005372180175885149, "rxn_barrier": 0.32524631196695797, "ts": ["[N:1]([H:2])([H:3])[C:4]([O:5][C:7](=[O:8])[O-:9])=[O:6]"], "cat": {}, "energies": [-86.85067036082766, -86.85067892203004, -86.8501520424898], "dir": "SUCCESSFUL_RCTS/PAT39_SIM225_RCT_7_7"}], ["Event 325", [220, 300], ["O=C=O", "[H]N([H])[H]"], ["O=C=O", "[H]N([H])[H]"], {"rxn_free_energy": 0.003230817971099455, "rxn_barrier": 1.936785372920578, "ts": ["[C:1](=[O:2])=[O:3]", "[N:4]([H:5])([H:6])[H:7]"], "cat": {}, "energies": [-49.56991270658261, -49.56990755789333, -49.56682621078431], "dir": "SUCCESSFUL_RCTS/PAT33_SIM196_RCT_3_3"}], ["Event 326", [1500, 1580], ["[H]N([H])[H]", "[H][N+]([H])([H])[H]"], ["[H][N+]([H])([H])[H]", "[H]N([H])[H]"], {"rxn_free_energy": -0.0021058059768941746, "rxn_barrier": -1.176823059885237, "ts": ["[H+:4]", "[N:1]([H:2])([H:3])[H:5]", "[N:6]([H:7])([H:8])[H:9]"], "cat": {}, "energies": [-23.855239856222486, -23.85524321207254, -23.857115262491277], "dir": "SUCCESSFUL_RCTS/PAT6_SIM076_RCT_16_16"}], ["Event 327", [940, 1020], ["[H]N([H])C(=O)OC(=O)[O-]"], ["[H]N([H])C(=O)OC(=O)[O-]"], {"rxn_free_energy": -0.00498049472154797, "rxn_barrier": -0.13792785649605968, "ts": ["[C:1](=[O:2])([O-:3])[O:4][C:5](=[O:6])[N:7]([H:8])[H:9]"], "cat": {}, "energies": [-86.86029884244095, -86.86030677944639, -86.8605186467391], "dir": "SUCCESSFUL_RCTS/PAT4_SIM135_RCT_12_12"}], ["Event 328", [1900, 1980], ["[H]N([H])C(=O)OC(=O)[O-]"], ["[H]N([H])C(=O)OC(=O)[O-]"], {"rxn_free_energy": 0.003415458606748587, "rxn_barrier": 3.2355738265100635, "ts": ["[C:1](=[O:2])([O:3][C:7](=[O:8])[O-:9])[N:4]([H:5])[H:6]"], "cat": {}, "energies": [-86.85068785856384, -86.85068241562794, -86.84553159026471], "dir": "SUCCESSFUL_RCTS/PAT26_SIM034_RCT_21_21"}], ["Event 329", [1340, 1420], ["O=C=O", "[H]N([H])[H]"], ["O=C=O", "[H]N([H])[H]"], {"rxn_free_energy": 0.0022190913416704422, "rxn_barrier": -0.00018004192945662113, "ts": ["[C:1](=[O:2])=[O:3]", "[N:4]([H:5])([H:6])[H:7]"], "cat": {}, "energies": [-49.56991429318125, -49.56991075679761, -49.56991458009929], "dir": "SUCCESSFUL_RCTS/PAT21_SIM005_RCT_4_4"}], ["Event 330", [860, 940], ["[H]N([H])C(=O)OC(=O)[O-]"], ["[H]N([H])C(=O)OC(=O)[O-]"], {"rxn_free_energy": 0.00028025995978428855, "rxn_barrier": 3.234731037443854, "ts": ["[N:1]([H:2])([H:3])[C:4](=[O:5])[O:6][C:7](=[O:8])[O-:9]"], "cat": {}, "energies": [-86.85068189645202, -86.85068144982473, -86.84552697123661], "dir": "SUCCESSFUL_RCTS/PAT5_SIM065_RCT_11_11"}], ["Event 331", [940, 1020], ["[H]N([H])C(=O)OC(=O)[O-]"], ["[H]N([H])C(=O)OC(=O)[O-]"], {"rxn_free_energy": 0.0046822123167779214, "rxn_barrier": 0.32850794301645686, "ts": ["[C:1](=[O:2])([O:3][C:5](=[O:8])[O-:9])[N:4]([H:6])[H:7]"], "cat": {}, "energies": [-86.85068417247787, -86.85067671082061, -86.85016065634645], "dir": "SUCCESSFUL_RCTS/PAT59_SIM143_RCT_12_12"}], ["Event 332", [1820, 1900], ["[H]N([H])C(=O)OC(=O)[O-]"], ["[H]N([H])C(=O)OC(=O)[O-]"], {"rxn_free_energy": 0.0007181745108679252, "rxn_barrier": 0.32633382648773474, "ts": ["[C:1](=[O:2])([O-:3])[O:4][C:5]([N:6]([H:7])[H:8])=[O:9]"], "cat": {}, "energies": [-86.85068526582607, -86.85068412133033, -86.85016521440562], "dir": "SUCCESSFUL_RCTS/PAT4_SIM180_RCT_16_16"}], ["Event 333", [700, 780], ["[H]N([H])C(=O)OC(=O)[O-]"], ["[H]N([H])C(=O)OC(=O)[O-]"], {"rxn_free_energy": 0.0003567430970927035, "rxn_barrier": 0.32753690538589963, "ts": ["[C:1](=[O:2])([O:3][C:5](=[O:8])[O-:9])[N:4]([H:6])[H:7]"], "cat": {}, "energies": [-86.85068236774455, -86.85068179923238, -86.85016039907606], "dir": "SUCCESSFUL_RCTS/PAT40_SIM225_RCT_8_8"}], ["Event 334", [1900, 1980], ["[H]N([H])C(=O)OC(=O)[O-]"], ["[H]N([H])C(=O)OC(=O)[O-]"], {"rxn_free_energy": -0.0006583796486315948, "rxn_barrier": -0.13524204760795708, "ts": ["[C:1](=[O:2])([O-:3])[O:4][C:5](=[O:6])[N:7]([H:8])[H:9]"], "cat": {}, "energies": [-86.86029685386985, -86.86029790307543, -86.86051237801493], "dir": "SUCCESSFUL_RCTS/PAT5_SIM088_RCT_7_7"}], ["Event 335", [700, 780], ["[H]N([H])C(=O)OC(=O)[O-]"], ["[H]N([H])C(=O)OC(=O)[O-]"], {"rxn_free_energy": -0.0005823829618993983, "rxn_barrier": 1.408397965693122, "ts": ["[C:1]([O:2][C:5](=[O:8])[O-:9])(=[O:3])[N:4]([H:6])[H:7]"], "cat": {}, "energies": [-86.85067204124609, -86.85067296934199, -86.84842759306704], "dir": "SUCCESSFUL_RCTS/PAT39_SIM207_RCT_12_12"}], ["Event 336", [540, 620], ["[H]N([H])C(=O)OC(=O)[O-]"], ["[H]N([H])C(=O)OC(=O)[O-]"], {"rxn_free_energy": 0.008950203491960807, "rxn_barrier": 0.3303043896833352, "ts": ["[C:1](=[O:2])([O:3][C:5](=[O:8])[O-:9])[N:4]([H:6])[H:7]"], "cat": {}, "energies": [-86.85068555471612, -86.85067129151182, -86.85015917573517], "dir": "SUCCESSFUL_RCTS/PAT59_SIM136_RCT_8_8"}], ["Event 337", [1260, 1340], ["[H]OC(=O)N([H])[H]", "[H]N([H])[H]"], ["[H]OC(=O)N([H])[H]", "[H]N([H])[H]"], {"rxn_free_energy": 0.0012065517170803163, "rxn_barrier": -0.31175001002940556, "ts": ["[N:1]([H:2])([H:3])[C:4]([O:5][H:6])=[O:7]", "[N:8]([H:9])([H:10])[H:11]"], "cat": {}, "energies": [-61.33001354981528, -61.33001162703289, -61.330510360205075], "dir": "SUCCESSFUL_RCTS/PAT12_SIM094_RCT_16_16"}], ["Event 338", [140, 220], ["O=C=O", "[H]N([H])[H]"], ["O=C=O", "[H]N([H])[H]"], {"rxn_free_energy": 0.0015643280456837162, "rxn_barrier": 0.0014051022433675584, "ts": ["[C:1](=[O:2])=[O:3]", "[N:4]([H:5])([H:6])[H:7]"], "cat": {}, "energies": [-49.56990955301784, -49.569907060076694, -49.56990731382178], "dir": "SUCCESSFUL_RCTS/PAT21_SIM106_RCT_2_2"}], ["Event 339", [380, 460], ["[H]N([H])C(=O)[O-]"], ["[H]N([H])C(=O)[O-]"], {"rxn_free_energy": 0.0031485267159255203, "rxn_barrier": 1.2679340164354482, "ts": ["[N:1]([H:2])([H:3])[C:4](=[O:5])[O-:6]"], "cat": {}, "energies": [-49.01362982022771, -49.013624802679246, -49.01160921790958], "dir": "SUCCESSFUL_RCTS/PAT25_SIM080_RCT_6_6"}], ["Event 340", [1580, 1660], ["[H]N([H])C(=O)[O-]"], ["[H]N([H])C(=O)[O-]"], {"rxn_free_energy": 0.003772835923890085, "rxn_barrier": 1.2701503815904163, "ts": ["[C:1](=[O:2])([O-:3])[N:4]([H:5])[H:6]"], "cat": {}, "energies": [-49.013630856781, -49.013624844322216, -49.01160672242373], "dir": "SUCCESSFUL_RCTS/PAT25_SIM060_RCT_13_13"}], ["Event 341", [540, 620], ["[H]N([H])C(=O)OC(=O)[O-]"], ["[H]N([H])C(=O)OC(=O)[O-]"], {"rxn_free_energy": -0.0005512983054848917, "rxn_barrier": -0.13586848778262295, "ts": ["[C:1](=[O:2])([O:3][C:5](=[O:8])[O-:9])[N:4]([H:6])[H:7]"], "cat": {}, "energies": [-86.86029664604412, -86.86029752460296, -86.86051316849546], "dir": "SUCCESSFUL_RCTS/PAT40_SIM247_RCT_7_7"}], ["Event 342", [1180, 1260], ["[H]N([H])C(=O)[O-]"], ["[H]N([H])C(=O)[O-]"], {"rxn_free_energy": 0.0006331660443082257, "rxn_barrier": 1.2686713681395951, "ts": ["[N:1]([H:2])([H:3])[C:4](=[O:5])[O-:6]"], "cat": {}, "energies": [-49.01362646203784, -49.01362545301311, -49.01160468466285], "dir": "SUCCESSFUL_RCTS/PAT25_SIM115_RCT_11_11"}], ["Event 343", [1100, 1180], ["[H]N([H])C(=O)OC(=O)[O-]"], ["[H]N([H])C(=O)OC(=O)[O-]"], {"rxn_free_energy": -2.4048748209452244e-05, "rxn_barrier": -0.13680472295138477, "ts": ["[C:1](=[O:2])([O-:3])[O:4][C:5]([N:6]([H:7])[H:8])=[O:9]"], "cat": {}, "energies": [-86.86031454675393, -86.86031458507844, -86.86053256120637], "dir": "SUCCESSFUL_RCTS/PAT4_SIM046_RCT_10_10"}], ["Event 344", [860, 940], ["[H]OC(=O)N([H])[H]", "[H]N([H])[H]"], ["[H]OC(=O)N([H])[H]", "[H]N([H])[H]"], {"rxn_free_energy": 0.002052463061021058, "rxn_barrier": -0.23312095261136548, "ts": ["[N:1]([H:2])([H:3])[C:4](=[O:5])[O:6][H:7]", "[N:8]([H:9])([H:10])[H:11]"], "cat": {}, "energies": [-61.3169960761553, -61.31699280531347, -61.31736758187338], "dir": "SUCCESSFUL_RCTS/PAT12_SIM052_RCT_10_10"}], ["Event 345", [1020, 1100], ["[H]N([H])C(=O)[O-]"], ["[H]N([H])C(=O)[O-]"], {"rxn_free_energy": -0.0018975240492316986, "rxn_barrier": 10.02095155997678, "ts": ["[C:1](=[O:2])([O-:3])[N:4]([H:5])[H:6]"], "cat": {}, "energies": [-49.01362691780502, -49.01362994173327, -48.99765735023327], "dir": "SUCCESSFUL_RCTS/PAT25_SIM194_RCT_16_16"}], ["Event 346", [1180, 1260], ["[H]N([H])C(=O)OC(=O)[O-]"], ["[H]N([H])C(=O)OC(=O)[O-]"], {"rxn_free_energy": 0.0018983256257210572, "rxn_barrier": 7.4560568134084475, "ts": ["[C:1](=[O:2])([O-:3])[O:4][C:5](=[O:6])[N:7]([H:8])[H:9]"], "cat": {}, "energies": [-86.86032197400283, -86.86031894879717, -86.84843986855726], "dir": "SUCCESSFUL_RCTS/PAT4_SIM134_RCT_8_8"}], ["Event 347", [1500, 1580], ["[H]N([H])C(=O)OC(=O)[O-]"], ["[H]N([H])C(=O)OC(=O)[O-]"], {"rxn_free_energy": -0.0069802798962026605, "rxn_barrier": 7.438669827020609, "ts": ["[C:1](=[O:2])([O:3][C:5](=[O:8])[O-:9])[N:4]([H:6])[H:7]"], "cat": {}, "energies": [-86.86029920758095, -86.8603103314798, -86.84844481034776], "dir": "SUCCESSFUL_RCTS/PAT46_SIM158_RCT_19_19"}], ["Event 348", [1180, 1260], ["[H]N([H])C(=O)[O-]"], ["[H]N([H])C(=O)[O-]"], {"rxn_free_energy": 0.0008006813207806118, "rxn_barrier": 10.014945536287371, "ts": ["[C:1](=[O:2])([O-:3])[N:4]([H:5])[H:6]"], "cat": {}, "energies": [-49.01362135218835, -49.013620076208284, -48.997661355923334], "dir": "SUCCESSFUL_RCTS/PAT10_SIM243_RCT_16_16"}], ["Event 349", [700, 780], ["O=C=O", "[H]N([H])[H]"], ["O=C=O", "[H]N([H])[H]"], {"rxn_free_energy": 0.005662990903655193, "rxn_barrier": 0.0016865263369600927, "ts": ["[C:1](=[O:2])=[O:3]", "[N:4]([H:5])([H:6])[H:7]"], "cat": {}, "energies": [-49.56991750890275, -49.569908484259194, -49.56991482122422], "dir": "SUCCESSFUL_RCTS/PAT8_SIM040_RCT_5_5"}], ["Event 350", [1180, 1260], ["[H]N([H])C(=O)OC(=O)[O-]"], ["[H]N([H])C(=O)OC(=O)[O-]"], {"rxn_free_energy": 0.0011896829547639529, "rxn_barrier": -0.1359439383438462, "ts": ["[N:1]([H:2])([H:3])[C:4](=[O:5])[O:6][C:9](=[O:7])[O-:8]"], "cat": {}, "energies": [-86.86031675444157, -86.86031485854154, -86.86053339713227], "dir": "SUCCESSFUL_RCTS/PAT5_SIM014_RCT_6_6"}], ["Event 351", [1100, 1180], ["[H]OC(=O)N([H])[H]"], ["[H]OC(=O)N([H])[H]"], {"rxn_free_energy": 0.0007098700956851261, "rxn_barrier": -0.17276392886423345, "ts": ["[H:1][O:2][C:3](=[O:4])[N:7]([H:5])[H:6]"], "cat": {}, "energies": [-49.557621450883175, -49.5576203196215, -49.55789677056908], "dir": "SUCCESSFUL_RCTS/PAT30_SIM018_RCT_6_6"}], ["Event 352", [300, 380], ["[H][N+]([H])([H])[H]", "[H]N([H])[H]"], ["[H]N([H])[H]", "[H][N+]([H])([H])[H]"], {"rxn_free_energy": 0.004187797359688684, "rxn_barrier": -1.1719852961729915, "ts": ["[H+:3]", "[H:1][N:2]([H:4])[H:5]", "[N:6]([H:7])([H:8])[H:9]"], "cat": {}, "energies": [-23.855190518836267, -23.85518384508752, -23.85705821555831], "dir": "SUCCESSFUL_RCTS/PAT2_SIM093_RCT_5_5"}], ["Event 353", [860, 940], ["[H][N+]([H])([H])[H]", "[H]N([H])[H]"], ["[H]N([H])[H]", "[H][N+]([H])([H])[H]"], {"rxn_free_energy": 0.025645348587173183, "rxn_barrier": -1.164146604111209, "ts": ["[H+:5]", "[H:1][N:2]([H:3])[H:4]", "[N:6]([H:7])([H:8])[H:9]"], "cat": {}, "energies": [-23.855244116132535, -23.85520324724651, -23.85709932097476], "dir": "SUCCESSFUL_RCTS/PAT2_SIM153_RCT_5_5"}], ["Event 354", [1580, 1660], ["[H]N([H])C(=O)OC(=O)[O-]"], ["[H]N([H])C(=O)OC(=O)[O-]"], {"rxn_free_energy": -0.006734265384615668, "rxn_barrier": 4.889915061328291, "ts": ["[N:1]([H:2])([H:3])[C:4]([O:5][C:6](=[O:7])[O-:8])=[O:9]"], "cat": {}, "energies": [-86.86029689547404, -86.86030762731976, -86.85250423940494], "dir": "SUCCESSFUL_RCTS/PAT39_SIM247_RCT_15_15"}], ["Event 355", [620, 700], ["[H]N([H])C(=O)OC(=O)[O-]"], ["[H]N([H])C(=O)OC(=O)[O-]"], {"rxn_free_energy": -0.0015244630459878721, "rxn_barrier": -0.13719731349931483, "ts": ["[N:1]([H:2])([H:3])[C:4]([O:5][C:7](=[O:8])[O-:9])=[O:6]"], "cat": {}, "energies": [-86.86031392546919, -86.86031635488075, -86.86053256556094], "dir": "SUCCESSFUL_RCTS/PAT18_SIM226_RCT_9_9"}], ["Event 356", [1260, 1340], ["[H][N+]([H])([H])[H]", "[H]N([H])[H]"], ["[H]N([H])[H]", "[H][N+]([H])([H])[H]"], {"rxn_free_energy": 0.004837553536900579, "rxn_barrier": -1.1734157303584283, "ts": ["[H+:9]", "[H:5][N:6]([H:7])[H:8]", "[N:1]([H:2])([H:3])[H:4]"], "cat": {}, "energies": [-23.855241143337864, -23.855233434126056, -23.8571111196254], "dir": "SUCCESSFUL_RCTS/PAT8_SIM214_RCT_7_7"}], ["Event 357", [60, 380], ["O=C=O", "[H]N([H])[H]", "[H]N([H])[H]", "[H]N([H])[H]"], ["[H]OC(=O)N([H])[H]", "[H]N([H])[H]", "[H]N([H])[H]"], {"rxn_free_energy": -9.931496304385869, "rxn_barrier": 11.683657947373147, "ts": ["[C:16](=[O:17])=[O:18]", "[C:1](=[O:2])([O-:3])[N:4]([H:5])[H:6]", "[H:7][N@+:8]([H:9])([H:10])[H:11]", "[N:12]([H:13])([H:14])[H:15]"], "cat": {"O=C=O": 1}, "energies": [-110.89525082935658, -110.91107783943364, -110.87663154315815], "dir": "SUCCESSFUL_RCTS/PAT8_SIM049_RCT_1_6"}], ["Event 358", [60, 140], ["O=C=O", "[H]N([H])[H]"], ["O=C=O", "[H]N([H])[H]"], {"rxn_free_energy": -0.0967861199964954, "rxn_barrier": 0.003451073475159788, "ts": ["[C:5](=[O:6])=[O:7]", "[N:1]([H:2])([H:3])[H:4]"], "cat": {}, "energies": [-49.56990322182779, -49.57005746191907, -49.5698977221354], "dir": "SUCCESSFUL_RCTS/PAT1_SIM114_RCT_1_1"}], ["Event 359", [460, 540], ["[H]N([H])C(=O)OC(=O)[O-]"], ["[H]N([H])C(=O)OC(=O)[O-]"], {"rxn_free_energy": -0.0073012505284875155, "rxn_barrier": 7.444021432435374, "ts": ["[N:1]([H:2])([H:3])[C:4]([O:5][C:7](=[O:8])[O-:9])=[O:6]"], "cat": {}, "energies": [-86.86030167350593, -86.86031330890931, -86.84843874785867], "dir": "SUCCESSFUL_RCTS/PAT24_SIM097_RCT_6_6"}], ["Event 360", [300, 380], ["[H][N+]([H])([H])[H]", "[H]N([H])[H]"], ["[H]N([H])[H]", "[H][N+]([H])([H])[H]"], {"rxn_free_energy": -0.00839832545814787, "rxn_barrier": -1.178379741803725, "ts": ["[H+:5]", "[N:1]([H:2])([H:3])[H:4]", "[N:6]([H:7])([H:8])[H:9]"], "cat": {}, "energies": [-23.855228947980148, -23.855242331701753, -23.857106835005077], "dir": "SUCCESSFUL_RCTS/PAT6_SIM247_RCT_5_5"}], ["Event 361", [1420, 1500], ["[H]N([H])C(=O)OC(=O)[O-]"], ["[H]N([H])C(=O)OC(=O)[O-]"], {"rxn_free_energy": -0.0019040007011240762, "rxn_barrier": -0.13637308964175737, "ts": ["[C:1](=[O:2])([O:3][C:5](=[O:8])[O-:9])[N:4]([H:6])[H:7]"], "cat": {}, "energies": [-86.86029838870726, -86.86030142295682, -86.86051571530115], "dir": "SUCCESSFUL_RCTS/PAT35_SIM052_RCT_20_20"}], ["Event 362", [940, 1020], ["[H]OC(=O)N([H])[H]"], ["[H]OC(=O)N([H])[H]"], {"rxn_free_energy": 0.0021719850983184376, "rxn_barrier": 2.246409803498644, "ts": ["[N:1]([H:2])([H:3])[C:4]([O:5][H:6])=[O:7]"], "cat": {}, "energies": [-49.55762274758608, -49.557619286271795, -49.5540428287594], "dir": "SUCCESSFUL_RCTS/PAT19_SIM231_RCT_12_12"}], ["Event 363", [1580, 1660], ["[H]OC(=O)N([H])[H]", "[H]N([H])[H]"], ["[H]OC(=O)N([H])[H]", "[H]N([H])[H]"], {"rxn_free_energy": 0.0007327521597230984, "rxn_barrier": 0.05962182198135702, "ts": ["[H:1][O:2][C:3]([N:4]([H:5])[H:6])=[O:7]", "[N:8]([H:9])([H:10])[H:11]"], "cat": {}, "energies": [-61.31699735394654, -61.3169961862196, -61.316902339545045], "dir": "SUCCESSFUL_RCTS/PAT7_SIM131_RCT_14_14"}], ["Event 364", [1660, 1740], ["[H]N([H])C(=O)OC(=O)[O-]"], ["[H]N([H])C(=O)OC(=O)[O-]"], {"rxn_free_energy": -0.003137521189639543, "rxn_barrier": -0.13872282451274082, "ts": ["[C:1]([O:2][C:5](=[O:6])[O-:7])(=[O:3])[N:4]([H:8])[H:9]"], "cat": {}, "energies": [-86.8603097039184, -86.86031470392827, -86.86053077509179], "dir": "SUCCESSFUL_RCTS/PAT46_SIM084_RCT_11_11"}], ["Event 365", [940, 1020], ["[H]N([H])[H]", "[H][N+]([H])([H])[H]"], ["[H][N+]([H])([H])[H]", "[H]N([H])[H]"], {"rxn_free_energy": -0.010768209616542184, "rxn_barrier": -1.1779596170304862, "ts": ["[H+:3]", "[N:1]([H:2])([H:4])[H:5]", "[N:6]([H:7])([H:8])[H:9]"], "cat": {}, "energies": [-23.855215980642654, -23.855233141054025, -23.857093198149233], "dir": "SUCCESSFUL_RCTS/PAT2_SIM141_RCT_12_12"}], ["Event 366", [700, 780], ["[H]N([H])[H]", "[H]OC(=O)N([H])[H]"], ["[H]N([H])[H]", "[H]OC(=O)N([H])[H]"], {"rxn_free_energy": 0.000698942400064567, "rxn_barrier": -0.3137124470517239, "ts": ["[H:8][N:9]([H:10])[H:11]", "[N:1]([H:2])([H:3])[C:4](=[O:5])[O:6][H:7]"], "cat": {}, "energies": [-61.33000093809824, -61.32999982425113, -61.33050087586276], "dir": "SUCCESSFUL_RCTS/PAT9_SIM244_RCT_6_6"}], ["Event 367", [60, 540], ["O=C=O", "[H]N([H])[H]", "[H]N([H])[H]"], ["[H]N([H])[H]", "[H]OC(=O)N([H])[H]"], {"rxn_free_energy": -8.906423894275846, "rxn_barrier": 21.20193677989722, "ts": ["[C:12](=[O:13])=[O:14]", "[H+:4]", "[N:1]([H:2])([H:3])[C:5](=[O:6])[O-:7]", "[N:8]([H:9])([H:10])[H:11]"], "cat": {"O=C=O": 1}, "energies": [-99.14366577474907, -99.15785921110599, -99.1098779892247], "dir": "SUCCESSFUL_RCTS/PAT26_SIM070_RCT_1_6"}], ["Event 368", [60, 140], ["O=C=O", "[H]N([H])[H]"], ["O=C=O", "[H]N([H])[H]"], {"rxn_free_energy": 0.0007649238906315503, "rxn_barrier": -0.0003429162403960504, "ts": ["[C:1](=[O:2])=[O:3]", "[N:4]([H:5])([H:6])[H:7]"], "cat": {}, "energies": [-49.5699107631903, -49.56990954419391, -49.56991130966775], "dir": "SUCCESSFUL_RCTS/PAT0_SIM190_RCT_1_1"}], ["Event 369", [1180, 1260], ["[H]OC(=O)N([H])[H]", "[H]N([H])[H]"], ["[H]OC(=O)N([H])[H]", "[H]N([H])[H]"], {"rxn_free_energy": -0.0031403043002711187, "rxn_barrier": 0.055837394669942725, "ts": ["[C:1]([O:2][H:7])(=[O:3])[N:4]([H:5])[H:6]", "[H:8][N:9]([H:10])[H:11]"], "cat": {}, "energies": [-61.31699328911322, -61.3169982935583, -61.31690430564275], "dir": "SUCCESSFUL_RCTS/PAT9_SIM235_RCT_14_14"}], ["Event 370", [620, 700], ["[H]N([H])C(=O)OC(=O)[O-]"], ["[H]N([H])C(=O)OC(=O)[O-]"], {"rxn_free_energy": -0.004562443514002908, "rxn_barrier": 3.235367210455589, "ts": ["[C:1]([O:2][C:5](=[O:6])[O-:7])(=[O:3])[N:4]([H:8])[H:9]"], "cat": {}, "energies": [-86.85066951338567, -86.85067678417722, -86.84551357435357], "dir": "SUCCESSFUL_RCTS/PAT59_SIM173_RCT_5_5"}], ["Event 371", [1900, 1980], ["[H]OC(=O)N([H])[H]"], ["[H]OC(=O)N([H])[H]"], {"rxn_free_energy": 0.0011747747975600477, "rxn_barrier": -0.23006395273373256, "ts": ["[H:1][O:2][C:3](=[O:4])[N:5]([H:6])[H:7]"], "cat": {}, "energies": [-49.57014625589853, -49.57014438375641, -49.570512889926945], "dir": "SUCCESSFUL_RCTS/PAT17_SIM243_RCT_25_25"}], ["Event 372", [1340, 1420], ["[H]OC(=O)N([H])[H]"], ["[H]OC(=O)N([H])[H]"], {"rxn_free_energy": -0.0013052045778984864, "rxn_barrier": -0.17440915881459107, "ts": ["[C:1](=[O:2])([O:3][H:5])[N:4]([H:6])[H:7]"], "cat": {}, "energies": [-49.55762559723893, -49.55762767723628, -49.5579035387927], "dir": "SUCCESSFUL_RCTS/PAT30_SIM162_RCT_16_16"}], ["Event 373", [460, 540], ["[H]N([H])C(=O)OC(=O)[O-]"], ["[H]N([H])C(=O)OC(=O)[O-]"], {"rxn_free_energy": 0.0011653077422257923, "rxn_barrier": 7.448827630963981, "ts": ["[N:1]([H:2])([H:3])[C:4]([O:5][C:7](=[O:8])[O-:9])=[O:6]"], "cat": {}, "energies": [-86.86029803375709, -86.86029617670184, -86.84842744886592], "dir": "SUCCESSFUL_RCTS/PAT5_SIM019_RCT_5_5"}], ["Event 374", [1740, 1820], ["[H]N([H])C(=O)OC(=O)[O-]"], ["[H]N([H])C(=O)OC(=O)[O-]"], {"rxn_free_energy": 0.00515454218273456, "rxn_barrier": 0.32883799464507074, "ts": ["[N:1]([H:2])([H:3])[C:4](=[O:5])[O:6][C:7](=[O:8])[O-:9]"], "cat": {}, "energies": [-86.85068219506552, -86.85067398069494, -86.85015815295792], "dir": "SUCCESSFUL_RCTS/PAT46_SIM033_RCT_16_16"}], ["Event 375", [940, 1020], ["[H]N([H])C(=O)OC(=O)[O-]"], ["[H]N([H])C(=O)OC(=O)[O-]"], {"rxn_free_energy": 0.00042020371411487646, "rxn_barrier": 0.326923560639806, "ts": ["[C:1]([O:2][C:5](=[O:6])[O-:7])(=[O:3])[N:4]([H:8])[H:9]"], "cat": {}, "energies": [-86.85067860328756, -86.85067793364341, -86.85015761205622], "dir": "SUCCESSFUL_RCTS/PAT40_SIM184_RCT_11_11"}], ["Event 376", [620, 700], ["[H]OC(=O)N([H])[H]", "[H]N([H])[H]"], ["[H]OC(=O)N([H])[H]", "[H]N([H])[H]"], {"rxn_free_energy": -0.002425810168649541, "rxn_barrier": -0.23263144047567907, "ts": ["[H:5][O:8][C:6](=[O:7])[N:9]([H:10])[H:11]", "[N:1]([H:2])([H:3])[H:4]"], "cat": {}, "energies": [-61.316988762071865, -61.31699262788632, -61.31735948769465], "dir": "SUCCESSFUL_RCTS/PAT21_SIM126_RCT_9_9"}], ["Event 377", [700, 780], ["O=C=O", "[H]N([H])[H]"], ["O=C=O", "[H]N([H])[H]"], {"rxn_free_energy": 0.005662533969520603, "rxn_barrier": 0.004374899107005682, "ts": ["[C:1](=[O:2])=[O:3]", "[N:4]([H:5])([H:6])[H:7]"], "cat": {}, "energies": [-49.56991750857396, -49.56990848465858, -49.56991053665652], "dir": "SUCCESSFUL_RCTS/PAT1_SIM040_RCT_5_5"}], ["Event 378", [460, 540], ["[H]N([H])C(=O)OC(=O)[O-]"], ["[H]N([H])C(=O)OC(=O)[O-]"], {"rxn_free_energy": 0.008672862360476786, "rxn_barrier": -0.13018830981616025, "ts": ["[C:1](=[O:2])([O-:3])[O:4][C:5]([N:8]([H:6])[H:7])=[O:9]"], "cat": {}, "energies": [-86.86031211745443, -86.8602982962259, -86.8605195878726], "dir": "SUCCESSFUL_RCTS/PAT35_SIM010_RCT_6_6"}], ["Event 379", [60, 140], ["O=C=O", "[H]N([H])[H]"], ["O=C=O", "[H]N([H])[H]"], {"rxn_free_energy": -0.008759136904035274, "rxn_barrier": -0.00700397023366282, "ts": ["[C:1](=[O:2])=[O:3]", "[N:4]([H:5])([H:6])[H:7]"], "cat": {}, "energies": [-49.56989553532908, -49.56990949404626, -49.56990669698127], "dir": "SUCCESSFUL_RCTS/PAT41_SIM010_RCT_1_1"}], ["Event 380", [1420, 1500], ["[H]N([H])C(=O)OC(=O)[O-]"], ["[H]N([H])C(=O)OC(=O)[O-]"], {"rxn_free_energy": 0.0004947374643421228, "rxn_barrier": -0.13560086750328443, "ts": ["[C:1](=[O:2])([O-:3])[O:4][C:5](=[O:6])[N:7]([H:8])[H:9]"], "cat": {}, "energies": [-86.86031496089053, -86.86031417246807, -86.86053105685741], "dir": "SUCCESSFUL_RCTS/PAT59_SIM001_RCT_12_12"}], ["Event 381", [700, 780], ["[H]OC(=O)N([H])[H]", "[H]N([H])[H]"], ["[H]OC(=O)N([H])[H]", "[H]N([H])[H]"], {"rxn_free_energy": -0.012258579837075232, "rxn_barrier": -0.23598786733167434, "ts": ["[N:1]([H:2])([H:3])[C:4](=[O:5])[O:6][H:7]", "[N:8]([H:9])([H:10])[H:11]"], "cat": {}, "energies": [-61.31696768980469, -61.31698722529669, -61.317343764289326], "dir": "SUCCESSFUL_RCTS/PAT20_SIM054_RCT_5_5"}], ["Event 382", [300, 380], ["O=C=O", "[H]N([H])[H]"], ["O=C=O", "[H]N([H])[H]"], {"rxn_free_energy": -0.11864496059942936, "rxn_barrier": -2.5641686359200836e-05, "ts": ["[C:5](=[O:6])=[O:7]", "[N:1]([H:2])([H:3])[H:4]"], "cat": {}, "energies": [-49.569911474046684, -49.57010054877716, -49.569911514909734], "dir": "SUCCESSFUL_RCTS/PAT8_SIM166_RCT_1_1"}], ["Event 383", [380, 460], ["[H]N([H])C(=O)OC(=O)[O-]"], ["[H]N([H])C(=O)OC(=O)[O-]"], {"rxn_free_energy": 0.002429446393617724, "rxn_barrier": 0.3284745374849123, "ts": ["[C:1]([O:2][C:5](=[O:8])[O-:9])(=[O:3])[N:4]([H:6])[H:7]"], "cat": {}, "energies": [-86.85066795857531, -86.8506640869661, -86.85014449567954], "dir": "SUCCESSFUL_RCTS/PAT46_SIM232_RCT_5_5"}], ["Event 384", [620, 700], ["[H]N([H])C(=O)OC(=O)[O-]"], ["[H]N([H])C(=O)OC(=O)[O-]"], {"rxn_free_energy": -0.0007589201750654554, "rxn_barrier": 4.896674760272683, "ts": ["[C:1](=[O:2])([O:3][C:5](=[O:6])[O-:7])[N:4]([H:8])[H:9]"], "cat": {}, "energies": [-86.86031975011987, -86.86032095954863, -86.85251632167368], "dir": "SUCCESSFUL_RCTS/PAT18_SIM109_RCT_11_11"}], ["Event 385", [1180, 1260], ["[H]OC(=O)N([H])[H]", "[H]N([H])[H]"], ["[H]OC(=O)N([H])[H]", "[H]N([H])[H]"], {"rxn_free_energy": -0.0011535390509526664, "rxn_barrier": -0.23177036748091323, "ts": ["[C:1]([O:2][H:7])(=[O:3])[N:4]([H:5])[H:6]", "[H:8][N:9]([H:10])[H:11]"], "cat": {}, "energies": [-61.31699162327095, -61.31699346157141, -61.31736097667242], "dir": "SUCCESSFUL_RCTS/PAT9_SIM159_RCT_3_3"}], ["Event 386", [540, 620], ["[H]N([H])C(=O)[O-]"], ["[H]N([H])C(=O)[O-]"], {"rxn_free_energy": -0.0014908375857424403, "rxn_barrier": 10.017555788671627, "ts": ["[N:1]([H:2])([H:3])[C:4](=[O:5])[O-:6]"], "cat": {}, "energies": [-49.01362457586144, -49.013626951686874, -48.997660419851556], "dir": "SUCCESSFUL_RCTS/PAT10_SIM129_RCT_4_4"}], ["Event 387", [1020, 1100], ["[H]OC(=O)N([H])[H]"], ["[H]OC(=O)N([H])[H]"], {"rxn_free_energy": -0.0011554135902233185, "rxn_barrier": -0.23116941919443595, "ts": ["[C:1]([O:2][H:5])(=[O:3])[N:4]([H:6])[H:7]"], "cat": {}, "energies": [-49.57014376741252, -49.57014560870027, -49.57051216313205], "dir": "SUCCESSFUL_RCTS/PAT30_SIM041_RCT_6_6"}], ["Event 388", [940, 1020], ["[H]OC(=O)N([H])[H]", "[H]N([H])[H]"], ["[H]OC(=O)N([H])[H]", "[H]N([H])[H]"], {"rxn_free_energy": 0.010041100405225102, "rxn_barrier": 0.48005486217223603, "ts": ["[N:1]([H:2])([H:3])[C:4](=[O:5])[O:6][H:7]", "[N:8]([H:9])([H:10])[H:11]"], "cat": {}, "energies": [-61.33001216897422, -61.32999616729709, -61.329247144962906], "dir": "SUCCESSFUL_RCTS/PAT27_SIM101_RCT_9_9"}], ["Event 389", [1580, 1660], ["[H]N([H])[H]", "[H]OC(=O)N([H])[H]"], ["[H]N([H])[H]", "[H]OC(=O)N([H])[H]"], {"rxn_free_energy": -0.0038484001457069756, "rxn_barrier": -0.2331917388970925, "ts": ["[H:8][N:9]([H:10])[H:11]", "[N:1]([H:2])([H:3])[C:4]([O:5][H:7])=[O:6]"], "cat": {}, "energies": [-61.31697911933831, -61.31698525221759, -61.31735073786268], "dir": "SUCCESSFUL_RCTS/PAT14_SIM014_RCT_13_13"}], ["Event 390", [1260, 1340], ["[H]N([H])C(=O)OC(=O)[O-]"], ["[H]N([H])C(=O)OC(=O)[O-]"], {"rxn_free_energy": -0.0002787520708979941, "rxn_barrier": -0.13617295561188086, "ts": ["[N:1]([H:2])([H:3])[C:4](=[O:5])[O:6][C:7](=[O:8])[O-:9]"], "cat": {}, "energies": [-86.86030139159168, -86.86030183581596, -86.86051839924839], "dir": "SUCCESSFUL_RCTS/PAT41_SIM080_RCT_14_14"}], ["Event 391", [1500, 1580], ["[H]N([H])[H]", "[H]OC(=O)N([H])[H]"], ["[H]N([H])[H]", "[H]OC(=O)N([H])[H]"], {"rxn_free_energy": 0.0011162145296043278, "rxn_barrier": -0.2297833787805391, "ts": ["[H:1][N:2]([H:3])[H:4]", "[H:5][O:11][C:9]([N:6]([H:7])[H:8])=[O:10]"], "cat": {}, "energies": [-61.31700058168769, -61.316998802868255, -61.317366768588435], "dir": "SUCCESSFUL_RCTS/PAT16_SIM098_RCT_9_9"}], ["Event 392", [1900, 1980], ["[H]N([H])C(=O)OC(=O)[O-]"], ["[H]N([H])C(=O)OC(=O)[O-]"], {"rxn_free_energy": -0.0010042487102812317, "rxn_barrier": -0.13619660669960756, "ts": ["[C:1](=[O:2])([O:3][C:5](=[O:6])[O-:7])[N:4]([H:8])[H:9]"], "cat": {}, "energies": [-86.86030660335778, -86.86030820374648, -86.8605236487053], "dir": "SUCCESSFUL_RCTS/PAT18_SIM023_RCT_12_12"}], ["Event 393", [460, 540], ["[H]OC(=O)N([H])[H]", "[H]N([H])[H]"], ["[H]OC(=O)N([H])[H]", "[H]N([H])[H]"], {"rxn_free_energy": -0.003550208011311128, "rxn_barrier": -0.31573047744024246, "ts": ["[C:1]([O:2][H:5])(=[O:3])[N:4]([H:6])[H:7]", "[H:8][N:9]([H:10])[H:11]"], "cat": {}, "energies": [-61.33000643572358, -61.330012093398544, -61.330509589457414], "dir": "SUCCESSFUL_RCTS/PAT16_SIM072_RCT_12_12"}], ["Event 394", [620, 700], ["[H]N([H])C(=O)OC(=O)[O-]"], ["[H]N([H])C(=O)OC(=O)[O-]"], {"rxn_free_energy": -5.445173533470893e-05, "rxn_barrier": -0.13538473090718645, "ts": ["[C:1](=[O:2])([O:3][C:5](=[O:8])[O-:9])[N:4]([H:6])[H:7]"], "cat": {}, "energies": [-86.86029759700753, -86.86029768378279, -86.86051334853526], "dir": "SUCCESSFUL_RCTS/PAT46_SIM138_RCT_12_12"}], ["Event 395", [620, 700], ["[H]N([H])C(=O)OC(=O)[O-]"], ["[H]N([H])C(=O)OC(=O)[O-]"], {"rxn_free_energy": -0.00141999039448784, "rxn_barrier": -0.13711283150441594, "ts": ["[N:1]([H:2])([H:3])[C:4]([O:5][C:6](=[O:7])[O-:8])=[O:9]"], "cat": {}, "energies": [-86.86031115934762, -86.8603134222697, -86.86052966480736], "dir": "SUCCESSFUL_RCTS/PAT46_SIM147_RCT_10_10"}], ["Event 396", [140, 220], ["[H][N+]([H])([H])[H]", "[H]N([H])[H]"], ["[H]N([H])[H]", "[H][N+]([H])([H])[H]"], {"rxn_free_energy": -0.0031737134143626344, "rxn_barrier": -1.1677114362909815, "ts": ["[H+:3]", "[H:1][N:2]([H:4])[H:5]", "[N:6]([H:7])([H:8])[H:9]"], "cat": {}, "energies": [-23.855237203967597, -23.855242261654038, -23.85709808979012], "dir": "SUCCESSFUL_RCTS/PAT6_SIM193_RCT_4_4"}], ["Event 397", [1180, 1260], ["[H]OC(=O)N([H])[H]"], ["[H]OC(=O)N([H])[H]"], {"rxn_free_energy": -0.0024113633106249924, "rxn_barrier": -0.17422917521354675, "ts": ["[H:1][O:2][C:3](=[O:4])[N:7]([H:5])[H:6]"], "cat": {}, "energies": [-49.5576203196215, -49.557624162413184, -49.55789797435018], "dir": "SUCCESSFUL_RCTS/PAT19_SIM018_RCT_8_8"}], ["Event 398", [780, 860], ["[H]OC(=O)N([H])[H]", "[H]N([H])[H]"], ["[H]OC(=O)N([H])[H]", "[H]N([H])[H]"], {"rxn_free_energy": 0.005096331359128719, "rxn_barrier": -0.22884299032741537, "ts": ["[C:1]([O:2][H:7])(=[O:3])[N:4]([H:5])[H:6]", "[N:8]([H:9])([H:10])[H:11]"], "cat": {}, "energies": [-61.31699904575194, -61.31699092414717, -61.31736373403284], "dir": "SUCCESSFUL_RCTS/PAT14_SIM060_RCT_3_3"}], ["Event 399", [220, 300], ["[H]N([H])C(=O)OC(=O)[O-]"], ["[H]N([H])C(=O)OC(=O)[O-]"], {"rxn_free_energy": -0.011414574666718339, "rxn_barrier": 3.2275112577338474, "ts": ["[C:1](=[O:2])([O-:3])[O:4][C:5](=[O:6])[N:7]([H:8])[H:9]"], "cat": {}, "energies": [-86.85066917216545, -86.85068736263572, -86.84552575252008], "dir": "SUCCESSFUL_RCTS/PAT5_SIM237_RCT_3_3"}], ["Event 400", [540, 620], ["[H]N([H])[H]", "[H]OC(=O)N([H])[H]"], ["[H]N([H])[H]", "[H]OC(=O)N([H])[H]"], {"rxn_free_energy": -0.0034666340794839955, "rxn_barrier": 0.057614490580623165, "ts": ["[H:8][N:9]([H:10])[H:11]", "[N:1]([H:2])([H:3])[C:4]([O:5][H:7])=[O:6]"], "cat": {}, "energies": [-61.31699112800277, -61.31699665249282, -61.31689931252048], "dir": "SUCCESSFUL_RCTS/PAT12_SIM167_RCT_3_3"}], ["Event 401", [1180, 1260], ["[H]N([H])C(=O)OC(=O)[O-]"], ["[H]N([H])C(=O)OC(=O)[O-]"], {"rxn_free_energy": 0.0018983893848019166, "rxn_barrier": 7.455377409216279, "ts": ["[C:1](=[O:2])([O-:3])[O:4][C:5](=[O:6])[N:7]([H:8])[H:9]"], "cat": {}, "energies": [-86.86032197400485, -86.86031894869758, -86.84844095126995], "dir": "SUCCESSFUL_RCTS/PAT46_SIM134_RCT_8_8"}], ["Event 402", [460, 540], ["[H]N([H])[H]", "[H][N+]([H])([H])[H]"], ["[H][N+]([H])([H])[H]", "[H]N([H])[H]"], {"rxn_free_energy": 0.007650129616216433, "rxn_barrier": -1.1726820261530142, "ts": ["[H+:4]", "[N:1]([H:2])([H:3])[H:5]", "[N:6]([H:7])([H:8])[H:9]"], "cat": {}, "energies": [-23.85525017770356, -23.855237986320226, -23.857118984746958], "dir": "SUCCESSFUL_RCTS/PAT2_SIM185_RCT_4_4"}], ["Event 403", [860, 940], ["[H]N([H])C(=O)OC(=O)[O-]"], ["[H]N([H])C(=O)OC(=O)[O-]"], {"rxn_free_energy": 0.0021848647492181076, "rxn_barrier": -0.135065010621688, "ts": ["[C:1](=[O:2])([O:3][C:7](=[O:8])[O-:9])[N:4]([H:5])[H:6]"], "cat": {}, "energies": [-86.86031133334619, -86.86030785150666, -86.86052657536196], "dir": "SUCCESSFUL_RCTS/PAT24_SIM149_RCT_14_14"}], ["Event 404", [1820, 1900], ["[H]N([H])C(=O)OC(=O)[O-]"], ["[H]N([H])C(=O)OC(=O)[O-]"], {"rxn_free_energy": -0.0016673684943392432, "rxn_barrier": 0.33032303462204926, "ts": ["[C:1](=[O:2])([O-:3])[O:6][C:4](=[O:5])[N:7]([H:8])[H:9]"], "cat": {}, "energies": [-86.85066878532749, -86.85067144247573, -86.85014237663363], "dir": "SUCCESSFUL_RCTS/PAT26_SIM013_RCT_15_15"}], ["Event 405", [860, 940], ["[H]OC(=O)N([H])[H]", "[H]N([H])[H]"], ["[H]OC(=O)N([H])[H]", "[H]N([H])[H]"], {"rxn_free_energy": 0.0015879994649774362, "rxn_barrier": -0.31075844864053365, "ts": ["[C:1]([O:2][H:7])(=[O:3])[N:4]([H:5])[H:6]", "[H:8][N:9]([H:10])[H:11]"], "cat": {}, "energies": [-61.33000971177006, -61.33000718110572, -61.3305049419899], "dir": "SUCCESSFUL_RCTS/PAT14_SIM148_RCT_15_15"}], ["Event 406", [940, 1020], ["[H]N([H])C(=O)OC(=O)[O-]"], ["[H]N([H])C(=O)OC(=O)[O-]"], {"rxn_free_energy": -0.0029985977589497854, "rxn_barrier": 7.443450592640407, "ts": ["[N:1]([H:2])([H:3])[C:4](=[O:5])[O:6][C:7](=[O:8])[O-:9]"], "cat": {}, "energies": [-86.86029461904663, -86.86029939766563, -86.84843260309987], "dir": "SUCCESSFUL_RCTS/PAT41_SIM141_RCT_13_13"}], ["Event 407", [860, 940], ["[H]OC(=O)N([H])[H]", "[H]N([H])[H]"], ["[H]OC(=O)N([H])[H]", "[H]N([H])[H]"], {"rxn_free_energy": -0.002471321904397499, "rxn_barrier": 0.47555046344516677, "ts": ["[C:1]([O:2][H:5])(=[O:3])[N:4]([H:6])[H:7]", "[N:8]([H:9])([H:10])[H:11]"], "cat": {}, "energies": [-61.33000834998738, -61.33001228833015, -61.32925050426641], "dir": "SUCCESSFUL_RCTS/PAT16_SIM020_RCT_6_6"}], ["Event 408", [1340, 1420], ["[H]N([H])C(=O)OC(=O)[O-]"], ["[H]N([H])C(=O)OC(=O)[O-]"], {"rxn_free_energy": 0.00030968502528682507, "rxn_barrier": 0.3308348564257399, "ts": ["[N:1]([H:2])([H:3])[C:4](=[O:5])[O:6][C:7](=[O:8])[O-:9]"], "cat": {}, "energies": [-86.85067292516153, -86.85067243164194, -86.8501457008193], "dir": "SUCCESSFUL_RCTS/PAT4_SIM145_RCT_8_8"}], ["Event 409", [860, 940], ["[H]N([H])C(=O)[O-]"], ["[H]N([H])C(=O)[O-]"], {"rxn_free_energy": -0.00040917156952730954, "rxn_barrier": 10.01385756820322, "ts": ["[N:1]([H:2])([H:3])[C:4](=[O:5])[O-:6]"], "cat": {}, "energies": [-49.01362063265477, -49.0136212847179, -48.997662370195144], "dir": "SUCCESSFUL_RCTS/PAT25_SIM176_RCT_9_9"}], ["Event 410", [1260, 1340], ["[H]N([H])C(=O)OC(=O)[O-]"], ["[H]N([H])C(=O)OC(=O)[O-]"], {"rxn_free_energy": 0.0028086976857660062, "rxn_barrier": 3.237691699949717, "ts": ["[C:1]([O:2][C:5](=[O:6])[O-:7])(=[O:3])[N:4]([H:8])[H:9]"], "cat": {}, "energies": [-86.85066880556413, -86.85066432957328, -86.84550916218402], "dir": "SUCCESSFUL_RCTS/PAT5_SIM058_RCT_16_16"}], ["Event 411", [860, 940], ["[H]N([H])C(=O)OC(=O)[O-]"], ["[H]N([H])C(=O)OC(=O)[O-]"], {"rxn_free_energy": 0.0027588216498505747, "rxn_barrier": -0.13438620819931674, "ts": ["[C:1](=[O:2])([O-:3])[O:4][C:5]([N:6]([H:7])[H:8])=[O:9]"], "cat": {}, "energies": [-86.86029825267224, -86.86029385616473, -86.86051241293633], "dir": "SUCCESSFUL_RCTS/PAT4_SIM161_RCT_18_18"}], ["Event 412", [60, 140], ["O=C=O", "[H]N([H])[H]"], ["O=C=O", "[H]N([H])[H]"], {"rxn_free_energy": -0.0022394946844958028, "rxn_barrier": -0.0030790015714418787, "ts": ["[C:5](=[O:6])=[O:7]", "[N:1]([H:2])([H:3])[H:4]"], "cat": {}, "energies": [-49.569914350355376, -49.569917919254145, -49.56991925710733], "dir": "SUCCESSFUL_RCTS/PAT0_SIM153_RCT_1_1"}], ["Event 413", [460, 540], ["[H]N([H])C(=O)[O-]"], ["[H]N([H])C(=O)[O-]"], {"rxn_free_energy": 0.0006762049130864512, "rxn_barrier": 10.015883232475407, "ts": ["[N:1]([H:2])([H:3])[C:4](=[O:5])[O-:6]"], "cat": {}, "energies": [-49.013626643901596, -49.013625566289356, -48.99766515330717], "dir": "SUCCESSFUL_RCTS/PAT10_SIM174_RCT_6_6"}], ["Event 414", [300, 380], ["O=C=O", "[H]N([H])[H]"], ["O=C=O", "[H]N([H])[H]"], {"rxn_free_energy": 0.017439936654781635, "rxn_barrier": 0.12473193569374404, "ts": ["[C:1](=[O:2])=[O:3]", "[N:4]([H:5])([H:6])[H:7]"], "cat": {}, "energies": [-49.57011302839506, -49.5700852358002, -49.569914253352245], "dir": "SUCCESSFUL_RCTS/PAT8_SIM150_RCT_1_1"}], ["Event 415", [1020, 1100], ["[H]N([H])C(=O)[O-]"], ["[H]N([H])C(=O)[O-]"], {"rxn_free_energy": -0.002379195432013454, "rxn_barrier": 1.265819038928789, "ts": ["[N:1]([H:2])([H:3])[C:4](=[O:5])[O-:6]"], "cat": {}, "energies": [-49.013620704058035, -49.01362449558641, -49.01160347220587], "dir": "SUCCESSFUL_RCTS/PAT25_SIM033_RCT_7_7"}], ["Event 416", [1660, 1740], ["[H][N+]([H])([H])[H]", "[H]N([H])[H]"], ["[H]N([H])[H]", "[H][N+]([H])([H])[H]"], {"rxn_free_energy": 0.029318615111228404, "rxn_barrier": -1.1592045622104306, "ts": ["[H+:5]", "[N:1]([H:2])([H:3])[H:4]", "[N:6]([H:7])([H:8])[H:9]"], "cat": {}, "energies": [-23.855211196508645, -23.855164473839412, -23.857058525624538], "dir": "SUCCESSFUL_RCTS/PAT6_SIM034_RCT_15_15"}], ["Event 417", [380, 460], ["[H]N([H])C(=O)OC(=O)[O-]"], ["[H]N([H])C(=O)OC(=O)[O-]"], {"rxn_free_energy": 0.00125356544288492, "rxn_barrier": -0.13568076569288928, "ts": ["[N:1]([H:2])([H:3])[C:4]([O:5][C:7](=[O:8])[O-:9])=[O:6]"], "cat": {}, "energies": [-86.86032150778733, -86.86031951008303, -86.8605377310814], "dir": "SUCCESSFUL_RCTS/PAT26_SIM007_RCT_4_4"}], ["Event 418", [1420, 1500], ["[H]OC(=O)N([H])[H]"], ["[H]OC(=O)N([H])[H]"], {"rxn_free_energy": -0.00020277836418696894, "rxn_barrier": 15.871615741620396, "ts": ["[C:1]([O:2][H:5])(=[O:3])[N:4]([H:6])[H:7]"], "cat": {}, "energies": [-49.57013997342788, -49.570140296579105, -49.544846682811546], "dir": "SUCCESSFUL_RCTS/PAT19_SIM072_RCT_17_17"}], ["Event 419", [780, 860], ["[H]OC(=O)N([H])[H]", "[H]N([H])[H]"], ["[H]OC(=O)N([H])[H]", "[H]N([H])[H]"], {"rxn_free_energy": 0.005096694219637641, "rxn_barrier": -0.22839743398297013, "ts": ["[C:1]([O:2][H:7])(=[O:3])[N:4]([H:5])[H:6]", "[N:8]([H:9])([H:10])[H:11]"], "cat": {}, "energies": [-61.31699904644571, -61.316990924262676, -61.31736302468005], "dir": "SUCCESSFUL_RCTS/PAT9_SIM060_RCT_3_3"}], ["Event 420", [700, 780], ["[H]N([H])C(=O)OC(=O)[O-]"], ["[H]N([H])C(=O)OC(=O)[O-]"], {"rxn_free_energy": 0.0001457805102783709, "rxn_barrier": 4.898073770112941, "ts": ["[C:1]([O:2][C:5](=[O:6])[O-:7])(=[O:3])[N:4]([H:8])[H:9]"], "cat": {}, "energies": [-86.86031766017983, -86.8603174278614, -86.85251200224654], "dir": "SUCCESSFUL_RCTS/PAT5_SIM226_RCT_11_11"}], ["Event 421", [300, 380], ["[H]N([H])C(=O)OC(=O)[O-]"], ["[H]N([H])C(=O)OC(=O)[O-]"], {"rxn_free_energy": -0.005743803322682055, "rxn_barrier": -0.1355769424922786, "ts": ["[C:1](=[O:2])([O-:3])[O:5][C:4](=[O:6])[N:7]([H:8])[H:9]"], "cat": {}, "energies": [-86.86029527918423, -86.8603044326119, -86.86051133702378], "dir": "SUCCESSFUL_RCTS/PAT36_SIM118_RCT_5_5"}], ["Event 422", [1820, 1900], ["[H]N([H])C(=O)OC(=O)[O-]"], ["[H]N([H])C(=O)OC(=O)[O-]"], {"rxn_free_energy": -0.001504992422717976, "rxn_barrier": 0.32587198112044785, "ts": ["[C:1](=[O:2])([O:3][C:5](=[O:8])[O-:9])[N:4]([H:6])[H:7]"], "cat": {}, "energies": [-86.85067819858445, -86.85068059696728, -86.85015888316903], "dir": "SUCCESSFUL_RCTS/PAT3_SIM236_RCT_7_7"}], ["Event 423", [780, 860], ["[H]N([H])C(=O)OC(=O)[O-]"], ["[H]N([H])C(=O)OC(=O)[O-]"], {"rxn_free_energy": 0.004110739523439861, "rxn_barrier": -0.13334461181823626, "ts": ["[N:1]([H:2])([H:3])[C:4]([O:5][C:6](=[O:7])[O-:8])=[O:9]"], "cat": {}, "energies": [-86.86031382627036, -86.86030727532236, -86.86052632662783], "dir": "SUCCESSFUL_RCTS/PAT50_SIM050_RCT_8_8"}], ["Event 424", [1340, 1420], ["[H]N([H])[H]", "[H]OC(=O)N([H])[H]"], ["[H]N([H])[H]", "[H]OC(=O)N([H])[H]"], {"rxn_free_energy": -0.0007010428159111868, "rxn_barrier": -0.23215987718559747, "ts": ["[H:8][N:9]([H:10])[H:11]", "[N:1]([H:2])([H:3])[C:4]([O:5][H:7])=[O:6]"], "cat": {}, "energies": [-61.316987945485494, -61.31698906267986, -61.31735791961659], "dir": "SUCCESSFUL_RCTS/PAT7_SIM107_RCT_14_14"}], ["Event 425", [1420, 1500], ["[H]N([H])C(=O)OC(=O)[O-]"], ["[H]N([H])C(=O)OC(=O)[O-]"], {"rxn_free_energy": -0.004294116391684881, "rxn_barrier": 3.2340765351320657, "ts": ["[N:1]([H:2])([H:3])[C:4](=[O:5])[O:6][C:9](=[O:7])[O-:8]"], "cat": {}, "energies": [-86.85067433778134, -86.850681180962, -86.84552045559252], "dir": "SUCCESSFUL_RCTS/PAT23_SIM018_RCT_11_11"}], ["Event 426", [1180, 1260], ["[H]N([H])C(=O)OC(=O)[O-]"], ["[H]N([H])C(=O)OC(=O)[O-]"], {"rxn_free_energy": 0.0017011107808389881, "rxn_barrier": 4.8966328427165795, "ts": ["[C:1](=[O:2])([O-:3])[O:6][C:4](=[O:5])[N:7]([H:8])[H:9]"], "cat": {}, "energies": [-86.86032041172976, -86.8603177008092, -86.85251705008413], "dir": "SUCCESSFUL_RCTS/PAT33_SIM046_RCT_12_12"}], ["Event 427", [780, 860], ["[H]N([H])C(=O)OC(=O)[O-]"], ["[H]N([H])C(=O)OC(=O)[O-]"], {"rxn_free_energy": -0.004674344651299009, "rxn_barrier": -0.13817603582016497, "ts": ["[N:1]([H:2])([H:3])[C:4](=[O:5])[O:6][C:7](=[O:8])[O-:9]"], "cat": {}, "energies": [-86.86030150055186, -86.86030894967107, -86.860521700353], "dir": "SUCCESSFUL_RCTS/PAT5_SIM069_RCT_6_6"}], ["Event 428", [380, 460], ["[H]N([H])C(=O)[O-]"], ["[H]N([H])C(=O)[O-]"], {"rxn_free_energy": -0.001693953957772827, "rxn_barrier": 1.266475814403405, "ts": ["[C:1](=[O:2])([O-:3])[N:4]([H:5])[H:6]"], "cat": {}, "energies": [-49.01362768662475, -49.013630386140065, -49.01160940812345], "dir": "SUCCESSFUL_RCTS/PAT25_SIM096_RCT_3_3"}], ["Event 429", [300, 380], ["[H]OC(=O)N([H])[H]"], ["[H]OC(=O)N([H])[H]"], {"rxn_free_energy": 0.0034959482844420225, "rxn_barrier": -0.17014456928000427, "ts": ["[C:1](=[O:2])([O:3][H:5])[N:4]([H:6])[H:7]"], "cat": {}, "energies": [-49.557625400439015, -49.557619829233325, -49.557896545866654], "dir": "SUCCESSFUL_RCTS/PAT19_SIM191_RCT_4_4"}], ["Event 430", [1100, 1180], ["O=C=O", "[H]N([H])[H]"], ["O=C=O", "[H]N([H])[H]"], {"rxn_free_energy": 0.00042779894551276244, "rxn_barrier": -0.0005211697187172107, "ts": ["[C:1](=[O:2])=[O:3]", "[N:4]([H:5])([H:6])[H:7]"], "cat": {}, "energies": [-49.56991860532551, -49.569917923577464, -49.569919435870894], "dir": "SUCCESSFUL_RCTS/PAT12_SIM181_RCT_12_12"}], ["Event 431", [940, 1020], ["[H]N([H])C(=O)OC(=O)[O-]"], ["[H]N([H])C(=O)OC(=O)[O-]"], {"rxn_free_energy": -0.004234163977638673, "rxn_barrier": 4.887727983363158, "ts": ["[C:1](=[O:2])([O-:3])[O:4][C:5](=[O:6])[N:7]([H:8])[H:9]"], "cat": {}, "energies": [-86.86029443017785, -86.86030117781726, -86.8525052594753], "dir": "SUCCESSFUL_RCTS/PAT5_SIM129_RCT_9_9"}], ["Event 432", [780, 860], ["[H]OC(=O)N([H])[H]"], ["[H]OC(=O)N([H])[H]"], {"rxn_free_energy": -0.0017476086243406073, "rxn_barrier": 7.725683799732294, "ts": ["[C:1]([O:2][H:5])(=[O:3])[N:4]([H:6])[H:7]"], "cat": {}, "energies": [-49.557625019160945, -49.557627804181294, -49.54531323132928], "dir": "SUCCESSFUL_RCTS/PAT17_SIM185_RCT_9_9"}], ["Event 433", [1500, 1580], ["[H]N([H])[H]", "[H][N+]([H])([H])[H]"], ["[H]N([H])[H]", "[H][N+]([H])([H])[H]"], {"rxn_free_energy": -0.028300876976924606, "rxn_barrier": 9.245144686420916, "ts": ["[N:1]([H:2])([H:3])[H:4]", "[N@@+:5]([H:6])([H:7])([H:8])[H:9]"], "cat": {}, "energies": [-23.85517780794694, -23.855222908730486, -23.84044458007963], "dir": "SUCCESSFUL_RCTS/PAT6_SIM068_RCT_5_5"}], ["Event 434", [1420, 1500], ["[H]N([H])[H]", "[H]OC(=O)N([H])[H]"], ["[H]N([H])[H]", "[H]OC(=O)N([H])[H]"], {"rxn_free_energy": 8.163734315464115, "rxn_barrier": 10.610321548914373, "ts": ["[H:8][N:9]([H:10])[H:11]", "[N:1]([H:2])([H:3])[C:4]([O:5][H:7])=[O:6]"], "cat": {}, "energies": [-61.33000738382797, -61.31699751086248, -61.31309858570443], "dir": "SUCCESSFUL_RCTS/PAT14_SIM005_RCT_7_7"}], ["Event 435", [940, 1020], ["[H]OC(=O)N([H])[H]"], ["[H]OC(=O)N([H])[H]"], {"rxn_free_energy": 0.0012300619284490325, "rxn_barrier": -0.17339638415530245, "ts": ["[C:1](=[O:2])([O:3][H:5])[N:4]([H:6])[H:7]"], "cat": {}, "energies": [-49.55762830735593, -49.557626347107245, -49.55790463493389], "dir": "SUCCESSFUL_RCTS/PAT19_SIM075_RCT_12_12"}], ["Event 436", [620, 700], ["[H]N([H])C(=O)OC(=O)[O-]"], ["[H]N([H])C(=O)OC(=O)[O-]"], {"rxn_free_energy": -0.007747235935877541, "rxn_barrier": -0.13963967773240057, "ts": ["[C:1](=[O:2])([O-:3])[O:4][C:5](=[O:6])[N:7]([H:8])[H:9]"], "cat": {}, "energies": [-86.86029998734244, -86.86031233347614, -86.86052251962951], "dir": "SUCCESSFUL_RCTS/PAT5_SIM231_RCT_5_5"}], ["Event 437", [1900, 1980], ["[H]N([H])C(=O)OC(=O)[O-]"], ["[H]N([H])C(=O)OC(=O)[O-]"], {"rxn_free_energy": -0.0028384748173204888, "rxn_barrier": 4.895650419988106, "ts": ["[C:1](=[O:2])([O:3][C:5](=[O:6])[O-:7])[N:4]([H:8])[H:9]"], "cat": {}, "energies": [-86.86031858710547, -86.86032311054969, -86.85251679106626], "dir": "SUCCESSFUL_RCTS/PAT4_SIM075_RCT_20_20"}], ["Event 438", [940, 1020], ["[H]N([H])C(=O)OC(=O)[O-]"], ["[H]N([H])C(=O)OC(=O)[O-]"], {"rxn_free_energy": -0.0019035248621990775, "rxn_barrier": 0.32543114108871785, "ts": ["[C:1](=[O:2])([O-:3])[O:4][C:5](=[O:6])[N:7]([H:8])[H:9]"], "cat": {}, "energies": [-86.85068178309207, -86.85068481658332, -86.85016317020721], "dir": "SUCCESSFUL_RCTS/PAT39_SIM155_RCT_9_9"}], ["Event 439", [1500, 1580], ["[H]OC(=O)N([H])[H]"], ["[H]OC(=O)N([H])[H]"], {"rxn_free_energy": 0.0003339447982192141, "rxn_barrier": -0.17244217954184818, "ts": ["[N:1]([H:2])([H:3])[C:4](=[O:5])[O:6][H:7]"], "cat": {}, "energies": [-49.55762232992239, -49.55762179774199, -49.55789713686282], "dir": "SUCCESSFUL_RCTS/PAT17_SIM053_RCT_18_18"}], ["Event 440", [700, 780], ["[H]N([H])[H]", "[H]OC(=O)N([H])[H]"], ["[H]N([H])[H]", "[H]OC(=O)N([H])[H]"], {"rxn_free_energy": 0.004877053098972205, "rxn_barrier": -0.3101319583860079, "ts": ["[H:1][N:2]([H:3])[H:4]", "[H:5][O:8][C:6](=[O:7])[N:9]([H:10])[H:11]"], "cat": {}, "energies": [-61.33000054410307, -61.329992771944056, -61.33049477593684], "dir": "SUCCESSFUL_RCTS/PAT20_SIM079_RCT_9_9"}], ["Event 441", [460, 540], ["O=C=O", "[H]N([H])[H]"], ["O=C=O", "[H]N([H])[H]"], {"rxn_free_energy": -0.11499248065932091, "rxn_barrier": -0.0006585042998640135, "ts": ["[C:5](=[O:6])=[O:7]", "[N:1]([H:2])([H:3])[H:4]"], "cat": {}, "energies": [-49.56991631090645, -49.57009956497959, -49.569917360310676], "dir": "SUCCESSFUL_RCTS/PAT6_SIM239_RCT_2_2"}], ["Event 442", [700, 780], ["[H]N([H])C(=O)OC(=O)[O-]"], ["[H]N([H])C(=O)OC(=O)[O-]"], {"rxn_free_energy": 0.00312672675049798, "rxn_barrier": 0.3282828093630828, "ts": ["[C:1]([O:2][C:5](=[O:6])[O-:7])(=[O:3])[N:4]([H:8])[H:9]"], "cat": {}, "energies": [-86.85067678417695, -86.8506718013693, -86.85015362682255], "dir": "SUCCESSFUL_RCTS/PAT40_SIM173_RCT_7_7"}], ["Event 443", [380, 460], ["[H]N([H])C(=O)[O-]", "O=C=O"], ["[H]N([H])C(=O)OC(=O)[O-]"], {"rxn_free_energy": 0.25339990095276316, "rxn_barrier": 0.5663697854445499, "ts": ["[C:1](=[O:2])([O-:3])[N:4]([H:5])[H:6]", "[C:7](=[O:8])=[O:9]"], "cat": {}, "energies": [-86.8510857628166, -86.85068194020387, -86.85018318580032], "dir": "SUCCESSFUL_RCTS/PAT15_SIM245_RCT_5_5"}], ["Event 444", [1340, 1420], ["[H]N([H])[H]", "[H]OC(=O)N([H])[H]"], ["[H]N([H])[H]", "[H]OC(=O)N([H])[H]"], {"rxn_free_energy": -0.0007004900425148435, "rxn_barrier": -0.23193252782836601, "ts": ["[H:8][N:9]([H:10])[H:11]", "[N:1]([H:2])([H:3])[C:4]([O:5][H:7])=[O:6]"], "cat": {}, "energies": [-61.316987945357596, -61.31698906167105, -61.31735755718069], "dir": "SUCCESSFUL_RCTS/PAT16_SIM107_RCT_14_14"}], ["Event 445", [620, 700], ["[H]OC(=O)N([H])[H]"], ["[H]OC(=O)N([H])[H]"], {"rxn_free_energy": 0.0005039136534247036, "rxn_barrier": -0.17338320772594543, "ts": ["[C:1]([O:2][H:5])(=[O:3])[N:4]([H:6])[H:7]"], "cat": {}, "energies": [-49.5576245118596, -49.55762370881379, -49.55790081843937], "dir": "SUCCESSFUL_RCTS/PAT17_SIM000_RCT_6_6"}], ["Event 446", [940, 1020], ["[H]N([H])C(=O)OC(=O)[O-]"], ["[H]N([H])C(=O)OC(=O)[O-]"], {"rxn_free_energy": 0.006061468603958972, "rxn_barrier": -0.13296733501552058, "ts": ["[C:1](=[O:2])([O-:3])[O:8][C:7]([N:4]([H:5])[H:6])=[O:9]"], "cat": {}, "energies": [-86.8603076202352, -86.86029796057046, -86.86051951935762], "dir": "SUCCESSFUL_RCTS/PAT15_SIM061_RCT_6_6"}], ["Event 447", [300, 380], ["O=C=O", "[H]N([H])[H]"], ["O=C=O", "[H]N([H])[H]"], {"rxn_free_energy": 0.13090493969418487, "rxn_barrier": 0.12860870988778036, "ts": ["[C:1](=[O:2])=[O:3]", "[N:4]([H:5])([H:6])[H:7]"], "cat": {}, "energies": [-49.570118752235906, -49.569910139783545, -49.56991379909642], "dir": "SUCCESSFUL_RCTS/PAT0_SIM001_RCT_1_1"}], ["Event 448", [380, 460], ["[H]N([H])C(=O)[O-]", "O=C=O"], ["[H]N([H])C(=O)OC(=O)[O-]"], {"rxn_free_energy": 0.2490201600569545, "rxn_barrier": 0.5644221294090506, "ts": ["[C:1](=[O:2])([O-:3])[N:4]([H:5])[H:6]", "[C:7](=[O:8])=[O:9]"], "cat": {}, "energies": [-86.85108064663196, -86.85068380365263, -86.85018117343516], "dir": "SUCCESSFUL_RCTS/PAT33_SIM109_RCT_5_5"}], ["Event 449", [1100, 1180], ["[H]OC(=O)N([H])[H]", "[H]N([H])[H]"], ["[H]OC(=O)N([H])[H]", "[H]N([H])[H]"], {"rxn_free_energy": 0.005058722891395384, "rxn_barrier": -0.2272283021048347, "ts": ["[C:1](=[O:2])([O:3][H:5])[N:4]([H:6])[H:7]", "[N:8]([H:9])([H:10])[H:11]"], "cat": {}, "energies": [-61.31698972160877, -61.316981659937525, -61.317351836693646], "dir": "SUCCESSFUL_RCTS/PAT11_SIM066_RCT_6_6"}], ["Event 450", [620, 700], ["[H]N([H])C(=O)OC(=O)[O-]"], ["[H]N([H])C(=O)OC(=O)[O-]"], {"rxn_free_energy": 0.0084598049623728, "rxn_barrier": -0.13262105473901012, "ts": ["[C:1](=[O:2])([O-:3])[O:4][C:5](=[O:6])[N:7]([H:8])[H:9]"], "cat": {}, "energies": [-86.86030984887446, -86.86029636717802, -86.86052119615844], "dir": "SUCCESSFUL_RCTS/PAT5_SIM068_RCT_3_3"}], ["Event 451", [1500, 1580], ["[H]N([H])C(=O)OC(=O)[O-]"], ["[H]N([H])C(=O)OC(=O)[O-]"], {"rxn_free_energy": 0.0017545198634785352, "rxn_barrier": -0.13510289615160906, "ts": ["[N:1]([H:2])([H:3])[C:4](=[O:5])[O:6][C:7](=[O:8])[O-:9]"], "cat": {}, "energies": [-86.8602996310892, -86.86029683505498, -86.86051493348003], "dir": "SUCCESSFUL_RCTS/PAT24_SIM120_RCT_8_8"}], ["Event 452", [620, 700], ["[H]N([H])C(=O)OC(=O)[O-]"], ["[H]N([H])C(=O)OC(=O)[O-]"], {"rxn_free_energy": 0.00011286835809406172, "rxn_barrier": 3.234505756342032, "ts": ["[C:1](=[O:2])([O:3][C:5](=[O:6])[O-:7])[N:4]([H:8])[H:9]"], "cat": {}, "energies": [-86.85067402890326, -86.85067384903422, -86.84551946269984], "dir": "SUCCESSFUL_RCTS/PAT23_SIM058_RCT_6_6"}], ["Event 453", [1100, 1180], ["[H]N([H])C(=O)OC(=O)[O-]"], ["[H]N([H])C(=O)OC(=O)[O-]"], {"rxn_free_energy": -0.004170407786001931, "rxn_barrier": -0.138317957889473, "ts": ["[N:1]([H:2])([H:3])[C:4](=[O:5])[O:6][C:7](=[O:8])[O-:9]"], "cat": {}, "energies": [-86.86029563395792, -86.86030227999433, -86.86051605992861], "dir": "SUCCESSFUL_RCTS/PAT4_SIM230_RCT_10_10"}], ["Event 454", [300, 380], ["[H]N([H])C(=O)OC(=O)[O-]"], ["[H]N([H])C(=O)OC(=O)[O-]"], {"rxn_free_energy": 0.00026769489083916656, "rxn_barrier": -0.13624255738764582, "ts": ["[C:1]([O:2][C:5](=[O:8])[O-:9])(=[O:3])[N:4]([H:6])[H:7]"], "cat": {}, "energies": [-86.86032108045474, -86.86032065385137, -86.86053819903009], "dir": "SUCCESSFUL_RCTS/PAT46_SIM147_RCT_4_4"}], ["Event 455", [460, 540], ["[H]N([H])C(=O)OC(=O)[O-]"], ["[H]N([H])C(=O)OC(=O)[O-]"], {"rxn_free_energy": -0.002021592073324939, "rxn_barrier": -0.13687105030152533, "ts": ["[N:1]([H:2])([H:3])[C:4](=[O:5])[O:6][C:7](=[O:8])[O-:9]"], "cat": {}, "energies": [-86.86030531492246, -86.86030853656773, -86.86052343507535], "dir": "SUCCESSFUL_RCTS/PAT5_SIM132_RCT_11_11"}], ["Event 456", [1500, 1580], ["[H]OC(=O)N([H])[H]", "[H]N([H])[H]"], ["[H]OC(=O)N([H])[H]", "[H]N([H])[H]"], {"rxn_free_energy": 0.0023192714910784604, "rxn_barrier": -0.3121202623604227, "ts": ["[H:5][O:7][C:6](=[O:8])[N:9]([H:10])[H:11]", "[N:1]([H:2])([H:3])[H:4]"], "cat": {}, "energies": [-61.330014539450104, -61.33001084341759, -61.33051193988064], "dir": "SUCCESSFUL_RCTS/PAT20_SIM105_RCT_9_9"}], ["Event 457", [1740, 1820], ["O=C=O", "[H]N([H])[H]"], ["O=C=O", "[H]N([H])[H]"], {"rxn_free_energy": -0.12210507537085827, "rxn_barrier": 0.001549785682798188, "ts": ["[C:5](=[O:6])=[O:7]", "[N:1]([H:2])([H:3])[H:4]"], "cat": {}, "energies": [-49.56991910888303, -49.57011369771427, -49.569916639116855], "dir": "SUCCESSFUL_RCTS/PAT12_SIM034_RCT_18_18"}], ["Event 458", [1820, 1900], ["[H]N([H])C(=O)[O-]", "O=C=O"], ["[H]N([H])C(=O)OC(=O)[O-]"], {"rxn_free_energy": -5.799024474907275, "rxn_barrier": 3.481185184996857, "ts": ["[C:1]([O:2][C:7](=[O:8])[O-:9])(=[O:3])[N:4]([H:5])[H:6]"], "cat": {}, "energies": [-86.85108013568613, -86.86032156477079, -86.8455324567348], "dir": "SUCCESSFUL_RCTS/PAT36_SIM071_RCT_11_11"}], ["Event 459", [1100, 1180], ["[H][N+]([H])([H])[H]", "[H]N([H])[H]"], ["[H][N+]([H])([H])[H]", "[H]N([H])[H]"], {"rxn_free_energy": 0.003670366078880157, "rxn_barrier": -1.1746920368240221, "ts": ["[H+:1]", "[N:2]([H:3])([H:4])[H:5]", "[N:6]([H:7])([H:8])[H:9]"], "cat": {}, "energies": [-23.855227710024458, -23.855221860863452, -23.857099720256798], "dir": "SUCCESSFUL_RCTS/PAT6_SIM180_RCT_6_6"}], ["Event 460", [460, 540], ["[H]N([H])C(=O)OC(=O)[O-]"], ["[H]N([H])C(=O)OC(=O)[O-]"], {"rxn_free_energy": 0.0028073783186599146, "rxn_barrier": -0.13384723364134393, "ts": ["[C:1](=[O:2])([O:3][C:5](=[O:8])[O-:9])[N:4]([H:6])[H:7]"], "cat": {}, "energies": [-86.86030111993655, -86.86029664604827, -86.86051442128115], "dir": "SUCCESSFUL_RCTS/PAT50_SIM247_RCT_6_6"}], ["Event 461", [700, 780], ["[H]OC(=O)N([H])[H]", "[H]N([H])[H]"], ["[H]OC(=O)N([H])[H]", "[H]N([H])[H]"], {"rxn_free_energy": 0.0027944684513063296, "rxn_barrier": -0.22974182379513028, "ts": ["[N:1]([H:2])([H:3])[C:4](=[O:5])[O:6][H:7]", "[N:8]([H:9])([H:10])[H:11]"], "cat": {}, "energies": [-61.31699841938913, -61.31699396607424, -61.31736454006711], "dir": "SUCCESSFUL_RCTS/PAT20_SIM002_RCT_5_5"}], ["Event 462", [60, 140], ["O=C=O", "[H]N([H])[H]"], ["O=C=O", "[H]N([H])[H]"], {"rxn_free_energy": -0.0015475807020589585, "rxn_barrier": 0.0012956478050659755, "ts": ["[C:1](=[O:2])=[O:3]", "[N:4]([H:5])([H:6])[H:7]"], "cat": {}, "energies": [-49.569916505580615, -49.56991897183289, -49.56991444081311], "dir": "SUCCESSFUL_RCTS/PAT1_SIM072_RCT_1_1"}], ["Event 463", [1900, 1980], ["[H]OC(=O)N([H])[H]", "[H]N([H])[H]"], ["[H]OC(=O)N([H])[H]", "[H]N([H])[H]"], {"rxn_free_energy": -0.002096894463794669, "rxn_barrier": -0.23347177653832504, "ts": ["[C:1](=[O:2])([O:3][H:7])[N:4]([H:5])[H:6]", "[H:8][N:9]([H:10])[H:11]"], "cat": {}, "energies": [-61.31699130609499, -61.3169946477435, -61.31736337089235], "dir": "SUCCESSFUL_RCTS/PAT14_SIM205_RCT_25_25"}], ["Event 464", [1020, 1100], ["[H]N([H])C(=O)OC(=O)[O-]"], ["[H]N([H])C(=O)OC(=O)[O-]"], {"rxn_free_energy": -0.0003452094093073299, "rxn_barrier": -0.13521754481483572, "ts": ["[C:1]([O:2][C:5](=[O:8])[O-:9])(=[O:3])[N:4]([H:6])[H:7]"], "cat": {}, "energies": [-86.86030252120165, -86.86030307133353, -86.86051800629863], "dir": "SUCCESSFUL_RCTS/PAT5_SIM222_RCT_8_8"}], ["Event 465", [1020, 1100], ["[H]OC(=O)N([H])[H]", "[H]N([H])[H]"], ["[H]OC(=O)N([H])[H]", "[H]N([H])[H]"], {"rxn_free_energy": 0.008190373479270164, "rxn_barrier": 0.06139556719182593, "ts": ["[C:1]([O:2][H:5])(=[O:3])[N:4]([H:6])[H:7]", "[N:8]([H:9])([H:10])[H:11]"], "cat": {}, "energies": [-61.316995624289774, -61.31698257196416, -61.3168977832162], "dir": "SUCCESSFUL_RCTS/PAT11_SIM146_RCT_5_5"}], ["Event 466", [620, 700], ["[H]N([H])[H]", "[H][N+]([H])([H])[H]"], ["[H][N+]([H])([H])[H]", "[H]N([H])[H]"], {"rxn_free_energy": 0.0029565711725884508, "rxn_barrier": -1.1758930569280899, "ts": ["[H+:3]", "[N:1]([H:2])([H:4])[H:5]", "[N:6]([H:7])([H:8])[H:9]"], "cat": {}, "energies": [-23.855246100257897, -23.855241388613216, -23.85712002445735], "dir": "SUCCESSFUL_RCTS/PAT2_SIM079_RCT_6_6"}], ["Event 467", [540, 620], ["O=C=O", "[H]N([H])[H]"], ["O=C=O", "[H]N([H])[H]"], {"rxn_free_energy": -0.001496787890816954, "rxn_barrier": -0.0025264877904832804, "ts": ["[C:1](=[O:2])=[O:3]", "[N:4]([H:5])([H:6])[H:7]"], "cat": {}, "energies": [-49.56991102938544, -49.56991341469338, -49.56991505564155], "dir": "SUCCESSFUL_RCTS/PAT1_SIM011_RCT_1_1"}], ["Event 468", [1820, 1900], ["[H]N([H])C(=O)OC(=O)[O-]"], ["[H]N([H])C(=O)OC(=O)[O-]"], {"rxn_free_energy": -0.0014576135758552198, "rxn_barrier": 3.23753216474197, "ts": ["[N:1]([H:2])([H:3])[C:4](=[O:5])[O:6][C:7](=[O:8])[O-:9]"], "cat": {}, "energies": [-86.85067398069474, -86.85067630357379, -86.84551459155279], "dir": "SUCCESSFUL_RCTS/PAT40_SIM033_RCT_17_17"}], ["Event 469", [780, 860], ["[H]N([H])C(=O)OC(=O)[O-]"], ["[H]N([H])C(=O)OC(=O)[O-]"], {"rxn_free_energy": 0.004110800018769169, "rxn_barrier": -0.13320035247478426, "ts": ["[N:1]([H:2])([H:3])[C:4]([O:5][C:6](=[O:7])[O-:8])=[O:9]"], "cat": {}, "energies": [-86.86031382636676, -86.86030727532236, -86.86052609682997], "dir": "SUCCESSFUL_RCTS/PAT22_SIM050_RCT_8_8"}], ["Event 470", [1580, 1660], ["[H]OC(=O)N([H])[H]"], ["[H]OC(=O)N([H])[H]"], {"rxn_free_energy": 0.003179413157396063, "rxn_barrier": -0.171336238909765, "ts": ["[C:1]([O:2][H:5])(=[O:3])[N:4]([H:6])[H:7]"], "cat": {}, "energies": [-49.55762687832657, -49.55762181155692, -49.55789992282024], "dir": "SUCCESSFUL_RCTS/PAT17_SIM150_RCT_15_15"}], ["Event 471", [300, 380], ["[H]N([H])C(=O)[O-]"], ["[H]N([H])C(=O)[O-]"], {"rxn_free_energy": -0.003275420488978327, "rxn_barrier": 1.2668012543912042, "ts": ["[C:1](=[O:2])([O-:3])[N:4]([H:5])[H:6]"], "cat": {}, "energies": [-49.01362324711869, -49.01362846688734, -49.0116044499904], "dir": "SUCCESSFUL_RCTS/PAT13_SIM130_RCT_2_2"}], ["Event 472", [620, 700], ["[H]OC(=O)N([H])[H]", "[H]N([H])[H]"], ["[H]OC(=O)N([H])[H]", "[H]N([H])[H]"], {"rxn_free_energy": 0.0016878983387479708, "rxn_barrier": -0.2296375586772091, "ts": ["[H:5][O:10][C:9]([N:6]([H:7])[H:8])=[O:11]", "[N:1]([H:2])([H:3])[H:4]"], "cat": {}, "energies": [-61.316994431224124, -61.31699174135915, -61.31736038574335], "dir": "SUCCESSFUL_RCTS/PAT9_SIM120_RCT_3_3"}], ["Event 473", [140, 220], ["O=C=O", "[H]N([H])[H]"], ["O=C=O", "[H]N([H])[H]"], {"rxn_free_energy": 0.0015645681588152911, "rxn_barrier": 0.0023422770872209286, "ts": ["[C:1](=[O:2])=[O:3]", "[N:4]([H:5])([H:6])[H:7]"], "cat": {}, "energies": [-49.56990955312114, -49.56990705979735, -49.5699058204265], "dir": "SUCCESSFUL_RCTS/PAT1_SIM106_RCT_2_2"}], ["Event 474", [1180, 1260], ["[H]N([H])C(=O)[O-]"], ["[H]N([H])C(=O)[O-]"], {"rxn_free_energy": -0.0010108714150555472, "rxn_barrier": 10.02120663083713, "ts": ["[C:1](=[O:2])([O-:3])[N:4]([H:5])[H:6]"], "cat": {}, "energies": [-49.01362573855405, -49.01362734949681, -48.99765576449681], "dir": "SUCCESSFUL_RCTS/PAT10_SIM034_RCT_10_10"}], ["Event 475", [1900, 1980], ["[H]N([H])C(=O)OC(=O)[O-]"], ["[H]N([H])C(=O)OC(=O)[O-]"], {"rxn_free_energy": -0.006636062560358796, "rxn_barrier": -0.13879479655685945, "ts": ["[C:1](=[O:2])([O-:3])[O:4][C:5](=[O:6])[N:7]([H:8])[H:9]"], "cat": {}, "energies": [-86.86029373381122, -86.86030430915916, -86.86051491968054], "dir": "SUCCESSFUL_RCTS/PAT4_SIM205_RCT_24_24"}], ["Event 476", [540, 620], ["[H]N([H])C(=O)OC(=O)[O-]"], ["[H]N([H])C(=O)OC(=O)[O-]"], {"rxn_free_energy": 0.0005728120550608509, "rxn_barrier": -0.13598737458775187, "ts": ["[C:1]([O:2][C:5](=[O:8])[O-:9])(=[O:3])[N:4]([H:6])[H:7]"], "cat": {}, "energies": [-86.8603102825504, -86.86030936970687, -86.86052699446188], "dir": "SUCCESSFUL_RCTS/PAT59_SIM140_RCT_10_10"}], ["Event 477", [1580, 1660], ["[H]N([H])C(=O)OC(=O)[O-]"], ["[H]N([H])C(=O)OC(=O)[O-]"], {"rxn_free_energy": 0.0011994047789010268, "rxn_barrier": 1.404950248781334, "ts": ["[C:1](=[O:2])([O-:3])[O:4][C:5](=[O:6])[N:7]([H:8])[H:9]"], "cat": {}, "energies": [-86.85068639473185, -86.85068448333895, -86.84844744089612], "dir": "SUCCESSFUL_RCTS/PAT3_SIM131_RCT_13_13"}], ["Event 478", [940, 1020], ["[H][N+]([H])([H])[H]", "[H]N([H])[H]"], ["[H]N([H])[H]", "[H][N+]([H])([H])[H]"], {"rxn_free_energy": -0.026412666733840576, "rxn_barrier": -1.1891150293319213, "ts": ["[H+:5]", "[H:1][N:2]([H:3])[H:4]", "[N:6]([H:7])([H:8])[H:9]"], "cat": {}, "energies": [-23.855160022617145, -23.855202114315087, -23.857055017588216], "dir": "SUCCESSFUL_RCTS/PAT8_SIM238_RCT_12_12"}], ["Event 479", [1100, 1180], ["[H]N([H])C(=O)[O-]"], ["[H]N([H])C(=O)[O-]"], {"rxn_free_energy": -0.002997117081369119, "rxn_barrier": 10.016258168566338, "ts": ["[C:1](=[O:2])([O-:3])[N:4]([H:5])[H:6]"], "cat": {}, "energies": [-49.013625275482774, -49.01363005174214, -48.99766318738349], "dir": "SUCCESSFUL_RCTS/PAT25_SIM096_RCT_10_10"}], ["Event 480", [940, 1020], ["O=C=O", "[H]N([H])C(=O)[O-]"], ["[H]N([H])C(=O)OC(=O)[O-]"], {"rxn_free_energy": -5.804915998719507, "rxn_barrier": 0.5704362712524113, "ts": ["[N:1]([H:2])([H:3])[C:4]([O:5][C:7](=[O:8])[O-:9])=[O:6]"], "cat": {}, "energies": [-86.85105327851807, -86.8603040964404, -86.8501442210773], "dir": "SUCCESSFUL_RCTS/PAT33_SIM035_RCT_9_9"}], ["Event 481", [460, 540], ["[H]N([H])C(=O)OC(=O)[O-]"], ["[H]N([H])C(=O)OC(=O)[O-]"], {"rxn_free_energy": 0.00530954854283975, "rxn_barrier": 0.326968850667841, "ts": ["[C:1]([O:2][C:5](=[O:6])[O-:7])(=[O:3])[N:4]([H:8])[H:9]"], "cat": {}, "energies": [-86.85068380365202, -86.85067534226053, -86.85016274024568], "dir": "SUCCESSFUL_RCTS/PAT46_SIM109_RCT_7_7"}], ["Event 482", [700, 780], ["[H]N([H])C(=O)OC(=O)[O-]"], ["[H]N([H])C(=O)OC(=O)[O-]"], {"rxn_free_energy": -0.0027187934581184695, "rxn_barrier": 7.449454772800644, "ts": ["[C:1](=[O:2])([O-:3])[O:5][C:4](=[O:6])[N:7]([H:8])[H:9]"], "cat": {}, "energies": [-86.86031310550001, -86.86031743821788, -86.8484415211844], "dir": "SUCCESSFUL_RCTS/PAT41_SIM001_RCT_6_6"}], ["Event 483", [780, 860], ["[H]OC(=O)N([H])[H]", "[H]N([H])[H]"], ["[H]OC(=O)N([H])[H]", "[H]N([H])[H]"], {"rxn_free_energy": 0.005096167368989278, "rxn_barrier": -0.22906751361020386, "ts": ["[C:1]([O:2][H:7])(=[O:3])[N:4]([H:5])[H:6]", "[N:8]([H:9])([H:10])[H:11]"], "cat": {}, "energies": [-61.31699904538745, -61.31699092404401, -61.31736409147266], "dir": "SUCCESSFUL_RCTS/PAT21_SIM060_RCT_3_3"}], ["Event 484", [1100, 1180], ["[H]N([H])C(=O)OC(=O)[O-]"], ["[H]N([H])C(=O)OC(=O)[O-]"], {"rxn_free_energy": -0.002875425692620283, "rxn_barrier": -0.13815031901847463, "ts": ["[N:1]([H:2])([H:3])[C:4](=[O:5])[O:6][C:7](=[O:8])[O-:9]"], "cat": {}, "energies": [-86.86031595994352, -86.86032054227331, -86.86053611876191], "dir": "SUCCESSFUL_RCTS/PAT5_SIM162_RCT_14_14"}], ["Event 485", [1420, 1500], ["[H]N([H])C(=O)[O-]", "O=C=O"], ["[H]N([H])C(=O)OC(=O)[O-]"], {"rxn_free_energy": 0.2520200873398765, "rxn_barrier": 0.5682214337962315, "ts": ["[C:1](=[O:2])([O-:3])[N:4]([H:5])[H:6]", "[C:7](=[O:8])=[O:9]"], "cat": {}, "energies": [-86.85108095815748, -86.8506793344404, -86.85017543032129], "dir": "SUCCESSFUL_RCTS/PAT33_SIM137_RCT_6_6"}], ["Event 486", [460, 540], ["[H]N([H])C(=O)OC(=O)[O-]"], ["[H]N([H])C(=O)OC(=O)[O-]"], {"rxn_free_energy": 0.005309545225584075, "rxn_barrier": 0.3269639112919749, "ts": ["[C:1]([O:2][C:5](=[O:6])[O-:7])(=[O:3])[N:4]([H:8])[H:9]"], "cat": {}, "energies": [-86.85068380364675, -86.85067534226054, -86.85016274811188], "dir": "SUCCESSFUL_RCTS/PAT59_SIM109_RCT_7_7"}], ["Event 487", [460, 540], ["[H]OC(=O)N([H])[H]"], ["[H]OC(=O)N([H])[H]"], {"rxn_free_energy": 0.0010863102945450863, "rxn_barrier": 15.872874549383953, "ts": ["[C:1](=[O:2])([O:3][H:5])[N:4]([H:6])[H:7]"], "cat": {}, "energies": [-49.570147763126, -49.570146031962494, -49.54485246645111], "dir": "SUCCESSFUL_RCTS/PAT19_SIM118_RCT_10_10"}], ["Event 488", [1180, 1260], ["[H]N([H])C(=O)OC(=O)[O-]"], ["[H]N([H])C(=O)OC(=O)[O-]"], {"rxn_free_energy": 0.0016877868807407452, "rxn_barrier": 3.2356101401155795, "ts": ["[C:1](=[O:2])([O:3][C:5](=[O:8])[O-:9])[N:4]([H:6])[H:7]"], "cat": {}, "energies": [-86.8506889296854, -86.85068623999805, -86.84553260351626], "dir": "SUCCESSFUL_RCTS/PAT18_SIM060_RCT_10_10"}], ["Event 489", [940, 1020], ["O=C=O", "[H]N([H])[H]"], ["O=C=O", "[H]N([H])[H]"], {"rxn_free_energy": -0.1320150317825724, "rxn_barrier": 0.0014145089103807537, "ts": ["[C:1](=[O:2])=[O:3]", "[N:4]([H:5])([H:6])[H:7]"], "cat": {}, "energies": [-49.56990985158214, -49.5701202330971, -49.56990759739545], "dir": "SUCCESSFUL_RCTS/PAT27_SIM041_RCT_3_3"}], ["Event 490", [860, 940], ["[H]N([H])C(=O)[O-]"], ["[H]N([H])C(=O)[O-]"], {"rxn_free_energy": 0.0045560599191578465, "rxn_barrier": 1.2689710554155198, "ts": ["[C:1](=[O:2])([O-:3])[N:4]([H:5])[H:6]"], "cat": {}, "energies": [-49.01362997263774, -49.01362271201919, -49.011607717675744], "dir": "SUCCESSFUL_RCTS/PAT10_SIM148_RCT_14_14"}], ["Event 491", [60, 140], ["O=C=O", "[H]N([H])[H]"], ["O=C=O", "[H]N([H])[H]"], {"rxn_free_energy": 0.0025894316379257492, "rxn_barrier": 0.00041257581844941175, "ts": ["[C:5](=[O:6])=[O:7]", "[N:1]([H:2])([H:3])[H:4]"], "cat": {}, "energies": [-49.56990545483289, -49.56990132826834, -49.56990479734469], "dir": "SUCCESSFUL_RCTS/PAT1_SIM065_RCT_1_1"}], ["Event 492", [1740, 1820], ["[H]OC(=O)N([H])[H]", "[H]N([H])[H]"], ["[H]OC(=O)N([H])[H]", "[H]N([H])[H]"], {"rxn_free_energy": 0.0033605286916834633, "rxn_barrier": -0.3094302891393566, "ts": ["[H:5][O:6][C:7](=[O:8])[N:9]([H:10])[H:11]", "[N:1]([H:2])([H:3])[H:4]"], "cat": {}, "energies": [-61.33001698021313, -61.330011624814524, -61.330510093854244], "dir": "SUCCESSFUL_RCTS/PAT11_SIM148_RCT_22_22"}], ["Event 493", [780, 860], ["[H]N([H])C(=O)OC(=O)[O-]"], ["[H]N([H])C(=O)OC(=O)[O-]"], {"rxn_free_energy": -0.00017217490602719466, "rxn_barrier": -0.13594591178994836, "ts": ["[C:1](=[O:2])([O:3][C:5](=[O:8])[O-:9])[N:4]([H:6])[H:7]"], "cat": {}, "energies": [-86.86031928603853, -86.86031956041954, -86.86053593187415], "dir": "SUCCESSFUL_RCTS/PAT35_SIM130_RCT_7_7"}], ["Event 494", [1740, 1820], ["[H]OC(=O)N([H])[H]", "[H]N([H])[H]"], ["[H]OC(=O)N([H])[H]", "[H]N([H])[H]"], {"rxn_free_energy": 0.010945425201805862, "rxn_barrier": -0.22501719673071954, "ts": ["[N:1]([H:2])([H:3])[C:4](=[O:5])[O:6][H:7]", "[N:8]([H:9])([H:10])[H:11]"], "cat": {}, "energies": [-61.31700775881066, -61.316990315985365, -61.31736635023848], "dir": "SUCCESSFUL_RCTS/PAT7_SIM123_RCT_23_23"}], ["Event 495", [620, 700], ["[H]N([H])C(=O)OC(=O)[O-]"], ["[H]N([H])C(=O)OC(=O)[O-]"], {"rxn_free_energy": -0.001420056159973342, "rxn_barrier": 4.891749489342059, "ts": ["[N:1]([H:2])([H:3])[C:4]([O:5][C:6](=[O:7])[O-:8])=[O:9]"], "cat": {}, "energies": [-86.86031115934763, -86.86031342237452, -86.85251557990125], "dir": "SUCCESSFUL_RCTS/PAT39_SIM147_RCT_10_10"}], ["Event 496", [1100, 1180], ["[H]N([H])C(=O)OC(=O)[O-]"], ["[H]N([H])C(=O)OC(=O)[O-]"], {"rxn_free_energy": 0.0016519084420983604, "rxn_barrier": 1.4085731812295872, "ts": ["[C:1](=[O:2])([O-:3])[O:4][C:5]([N:7]([H:6])[H:9])=[O:8]"], "cat": {}, "energies": [-86.85066848659315, -86.85066585408232, -86.8484237591875], "dir": "SUCCESSFUL_RCTS/PAT46_SIM052_RCT_15_15"}], ["Event 497", [780, 860], ["[H]OC(=O)N([H])[H]"], ["[H]OC(=O)N([H])[H]"], {"rxn_free_energy": -0.0028366472412945003, "rxn_barrier": -0.2333325520666827, "ts": ["[C:1](=[O:2])([O:3][H:5])[N:4]([H:6])[H:7]"], "cat": {}, "energies": [-49.57013810000111, -49.57014262053287, -49.57050994292786], "dir": "SUCCESSFUL_RCTS/PAT19_SIM160_RCT_9_9"}], ["Event 498", [1020, 1100], ["[H]N([H])C(=O)OC(=O)[O-]"], ["[H]N([H])C(=O)OC(=O)[O-]"], {"rxn_free_energy": 0.00019786981561354368, "rxn_barrier": 0.32774290959396657, "ts": ["[C:1]([O:2][C:5](=[O:8])[O-:9])(=[O:3])[N:4]([H:6])[H:7]"], "cat": {}, "energies": [-86.85066770982012, -86.85066739449124, -86.85014541285963], "dir": "SUCCESSFUL_RCTS/PAT5_SIM081_RCT_11_11"}], ["Event 499", [380, 940], ["[H][N+]([H])([H])C(=O)[O-]", "[H]OC(=O)N([H])[H]"], ["[H]OC(=O)N([H])[H]", "[H]OC(=O)N([H])[H]"], {"rxn_free_energy": -15.085574175284373, "rxn_barrier": 12.626168696774641, "ts": ["[C:13](=[O:14])([O-:15])[N:16]([H:17])[H:18]", "[C:6](=[O:7])([O-:8])[N@+:9]([H:10])([H:11])[H:12]", "[H:1][N@+:2]([H:3])([H:4])[H:5]"], "cat": {"[H]N([H])[H]": 1}, "energies": [-110.89304558766017, -110.91708622838266, -110.87292429948023], "dir": "SUCCESSFUL_RCTS/PAT21_SIM063_RCT_3_9"}], ["Event 500", [60, 780], ["O=C=O", "[H]N([H])[H]", "[H]N([H])[H]"], ["[H]N([H])[H]", "[H]OC(=O)N([H])[H]"], {"rxn_free_energy": -3.8866113776835016, "rxn_barrier": 15.119586813306299, "ts": ["[C:16](=[O:17])=[O:18]", "[H:4][N@+:5]([H:6])([H:7])[H:8]", "[N:12]([H:13])([H:14])[H:15]", "[N:1]([H:2])([H:3])[C:9](=[O:10])[O-:11]"], "cat": {"O=C=O": 1, "[H]N([H])[H]": 1}, "energies": [-110.89246225118234, -110.898656024563, -110.86836740731178], "dir": "SUCCESSFUL_RCTS/PAT6_SIM043_RCT_1_7"}], ["Event 501", [1580, 1660], ["[H]N([H])C(=O)OC(=O)[O-]"], ["[H]N([H])C(=O)OC(=O)[O-]"], {"rxn_free_energy": -0.006273821058479854, "rxn_barrier": 3.23663198743793, "ts": ["[C:1](=[O:2])([O:3][C:5](=[O:8])[O-:9])[N:4]([H:6])[H:7]"], "cat": {}, "energies": [-86.85066323258054, -86.85067323065395, -86.84550527797724], "dir": "SUCCESSFUL_RCTS/PAT18_SIM063_RCT_15_15"}], ["Event 502", [620, 700], ["[H]N([H])C(=O)OC(=O)[O-]"], ["[H]N([H])C(=O)OC(=O)[O-]"], {"rxn_free_energy": -0.0005029634736901727, "rxn_barrier": 0.3262231446648332, "ts": ["[N:1]([H:2])([H:3])[C:4](=[O:5])[O:6][C:7](=[O:8])[O-:9]"], "cat": {}, "energies": [-86.85068642073783, -86.85068722226941, -86.85016654570191], "dir": "SUCCESSFUL_RCTS/PAT40_SIM125_RCT_11_11"}], ["Event 503", [700, 780], ["[H]N([H])C(=O)OC(=O)[O-]"], ["[H]N([H])C(=O)OC(=O)[O-]"], {"rxn_free_energy": -0.0004027040311706856, "rxn_barrier": 0.3257727859017028, "ts": ["[C:1](=[O:2])([O-:3])[O:4][C:5](=[O:6])[N:7]([H:8])[H:9]"], "cat": {}, "energies": [-86.85068371043118, -86.85068435218753, -86.85016455309504], "dir": "SUCCESSFUL_RCTS/PAT50_SIM155_RCT_8_8"}], ["Event 504", [300, 380], ["O=C=O", "[H]N([H])[H]"], ["O=C=O", "[H]N([H])[H]"], {"rxn_free_energy": -0.12913366598633053, "rxn_barrier": 0.00023038368310029968, "ts": ["[C:1](=[O:2])=[O:3]", "[N:4]([H:5])([H:6])[H:7]"], "cat": {}, "energies": [-49.56991563011219, -49.5701214198311, -49.569915262968635], "dir": "SUCCESSFUL_RCTS/PAT6_SIM126_RCT_5_5"}], ["Event 505", [780, 860], ["[H]N([H])C(=O)OC(=O)[O-]"], ["[H]N([H])C(=O)OC(=O)[O-]"], {"rxn_free_energy": 0.0008535136378829692, "rxn_barrier": -0.1352232461875156, "ts": ["[C:1]([O:2][C:7](=[O:8])[O-:9])(=[O:3])[N:4]([H:5])[H:6]"], "cat": {}, "energies": [-86.86032166139977, -86.86032030122517, -86.86053715558256], "dir": "SUCCESSFUL_RCTS/PAT41_SIM171_RCT_5_5"}], ["Event 506", [1740, 1820], ["[H]OC(=O)N([H])[H]", "[H]N([H])[H]"], ["[H]OC(=O)N([H])[H]", "[H]N([H])[H]"], {"rxn_free_energy": 0.0010203092348448238, "rxn_barrier": -0.23355794231245852, "ts": ["[H:5][O:10][C:9]([N:6]([H:7])[H:8])=[O:11]", "[N:1]([H:2])([H:3])[H:4]"], "cat": {}, "energies": [-61.31699542291924, -61.3169937969362, -61.31736762503192], "dir": "SUCCESSFUL_RCTS/PAT20_SIM133_RCT_12_12"}], ["Event 507", [380, 460], ["[H]N([H])C(=O)OC(=O)[O-]"], ["[H]N([H])C(=O)OC(=O)[O-]"], {"rxn_free_energy": -0.0005208130557692954, "rxn_barrier": 4.8915070859842995, "ts": ["[C:1](=[O:2])([O:3][C:5](=[O:7])[O-:8])[N:4]([H:6])[H:9]"], "cat": {}, "energies": [-86.86031217157279, -86.86031300154978, -86.85251697842473], "dir": "SUCCESSFUL_RCTS/PAT59_SIM078_RCT_9_9"}], ["Event 508", [1420, 1500], ["[H]N([H])C(=O)OC(=O)[O-]"], ["[H]N([H])C(=O)OC(=O)[O-]"], {"rxn_free_energy": -0.0011525099125074406, "rxn_barrier": 4.895478385976271, "ts": ["[C:1](=[O:2])([O:3][C:7](=[O:8])[O-:9])[N:4]([H:5])[H:6]"], "cat": {}, "energies": [-86.86031909064079, -86.86032092730119, -86.85251756875806], "dir": "SUCCESSFUL_RCTS/PAT41_SIM075_RCT_16_16"}], ["Event 509", [300, 380], ["[H]N([H])C(=O)OC(=O)[O-]"], ["[H]N([H])C(=O)OC(=O)[O-]"], {"rxn_free_energy": -0.0005753981322978632, "rxn_barrier": 1.4071447400549273, "ts": ["[N:1]([H:2])([H:3])[C:4](=[O:5])[O:6][C:7](=[O:8])[O-:9]"], "cat": {}, "energies": [-86.8506858324538, -86.85068674941856, -86.84844338143755], "dir": "SUCCESSFUL_RCTS/PAT33_SIM057_RCT_5_5"}], ["Event 510", [940, 1020], ["[H]N([H])C(=O)OC(=O)[O-]"], ["[H]N([H])C(=O)OC(=O)[O-]"], {"rxn_free_energy": 0.0018188153142616843, "rxn_barrier": 1.4040008933580865, "ts": ["[C:1]([O:2][C:5](=[O:8])[O-:9])(=[O:3])[N:4]([H:6])[H:7]"], "cat": {}, "energies": [-86.85067473954629, -86.85067184104969, -86.84843729862034], "dir": "SUCCESSFUL_RCTS/PAT39_SIM196_RCT_11_11"}], ["Event 511", [540, 620], ["[H]N([H])C(=O)OC(=O)[O-]"], ["[H]N([H])C(=O)OC(=O)[O-]"], {"rxn_free_energy": 0.008423313384306397, "rxn_barrier": -0.12976453917829353, "ts": ["[N:1]([H:2])([H:3])[C:4]([O:5][C:7](=[O:8])[O-:9])=[O:6]"], "cat": {}, "energies": [-86.86031739198896, -86.86030396844615, -86.86052418707867], "dir": "SUCCESSFUL_RCTS/PAT22_SIM193_RCT_11_11"}], ["Event 512", [780, 860], ["[H]OC(=O)N([H])[H]", "[H]N([H])[H]"], ["[H]OC(=O)N([H])[H]", "[H]N([H])[H]"], {"rxn_free_energy": 0.0071216841748939505, "rxn_barrier": 0.4842477782246324, "ts": ["[H:5][O:8][C:6](=[O:7])[N:9]([H:10])[H:11]", "[N:1]([H:2])([H:3])[H:4]"], "cat": {}, "energies": [-61.3299960604531, -61.32998471120987, -61.329224354535796], "dir": "SUCCESSFUL_RCTS/PAT27_SIM195_RCT_7_7"}], ["Event 513", [1900, 1980], ["[H]N([H])C(=O)OC(=O)[O-]"], ["O=C=O", "[H]N([H])C(=O)[O-]"], {"rxn_free_energy": -0.25046066693765484, "rxn_barrier": 0.31770670153002406, "ts": ["[C:1](=[O:2])=[O:3]", "[O:4]=[C:5]([N:7]([H:6])[H:8])[O-:9]"], "cat": {}, "energies": [-86.8506650577065, -86.85106419630334, -86.85015875462662], "dir": "SUCCESSFUL_RCTS/PAT23_SIM098_RCT_12_12"}], ["Event 514", [540, 620], ["[H]N([H])C(=O)OC(=O)[O-]"], ["[H]N([H])C(=O)OC(=O)[O-]"], {"rxn_free_energy": 0.0005727492858062817, "rxn_barrier": 4.894079376920741, "ts": ["[C:1]([O:2][C:5](=[O:8])[O-:9])(=[O:3])[N:4]([H:6])[H:7]"], "cat": {}, "energies": [-86.86031028255037, -86.86030936980687, -86.85251099015349], "dir": "SUCCESSFUL_RCTS/PAT5_SIM140_RCT_10_10"}], ["Event 515", [380, 460], ["O=C=O", "[H]N([H])[H]"], ["O=C=O", "[H]N([H])[H]"], {"rxn_free_energy": 0.1243624174482228, "rxn_barrier": 0.1217849712824451, "ts": ["[C:5](=[O:6])=[O:7]", "[N:1]([H:2])([H:3])[H:4]"], "cat": {}, "energies": [-49.570097709185134, -49.5698995230132, -49.56990363047749], "dir": "SUCCESSFUL_RCTS/PAT0_SIM222_RCT_2_2"}], ["Event 516", [1420, 1500], ["[H]OC(=O)N([H])[H]", "[H]N([H])[H]"], ["[H]OC(=O)N([H])[H]", "[H]N([H])[H]"], {"rxn_free_energy": -0.005655108346195157, "rxn_barrier": 0.05953970956817556, "ts": ["[C:1]([O:2][H:5])(=[O:3])[N:4]([H:6])[H:7]", "[H:8][N:9]([H:10])[H:11]"], "cat": {}, "energies": [-61.31699487537157, -61.31700388745334, -61.316899991825885], "dir": "SUCCESSFUL_RCTS/PAT12_SIM087_RCT_4_4"}], ["Event 517", [1660, 1740], ["[H]N([H])C(=O)OC(=O)[O-]"], ["[H]N([H])C(=O)OC(=O)[O-]"], {"rxn_free_energy": -0.005498099313360172, "rxn_barrier": 7.449501096688863, "ts": ["[N:1]([H:2])([H:3])[C:4](=[O:5])[O:6][C:7](=[O:8])[O-:9]"], "cat": {}, "energies": [-86.86030759173622, -86.86031635360558, -86.84843593359803], "dir": "SUCCESSFUL_RCTS/PAT5_SIM043_RCT_22_22"}], ["Event 518", [1100, 1180], ["[H][N+]([H])([H])[H]", "[H]N([H])[H]"], ["[H][N+]([H])([H])[H]", "[H]N([H])[H]"], {"rxn_free_energy": 0.0036689229834877823, "rxn_barrier": -1.1746558537262108, "ts": ["[H+:1]", "[N:2]([H:3])([H:4])[H:5]", "[N:6]([H:7])([H:8])[H:9]"], "cat": {}, "energies": [-23.855227714016902, -23.855221867155638, -23.85709966658721], "dir": "SUCCESSFUL_RCTS/PAT2_SIM180_RCT_6_6"}], ["Event 519", [1020, 1100], ["[H]N([H])C(=O)OC(=O)[O-]"], ["[H]N([H])C(=O)OC(=O)[O-]"], {"rxn_free_energy": 0.0004946907998288169, "rxn_barrier": -0.1359824314309277, "ts": ["[N:1]([H:2])([H:3])[C:4]([O:5][C:6](=[O:7])[O-:8])=[O:9]"], "cat": {}, "energies": [-86.86031237569097, -86.86031158734286, -86.86052907972494], "dir": "SUCCESSFUL_RCTS/PAT4_SIM156_RCT_2_2"}], ["Event 520", [620, 700], ["[H]N([H])C(=O)OC(=O)[O-]"], ["[H]N([H])C(=O)OC(=O)[O-]"], {"rxn_free_energy": 0.0031516216218385297, "rxn_barrier": 0.32903942681875087, "ts": ["[N:1]([H:2])([H:3])[C:4](=[O:5])[O:6][C:7](=[O:8])[O-:9]"], "cat": {}, "energies": [-86.85068162411011, -86.85067660162954, -86.8501572609966], "dir": "SUCCESSFUL_RCTS/PAT4_SIM148_RCT_8_8"}], ["Event 521", [540, 620], ["[H]N([H])C(=O)OC(=O)[O-]"], ["[H]N([H])C(=O)OC(=O)[O-]"], {"rxn_free_energy": 0.0016950982905965903, "rxn_barrier": -0.13548473104196995, "ts": ["[C:1]([O:2][C:7](=[O:8])[O-:9])(=[O:3])[N:4]([H:5])[H:6]"], "cat": {}, "energies": [-86.86031251903485, -86.8603098176959, -86.86052842992459], "dir": "SUCCESSFUL_RCTS/PAT41_SIM124_RCT_6_6"}], ["Event 522", [1020, 1100], ["[H]N([H])C(=O)OC(=O)[O-]"], ["[H]N([H])C(=O)OC(=O)[O-]"], {"rxn_free_energy": 0.0032267563571363386, "rxn_barrier": 4.896122357258637, "ts": ["[N:1]([H:2])([H:3])[C:4]([O:5][C:7](=[O:8])[O-:9])=[O:6]"], "cat": {}, "energies": [-86.86031680976618, -86.86031166754955, -86.8525142616393], "dir": "SUCCESSFUL_RCTS/PAT4_SIM177_RCT_7_7"}], ["Event 523", [380, 460], ["[H]N([H])C(=O)[O-]"], ["[H]N([H])C(=O)[O-]"], {"rxn_free_energy": 0.0031485264350288706, "rxn_barrier": 1.2681873104773507, "ts": ["[N:1]([H:2])([H:3])[C:4](=[O:5])[O-:6]"], "cat": {}, "energies": [-49.01362982022723, -49.01362480267921, -49.01160881425518], "dir": "SUCCESSFUL_RCTS/PAT13_SIM080_RCT_6_6"}], ["Event 524", [700, 780], ["[H]OC(=O)N([H])[H]"], ["[H]OC(=O)N([H])[H]"], {"rxn_free_energy": 0.000672466192051779, "rxn_barrier": -0.17366824270138617, "ts": ["[C:1](=[O:2])([O:3][H:5])[N:4]([H:6])[H:7]"], "cat": {}, "energies": [-49.55762604078009, -49.557624969125946, -49.5579028015967], "dir": "SUCCESSFUL_RCTS/PAT30_SIM242_RCT_7_7"}], ["Event 525", [1740, 1820], ["[H]OC(=O)N([H])[H]"], ["[H]OC(=O)N([H])[H]"], {"rxn_free_energy": -0.00391558294653089, "rxn_barrier": -0.17577977257173766, "ts": ["[H:1][O:2][C:3](=[O:4])[N:5]([H:6])[H:7]"], "cat": {}, "energies": [-49.55762209265648, -49.55762833259947, -49.55790221844484], "dir": "SUCCESSFUL_RCTS/PAT19_SIM036_RCT_15_15"}], ["Event 526", [1660, 1740], ["[H]N([H])C(=O)OC(=O)[O-]"], ["[H]N([H])C(=O)OC(=O)[O-]"], {"rxn_free_energy": -0.0019771234405985185, "rxn_barrier": -0.13816410928726797, "ts": ["[N:1]([H:2])([H:3])[C:4]([O:5][C:7](=[O:8])[O-:9])=[O:6]"], "cat": {}, "energies": [-86.86031495849271, -86.86031810927197, -86.86053513928752], "dir": "SUCCESSFUL_RCTS/PAT5_SIM159_RCT_7_7"}], ["Event 527", [620, 700], ["[H]N([H])C(=O)OC(=O)[O-]"], ["[H]N([H])C(=O)OC(=O)[O-]"], {"rxn_free_energy": -0.001419991241636467, "rxn_barrier": 7.450037590216028, "ts": ["[N:1]([H:2])([H:3])[C:4]([O:5][C:6](=[O:7])[O-:8])=[O:9]"], "cat": {}, "energies": [-86.86031115934762, -86.86031342227105, -86.84843864624375], "dir": "SUCCESSFUL_RCTS/PAT40_SIM147_RCT_10_10"}], ["Event 528", [1100, 1180], ["[H]N([H])C(=O)[O-]"], ["[H]N([H])C(=O)[O-]"], {"rxn_free_energy": 0.00022882780547363524, "rxn_barrier": 10.019256304776423, "ts": ["[C:1](=[O:2])([O-:3])[N:4]([H:5])[H:6]"], "cat": {}, "energies": [-49.013629941833, -49.01362957716892, -48.99766307585025], "dir": "SUCCESSFUL_RCTS/PAT10_SIM194_RCT_18_18"}], ["Event 529", [1820, 1900], ["[H]N([H])C(=O)OC(=O)[O-]"], ["[H]N([H])C(=O)OC(=O)[O-]"], {"rxn_free_energy": 0.0007942836186815754, "rxn_barrier": 3.238087733782286, "ts": ["[C:1](=[O:2])([O:3][C:7](=[O:8])[O-:9])[N:4]([H:5])[H:6]"], "cat": {}, "energies": [-86.85068735310456, -86.85068608731999, -86.84552707859785], "dir": "SUCCESSFUL_RCTS/PAT15_SIM082_RCT_8_8"}], ["Event 530", [780, 860], ["[H]N([H])C(=O)OC(=O)[O-]"], ["[H]N([H])C(=O)OC(=O)[O-]"], {"rxn_free_energy": 0.000997700242478686, "rxn_barrier": -0.13524722974986755, "ts": ["[N:1]([H:2])([H:3])[C:4](=[O:5])[O:6][C:7](=[O:8])[O-:9]"], "cat": {}, "energies": [-86.86030986302929, -86.86030827307634, -86.86052539543272], "dir": "SUCCESSFUL_RCTS/PAT50_SIM232_RCT_14_14"}], ["Event 531", [1740, 1820], ["[H]N([H])C(=O)[O-]"], ["[H]N([H])C(=O)[O-]"], {"rxn_free_energy": -0.0007833487133803345, "rxn_barrier": 10.015450654407797, "ts": ["[C:1](=[O:2])([O-:3])[N:4]([H:5])[H:6]"], "cat": {}, "energies": [-49.013625506496474, -49.01362675485499, -48.99766470526619], "dir": "SUCCESSFUL_RCTS/PAT10_SIM230_RCT_15_15"}], ["Event 532", [1100, 1180], ["[H]N([H])[H]", "[H]OC(=O)N([H])[H]"], ["[H]N([H])[H]", "[H]OC(=O)N([H])[H]"], {"rxn_free_energy": 0.0020168895067107827, "rxn_barrier": -0.31233937921647237, "ts": ["[H:8][N:9]([H:10])[H:11]", "[N:1]([H:2])([H:3])[C:4](=[O:5])[O:6][H:7]"], "cat": {}, "energies": [-61.33000427215822, -61.33000105800704, -61.33050202177729], "dir": "SUCCESSFUL_RCTS/PAT20_SIM050_RCT_11_11"}], ["Event 533", [1580, 1660], ["[H]N([H])[H]", "[H]OC(=O)N([H])[H]"], ["[H]N([H])[H]", "[H]OC(=O)N([H])[H]"], {"rxn_free_energy": -0.003847963498552659, "rxn_barrier": -0.23764737938302466, "ts": ["[H:8][N:9]([H:10])[H:11]", "[N:1]([H:2])([H:3])[C:4]([O:5][H:7])=[O:6]"], "cat": {}, "energies": [-61.3169791205727, -61.316985252756126, -61.31735783968541], "dir": "SUCCESSFUL_RCTS/PAT21_SIM014_RCT_13_13"}], ["Event 534", [540, 620], ["[H]N([H])C(=O)OC(=O)[O-]"], ["[H]N([H])C(=O)OC(=O)[O-]"], {"rxn_free_energy": 0.0013775505757143663, "rxn_barrier": 0.32770003897782296, "ts": ["[C:1](=[O:2])([O:3][C:5](=[O:8])[O-:9])[N:4]([H:6])[H:7]"], "cat": {}, "energies": [-86.85068431921322, -86.85068212392399, -86.85016209057211], "dir": "SUCCESSFUL_RCTS/PAT3_SIM225_RCT_4_4"}], ["Event 535", [1100, 1180], ["[H]N([H])C(=O)OC(=O)[O-]"], ["[H]N([H])C(=O)OC(=O)[O-]"], {"rxn_free_energy": -0.0018235171229007536, "rxn_barrier": 7.443741227896944, "ts": ["[C:1](=[O:2])([O:3][C:5](=[O:8])[O-:9])[N:4]([H:6])[H:7]"], "cat": {}, "energies": [-86.86029411244897, -86.86029701843846, -86.84843163334067], "dir": "SUCCESSFUL_RCTS/PAT35_SIM004_RCT_13_13"}], ["Event 536", [0, 60], ["O=C=O", "[H]N([H])[H]"], ["O=C=O", "[H]N([H])[H]"], {"rxn_free_energy": 0.09701880714805082, "rxn_barrier": 0.10291368201718967, "ts": ["[C:1](=[O:2])=[O:3]", "[N:4]([H:5])([H:6])[H:7]"], "cat": {}, "energies": [-49.57006914248745, -49.569914531581766, -49.56990513740378], "dir": "SUCCESSFUL_RCTS/PAT1_SIM230_RCT_1_1"}], ["Event 537", [1100, 1180], ["O=C=O", "[H]N([H])[H]"], ["O=C=O", "[H]N([H])[H]"], {"rxn_free_energy": 0.00042829243188126045, "rxn_barrier": 0.0008165000825021451, "ts": ["[C:1](=[O:2])=[O:3]", "[N:4]([H:5])([H:6])[H:7]"], "cat": {}, "energies": [-49.56991860581536, -49.56991792328088, -49.56991730462623], "dir": "SUCCESSFUL_RCTS/PAT6_SIM181_RCT_12_12"}], ["Event 538", [780, 860], ["[H]N([H])C(=O)OC(=O)[O-]"], ["[H]N([H])C(=O)OC(=O)[O-]"], {"rxn_free_energy": -0.004310855772112546, "rxn_barrier": -0.14025071407874232, "ts": ["[N:1]([H:2])([H:3])[C:4](=[O:5])[O:6][C:7](=[O:8])[O-:9]"], "cat": {}, "energies": [-86.8603041567988, -86.86031102665564, -86.86052766284432], "dir": "SUCCESSFUL_RCTS/PAT5_SIM166_RCT_4_4"}], ["Event 539", [380, 460], ["[H]N([H])C(=O)OC(=O)[O-]"], ["[H]N([H])C(=O)OC(=O)[O-]"], {"rxn_free_energy": 0.001065555367204894, "rxn_barrier": -0.13587763462469363, "ts": ["[N:1]([H:2])([H:3])[C:4]([O:5][C:7](=[O:8])[O-:9])=[O:6]"], "cat": {}, "energies": [-86.86030050580074, -86.86029880771265, -86.86051704282865], "dir": "SUCCESSFUL_RCTS/PAT4_SIM019_RCT_4_4"}], ["Event 540", [620, 700], ["[H]N([H])C(=O)OC(=O)[O-]"], ["[H]N([H])C(=O)OC(=O)[O-]"], {"rxn_free_energy": -0.004562446929349477, "rxn_barrier": 3.2334066937141084, "ts": ["[C:1]([O:2][C:5](=[O:6])[O-:7])(=[O:3])[N:4]([H:8])[H:9]"], "cat": {}, "energies": [-86.8506695133853, -86.8506767841823, -86.84551669866774], "dir": "SUCCESSFUL_RCTS/PAT50_SIM173_RCT_5_5"}], ["Event 541", [1500, 1580], ["[H]N([H])[H]", "[H][N+]([H])([H])[H]"], ["[H][N+]([H])([H])[H]", "[H]N([H])[H]"], {"rxn_free_energy": -0.0028498169581133263, "rxn_barrier": -1.1741557229191175, "ts": ["[H+:4]", "[N:1]([H:2])([H:3])[H:5]", "[N:6]([H:7])([H:8])[H:9]"], "cat": {}, "energies": [-23.85519255529899, -23.855197096818248, -23.857063710851904], "dir": "SUCCESSFUL_RCTS/PAT2_SIM063_RCT_12_12"}], ["Event 542", [380, 1100], ["O=C=O", "[H]N([H])[H]", "[H]N([H])[H]"], ["[H]OC(=O)N([H])[H]", "[H]N([H])[H]"], {"rxn_free_energy": -10.86803511971539, "rxn_barrier": 6.136951602360449, "ts": ["[C:9](=[O:10])=[O:11]", "[N:12]([H:13])([H:14])[H:15]", "[N:1]([H:2])([H:3])[H:4]", "[N:5]([H:6])([H:7])[H:8]"], "cat": {"[H]N([H])[H]": 1}, "energies": [-73.06676268500804, -73.0840821800857, -73.05698272921124], "dir": "SUCCESSFUL_RCTS/PAT6_SIM179_RCT_1_7"}], ["Event 543", [220, 300], ["O=C=O", "[H]N([H])[H]"], ["O=C=O", "[H]N([H])[H]"], {"rxn_free_energy": -0.0011808618145882194, "rxn_barrier": -0.0008818874186917044, "ts": ["[C:1](=[O:2])=[O:3]", "[N:4]([H:5])([H:6])[H:7]"], "cat": {}, "energies": [-49.56991557497307, -49.569917456815574, -49.56991698036463], "dir": "SUCCESSFUL_RCTS/PAT8_SIM089_RCT_3_3"}], ["Event 544", [1580, 1660], ["O=C=O", "[H]N([H])C(=O)[O-]"], ["[H]N([H])C(=O)OC(=O)[O-]"], {"rxn_free_energy": 0.25326414402988007, "rxn_barrier": 0.5667449991639214, "ts": ["[C:1](=[O:2])=[O:3]", "[C:4](=[O:5])([O-:6])[N:7]([H:8])[H:9]"], "cat": {}, "energies": [-86.85108464270158, -86.85068103643351, -86.85018146773801], "dir": "SUCCESSFUL_RCTS/PAT33_SIM212_RCT_16_16"}], ["Event 545", [620, 700], ["[H]N([H])C(=O)OC(=O)[O-]"], ["[H]N([H])C(=O)OC(=O)[O-]"], {"rxn_free_energy": -0.0045624435942590936, "rxn_barrier": 3.232274364281916, "ts": ["[C:1]([O:2][C:5](=[O:6])[O-:7])(=[O:3])[N:4]([H:8])[H:9]"], "cat": {}, "energies": [-86.85066951338577, -86.85067678417745, -86.84551850316863], "dir": "SUCCESSFUL_RCTS/PAT35_SIM173_RCT_5_5"}], ["Event 546", [460, 1020], ["O=C=O", "O=C=O", "O=C=O", "O=C=O", "[H]N([H])[H]", "[H]N([H])[H]", "[H]N([H])[H]", "[H]N([H])[H]", "[H]N([H])[H]", "[H]N([H])[H]", "[H]N([H])[H]"], ["[H]OC(=O)N([H])[H]", "[H][N+]([H])([H])[H]", "[H]N([H])[H]", "[H]N([H])[H]", "[H]OC(=O)N([H])[H]", "[H]N([H])C(=O)OC(=O)[O-]", "[H]N([H])[H]"], {"rxn_free_energy": -20.338815735019143, "rxn_barrier": -5.654103892911858, "ts": ["[C:12](=[O:13])=[O:14]", "[C:5](=[O:6])=[O:7]", "[N:15]([H:16])([H:17])[H:18]", "[N:1]([H:2])([H:3])[H:4]", "[N:23]([H:24])([H:25])[H:26]", "[N:27]([H:28])([H:29])[H:30]", "[N:31]([H:32])([H:33])[C:35](=[O:36])[O:37][C:38](=[O:39])[O-:40]", "[N:8]([H:9])([H:10])[H:11]", "[N@@+:19]([H:20])([H:21])([H:22])[H:34]"], "cat": {}, "energies": [-233.54830970012515, -233.58072200052055, -233.55732018117928], "dir": "SUCCESSFUL_RCTS/PAT14_SIM075_RCT_1_11"}], ["Event 547", [1820, 1900], ["[H]N([H])C(=O)OC(=O)[O-]"], ["[H]N([H])C(=O)OC(=O)[O-]"], {"rxn_free_energy": 0.0007181736993887143, "rxn_barrier": 0.3263336841935175, "ts": ["[C:1](=[O:2])([O-:3])[O:4][C:5]([N:6]([H:7])[H:8])=[O:9]"], "cat": {}, "energies": [-86.85068526582678, -86.85068412133234, -86.8501652146331], "dir": "SUCCESSFUL_RCTS/PAT5_SIM180_RCT_16_16"}], ["Event 548", [1020, 1100], ["[H]N([H])C(=O)OC(=O)[O-]"], ["[H]N([H])C(=O)OC(=O)[O-]"], {"rxn_free_energy": 0.0002956688977522362, "rxn_barrier": -0.1361998416926927, "ts": ["[C:1]([O:2][C:5](=[O:8])[O-:9])(=[O:3])[N:4]([H:6])[H:7]"], "cat": {}, "energies": [-86.86031034456762, -86.86030987338438, -86.86052739507048], "dir": "SUCCESSFUL_RCTS/PAT23_SIM125_RCT_13_13"}], ["Event 549", [1340, 1420], ["[H]N([H])C(=O)OC(=O)[O-]"], ["[H]N([H])C(=O)OC(=O)[O-]"], {"rxn_free_energy": -0.004183903202486363, "rxn_barrier": 4.892797583469033, "ts": ["[C:1](=[O:2])([O-:3])[O:4][C:5](=[O:6])[N:7]([H:8])[H:9]"], "cat": {}, "energies": [-86.86030579922917, -86.86031246677211, -86.85250854952125], "dir": "SUCCESSFUL_RCTS/PAT46_SIM160_RCT_14_14"}], ["Event 550", [1260, 1340], ["[H]N([H])C(=O)OC(=O)[O-]"], ["[H]N([H])C(=O)OC(=O)[O-]"], {"rxn_free_energy": 0.003268953249353061, "rxn_barrier": -0.13434975681176467, "ts": ["[N:1]([H:2])([H:3])[C:4](=[O:5])[O:6][C:7](=[O:8])[O-:9]"], "cat": {}, "energies": [-86.86031983412371, -86.86031462466137, -86.86053393629822], "dir": "SUCCESSFUL_RCTS/PAT36_SIM239_RCT_15_15"}], ["Event 551", [1260, 1340], ["[H]N([H])C(=O)OC(=O)[O-]"], ["[H]N([H])C(=O)OC(=O)[O-]"], {"rxn_free_energy": -0.0012283662490055606, "rxn_barrier": 7.453910216520702, "ts": ["[N:1]([H:2])([H:3])[C:4](=[O:5])[O:6][C:7](=[O:8])[O-:9]"], "cat": {}, "energies": [-86.86030841911935, -86.86031037666577, -86.84842973452896], "dir": "SUCCESSFUL_RCTS/PAT59_SIM186_RCT_5_5"}], ["Event 552", [300, 380], ["[H]N([H])C(=O)OC(=O)[O-]"], ["[H]N([H])C(=O)OC(=O)[O-]"], {"rxn_free_energy": -0.011349871193487104, "rxn_barrier": -0.13675487290063879, "ts": ["[N:1]([H:2])([H:3])[C:4]([O:5][C:7](=[O:8])[O-:9])=[O:6]"], "cat": {}, "energies": [-86.86030369056294, -86.8603217779206, -86.86052162557345], "dir": "SUCCESSFUL_RCTS/PAT36_SIM242_RCT_5_5"}], ["Event 553", [620, 700], ["[H]OC(=O)N([H])[H]", "[H]N([H])[H]"], ["[H]OC(=O)N([H])[H]", "[H]N([H])[H]"], {"rxn_free_energy": 0.0008705400545587807, "rxn_barrier": -0.31260945702939047, "ts": ["[C:1]([O:2][H:5])(=[O:3])[N:4]([H:6])[H:7]", "[N:8]([H:9])([H:10])[H:11]"], "cat": {}, "energies": [-61.330003401547984, -61.33000201423979, -61.33050158156789], "dir": "SUCCESSFUL_RCTS/PAT7_SIM178_RCT_2_2"}], ["Event 554", [1900, 1980], ["[H]N([H])C(=O)OC(=O)[O-]"], ["[H]N([H])C(=O)OC(=O)[O-]"], {"rxn_free_energy": -0.003354229227614397, "rxn_barrier": 1.406527201976635, "ts": ["[N:1]([H:2])([H:3])[C:4](=[O:5])[O:6][C:7](=[O:8])[O-:9]"], "cat": {}, "energies": [-86.85067630359063, -86.8506816489503, -86.8484348366941], "dir": "SUCCESSFUL_RCTS/PAT50_SIM033_RCT_18_18"}], ["Event 555", [1900, 1980], ["[H]N([H])C(=O)OC(=O)[O-]"], ["[H]N([H])C(=O)OC(=O)[O-]"], {"rxn_free_energy": -0.0015661588364158092, "rxn_barrier": 0.3254729474275829, "ts": ["[C:1]([O:2][C:5](=[O:6])[O-:7])(=[O:3])[N:4]([H:8])[H:9]"], "cat": {}, "energies": [-86.85067814415093, -86.85068064000966, -86.85015946464274], "dir": "SUCCESSFUL_RCTS/PAT46_SIM008_RCT_21_21"}], ["Event 556", [1020, 1100], ["[H]N([H])C(=O)OC(=O)[O-]"], ["[H]N([H])C(=O)OC(=O)[O-]"], {"rxn_free_energy": -0.0010142823564518013, "rxn_barrier": -0.13656639588555303, "ts": ["[N:1]([H:2])([H:3])[C:4](=[O:5])[O:6][C:7](=[O:8])[O-:9]"], "cat": {}, "energies": [-86.86030706329592, -86.86030867967442, -86.86052469794609], "dir": "SUCCESSFUL_RCTS/PAT39_SIM239_RCT_12_12"}], ["Event 557", [1340, 1420], ["[H]N([H])C(=O)OC(=O)[O-]"], ["[H]N([H])C(=O)OC(=O)[O-]"], {"rxn_free_energy": 0.000992208588129401, "rxn_barrier": -0.13493759923636553, "ts": ["[N:1]([H:2])([H:3])[C:4](=[O:5])[O:6][C:7](=[O:8])[O-:9]"], "cat": {}, "energies": [-86.86029679218626, -86.86029521098492, -86.86051183115697], "dir": "SUCCESSFUL_RCTS/PAT50_SIM141_RCT_17_17"}], ["Event 558", [220, 300], ["[H]N([H])C(=O)OC(=O)[O-]"], ["[H]N([H])C(=O)OC(=O)[O-]"], {"rxn_free_energy": -0.0048507714587056085, "rxn_barrier": -0.13856275987277175, "ts": ["[N:1]([H:2])([H:3])[C:4]([O:5][C:7](=[O:8])[O-:9])=[O:6]"], "cat": {}, "energies": [-86.86029660217736, -86.86030433245348, -86.86051741826887], "dir": "SUCCESSFUL_RCTS/PAT26_SIM019_RCT_3_3"}], ["Event 559", [380, 460], ["[H]N([H])C(=O)[O-]"], ["[H]N([H])C(=O)[O-]"], {"rxn_free_energy": -0.0016939561603592566, "rxn_barrier": 1.2656187595950883, "ts": ["[C:1](=[O:2])([O-:3])[N:4]([H:5])[H:6]"], "cat": {}, "energies": [-49.013627686624936, -49.01363038614376, -49.0116107739415], "dir": "SUCCESSFUL_RCTS/PAT10_SIM096_RCT_3_3"}], ["Event 560", [1340, 1420], ["[H]N([H])C(=O)OC(=O)[O-]"], ["[H]N([H])C(=O)OC(=O)[O-]"], {"rxn_free_energy": 0.0024540937459642297, "rxn_barrier": 3.2371333268741984, "ts": ["[C:1]([O:2][C:5](=[O:6])[O-:7])(=[O:3])[N:4]([H:8])[H:9]"], "cat": {}, "energies": [-86.85066921053112, -86.85066529964345, -86.84551045698433], "dir": "SUCCESSFUL_RCTS/PAT59_SIM026_RCT_17_17"}], ["Event 561", [220, 300], ["O=C=O", "[H]N([H])[H]"], ["O=C=O", "[H]N([H])[H]"], {"rxn_free_energy": -0.03091845138268724, "rxn_barrier": 0.09625640828645103, "ts": ["[C:1](=[O:2])=[O:3]", "[N:4]([H:5])([H:6])[H:7]"], "cat": {}, "energies": [-49.57005423324708, -49.570103505443996, -49.56990083731385], "dir": "SUCCESSFUL_RCTS/PAT33_SIM013_RCT_1_1"}], ["Event 562", [780, 860], ["[H]N([H])C(=O)OC(=O)[O-]"], ["[H]N([H])C(=O)OC(=O)[O-]"], {"rxn_free_energy": -0.0007528465474442641, "rxn_barrier": 7.454190746114518, "ts": ["[N:1]([H:2])([H:3])[C:4](=[O:5])[O:6][C:7](=[O:8])[O-:9]"], "cat": {}, "energies": [-86.86031668763195, -86.86031788738167, -86.84843755598459], "dir": "SUCCESSFUL_RCTS/PAT35_SIM059_RCT_11_11"}], ["Event 563", [780, 860], ["[H]N([H])C(=O)OC(=O)[O-]"], ["[H]N([H])C(=O)OC(=O)[O-]"], {"rxn_free_energy": 0.008047777052903144, "rxn_barrier": -0.13376250430579809, "ts": ["[C:1]([O:2][C:5](=[O:8])[O-:9])(=[O:3])[N:4]([H:6])[H:7]"], "cat": {}, "energies": [-86.86030835090668, -86.86029552582528, -86.8605215172251], "dir": "SUCCESSFUL_RCTS/PAT23_SIM083_RCT_12_12"}], ["Event 564", [460, 540], ["[H]OC(=O)N([H])[H]"], ["[H]OC(=O)N([H])[H]"], {"rxn_free_energy": -0.0017780576294710074, "rxn_barrier": -0.1728304582816149, "ts": ["[C:1]([O:2][H:5])(=[O:3])[N:4]([H:6])[H:7]"], "cat": {}, "energies": [-49.5576232374504, -49.55762607099483, -49.557898663158774], "dir": "SUCCESSFUL_RCTS/PAT19_SIM096_RCT_4_4"}], ["Event 565", [1740, 1820], ["[H]N([H])[H]", "[H]OC(=O)N([H])[H]"], ["[H]N([H])[H]", "[H]OC(=O)N([H])[H]"], {"rxn_free_energy": -0.001136616227177882, "rxn_barrier": -0.23098262460760566, "ts": ["[H:8][N:9]([H:10])[H:11]", "[N:1]([H:2])([H:3])[C:4](=[O:5])[O:6][H:7]"], "cat": {}, "energies": [-61.31699349912297, -61.316995310454914, -61.31736159716331], "dir": "SUCCESSFUL_RCTS/PAT21_SIM201_RCT_8_8"}], ["Event 566", [620, 700], ["[H]N([H])C(=O)OC(=O)[O-]"], ["[H]N([H])C(=O)OC(=O)[O-]"], {"rxn_free_energy": -0.0029214484774653755, "rxn_barrier": -0.1376876039416554, "ts": ["[N:1]([H:2])([H:3])[C:4](=[O:5])[O:6][C:7](=[O:8])[O-:9]"], "cat": {}, "energies": [-86.86031639357388, -86.86032104924641, -86.86053581500126], "dir": "SUCCESSFUL_RCTS/PAT59_SIM158_RCT_8_8"}], ["Event 567", [460, 540], ["[H]N([H])C(=O)OC(=O)[O-]"], ["[H]N([H])C(=O)OC(=O)[O-]"], {"rxn_free_energy": -0.0017344461417251864, "rxn_barrier": -0.13756895254575385, "ts": ["[N:1]([H:2])([H:3])[C:4]([O:5][C:7](=[O:8])[O-:9])=[O:6]"], "cat": {}, "energies": [-86.86031100995845, -86.86031377400283, -86.86053024230084], "dir": "SUCCESSFUL_RCTS/PAT5_SIM206_RCT_4_4"}], ["Event 568", [1820, 1900], ["[H]OC(=O)N([H])[H]"], ["[H]OC(=O)N([H])[H]"], {"rxn_free_energy": -0.002033647582371039, "rxn_barrier": -0.23314077651344745, "ts": ["[C:1](=[O:2])([O:3][H:5])[N:4]([H:6])[H:7]"], "cat": {}, "energies": [-49.5701423202112, -49.570145561068344, -49.570513857521], "dir": "SUCCESSFUL_RCTS/PAT19_SIM065_RCT_20_20"}], ["Event 569", [1020, 1100], ["[H]N([H])C(=O)[O-]"], ["[H]N([H])C(=O)[O-]"], {"rxn_free_energy": 0.001290148825110407, "rxn_barrier": 10.022417617439693, "ts": ["[C:1](=[O:2])([O-:3])[N:4]([H:5])[H:6]"], "cat": {}, "energies": [-49.01363012198285, -49.013628065978615, -48.99765821807571], "dir": "SUCCESSFUL_RCTS/PAT13_SIM046_RCT_9_9"}], ["Event 570", [940, 1020], ["[H]N([H])C(=O)OC(=O)[O-]"], ["[H]N([H])C(=O)OC(=O)[O-]"], {"rxn_free_energy": 0.0003164209180350355, "rxn_barrier": -0.13615828929331653, "ts": ["[N:1]([H:2])([H:3])[C:4](=[O:5])[O:6][C:7](=[O:8])[O-:9]"], "cat": {}, "energies": [-86.86030756745043, -86.8603070631964, -86.86052455173464], "dir": "SUCCESSFUL_RCTS/PAT46_SIM239_RCT_11_11"}], ["Event 571", [1660, 1740], ["[H]N([H])C(=O)OC(=O)[O-]"], ["[H]N([H])C(=O)OC(=O)[O-]"], {"rxn_free_energy": 0.004696622083068647, "rxn_barrier": -0.1330551714247089, "ts": ["[N:1]([H:2])([H:3])[C:4](=[O:5])[O:6][C:7](=[O:8])[O-:9]"], "cat": {}, "energies": [-86.86030147658929, -86.86029399196836, -86.86051351568938], "dir": "SUCCESSFUL_RCTS/PAT22_SIM230_RCT_14_14"}], ["Event 572", [1740, 1820], ["[H]N([H])C(=O)OC(=O)[O-]"], ["[H]N([H])C(=O)OC(=O)[O-]"], {"rxn_free_energy": -0.0028238322010829937, "rxn_barrier": -0.13752132938122713, "ts": ["[C:1](=[O:2])([O-:3])[O:4][C:5]([N:6]([H:7])[H:8])=[O:9]"], "cat": {}, "energies": [-86.86031355285536, -86.86031805296484, -86.86053270930462], "dir": "SUCCESSFUL_RCTS/PAT35_SIM046_RCT_16_16"}], ["Event 573", [460, 540], ["[H]OC(=O)N([H])[H]", "[H]N([H])[H]"], ["[H]OC(=O)N([H])[H]", "[H]N([H])[H]"], {"rxn_free_energy": -0.006142235580150022, "rxn_barrier": -0.22668756809050283, "ts": ["[C:1]([O:2][H:5])(=[O:3])[N:4]([H:6])[H:7]", "[N:8]([H:9])([H:10])[H:11]"], "cat": {}, "energies": [-61.31696964798292, -61.31697943635936, -61.317330901344405], "dir": "SUCCESSFUL_RCTS/PAT16_SIM132_RCT_15_15"}], ["Event 574", [60, 140], ["O=C=O", "[H]N([H])[H]"], ["O=C=O", "[H]N([H])[H]"], {"rxn_free_energy": -0.008825823449652284, "rxn_barrier": -0.008462073064602081, "ts": ["[C:1](=[O:2])=[O:3]", "[N:4]([H:5])([H:6])[H:7]"], "cat": {}, "energies": [-49.569900879163065, -49.56991494415311, -49.569914364473995], "dir": "SUCCESSFUL_RCTS/PAT14_SIM038_RCT_1_1"}], ["Event 575", [780, 860], ["[H]N([H])[H]", "[H][N+]([H])([H])[H]"], ["[H]N([H])[H]", "[H][N+]([H])([H])[H]"], {"rxn_free_energy": -0.0053863493541952, "rxn_barrier": -1.1987774933010127, "ts": ["[H+:7]", "[N:1]([H:2])([H:3])[H:4]", "[N:5]([H:6])([H:8])[H:9]"], "cat": {}, "energies": [-23.855204759807545, -23.85521334359018, -23.857115153053954], "dir": "SUCCESSFUL_RCTS/PAT6_SIM234_RCT_7_7"}], ["Event 576", [1100, 1180], ["[H]N([H])C(=O)OC(=O)[O-]"], ["[H]N([H])C(=O)OC(=O)[O-]"], {"rxn_free_energy": 0.002027348038045787, "rxn_barrier": -0.13484405296517635, "ts": ["[C:1]([O:2][C:5](=[O:8])[O-:9])(=[O:3])[N:4]([H:6])[H:7]"], "cat": {}, "energies": [-86.86031568203526, -86.86031245121718, -86.86053057192896], "dir": "SUCCESSFUL_RCTS/PAT23_SIM239_RCT_13_13"}], ["Event 577", [1020, 1100], ["[H]OC(=O)N([H])[H]"], ["[H]OC(=O)N([H])[H]"], {"rxn_free_energy": -0.0011578604229781464, "rxn_barrier": -0.2311727792846212, "ts": ["[C:1]([O:2][H:5])(=[O:3])[N:4]([H:6])[H:7]"], "cat": {}, "energies": [-49.57014376351325, -49.57014560870032, -49.570512164587484], "dir": "SUCCESSFUL_RCTS/PAT19_SIM041_RCT_6_6"}], ["Event 578", [1900, 1980], ["[H]N([H])C(=O)OC(=O)[O-]"], ["[H]N([H])C(=O)OC(=O)[O-]"], {"rxn_free_energy": -0.0028384769307333788, "rxn_barrier": 7.45114160431175, "ts": ["[C:1](=[O:2])([O:3][C:5](=[O:6])[O-:7])[N:4]([H:8])[H:9]"], "cat": {}, "energies": [-86.86031858710174, -86.86032311054933, -86.84844431462128], "dir": "SUCCESSFUL_RCTS/PAT46_SIM075_RCT_20_20"}], ["Event 579", [860, 940], ["[H]N([H])C(=O)[O-]"], ["[H]N([H])C(=O)[O-]"], {"rxn_free_energy": 0.004319057512881777, "rxn_barrier": 1.266997512497638, "ts": ["[C:1](=[O:2])([O-:3])[N:4]([H:5])[H:6]"], "cat": {}, "energies": [-49.01362738361902, -49.013620500691744, -49.0116082737303], "dir": "SUCCESSFUL_RCTS/PAT25_SIM179_RCT_4_4"}], ["Event 580", [300, 380], ["[H]N([H])[H]", "[H]OC(=O)N([H])[H]"], ["[H]N([H])[H]", "[H]OC(=O)N([H])[H]"], {"rxn_free_energy": -0.0012621263211677915, "rxn_barrier": -0.23124344487396228, "ts": ["[H:1][N:2]([H:3])[H:4]", "[H:5][O:10][C:9]([N:6]([H:7])[H:8])=[O:11]"], "cat": {}, "energies": [-61.316978640613705, -61.316980651960776, -61.317347154301885], "dir": "SUCCESSFUL_RCTS/PAT20_SIM190_RCT_8_8"}], ["Event 581", [1580, 1660], ["[H]OC(=O)N([H])[H]"], ["[H]OC(=O)N([H])[H]"], {"rxn_free_energy": -0.0017639887736224154, "rxn_barrier": -0.17555394168829164, "ts": ["[N:1]([H:2])([H:3])[C:4](=[O:5])[O:6][H:7]"], "cat": {}, "energies": [-49.55762179774199, -49.557624608866035, -49.55790156364221], "dir": "SUCCESSFUL_RCTS/PAT19_SIM053_RCT_20_20"}], ["Event 582", [780, 860], ["[H]N([H])C(=O)OC(=O)[O-]"], ["[H]N([H])C(=O)OC(=O)[O-]"], {"rxn_free_energy": -0.0009033718480078222, "rxn_barrier": -0.13674197926286943, "ts": ["[C:1]([O:2][C:5](=[O:8])[O-:9])(=[O:3])[N:4]([H:6])[H:7]"], "cat": {}, "energies": [-86.86031820311929, -86.86031964274882, -86.86053611758227], "dir": "SUCCESSFUL_RCTS/PAT40_SIM207_RCT_13_13"}], ["Event 583", [700, 780], ["[H]N([H])C(=O)[O-]"], ["[H]N([H])C(=O)[O-]"], {"rxn_free_energy": 0.001215731383930944, "rxn_barrier": 10.02160226568499, "ts": ["[N:1]([H:2])([H:3])[C:4](=[O:5])[O-:6]"], "cat": {}, "energies": [-49.01362945231022, -49.01362751489895, -48.99765884776222], "dir": "SUCCESSFUL_RCTS/PAT10_SIM078_RCT_15_15"}], ["Event 584", [700, 780], ["[H]OC(=O)N([H])[H]"], ["[H]OC(=O)N([H])[H]"], {"rxn_free_energy": 0.0010616959319495792, "rxn_barrier": 7.729086980573866, "ts": ["[N:1]([H:2])([H:3])[C:4]([O:5][H:7])=[O:6]"], "cat": {}, "energies": [-49.55762635049201, -49.55762465855439, -49.54530913929051], "dir": "SUCCESSFUL_RCTS/PAT30_SIM173_RCT_8_8"}], ["Event 585", [1580, 1660], ["[H]OC(=O)N([H])[H]", "[H]N([H])[H]"], ["[H]OC(=O)N([H])[H]", "[H]N([H])[H]"], {"rxn_free_energy": 8.163139405742223, "rxn_barrier": 10.609065363717862, "ts": ["[C:1](=[O:2])([O:3][H:7])[N:4]([H:5])[H:6]", "[H:8][N:9]([H:10])[H:11]"], "cat": {}, "energies": [-61.33000402198337, -61.31699509707665, -61.31309722573902], "dir": "SUCCESSFUL_RCTS/PAT20_SIM137_RCT_8_8"}], ["Event 586", [620, 700], ["[H]N([H])C(=O)OC(=O)[O-]"], ["[H]N([H])C(=O)OC(=O)[O-]"], {"rxn_free_energy": -0.002591504436727135, "rxn_barrier": 7.453092805521575, "ts": ["[C:1](=[O:2])([O:3][C:7](=[O:8])[O-:9])[N:4]([H:5])[H:6]"], "cat": {}, "energies": [-86.86031692258413, -86.86032105245194, -86.84843954063453], "dir": "SUCCESSFUL_RCTS/PAT24_SIM228_RCT_6_6"}], ["Event 587", [380, 460], ["[H]OC(=O)N([H])[H]", "[H]N([H])[H]"], ["[H]OC(=O)N([H])[H]", "[H]N([H])[H]"], {"rxn_free_energy": -0.0034699851453070425, "rxn_barrier": -0.23124413479626263, "ts": ["[N:1]([H:2])([H:3])[C:4](=[O:5])[O:6][H:7]", "[N:8]([H:9])([H:10])[H:11]"], "cat": {}, "energies": [-61.31697991393294, -61.31698544376331, -61.31734842872059], "dir": "SUCCESSFUL_RCTS/PAT11_SIM016_RCT_3_3"}], ["Event 588", [1340, 1420], ["[H]N([H])C(=O)OC(=O)[O-]"], ["[H]N([H])C(=O)OC(=O)[O-]"], {"rxn_free_energy": 0.0022805296499493863, "rxn_barrier": 3.2363795164856333, "ts": ["[C:1]([O:2][C:5](=[O:8])[O-:9])(=[O:3])[N:4]([H:6])[H:7]"], "cat": {}, "energies": [-86.85068274480709, -86.85067911051426, -86.845525192546], "dir": "SUCCESSFUL_RCTS/PAT5_SIM153_RCT_9_9"}], ["Event 589", [1660, 1740], ["[H]N([H])C(=O)OC(=O)[O-]"], ["[H]N([H])C(=O)OC(=O)[O-]"], {"rxn_free_energy": -0.0011358660280234006, "rxn_barrier": -0.13628522606139148, "ts": ["[N:1]([H:2])([H:3])[C:4](=[O:5])[O:6][C:7](=[O:8])[O-:9]"], "cat": {}, "energies": [-86.86031041785323, -86.86031222798964, -86.86052760442614], "dir": "SUCCESSFUL_RCTS/PAT26_SIM204_RCT_19_19"}], ["Event 590", [380, 460], ["[H]N([H])C(=O)OC(=O)[O-]"], ["[H]N([H])C(=O)OC(=O)[O-]"], {"rxn_free_energy": 0.001707537794280512, "rxn_barrier": -0.13494126576696117, "ts": ["[C:1](=[O:2])([O-:3])[O:8][C:7]([N:4]([H:5])[H:6])=[O:9]"], "cat": {}, "energies": [-86.8603148386171, -86.86031211745434, -86.86052988343086], "dir": "SUCCESSFUL_RCTS/PAT24_SIM010_RCT_5_5"}], ["Event 591", [1100, 1180], ["[H]N([H])C(=O)OC(=O)[O-]"], ["[H]N([H])C(=O)OC(=O)[O-]"], {"rxn_free_energy": -0.0005670448812260673, "rxn_barrier": 3.2342090008201123, "ts": ["[C:1](=[O:2])([O:3][C:7](=[O:8])[O-:9])[N:4]([H:5])[H:6]"], "cat": {}, "energies": [-86.85068802603335, -86.85068892968621, -86.84553393274484], "dir": "SUCCESSFUL_RCTS/PAT24_SIM060_RCT_7_7"}], ["Event 592", [940, 1020], ["[H]N([H])C(=O)OC(=O)[O-]"], ["[H]N([H])C(=O)OC(=O)[O-]"], {"rxn_free_energy": -0.0009611498812149364, "rxn_barrier": 1.4084270543603634, "ts": ["[C:1](=[O:2])([O-:3])[O:4][C:5]([N:6]([H:7])[H:8])=[O:9]"], "cat": {}, "energies": [-86.85068299915176, -86.8506845308574, -86.8484385046165], "dir": "SUCCESSFUL_RCTS/PAT5_SIM184_RCT_10_10"}], ["Event 593", [940, 1020], ["[H]N([H])[H]", "[H]OC(=O)N([H])[H]"], ["[H]N([H])[H]", "[H]OC(=O)N([H])[H]"], {"rxn_free_energy": 0.0010488422305499512, "rxn_barrier": -0.2302035507577912, "ts": ["[H:8][N:9]([H:10])[H:11]", "[N:1]([H:2])([H:3])[C:4](=[O:5])[O:6][H:7]"], "cat": {}, "energies": [-61.31698803108327, -61.31698635962954, -61.317354887577594], "dir": "SUCCESSFUL_RCTS/PAT20_SIM119_RCT_7_7"}], ["Event 594", [140, 220], ["O=C=O", "[H]N([H])[H]"], ["O=C=O", "[H]N([H])[H]"], {"rxn_free_energy": -0.09747107517462827, "rxn_barrier": 0.00565284385995291, "ts": ["[C:5](=[O:6])=[O:7]", "[N:1]([H:2])([H:3])[H:4]"], "cat": {}, "energies": [-49.569917645771376, -49.57007297741947, -49.56990863729833], "dir": "SUCCESSFUL_RCTS/PAT21_SIM128_RCT_2_2"}], ["Event 595", [1180, 1260], ["[H]OC(=O)N([H])[H]", "[H]N([H])[H]"], ["[H]OC(=O)N([H])[H]", "[H]N([H])[H]"], {"rxn_free_energy": -0.0010241519946482215, "rxn_barrier": -0.2322077523545473, "ts": ["[N:1]([H:2])([H:3])[C:4]([O:5][H:6])=[O:7]", "[N:8]([H:9])([H:10])[H:11]"], "cat": {}, "energies": [-61.3169961667145, -61.31699779882143, -61.317366217140325], "dir": "SUCCESSFUL_RCTS/PAT7_SIM027_RCT_5_5"}], ["Event 596", [380, 1020], ["O=C=O", "[H]N([H])C(=O)OC(=O)[O-]"], ["O=C=O", "[H]N([H])C(=O)OC(=O)[O-]"], {"rxn_free_energy": -6.536025075371968, "rxn_barrier": -0.26217620174786166, "ts": ["[C:10](=[O:11])=[O:12]", "[C:7](=[O:8])=[O:9]", "[N:1]([H:2])([H:3])[C:4](=[O:5])[O-:6]"], "cat": {}, "energies": [-124.68169940877705, -124.69211533519552, -124.68211721745963], "dir": "SUCCESSFUL_RCTS/PAT39_SIM040_RCT_2_9"}], ["Event 597", [1740, 1820], ["[H]N([H])C(=O)OC(=O)[O-]"], ["[H]N([H])C(=O)OC(=O)[O-]"], {"rxn_free_energy": -0.0017385437015421418, "rxn_barrier": 1.4061586453384376, "ts": ["[C:1]([O:2][C:5](=[O:8])[O-:9])(=[O:3])[N:4]([H:6])[H:7]"], "cat": {}, "energies": [-86.8506688535932, -86.85067162416753, -86.84842797403512], "dir": "SUCCESSFUL_RCTS/PAT59_SIM059_RCT_14_14"}], ["Event 598", [1420, 1500], ["[H]N([H])C(=O)OC(=O)[O-]"], ["[H]N([H])C(=O)OC(=O)[O-]"], {"rxn_free_energy": 3.653209852282658e-05, "rxn_barrier": 1.4064104089216307, "ts": ["[C:1](=[O:2])([O:3][C:5](=[O:6])[O-:7])[N:4]([H:8])[H:9]"], "cat": {}, "energies": [-86.85068488915698, -86.85068483093877, -86.84844360838395], "dir": "SUCCESSFUL_RCTS/PAT3_SIM003_RCT_11_11"}], ["Event 599", [1100, 1180], ["[H]N([H])[H]", "[H]OC(=O)N([H])[H]"], ["[H]N([H])[H]", "[H]OC(=O)N([H])[H]"], {"rxn_free_energy": -7.03003478986446e-05, "rxn_barrier": -0.3117681184332249, "ts": ["[H:8][N:9]([H:10])[H:11]", "[N:1]([H:2])([H:3])[C:4]([O:5][H:7])=[O:6]"], "cat": {}, "energies": [-61.32999606338336, -61.32999617541525, -61.330492902631036], "dir": "SUCCESSFUL_RCTS/PAT20_SIM182_RCT_3_3"}], ["Event 600", [620, 700], ["[H]N([H])[H]", "[H][N+]([H])([H])[H]"], ["[H][N+]([H])([H])[H]", "[H]N([H])[H]"], {"rxn_free_energy": 0.006838710534996068, "rxn_barrier": -1.178161494454338, "ts": ["[H+:5]", "[H:1][N:2]([H:3])[H:4]", "[N:6]([H:7])([H:8])[H:9]"], "cat": {}, "energies": [-23.855240724966542, -23.855229826675163, -23.857118264188593], "dir": "SUCCESSFUL_RCTS/PAT2_SIM143_RCT_5_5"}], ["Event 601", [1660, 1740], ["[H]N([H])C(=O)[O-]"], ["[H]N([H])C(=O)[O-]"], {"rxn_free_energy": 0.0016465280941612833, "rxn_barrier": 1.26719384246011, "ts": ["[C:1](=[O:2])([O-:3])[N:4]([H:5])[H:6]"], "cat": {}, "energies": [-49.01362847980846, -49.01362585587185, -49.01160905704481], "dir": "SUCCESSFUL_RCTS/PAT13_SIM200_RCT_9_9"}], ["Event 602", [1020, 1100], ["[H]N([H])C(=O)OC(=O)[O-]"], ["[H]N([H])C(=O)OC(=O)[O-]"], {"rxn_free_energy": 0.0014438138725013944, "rxn_barrier": 0.327331184125474, "ts": ["[C:1](=[O:2])([O-:3])[O:4][C:5](=[O:6])[N:7]([H:8])[H:9]"], "cat": {}, "energies": [-86.85068435015454, -86.85068204926694, -86.85016270932712], "dir": "SUCCESSFUL_RCTS/PAT5_SIM131_RCT_8_8"}], ["Event 603", [620, 700], ["[H]OC(=O)N([H])[H]", "[H]N([H])[H]"], ["[H]OC(=O)N([H])[H]", "[H]N([H])[H]"], {"rxn_free_energy": 0.0076313220026726115, "rxn_barrier": -0.30696848409817395, "ts": ["[C:1]([O:2][H:5])(=[O:3])[N:4]([H:6])[H:7]", "[H:8][N:9]([H:10])[H:11]"], "cat": {}, "energies": [-61.330002575509006, -61.32999041409782, -61.33049176597359], "dir": "SUCCESSFUL_RCTS/PAT16_SIM181_RCT_3_3"}], ["Event 604", [700, 780], ["[H]N([H])C(=O)OC(=O)[O-]"], ["[H]N([H])C(=O)OC(=O)[O-]"], {"rxn_free_energy": 5.9953011508923744e-05, "rxn_barrier": -0.13523985565993069, "ts": ["[C:1](=[O:2])([O-:3])[O:4][C:5](=[O:6])[N:7]([H:8])[H:9]"], "cat": {}, "energies": [-86.8603107010243, -86.86031060548211, -86.86052622167625], "dir": "SUCCESSFUL_RCTS/PAT5_SIM004_RCT_8_8"}], ["Event 605", [940, 1020], ["[H]N([H])[H]", "[H][N+]([H])([H])[H]"], ["[H][N+]([H])([H])[H]", "[H]N([H])[H]"], {"rxn_free_energy": 0.03629686330425543, "rxn_barrier": -1.1605238345451139, "ts": ["[H+:9]", "[H:1][N:2]([H:3])[H:4]", "[H:5][N:6]([H:7])[H:8]"], "cat": {}, "energies": [-23.855230147981054, -23.855172304650736, -23.857079579512927], "dir": "SUCCESSFUL_RCTS/PAT6_SIM173_RCT_17_17"}], ["Event 606", [700, 780], ["[H]OC(=O)N([H])[H]", "[H]N([H])[H]"], ["[H]OC(=O)N([H])[H]", "[H]N([H])[H]"], {"rxn_free_energy": -0.003936960091161438, "rxn_barrier": 0.056585339338994324, "ts": ["[C:1]([O:2][H:5])(=[O:3])[N:4]([H:6])[H:7]", "[N:8]([H:9])([H:10])[H:11]"], "cat": {}, "energies": [-61.3169927725502, -61.31699904656019, -61.316902597141734], "dir": "SUCCESSFUL_RCTS/PAT11_SIM060_RCT_2_2"}], ["Event 607", [220, 300], ["O=C=O", "[H]N([H])[H]"], ["O=C=O", "[H]N([H])[H]"], {"rxn_free_energy": -0.006230790647811866, "rxn_barrier": -0.002835032197024269, "ts": ["[C:1](=[O:2])=[O:3]", "[N:4]([H:5])([H:6])[H:7]"], "cat": {}, "energies": [-49.56990194668106, -49.569911876180434, -49.569906464639054], "dir": "SUCCESSFUL_RCTS/PAT8_SIM169_RCT_5_5"}], ["Event 608", [460, 540], ["[H]N([H])C(=O)[O-]"], ["[H]N([H])C(=O)[O-]"], {"rxn_free_energy": -1.731722050600837e-05, "rxn_barrier": 10.015664331178556, "ts": ["[C:1](=[O:2])([O-:3])[N:4]([H:5])[H:6]"], "cat": {}, "energies": [-49.01362167222559, -49.01362169982262, -48.99766053047618], "dir": "SUCCESSFUL_RCTS/PAT10_SIM102_RCT_4_4"}], ["Event 609", [860, 940], ["[H]N([H])C(=O)OC(=O)[O-]"], ["[H]N([H])C(=O)OC(=O)[O-]"], {"rxn_free_energy": -0.003606569513923333, "rxn_barrier": -0.13789228463604666, "ts": ["[N:1]([H:2])([H:3])[C:4](=[O:5])[O:6][C:7](=[O:8])[O-:9]"], "cat": {}, "energies": [-86.86029883901239, -86.86030458650605, -86.86051858662258], "dir": "SUCCESSFUL_RCTS/PAT35_SIM043_RCT_11_11"}], ["Event 610", [1740, 1820], ["[H]N([H])C(=O)OC(=O)[O-]"], ["[H]N([H])C(=O)OC(=O)[O-]"], {"rxn_free_energy": -0.0009339411705366132, "rxn_barrier": -0.14005252826777365, "ts": ["[C:1](=[O:2])([O-:3])[O:4][C:5](=[O:6])[N:7]([H:8])[H:9]"], "cat": {}, "energies": [-86.86031557463393, -86.86031706297928, -86.86053876484699], "dir": "SUCCESSFUL_RCTS/PAT18_SIM134_RCT_13_13"}], ["Event 611", [460, 540], ["[H]N([H])C(=O)OC(=O)[O-]"], ["[H]N([H])C(=O)OC(=O)[O-]"], {"rxn_free_energy": 0.005081371048780142, "rxn_barrier": -0.13329094191191057, "ts": ["[N:1]([H:2])([H:3])[C:4]([O:5][C:6](=[O:7])[O-:8])=[O:9]"], "cat": {}, "energies": [-86.86031852692314, -86.86031042915938, -86.86053094175129], "dir": "SUCCESSFUL_RCTS/PAT39_SIM050_RCT_5_5"}], ["Event 612", [460, 540], ["[H]OC(=O)N([H])[H]"], ["[H]OC(=O)N([H])[H]"], {"rxn_free_energy": -0.0011741812094346004, "rxn_barrier": 2.2447553780932608, "ts": ["[C:1](=[O:2])([O:3][H:5])[N:4]([H:6])[H:7]"], "cat": {}, "energies": [-49.55762156902843, -49.557623440224596, -49.55404428672365], "dir": "SUCCESSFUL_RCTS/PAT19_SIM150_RCT_4_4"}], ["Event 613", [1900, 1980], ["[H]N([H])C(=O)OC(=O)[O-]"], ["[H]N([H])C(=O)OC(=O)[O-]"], {"rxn_free_energy": -0.0015661601472668424, "rxn_barrier": 0.32575136362634377, "ts": ["[C:1]([O:2][C:5](=[O:6])[O-:7])(=[O:3])[N:4]([H:8])[H:9]"], "cat": {}, "energies": [-86.8506781441509, -86.85068064001172, -86.85015902095368], "dir": "SUCCESSFUL_RCTS/PAT5_SIM008_RCT_21_21"}], ["Event 614", [540, 620], ["[H]N([H])C(=O)OC(=O)[O-]"], ["[H]N([H])C(=O)OC(=O)[O-]"], {"rxn_free_energy": 0.0018636581904993648, "rxn_barrier": -0.13518274567921332, "ts": ["[C:1](=[O:2])([O-:3])[O:4][C:5](=[O:6])[N:7]([H:8])[H:9]"], "cat": {}, "energies": [-86.86031354692796, -86.86031057696894, -86.86052897656842], "dir": "SUCCESSFUL_RCTS/PAT3_SIM068_RCT_2_2"}], ["Event 615", [1900, 1980], ["[H]N([H])C(=O)OC(=O)[O-]"], ["[H]N([H])C(=O)OC(=O)[O-]"], {"rxn_free_energy": -0.0028384771982539977, "rxn_barrier": 4.8960761607369845, "ts": ["[C:1](=[O:2])([O:3][C:5](=[O:6])[O-:7])[N:4]([H:8])[H:9]"], "cat": {}, "energies": [-86.86031858710199, -86.86032311055, -86.85251611259471], "dir": "SUCCESSFUL_RCTS/PAT59_SIM075_RCT_20_20"}], ["Event 616", [1660, 1740], ["[H]N([H])C(=O)OC(=O)[O-]"], ["[H]N([H])C(=O)OC(=O)[O-]"], {"rxn_free_energy": -0.0031375213323172066, "rxn_barrier": -0.13872340948224365, "ts": ["[C:1]([O:2][C:5](=[O:6])[O-:7])(=[O:3])[N:4]([H:8])[H:9]"], "cat": {}, "energies": [-86.86030970391845, -86.86031470392854, -86.86053077602405], "dir": "SUCCESSFUL_RCTS/PAT3_SIM084_RCT_11_11"}], ["Event 617", [1660, 1740], ["[H]N([H])C(=O)OC(=O)[O-]"], ["[H]N([H])C(=O)OC(=O)[O-]"], {"rxn_free_energy": -0.0020338443036582135, "rxn_barrier": -0.13734899522017543, "ts": ["[C:1]([O:2][C:7](=[O:8])[O-:9])(=[O:3])[N:4]([H:5])[H:6]"], "cat": {}, "energies": [-86.86031779641475, -86.8603210375854, -86.86053667822921], "dir": "SUCCESSFUL_RCTS/PAT24_SIM026_RCT_24_24"}], ["Event 618", [460, 540], ["[H]OC(=O)N([H])[H]", "[H]N([H])[H]"], ["[H]OC(=O)N([H])[H]", "[H]N([H])[H]"], {"rxn_free_energy": -0.003550287531815123, "rxn_barrier": -0.31542204622167536, "ts": ["[C:1]([O:2][H:5])(=[O:3])[N:4]([H:6])[H:7]", "[H:8][N:9]([H:10])[H:11]"], "cat": {}, "energies": [-61.33000643559997, -61.330012093401656, -61.330509097812296], "dir": "SUCCESSFUL_RCTS/PAT12_SIM072_RCT_12_12"}], ["Event 619", [620, 700], ["[H]N([H])C(=O)OC(=O)[O-]"], ["[H]N([H])C(=O)OC(=O)[O-]"], {"rxn_free_energy": -0.0017831152762027502, "rxn_barrier": 7.447448372358288, "ts": ["[C:1](=[O:2])([O-:3])[O:4][C:5](=[O:6])[N:7]([H:8])[H:9]"], "cat": {}, "energies": [-86.86030487151342, -86.8603077131178, -86.84843648463342], "dir": "SUCCESSFUL_RCTS/PAT23_SIM079_RCT_5_5"}], ["Event 620", [940, 1020], ["[H]OC(=O)N([H])[H]", "[H]N([H])[H]"], ["[H]OC(=O)N([H])[H]", "[H]N([H])[H]"], {"rxn_free_energy": 0.010040987284131362, "rxn_barrier": 0.47974329017242845, "ts": ["[N:1]([H:2])([H:3])[C:4](=[O:5])[O:6][H:7]", "[N:8]([H:9])([H:10])[H:11]"], "cat": {}, "energies": [-61.33001216889052, -61.32999616739366, -61.329247641405914], "dir": "SUCCESSFUL_RCTS/PAT20_SIM101_RCT_9_9"}], ["Event 621", [540, 620], ["[H]N([H])C(=O)OC(=O)[O-]"], ["[H]N([H])C(=O)OC(=O)[O-]"], {"rxn_free_energy": -0.0005513611104088767, "rxn_barrier": -0.13594793056296076, "ts": ["[C:1](=[O:2])([O:3][C:5](=[O:8])[O-:9])[N:4]([H:6])[H:7]"], "cat": {}, "energies": [-86.86029664594403, -86.86029752460296, -86.8605132949968], "dir": "SUCCESSFUL_RCTS/PAT18_SIM247_RCT_7_7"}], ["Event 622", [1020, 1100], ["[H]N([H])C(=O)OC(=O)[O-]"], ["[H]N([H])C(=O)OC(=O)[O-]"], {"rxn_free_energy": 0.005564737023088185, "rxn_barrier": -0.13095048005463905, "ts": ["[C:1]([O:2][C:5](=[O:8])[O-:9])(=[O:3])[N:4]([H:6])[H:7]"], "cat": {}, "energies": [-86.86030784404036, -86.86029897597595, -86.86051652906666], "dir": "SUCCESSFUL_RCTS/PAT3_SIM215_RCT_7_7"}], ["Event 623", [1180, 1260], ["[H]OC(=O)N([H])[H]", "[H]N([H])[H]"], ["[H]OC(=O)N([H])[H]", "[H]N([H])[H]"], {"rxn_free_energy": -8.160077458761837, "rxn_barrier": 2.44216789733592, "ts": ["[C:1](=[O:2])([O:3][H:5])[N:4]([H:6])[H:7]", "[H:8][N:9]([H:10])[H:11]"], "cat": {}, "energies": [-61.31699565909923, -61.329999704432495, -61.313103776674225], "dir": "SUCCESSFUL_RCTS/PAT16_SIM137_RCT_4_4"}], ["Event 624", [1260, 1340], ["[H]N([H])C(=O)OC(=O)[O-]"], ["[H]N([H])C(=O)OC(=O)[O-]"], {"rxn_free_energy": -0.0011117666559954814, "rxn_barrier": 7.451535823712473, "ts": ["[C:1](=[O:2])([O-:3])[O:4][C:5]([N:6]([H:7])[H:8])=[O:9]"], "cat": {}, "energies": [-86.86031681058314, -86.86031858231436, -86.84844190986759], "dir": "SUCCESSFUL_RCTS/PAT4_SIM040_RCT_11_11"}], ["Event 625", [380, 460], ["[H][N+]([H])([H])[H]", "[H]N([H])[H]"], ["[H]N([H])[H]", "[H][N+]([H])([H])[H]"], {"rxn_free_energy": 0.004260105050781263, "rxn_barrier": -1.17539346946875, "ts": ["[H+:4]", "[H:1][N:2]([H:3])[H:5]", "[N:6]([H:7])([H:8])[H:9]"], "cat": {}, "energies": [-23.855247601152236, -23.85524081217266, -23.85712072920018], "dir": "SUCCESSFUL_RCTS/PAT8_SIM191_RCT_7_7"}], ["Event 626", [300, 380], ["[H]N([H])C(=O)OC(=O)[O-]"], ["[H]N([H])C(=O)OC(=O)[O-]"], {"rxn_free_energy": 0.004278902948867938, "rxn_barrier": 0.32886629368953585, "ts": ["[C:1]([O:2][C:7](=[O:8])[O-:9])(=[O:3])[N:4]([H:5])[H:6]"], "cat": {}, "energies": [-86.85068692127433, -86.85068010233809, -86.85016283406887], "dir": "SUCCESSFUL_RCTS/PAT33_SIM126_RCT_4_4"}], ["Event 627", [1260, 1340], ["[H]OC(=O)N([H])[H]"], ["[H]OC(=O)N([H])[H]"], {"rxn_free_energy": 0.00039931654687404007, "rxn_barrier": -0.17289409035260178, "ts": ["[C:1](=[O:2])([O:3][H:5])[N:4]([H:6])[H:7]"], "cat": {}, "energies": [-49.55762623359694, -49.55762559723895, -49.55790176071052], "dir": "SUCCESSFUL_RCTS/PAT30_SIM162_RCT_15_15"}], ["Event 628", [1340, 1420], ["[H]N([H])C(=O)OC(=O)[O-]"], ["[H]N([H])C(=O)OC(=O)[O-]"], {"rxn_free_energy": -0.0007026586449085671, "rxn_barrier": 4.891247407767924, "ts": ["[C:1](=[O:2])([O-:3])[O:4][C:5](=[O:6])[N:7]([H:8])[H:9]"], "cat": {}, "energies": [-86.86031384111968, -86.86031496088906, -86.85251906179947], "dir": "SUCCESSFUL_RCTS/PAT39_SIM001_RCT_11_11"}], ["Event 629", [460, 540], ["[H]N([H])C(=O)OC(=O)[O-]"], ["[H]N([H])C(=O)OC(=O)[O-]"], {"rxn_free_energy": 0.00022272158938237398, "rxn_barrier": 7.452702745058816, "ts": ["[C:1]([O:2][C:5](=[O:8])[O-:9])(=[O:3])[N:4]([H:6])[H:7]"], "cat": {}, "energies": [-86.86031225166917, -86.86031189673606, -86.8484354913269], "dir": "SUCCESSFUL_RCTS/PAT18_SIM140_RCT_8_8"}], ["Event 630", [1740, 1820], ["[H]N([H])[H]", "[H]OC(=O)N([H])[H]"], ["[H]N([H])[H]", "[H]OC(=O)N([H])[H]"], {"rxn_free_energy": -0.0011337210566176878, "rxn_barrier": -0.2314791673278368, "ts": ["[H:8][N:9]([H:10])[H:11]", "[N:1]([H:2])([H:3])[C:4](=[O:5])[O:6][H:7]"], "cat": {}, "energies": [-61.31699350327045, -61.3169953099886, -61.31736239261015], "dir": "SUCCESSFUL_RCTS/PAT16_SIM201_RCT_8_8"}], ["Event 631", [1820, 1900], ["[H]OC(=O)N([H])[H]"], ["[H]OC(=O)N([H])[H]"], {"rxn_free_energy": -0.0005449132036070097, "rxn_barrier": -0.17311939268664348, "ts": ["[C:1](=[O:2])([O:3][H:5])[N:4]([H:6])[H:7]"], "cat": {}, "energies": [-49.557621837753196, -49.55762270613662, -49.5578977239126], "dir": "SUCCESSFUL_RCTS/PAT19_SIM218_RCT_10_10"}], ["Event 632", [860, 940], ["[H]N([H])C(=O)OC(=O)[O-]"], ["[H]N([H])C(=O)OC(=O)[O-]"], {"rxn_free_energy": -0.003606508545974265, "rxn_barrier": -0.13789132943584184, "ts": ["[N:1]([H:2])([H:3])[C:4](=[O:5])[O:6][C:7](=[O:8])[O-:9]"], "cat": {}, "energies": [-86.8602988390123, -86.8603045864088, -86.86051858510027], "dir": "SUCCESSFUL_RCTS/PAT22_SIM043_RCT_11_11"}], ["Event 633", [700, 780], ["[H]OC(=O)N([H])[H]", "[H]N([H])[H]"], ["[H]OC(=O)N([H])[H]", "[H]N([H])[H]"], {"rxn_free_energy": -0.0007047437897865195, "rxn_barrier": -0.2317121007856261, "ts": ["[C:1]([O:2][H:7])(=[O:3])[N:4]([H:5])[H:6]", "[N:8]([H:9])([H:10])[H:11]"], "cat": {}, "energies": [-61.316964690949334, -61.31696581404164, -61.317333951495954], "dir": "SUCCESSFUL_RCTS/PAT9_SIM106_RCT_6_6"}], ["Event 634", [380, 460], ["[H]N([H])C(=O)[O-]"], ["[H]N([H])C(=O)[O-]"], {"rxn_free_energy": 0.003868067405549184, "rxn_barrier": 1.2688779086417883, "ts": ["[N:1]([H:2])([H:3])[C:4](=[O:5])[O-:6]"], "cat": {}, "energies": [-49.01362791041071, -49.01362174618934, -49.01160580388908], "dir": "SUCCESSFUL_RCTS/PAT10_SIM107_RCT_5_5"}], ["Event 635", [700, 780], ["[H]N([H])C(=O)OC(=O)[O-]"], ["[H]N([H])C(=O)OC(=O)[O-]"], {"rxn_free_energy": -0.0005823179098022138, "rxn_barrier": 1.4084202131714996, "ts": ["[C:1]([O:2][C:5](=[O:8])[O-:9])(=[O:3])[N:4]([H:6])[H:7]"], "cat": {}, "energies": [-86.8506720413475, -86.85067296933973, -86.84842755771447], "dir": "SUCCESSFUL_RCTS/PAT46_SIM207_RCT_12_12"}], ["Event 636", [860, 940], ["[H]N([H])C(=O)[O-]"], ["[H]N([H])C(=O)[O-]"], {"rxn_free_energy": -0.002151894817038773, "rxn_barrier": 10.01542142253231, "ts": ["[N:1]([H:2])([H:3])[C:4](=[O:5])[O-:6]"], "cat": {}, "energies": [-49.0136199226231, -49.013623351921154, -48.997659167977254], "dir": "SUCCESSFUL_RCTS/PAT10_SIM113_RCT_8_8"}], ["Event 637", [620, 700], ["[H]N([H])C(=O)[O-]"], ["[H]N([H])C(=O)[O-]"], {"rxn_free_energy": -0.00010704367624354917, "rxn_barrier": 10.01763981252409, "ts": ["[N:1]([H:2])([H:3])[C:4](=[O:5])[O-:6]"], "cat": {}, "energies": [-49.013628809810434, -49.01362898039715, -48.997664519898635], "dir": "SUCCESSFUL_RCTS/PAT25_SIM078_RCT_13_13"}], ["Event 638", [620, 700], ["[H]N([H])C(=O)OC(=O)[O-]"], ["[H]N([H])C(=O)OC(=O)[O-]"], {"rxn_free_energy": -0.0014199898594466022, "rxn_barrier": 4.892415327233697, "ts": ["[N:1]([H:2])([H:3])[C:4]([O:5][C:6](=[O:7])[O-:8])=[O:9]"], "cat": {}, "energies": [-86.86031115934763, -86.86031342226886, -86.85251451881008], "dir": "SUCCESSFUL_RCTS/PAT18_SIM147_RCT_10_10"}], ["Event 639", [380, 460], ["[H]N([H])C(=O)[O-]"], ["[H]N([H])C(=O)[O-]"], {"rxn_free_energy": 0.00070380095349298, "rxn_barrier": 10.01744917247104, "ts": ["[C:1](=[O:2])([O-:3])[N:4]([H:5])[H:6]"], "cat": {}, "energies": [-49.0136284666873, -49.01362734509752, -48.9976644805829], "dir": "SUCCESSFUL_RCTS/PAT10_SIM130_RCT_3_3"}], ["Event 640", [460, 540], ["[H]N([H])C(=O)OC(=O)[O-]"], ["[H]N([H])C(=O)OC(=O)[O-]"], {"rxn_free_energy": -0.002028289978145253, "rxn_barrier": 9.279970863714142, "ts": ["[C:1](=[O:2])([O:3][C:5](=[O:8])[O-:9])[N:4]([H:6])[H:7]"], "cat": {}, "energies": [-86.86031354793637, -86.86031678025554, -86.84552482045027], "dir": "SUCCESSFUL_RCTS/PAT4_SIM057_RCT_10_10"}], ["Event 641", [140, 220], ["O=C=O", "[H]N([H])[H]"], ["O=C=O", "[H]N([H])[H]"], {"rxn_free_energy": 0.0011983829259339914, "rxn_barrier": 0.002479009390280844, "ts": ["[C:1](=[O:2])=[O:3]", "[N:4]([H:5])([H:6])[H:7]"], "cat": {}, "energies": [-49.56990869492149, -49.56990678515703, -49.5699047443278], "dir": "SUCCESSFUL_RCTS/PAT8_SIM111_RCT_5_5"}], ["Event 642", [300, 380], ["[H]N([H])C(=O)OC(=O)[O-]"], ["[H]N([H])C(=O)OC(=O)[O-]"], {"rxn_free_energy": 0.0002677576868457976, "rxn_barrier": -0.1362413952067381, "ts": ["[C:1]([O:2][C:5](=[O:8])[O-:9])(=[O:3])[N:4]([H:6])[H:7]"], "cat": {}, "energies": [-86.86032108045487, -86.86032065375143, -86.86053819717814], "dir": "SUCCESSFUL_RCTS/PAT4_SIM147_RCT_4_4"}], ["Event 643", [1260, 1340], ["[H]N([H])[H]", "[H][N+]([H])([H])[H]"], ["[H][N+]([H])([H])[H]", "[H]N([H])[H]"], {"rxn_free_energy": 0.005448734355523275, "rxn_barrier": -1.170724752677694, "ts": ["[H+:2]", "[N:1]([H:3])([H:4])[H:5]", "[N:6]([H:7])([H:8])[H:9]"], "cat": {}, "energies": [-23.85524289838832, -23.85523421518783, -23.85710858628571], "dir": "SUCCESSFUL_RCTS/PAT6_SIM061_RCT_9_9"}], ["Event 644", [1180, 1260], ["[H]N([H])C(=O)[O-]"], ["[H]N([H])C(=O)[O-]"], {"rxn_free_energy": 0.000965400806144082, "rxn_barrier": 1.2672264504279744, "ts": ["[C:1](=[O:2])([O-:3])[N:4]([H:5])[H:6]"], "cat": {}, "energies": [-49.01362960635146, -49.01362806787147, -49.011610131623165], "dir": "SUCCESSFUL_RCTS/PAT13_SIM060_RCT_8_8"}], ["Event 645", [1100, 1180], ["[H]N([H])C(=O)OC(=O)[O-]"], ["[H]N([H])C(=O)OC(=O)[O-]"], {"rxn_free_energy": -0.004170345542871246, "rxn_barrier": -0.13836637665140325, "ts": ["[N:1]([H:2])([H:3])[C:4](=[O:5])[O:6][C:7](=[O:8])[O-:9]"], "cat": {}, "energies": [-86.86029563405808, -86.8603022799953, -86.86051613718978], "dir": "SUCCESSFUL_RCTS/PAT46_SIM230_RCT_10_10"}], ["Event 646", [1180, 1260], ["[H]N([H])C(=O)OC(=O)[O-]"], ["[H]N([H])C(=O)OC(=O)[O-]"], {"rxn_free_energy": 0.0016877850437658282, "rxn_barrier": 3.2356792668282295, "ts": ["[C:1](=[O:2])([O:3][C:5](=[O:8])[O-:9])[N:4]([H:6])[H:7]"], "cat": {}, "energies": [-86.85068892968461, -86.85068624000019, -86.8455324933539], "dir": "SUCCESSFUL_RCTS/PAT35_SIM060_RCT_10_10"}], ["Event 647", [540, 620], ["[H]N([H])C(=O)OC(=O)[O-]"], ["[H]N([H])C(=O)OC(=O)[O-]"], {"rxn_free_energy": 0.0011526920494622033, "rxn_barrier": 4.895867749084116, "ts": ["[C:1]([O:2][C:5](=[O:8])[O-:9])(=[O:3])[N:4]([H:6])[H:7]"], "cat": {}, "energies": [-86.86031355941348, -86.86031172246282, -86.85251141703475], "dir": "SUCCESSFUL_RCTS/PAT22_SIM154_RCT_6_6"}], ["Event 648", [780, 860], ["O=C=O", "[H]N([H])[H]"], ["O=C=O", "[H]N([H])[H]"], {"rxn_free_energy": -0.11011539105270156, "rxn_barrier": 0.0031036966405494585, "ts": ["[C:5](=[O:6])=[O:7]", "[N:1]([H:2])([H:3])[H:4]"], "cat": {}, "energies": [-49.569918669753726, -49.57009415160967, -49.56991372364727], "dir": "SUCCESSFUL_RCTS/PAT0_SIM100_RCT_3_3"}], ["Event 649", [540, 620], ["[H]OC(=O)N([H])[H]", "[H]N([H])[H]"], ["[H]OC(=O)N([H])[H]", "[H]N([H])[H]"], {"rxn_free_energy": -0.001759286438859462, "rxn_barrier": 0.47703715581675266, "ts": ["[H:5][O:8][C:6](=[O:7])[N:9]([H:10])[H:11]", "[N:1]([H:2])([H:3])[H:4]"], "cat": {}, "energies": [-61.33000231441625, -61.33000511804657, -61.329242099475735], "dir": "SUCCESSFUL_RCTS/PAT14_SIM107_RCT_6_6"}], ["Event 650", [540, 620], ["[H]OC(=O)N([H])[H]", "[H]N([H])[H]"], ["[H]OC(=O)N([H])[H]", "[H]N([H])[H]"], {"rxn_free_energy": -0.0037785279913110873, "rxn_barrier": 0.05781644794632384, "ts": ["[N:1]([H:2])([H:3])[C:4](=[O:5])[O:6][H:7]", "[N:8]([H:9])([H:10])[H:11]"], "cat": {}, "energies": [-61.31696340842988, -61.31696942995964, -61.31687127110472], "dir": "SUCCESSFUL_RCTS/PAT14_SIM067_RCT_5_5"}], ["Event 651", [1820, 1900], ["[H]OC(=O)N([H])[H]"], ["[H]OC(=O)N([H])[H]"], {"rxn_free_energy": -0.0016011808702179736, "rxn_barrier": -0.17249424384738152, "ts": ["[C:1](=[O:2])([O:3][H:5])[N:4]([H:6])[H:7]"], "cat": {}, "energies": [-49.55761955202213, -49.557622103692594, -49.55789444193317], "dir": "SUCCESSFUL_RCTS/PAT19_SIM172_RCT_6_6"}], ["Event 652", [300, 380], ["[H]N([H])[H]", "[H][N+]([H])([H])[H]"], ["[H][N+]([H])([H])[H]", "[H]N([H])[H]"], {"rxn_free_energy": -0.0032190558229348025, "rxn_barrier": -1.1779197428325396, "ts": ["[H+:4]", "[N:1]([H:2])([H:3])[H:5]", "[N:6]([H:7])([H:8])[H:9]"], "cat": {}, "energies": [-23.855235926770142, -23.855241056715055, -23.857113080732486], "dir": "SUCCESSFUL_RCTS/PAT6_SIM126_RCT_3_3"}], ["Event 653", [1580, 1660], ["[H]N([H])C(=O)[O-]"], ["[H]N([H])C(=O)[O-]"], {"rxn_free_energy": -0.0020699989528810293, "rxn_barrier": 10.015881527298982, "ts": ["[N:1]([H:2])([H:3])[C:4](=[O:5])[O-:6]"], "cat": {}, "energies": [-49.01362238851582, -49.01362568730316, -48.99766090063879], "dir": "SUCCESSFUL_RCTS/PAT25_SIM107_RCT_19_19"}], ["Event 654", [1420, 1500], ["[H]N([H])C(=O)OC(=O)[O-]"], ["[H]N([H])C(=O)OC(=O)[O-]"], {"rxn_free_energy": 0.0009670395884105716, "rxn_barrier": 0.32903002959521555, "ts": ["[N:1]([H:2])([H:3])[C:4](=[O:5])[O:6][C:7](=[O:8])[O-:9]"], "cat": {}, "energies": [-86.85067243155572, -86.85067089046414, -86.85014808341779], "dir": "SUCCESSFUL_RCTS/PAT46_SIM145_RCT_12_12"}], ["Event 655", [1660, 1740], ["[H]N([H])C(=O)OC(=O)[O-]"], ["[H]N([H])C(=O)OC(=O)[O-]"], {"rxn_free_energy": 0.0010139407058692882, "rxn_barrier": -0.1353276867454587, "ts": ["[C:1]([O:2][C:7](=[O:8])[O-:9])(=[O:3])[N:4]([H:5])[H:6]"], "cat": {}, "energies": [-86.86031628147695, -86.86031466564292, -86.86053194209809], "dir": "SUCCESSFUL_RCTS/PAT15_SIM150_RCT_17_17"}], ["Event 656", [380, 940], ["[H][N+]([H])([H])C(=O)[O-]", "[H]OC(=O)N([H])[H]"], ["[H]OC(=O)N([H])[H]", "[H]OC(=O)N([H])[H]"], {"rxn_free_energy": -15.085870636248258, "rxn_barrier": 12.623883625159621, "ts": ["[C:13](=[O:14])([O-:15])[N:16]([H:17])[H:18]", "[C:6](=[O:7])([O-:8])[N@+:9]([H:10])([H:11])[H:12]", "[H:1][N@+:2]([H:3])([H:4])[H:5]"], "cat": {"[H]N([H])[H]": 1}, "energies": [-110.89304511989904, -110.91708623306702, -110.87292747325009], "dir": "SUCCESSFUL_RCTS/PAT14_SIM063_RCT_3_9"}], ["Event 657", [1500, 1580], ["[H]N([H])C(=O)OC(=O)[O-]"], ["[H]N([H])C(=O)OC(=O)[O-]"], {"rxn_free_energy": -0.0003814661399396755, "rxn_barrier": -0.13591915387826511, "ts": ["[C:1]([O:2][C:5](=[O:8])[O-:9])(=[O:3])[N:4]([H:6])[H:7]"], "cat": {}, "energies": [-86.86031293932899, -86.86031354724025, -86.86052954252273], "dir": "SUCCESSFUL_RCTS/PAT39_SIM154_RCT_16_16"}], ["Event 658", [220, 300], ["O=C=O", "[H]N([H])[H]"], ["O=C=O", "[H]N([H])[H]"], {"rxn_free_energy": -0.030830519499848656, "rxn_barrier": 0.0974626299232156, "ts": ["[C:1](=[O:2])=[O:3]", "[N:4]([H:5])([H:6])[H:7]"], "cat": {}, "energies": [-49.57005440728671, -49.57010353935381, -49.56989908909712], "dir": "SUCCESSFUL_RCTS/PAT26_SIM013_RCT_1_1"}], ["Event 659", [1100, 1180], ["O=C=O", "[H]N([H])[H]"], ["O=C=O", "[H]N([H])[H]"], {"rxn_free_energy": -0.12485526770619296, "rxn_barrier": 0.003705638449560219, "ts": ["[C:1](=[O:2])=[O:3]", "[N:4]([H:5])([H:6])[H:7]"], "cat": {}, "energies": [-49.5699140136987, -49.57011298528562, -49.56990810832701], "dir": "SUCCESSFUL_RCTS/PAT1_SIM116_RCT_8_8"}], ["Event 660", [1260, 1340], ["[H]N([H])C(=O)OC(=O)[O-]"], ["[H]N([H])C(=O)OC(=O)[O-]"], {"rxn_free_energy": 0.0009273416776346722, "rxn_barrier": 0.327413109773594, "ts": ["[C:1](=[O:2])([O:3][C:5](=[O:8])[O-:9])[N:4]([H:6])[H:7]"], "cat": {}, "energies": [-86.85068550489329, -86.85068402706501, -86.8501637335077], "dir": "SUCCESSFUL_RCTS/PAT39_SIM008_RCT_12_12"}], ["Event 661", [1180, 1260], ["[H]N([H])C(=O)OC(=O)[O-]"], ["[H]N([H])C(=O)OC(=O)[O-]"], {"rxn_free_energy": -0.008508732655528619, "rxn_barrier": 3.2330503702498588, "ts": ["[C:1](=[O:2])([O-:3])[O:4][C:5]([N:7]([H:6])[H:9])=[O:8]"], "cat": {}, "energies": [-86.85066585408282, -86.85067941375131, -86.8455136072087], "dir": "SUCCESSFUL_RCTS/PAT5_SIM052_RCT_17_17"}], ["Event 662", [540, 620], ["[H]N([H])C(=O)OC(=O)[O-]"], ["[H]N([H])C(=O)OC(=O)[O-]"], {"rxn_free_energy": 0.008950205016828335, "rxn_barrier": 0.3300270647814354, "ts": ["[C:1](=[O:2])([O:3][C:5](=[O:8])[O-:9])[N:4]([H:6])[H:7]"], "cat": {}, "energies": [-86.85068555471126, -86.85067129150453, -86.85015961768023], "dir": "SUCCESSFUL_RCTS/PAT5_SIM136_RCT_8_8"}], ["Event 663", [380, 460], ["[H]N([H])C(=O)OC(=O)[O-]"], ["[H]N([H])C(=O)OC(=O)[O-]"], {"rxn_free_energy": 0.0010836461547914524, "rxn_barrier": 0.3278545573714018, "ts": ["[N:1]([H:2])([H:3])[C:4](=[O:5])[O:6][C:7](=[O:8])[O-:9]"], "cat": {}, "energies": [-86.85068038047241, -86.85067865355452, -86.85015790558803], "dir": "SUCCESSFUL_RCTS/PAT23_SIM080_RCT_5_5"}], ["Event 664", [1900, 1980], ["[H]N([H])C(=O)OC(=O)[O-]"], ["[H]N([H])C(=O)OC(=O)[O-]"], {"rxn_free_energy": -0.0015661593625396933, "rxn_barrier": 0.3256975633839725, "ts": ["[C:1]([O:2][C:5](=[O:6])[O-:7])(=[O:3])[N:4]([H:8])[H:9]"], "cat": {}, "energies": [-86.85067814415102, -86.85068064001058, -86.85015910669082], "dir": "SUCCESSFUL_RCTS/PAT4_SIM008_RCT_21_21"}], ["Event 665", [1580, 1660], ["[H]N([H])C(=O)[O-]"], ["[H]N([H])C(=O)[O-]"], {"rxn_free_energy": 0.0037763499409808362, "rxn_barrier": 1.2701496283058573, "ts": ["[C:1](=[O:2])([O-:3])[N:4]([H:5])[H:6]"], "cat": {}, "energies": [-49.01363086238099, -49.01362484432221, -49.01160672922417], "dir": "SUCCESSFUL_RCTS/PAT10_SIM060_RCT_13_13"}], ["Event 666", [940, 1020], ["[H]N([H])[H]", "[H][N+]([H])([H])[H]"], ["[H][N+]([H])([H])[H]", "[H]N([H])[H]"], {"rxn_free_energy": 0.00015199338461108526, "rxn_barrier": -1.1715897629160872, "ts": ["[H+:3]", "[N:1]([H:2])([H:4])[H:5]", "[N:6]([H:7])([H:8])[H:9]"], "cat": {}, "energies": [-23.855223528693454, -23.85522328647408, -23.85709059508663], "dir": "SUCCESSFUL_RCTS/PAT2_SIM249_RCT_5_5"}], ["Event 667", [620, 700], ["[H]N([H])C(=O)OC(=O)[O-]"], ["[H]N([H])C(=O)OC(=O)[O-]"], {"rxn_free_energy": -0.0029214484774653755, "rxn_barrier": -0.13752636326321055, "ts": ["[N:1]([H:2])([H:3])[C:4](=[O:5])[O:6][C:7](=[O:8])[O-:9]"], "cat": {}, "energies": [-86.86031639357384, -86.86032104924637, -86.86053555804519], "dir": "SUCCESSFUL_RCTS/PAT5_SIM158_RCT_8_8"}], ["Event 668", [940, 1020], ["[H]OC(=O)N([H])[H]"], ["[H]OC(=O)N([H])[H]"], {"rxn_free_energy": 0.0012300619329077094, "rxn_barrier": -0.17339695071046934, "ts": ["[C:1](=[O:2])([O:3][H:5])[N:4]([H:6])[H:7]"], "cat": {}, "energies": [-49.55762830735594, -49.55762634710725, -49.55790463583678], "dir": "SUCCESSFUL_RCTS/PAT30_SIM075_RCT_12_12"}], ["Event 669", [700, 780], ["[H]N([H])C(=O)OC(=O)[O-]"], ["[H]N([H])C(=O)OC(=O)[O-]"], {"rxn_free_energy": 0.0009335577956548918, "rxn_barrier": 3.231615214700026, "ts": ["[C:1]([O:2][C:5](=[O:8])[O-:9])(=[O:3])[N:4]([H:6])[H:7]"], "cat": {}, "energies": [-86.8506755543302, -86.8506740665958, -86.84552559454562], "dir": "SUCCESSFUL_RCTS/PAT4_SIM043_RCT_8_8"}], ["Event 670", [700, 780], ["[H]OC(=O)N([H])[H]", "[H]N([H])[H]"], ["[H]OC(=O)N([H])[H]", "[H]N([H])[H]"], {"rxn_free_energy": -0.012259225386622241, "rxn_barrier": -0.23305101863295452, "ts": ["[N:1]([H:2])([H:3])[C:4](=[O:5])[O:6][H:7]", "[N:8]([H:9])([H:10])[H:11]"], "cat": {}, "energies": [-61.3169676893964, -61.31698722591716, -61.31733908366644], "dir": "SUCCESSFUL_RCTS/PAT27_SIM054_RCT_5_5"}], ["Event 671", [1180, 1260], ["[H]OC(=O)N([H])[H]", "[H]N([H])[H]"], ["[H]OC(=O)N([H])[H]", "[H]N([H])[H]"], {"rxn_free_energy": -0.004574833125091388, "rxn_barrier": 0.47675642359390236, "ts": ["[C:1](=[O:2])([O:3][H:5])[N:4]([H:6])[H:7]", "[H:8][N:9]([H:10])[H:11]"], "cat": {}, "energies": [-61.329978150377386, -61.32998544091325, -61.32921838281676], "dir": "SUCCESSFUL_RCTS/PAT11_SIM026_RCT_16_16"}], ["Event 672", [1180, 1260], ["[H]N([H])C(=O)OC(=O)[O-]"], ["[H]N([H])C(=O)OC(=O)[O-]"], {"rxn_free_energy": -0.004122043143492903, "rxn_barrier": -0.1387657017009743, "ts": ["[C:1](=[O:2])([O:3][C:5](=[O:6])[O-:7])[N:4]([H:8])[H:9]"], "cat": {}, "energies": [-86.86030869946373, -86.86031526842538, -86.86052983896697], "dir": "SUCCESSFUL_RCTS/PAT3_SIM112_RCT_8_8"}], ["Event 673", [460, 540], ["[H]N([H])C(=O)OC(=O)[O-]"], ["[H]N([H])C(=O)OC(=O)[O-]"], {"rxn_free_energy": -0.002028290254583226, "rxn_barrier": 7.449826208861355, "ts": ["[C:1](=[O:2])([O:3][C:5](=[O:8])[O-:9])[N:4]([H:6])[H:7]"], "cat": {}, "energies": [-86.86031354793641, -86.86031678025603, -86.84844137169365], "dir": "SUCCESSFUL_RCTS/PAT40_SIM057_RCT_10_10"}], ["Event 674", [540, 620], ["[H]N([H])C(=O)[O-]"], ["[H]N([H])C(=O)[O-]"], {"rxn_free_energy": -0.0014908375857424403, "rxn_barrier": 10.017550939436834, "ts": ["[N:1]([H:2])([H:3])[C:4](=[O:5])[O-:6]"], "cat": {}, "energies": [-49.01362457586151, -49.013626951686945, -48.997660427579454], "dir": "SUCCESSFUL_RCTS/PAT25_SIM129_RCT_4_4"}], ["Event 675", [1100, 1180], ["[H]N([H])C(=O)OC(=O)[O-]"], ["[H]N([H])C(=O)OC(=O)[O-]"], {"rxn_free_energy": -0.009067562495752015, "rxn_barrier": -0.1409825075917033, "ts": ["[N:1]([H:2])([H:3])[C:4](=[O:5])[O:6][C:9](=[O:7])[O-:8]"], "cat": {}, "energies": [-86.86029752956613, -86.86031197979584, -86.86052220181087], "dir": "SUCCESSFUL_RCTS/PAT23_SIM053_RCT_13_13"}], ["Event 676", [1180, 1260], ["[H]OC(=O)N([H])[H]", "[H]N([H])[H]"], ["[H]OC(=O)N([H])[H]", "[H]N([H])[H]"], {"rxn_free_energy": -0.0011531549270132118, "rxn_barrier": -0.234140420529533, "ts": ["[C:1]([O:2][H:7])(=[O:3])[N:4]([H:5])[H:6]", "[H:8][N:9]([H:10])[H:11]"], "cat": {}, "energies": [-61.316991624224826, -61.316993461913135, -61.317364754585206], "dir": "SUCCESSFUL_RCTS/PAT16_SIM159_RCT_3_3"}], ["Event 677", [1580, 1660], ["O=C=O", "[H]N([H])C(=O)[O-]"], ["[H]N([H])C(=O)OC(=O)[O-]"], {"rxn_free_energy": 0.25326408873336814, "rxn_barrier": 0.5667506522134601, "ts": ["[C:1](=[O:2])=[O:3]", "[C:4](=[O:5])([O-:6])[N:7]([H:8])[H:9]"], "cat": {}, "energies": [-86.85108464261499, -86.85068103643505, -86.85018145864262], "dir": "SUCCESSFUL_RCTS/PAT15_SIM212_RCT_16_16"}], ["Event 678", [380, 460], ["[H]N([H])C(=O)[O-]"], ["[H]N([H])C(=O)[O-]"], {"rxn_free_energy": 0.0010454791307577267, "rxn_barrier": 10.01992915281849, "ts": ["[N:1]([H:2])([H:3])[C:4](=[O:5])[O-:6]"], "cat": {}, "energies": [-49.01362830999581, -49.013626643901574, -48.997660371750385], "dir": "SUCCESSFUL_RCTS/PAT25_SIM174_RCT_5_5"}], ["Event 679", [460, 540], ["[H]N([H])C(=O)OC(=O)[O-]"], ["[H]N([H])C(=O)OC(=O)[O-]"], {"rxn_free_energy": -0.004906308507356855, "rxn_barrier": 3.2314074520165086, "ts": ["[C:1](=[O:2])([O:3][C:7](=[O:8])[O-:9])[N:4]([H:5])[H:6]"], "cat": {}, "energies": [-86.850679225959, -86.85068704473996, -86.84552959726875], "dir": "SUCCESSFUL_RCTS/PAT36_SIM148_RCT_6_6"}], ["Event 680", [1420, 1500], ["[H]N([H])C(=O)OC(=O)[O-]"], ["[H]N([H])C(=O)OC(=O)[O-]"], {"rxn_free_energy": -0.00041566516439222315, "rxn_barrier": 7.4480186687475385, "ts": ["[N:1]([H:2])([H:3])[C:4](=[O:5])[O:6][C:7](=[O:8])[O-:9]"], "cat": {}, "energies": [-86.86029521108154, -86.86029587349297, -86.84842591536702], "dir": "SUCCESSFUL_RCTS/PAT18_SIM141_RCT_18_18"}], ["Event 681", [1420, 1500], ["[H]N([H])C(=O)OC(=O)[O-]"], ["[H]N([H])C(=O)OC(=O)[O-]"], {"rxn_free_energy": 0.0009670930568649539, "rxn_barrier": 0.3290310820748347, "ts": ["[N:1]([H:2])([H:3])[C:4](=[O:5])[O:6][C:7](=[O:8])[O-:9]"], "cat": {}, "energies": [-86.85067243164227, -86.85067089046548, -86.85014808182709], "dir": "SUCCESSFUL_RCTS/PAT5_SIM145_RCT_12_12"}], ["Event 682", [1740, 1820], ["[H]N([H])C(=O)OC(=O)[O-]"], ["[H]N([H])C(=O)OC(=O)[O-]"], {"rxn_free_energy": -0.003095394369990288, "rxn_barrier": 0.3259199322741708, "ts": ["[C:1](=[O:2])([O:3][C:7](=[O:8])[O-:9])[N:4]([H:5])[H:6]"], "cat": {}, "energies": [-86.8506707828843, -86.8506757157601, -86.85015139105306], "dir": "SUCCESSFUL_RCTS/PAT26_SIM063_RCT_20_20"}], ["Event 683", [700, 780], ["[H]N([H])C(=O)OC(=O)[O-]"], ["[H]N([H])C(=O)OC(=O)[O-]"], {"rxn_free_energy": -0.0014923339890768263, "rxn_barrier": 4.892360234982662, "ts": ["[C:1](=[O:2])([O:3][C:5](=[O:7])[O-:8])[N:4]([H:6])[H:9]"], "cat": {}, "energies": [-86.8603139057464, -86.86031628395652, -86.85251735300484], "dir": "SUCCESSFUL_RCTS/PAT3_SIM078_RCT_14_14"}], ["Event 684", [540, 620], ["[H]OC(=O)N([H])[H]", "[H]N([H])[H]"], ["[H]OC(=O)N([H])[H]", "[H]N([H])[H]"], {"rxn_free_energy": -0.0017590175494266377, "rxn_barrier": 0.4761862523418798, "ts": ["[H:5][O:8][C:6](=[O:7])[N:9]([H:10])[H:11]", "[N:1]([H:2])([H:3])[H:4]"], "cat": {}, "energies": [-61.33000231477262, -61.33000511797444, -61.3292434558471], "dir": "SUCCESSFUL_RCTS/PAT16_SIM107_RCT_6_6"}], ["Event 685", [780, 860], ["[H]N([H])C(=O)OC(=O)[O-]"], ["[H]N([H])C(=O)OC(=O)[O-]"], {"rxn_free_energy": -0.0020746119848026865, "rxn_barrier": 3.232801502916226, "ts": ["[C:1]([O:2][C:5](=[O:6])[O-:7])(=[O:3])[N:4]([H:8])[H:9]"], "cat": {}, "energies": [-86.85067180137384, -86.85067510751259, -86.84551995109915], "dir": "SUCCESSFUL_RCTS/PAT5_SIM173_RCT_11_11"}], ["Event 686", [1420, 1500], ["[H]N([H])C(=O)OC(=O)[O-]"], ["[H]N([H])C(=O)OC(=O)[O-]"], {"rxn_free_energy": -0.0026621273297774196, "rxn_barrier": 1.4013681967563314, "ts": ["[C:1]([O:2][C:5](=[O:8])[O-:9])(=[O:3])[N:4]([H:6])[H:7]"], "cat": {}, "energies": [-86.85066376124145, -86.85066800365516, -86.84843051582787], "dir": "SUCCESSFUL_RCTS/PAT50_SIM164_RCT_17_17"}], ["Event 687", [1500, 1580], ["[H]N([H])C(=O)OC(=O)[O-]"], ["[H]N([H])C(=O)OC(=O)[O-]"], {"rxn_free_energy": 0.001769797823351425, "rxn_barrier": -0.13611947430759155, "ts": ["[C:1](=[O:2])([O:3][C:5](=[O:8])[O-:9])[N:4]([H:6])[H:7]"], "cat": {}, "energies": [-86.8603133934495, -86.86031057306805, -86.86053031587745], "dir": "SUCCESSFUL_RCTS/PAT5_SIM197_RCT_4_4"}], ["Event 688", [780, 860], ["[H]N([H])C(=O)OC(=O)[O-]"], ["[H]N([H])C(=O)OC(=O)[O-]"], {"rxn_free_energy": -0.004310855745360485, "rxn_barrier": -0.1402250597877033, "ts": ["[N:1]([H:2])([H:3])[C:4](=[O:5])[O:6][C:7](=[O:8])[O-:9]"], "cat": {}, "energies": [-86.86030415679863, -86.86031102665542, -86.86052762196101], "dir": "SUCCESSFUL_RCTS/PAT4_SIM166_RCT_4_4"}], ["Event 689", [1660, 1740], ["O=C=O", "[H]N([H])[H]"], ["O=C=O", "[H]N([H])[H]"], {"rxn_free_energy": 0.005648738497451234, "rxn_barrier": 0.12409623202464158, "ts": ["[C:1](=[O:2])=[O:3]", "[N:4]([H:5])([H:6])[H:7]"], "cat": {}, "energies": [-49.57011491248684, -49.57010591055617, -49.56991715051275], "dir": "SUCCESSFUL_RCTS/PAT0_SIM159_RCT_8_8"}], ["Event 690", [940, 1020], ["[H]OC(=O)N([H])[H]"], ["[H]OC(=O)N([H])[H]"], {"rxn_free_energy": 0.0010387159821171183, "rxn_barrier": -0.17320725357396846, "ts": ["[H:1][O:2][C:3]([N:4]([H:5])[H:6])=[O:7]"], "cat": {}, "energies": [-49.55762439736537, -49.55762274204901, -49.55790042354146], "dir": "SUCCESSFUL_RCTS/PAT30_SIM232_RCT_17_17"}], ["Event 691", [1660, 1740], ["[H]N([H])C(=O)OC(=O)[O-]"], ["[H]N([H])C(=O)OC(=O)[O-]"], {"rxn_free_energy": -4.845411032137293e-05, "rxn_barrier": 0.3269137755916293, "ts": ["[C:1](=[O:2])([O:3][C:7](=[O:8])[O-:9])[N:4]([H:5])[H:6]"], "cat": {}, "energies": [-86.85068700964354, -86.85068708686087, -86.85016603400582], "dir": "SUCCESSFUL_RCTS/PAT24_SIM082_RCT_6_6"}], ["Event 692", [940, 1020], ["[H]OC(=O)N([H])[H]", "[H]N([H])[H]"], ["[H]OC(=O)N([H])[H]", "[H]N([H])[H]"], {"rxn_free_energy": 0.00907273401263523, "rxn_barrier": -0.3102792629478766, "ts": ["[N:1]([H:2])([H:3])[C:4]([O:5][H:7])=[O:6]", "[N:8]([H:9])([H:10])[H:11]"], "cat": {}, "energies": [-61.32999943280898, -61.32998497433785, -61.330493899389936], "dir": "SUCCESSFUL_RCTS/PAT9_SIM075_RCT_11_11"}], ["Event 693", [300, 380], ["[H]N([H])C(=O)[O-]"], ["[H]N([H])C(=O)[O-]"], {"rxn_free_energy": -0.0006140383869305524, "rxn_barrier": 10.017177629371893, "ts": ["[C:1](=[O:2])([O-:3])[N:4]([H:5])[H:6]"], "cat": {}, "energies": [-49.013626095795715, -49.01362707433827, -48.99766254242725], "dir": "SUCCESSFUL_RCTS/PAT13_SIM058_RCT_2_2"}], ["Event 694", [1020, 1100], ["[H]N([H])C(=O)OC(=O)[O-]"], ["[H]N([H])C(=O)OC(=O)[O-]"], {"rxn_free_energy": 0.0003069399516285927, "rxn_barrier": -0.13617152362751153, "ts": ["[C:1]([O:2][C:5](=[O:6])[O-:7])(=[O:3])[N:4]([H:8])[H:9]"], "cat": {}, "energies": [-86.86030947339732, -86.86030898425233, -86.860526478772], "dir": "SUCCESSFUL_RCTS/PAT35_SIM237_RCT_10_10"}], ["Event 695", [460, 540], ["O=C=O", "[H]N([H])[H]"], ["O=C=O", "[H]N([H])[H]"], {"rxn_free_energy": 0.1082015077475484, "rxn_barrier": 0.10464296844414962, "ts": ["[C:1](=[O:2])=[O:3]", "[N:4]([H:5])([H:6])[H:7]"], "cat": {}, "energies": [-49.57007783128966, -49.569905399432365, -49.56991107038422], "dir": "SUCCESSFUL_RCTS/PAT0_SIM212_RCT_3_3"}], ["Event 696", [460, 540], ["[H]N([H])C(=O)OC(=O)[O-]"], ["[H]N([H])C(=O)OC(=O)[O-]"], {"rxn_free_energy": 0.0030200308778111805, "rxn_barrier": -0.1345677801326975, "ts": ["[C:1](=[O:2])([O-:3])[O:4][C:5](=[O:6])[N:7]([H:8])[H:9]"], "cat": {}, "energies": [-86.86030414710889, -86.86029933433369, -86.86051859672926], "dir": "SUCCESSFUL_RCTS/PAT5_SIM079_RCT_2_2"}], ["Event 697", [220, 300], ["[H]N([H])C(=O)OC(=O)[O-]"], ["[H]N([H])C(=O)OC(=O)[O-]"], {"rxn_free_energy": -0.004850834727332, "rxn_barrier": 7.4461478375356, "ts": ["[N:1]([H:2])([H:3])[C:4]([O:5][C:7](=[O:8])[O-:9])=[O:6]"], "cat": {}, "energies": [-86.86029660217714, -86.8603043325541, -86.8484302878527], "dir": "SUCCESSFUL_RCTS/PAT15_SIM019_RCT_3_3"}], ["Event 698", [700, 780], ["[H]N([H])C(=O)OC(=O)[O-]"], ["[H]N([H])C(=O)OC(=O)[O-]"], {"rxn_free_energy": -0.0036125649452675933, "rxn_barrier": -0.13810001643876693, "ts": ["[C:1](=[O:2])([O:3][C:5](=[O:6])[O-:7])[N:4]([H:8])[H:9]"], "cat": {}, "energies": [-86.86031505004799, -86.86032080709607, -86.86053512870329], "dir": "SUCCESSFUL_RCTS/PAT3_SIM075_RCT_5_5"}], ["Event 699", [380, 460], ["[H][N+]([H])([H])[H]", "[H]N([H])[H]"], ["[H]N([H])[H]", "[H][N+]([H])([H])[H]"], {"rxn_free_energy": -0.0030060661030887454, "rxn_barrier": -1.1746857594281748, "ts": ["[H+:5]", "[H:1][N:2]([H:3])[H:4]", "[N:6]([H:7])([H:8])[H:9]"], "cat": {}, "energies": [-23.855216676152196, -23.855221466672884, -23.857088676380766], "dir": "SUCCESSFUL_RCTS/PAT2_SIM029_RCT_6_6"}], ["Event 700", [380, 460], ["[H]OC(=O)N([H])[H]", "[H]N([H])[H]"], ["[H]OC(=O)N([H])[H]", "[H]N([H])[H]"], {"rxn_free_energy": -0.0034703084974792163, "rxn_barrier": -0.23356669989865253, "ts": ["[N:1]([H:2])([H:3])[C:4](=[O:5])[O:6][H:7]", "[N:8]([H:9])([H:10])[H:11]"], "cat": {}, "energies": [-61.316979913684904, -61.31698544403057, -61.31735212975383], "dir": "SUCCESSFUL_RCTS/PAT7_SIM016_RCT_3_3"}], ["Event 701", [60, 140], ["O=C=O", "[H]N([H])[H]"], ["O=C=O", "[H]N([H])[H]"], {"rxn_free_energy": 0.12453438563215034, "rxn_barrier": 0.1263430724909341, "ts": ["[C:1](=[O:2])=[O:3]", "[N:4]([H:5])([H:6])[H:7]"], "cat": {}, "energies": [-49.570117345973834, -49.569918885750326, -49.56991600339461], "dir": "SUCCESSFUL_RCTS/PAT33_SIM209_RCT_1_1"}], ["Event 702", [380, 460], ["[H][N+]([H])([H])[H]", "[H]N([H])[H]"], ["[H]N([H])[H]", "[H][N+]([H])([H])[H]"], {"rxn_free_energy": -0.0030066071880633775, "rxn_barrier": -1.1765314127587103, "ts": ["[H+:5]", "[H:1][N:2]([H:3])[H:4]", "[N:6]([H:7])([H:8])[H:9]"], "cat": {}, "energies": [-23.855216674988974, -23.855221466371944, -23.85709161648369], "dir": "SUCCESSFUL_RCTS/PAT6_SIM029_RCT_6_6"}], ["Event 703", [620, 700], ["[H]N([H])C(=O)OC(=O)[O-]"], ["[H]N([H])C(=O)OC(=O)[O-]"], {"rxn_free_energy": 0.000787848793637977, "rxn_barrier": -0.1368846161651061, "ts": ["[C:1](=[O:2])([O-:3])[O:4][C:5](=[O:6])[N:7]([H:8])[H:9]"], "cat": {}, "energies": [-86.86031704673293, -86.860315791203, -86.86053518850463], "dir": "SUCCESSFUL_RCTS/PAT4_SIM093_RCT_11_11"}], ["Event 704", [460, 540], ["[H]N([H])C(=O)OC(=O)[O-]"], ["[H]N([H])C(=O)OC(=O)[O-]"], {"rxn_free_energy": 0.001161694145043299, "rxn_barrier": -0.1373635802570584, "ts": ["[C:1](=[O:2])([O:3][C:5](=[O:8])[O-:9])[N:4]([H:6])[H:7]"], "cat": {}, "energies": [-86.86031661024894, -86.86031475895238, -86.86053551530638], "dir": "SUCCESSFUL_RCTS/PAT5_SIM155_RCT_5_5"}], ["Event 705", [380, 1580], ["O=C=O", "[H]N([H])[H]", "[H]N([H])[H]", "[H]N([H])[H]"], ["[H]N([H])[H]", "[H]N([H])[H]", "[H]OC(=O)N([H])[H]"], {"rxn_free_energy": -1.140520077731229, "rxn_barrier": 7.305182228882539, "ts": ["[H:4][N@+:12]([H:13])([H:14])[H:15]", "[N:1]([H:2])([H:3])[H:7]", "[N:5]([H:6])([H:8])[C:9](=[O:10])[O-:11]"], "cat": {}, "energies": [-73.06859658785096, -73.07041414103833, -73.0569549188408], "dir": "SUCCESSFUL_RCTS/PAT21_SIM098_RCT_1_9"}], ["Event 706", [700, 780], ["[H]N([H])C(=O)OC(=O)[O-]"], ["[H]N([H])C(=O)OC(=O)[O-]"], {"rxn_free_energy": -0.003612628365489002, "rxn_barrier": -0.13810004334242384, "ts": ["[C:1](=[O:2])([O:3][C:5](=[O:6])[O-:7])[N:4]([H:8])[H:9]"], "cat": {}, "energies": [-86.86031504994673, -86.86032080709589, -86.86053512864491], "dir": "SUCCESSFUL_RCTS/PAT5_SIM075_RCT_5_5"}], ["Event 707", [1500, 1580], ["[H]N([H])C(=O)OC(=O)[O-]"], ["[H]N([H])C(=O)OC(=O)[O-]"], {"rxn_free_energy": -0.0003815289270289526, "rxn_barrier": -0.1359167474500411, "ts": ["[C:1]([O:2][C:5](=[O:8])[O-:9])(=[O:3])[N:4]([H:6])[H:7]"], "cat": {}, "energies": [-86.86031293932905, -86.86031354734037, -86.86052953868786], "dir": "SUCCESSFUL_RCTS/PAT18_SIM154_RCT_16_16"}], ["Event 708", [1420, 1500], ["[H]N([H])C(=O)OC(=O)[O-]"], ["[H]N([H])C(=O)OC(=O)[O-]"], {"rxn_free_energy": -0.004968281460051529, "rxn_barrier": -0.13767370574612703, "ts": ["[C:1](=[O:2])([O-:3])[O:4][C:5](=[O:6])[N:7]([H:8])[H:9]"], "cat": {}, "energies": [-86.86030055977015, -86.86030847731232, -86.86051995904911], "dir": "SUCCESSFUL_RCTS/PAT3_SIM121_RCT_12_12"}], ["Event 709", [220, 700], ["O=C=O", "[H]N([H])[H]"], ["[H]OC(=O)N([H])[H]"], {"rxn_free_energy": -12.434841150501983, "rxn_barrier": -1.6366777603864897, "ts": ["[C:8](=[O:9])=[O:10]", "[H+:14]", "[H:4][N:11]([H:12])[H:13]", "[N:15]([H:16])([H:17])[H:18]", "[N:1]([H:2])([H:3])[C:5](=[O:6])[O-:7]"], "cat": {"O=C=O": 1, "[H]N([H])[H]": 2}, "energies": [-110.89252477204374, -110.91234115722517, -110.89513301098505], "dir": "SUCCESSFUL_RCTS/PAT41_SIM229_RCT_1_8"}], ["Event 710", [860, 940], ["[H]N([H])C(=O)OC(=O)[O-]"], ["[H]N([H])C(=O)OC(=O)[O-]"], {"rxn_free_energy": -0.000365522339080826, "rxn_barrier": 3.2358600217001356, "ts": ["[N:1]([H:2])([H:3])[C:4](=[O:5])[O:6][C:7](=[O:8])[O-:9]"], "cat": {}, "energies": [-86.85068715031986, -86.85068773282279, -86.84553042593495], "dir": "SUCCESSFUL_RCTS/PAT4_SIM224_RCT_5_5"}], ["Event 711", [1500, 1580], ["[H]OC(=O)N([H])[H]", "[H]N([H])[H]"], ["[H]OC(=O)N([H])[H]", "[H]N([H])[H]"], {"rxn_free_energy": 0.003343213544462252, "rxn_barrier": -0.22921428707676372, "ts": ["[C:1]([O:2][H:7])(=[O:3])[N:4]([H:5])[H:6]", "[H:8][N:9]([H:10])[H:11]"], "cat": {}, "energies": [-61.31700388758135, -61.31699855977647, -61.317369167567385], "dir": "SUCCESSFUL_RCTS/PAT14_SIM087_RCT_5_5"}], ["Event 712", [860, 940], ["[H]N([H])C(=O)[O-]"], ["[H]N([H])C(=O)[O-]"], {"rxn_free_energy": 0.004134209793980162, "rxn_barrier": 10.020116962400841, "ts": ["[N:1]([H:2])([H:3])[C:4](=[O:5])[O-:6]"], "cat": {}, "energies": [-49.013625411043954, -49.01361882269331, -48.99765717350182], "dir": "SUCCESSFUL_RCTS/PAT13_SIM127_RCT_10_10"}], ["Event 713", [460, 540], ["[H][N+]([H])([H])[H]", "[H]N([H])[H]"], ["[H]N([H])[H]", "[H][N+]([H])([H])[H]"], {"rxn_free_energy": -0.0013209288669427616, "rxn_barrier": -1.1618818995966598, "ts": ["[H+:5]", "[H:1][N:2]([H:3])[H:4]", "[N:6]([H:7])([H:8])[H:9]"], "cat": {}, "energies": [-23.85519030986593, -23.855192414921788, -23.85704190563455], "dir": "SUCCESSFUL_RCTS/PAT2_SIM042_RCT_4_4"}], ["Event 714", [540, 620], ["O=C=O", "[H]N([H])[H]"], ["O=C=O", "[H]N([H])[H]"], {"rxn_free_energy": -0.09326725959653255, "rxn_barrier": 0.0015196944597436258, "ts": ["[C:1](=[O:2])=[O:3]", "[N:4]([H:5])([H:6])[H:7]"], "cat": {}, "energies": [-49.569906857222186, -49.570055489594615, -49.569904435409924], "dir": "SUCCESSFUL_RCTS/PAT1_SIM019_RCT_6_6"}], ["Event 715", [1820, 1900], ["[H]OC(=O)N([H])[H]", "[H]N([H])[H]"], ["[H]OC(=O)N([H])[H]", "[H]N([H])[H]"], {"rxn_free_energy": 7.693370891094987e-05, "rxn_barrier": 0.4785509144175352, "ts": ["[H:5][O:8][C:6](=[O:7])[N:9]([H:10])[H:11]", "[N:1]([H:2])([H:3])[H:4]"], "cat": {}, "energies": [-61.32998899883953, -61.3299888762366, -61.32922637154625], "dir": "SUCCESSFUL_RCTS/PAT27_SIM034_RCT_20_20"}], ["Event 716", [1260, 1340], ["[H]N([H])C(=O)OC(=O)[O-]"], ["[H]N([H])C(=O)OC(=O)[O-]"], {"rxn_free_energy": -6.969565766750919e-05, "rxn_barrier": -0.13710739594914045, "ts": ["[C:1](=[O:2])([O:3][C:7](=[O:8])[O-:9])[N:4]([H:5])[H:6]"], "cat": {}, "energies": [-86.86032083734024, -86.86032094840849, -86.86053933413778], "dir": "SUCCESSFUL_RCTS/PAT24_SIM164_RCT_13_13"}], ["Event 717", [1020, 1100], ["[H]N([H])C(=O)[O-]"], ["[H]N([H])C(=O)[O-]"], {"rxn_free_energy": -0.0002968589766018468, "rxn_barrier": 1.267399488306473, "ts": ["[N:1]([H:2])([H:3])[C:4](=[O:5])[O-:6]"], "cat": {}, "energies": [-49.01362569342921, -49.013626166508985, -49.01160594294466], "dir": "SUCCESSFUL_RCTS/PAT10_SIM036_RCT_10_10"}], ["Event 718", [540, 620], ["[H]N([H])[H]", "[H]OC(=O)N([H])[H]"], ["[H]N([H])[H]", "[H]OC(=O)N([H])[H]"], {"rxn_free_energy": -0.00346678398020417, "rxn_barrier": 0.05721080636282185, "ts": ["[H:8][N:9]([H:10])[H:11]", "[N:1]([H:2])([H:3])[C:4]([O:5][H:7])=[O:6]"], "cat": {}, "energies": [-61.316991127958765, -61.3169966526877, -61.31689995579487], "dir": "SUCCESSFUL_RCTS/PAT11_SIM167_RCT_3_3"}], ["Event 719", [860, 940], ["[H]OC(=O)N([H])[H]", "[H]N([H])[H]"], ["[H]OC(=O)N([H])[H]", "[H]N([H])[H]"], {"rxn_free_energy": 0.002052062890303141, "rxn_barrier": -0.2310165135979542, "ts": ["[N:1]([H:2])([H:3])[C:4](=[O:5])[O:6][H:7]", "[N:8]([H:9])([H:10])[H:11]"], "cat": {}, "energies": [-61.316996075219016, -61.316992805014905, -61.31736422726546], "dir": "SUCCESSFUL_RCTS/PAT7_SIM052_RCT_10_10"}], ["Event 720", [300, 380], ["O=C=O", "[H]N([H])[H]"], ["O=C=O", "[H]N([H])[H]"], {"rxn_free_energy": 0.1309048062549001, "rxn_barrier": 0.12800407576017744, "ts": ["[C:1](=[O:2])=[O:3]", "[N:4]([H:5])([H:6])[H:7]"], "cat": {}, "energies": [-49.57011875203465, -49.56991013979494, -49.56991476245092], "dir": "SUCCESSFUL_RCTS/PAT27_SIM001_RCT_1_1"}], ["Event 721", [1500, 1580], ["[H]N([H])C(=O)OC(=O)[O-]"], ["[H]N([H])C(=O)OC(=O)[O-]"], {"rxn_free_energy": 0.0017697974488225584, "rxn_barrier": -0.13609580652657827, "ts": ["[C:1](=[O:2])([O:3][C:5](=[O:8])[O-:9])[N:4]([H:6])[H:7]"], "cat": {}, "energies": [-86.8603133934495, -86.86031057306865, -86.86053027816006], "dir": "SUCCESSFUL_RCTS/PAT3_SIM197_RCT_4_4"}], ["Event 722", [620, 700], ["[H]N([H])C(=O)OC(=O)[O-]"], ["[H]N([H])C(=O)OC(=O)[O-]"], {"rxn_free_energy": 0.0009250633739524546, "rxn_barrier": -0.13562270929556075, "ts": ["[C:1](=[O:2])([O-:3])[O:4][C:5](=[O:6])[N:7]([H:8])[H:9]"], "cat": {}, "energies": [-86.86031993449777, -86.86031846030023, -86.86053606527211], "dir": "SUCCESSFUL_RCTS/PAT22_SIM111_RCT_8_8"}], ["Event 723", [1100, 1180], ["[H]N([H])C(=O)OC(=O)[O-]"], ["[H]N([H])C(=O)OC(=O)[O-]"], {"rxn_free_energy": 0.001288665432195458, "rxn_barrier": -0.13390896966886107, "ts": ["[C:1]([O:2][C:5](=[O:8])[O-:9])(=[O:3])[N:4]([H:6])[H:7]"], "cat": {}, "energies": [-86.86029897597595, -86.86029692233568, -86.86051237570419], "dir": "SUCCESSFUL_RCTS/PAT5_SIM215_RCT_10_10"}], ["Event 724", [940, 1020], ["[H]N([H])C(=O)OC(=O)[O-]"], ["[H]N([H])C(=O)OC(=O)[O-]"], {"rxn_free_energy": 0.00031635965581328665, "rxn_barrier": -0.1361582454466871, "ts": ["[N:1]([H:2])([H:3])[C:4](=[O:5])[O:6][C:7](=[O:8])[O-:9]"], "cat": {}, "energies": [-86.86030756745029, -86.86030706329389, -86.86052455166462], "dir": "SUCCESSFUL_RCTS/PAT5_SIM239_RCT_11_11"}], ["Event 725", [380, 460], ["[H]N([H])C(=O)[O-]"], ["[H]N([H])C(=O)[O-]"], {"rxn_free_energy": -0.0004261990295335352, "rxn_barrier": 1.266313557075269, "ts": ["[C:1](=[O:2])([O-:3])[N:4]([H:5])[H:6]"], "cat": {}, "energies": [-49.013627041269245, -49.01362772046764, -49.01160902134412], "dir": "SUCCESSFUL_RCTS/PAT25_SIM161_RCT_6_6"}], ["Event 726", [1100, 1180], ["[H]N([H])C(=O)[O-]"], ["[H]N([H])C(=O)[O-]"], {"rxn_free_energy": 0.0002287027529602881, "rxn_barrier": 10.019255921664604, "ts": ["[C:1](=[O:2])([O-:3])[N:4]([H:5])[H:6]"], "cat": {}, "energies": [-49.01362994163373, -49.013629577168935, -48.99766307626151], "dir": "SUCCESSFUL_RCTS/PAT25_SIM194_RCT_18_18"}], ["Event 727", [1900, 1980], ["[H]N([H])C(=O)[O-]"], ["[H]N([H])C(=O)[O-]"], {"rxn_free_energy": -0.004911970514377636, "rxn_barrier": 10.011916025562282, "ts": ["[C:1](=[O:2])([O-:3])[N:4]([H:5])[H:6]"], "cat": {}, "energies": [-49.01362031144129, -49.01362813924532, -48.997665143058725], "dir": "SUCCESSFUL_RCTS/PAT13_SIM024_RCT_6_6"}], ["Event 728", [860, 940], ["[H]N([H])[H]", "[H]OC(=O)N([H])[H]"], ["[H]N([H])[H]", "[H]OC(=O)N([H])[H]"], {"rxn_free_energy": -0.0006639928509741183, "rxn_barrier": -0.31345409929564283, "ts": ["[H:1][N:2]([H:3])[H:4]", "[H:5][O:8][C:6](=[O:7])[N:9]([H:10])[H:11]"], "cat": {}, "energies": [-61.330004762431784, -61.33000582058266, -61.330504288488704], "dir": "SUCCESSFUL_RCTS/PAT9_SIM063_RCT_9_9"}], ["Event 729", [540, 620], ["[H][N+]([H])([H])[H]", "[H]N([H])[H]"], ["[H]N([H])[H]", "[H][N+]([H])([H])[H]"], {"rxn_free_energy": 0.014887215217230805, "rxn_barrier": -1.1670685526894902, "ts": ["[H+:9]", "[H:5][N:6]([H:7])[H:8]", "[N:1]([H:2])([H:3])[H:4]"], "cat": {}, "energies": [-23.855200147409185, -23.855176422876845, -23.857060008720907], "dir": "SUCCESSFUL_RCTS/PAT8_SIM106_RCT_4_4"}], ["Event 730", [780, 860], ["[H]N([H])C(=O)OC(=O)[O-]"], ["[H]N([H])C(=O)OC(=O)[O-]"], {"rxn_free_energy": -0.0007169516295317494, "rxn_barrier": -0.13689328193376502, "ts": ["[N:1]([H:2])([H:3])[C:4]([O:5][C:7](=[O:8])[O-:9])=[O:6]"], "cat": {}, "energies": [-86.86031444456154, -86.86031558710847, -86.86053260014316], "dir": "SUCCESSFUL_RCTS/PAT24_SIM118_RCT_14_14"}], ["Event 731", [1100, 1180], ["[H]N([H])[H]", "[H]OC(=O)N([H])[H]"], ["[H]N([H])[H]", "[H]OC(=O)N([H])[H]"], {"rxn_free_energy": 0.009949762873439846, "rxn_barrier": -0.22547727110259136, "ts": ["[H:1][N:2]([H:3])[H:4]", "[H:5][O:6][C:7](=[O:8])[N:9]([H:10])[H:11]"], "cat": {}, "energies": [-61.317003939392244, -61.316988083272236, -61.31736326400281], "dir": "SUCCESSFUL_RCTS/PAT7_SIM212_RCT_11_11"}], ["Event 732", [540, 620], ["[H]N([H])C(=O)OC(=O)[O-]"], ["[H]N([H])C(=O)OC(=O)[O-]"], {"rxn_free_energy": 0.007972141474419814, "rxn_barrier": -0.131749681567281, "ts": ["[C:1]([O:2][C:5](=[O:6])[O-:7])(=[O:3])[N:4]([H:8])[H:9]"], "cat": {}, "energies": [-86.86030955566655, -86.86029685111936, -86.86051951431466], "dir": "SUCCESSFUL_RCTS/PAT4_SIM049_RCT_7_7"}], ["Event 733", [1340, 1420], ["[H]N([H])C(=O)OC(=O)[O-]"], ["[H]N([H])C(=O)OC(=O)[O-]"], {"rxn_free_energy": 0.006513532498928101, "rxn_barrier": 1.4120237784556238, "ts": ["[N:1]([H:2])([H:3])[C:4]([O:5][C:6](=[O:7])[O-:8])=[O:9]"], "cat": {}, "energies": [-86.85067432891977, -86.85066394883792, -86.84842410258068], "dir": "SUCCESSFUL_RCTS/PAT59_SIM218_RCT_6_6"}], ["Event 734", [1740, 1820], ["O=C=O", "[H]N([H])[H]"], ["O=C=O", "[H]N([H])[H]"], {"rxn_free_energy": -0.12211291864737409, "rxn_barrier": 0.002251278004688111, "ts": ["[C:5](=[O:6])=[O:7]", "[N:1]([H:2])([H:3])[H:4]"], "cat": {}, "energies": [-49.569919109012204, -49.57011371034263, -49.569915521335325], "dir": "SUCCESSFUL_RCTS/PAT21_SIM034_RCT_18_18"}], ["Event 735", [380, 460], ["[H]N([H])C(=O)OC(=O)[O-]"], ["[H]N([H])C(=O)OC(=O)[O-]"], {"rxn_free_energy": -0.0005208126901577828, "rxn_barrier": 4.891555286012454, "ts": ["[C:1](=[O:2])([O:3][C:5](=[O:7])[O-:8])[N:4]([H:6])[H:9]"], "cat": {}, "energies": [-86.86031217157294, -86.86031300154936, -86.85251690161246], "dir": "SUCCESSFUL_RCTS/PAT50_SIM078_RCT_9_9"}], ["Event 736", [1900, 1980], ["[H]N([H])C(=O)[O-]"], ["[H]N([H])C(=O)[O-]"], {"rxn_free_energy": 0.0016284845328813306, "rxn_barrier": 10.02223568309167, "ts": ["[N:1]([H:2])([H:3])[C:4](=[O:5])[O-:6]"], "cat": {}, "energies": [-49.013629646013094, -49.013627050831026, -48.99765803203979], "dir": "SUCCESSFUL_RCTS/PAT25_SIM199_RCT_10_10"}], ["Event 737", [1660, 1740], ["[H]N([H])C(=O)OC(=O)[O-]"], ["[H]N([H])C(=O)OC(=O)[O-]"], {"rxn_free_energy": -0.001633475183532724, "rxn_barrier": 7.4474689165507195, "ts": ["[C:1](=[O:2])([O-:3])[O:4][C:5](=[O:6])[N:7]([H:8])[H:9]"], "cat": {}, "energies": [-86.86029427859442, -86.86029688172968, -86.84842585897484], "dir": "SUCCESSFUL_RCTS/PAT5_SIM012_RCT_7_7"}], ["Event 738", [380, 460], ["O=C=O", "[H]N([H])[H]"], ["O=C=O", "[H]N([H])[H]"], {"rxn_free_energy": -0.12424600914137265, "rxn_barrier": 0.00041649203495610726, "ts": ["[C:5](=[O:6])=[O:7]", "[N:1]([H:2])([H:3])[H:4]"], "cat": {}, "energies": [-49.56990900560333, -49.570107006264905, -49.569908341874175], "dir": "SUCCESSFUL_RCTS/PAT1_SIM002_RCT_3_3"}], ["Event 739", [1900, 1980], ["[H]N([H])C(=O)[O-]"], ["[H]N([H])C(=O)[O-]"], {"rxn_free_energy": 0.0016284845195052996, "rxn_barrier": 10.022236121152226, "ts": ["[N:1]([H:2])([H:3])[C:4](=[O:5])[O-:6]"], "cat": {}, "energies": [-49.013629646013094, -49.01362705083105, -48.997658031341686], "dir": "SUCCESSFUL_RCTS/PAT10_SIM199_RCT_10_10"}], ["Event 740", [780, 860], ["[H]N([H])C(=O)OC(=O)[O-]"], ["[H]N([H])C(=O)OC(=O)[O-]"], {"rxn_free_energy": 0.0008057931226029923, "rxn_barrier": 7.449368697087327, "ts": ["[N:1]([H:2])([H:3])[C:4](=[O:5])[O:6][C:7](=[O:8])[O-:9]"], "cat": {}, "energies": [-86.86030012313864, -86.86029883901232, -86.84842867599482], "dir": "SUCCESSFUL_RCTS/PAT46_SIM043_RCT_9_9"}], ["Event 741", [1900, 1980], ["[H]N([H])C(=O)OC(=O)[O-]"], ["[H]N([H])C(=O)OC(=O)[O-]"], {"rxn_free_energy": -0.0022620100089758783, "rxn_barrier": 0.32507636986827304, "ts": ["[C:1](=[O:2])([O:3][C:5](=[O:8])[O-:9])[N:4]([H:6])[H:7]"], "cat": {}, "energies": [-86.85068140760717, -86.85068501238676, -86.85016336009207], "dir": "SUCCESSFUL_RCTS/PAT23_SIM195_RCT_15_15"}], ["Event 742", [860, 940], ["[H][N+]([H])([H])[H]", "[H]N([H])[H]"], ["[H]N([H])[H]", "[H][N+]([H])([H])[H]"], {"rxn_free_energy": 0.005742535018574114, "rxn_barrier": -1.176507178817123, "ts": ["[H+:5]", "[H:1][N:2]([H:3])[H:4]", "[N:6]([H:7])([H:8])[H:9]"], "cat": {}, "energies": [-23.855250030875368, -23.85524087946889, -23.85712493375044], "dir": "SUCCESSFUL_RCTS/PAT6_SIM059_RCT_13_13"}], ["Event 743", [1020, 1100], ["[H]N([H])C(=O)OC(=O)[O-]"], ["[H]N([H])C(=O)OC(=O)[O-]"], {"rxn_free_energy": 0.0005349109108529859, "rxn_barrier": -0.1344681270345783, "ts": ["[N:1]([H:2])([H:3])[C:4](=[O:5])[O:6][C:9](=[O:7])[O-:8]"], "cat": {}, "energies": [-86.86029838200977, -86.86029752956618, -86.86051267282119], "dir": "SUCCESSFUL_RCTS/PAT3_SIM053_RCT_10_10"}], ["Event 744", [540, 620], ["[H]N([H])C(=O)OC(=O)[O-]"], ["[H]N([H])C(=O)OC(=O)[O-]"], {"rxn_free_energy": -0.0027005421849125785, "rxn_barrier": 1.4038904640568146, "ts": ["[N:1]([H:2])([H:3])[C:4](=[O:5])[O:6][C:7](=[O:8])[O-:9]"], "cat": {}, "energies": [-86.85067986603168, -86.85068416966399, -86.84844260108784], "dir": "SUCCESSFUL_RCTS/PAT23_SIM078_RCT_11_11"}], ["Event 745", [1100, 1180], ["[H]N([H])C(=O)OC(=O)[O-]"], ["[H]N([H])C(=O)OC(=O)[O-]"], {"rxn_free_energy": -2.404743735841919e-05, "rxn_barrier": -0.13679932260182276, "ts": ["[C:1](=[O:2])([O-:3])[O:4][C:5]([N:6]([H:7])[H:8])=[O:9]"], "cat": {}, "energies": [-86.86031454675367, -86.8603145850761, -86.86053255260002], "dir": "SUCCESSFUL_RCTS/PAT46_SIM046_RCT_10_10"}], ["Event 746", [300, 380], ["[H]OC(=O)N([H])[H]"], ["[H]OC(=O)N([H])[H]"], {"rxn_free_energy": 0.0003588965087739453, "rxn_barrier": -0.22976609302491655, "ts": ["[N:1]([H:2])([H:3])[C:4]([O:5][H:6])=[O:7]"], "cat": {}, "energies": [-49.570142736949855, -49.57014216500596, -49.570508896303714], "dir": "SUCCESSFUL_RCTS/PAT17_SIM132_RCT_7_7"}], ["Event 747", [540, 620], ["[H][N+]([H])([H])[H]", "[H]N([H])[H]"], ["[H]N([H])[H]", "[H][N+]([H])([H])[H]"], {"rxn_free_energy": 0.014889679909216288, "rxn_barrier": -1.1662265071143554, "ts": ["[H+:9]", "[H:5][N:6]([H:7])[H:8]", "[N:1]([H:2])([H:3])[H:4]"], "cat": {}, "energies": [-23.855200151423848, -23.85517642296373, -23.857058670836686], "dir": "SUCCESSFUL_RCTS/PAT2_SIM106_RCT_4_4"}], ["Event 748", [380, 460], ["[H]N([H])C(=O)OC(=O)[O-]"], ["[H]N([H])C(=O)OC(=O)[O-]"], {"rxn_free_energy": 0.0024295098940953185, "rxn_barrier": 0.3285322073149464, "ts": ["[C:1]([O:2][C:5](=[O:8])[O-:9])(=[O:3])[N:4]([H:6])[H:7]"], "cat": {}, "energies": [-86.85066795867495, -86.85066408696454, -86.8501444038755], "dir": "SUCCESSFUL_RCTS/PAT39_SIM232_RCT_5_5"}], ["Event 749", [300, 380], ["[H]N([H])C(=O)OC(=O)[O-]"], ["[H]N([H])C(=O)OC(=O)[O-]"], {"rxn_free_energy": 0.0012788437782807309, "rxn_barrier": 0.32727444173592185, "ts": ["[N:1]([H:2])([H:3])[C:4](=[O:5])[O:6][C:7](=[O:8])[O-:9]"], "cat": {}, "energies": [-86.85068141122629, -86.85067937323798, -86.85015986082456], "dir": "SUCCESSFUL_RCTS/PAT26_SIM080_RCT_4_4"}], ["Event 750", [620, 700], ["[H]N([H])C(=O)OC(=O)[O-]"], ["[H]N([H])C(=O)OC(=O)[O-]"], {"rxn_free_energy": 0.01054297478018198, "rxn_barrier": -0.12964340097313934, "ts": ["[C:1]([O:2][C:5](=[O:8])[O-:9])(=[O:3])[N:4]([H:6])[H:7]"], "cat": {}, "energies": [-86.86031322409434, -86.86029642262123, -86.86051982613604], "dir": "SUCCESSFUL_RCTS/PAT39_SIM239_RCT_5_5"}], ["Event 751", [540, 620], ["[H]N([H])C(=O)OC(=O)[O-]"], ["[H]N([H])C(=O)OC(=O)[O-]"], {"rxn_free_energy": 0.007162311688610103, "rxn_barrier": -0.13394717465407063, "ts": ["[C:1](=[O:2])([O:3][C:7](=[O:8])[O-:9])[N:4]([H:5])[H:6]"], "cat": {}, "energies": [-86.8603212967287, -86.86030988274074, -86.86053475734109], "dir": "SUCCESSFUL_RCTS/PAT24_SIM092_RCT_7_7"}], ["Event 752", [0, 60], ["O=C=O", "[H]N([H])[H]"], ["O=C=O", "[H]N([H])[H]"], {"rxn_free_energy": 0.11068156570718876, "rxn_barrier": 0.1095479070988009, "ts": ["[C:5](=[O:6])=[O:7]", "[N:1]([H:2])([H:3])[H:4]"], "cat": {}, "energies": [-49.57008002441944, -49.56990364029744, -49.56990544691607], "dir": "SUCCESSFUL_RCTS/PAT1_SIM175_RCT_1_1"}], ["Event 753", [940, 1020], ["O=C=O", "[H]N([H])C(=O)[O-]"], ["[H]N([H])C(=O)OC(=O)[O-]"], {"rxn_free_energy": -5.804924811847441, "rxn_barrier": 0.5704452997790296, "ts": ["[N:1]([H:2])([H:3])[C:4]([O:5][C:7](=[O:8])[O-:9])=[O:6]"], "cat": {}, "energies": [-86.85105326437227, -86.86030409633936, -86.85014419254348], "dir": "SUCCESSFUL_RCTS/PAT26_SIM035_RCT_9_9"}], ["Event 754", [1820, 1900], ["[H]N([H])[H]", "[H][N+]([H])([H])[H]"], ["[H][N+]([H])([H])[H]", "[H]N([H])[H]"], {"rxn_free_energy": 0.017530962244149118, "rxn_barrier": -1.1704203998823022, "ts": ["[H+:9]", "[H:1][N:2]([H:3])[H:4]", "[N:5]([H:6])([H:7])[H:8]"], "cat": {}, "energies": [-23.855187029551065, -23.855159091896194, -23.8570522324264], "dir": "SUCCESSFUL_RCTS/PAT2_SIM069_RCT_10_10"}], ["Event 755", [380, 460], ["[H]N([H])C(=O)OC(=O)[O-]"], ["[H]N([H])C(=O)OC(=O)[O-]"], {"rxn_free_energy": -0.0025944799169771503, "rxn_barrier": 7.449693674491848, "ts": ["[C:1](=[O:2])([O:3][C:5](=[O:6])[O-:7])[N:4]([H:8])[H:9]"], "cat": {}, "energies": [-86.86031781631284, -86.86032195092243, -86.84844585127922], "dir": "SUCCESSFUL_RCTS/PAT59_SIM093_RCT_7_7"}], ["Event 756", [300, 380], ["O=C=O", "[H]N([H])[H]"], ["O=C=O", "[H]N([H])[H]"], {"rxn_free_energy": 0.12469346435608886, "rxn_barrier": 0.12144166160839205, "ts": ["[C:1](=[O:2])=[O:3]", "[N:4]([H:5])([H:6])[H:7]"], "cat": {}, "energies": [-49.570110275433045, -49.56991156169884, -49.569916743829836], "dir": "SUCCESSFUL_RCTS/PAT27_SIM052_RCT_1_1"}], ["Event 757", [1020, 1100], ["[H]N([H])C(=O)[O-]"], ["[H]N([H])C(=O)[O-]"], {"rxn_free_energy": 0.0026773422573337985, "rxn_barrier": 1.2701175361222048, "ts": ["[N:1]([H:2])([H:3])[C:4](=[O:5])[O-:6]"], "cat": {}, "energies": [-49.01362986619108, -49.01362559953059, -49.011605784176936], "dir": "SUCCESSFUL_RCTS/PAT10_SIM098_RCT_6_6"}], ["Event 758", [540, 620], ["[H]OC(=O)N([H])[H]", "[H]N([H])[H]"], ["[H]OC(=O)N([H])[H]", "[H]N([H])[H]"], {"rxn_free_energy": 0.0005091374260021624, "rxn_barrier": -0.31387817533950685, "ts": ["[H:1][O:2][C:3](=[O:4])[N:5]([H:6])[H:7]", "[N:8]([H:9])([H:10])[H:11]"], "cat": {}, "energies": [-61.330007169694206, -61.3300063583237, -61.33050737156629], "dir": "SUCCESSFUL_RCTS/PAT16_SIM149_RCT_4_4"}], ["Event 759", [540, 620], ["[H]N([H])C(=O)[O-]"], ["[H]N([H])C(=O)[O-]"], {"rxn_free_energy": 0.0021051448086016936, "rxn_barrier": 10.018015820538931, "ts": ["[C:1](=[O:2])([O-:3])[N:4]([H:5])[H:6]"], "cat": {}, "energies": [-49.0136277851153, -49.01362443031889, -48.9976628959904], "dir": "SUCCESSFUL_RCTS/PAT13_SIM025_RCT_6_6"}], ["Event 760", [1740, 1820], ["[H]N([H])C(=O)OC(=O)[O-]"], ["[H]N([H])C(=O)OC(=O)[O-]"], {"rxn_free_energy": 0.0013261948386685278, "rxn_barrier": -0.13561137517815713, "ts": ["[C:1](=[O:2])([O-:3])[O:5][C:4](=[O:6])[N:7]([H:8])[H:9]"], "cat": {}, "energies": [-86.86031633776528, -86.86031422431748, -86.86053245047738], "dir": "SUCCESSFUL_RCTS/PAT41_SIM225_RCT_13_13"}], ["Event 761", [860, 940], ["[H]OC(=O)N([H])[H]"], ["[H]OC(=O)N([H])[H]"], {"rxn_free_energy": -0.00027120531869494614, "rxn_barrier": -0.22964458382662659, "ts": ["[N:1]([H:2])([H:3])[C:4]([O:5][H:7])=[O:6]"], "cat": {}, "energies": [-49.57014652175564, -49.570146953953284, -49.57051248747027], "dir": "SUCCESSFUL_RCTS/PAT19_SIM123_RCT_12_12"}], ["Event 762", [140, 220], ["O=C=O", "[H]N([H])[H]"], ["O=C=O", "[H]N([H])[H]"], {"rxn_free_energy": 0.0011981464689175426, "rxn_barrier": 0.001224617816972419, "ts": ["[C:1](=[O:2])=[O:3]", "[N:4]([H:5])([H:6])[H:7]"], "cat": {}, "energies": [-49.56990869494883, -49.569906785561194, -49.56990674337598], "dir": "SUCCESSFUL_RCTS/PAT1_SIM111_RCT_5_5"}], ["Event 763", [1820, 1900], ["[H]N([H])C(=O)OC(=O)[O-]"], ["[H]N([H])C(=O)OC(=O)[O-]"], {"rxn_free_energy": -0.00048267240035124815, "rxn_barrier": -0.13564103158657362, "ts": ["[C:1](=[O:2])([O-:3])[O:4][C:5](=[O:6])[N:7]([H:8])[H:9]"], "cat": {}, "energies": [-86.86029608467456, -86.86029685386993, -86.86051224464764], "dir": "SUCCESSFUL_RCTS/PAT3_SIM088_RCT_5_5"}], ["Event 764", [940, 1020], ["[H]N([H])C(=O)OC(=O)[O-]"], ["[H]N([H])C(=O)OC(=O)[O-]"], {"rxn_free_energy": -0.004234042166583493, "rxn_barrier": 4.8880786660481474, "ts": ["[C:1](=[O:2])([O-:3])[O:4][C:5](=[O:6])[N:7]([H:8])[H:9]"], "cat": {}, "energies": [-86.86029443027141, -86.8603011777167, -86.85250470071466], "dir": "SUCCESSFUL_RCTS/PAT3_SIM129_RCT_9_9"}], ["Event 765", [1180, 1260], ["[H]N([H])C(=O)OC(=O)[O-]"], ["[H]N([H])C(=O)OC(=O)[O-]"], {"rxn_free_energy": -0.0012744277797536372, "rxn_barrier": -0.1368974897477464, "ts": ["[N:1]([H:2])([H:3])[C:4]([O:5][C:7](=[O:8])[O-:9])=[O:6]"], "cat": {}, "energies": [-86.86031762035871, -86.86031965130961, -86.86053578264598], "dir": "SUCCESSFUL_RCTS/PAT18_SIM118_RCT_17_17"}], ["Event 766", [1020, 1100], ["[H]N([H])C(=O)OC(=O)[O-]"], ["[H]N([H])C(=O)OC(=O)[O-]"], {"rxn_free_energy": -0.0041055323861862265, "rxn_barrier": -0.13928106603053628, "ts": ["[N:1]([H:2])([H:3])[C:4]([O:5][C:7](=[O:8])[O-:9])=[O:6]"], "cat": {}, "energies": [-86.86031353645109, -86.8603200791009, -86.86053549724814], "dir": "SUCCESSFUL_RCTS/PAT5_SIM242_RCT_12_12"}], ["Event 767", [1180, 1260], ["[H]N([H])C(=O)OC(=O)[O-]"], ["[H]N([H])C(=O)OC(=O)[O-]"], {"rxn_free_energy": 0.0031671901001862892, "rxn_barrier": -0.13436436363374332, "ts": ["[N:1]([H:2])([H:3])[C:4](=[O:5])[O:6][C:7](=[O:8])[O-:9]"], "cat": {}, "energies": [-86.86030227999562, -86.86029723270485, -86.86051640544783], "dir": "SUCCESSFUL_RCTS/PAT50_SIM230_RCT_11_11"}], ["Event 768", [940, 1020], ["[H]N([H])C(=O)OC(=O)[O-]"], ["[H]N([H])C(=O)OC(=O)[O-]"], {"rxn_free_energy": -0.0019034638585805938, "rxn_barrier": 0.3254297664518519, "ts": ["[C:1](=[O:2])([O-:3])[O:4][C:5](=[O:6])[N:7]([H:8])[H:9]"], "cat": {}, "energies": [-86.85068178309075, -86.85068481648479, -86.85016317239653], "dir": "SUCCESSFUL_RCTS/PAT35_SIM155_RCT_9_9"}], ["Event 769", [700, 780], ["[H]N([H])C(=O)OC(=O)[O-]"], ["[H]N([H])C(=O)OC(=O)[O-]"], {"rxn_free_energy": -0.005454859081812032, "rxn_barrier": -0.13914427778891494, "ts": ["[C:1](=[O:2])([O:3][C:5](=[O:8])[O-:9])[N:4]([H:6])[H:7]"], "cat": {}, "energies": [-86.86031059307274, -86.8603192860337, -86.8605323358816], "dir": "SUCCESSFUL_RCTS/PAT18_SIM130_RCT_6_6"}], ["Event 770", [540, 620], ["[H]OC(=O)N([H])[H]", "[H]N([H])[H]"], ["[H]OC(=O)N([H])[H]", "[H]N([H])[H]"], {"rxn_free_energy": 0.004023898081396347, "rxn_barrier": 0.06076764900586823, "ts": ["[C:1]([O:2][H:7])(=[O:3])[N:4]([H:5])[H:6]", "[H:8][N:9]([H:10])[H:11]"], "cat": {}, "energies": [-61.317000328743504, -61.31699391618758, -61.316903488331576], "dir": "SUCCESSFUL_RCTS/PAT20_SIM233_RCT_4_4"}], ["Event 771", [460, 540], ["[H]N([H])C(=O)OC(=O)[O-]"], ["[H]N([H])C(=O)OC(=O)[O-]"], {"rxn_free_energy": -0.002021592403267036, "rxn_barrier": -0.13687897832857324, "ts": ["[N:1]([H:2])([H:3])[C:4](=[O:5])[O:6][C:7](=[O:8])[O-:9]"], "cat": {}, "energies": [-86.86030531492229, -86.86030853656808, -86.86052344770943], "dir": "SUCCESSFUL_RCTS/PAT4_SIM132_RCT_11_11"}], ["Event 772", [220, 300], ["O=C=O", "[H]N([H])[H]"], ["O=C=O", "[H]N([H])[H]"], {"rxn_free_energy": -0.1043910570558144, "rxn_barrier": -0.0002954893557474776, "ts": ["[C:5](=[O:6])=[O:7]", "[N:1]([H:2])([H:3])[H:4]"], "cat": {}, "energies": [-49.56991731587518, -49.570083675330125, -49.5699177867723], "dir": "SUCCESSFUL_RCTS/PAT8_SIM224_RCT_1_1"}], ["Event 773", [1020, 1100], ["[H]OC(=O)N([H])[H]", "[H]N([H])[H]"], ["[H]OC(=O)N([H])[H]", "[H]N([H])[H]"], {"rxn_free_energy": 0.008190295795741086, "rxn_barrier": 0.06337600173958437, "ts": ["[C:1]([O:2][H:5])(=[O:3])[N:4]([H:6])[H:7]", "[N:8]([H:9])([H:10])[H:11]"], "cat": {}, "energies": [-61.31699562439696, -61.316982572195144, -61.31689462726748], "dir": "SUCCESSFUL_RCTS/PAT16_SIM146_RCT_5_5"}], ["Event 774", [700, 780], ["[H]N([H])C(=O)OC(=O)[O-]"], ["[H]N([H])C(=O)OC(=O)[O-]"], {"rxn_free_energy": 0.00035668360050704, "rxn_barrier": 0.3276595444263131, "ts": ["[C:1](=[O:2])([O:3][C:5](=[O:8])[O-:9])[N:4]([H:6])[H:7]"], "cat": {}, "energies": [-86.8506823677446, -86.85068179932723, -86.85016020363634], "dir": "SUCCESSFUL_RCTS/PAT5_SIM225_RCT_8_8"}], ["Event 775", [60, 140], ["O=C=O", "[H]N([H])[H]"], ["O=C=O", "[H]N([H])[H]"], {"rxn_free_energy": -0.08678973698696164, "rxn_barrier": -0.0018440668307154412, "ts": ["[C:1](=[O:2])=[O:3]", "[N:4]([H:5])([H:6])[H:7]"], "cat": {}, "energies": [-49.569915206091196, -49.57005351576778, -49.56991814482907], "dir": "SUCCESSFUL_RCTS/PAT0_SIM195_RCT_1_1"}], ["Event 776", [1900, 1980], ["[H]N([H])C(=O)OC(=O)[O-]"], ["[H]N([H])C(=O)OC(=O)[O-]"], {"rxn_free_energy": 0.00228003313168054, "rxn_barrier": 1.409235618862819, "ts": ["[C:1](=[O:2])([O:3][C:7](=[O:8])[O-:9])[N:4]([H:5])[H:6]"], "cat": {}, "energies": [-86.85068803680807, -86.8506844033065, -86.84844225372996], "dir": "SUCCESSFUL_RCTS/PAT26_SIM202_RCT_4_4"}], ["Event 777", [1180, 1260], ["[H]N([H])C(=O)[O-]"], ["[H]N([H])C(=O)[O-]"], {"rxn_free_energy": -0.001010808650259655, "rxn_barrier": 10.021210031264966, "ts": ["[C:1](=[O:2])([O-:3])[N:4]([H:5])[H:6]"], "cat": {}, "energies": [-49.013625738554055, -49.01362734939679, -48.99765575907784], "dir": "SUCCESSFUL_RCTS/PAT25_SIM034_RCT_10_10"}], ["Event 778", [780, 860], ["[H]OC(=O)N([H])[H]", "[H]N([H])[H]"], ["[H]OC(=O)N([H])[H]", "[H]N([H])[H]"], {"rxn_free_energy": 0.005097179733891693, "rxn_barrier": -0.22654269064066065, "ts": ["[C:1]([O:2][H:7])(=[O:3])[N:4]([H:5])[H:6]", "[N:8]([H:9])([H:10])[H:11]"], "cat": {}, "energies": [-61.31699904716737, -61.316990924210614, -61.31736006964956], "dir": "SUCCESSFUL_RCTS/PAT16_SIM060_RCT_3_3"}], ["Event 779", [540, 620], ["[H]N([H])C(=O)OC(=O)[O-]"], ["[H]N([H])C(=O)OC(=O)[O-]"], {"rxn_free_energy": 0.004851844929776078, "rxn_barrier": 7.448379417716215, "ts": ["[C:1](=[O:2])([O:3][C:5](=[O:8])[O-:9])[N:4]([H:6])[H:7]"], "cat": {}, "energies": [-86.86031577202876, -86.86030804004193, -86.84844590141823], "dir": "SUCCESSFUL_RCTS/PAT18_SIM211_RCT_3_3"}], ["Event 780", [1900, 1980], ["[H]OC(=O)N([H])[H]", "[H]N([H])[H]"], ["[H]OC(=O)N([H])[H]", "[H]N([H])[H]"], {"rxn_free_energy": 0.0026047947629876944, "rxn_barrier": -0.22966446025192344, "ts": ["[N:1]([H:2])([H:3])[C:4](=[O:5])[O:6][H:7]", "[N:8]([H:9])([H:10])[H:11]"], "cat": {}, "energies": [-61.31699906444154, -61.31699491339403, -61.317365061831595], "dir": "SUCCESSFUL_RCTS/PAT14_SIM123_RCT_25_25"}], ["Event 781", [380, 460], ["[H]N([H])C(=O)OC(=O)[O-]"], ["[H]N([H])C(=O)OC(=O)[O-]"], {"rxn_free_energy": 0.0006116323555287978, "rxn_barrier": 4.890485244645494, "ts": ["[N:1]([H:2])([H:3])[C:4]([O:5][C:6](=[O:7])[O-:8])=[O:9]"], "cat": {}, "energies": [-86.86030044259296, -86.8602994678847, -86.85250687786953], "dir": "SUCCESSFUL_RCTS/PAT4_SIM165_RCT_3_3"}], ["Event 782", [1500, 1580], ["[H]OC(=O)N([H])[H]"], ["[H]OC(=O)N([H])[H]"], {"rxn_free_energy": 0.004662630792835422, "rxn_barrier": -0.1701070066073422, "ts": ["[H:1][O:2][C:3](=[O:4])[N:5]([H:6])[H:7]"], "cat": {}, "energies": [-49.55762798257483, -49.55762055212303, -49.55789906814192], "dir": "SUCCESSFUL_RCTS/PAT19_SIM146_RCT_15_15"}], ["Event 783", [1100, 1180], ["[H]N([H])[H]", "[H]OC(=O)N([H])[H]"], ["[H]N([H])[H]", "[H]OC(=O)N([H])[H]"], {"rxn_free_energy": 0.0015394403661891404, "rxn_barrier": -0.23017737392764445, "ts": ["[H:1][N:2]([H:3])[H:4]", "[H:5][O:8][C:6](=[O:7])[N:9]([H:10])[H:11]"], "cat": {}, "energies": [-61.317003067334, -61.31700061405431, -61.31736988211246], "dir": "SUCCESSFUL_RCTS/PAT16_SIM043_RCT_13_13"}], ["Event 784", [380, 460], ["[H]N([H])C(=O)OC(=O)[O-]"], ["[H]N([H])C(=O)OC(=O)[O-]"], {"rxn_free_energy": 0.014518324098003278, "rxn_barrier": 0.3344461630253546, "ts": ["[N:1]([H:2])([H:3])[C:4](=[O:5])[O:6][C:7](=[O:8])[O-:9]"], "cat": {}, "energies": [-86.85068674941868, -86.85066361275783, -86.85015377003369], "dir": "SUCCESSFUL_RCTS/PAT35_SIM057_RCT_7_7"}], ["Event 785", [1580, 1660], ["O=C=O", "[H]N([H])[H]"], ["O=C=O", "[H]N([H])[H]"], {"rxn_free_energy": 0.09359897419573551, "rxn_barrier": 0.09342110466300672, "ts": ["[C:5](=[O:6])=[O:7]", "[N:1]([H:2])([H:3])[H:4]"], "cat": {}, "energies": [-49.57006767139046, -49.569918510391716, -49.56991879384778], "dir": "SUCCESSFUL_RCTS/PAT1_SIM187_RCT_2_2"}], ["Event 786", [1260, 1340], ["[H]N([H])C(=O)OC(=O)[O-]"], ["[H]N([H])C(=O)OC(=O)[O-]"], {"rxn_free_energy": 0.0018463616359611736, "rxn_barrier": 4.896754355147411, "ts": ["[N:1]([H:2])([H:3])[C:4]([O:5][C:6](=[O:7])[O-:8])=[O:9]"], "cat": {}, "energies": [-86.86031944642764, -86.86031650403272, -86.85251589113763], "dir": "SUCCESSFUL_RCTS/PAT50_SIM193_RCT_19_19"}], ["Event 787", [1820, 1900], ["O=C=O", "[H]N([H])[H]"], ["O=C=O", "[H]N([H])[H]"], {"rxn_free_energy": 0.004960350410020624, "rxn_barrier": 0.0009829339782110936, "ts": ["[C:1](=[O:2])=[O:3]", "[N:4]([H:5])([H:6])[H:7]"], "cat": {}, "energies": [-49.56991794416438, -49.56991003926128, -49.56991637774322], "dir": "SUCCESSFUL_RCTS/PAT12_SIM159_RCT_9_9"}], ["Event 788", [1500, 1580], ["[H]OC(=O)N([H])[H]"], ["[H]OC(=O)N([H])[H]"], {"rxn_free_energy": 0.0018295650819185527, "rxn_barrier": 15.871339115379802, "ts": ["[N:1]([H:2])([H:3])[C:4]([O:5][H:6])=[O:7]"], "cat": {}, "energies": [-49.57014643703044, -49.57014352140281, -49.54485358725063], "dir": "SUCCESSFUL_RCTS/PAT30_SIM208_RCT_3_3"}], ["Event 789", [1740, 1820], ["[H]OC(=O)N([H])[H]", "[H]N([H])[H]"], ["[H]OC(=O)N([H])[H]", "[H]N([H])[H]"], {"rxn_free_energy": 0.010945655002017574, "rxn_barrier": -0.22613352026160008, "ts": ["[N:1]([H:2])([H:3])[C:4](=[O:5])[O:6][H:7]", "[N:8]([H:9])([H:10])[H:11]"], "cat": {}, "energies": [-61.31700775911586, -61.31699031592435, -61.31736812953682], "dir": "SUCCESSFUL_RCTS/PAT11_SIM123_RCT_23_23"}], ["Event 790", [700, 780], ["[H]N([H])C(=O)OC(=O)[O-]"], ["[H]N([H])C(=O)OC(=O)[O-]"], {"rxn_free_energy": -0.0027187929052425236, "rxn_barrier": 7.449613610929914, "ts": ["[C:1](=[O:2])([O-:3])[O:5][C:4](=[O:6])[N:7]([H:8])[H:9]"], "cat": {}, "energies": [-86.86031310550094, -86.86031743821792, -86.84844126805804], "dir": "SUCCESSFUL_RCTS/PAT24_SIM001_RCT_6_6"}], ["Event 791", [1420, 1500], ["[H]N([H])C(=O)OC(=O)[O-]"], ["[H]N([H])C(=O)OC(=O)[O-]"], {"rxn_free_energy": -0.0019040046515118832, "rxn_barrier": -0.13631021019544526, "ts": ["[C:1](=[O:2])([O:3][C:5](=[O:8])[O-:9])[N:4]([H:6])[H:7]"], "cat": {}, "energies": [-86.86029838870158, -86.86030142295743, -86.86051561508965], "dir": "SUCCESSFUL_RCTS/PAT50_SIM052_RCT_20_20"}], ["Event 792", [460, 540], ["[H]N([H])C(=O)OC(=O)[O-]"], ["[H]N([H])C(=O)OC(=O)[O-]"], {"rxn_free_energy": 0.001428829177648396, "rxn_barrier": -0.1351309540619056, "ts": ["[C:1](=[O:2])([O-:3])[O:9][C:7]([N:4]([H:5])[H:6])=[O:8]"], "cat": {}, "energies": [-86.86030970603238, -86.86030742902466, -86.8605250531368], "dir": "SUCCESSFUL_RCTS/PAT24_SIM055_RCT_7_7"}], ["Event 793", [1660, 1740], ["O=C=O", "[H]N([H])[H]"], ["O=C=O", "[H]N([H])[H]"], {"rxn_free_energy": -0.0011747980807712537, "rxn_barrier": -0.00011647292199698712, "ts": ["[C:5](=[O:6])=[O:7]", "[N:1]([H:2])([H:3])[H:4]"], "cat": {}, "energies": [-49.569917236688035, -49.56991910886726, -49.569917422301366], "dir": "SUCCESSFUL_RCTS/PAT21_SIM034_RCT_14_14"}], ["Event 794", [1420, 1500], ["[H]N([H])C(=O)[O-]"], ["[H]N([H])C(=O)[O-]"], {"rxn_free_energy": 0.001266183222309337, "rxn_barrier": 10.019363257691838, "ts": ["[C:1](=[O:2])([O-:3])[N:4]([H:5])[H:6]"], "cat": {}, "energies": [-49.01362783550291, -49.01362581769069, -48.997660799078076], "dir": "SUCCESSFUL_RCTS/PAT25_SIM212_RCT_14_14"}], ["Event 795", [1260, 1340], ["[H]OC(=O)N([H])[H]", "[H]N([H])[H]"], ["[H]OC(=O)N([H])[H]", "[H]N([H])[H]"], {"rxn_free_energy": -0.0033776262376331873, "rxn_barrier": -0.3144235300591435, "ts": ["[H:1][O:2][C:3]([N:4]([H:5])[H:6])=[O:7]", "[H:8][N:9]([H:10])[H:11]"], "cat": {}, "energies": [-61.329980691572075, -61.329986074217636, -61.33048176253119], "dir": "SUCCESSFUL_RCTS/PAT12_SIM103_RCT_6_6"}], ["Event 796", [540, 620], ["[H]N([H])C(=O)[O-]"], ["[H]N([H])C(=O)[O-]"], {"rxn_free_energy": 0.0021051448665644944, "rxn_barrier": 10.018015909088255, "ts": ["[C:1](=[O:2])([O-:3])[N:4]([H:5])[H:6]"], "cat": {}, "energies": [-49.01362778511534, -49.01362443031884, -48.99766289584933], "dir": "SUCCESSFUL_RCTS/PAT25_SIM025_RCT_6_6"}], ["Event 797", [540, 620], ["[H]N([H])C(=O)OC(=O)[O-]"], ["[H]N([H])C(=O)OC(=O)[O-]"], {"rxn_free_energy": -0.001738175780434844, "rxn_barrier": -0.13781177954916557, "ts": ["[C:1](=[O:2])([O-:3])[O:4][C:5](=[O:6])[N:7]([H:8])[H:9]"], "cat": {}, "energies": [-86.86031427674492, -86.86031704673292, -86.86053389606076], "dir": "SUCCESSFUL_RCTS/PAT5_SIM093_RCT_9_9"}], ["Event 798", [620, 700], ["[H]N([H])C(=O)OC(=O)[O-]"], ["[H]N([H])C(=O)OC(=O)[O-]"], {"rxn_free_energy": 0.010542973772520982, "rxn_barrier": -0.12964294604540938, "ts": ["[C:1]([O:2][C:5](=[O:8])[O-:9])(=[O:3])[N:4]([H:6])[H:7]"], "cat": {}, "energies": [-86.86031322409346, -86.86029642262196, -86.86051982541018], "dir": "SUCCESSFUL_RCTS/PAT40_SIM239_RCT_5_5"}], ["Event 799", [620, 700], ["[H]N([H])C(=O)OC(=O)[O-]"], ["[H]N([H])C(=O)OC(=O)[O-]"], {"rxn_free_energy": -0.0005190811094472423, "rxn_barrier": -0.13739920645942647, "ts": ["[N:1]([H:2])([H:3])[C:4](=[O:5])[O:6][C:7](=[O:8])[O-:9]"], "cat": {}, "energies": [-86.860316275653, -86.86031710286994, -86.860535237485], "dir": "SUCCESSFUL_RCTS/PAT35_SIM010_RCT_11_11"}], ["Event 800", [300, 380], ["[H][N+]([H])([H])[H]", "[H]N([H])[H]"], ["[H]N([H])[H]", "[H][N+]([H])([H])[H]"], {"rxn_free_energy": -0.0001572415193995802, "rxn_barrier": -1.1649517096835278, "ts": ["[H+:3]", "[H:1][N:2]([H:4])[H:5]", "[N:6]([H:7])([H:8])[H:9]"], "cat": {}, "energies": [-23.855217886134948, -23.855218136717845, -23.85707437400781], "dir": "SUCCESSFUL_RCTS/PAT2_SIM242_RCT_6_6"}], ["Event 801", [700, 780], ["[H]N([H])[H]", "[H]OC(=O)N([H])[H]"], ["[H]N([H])[H]", "[H]OC(=O)N([H])[H]"], {"rxn_free_energy": 0.0006988097900937334, "rxn_barrier": -0.314152709029359, "ts": ["[H:8][N:9]([H:10])[H:11]", "[N:1]([H:2])([H:3])[C:4](=[O:5])[O:6][H:7]"], "cat": {}, "energies": [-61.330000938175374, -61.3299998245396, -61.330501577549256], "dir": "SUCCESSFUL_RCTS/PAT14_SIM244_RCT_6_6"}], ["Event 802", [620, 700], ["[H]N([H])C(=O)OC(=O)[O-]"], ["[H]N([H])C(=O)OC(=O)[O-]"], {"rxn_free_energy": -5.445027288865845e-05, "rxn_barrier": -0.1354727438621486, "ts": ["[C:1](=[O:2])([O:3][C:5](=[O:8])[O-:9])[N:4]([H:6])[H:7]"], "cat": {}, "energies": [-86.86029759700625, -86.86029768377918, -86.860513488793], "dir": "SUCCESSFUL_RCTS/PAT39_SIM138_RCT_12_12"}], ["Event 803", [1420, 1500], ["[H]N([H])C(=O)OC(=O)[O-]"], ["[H]N([H])C(=O)OC(=O)[O-]"], {"rxn_free_energy": 0.0009671524018556, "rxn_barrier": 0.3290354493578571, "ts": ["[N:1]([H:2])([H:3])[C:4](=[O:5])[O:6][C:7](=[O:8])[O-:9]"], "cat": {}, "energies": [-86.85067243164212, -86.85067089037076, -86.85014807486716], "dir": "SUCCESSFUL_RCTS/PAT39_SIM145_RCT_12_12"}], ["Event 804", [620, 700], ["[H]N([H])C(=O)OC(=O)[O-]"], ["[H]N([H])C(=O)OC(=O)[O-]"], {"rxn_free_energy": -0.0018550373742218086, "rxn_barrier": -0.13787678038939952, "ts": ["[N:1]([H:2])([H:3])[C:4](=[O:5])[O:6][C:7](=[O:8])[O-:9]"], "cat": {}, "energies": [-86.86031374170864, -86.86031669792936, -86.86053346461098], "dir": "SUCCESSFUL_RCTS/PAT4_SIM191_RCT_10_10"}], ["Event 805", [700, 780], ["[H]N([H])C(=O)OC(=O)[O-]"], ["[H]N([H])C(=O)OC(=O)[O-]"], {"rxn_free_energy": 0.012686653428172804, "rxn_barrier": 4.898851461246767, "ts": ["[C:1]([O:2][C:7](=[O:8])[O-:9])(=[O:3])[N:4]([H:5])[H:6]"], "cat": {}, "energies": [-86.86032000964919, -86.86029979197146, -86.8525131123734], "dir": "SUCCESSFUL_RCTS/PAT15_SIM233_RCT_5_5"}], ["Event 806", [380, 460], ["[H]N([H])C(=O)OC(=O)[O-]"], ["[H]N([H])C(=O)OC(=O)[O-]"], {"rxn_free_energy": -0.0014536615383376416, "rxn_barrier": -0.13664909796768288, "ts": ["[C:1](=[O:2])([O:3][C:5](=[O:8])[O-:9])[N:4]([H:6])[H:7]"], "cat": {}, "energies": [-86.86031125197988, -86.8603135685609, -86.86052901842557], "dir": "SUCCESSFUL_RCTS/PAT50_SIM092_RCT_4_4"}], ["Event 807", [620, 700], ["[H]N([H])C(=O)OC(=O)[O-]"], ["[H]N([H])C(=O)OC(=O)[O-]"], {"rxn_free_energy": -0.0007589186234458652, "rxn_barrier": 7.450705995645724, "ts": ["[C:1](=[O:2])([O:3][C:5](=[O:6])[O-:7])[N:4]([H:8])[H:9]"], "cat": {}, "energies": [-86.86031975012, -86.86032095954629, -86.84844617183329], "dir": "SUCCESSFUL_RCTS/PAT39_SIM109_RCT_11_11"}], ["Event 808", [1420, 1500], ["[H]N([H])C(=O)OC(=O)[O-]"], ["[H]N([H])C(=O)OC(=O)[O-]"], {"rxn_free_energy": -0.00190400079921497, "rxn_barrier": -0.1362865506362323, "ts": ["[C:1](=[O:2])([O:3][C:5](=[O:8])[O-:9])[N:4]([H:6])[H:7]"], "cat": {}, "energies": [-86.86029838870722, -86.86030142295694, -86.860515577391], "dir": "SUCCESSFUL_RCTS/PAT59_SIM052_RCT_20_20"}], ["Event 809", [380, 460], ["[H]OC(=O)N([H])[H]", "[H]N([H])[H]"], ["[H]OC(=O)N([H])[H]", "[H]N([H])[H]"], {"rxn_free_energy": 0.0023458125683826765, "rxn_barrier": 0.058241595588614, "ts": ["[N:1]([H:2])([H:3])[C:4](=[O:5])[O:6][H:7]", "[N:8]([H:9])([H:10])[H:11]"], "cat": {}, "energies": [-61.316996693466436, -61.316992955137586, -61.3169038786184], "dir": "SUCCESSFUL_RCTS/PAT20_SIM163_RCT_2_2"}], ["Event 810", [1500, 1580], ["[H]N([H])C(=O)OC(=O)[O-]"], ["[H]N([H])C(=O)OC(=O)[O-]"], {"rxn_free_energy": -0.0014369802544710666, "rxn_barrier": -0.13625080429927158, "ts": ["[C:1]([O:2][C:5](=[O:8])[O-:9])(=[O:3])[N:4]([H:6])[H:7]"], "cat": {}, "energies": [-86.86029887146012, -86.86030116145754, -86.86051600317789], "dir": "SUCCESSFUL_RCTS/PAT35_SIM233_RCT_21_21"}], ["Event 811", [460, 540], ["[H]OC(=O)N([H])[H]", "[H]N([H])[H]"], ["[H]OC(=O)N([H])[H]", "[H]N([H])[H]"], {"rxn_free_energy": 0.0019369031913553628, "rxn_barrier": -0.31290735039675904, "ts": ["[C:1](=[O:2])([O:3][H:5])[N:4]([H:6])[H:7]", "[H:8][N:9]([H:10])[H:11]"], "cat": {}, "energies": [-61.330009225924286, -61.33000613924073, -61.330507880672386], "dir": "SUCCESSFUL_RCTS/PAT7_SIM065_RCT_5_5"}], ["Event 812", [1100, 1180], ["O=C=O", "[H]N([H])[H]"], ["O=C=O", "[H]N([H])[H]"], {"rxn_free_energy": 0.00042812993985728555, "rxn_barrier": 0.0006066688894309707, "ts": ["[C:1](=[O:2])=[O:3]", "[N:4]([H:5])([H:6])[H:7]"], "cat": {}, "energies": [-49.56991860574464, -49.56991792346911, -49.56991763894625], "dir": "SUCCESSFUL_RCTS/PAT26_SIM181_RCT_12_12"}], ["Event 813", [1580, 1660], ["[H]N([H])C(=O)OC(=O)[O-]"], ["[H]N([H])C(=O)OC(=O)[O-]"], {"rxn_free_energy": -0.006734265295442129, "rxn_barrier": 4.889555816735064, "ts": ["[N:1]([H:2])([H:3])[C:4]([O:5][C:6](=[O:7])[O-:8])=[O:9]"], "cat": {}, "energies": [-86.86029689547404, -86.86030762731961, -86.85250481190354], "dir": "SUCCESSFUL_RCTS/PAT3_SIM247_RCT_15_15"}], ["Event 814", [1100, 1180], ["[H]OC(=O)N([H])[H]", "[H]N([H])[H]"], ["[H]OC(=O)N([H])[H]", "[H]N([H])[H]"], {"rxn_free_energy": 8.165060272155928, "rxn_barrier": 10.611683397086457, "ts": ["[C:1]([O:2][H:7])(=[O:3])[N:4]([H:5])[H:6]", "[N:8]([H:9])([H:10])[H:11]"], "cat": {}, "energies": [-61.330005525549076, -61.316993539515295, -61.31309455715994], "dir": "SUCCESSFUL_RCTS/PAT14_SIM074_RCT_8_8"}], ["Event 815", [620, 700], ["[H]N([H])[H]", "[H][N+]([H])([H])[H]"], ["[H][N+]([H])([H])[H]", "[H]N([H])[H]"], {"rxn_free_energy": 0.02823863987660008, "rxn_barrier": -1.1426597078180336, "ts": ["[H+:4]", "[N:1]([H:2])([H:3])[H:5]", "[N:6]([H:7])([H:8])[H:9]"], "cat": {}, "energies": [-23.85522242609972, -23.85517742449833, -23.857043389039845], "dir": "SUCCESSFUL_RCTS/PAT6_SIM194_RCT_10_10"}], ["Event 816", [220, 300], ["[H]N([H])C(=O)OC(=O)[O-]"], ["[H]N([H])C(=O)OC(=O)[O-]"], {"rxn_free_energy": 0.006565155854683823, "rxn_barrier": -0.1313730386368373, "ts": ["[N:1]([H:2])([H:3])[C:4]([O:5][C:7](=[O:8])[O-:9])=[O:6]"], "cat": {}, "energies": [-86.86031641101184, -86.86030594866209, -86.86052576943504], "dir": "SUCCESSFUL_RCTS/PAT36_SIM193_RCT_5_5"}], ["Event 817", [1740, 1820], ["[H]N([H])C(=O)OC(=O)[O-]"], ["[H]N([H])C(=O)OC(=O)[O-]"], {"rxn_free_energy": -0.0005183949814810092, "rxn_barrier": 1.4073336648371078, "ts": ["[N:1]([H:2])([H:3])[C:4](=[O:5])[O:6][C:7](=[O:8])[O-:9]"], "cat": {}, "energies": [-86.85066577135476, -86.85066659747827, -86.84842301926459], "dir": "SUCCESSFUL_RCTS/PAT22_SIM145_RCT_17_17"}], ["Event 818", [860, 940], ["[H]N([H])C(=O)OC(=O)[O-]"], ["[H]N([H])C(=O)OC(=O)[O-]"], {"rxn_free_energy": -0.003606506744668764, "rxn_barrier": -0.13789167900503468, "ts": ["[N:1]([H:2])([H:3])[C:4](=[O:5])[O:6][C:7](=[O:8])[O-:9]"], "cat": {}, "energies": [-86.86029883911247, -86.8603045865061, -86.86051858575752], "dir": "SUCCESSFUL_RCTS/PAT50_SIM043_RCT_11_11"}], ["Event 819", [620, 700], ["[H]N([H])C(=O)OC(=O)[O-]"], ["[H]N([H])C(=O)OC(=O)[O-]"], {"rxn_free_energy": 0.003839046813387853, "rxn_barrier": 3.2342422140400013, "ts": ["[C:1](=[O:2])([O:3][C:5](=[O:8])[O-:9])[N:4]([H:6])[H:7]"], "cat": {}, "energies": [-86.85068453700534, -86.8506784190317, -86.84553039078764], "dir": "SUCCESSFUL_RCTS/PAT5_SIM083_RCT_9_9"}], ["Event 820", [940, 1020], ["[H]N([H])C(=O)OC(=O)[O-]"], ["[H]N([H])C(=O)OC(=O)[O-]"], {"rxn_free_energy": -0.007545579401571602, "rxn_barrier": 7.450212999419588, "ts": ["[N:1]([H:2])([H:3])[C:4](=[O:5])[O:6][C:7](=[O:8])[O-:9]"], "cat": {}, "energies": [-86.86030445729756, -86.8603164820678, -86.84843166465845], "dir": "SUCCESSFUL_RCTS/PAT41_SIM013_RCT_5_5"}], ["Event 821", [700, 780], ["[H]N([H])C(=O)OC(=O)[O-]"], ["[H]N([H])C(=O)OC(=O)[O-]"], {"rxn_free_energy": 0.0012099821607296946, "rxn_barrier": 0.3264362269334374, "ts": ["[N:1]([H:2])([H:3])[C:4](=[O:5])[O:6][C:7](=[O:8])[O-:9]"], "cat": {}, "energies": [-86.85068745065392, -86.85068552240472, -86.85016723604629], "dir": "SUCCESSFUL_RCTS/PAT5_SIM199_RCT_5_5"}], ["Event 822", [380, 460], ["[H][N+]([H])([H])[H]", "[H]N([H])[H]"], ["[H]N([H])[H]", "[H][N+]([H])([H])[H]"], {"rxn_free_energy": 0.0026135746960707497, "rxn_barrier": -1.173350373860678, "ts": ["[H+:4]", "[H:1][N:2]([H:3])[H:5]", "[N:6]([H:7])([H:8])[H:9]"], "cat": {}, "energies": [-23.855252355651473, -23.85524819061211, -23.857122227785727], "dir": "SUCCESSFUL_RCTS/PAT6_SIM052_RCT_6_6"}], ["Event 823", [620, 700], ["[H][N+]([H])([H])[H]", "[H]N([H])[H]"], ["[H]N([H])[H]", "[H][N+]([H])([H])[H]"], {"rxn_free_energy": -0.001591174170061752, "rxn_barrier": -1.1765491243335902, "ts": ["[H+:5]", "[N:1]([H:2])([H:3])[H:4]", "[N:6]([H:7])([H:8])[H:9]"], "cat": {}, "energies": [-23.855238641756735, -23.85524117748034, -23.857113611476933], "dir": "SUCCESSFUL_RCTS/PAT2_SIM207_RCT_9_9"}], ["Event 824", [1900, 1980], ["[H]N([H])C(=O)OC(=O)[O-]"], ["[H]N([H])C(=O)OC(=O)[O-]"], {"rxn_free_energy": -0.0033542387602657872, "rxn_barrier": 1.4065319131306613, "ts": ["[N:1]([H:2])([H:3])[C:4](=[O:5])[O:6][C:7](=[O:8])[O-:9]"], "cat": {}, "energies": [-86.85067630357918, -86.85068164895404, -86.84843482917486], "dir": "SUCCESSFUL_RCTS/PAT46_SIM033_RCT_18_18"}], ["Event 825", [1260, 1340], ["[H]N([H])C(=O)OC(=O)[O-]"], ["[H]N([H])C(=O)OC(=O)[O-]"], {"rxn_free_energy": -0.002660345669207004, "rxn_barrier": 4.888866791315428, "ts": ["[C:1](=[O:2])([O-:3])[O:4][C:5](=[O:6])[N:7]([H:8])[H:9]"], "cat": {}, "energies": [-86.8603104720853, -86.86031471165973, -86.85251948655804], "dir": "SUCCESSFUL_RCTS/PAT5_SIM204_RCT_15_15"}], ["Event 826", [1660, 1740], ["[H]N([H])C(=O)OC(=O)[O-]"], ["[H]N([H])C(=O)OC(=O)[O-]"], {"rxn_free_energy": -0.0018561095076891833, "rxn_barrier": 4.891437530944387, "ts": ["[C:1](=[O:2])([O-:3])[O:4][C:5]([N:6]([H:7])[H:8])=[O:9]"], "cat": {}, "energies": [-86.86031114884953, -86.86031410677883, -86.85251606654563], "dir": "SUCCESSFUL_RCTS/PAT4_SIM061_RCT_16_16"}], ["Event 827", [860, 940], ["[H]OC(=O)N([H])[H]", "[H]N([H])[H]"], ["[H]OC(=O)N([H])[H]", "[H]N([H])[H]"], {"rxn_free_energy": 0.0015880580430756412, "rxn_barrier": -0.3108149460792897, "ts": ["[C:1]([O:2][H:7])(=[O:3])[N:4]([H:5])[H:6]", "[H:8][N:9]([H:10])[H:11]"], "cat": {}, "energies": [-61.330009711659095, -61.330007180901404, -61.330505031914264], "dir": "SUCCESSFUL_RCTS/PAT16_SIM148_RCT_15_15"}], ["Event 828", [1500, 1580], ["[H]N([H])C(=O)[O-]"], ["[H]N([H])C(=O)[O-]"], {"rxn_free_energy": -0.00174857127499466, "rxn_barrier": 10.018555556772693, "ts": ["[C:1](=[O:2])([O-:3])[N:4]([H:5])[H:6]"], "cat": {}, "energies": [-49.01362762683616, -49.01363041339061, -48.997661877577954], "dir": "SUCCESSFUL_RCTS/PAT10_SIM128_RCT_12_12"}], ["Event 829", [1900, 1980], ["[H]N([H])C(=O)[O-]"], ["[H]N([H])C(=O)[O-]"], {"rxn_free_energy": 0.0020815226621473146, "rxn_barrier": 1.2697985791176192, "ts": ["[N:1]([H:2])([H:3])[C:4](=[O:5])[O-:6]"], "cat": {}, "energies": [-49.01362562076834, -49.01362230361661, -49.01160204704978], "dir": "SUCCESSFUL_RCTS/PAT13_SIM204_RCT_22_22"}], ["Event 830", [1900, 1980], ["[H]OC(=O)N([H])[H]", "[H]N([H])[H]"], ["[H]OC(=O)N([H])[H]", "[H]N([H])[H]"], {"rxn_free_energy": -0.002096534385500185, "rxn_barrier": -0.2334235778299386, "ts": ["[C:1](=[O:2])([O:3][H:7])[N:4]([H:5])[H:6]", "[H:8][N:9]([H:10])[H:11]"], "cat": {}, "energies": [-61.316991306737066, -61.31699464781175, -61.3173632947241], "dir": "SUCCESSFUL_RCTS/PAT16_SIM205_RCT_25_25"}], ["Event 831", [860, 940], ["[H]OC(=O)N([H])[H]"], ["[H]OC(=O)N([H])[H]"], {"rxn_free_energy": 0.0004049049678898911, "rxn_barrier": -0.17314039449092825, "ts": ["[C:1]([O:2][H:5])(=[O:3])[N:4]([H:6])[H:7]"], "cat": {}, "energies": [-49.55762801465595, -49.55762736939215, -49.557903934284205], "dir": "SUCCESSFUL_RCTS/PAT17_SIM139_RCT_7_7"}], ["Event 832", [460, 780], ["O=C=O", "[H]N([H])[H]", "[H]N([H])[H]", "[H]N([H])[H]", "[H][N+]([H])([H])C(=O)[O-]"], ["[H]N([H])[H]", "[H]N([H])[H]", "[H]OC(=O)N([H])[H]", "[H]OC(=O)N([H])[H]"], {"rxn_free_energy": -19.72991001461094, "rxn_barrier": -2.8168830101324525, "ts": ["[C:20](=[O:21])=[O:22]", "[H:2][N@+:16]([H:17])([H:18])[H:19]", "[N:12]([H:13])([H:14])[H:15]", "[N:1]([H:3])([H:4])[C:5](=[O:6])[O-:7]", "[N:8]([H:9])([H:10])[H:11]"], "cat": {}, "energies": [-122.63215344142574, -122.66359537877841, -122.63664247655407], "dir": "SUCCESSFUL_RCTS/PAT21_SIM244_RCT_3_6"}], ["Event 833", [1420, 1500], ["[H]N([H])C(=O)[O-]"], ["[H]N([H])C(=O)[O-]"], {"rxn_free_energy": 4.426619095667661e-07, "rxn_barrier": 1.2666654381277893, "ts": ["[C:1](=[O:2])([O-:3])[N:4]([H:5])[H:6]"], "cat": {}, "energies": [-49.013627528804875, -49.01362752809944, -49.011608948115814], "dir": "SUCCESSFUL_RCTS/PAT25_SIM108_RCT_6_6"}], ["Event 834", [1340, 1420], ["[H]N([H])[H]", "[H]OC(=O)N([H])[H]"], ["[H]N([H])[H]", "[H]OC(=O)N([H])[H]"], {"rxn_free_energy": -8.165006770680584, "rxn_barrier": 2.444393407545029, "ts": ["[H:8][N:9]([H:10])[H:11]", "[N:1]([H:2])([H:3])[C:4]([O:5][H:6])=[O:7]"], "cat": {}, "energies": [-61.31699548321975, -61.33000738399262, -61.31310005418189], "dir": "SUCCESSFUL_RCTS/PAT16_SIM005_RCT_5_5"}], ["Event 835", [1180, 1260], ["[H]OC(=O)N([H])[H]", "[H]N([H])[H]"], ["[H]OC(=O)N([H])[H]", "[H]N([H])[H]"], {"rxn_free_energy": 0.001968889512640146, "rxn_barrier": 0.060023837713185785, "ts": ["[H:1][O:2][C:3](=[O:4])[N:5]([H:6])[H:7]", "[H:8][N:9]([H:10])[H:11]"], "cat": {}, "energies": [-61.317000613766915, -61.316997476109385, -61.31690495870596], "dir": "SUCCESSFUL_RCTS/PAT7_SIM043_RCT_15_15"}], ["Event 836", [1420, 1500], ["[H]N([H])C(=O)[O-]"], ["[H]N([H])C(=O)[O-]"], {"rxn_free_energy": 5.680621997186109e-07, "rxn_barrier": 1.266546964940748, "ts": ["[C:1](=[O:2])([O-:3])[N:4]([H:5])[H:6]"], "cat": {}, "energies": [-49.01362752880493, -49.01362752789966, -49.01160913691686], "dir": "SUCCESSFUL_RCTS/PAT13_SIM108_RCT_6_6"}], ["Event 837", [780, 860], ["[H]N([H])C(=O)OC(=O)[O-]"], ["[H]N([H])C(=O)OC(=O)[O-]"], {"rxn_free_energy": -0.0014268736108409286, "rxn_barrier": -0.13715748781177395, "ts": ["[C:1](=[O:2])([O-:3])[O:8][C:7]([N:4]([H:5])[H:6])=[O:9]"], "cat": {}, "energies": [-86.86031962430378, -86.86032189819508, -86.86053820092862], "dir": "SUCCESSFUL_RCTS/PAT15_SIM129_RCT_7_7"}], ["Event 838", [460, 540], ["[H]OC(=O)N([H])[H]"], ["[H]OC(=O)N([H])[H]"], {"rxn_free_energy": 0.0015539024684302946, "rxn_barrier": -0.17325837263998137, "ts": ["[C:1]([O:2][H:5])(=[O:3])[N:4]([H:6])[H:7]"], "cat": {}, "energies": [-49.55762759026532, -49.55762511393856, -49.557903697905665], "dir": "SUCCESSFUL_RCTS/PAT17_SIM052_RCT_7_7"}], ["Event 839", [1740, 1820], ["[H]N([H])C(=O)OC(=O)[O-]"], ["[H]N([H])C(=O)OC(=O)[O-]"], {"rxn_free_energy": -0.00028244804659642857, "rxn_barrier": -0.13647354858331978, "ts": ["[N:1]([H:2])([H:3])[C:4](=[O:5])[O:6][C:7](=[O:8])[O-:9]"], "cat": {}, "energies": [-86.86030902875656, -86.86030947887082, -86.86052651544361], "dir": "SUCCESSFUL_RCTS/PAT39_SIM050_RCT_21_21"}], ["Event 840", [860, 940], ["[H]N([H])C(=O)OC(=O)[O-]"], ["[H]N([H])C(=O)OC(=O)[O-]"], {"rxn_free_energy": -0.0003655221339816848, "rxn_barrier": 3.237621776230722, "ts": ["[N:1]([H:2])([H:3])[C:4](=[O:5])[O:6][C:7](=[O:8])[O-:9]"], "cat": {}, "energies": [-86.85068715032027, -86.85068773282288, -86.84552761837185], "dir": "SUCCESSFUL_RCTS/PAT40_SIM224_RCT_5_5"}], ["Event 841", [540, 620], ["[H]N([H])C(=O)OC(=O)[O-]"], ["[H]N([H])C(=O)OC(=O)[O-]"], {"rxn_free_energy": 0.008441635416716012, "rxn_barrier": 4.894665308454478, "ts": ["[C:1](=[O:2])([O:3][C:5](=[O:8])[O-:9])[N:4]([H:6])[H:7]"], "cat": {}, "energies": [-86.86031104975008, -86.86029759700895, -86.85251082360223], "dir": "SUCCESSFUL_RCTS/PAT40_SIM138_RCT_10_10"}], ["Event 842", [700, 780], ["[H]OC(=O)N([H])[H]", "[H]N([H])[H]"], ["[H]N([H])[H]", "[H]OC(=O)N([H])[H]"], {"rxn_free_energy": 0.00493854334192065, "rxn_barrier": 2.237748425187502, "ts": ["[H:1][N@+:8]([H:9])([H:10])[H:11]", "[O:2]=[C:3]([N:4]([H:5])[H:6])[O-:7]"], "cat": {}, "energies": [-61.31699174095558, -61.31698387080461, -61.31342562505623], "dir": "SUCCESSFUL_RCTS/PAT7_SIM120_RCT_4_4"}], ["Event 843", [620, 700], ["[H]N([H])C(=O)OC(=O)[O-]"], ["[H]N([H])C(=O)OC(=O)[O-]"], {"rxn_free_energy": 0.010542972586512904, "rxn_barrier": -0.12964309622256753, "ts": ["[C:1]([O:2][C:5](=[O:8])[O-:9])(=[O:3])[N:4]([H:6])[H:7]"], "cat": {}, "energies": [-86.86031322409154, -86.86029642262193, -86.86051982564759], "dir": "SUCCESSFUL_RCTS/PAT18_SIM239_RCT_5_5"}], ["Event 844", [700, 780], ["[H]N([H])C(=O)OC(=O)[O-]"], ["[H]N([H])C(=O)OC(=O)[O-]"], {"rxn_free_energy": 0.0009335572249442379, "rxn_barrier": 3.2321912334534075, "ts": ["[C:1]([O:2][C:5](=[O:8])[O-:9])(=[O:3])[N:4]([H:6])[H:7]"], "cat": {}, "energies": [-86.85067555432902, -86.85067406659553, -86.84552467659066], "dir": "SUCCESSFUL_RCTS/PAT5_SIM043_RCT_8_8"}], ["Event 845", [1180, 1260], ["[H]N([H])C(=O)OC(=O)[O-]"], ["[H]N([H])C(=O)OC(=O)[O-]"], {"rxn_free_energy": -0.0012744904063305426, "rxn_barrier": -0.13669950900916686, "ts": ["[N:1]([H:2])([H:3])[C:4]([O:5][C:7](=[O:8])[O-:9])=[O:6]"], "cat": {}, "energies": [-86.86031762025878, -86.86031965130948, -86.8605354670404], "dir": "SUCCESSFUL_RCTS/PAT35_SIM118_RCT_17_17"}], ["Event 846", [220, 300], ["O=C=O", "[H]N([H])[H]"], ["O=C=O", "[H]N([H])[H]"], {"rxn_free_energy": -0.005073795774420433, "rxn_barrier": 0.004581488083935, "ts": ["[C:5](=[O:6])=[O:7]", "[N:1]([H:2])([H:3])[H:4]"], "cat": {}, "energies": [-49.56990528636956, -49.56991337206122, -49.56989798522824], "dir": "SUCCESSFUL_RCTS/PAT1_SIM229_RCT_1_1"}], ["Event 847", [1100, 1180], ["[H]N([H])C(=O)OC(=O)[O-]"], ["[H]N([H])C(=O)OC(=O)[O-]"], {"rxn_free_energy": -0.0031895373994242533, "rxn_barrier": -0.13826041099408068, "ts": ["[C:1](=[O:2])([O-:3])[O:5][C:4](=[O:6])[N:7]([H:8])[H:9]"], "cat": {}, "energies": [-86.86031003670433, -86.86031511960816, -86.86053037096727], "dir": "SUCCESSFUL_RCTS/PAT24_SIM116_RCT_9_9"}], ["Event 848", [1100, 1180], ["[H]N([H])C(=O)OC(=O)[O-]"], ["[H]N([H])C(=O)OC(=O)[O-]"], {"rxn_free_energy": -0.002379303496967495, "rxn_barrier": -0.13774670301843117, "ts": ["[C:1]([O:2][C:5](=[O:6])[O-:7])(=[O:3])[N:4]([H:8])[H:9]"], "cat": {}, "energies": [-86.8603185959629, -86.86032238766349, -86.86053811157161], "dir": "SUCCESSFUL_RCTS/PAT5_SIM192_RCT_16_16"}], ["Event 849", [1900, 1980], ["[H]N([H])C(=O)OC(=O)[O-]"], ["[H]N([H])C(=O)OC(=O)[O-]"], {"rxn_free_energy": -0.000658379853730736, "rxn_barrier": -0.13524209728653602, "ts": ["[C:1](=[O:2])([O-:3])[O:4][C:5](=[O:6])[N:7]([H:8])[H:9]"], "cat": {}, "energies": [-86.86029685386985, -86.86029790307576, -86.8605123780941], "dir": "SUCCESSFUL_RCTS/PAT4_SIM088_RCT_7_7"}], ["Event 850", [620, 700], ["[H]N([H])C(=O)OC(=O)[O-]"], ["[H]N([H])C(=O)OC(=O)[O-]"], {"rxn_free_energy": -0.005372180648504909, "rxn_barrier": 0.32510172859361486, "ts": ["[N:1]([H:2])([H:3])[C:4]([O:5][C:7](=[O:8])[O-:9])=[O:6]"], "cat": {}, "energies": [-86.85067036082718, -86.85067892203031, -86.85015227289996], "dir": "SUCCESSFUL_RCTS/PAT35_SIM225_RCT_7_7"}], ["Event 851", [540, 620], ["[H]N([H])C(=O)OC(=O)[O-]"], ["[H]N([H])C(=O)OC(=O)[O-]"], {"rxn_free_energy": -0.0034745968663776666, "rxn_barrier": -0.1381847110501364, "ts": ["[C:1](=[O:2])([O-:3])[O:4][C:5](=[O:6])[N:7]([H:8])[H:9]"], "cat": {}, "energies": [-86.8602993343335, -86.8603048715132, -86.86051954795965], "dir": "SUCCESSFUL_RCTS/PAT3_SIM079_RCT_3_3"}], ["Event 852", [1820, 1900], ["[H]OC(=O)N([H])[H]", "[H]N([H])[H]"], ["[H]OC(=O)N([H])[H]", "[H]N([H])[H]"], {"rxn_free_energy": -0.0003583444353898884, "rxn_barrier": -0.2334295839665663, "ts": ["[C:1](=[O:2])([O:3][H:5])[N:4]([H:6])[H:7]", "[H:8][N:9]([H:10])[H:11]"], "cat": {}, "energies": [-61.316990735944735, -61.316991307008834, -61.31736273350326], "dir": "SUCCESSFUL_RCTS/PAT12_SIM205_RCT_23_23"}], ["Event 853", [1020, 1100], ["[H]N([H])C(=O)OC(=O)[O-]"], ["[H]N([H])C(=O)OC(=O)[O-]"], {"rxn_free_energy": -0.0010142831233442423, "rxn_barrier": -0.13656640781697263, "ts": ["[N:1]([H:2])([H:3])[C:4](=[O:5])[O:6][C:7](=[O:8])[O-:9]"], "cat": {}, "energies": [-86.86030706329352, -86.86030867967324, -86.8605246979627], "dir": "SUCCESSFUL_RCTS/PAT46_SIM239_RCT_12_12"}], ["Event 854", [1100, 1180], ["[H]N([H])C(=O)OC(=O)[O-]"], ["[H]N([H])C(=O)OC(=O)[O-]"], {"rxn_free_energy": -0.0011174068734618459, "rxn_barrier": -0.137225881526845, "ts": ["[C:1](=[O:2])([O-:3])[O:4][C:5]([N:7]([H:6])[H:8])=[O:9]"], "cat": {}, "energies": [-86.86031664106098, -86.86031842178055, -86.86053532667925], "dir": "SUCCESSFUL_RCTS/PAT22_SIM136_RCT_14_14"}], ["Event 855", [1740, 1820], ["[H]N([H])C(=O)[O-]"], ["[H]N([H])C(=O)[O-]"], {"rxn_free_energy": 0.0027982690364841433, "rxn_barrier": 10.018107802090938, "ts": ["[N:1]([H:2])([H:3])[C:4](=[O:5])[O-:6]"], "cat": {}, "energies": [-49.01362789757324, -49.01362343820167, -48.997662861864896], "dir": "SUCCESSFUL_RCTS/PAT10_SIM165_RCT_17_17"}], ["Event 856", [1900, 1980], ["[H]N([H])C(=O)OC(=O)[O-]"], ["[H]N([H])C(=O)OC(=O)[O-]"], {"rxn_free_energy": 0.0006930503832742545, "rxn_barrier": -0.13624131803595688, "ts": ["[N:1]([H:2])([H:3])[C:4]([O:5][C:7](=[O:8])[O-:9])=[O:6]"], "cat": {}, "energies": [-86.86031980532714, -86.86031870086966, -86.86053692192743], "dir": "SUCCESSFUL_RCTS/PAT5_SIM159_RCT_10_10"}], ["Event 857", [700, 780], ["[H]OC(=O)N([H])[H]", "[H]N([H])[H]"], ["[H]OC(=O)N([H])[H]", "[H]N([H])[H]"], {"rxn_free_energy": -0.004618466897304771, "rxn_barrier": -0.23216162227609927, "ts": ["[C:1]([O:2][H:7])(=[O:3])[N:4]([H:5])[H:6]", "[N:8]([H:9])([H:10])[H:11]"], "cat": {}, "energies": [-61.316990043876864, -61.316997403948285, -61.31736002078897], "dir": "SUCCESSFUL_RCTS/PAT27_SIM074_RCT_5_5"}], ["Event 858", [460, 540], ["[H]N([H])C(=O)OC(=O)[O-]"], ["[H]N([H])C(=O)OC(=O)[O-]"], {"rxn_free_energy": 0.0011616941628780069, "rxn_barrier": -0.137367097671661, "ts": ["[C:1](=[O:2])([O:3][C:5](=[O:8])[O-:9])[N:4]([H:6])[H:7]"], "cat": {}, "energies": [-86.86031661024928, -86.8603147589527, -86.86053552091214], "dir": "SUCCESSFUL_RCTS/PAT3_SIM155_RCT_5_5"}], ["Event 859", [1260, 1340], ["[H]N([H])C(=O)OC(=O)[O-]"], ["[H]N([H])C(=O)OC(=O)[O-]"], {"rxn_free_energy": -0.0011117677706647272, "rxn_barrier": 7.451828369788536, "ts": ["[C:1](=[O:2])([O-:3])[O:4][C:5]([N:6]([H:7])[H:8])=[O:9]"], "cat": {}, "energies": [-86.86031681058124, -86.86031858231424, -86.84844144365903], "dir": "SUCCESSFUL_RCTS/PAT40_SIM040_RCT_11_11"}], ["Event 860", [1100, 1180], ["[H]N([H])C(=O)[O-]"], ["[H]N([H])C(=O)[O-]"], {"rxn_free_energy": -0.002676524214950341, "rxn_barrier": 10.014047384457735, "ts": ["[C:1](=[O:2])([O-:3])[N:4]([H:5])[H:6]"], "cat": {}, "energies": [-49.013623941323615, -49.01362820668046, -48.99766537636941], "dir": "SUCCESSFUL_RCTS/PAT10_SIM235_RCT_13_13"}], ["Event 861", [780, 860], ["[H]N([H])C(=O)OC(=O)[O-]"], ["[H]N([H])C(=O)OC(=O)[O-]"], {"rxn_free_energy": -0.006184720685705614, "rxn_barrier": 1.3983216346192227, "ts": ["[C:1](=[O:2])([O:3][C:5](=[O:6])[O-:7])[N:4]([H:8])[H:9]"], "cat": {}, "energies": [-86.85066674846384, -86.8506766045453, -86.84843835810615], "dir": "SUCCESSFUL_RCTS/PAT23_SIM148_RCT_12_12"}], ["Event 862", [700, 780], ["[H]N([H])C(=O)OC(=O)[O-]"], ["[H]N([H])C(=O)OC(=O)[O-]"], {"rxn_free_energy": 0.00044348842343649157, "rxn_barrier": 7.454638967842688, "ts": ["[C:1](=[O:2])([O-:3])[O:4][C:5](=[O:6])[N:7]([H:8])[H:9]"], "cat": {}, "energies": [-86.86032187290654, -86.86032116615546, -86.84844202696502], "dir": "SUCCESSFUL_RCTS/PAT50_SIM134_RCT_4_4"}], ["Event 863", [1820, 1900], ["[H]N([H])C(=O)OC(=O)[O-]"], ["[H]N([H])C(=O)OC(=O)[O-]"], {"rxn_free_energy": -0.0018654820390713951, "rxn_barrier": -0.1370870148105265, "ts": ["[C:1](=[O:2])([O-:3])[O:4][C:5]([N:6]([H:7])[H:8])=[O:9]"], "cat": {}, "energies": [-86.8603119314724, -86.86031490433793, -86.86053039579019], "dir": "SUCCESSFUL_RCTS/PAT35_SIM035_RCT_22_22"}], ["Event 864", [380, 460], ["[H]N([H])C(=O)OC(=O)[O-]"], ["[H]N([H])C(=O)OC(=O)[O-]"], {"rxn_free_energy": 0.0006116356638671193, "rxn_barrier": 4.890319737298531, "ts": ["[N:1]([H:2])([H:3])[C:4]([O:5][C:6](=[O:7])[O-:8])=[O:9]"], "cat": {}, "energies": [-86.86030044259239, -86.86029946787886, -86.85250714162443], "dir": "SUCCESSFUL_RCTS/PAT40_SIM165_RCT_3_3"}], ["Event 865", [1340, 1420], ["[H]N([H])C(=O)OC(=O)[O-]"], ["[H]N([H])C(=O)OC(=O)[O-]"], {"rxn_free_energy": 0.000954088282113105, "rxn_barrier": 3.2367796721064703, "ts": ["[N:1]([H:2])([H:3])[C:4](=[O:5])[O:6][C:9](=[O:7])[O-:8]"], "cat": {}, "energies": [-86.8506758581477, -86.85067433769555, -86.84551766819146], "dir": "SUCCESSFUL_RCTS/PAT50_SIM018_RCT_10_10"}], ["Event 866", [540, 620], ["[H][N+]([H])([H])[H]", "[H]N([H])[H]"], ["[H]N([H])[H]", "[H][N+]([H])([H])[H]"], {"rxn_free_energy": 0.014890040237196684, "rxn_barrier": -1.1672595626321538, "ts": ["[H+:9]", "[H:5][N:6]([H:7])[H:8]", "[N:1]([H:2])([H:3])[H:4]"], "cat": {}, "energies": [-23.855200152919597, -23.855176423885254, -23.85706031862818], "dir": "SUCCESSFUL_RCTS/PAT6_SIM106_RCT_4_4"}], ["Event 867", [140, 220], ["[H][N+]([H])([H])[H]", "[H]N([H])[H]"], ["[H]N([H])[H]", "[H][N+]([H])([H])[H]"], {"rxn_free_energy": -0.0031711541404623065, "rxn_barrier": -1.1636563925317174, "ts": ["[H+:3]", "[H:1][N:2]([H:4])[H:5]", "[N:6]([H:7])([H:8])[H:9]"], "cat": {}, "energies": [-23.855237207626754, -23.85524226123469, -23.857091631259042], "dir": "SUCCESSFUL_RCTS/PAT2_SIM193_RCT_4_4"}], ["Event 868", [1820, 1900], ["[H]N([H])C(=O)OC(=O)[O-]"], ["[H]N([H])C(=O)OC(=O)[O-]"], {"rxn_free_energy": -0.0014576133618387247, "rxn_barrier": 2.2120864775924285, "ts": ["[C:7](=[O:8])=[O:9]", "[N:1]([H:2])([H:3])[C:4](=[O:5])[O-:6]"], "cat": {}, "energies": [-86.8506739806951, -86.85067630357382, -86.84714876013426], "dir": "SUCCESSFUL_RCTS/PAT59_SIM033_RCT_17_17"}], ["Event 869", [620, 700], ["[H]N([H])C(=O)OC(=O)[O-]"], ["[H]N([H])C(=O)OC(=O)[O-]"], {"rxn_free_energy": -0.0074549060521444666, "rxn_barrier": 1.4000754170353629, "ts": ["[C:1](=[O:2])([O:3][C:5](=[O:8])[O-:9])[N:4]([H:6])[H:7]"], "cat": {}, "energies": [-86.8506712915141, -86.85068317178568, -86.8484401062974], "dir": "SUCCESSFUL_RCTS/PAT50_SIM136_RCT_11_11"}], ["Event 870", [1020, 1100], ["[H]N([H])C(=O)OC(=O)[O-]"], ["[H]N([H])C(=O)OC(=O)[O-]"], {"rxn_free_energy": -4.84225785577479e-05, "rxn_barrier": -0.13617184386752718, "ts": ["[N:1]([H:2])([H:3])[C:4](=[O:5])[O:6][C:7](=[O:8])[O-:9]"], "cat": {}, "energies": [-86.86031147671245, -86.86031155387954, -86.86052848259747], "dir": "SUCCESSFUL_RCTS/PAT15_SIM015_RCT_9_9"}], ["Event 871", [460, 540], ["[H][N+]([H])([H])[H]", "[H]N([H])[H]"], ["[H]N([H])[H]", "[H][N+]([H])([H])[H]"], {"rxn_free_energy": -0.0013205611286412201, "rxn_barrier": -1.1625711183891165, "ts": ["[H+:5]", "[H:1][N:2]([H:3])[H:4]", "[N:6]([H:7])([H:8])[H:9]"], "cat": {}, "energies": [-23.855190310165852, -23.855192414635678, -23.857043004285863], "dir": "SUCCESSFUL_RCTS/PAT6_SIM042_RCT_4_4"}], ["Event 872", [1580, 1660], ["[H]N([H])C(=O)OC(=O)[O-]"], ["[H]N([H])C(=O)OC(=O)[O-]"], {"rxn_free_energy": -0.002328313861888745, "rxn_barrier": 0.32516558638066534, "ts": ["[N:1]([H:2])([H:3])[C:4]([O:5][C:6](=[O:7])[O-:8])=[O:9]"], "cat": {}, "energies": [-86.8506638267877, -86.8506675372303, -86.85014563709557], "dir": "SUCCESSFUL_RCTS/PAT40_SIM218_RCT_8_8"}], ["Event 873", [780, 860], ["O=C=O", "[H]N([H])[H]"], ["[H]OC(=O)N([H])[H]"], {"rxn_free_energy": 1.1871833507848146, "rxn_barrier": 17.38457928656815, "ts": ["[C:1](=[O:2])([O-:3])[N:4]([H:5])[H:6]", "[H:7][N@+:8]([H:9])([H:10])[H:11]"], "cat": {"[H]N([H])[H]": 1}, "energies": [-61.31888826445524, -61.31699634784164, -61.291183888083225], "dir": "SUCCESSFUL_RCTS/PAT27_SIM066_RCT_4_4"}], ["Event 874", [1500, 1580], ["[H]OC(=O)N([H])[H]", "[H]N([H])[H]"], ["[H]OC(=O)N([H])[H]", "[H]N([H])[H]"], {"rxn_free_energy": -0.0025208984866493867, "rxn_barrier": 10.40125604025482, "ts": ["[C:1](=[O:2])([O-:3])[N:4]([H:6])[H:7]", "[H:5][N@@+:9]([H:8])([H:10])[H:11]"], "cat": {}, "energies": [-61.32999856747124, -61.33000258482014, -61.31342293988021], "dir": "SUCCESSFUL_RCTS/PAT12_SIM143_RCT_18_18"}], ["Event 875", [380, 460], ["[H]N([H])C(=O)[O-]"], ["[H]N([H])C(=O)[O-]"], {"rxn_free_energy": 0.0010454791575097886, "rxn_barrier": 10.01993176261143, "ts": ["[N:1]([H:2])([H:3])[C:4](=[O:5])[O-:6]"], "cat": {}, "energies": [-49.013628309995845, -49.01362664390157, -48.99766036759141], "dir": "SUCCESSFUL_RCTS/PAT13_SIM174_RCT_5_5"}], ["Event 876", [300, 380], ["O=C=O", "[H]N([H])[H]"], ["O=C=O", "[H]N([H])[H]"], {"rxn_free_energy": -0.0010037870856184556, "rxn_barrier": -0.00044739644489489195, "ts": ["[C:1](=[O:2])=[O:3]", "[N:4]([H:5])([H:6])[H:7]"], "cat": {}, "energies": [-49.5699060737832, -49.56990767343625, -49.569906786762175], "dir": "SUCCESSFUL_RCTS/PAT6_SIM073_RCT_2_2"}], ["Event 877", [0, 1580], ["O=C=O", "[H]N([H])[H]", "[H]N([H])[H]", "[H]N([H])[H]"], ["[H]OC(=O)N([H])[H]", "[H]N([H])[H]", "[H]N([H])[H]"], {"rxn_free_energy": -9.925866908503071, "rxn_barrier": 9.432762506149968, "ts": ["[C:1](=[O:2])([O-:3])[N@+:4]([H:5])([H:6])[H:7]", "[C:8](=[O:9])=[O:10]", "[N:11]([H:12])([H:13])[H:14]", "[N:15]([H:16])([H:17])[H:18]"], "cat": {"O=C=O": 1}, "energies": [-110.89525619068789, -110.91107422965902, -110.88022397170862], "dir": "SUCCESSFUL_RCTS/PAT41_SIM247_RCT_1_13"}], ["Event 878", [1340, 1420], ["[H]N([H])C(=O)[O-]"], ["[H]N([H])C(=O)[O-]"], {"rxn_free_energy": 0.0005680628462267735, "rxn_barrier": 10.018992210548145, "ts": ["[N:1]([H:2])([H:3])[C:4](=[O:5])[O-:6]"], "cat": {}, "energies": [-49.013630202920986, -49.01362929764588, -48.997663757803515], "dir": "SUCCESSFUL_RCTS/PAT25_SIM033_RCT_12_12"}], ["Event 879", [940, 1020], ["[H]N([H])C(=O)OC(=O)[O-]"], ["[H]N([H])C(=O)OC(=O)[O-]"], {"rxn_free_energy": -0.0014923214780292115, "rxn_barrier": 3.2325734361935368, "ts": ["[N:1]([H:2])([H:3])[C:4](=[O:5])[O:6][C:7](=[O:8])[O-:9]"], "cat": {}, "energies": [-86.85068144982436, -86.85068382801455, -86.84552996300089], "dir": "SUCCESSFUL_RCTS/PAT4_SIM065_RCT_12_12"}], ["Event 880", [860, 940], ["[H]N([H])C(=O)OC(=O)[O-]"], ["[H]N([H])C(=O)OC(=O)[O-]"], {"rxn_free_energy": 0.0017567266945687123, "rxn_barrier": 0.32871571820210416, "ts": ["[C:1](=[O:2])([O:3][C:7](=[O:8])[O-:9])[N:4]([H:5])[H:6]"], "cat": {}, "energies": [-86.85068697202921, -86.85068417247814, -86.85016312478353], "dir": "SUCCESSFUL_RCTS/PAT15_SIM143_RCT_9_9"}], ["Event 881", [1900, 1980], ["[H]N([H])C(=O)OC(=O)[O-]"], ["[H]N([H])C(=O)OC(=O)[O-]"], {"rxn_free_energy": -0.0015662293191815594, "rxn_barrier": 0.32557879133627177, "ts": ["[C:1]([O:2][C:5](=[O:6])[O-:7])(=[O:3])[N:4]([H:8])[H:9]"], "cat": {}, "energies": [-86.8506781440384, -86.85068064000944, -86.85015929585546], "dir": "SUCCESSFUL_RCTS/PAT40_SIM008_RCT_21_21"}], ["Event 882", [860, 940], ["[H]OC(=O)N([H])[H]"], ["[H]OC(=O)N([H])[H]"], {"rxn_free_energy": -0.00030163479927883686, "rxn_barrier": -0.1723483646086187, "ts": ["[N:1]([H:2])([H:3])[C:4]([O:5][H:6])=[O:7]"], "cat": {}, "energies": [-49.55762008147401, -49.55762056216462, -49.55789473890929], "dir": "SUCCESSFUL_RCTS/PAT30_SIM149_RCT_13_13"}], ["Event 883", [940, 1020], ["[H]OC(=O)N([H])[H]", "[H]N([H])[H]"], ["[H]OC(=O)N([H])[H]", "[H]N([H])[H]"], {"rxn_free_energy": -0.0044488699180530635, "rxn_barrier": 10.399402520195128, "ts": ["[C:1](=[O:2])([O-:3])[N:4]([H:6])[H:7]", "[H:5][N@+:9]([H:8])([H:10])[H:11]"], "cat": {}, "energies": [-61.33000490777146, -61.330011997570104, -61.313432233983136], "dir": "SUCCESSFUL_RCTS/PAT11_SIM067_RCT_6_6"}], ["Event 884", [460, 540], ["[H]N([H])C(=O)OC(=O)[O-]"], ["[H]N([H])C(=O)OC(=O)[O-]"], {"rxn_free_energy": 0.0011653075460440051, "rxn_barrier": 7.448725726269655, "ts": ["[N:1]([H:2])([H:3])[C:4]([O:5][C:7](=[O:8])[O-:9])=[O:6]"], "cat": {}, "energies": [-86.86029803375696, -86.86029617670202, -86.84842761126293], "dir": "SUCCESSFUL_RCTS/PAT3_SIM019_RCT_5_5"}], ["Event 885", [620, 700], ["[H]N([H])C(=O)OC(=O)[O-]"], ["[H]N([H])C(=O)OC(=O)[O-]"], {"rxn_free_energy": 0.0017390176678228075, "rxn_barrier": 4.89860918742249, "ts": ["[C:1](=[O:2])([O-:3])[O:4][C:5](=[O:6])[N:7]([H:8])[H:9]"], "cat": {}, "energies": [-86.86031347235391, -86.86031070102426, -86.85250696117002], "dir": "SUCCESSFUL_RCTS/PAT59_SIM004_RCT_5_5"}], ["Event 886", [1340, 1420], ["[H]N([H])C(=O)[O-]", "O=C=O"], ["[H]N([H])C(=O)OC(=O)[O-]"], {"rxn_free_energy": 0.24970020155457673, "rxn_barrier": 0.5643183326662291, "ts": ["[C:1](=[O:2])([O-:3])[N:4]([H:5])[H:6]", "[C:7](=[O:8])=[O:9]"], "cat": {}, "energies": [-86.8510847887457, -86.85068686204008, -86.85018548096124], "dir": "SUCCESSFUL_RCTS/PAT41_SIM066_RCT_8_8"}], ["Event 887", [940, 1020], ["[H]N([H])C(=O)OC(=O)[O-]"], ["[H]N([H])C(=O)OC(=O)[O-]"], {"rxn_free_energy": -0.0013070241951860595, "rxn_barrier": -0.13632886253556312, "ts": ["[C:1]([O:2][C:5](=[O:8])[O-:9])(=[O:3])[N:4]([H:6])[H:7]"], "cat": {}, "energies": [-86.8603004383063, -86.86030252120342, -86.86051769441907], "dir": "SUCCESSFUL_RCTS/PAT5_SIM222_RCT_7_7"}], ["Event 888", [540, 620], ["[H][N+]([H])([H])[H]", "[H]N([H])[H]"], ["[H]N([H])[H]", "[H][N+]([H])([H])[H]"], {"rxn_free_energy": -0.03327222758734155, "rxn_barrier": -1.196238635341502, "ts": ["[H+:5]", "[H:1][N:2]([H:3])[H:4]", "[N:6]([H:7])([H:8])[H:9]"], "cat": {}, "energies": [-23.855189423707632, -23.855242446924393, -23.857095770984603], "dir": "SUCCESSFUL_RCTS/PAT8_SIM054_RCT_4_4"}], ["Event 889", [1340, 1420], ["[H]N([H])C(=O)OC(=O)[O-]"], ["[H]N([H])C(=O)OC(=O)[O-]"], {"rxn_free_energy": -0.0007025973113479865, "rxn_barrier": 4.891502883886342, "ts": ["[C:1](=[O:2])([O-:3])[O:4][C:5](=[O:6])[N:7]([H:8])[H:9]"], "cat": {}, "energies": [-86.86031384111962, -86.86031496079126, -86.8525186546681], "dir": "SUCCESSFUL_RCTS/PAT35_SIM001_RCT_11_11"}], ["Event 890", [1740, 1820], ["[H]N([H])C(=O)OC(=O)[O-]"], ["[H]N([H])C(=O)OC(=O)[O-]"], {"rxn_free_energy": -0.002239778564000645, "rxn_barrier": -0.13785340460714185, "ts": ["[N:1]([H:2])([H:3])[C:4]([O:5][C:7](=[O:8])[O-:9])=[O:6]"], "cat": {}, "energies": [-86.86031772155079, -86.86032129090195, -86.86053740720106], "dir": "SUCCESSFUL_RCTS/PAT22_SIM016_RCT_9_9"}], ["Event 891", [300, 380], ["[H]N([H])C(=O)OC(=O)[O-]"], ["[H]N([H])C(=O)OC(=O)[O-]"], {"rxn_free_energy": 0.0002676943736326365, "rxn_barrier": -0.13624227005266631, "ts": ["[C:1]([O:2][C:5](=[O:8])[O-:9])(=[O:3])[N:4]([H:6])[H:7]"], "cat": {}, "energies": [-86.86032108045491, -86.86032065385237, -86.86053819857236], "dir": "SUCCESSFUL_RCTS/PAT5_SIM147_RCT_4_4"}], ["Event 892", [1740, 1820], ["O=C=O", "[H]N([H])[H]"], ["O=C=O", "[H]N([H])[H]"], {"rxn_free_energy": -0.12211296673420535, "rxn_barrier": 0.0023297338256649315, "ts": ["[C:5](=[O:6])=[O:7]", "[N:1]([H:2])([H:3])[H:4]"], "cat": {}, "energies": [-49.56991910858193, -49.57011370998899, -49.56991539587645], "dir": "SUCCESSFUL_RCTS/PAT33_SIM034_RCT_18_18"}], ["Event 893", [620, 700], ["[H]N([H])C(=O)OC(=O)[O-]"], ["[H]N([H])C(=O)OC(=O)[O-]"], {"rxn_free_energy": -0.003173158404939784, "rxn_barrier": 1.4074853702870473, "ts": ["[C:1]([O:2][C:5](=[O:6])[O-:7])(=[O:3])[N:4]([H:8])[H:9]"], "cat": {}, "energies": [-86.85067934452043, -86.8506844013224, -86.84843635066974], "dir": "SUCCESSFUL_RCTS/PAT46_SIM140_RCT_11_11"}], ["Event 894", [540, 620], ["[H]N([H])C(=O)OC(=O)[O-]"], ["[H]N([H])C(=O)OC(=O)[O-]"], {"rxn_free_energy": -0.0005512403070146945, "rxn_barrier": -0.13587519597806974, "ts": ["[C:1](=[O:2])([O:3][C:5](=[O:8])[O-:9])[N:4]([H:6])[H:7]"], "cat": {}, "energies": [-86.86029664613656, -86.86029752460297, -86.8605131792782], "dir": "SUCCESSFUL_RCTS/PAT35_SIM247_RCT_7_7"}], ["Event 895", [1820, 1900], ["[H]OC(=O)N([H])[H]", "[H]N([H])[H]"], ["[H]OC(=O)N([H])[H]", "[H]N([H])[H]"], {"rxn_free_energy": -0.00035814610006164576, "rxn_barrier": -0.23644835429613817, "ts": ["[C:1](=[O:2])([O:3][H:5])[N:4]([H:6])[H:7]", "[H:8][N:9]([H:10])[H:11]"], "cat": {}, "energies": [-61.31699073594537, -61.316991306693396, -61.31736754427026], "dir": "SUCCESSFUL_RCTS/PAT7_SIM205_RCT_23_23"}], ["Event 896", [1100, 1180], ["[H]N([H])C(=O)OC(=O)[O-]"], ["[H]N([H])C(=O)OC(=O)[O-]"], {"rxn_free_energy": 0.00014305058720452736, "rxn_barrier": 0.3270957912792955, "ts": ["[C:1](=[O:2])([O-:3])[O:4][C:5](=[O:6])[N:7]([H:8])[H:9]"], "cat": {}, "energies": [-86.85068054736361, -86.85068031939564, -86.85015928166244], "dir": "SUCCESSFUL_RCTS/PAT50_SIM102_RCT_14_14"}], ["Event 897", [1340, 1420], ["[H]N([H])C(=O)OC(=O)[O-]"], ["[H]N([H])C(=O)OC(=O)[O-]"], {"rxn_free_energy": -0.0015848916734879453, "rxn_barrier": 7.452018344446468, "ts": ["[N:1]([H:2])([H:3])[C:4]([O:5][C:6](=[O:7])[O-:8])=[O:9]"], "cat": {}, "energies": [-86.86031052793747, -86.86031305364918, -86.84843485826825], "dir": "SUCCESSFUL_RCTS/PAT4_SIM050_RCT_17_17"}], ["Event 898", [540, 620], ["[H]N([H])C(=O)OC(=O)[O-]"], ["[H]N([H])C(=O)OC(=O)[O-]"], {"rxn_free_energy": 0.0005727486615915041, "rxn_barrier": -0.1360638531504577, "ts": ["[C:1]([O:2][C:5](=[O:8])[O-:9])(=[O:3])[N:4]([H:6])[H:7]"], "cat": {}, "energies": [-86.86031028255043, -86.86030936980792, -86.86052711633951], "dir": "SUCCESSFUL_RCTS/PAT40_SIM140_RCT_10_10"}], ["Event 899", [1100, 1180], ["[H]N([H])C(=O)OC(=O)[O-]"], ["[H]N([H])C(=O)OC(=O)[O-]"], {"rxn_free_energy": -2.4048890887115704e-05, "rxn_barrier": -0.13679247764091818, "ts": ["[C:1](=[O:2])([O-:3])[O:4][C:5]([N:6]([H:7])[H:8])=[O:9]"], "cat": {}, "energies": [-86.86031454675378, -86.86031458507853, -86.86053254169188], "dir": "SUCCESSFUL_RCTS/PAT59_SIM046_RCT_10_10"}], ["Event 900", [1500, 1580], ["[H]N([H])C(=O)OC(=O)[O-]"], ["[H]N([H])C(=O)OC(=O)[O-]"], {"rxn_free_energy": -0.0007796411272870359, "rxn_barrier": -0.13610752760363987, "ts": ["[N:1]([H:2])([H:3])[C:4](=[O:5])[O:6][C:7](=[O:8])[O-:9]"], "cat": {}, "energies": [-86.8603172485176, -86.86031849096764, -86.86053415190707], "dir": "SUCCESSFUL_RCTS/PAT15_SIM076_RCT_17_17"}], ["Event 901", [140, 220], ["[H]N([H])C(=O)OC(=O)[O-]"], ["[H]N([H])C(=O)OC(=O)[O-]"], {"rxn_free_energy": -0.0020909214239262187, "rxn_barrier": 1.4096888104998748, "ts": ["[N:1]([H:2])([H:3])[C:4]([O:5][C:7](=[O:8])[O-:9])=[O:6]"], "cat": {}, "energies": [-86.8506795721124, -86.85068290424216, -86.84843306682], "dir": "SUCCESSFUL_RCTS/PAT36_SIM169_RCT_4_4"}], ["Event 902", [540, 620], ["[H]N([H])C(=O)OC(=O)[O-]"], ["[H]N([H])C(=O)OC(=O)[O-]"], {"rxn_free_energy": -0.0019146248990610673, "rxn_barrier": 3.23121771695896, "ts": ["[N:1]([H:2])([H:3])[C:4]([O:5][C:7](=[O:8])[O-:9])=[O:6]"], "cat": {}, "energies": [-86.85067759859008, -86.85068064977055, -86.84552827226501], "dir": "SUCCESSFUL_RCTS/PAT36_SIM035_RCT_3_3"}], ["Event 903", [780, 860], ["[H]N([H])C(=O)OC(=O)[O-]"], ["[H]N([H])C(=O)OC(=O)[O-]"], {"rxn_free_energy": -0.0007693834593501237, "rxn_barrier": -0.1360893361480444, "ts": ["[C:1]([O:2][C:7](=[O:8])[O-:9])(=[O:3])[N:4]([H:5])[H:6]"], "cat": {}, "energies": [-86.86031259929115, -86.86031382539439, -86.86052947369039], "dir": "SUCCESSFUL_RCTS/PAT24_SIM084_RCT_6_6"}], ["Event 904", [140, 220], ["O=C=O", "[H]N([H])[H]"], ["O=C=O", "[H]N([H])[H]"], {"rxn_free_energy": 0.11149592157626027, "rxn_barrier": 0.10922739048913456, "ts": ["[C:5](=[O:6])=[O:7]", "[N:1]([H:2])([H:3])[H:4]"], "cat": {}, "energies": [-49.570086953042626, -49.56990927114855, -49.56991288632025], "dir": "SUCCESSFUL_RCTS/PAT21_SIM137_RCT_2_2"}], ["Event 905", [1180, 1260], ["[H]N([H])C(=O)OC(=O)[O-]"], ["[H]N([H])C(=O)OC(=O)[O-]"], {"rxn_free_energy": 0.0017010494829478235, "rxn_barrier": 4.896855969198419, "ts": ["[C:1](=[O:2])([O-:3])[O:6][C:4](=[O:5])[N:7]([H:8])[H:9]"], "cat": {}, "energies": [-86.86032041173195, -86.86031770090908, -86.85251669450797], "dir": "SUCCESSFUL_RCTS/PAT15_SIM046_RCT_12_12"}], ["Event 906", [1820, 1900], ["[H]OC(=O)N([H])[H]", "[H]N([H])[H]"], ["[H]OC(=O)N([H])[H]", "[H]N([H])[H]"], {"rxn_free_energy": -0.0003580010949687989, "rxn_barrier": -0.23381050967472752, "ts": ["[C:1](=[O:2])([O:3][H:5])[N:4]([H:6])[H:7]", "[H:8][N:9]([H:10])[H:11]"], "cat": {}, "energies": [-61.31699073594575, -61.3169913064627, -61.317363340554294], "dir": "SUCCESSFUL_RCTS/PAT16_SIM205_RCT_23_23"}], ["Event 907", [540, 620], ["[H]N([H])C(=O)OC(=O)[O-]"], ["[H]N([H])C(=O)OC(=O)[O-]"], {"rxn_free_energy": -0.0031983719379243213, "rxn_barrier": -0.13724457757983202, "ts": ["[C:1]([O:2][C:5](=[O:8])[O-:9])(=[O:3])[N:4]([H:6])[H:7]"], "cat": {}, "energies": [-86.86030812701149, -86.8603132239942, -86.86052684242414], "dir": "SUCCESSFUL_RCTS/PAT59_SIM239_RCT_3_3"}], ["Event 908", [700, 780], ["[H]N([H])C(=O)OC(=O)[O-]"], ["[H]N([H])C(=O)OC(=O)[O-]"], {"rxn_free_energy": 5.9953154186587204e-05, "rxn_barrier": -0.1352630470580604, "ts": ["[C:1](=[O:2])([O-:3])[O:4][C:5](=[O:6])[N:7]([H:8])[H:9]"], "cat": {}, "energies": [-86.8603107010243, -86.86031060548189, -86.86052625863448], "dir": "SUCCESSFUL_RCTS/PAT46_SIM004_RCT_8_8"}], ["Event 909", [700, 780], ["[H]N([H])C(=O)OC(=O)[O-]"], ["[H]N([H])C(=O)OC(=O)[O-]"], {"rxn_free_energy": -0.0014923339712421184, "rxn_barrier": 4.892402135488784, "ts": ["[C:1](=[O:2])([O:3][C:5](=[O:7])[O-:8])[N:4]([H:6])[H:9]"], "cat": {}, "energies": [-86.86031390574641, -86.86031628395651, -86.85251728623146], "dir": "SUCCESSFUL_RCTS/PAT39_SIM078_RCT_14_14"}], ["Event 910", [860, 940], ["[H]OC(=O)N([H])[H]"], ["[H]OC(=O)N([H])[H]"], {"rxn_free_energy": -0.0004693166117952217, "rxn_barrier": -0.23215342256848676, "ts": ["[N:1]([H:2])([H:3])[C:4](=[O:5])[O:6][H:7]"], "cat": {}, "energies": [-49.570142459727236, -49.57014320763858, -49.57051242357214], "dir": "SUCCESSFUL_RCTS/PAT19_SIM193_RCT_15_15"}], ["Event 911", [540, 620], ["[H]N([H])C(=O)OC(=O)[O-]"], ["[H]N([H])C(=O)OC(=O)[O-]"], {"rxn_free_energy": 0.0011526299044224118, "rxn_barrier": 4.896498129810746, "ts": ["[C:1]([O:2][C:5](=[O:8])[O-:9])(=[O:3])[N:4]([H:6])[H:7]"], "cat": {}, "energies": [-86.86031355931394, -86.86031172246231, -86.8525104123492], "dir": "SUCCESSFUL_RCTS/PAT50_SIM154_RCT_6_6"}], ["Event 912", [1820, 1900], ["[H]N([H])C(=O)[O-]"], ["[H]N([H])C(=O)[O-]"], {"rxn_free_energy": -0.002629394991577165, "rxn_barrier": 10.013801512815535, "ts": ["[N:1]([H:2])([H:3])[C:4](=[O:5])[O-:6]"], "cat": {}, "energies": [-49.01362041970913, -49.01362460996, -48.99766224658037], "dir": "SUCCESSFUL_RCTS/PAT13_SIM015_RCT_16_16"}], ["Event 913", [1180, 1260], ["[H]N([H])C(=O)OC(=O)[O-]"], ["[H]N([H])C(=O)OC(=O)[O-]"], {"rxn_free_energy": 0.0018983896434051817, "rxn_barrier": 7.4558819533712155, "ts": ["[C:1](=[O:2])([O-:3])[O:4][C:5](=[O:6])[N:7]([H:8])[H:9]"], "cat": {}, "energies": [-86.86032197400517, -86.8603189486975, -86.84844014721969], "dir": "SUCCESSFUL_RCTS/PAT40_SIM134_RCT_8_8"}], ["Event 914", [1420, 1500], ["[H]N([H])C(=O)OC(=O)[O-]"], ["[H]N([H])C(=O)OC(=O)[O-]"], {"rxn_free_energy": 0.000399904936182125, "rxn_barrier": 3.236949026328595, "ts": ["[C:1]([O:2][C:5](=[O:6])[O-:7])(=[O:3])[N:4]([H:8])[H:9]"], "cat": {}, "energies": [-86.85066529963638, -86.85066466234072, -86.84550683979423], "dir": "SUCCESSFUL_RCTS/PAT5_SIM026_RCT_19_19"}], ["Event 915", [1340, 1420], ["[H]N([H])C(=O)OC(=O)[O-]"], ["[H]N([H])C(=O)OC(=O)[O-]"], {"rxn_free_energy": 0.00438327026858292, "rxn_barrier": -0.13448157088200474, "ts": ["[C:1]([O:2][C:5](=[O:8])[O-:9])(=[O:3])[N:4]([H:6])[H:7]"], "cat": {}, "energies": [-86.86031281084779, -86.86030582558992, -86.86052712308356], "dir": "SUCCESSFUL_RCTS/PAT18_SIM150_RCT_9_9"}], ["Event 916", [1580, 1660], ["[H]N([H])[H]", "[H]OC(=O)N([H])[H]"], ["[H]N([H])[H]", "[H]OC(=O)N([H])[H]"], {"rxn_free_energy": 0.0009591082262722779, "rxn_barrier": -0.3113757333455889, "ts": ["[H:8][N:9]([H:10])[H:11]", "[N:1]([H:2])([H:3])[C:4](=[O:5])[O:6][H:7]"], "cat": {}, "energies": [-61.330002692703864, -61.33000116425185, -61.33049890663965], "dir": "SUCCESSFUL_RCTS/PAT21_SIM061_RCT_15_15"}], ["Event 917", [460, 540], ["[H]N([H])C(=O)OC(=O)[O-]"], ["[H]N([H])C(=O)OC(=O)[O-]"], {"rxn_free_energy": -0.009702238158913204, "rxn_barrier": -0.14318069525119337, "ts": ["[C:1](=[O:2])([O:3][C:5](=[O:6])[O-:7])[N:4]([H:8])[H:9]"], "cat": {}, "energies": [-86.86030560369673, -86.86032106535693, -86.86053377901263], "dir": "SUCCESSFUL_RCTS/PAT4_SIM112_RCT_4_4"}], ["Event 918", [1100, 1180], ["[H]N([H])C(=O)[O-]"], ["[H]N([H])C(=O)[O-]"], {"rxn_free_energy": -0.002086871090415869, "rxn_barrier": 10.014894526766593, "ts": ["[N:1]([H:2])([H:3])[C:4](=[O:5])[O-:6]"], "cat": {}, "energies": [-49.0136213291088, -49.01362465478388, -48.99766141413347], "dir": "SUCCESSFUL_RCTS/PAT13_SIM218_RCT_3_3"}], ["Event 919", [1580, 1660], ["[H]N([H])C(=O)OC(=O)[O-]"], ["[H]N([H])C(=O)OC(=O)[O-]"], {"rxn_free_energy": -0.0018425362783740411, "rxn_barrier": -0.13709006818386338, "ts": ["[C:1](=[O:2])([O:3][C:5](=[O:8])[O-:9])[N:4]([H:6])[H:7]"], "cat": {}, "energies": [-86.86031057306866, -86.86031350936742, -86.86052904225237], "dir": "SUCCESSFUL_RCTS/PAT5_SIM197_RCT_5_5"}], ["Event 920", [1500, 1580], ["[H]N([H])C(=O)OC(=O)[O-]"], ["[H]N([H])C(=O)OC(=O)[O-]"], {"rxn_free_energy": -0.0035969915177883824, "rxn_barrier": -0.1377139300572249, "ts": ["[C:1](=[O:2])([O:3][C:5](=[O:8])[O-:9])[N:4]([H:6])[H:7]"], "cat": {}, "energies": [-86.86031286464615, -86.86031859687614, -86.86053232802729], "dir": "SUCCESSFUL_RCTS/PAT18_SIM233_RCT_22_22"}], ["Event 921", [1340, 1420], ["[H]N([H])C(=O)OC(=O)[O-]"], ["[H]N([H])C(=O)OC(=O)[O-]"], {"rxn_free_energy": -0.0015848902734633726, "rxn_barrier": 4.889818986193608, "ts": ["[N:1]([H:2])([H:3])[C:4]([O:5][C:6](=[O:7])[O-:8])=[O:9]"], "cat": {}, "energies": [-86.86031052793747, -86.86031305364695, -86.85251802497542], "dir": "SUCCESSFUL_RCTS/PAT5_SIM050_RCT_17_17"}], ["Event 922", [60, 380], ["O=C=O", "[H]N([H])[H]", "[H]N([H])[H]", "[H]N([H])[H]"], ["[H]OC(=O)N([H])[H]", "[H]N([H])[H]", "[H]N([H])[H]"], {"rxn_free_energy": -10.870032462194942, "rxn_barrier": 18.209098726872803, "ts": ["[C:5](=[O:6])([O-:7])[N:8]([H:9])[H:11]", "[N:12]([H:13])([H:14])[H:15]", "[N@@+:1]([H:2])([H:3])([H:4])[H:10]"], "cat": {}, "energies": [-73.06676020500191, -73.08408288308026, -73.03774185970815], "dir": "SUCCESSFUL_RCTS/PAT14_SIM192_RCT_1_3"}], ["Event 923", [460, 540], ["[H]OC(=O)N([H])[H]"], ["[H]OC(=O)N([H])[H]"], {"rxn_free_energy": 0.0015539024684302946, "rxn_barrier": -0.1732583463427045, "ts": ["[C:1]([O:2][H:5])(=[O:3])[N:4]([H:6])[H:7]"], "cat": {}, "energies": [-49.5576275902653, -49.55762511393854, -49.557903697863736], "dir": "SUCCESSFUL_RCTS/PAT30_SIM052_RCT_7_7"}], ["Event 924", [380, 460], ["[H]N([H])C(=O)[O-]"], ["[H]N([H])C(=O)[O-]"], {"rxn_free_energy": 0.0002312450816587415, "rxn_barrier": 10.017674780590067, "ts": ["[N:1]([H:2])([H:3])[C:4](=[O:5])[O-:6]"], "cat": {}, "energies": [-49.013627033672485, -49.01362666515619, -48.99766268803495], "dir": "SUCCESSFUL_RCTS/PAT13_SIM052_RCT_5_5"}], ["Event 925", [1500, 1580], ["[H]OC(=O)N([H])[H]"], ["[H]OC(=O)N([H])[H]"], {"rxn_free_energy": 0.0018305057825058172, "rxn_barrier": 15.871333392239862, "ts": ["[N:1]([H:2])([H:3])[C:4]([O:5][H:6])=[O:7]"], "cat": {}, "energies": [-49.570146438529555, -49.57014352140281, -49.544853597870244], "dir": "SUCCESSFUL_RCTS/PAT17_SIM208_RCT_3_3"}], ["Event 926", [700, 780], ["[H]N([H])C(=O)OC(=O)[O-]"], ["[H]N([H])C(=O)OC(=O)[O-]"], {"rxn_free_energy": 0.0031267298715718685, "rxn_barrier": 0.3282402776866461, "ts": ["[C:1]([O:2][C:5](=[O:6])[O-:7])(=[O:3])[N:4]([H:8])[H:9]"], "cat": {}, "energies": [-86.8506767841824, -86.85067180136977, -86.85015369460723], "dir": "SUCCESSFUL_RCTS/PAT46_SIM173_RCT_7_7"}], ["Event 927", [620, 700], ["[H]N([H])C(=O)OC(=O)[O-]"], ["[H]N([H])C(=O)OC(=O)[O-]"], {"rxn_free_energy": 0.008459804409496854, "rxn_barrier": -0.13271751455050868, "ts": ["[C:1](=[O:2])([O-:3])[O:4][C:5](=[O:6])[N:7]([H:8])[H:9]"], "cat": {}, "energies": [-86.86030984887361, -86.86029636717805, -86.86052134987767], "dir": "SUCCESSFUL_RCTS/PAT4_SIM068_RCT_3_3"}], ["Event 928", [940, 1020], ["[H]N([H])C(=O)[O-]"], ["[H]N([H])C(=O)[O-]"], {"rxn_free_energy": -0.0017391787152354397, "rxn_barrier": 10.017266057790836, "ts": ["[N:1]([H:2])([H:3])[C:4](=[O:5])[O-:6]"], "cat": {}, "energies": [-49.0136238331283, -49.013626604714595, -48.997660138838725], "dir": "SUCCESSFUL_RCTS/PAT13_SIM149_RCT_16_16"}], ["Event 929", [620, 700], ["[H]N([H])C(=O)OC(=O)[O-]"], ["[H]N([H])C(=O)OC(=O)[O-]"], {"rxn_free_energy": -0.007454848588715507, "rxn_barrier": 1.400171619643621, "ts": ["[C:1](=[O:2])([O:3][C:5](=[O:8])[O-:9])[N:4]([H:6])[H:7]"], "cat": {}, "energies": [-86.85067129150721, -86.85068317168721, -86.84843995298031], "dir": "SUCCESSFUL_RCTS/PAT39_SIM136_RCT_11_11"}], ["Event 930", [140, 220], ["O=C=O", "[H]N([H])[H]"], ["O=C=O", "[H]N([H])[H]"], {"rxn_free_energy": -0.0016097091065266512, "rxn_barrier": -0.0017993293798950277, "ts": ["[C:1](=[O:2])=[O:3]", "[N:4]([H:5])([H:6])[H:7]"], "cat": {}, "energies": [-49.56990949404888, -49.56991205931009, -49.56991236149235], "dir": "SUCCESSFUL_RCTS/PAT8_SIM010_RCT_2_2"}], ["Event 931", [940, 1020], ["[H]OC(=O)N([H])[H]"], ["[H]OC(=O)N([H])[H]"], {"rxn_free_energy": 0.0031388679553156964, "rxn_barrier": -0.1705971073463532, "ts": ["[C:1](=[O:2])([O:3][H:5])[N:4]([H:6])[H:7]"], "cat": {}, "energies": [-49.55762610519549, -49.557621103039395, -49.55789797179588], "dir": "SUCCESSFUL_RCTS/PAT19_SIM049_RCT_15_15"}], ["Event 932", [460, 540], ["[H]N([H])C(=O)OC(=O)[O-]"], ["[H]N([H])C(=O)OC(=O)[O-]"], {"rxn_free_energy": -0.003440691490391231, "rxn_barrier": -0.13727210739550932, "ts": ["[N:1]([H:2])([H:3])[C:4]([O:5][C:7](=[O:8])[O-:9])=[O:6]"], "cat": {}, "energies": [-86.86031126059298, -86.86031674374046, -86.86053001987763], "dir": "SUCCESSFUL_RCTS/PAT5_SIM029_RCT_7_7"}], ["Event 933", [300, 380], ["[H]N([H])C(=O)OC(=O)[O-]"], ["[H]N([H])C(=O)OC(=O)[O-]"], {"rxn_free_energy": 0.003243308990337241, "rxn_barrier": -0.13488504403495502, "ts": ["[N:1]([H:2])([H:3])[C:4](=[O:5])[O:6][C:7](=[O:8])[O-:9]"], "cat": {}, "energies": [-86.8603165685202, -86.86031139992501, -86.860531523738], "dir": "SUCCESSFUL_RCTS/PAT24_SIM009_RCT_5_5"}], ["Event 934", [1900, 1980], ["[H]OC(=O)N([H])[H]", "[H]N([H])[H]"], ["[H]OC(=O)N([H])[H]", "[H]N([H])[H]"], {"rxn_free_energy": 0.002604456206727008, "rxn_barrier": -0.23062571967837317, "ts": ["[N:1]([H:2])([H:3])[C:4](=[O:5])[O:6][H:7]", "[N:8]([H:9])([H:10])[H:11]"], "cat": {}, "energies": [-61.316999064275876, -61.3169949137679, -61.31736659354614], "dir": "SUCCESSFUL_RCTS/PAT9_SIM123_RCT_25_25"}], ["Event 935", [380, 460], ["[H]N([H])C(=O)OC(=O)[O-]"], ["[H]N([H])C(=O)OC(=O)[O-]"], {"rxn_free_energy": 0.007689585028468571, "rxn_barrier": -0.12730841971269818, "ts": ["[C:1](=[O:2])([O:3][C:5](=[O:6])[O-:7])[N:4]([H:8])[H:9]"], "cat": {}, "energies": [-86.8603090666576, -86.86029681239742, -86.86051194763142], "dir": "SUCCESSFUL_RCTS/PAT35_SIM023_RCT_6_6"}], ["Event 936", [380, 1740], ["O=C=O", "[H]N([H])[H]", "[H]N([H])[H]"], ["[H]OC(=O)N([H])[H]", "[H]N([H])[H]"], {"rxn_free_energy": 1.19113554512298, "rxn_barrier": 23.479769832119462, "ts": ["[C:1](=[O:2])([O-:3])[N:8]([H:10])[H:11]", "[H+:9]", "[N:4]([H:5])([H:6])[H:7]"], "cat": {}, "energies": [-61.31889491896706, -61.3169967040659, -61.28147713796503], "dir": "SUCCESSFUL_RCTS/PAT14_SIM198_RCT_1_9"}], ["Event 937", [700, 780], ["[H]N([H])C(=O)OC(=O)[O-]"], ["[H]N([H])C(=O)OC(=O)[O-]"], {"rxn_free_energy": -0.0005823773082969837, "rxn_barrier": 1.408418408022619, "ts": ["[C:1]([O:2][C:5](=[O:8])[O-:9])(=[O:3])[N:4]([H:6])[H:7]"], "cat": {}, "energies": [-86.85067204125477, -86.85067296934166, -86.84842756049846], "dir": "SUCCESSFUL_RCTS/PAT18_SIM207_RCT_12_12"}], ["Event 938", [460, 540], ["[H]N([H])C(=O)[O-]"], ["[H]N([H])C(=O)[O-]"], {"rxn_free_energy": 0.0006771671490835446, "rxn_barrier": 10.019051171619951, "ts": ["[C:1](=[O:2])([O-:3])[N:4]([H:5])[H:6]"], "cat": {}, "energies": [-49.01362906466127, -49.01362798551559, -48.99766252558238], "dir": "SUCCESSFUL_RCTS/PAT10_SIM185_RCT_3_3"}], ["Event 939", [860, 940], ["[H]N([H])C(=O)OC(=O)[O-]"], ["[H]N([H])C(=O)OC(=O)[O-]"], {"rxn_free_energy": 0.006337564221862451, "rxn_barrier": -0.13488084741225287, "ts": ["[C:1](=[O:2])([O-:3])[O:5][C:4](=[O:6])[N:7]([H:8])[H:9]"], "cat": {}, "energies": [-86.86031917659557, -86.86030907693991, -86.86053412512555], "dir": "SUCCESSFUL_RCTS/PAT26_SIM001_RCT_8_8"}], ["Event 940", [620, 700], ["[H]N([H])C(=O)OC(=O)[O-]"], ["[H]N([H])C(=O)OC(=O)[O-]"], {"rxn_free_energy": -0.002921448325870358, "rxn_barrier": -0.13750693699485927, "ts": ["[N:1]([H:2])([H:3])[C:4](=[O:5])[O:6][C:7](=[O:8])[O-:9]"], "cat": {}, "energies": [-86.86031639357351, -86.8603210492458, -86.86053552708681], "dir": "SUCCESSFUL_RCTS/PAT4_SIM158_RCT_8_8"}], ["Event 941", [1420, 1500], ["[H]N([H])C(=O)OC(=O)[O-]"], ["[H]N([H])C(=O)OC(=O)[O-]"], {"rxn_free_energy": 0.0012291809919680503, "rxn_barrier": -0.13549550160043758, "ts": ["[C:1](=[O:2])([O-:3])[O:4][C:5]([N:8]([H:6])[H:7])=[O:9]"], "cat": {}, "energies": [-86.86032212061178, -86.86032016176698, -86.86053804866567], "dir": "SUCCESSFUL_RCTS/PAT22_SIM129_RCT_13_13"}], ["Event 942", [860, 940], ["[H]N([H])C(=O)OC(=O)[O-]"], ["[H]N([H])C(=O)OC(=O)[O-]"], {"rxn_free_energy": 0.0022537558118719404, "rxn_barrier": 1.4074791214334206, "ts": ["[C:1](=[O:2])([O-:3])[O:4][C:5]([N:6]([H:7])[H:8])=[O:9]"], "cat": {}, "energies": [-86.85068659087702, -86.85068299925146, -86.84844360698462], "dir": "SUCCESSFUL_RCTS/PAT59_SIM184_RCT_8_8"}], ["Event 943", [1740, 1820], ["[H]OC(=O)N([H])[H]", "[H]N([H])[H]"], ["[H]OC(=O)N([H])[H]", "[H]N([H])[H]"], {"rxn_free_energy": 0.003360705790333235, "rxn_barrier": -0.3097191859176101, "ts": ["[H:5][O:6][C:7](=[O:8])[N:9]([H:10])[H:11]", "[N:1]([H:2])([H:3])[H:4]"], "cat": {}, "energies": [-61.330016980304855, -61.33001162462402, -61.33051055433704], "dir": "SUCCESSFUL_RCTS/PAT7_SIM148_RCT_22_22"}], ["Event 944", [860, 940], ["[H]N([H])[H]", "[H]OC(=O)N([H])[H]"], ["[H]N([H])[H]", "[H]OC(=O)N([H])[H]"], {"rxn_free_energy": -0.0006101835664059153, "rxn_barrier": -0.31360074221659934, "ts": ["[H:1][N:2]([H:3])[H:4]", "[H:5][O:7][C:6](=[O:8])[N:9]([H:10])[H:11]"], "cat": {}, "energies": [-61.330012527947964, -61.330013500347405, -61.330512287697665], "dir": "SUCCESSFUL_RCTS/PAT9_SIM079_RCT_12_12"}], ["Event 945", [1500, 1580], ["[H]N([H])C(=O)OC(=O)[O-]"], ["[H]N([H])C(=O)OC(=O)[O-]"], {"rxn_free_energy": -0.00312876058492121, "rxn_barrier": -0.13675019204778155, "ts": ["[N:1]([H:2])([H:3])[C:4](=[O:5])[O:6][C:7](=[O:8])[O-:9]"], "cat": {}, "energies": [-86.86031544262052, -86.86032042866933, -86.86053337017154], "dir": "SUCCESSFUL_RCTS/PAT46_SIM086_RCT_17_17"}], ["Event 946", [460, 540], ["[H]N([H])C(=O)OC(=O)[O-]"], ["[H]N([H])C(=O)OC(=O)[O-]"], {"rxn_free_energy": 0.005309548801443015, "rxn_barrier": 0.3269679719250291, "ts": ["[C:1]([O:2][C:5](=[O:6])[O-:7])(=[O:3])[N:4]([H:8])[H:9]"], "cat": {}, "energies": [-86.8506838036519, -86.85067534226, -86.85016274164595], "dir": "SUCCESSFUL_RCTS/PAT5_SIM109_RCT_7_7"}], ["Event 947", [300, 380], ["[H]N([H])C(=O)OC(=O)[O-]"], ["[H]N([H])C(=O)OC(=O)[O-]"], {"rxn_free_energy": 0.0009046344472385642, "rxn_barrier": 7.4515082615803045, "ts": ["[C:1]([O:2][C:5](=[O:8])[O-:9])(=[O:3])[N:4]([H:6])[H:7]"], "cat": {}, "energies": [-86.8603069428271, -86.86030550118547, -86.84843208603505], "dir": "SUCCESSFUL_RCTS/PAT50_SIM140_RCT_5_5"}], ["Event 948", [220, 300], ["O=C=O", "[H]N([H])[H]"], ["O=C=O", "[H]N([H])[H]"], {"rxn_free_energy": -0.10439725298494525, "rxn_barrier": -0.0002451170066623405, "ts": ["[C:5](=[O:6])=[O:7]", "[N:1]([H:2])([H:3])[H:4]"], "cat": {}, "energies": [-49.569917315887714, -49.5700836852166, -49.56991770651056], "dir": "SUCCESSFUL_RCTS/PAT0_SIM224_RCT_1_1"}], ["Event 949", [1100, 1180], ["[H]OC(=O)N([H])[H]", "[H]N([H])[H]"], ["[H]OC(=O)N([H])[H]", "[H]N([H])[H]"], {"rxn_free_energy": 0.005058920968120361, "rxn_barrier": -0.22783238271444223, "ts": ["[C:1](=[O:2])([O:3][H:5])[N:4]([H:6])[H:7]", "[N:8]([H:9])([H:10])[H:11]"], "cat": {}, "energies": [-61.31698972153924, -61.31698165955233, -61.31735279929777], "dir": "SUCCESSFUL_RCTS/PAT12_SIM066_RCT_6_6"}], ["Event 950", [1740, 1820], ["[H]N([H])C(=O)OC(=O)[O-]"], ["[H]N([H])C(=O)OC(=O)[O-]"], {"rxn_free_energy": 0.0051545416744453836, "rxn_barrier": 0.32862122554997325, "ts": ["[N:1]([H:2])([H:3])[C:4](=[O:5])[O:6][C:7](=[O:8])[O-:9]"], "cat": {}, "energies": [-86.85068219506499, -86.85067398069522, -86.8501584984045], "dir": "SUCCESSFUL_RCTS/PAT39_SIM033_RCT_16_16"}], ["Event 951", [1020, 1100], ["[H]N([H])C(=O)[O-]"], ["[H]N([H])C(=O)[O-]"], {"rxn_free_energy": -0.0023791954186374227, "rxn_barrier": 1.266010714964354, "ts": ["[N:1]([H:2])([H:3])[C:4](=[O:5])[O-:6]"], "cat": {}, "energies": [-49.0136207040577, -49.01362449558606, -49.01160316674718], "dir": "SUCCESSFUL_RCTS/PAT10_SIM033_RCT_7_7"}], ["Event 952", [1340, 1420], ["[H]N([H])C(=O)OC(=O)[O-]"], ["[H]N([H])C(=O)OC(=O)[O-]"], {"rxn_free_energy": 0.0003096828048656875, "rxn_barrier": 0.33093684019916114, "ts": ["[N:1]([H:2])([H:3])[C:4](=[O:5])[O:6][C:7](=[O:8])[O-:9]"], "cat": {}, "energies": [-86.850672925163, -86.85067243164694, -86.8501455382976], "dir": "SUCCESSFUL_RCTS/PAT46_SIM145_RCT_8_8"}], ["Event 953", [1020, 1100], ["[H]OC(=O)N([H])[H]", "[H]N([H])[H]"], ["[H]OC(=O)N([H])[H]", "[H]N([H])[H]"], {"rxn_free_energy": -0.0050663354224599645, "rxn_barrier": -0.3153490884264972, "ts": ["[C:1](=[O:2])([O:3][H:7])[N:4]([H:5])[H:6]", "[H:8][N:9]([H:10])[H:11]"], "cat": {}, "energies": [-61.32999003213714, -61.32999810593985, -61.33049257808262], "dir": "SUCCESSFUL_RCTS/PAT14_SIM026_RCT_15_15"}], ["Event 954", [460, 540], ["[H]N([H])C(=O)OC(=O)[O-]"], ["[H]N([H])C(=O)OC(=O)[O-]"], {"rxn_free_energy": 0.00245059520048261, "rxn_barrier": -0.13440509660854616, "ts": ["[N:1]([H:2])([H:3])[C:4]([O:5][C:7](=[O:8])[O-:9])=[O:6]"], "cat": {}, "energies": [-86.86031222966857, -86.86030832435624, -86.86052642003357], "dir": "SUCCESSFUL_RCTS/PAT23_SIM115_RCT_3_3"}], ["Event 955", [1100, 1180], ["[H]N([H])C(=O)OC(=O)[O-]"], ["[H]N([H])C(=O)OC(=O)[O-]"], {"rxn_free_energy": 0.0008624628892244602, "rxn_barrier": -0.13399372822657588, "ts": ["[N:1]([H:2])([H:3])[C:4](=[O:5])[O:6][C:9](=[O:7])[O-:8]"], "cat": {}, "energies": [-86.86031812897774, -86.86031675454146, -86.86053166377873], "dir": "SUCCESSFUL_RCTS/PAT3_SIM014_RCT_5_5"}], ["Event 956", [1100, 1180], ["[H]N([H])C(=O)[O-]"], ["[H]N([H])C(=O)[O-]"], {"rxn_free_energy": -0.002086871094874546, "rxn_barrier": 10.014888699512086, "ts": ["[N:1]([H:2])([H:3])[C:4](=[O:5])[O-:6]"], "cat": {}, "energies": [-49.013621329108794, -49.01362465478388, -48.99766142341988], "dir": "SUCCESSFUL_RCTS/PAT25_SIM218_RCT_3_3"}], ["Event 957", [1020, 1100], ["[H]OC(=O)N([H])[H]"], ["[H]OC(=O)N([H])[H]"], {"rxn_free_energy": 0.0017019979906784857, "rxn_barrier": -0.22991619271355132, "ts": ["[C:1]([O:2][H:5])(=[O:3])[N:4]([H:6])[H:7]"], "cat": {}, "energies": [-49.57014447393796, -49.57014176160353, -49.570510872493365], "dir": "SUCCESSFUL_RCTS/PAT30_SIM154_RCT_13_13"}], ["Event 958", [0, 60], ["O=C=O", "[H]N([H])[H]"], ["O=C=O", "[H]N([H])[H]"], {"rxn_free_energy": 0.0009523485643170702, "rxn_barrier": -0.0015261098271208695, "ts": ["[C:5](=[O:6])=[O:7]", "[N:1]([H:2])([H:3])[H:4]"], "cat": {}, "energies": [-49.56991628475444, -49.56991476707474, -49.56991871679035], "dir": "SUCCESSFUL_RCTS/PAT1_SIM093_RCT_1_1"}], ["Event 959", [620, 700], ["[H][N+]([H])([H])[H]", "[H]N([H])[H]"], ["[H]N([H])[H]", "[H][N+]([H])([H])[H]"], {"rxn_free_energy": -0.005862786517719326, "rxn_barrier": -1.174724502297029, "ts": ["[H+:5]", "[H:1][N:2]([H:3])[H:4]", "[N:6]([H:7])([H:8])[H:9]"], "cat": {}, "energies": [-23.855235371708442, -23.85524471474986, -23.85710743367834], "dir": "SUCCESSFUL_RCTS/PAT2_SIM094_RCT_5_5"}], ["Event 960", [1180, 1260], ["[H]N([H])C(=O)OC(=O)[O-]"], ["[H]N([H])C(=O)OC(=O)[O-]"], {"rxn_free_energy": 0.00632671270273815, "rxn_barrier": -0.1314776319579712, "ts": ["[C:1]([O:2][C:7](=[O:8])[O-:9])(=[O:3])[N:4]([H:5])[H:6]"], "cat": {}, "energies": [-86.86030490175135, -86.86029481938887, -86.86051442685634], "dir": "SUCCESSFUL_RCTS/PAT26_SIM083_RCT_18_18"}], ["Event 961", [1180, 1260], ["[H]N([H])[H]", "[H]OC(=O)N([H])[H]"], ["[H]N([H])[H]", "[H]OC(=O)N([H])[H]"], {"rxn_free_energy": -0.001551074993962736, "rxn_barrier": -0.31512648672648025, "ts": ["[H:8][N:9]([H:10])[H:11]", "[N:1]([H:2])([H:3])[C:4](=[O:5])[O:6][H:7]"], "cat": {}, "energies": [-61.33000105779628, -61.33000352961712, -61.33050324899971], "dir": "SUCCESSFUL_RCTS/PAT7_SIM050_RCT_12_12"}], ["Event 962", [1420, 1500], ["[H]N([H])C(=O)[O-]"], ["[H]N([H])C(=O)[O-]"], {"rxn_free_energy": 0.0016453014853711496, "rxn_barrier": 1.2682213144213093, "ts": ["[N:1]([H:2])([H:3])[C:4](=[O:5])[O-:6]"], "cat": {}, "energies": [-49.01362765759486, -49.013625035612996, -49.01160659743352], "dir": "SUCCESSFUL_RCTS/PAT25_SIM018_RCT_12_12"}], ["Event 963", [620, 700], ["[H]N([H])C(=O)OC(=O)[O-]"], ["[H]N([H])C(=O)OC(=O)[O-]"], {"rxn_free_energy": 0.0017390180066822582, "rxn_barrier": 4.898622355750431, "ts": ["[C:1](=[O:2])([O-:3])[O:4][C:5](=[O:6])[N:7]([H:8])[H:9]"], "cat": {}, "energies": [-86.86031347235442, -86.86031070102423, -86.85250694018525], "dir": "SUCCESSFUL_RCTS/PAT40_SIM004_RCT_5_5"}], ["Event 964", [860, 940], ["[H][N+]([H])([H])[H]", "[H]N([H])[H]"], ["[H]N([H])[H]", "[H][N+]([H])([H])[H]"], {"rxn_free_energy": -3.6925532179822084e-05, "rxn_barrier": -1.1758600692927337, "ts": ["[H+:4]", "[H:1][N:2]([H:3])[H:5]", "[N:6]([H:7])([H:8])[H:9]"], "cat": {}, "energies": [-23.855215140845733, -23.85521519969092, -23.857089012475498], "dir": "SUCCESSFUL_RCTS/PAT8_SIM095_RCT_7_7"}], ["Event 965", [460, 540], ["[H]N([H])[H]", "[H][N+]([H])([H])[H]"], ["[H]N([H])[H]", "[H][N+]([H])([H])[H]"], {"rxn_free_energy": -0.0005711433818238661, "rxn_barrier": -1.1762813926007032, "ts": ["[H+:6]", "[N:1]([H:2])([H:3])[H:4]", "[N:5]([H:7])([H:8])[H:9]"], "cat": {}, "energies": [-23.855242102788438, -23.855243012972743, -23.85711664584656], "dir": "SUCCESSFUL_RCTS/PAT6_SIM183_RCT_4_4"}], ["Event 966", [700, 780], ["[H]N([H])C(=O)OC(=O)[O-]"], ["[H]N([H])C(=O)OC(=O)[O-]"], {"rxn_free_energy": -0.005454797382639939, "rxn_barrier": -0.13919484623953116, "ts": ["[C:1](=[O:2])([O:3][C:5](=[O:8])[O-:9])[N:4]([H:6])[H:7]"], "cat": {}, "energies": [-86.86031059307142, -86.86031928593405, -86.86053241646707], "dir": "SUCCESSFUL_RCTS/PAT35_SIM130_RCT_6_6"}], ["Event 967", [1820, 1900], ["[H]N([H])C(=O)OC(=O)[O-]"], ["[H]N([H])C(=O)OC(=O)[O-]"], {"rxn_free_energy": -0.0010803313870577256, "rxn_barrier": 7.452603504825269, "ts": ["[N:1]([H:2])([H:3])[C:4](=[O:5])[O:6][C:7](=[O:8])[O-:9]"], "cat": {}, "energies": [-86.86032057184025, -86.86032229347566, -86.84844396964898], "dir": "SUCCESSFUL_RCTS/PAT22_SIM134_RCT_15_15"}], ["Event 968", [300, 380], ["O=C=O", "[H]N([H])[H]"], ["O=C=O", "[H]N([H])[H]"], {"rxn_free_energy": 0.13090118750348703, "rxn_barrier": 0.1270677383584111, "ts": ["[C:1](=[O:2])=[O:3]", "[N:4]([H:5])([H:6])[H:7]"], "cat": {}, "energies": [-49.570118746052756, -49.56991013957995, -49.56991624863305], "dir": "SUCCESSFUL_RCTS/PAT33_SIM001_RCT_1_1"}], ["Event 969", [1260, 1340], ["[H]N([H])C(=O)OC(=O)[O-]"], ["[H]N([H])C(=O)OC(=O)[O-]"], {"rxn_free_energy": 0.0006049718857604348, "rxn_barrier": -0.13524973524097678, "ts": ["[C:1]([O:2][C:5](=[O:6])[O-:7])(=[O:3])[N:4]([H:8])[H:9]"], "cat": {}, "energies": [-86.8603010807416, -86.8603001166476, -86.86051661713783], "dir": "SUCCESSFUL_RCTS/PAT3_SIM095_RCT_8_8"}], ["Event 970", [1340, 1420], ["[H]N([H])C(=O)OC(=O)[O-]"], ["[H]N([H])C(=O)OC(=O)[O-]"], {"rxn_free_energy": -0.004183897566718656, "rxn_barrier": 7.4423841191335205, "ts": ["[C:1](=[O:2])([O-:3])[O:4][C:5](=[O:6])[N:7]([H:8])[H:9]"], "cat": {}, "energies": [-86.86030579924038, -86.86031246677435, -86.84844548284487], "dir": "SUCCESSFUL_RCTS/PAT39_SIM160_RCT_14_14"}], ["Event 971", [620, 700], ["[H]N([H])[H]", "[H]OC(=O)N([H])[H]"], ["[H]N([H])[H]", "[H]OC(=O)N([H])[H]"], {"rxn_free_energy": -0.0036144151000338243, "rxn_barrier": -0.23120458040138148, "ts": ["[H:1][N:2]([H:3])[H:4]", "[H:5][O:10][C:9]([N:6]([H:7])[H:8])=[O:11]"], "cat": {}, "energies": [-61.3169803349172, -61.31698609491372, -61.31734878667026], "dir": "SUCCESSFUL_RCTS/PAT20_SIM076_RCT_6_6"}], ["Event 972", [460, 540], ["[H]N([H])C(=O)OC(=O)[O-]"], ["[H]N([H])C(=O)OC(=O)[O-]"], {"rxn_free_energy": 0.006380919540780881, "rxn_barrier": 4.896733080739614, "ts": ["[N:1]([H:2])([H:3])[C:4]([O:5][C:7](=[O:8])[O-:9])=[O:6]"], "cat": {}, "energies": [-86.8603201751988, -86.86031000645133, -86.85251665381206], "dir": "SUCCESSFUL_RCTS/PAT3_SIM086_RCT_8_8"}], ["Event 973", [460, 540], ["[H]N([H])C(=O)OC(=O)[O-]"], ["[H]N([H])C(=O)OC(=O)[O-]"], {"rxn_free_energy": 0.0009939842473205972, "rxn_barrier": 1.4038918903608295, "ts": ["[C:1](=[O:2])([O:3][C:7](=[O:8])[O-:9])[N:4]([H:5])[H:6]"], "cat": {}, "energies": [-86.85066863008507, -86.850667046054, -86.84843136286824], "dir": "SUCCESSFUL_RCTS/PAT36_SIM058_RCT_3_3"}], ["Event 974", [220, 300], ["[H]N([H])[H]", "[H][N+]([H])([H])[H]"], ["[H]N([H])[H]", "[H][N+]([H])([H])[H]"], {"rxn_free_energy": 0.005825991466492078, "rxn_barrier": -1.1695081327262564, "ts": ["[H+:7]", "[N:1]([H:2])([H:3])[H:4]", "[N:5]([H:6])([H:8])[H:9]"], "cat": {}, "energies": [-23.855249235598134, -23.85523995119397, -23.85711298466822], "dir": "SUCCESSFUL_RCTS/PAT6_SIM090_RCT_6_6"}], ["Event 975", [1100, 1180], ["[H]OC(=O)N([H])[H]", "[H]N([H])[H]"], ["[H]OC(=O)N([H])[H]", "[H]N([H])[H]"], {"rxn_free_energy": 8.16506018901052, "rxn_barrier": 10.609432985576596, "ts": ["[C:1]([O:2][H:7])(=[O:3])[N:4]([H:5])[H:6]", "[N:8]([H:9])([H:10])[H:11]"], "cat": {}, "energies": [-61.33000552521611, -61.31699353931483, -61.31309814312299], "dir": "SUCCESSFUL_RCTS/PAT9_SIM074_RCT_8_8"}], ["Event 976", [1580, 1660], ["[H]OC(=O)N([H])[H]", "[H]N([H])[H]"], ["[H]OC(=O)N([H])[H]", "[H]N([H])[H]"], {"rxn_free_energy": -0.0009359957823945849, "rxn_barrier": -0.23455626801814441, "ts": ["[H:5][O:11][C:9]([N:6]([H:7])[H:8])=[O:10]", "[N:1]([H:2])([H:3])[H:4]"], "cat": {}, "energies": [-61.31699044518528, -61.3169919368049, -61.317364238247656], "dir": "SUCCESSFUL_RCTS/PAT20_SIM041_RCT_8_8"}], ["Event 977", [860, 940], ["[H]N([H])C(=O)OC(=O)[O-]"], ["[H]N([H])C(=O)OC(=O)[O-]"], {"rxn_free_energy": 0.00031541614625952267, "rxn_barrier": 1.4053911872784863, "ts": ["[N:1]([H:2])([H:3])[C:4]([O:5][C:7](=[O:8])[O-:9])=[O:6]"], "cat": {}, "energies": [-86.85068785240479, -86.85068734975198, -86.84844819588159], "dir": "SUCCESSFUL_RCTS/PAT24_SIM163_RCT_4_4"}], ["Event 978", [1420, 1500], ["[H]N([H])C(=O)OC(=O)[O-]"], ["[H]N([H])C(=O)OC(=O)[O-]"], {"rxn_free_energy": -0.00041572548137445157, "rxn_barrier": 7.447772603514043, "ts": ["[N:1]([H:2])([H:3])[C:4](=[O:5])[O:6][C:7](=[O:8])[O-:9]"], "cat": {}, "energies": [-86.86029521098531, -86.86029587349287, -86.84842630740475], "dir": "SUCCESSFUL_RCTS/PAT35_SIM141_RCT_18_18"}], ["Event 979", [700, 780], ["[H]N([H])C(=O)OC(=O)[O-]"], ["[H]N([H])C(=O)OC(=O)[O-]"], {"rxn_free_energy": -0.003612566550391307, "rxn_barrier": -0.13810008159787235, "ts": ["[C:1](=[O:2])([O:3][C:5](=[O:6])[O-:7])[N:4]([H:8])[H:9]"], "cat": {}, "energies": [-86.86031505004615, -86.8603208070968, -86.8605351288053], "dir": "SUCCESSFUL_RCTS/PAT50_SIM075_RCT_5_5"}], ["Event 980", [1020, 1100], ["[H]OC(=O)N([H])[H]"], ["[H]OC(=O)N([H])[H]"], {"rxn_free_energy": -0.003974132125756953, "rxn_barrier": 15.871330928597894, "ts": ["[H:1][O:2][C:3](=[O:4])[N:5]([H:6])[H:7]"], "cat": {}, "energies": [-49.57013721147777, -49.57014354472578, -49.544844374744564], "dir": "SUCCESSFUL_RCTS/PAT30_SIM100_RCT_10_10"}], ["Event 981", [220, 1020], ["O=C=O", "[H]N([H])[H]"], ["[H]OC(=O)N([H])[H]"], {"rxn_free_energy": 1.1931465996081683, "rxn_barrier": 23.486998465928185, "ts": ["[H+:7]", "[N:1]([H:2])([H:3])[H:4]", "[N:5]([H:6])([H:8])[C:9](=[O:10])[O-:11]"], "cat": {"[H]N([H])[H]": 1}, "energies": [-61.318887312106654, -61.31698589235311, -61.28145801142454], "dir": "SUCCESSFUL_RCTS/PAT27_SIM151_RCT_1_6"}], ["Event 982", [1100, 1180], ["[H]N([H])C(=O)OC(=O)[O-]"], ["[H]N([H])C(=O)OC(=O)[O-]"], {"rxn_free_energy": -0.00036295293729573077, "rxn_barrier": -0.13614980082840655, "ts": ["[C:1](=[O:2])([O:3][C:7](=[O:8])[O-:9])[N:4]([H:5])[H:6]"], "cat": {}, "energies": [-86.86032031259023, -86.86032089099852, -86.86053728334707], "dir": "SUCCESSFUL_RCTS/PAT15_SIM075_RCT_14_14"}], ["Event 983", [380, 460], ["[H][N+]([H])([H])[H]", "[H]N([H])[H]"], ["[H]N([H])[H]", "[H][N+]([H])([H])[H]"], {"rxn_free_energy": 0.0021801263994918225, "rxn_barrier": -1.1623981421094698, "ts": ["[H+:7]", "[H:5][N:6]([H:8])[H:9]", "[N:1]([H:2])([H:3])[H:4]"], "cat": {}, "energies": [-23.855223757036878, -23.85522028274847, -23.857076175498797], "dir": "SUCCESSFUL_RCTS/PAT2_SIM078_RCT_8_8"}], ["Event 984", [1500, 1580], ["[H]N([H])[H]", "[H]OC(=O)N([H])[H]"], ["[H]N([H])[H]", "[H]OC(=O)N([H])[H]"], {"rxn_free_energy": 0.0011163884804281496, "rxn_barrier": -0.23035350458526713, "ts": ["[H:1][N:2]([H:3])[H:4]", "[H:5][O:11][C:9]([N:6]([H:7])[H:8])=[O:10]"], "cat": {}, "energies": [-61.317000581759785, -61.31699880266314, -61.31736767722321], "dir": "SUCCESSFUL_RCTS/PAT9_SIM098_RCT_9_9"}], ["Event 985", [1260, 1340], ["[H]N([H])C(=O)[O-]"], ["[H]N([H])C(=O)[O-]"], {"rxn_free_energy": -0.00024111018092199288, "rxn_barrier": 10.020424810785611, "ts": ["[N:1]([H:2])([H:3])[C:4](=[O:5])[O-:6]"], "cat": {}, "energies": [-49.01362583596527, -49.01362622020277, -48.99765710783045], "dir": "SUCCESSFUL_RCTS/PAT10_SIM225_RCT_11_11"}], ["Event 986", [380, 460], ["[H]OC(=O)N([H])[H]", "[H]N([H])[H]"], ["[H]OC(=O)N([H])[H]", "[H]N([H])[H]"], {"rxn_free_energy": -0.0009656654553750955, "rxn_barrier": 0.4766956850883519, "ts": ["[C:1](=[O:2])([O:3][H:7])[N:4]([H:5])[H:6]", "[H:8][N:9]([H:10])[H:11]"], "cat": {}, "energies": [-61.33000862883912, -61.33001016774085, -61.32924895807246], "dir": "SUCCESSFUL_RCTS/PAT20_SIM128_RCT_4_4"}], ["Event 987", [540, 620], ["[H]OC(=O)N([H])[H]", "[H]N([H])[H]"], ["[H]OC(=O)N([H])[H]", "[H]N([H])[H]"], {"rxn_free_energy": -0.005501470416477581, "rxn_barrier": -0.23227572057361517, "ts": ["[H:5][O:10][C:9]([N:6]([H:7])[H:8])=[O:11]", "[N:1]([H:2])([H:3])[H:4]"], "cat": {}, "energies": [-61.31696811341473, -61.31697688065635, -61.31733827215592], "dir": "SUCCESSFUL_RCTS/PAT20_SIM164_RCT_5_5"}], ["Event 988", [300, 380], ["[H]N([H])C(=O)OC(=O)[O-]"], ["[H]N([H])C(=O)OC(=O)[O-]"], {"rxn_free_energy": 0.014506766199601884, "rxn_barrier": -0.130417944709048, "ts": ["[C:1](=[O:2])([O:3][C:7](=[O:8])[O-:9])[N:4]([H:5])[H:6]"], "cat": {}, "energies": [-86.86031800574482, -86.86029488750283, -86.86052584211326], "dir": "SUCCESSFUL_RCTS/PAT15_SIM247_RCT_3_3"}], ["Event 989", [1260, 1340], ["[H]N([H])C(=O)OC(=O)[O-]"], ["[H]N([H])C(=O)OC(=O)[O-]"], {"rxn_free_energy": 0.0024029618523376543, "rxn_barrier": -0.13488118933035598, "ts": ["[C:1]([O:2][C:7](=[O:8])[O-:9])(=[O:3])[N:4]([H:5])[H:6]"], "cat": {}, "energies": [-86.86031479042691, -86.86031096102394, -86.86052973950179], "dir": "SUCCESSFUL_RCTS/PAT15_SIM029_RCT_11_11"}], ["Event 990", [940, 1020], ["[H]N([H])C(=O)OC(=O)[O-]"], ["[H]N([H])C(=O)OC(=O)[O-]"], {"rxn_free_energy": -0.002998596822627619, "rxn_barrier": 7.443714513252263, "ts": ["[N:1]([H:2])([H:3])[C:4](=[O:5])[O:6][C:7](=[O:8])[O-:9]"], "cat": {}, "energies": [-86.8602946190469, -86.8602993976644, -86.84843218251153], "dir": "SUCCESSFUL_RCTS/PAT24_SIM141_RCT_13_13"}], ["Event 991", [60, 140], ["O=C=O", "[H]N([H])[H]"], ["O=C=O", "[H]N([H])[H]"], {"rxn_free_energy": -0.0011044821007511062, "rxn_barrier": -0.0009057162069895455, "ts": ["[C:1](=[O:2])=[O:3]", "[N:4]([H:5])([H:6])[H:7]"], "cat": {}, "energies": [-49.56991712569995, -49.569918885822375, -49.56991856906549], "dir": "SUCCESSFUL_RCTS/PAT26_SIM209_RCT_1_1"}], ["Event 992", [300, 380], ["O=C=O", "[H]N([H])[H]"], ["O=C=O", "[H]N([H])[H]"], {"rxn_free_energy": -0.0010040075984060124, "rxn_barrier": -0.00030364455684635776, "ts": ["[C:1](=[O:2])=[O:3]", "[N:4]([H:5])([H:6])[H:7]"], "cat": {}, "energies": [-49.569906073623855, -49.569907673628315, -49.56990655751725], "dir": "SUCCESSFUL_RCTS/PAT8_SIM073_RCT_2_2"}], ["Event 993", [1100, 1180], ["[H]N([H])C(=O)OC(=O)[O-]"], ["[H]N([H])C(=O)OC(=O)[O-]"], {"rxn_free_energy": 0.0016519635513458724, "rxn_barrier": 1.408575504414312, "ts": ["[C:1](=[O:2])([O-:3])[O:4][C:5]([N:7]([H:6])[H:9])=[O:8]"], "cat": {}, "energies": [-86.85066848659304, -86.85066585399439, -86.84842375548511], "dir": "SUCCESSFUL_RCTS/PAT39_SIM052_RCT_15_15"}], ["Event 994", [1020, 1100], ["[H]N([H])C(=O)OC(=O)[O-]"], ["[H]N([H])C(=O)OC(=O)[O-]"], {"rxn_free_energy": 0.00283595509411434, "rxn_barrier": 1.4059699175673583, "ts": ["[C:1](=[O:2])([O:3][C:5](=[O:8])[O-:9])[N:4]([H:6])[H:7]"], "cat": {}, "energies": [-86.8506852712871, -86.85068075185836, -86.84844469248897], "dir": "SUCCESSFUL_RCTS/PAT5_SIM036_RCT_11_11"}], ["Event 995", [1420, 1500], ["[H]N([H])[H]", "[H]OC(=O)N([H])[H]"], ["[H]N([H])[H]", "[H]OC(=O)N([H])[H]"], {"rxn_free_energy": -0.005385789560611948, "rxn_barrier": 0.055448794272301094, "ts": ["[H:1][N:2]([H:3])[H:4]", "[H:5][O:8][C:6](=[O:7])[N:9]([H:10])[H:11]"], "cat": {}, "energies": [-61.316986009954064, -61.3169945928446, -61.316897645764136], "dir": "SUCCESSFUL_RCTS/PAT27_SIM114_RCT_5_5"}], ["Event 996", [1820, 1900], ["[H]N([H])[H]", "[H]OC(=O)N([H])[H]"], ["[H]N([H])[H]", "[H]OC(=O)N([H])[H]"], {"rxn_free_energy": -0.005423752876611666, "rxn_barrier": -0.23403928696784962, "ts": ["[H:8][N:9]([H:10])[H:11]", "[N:1]([H:2])([H:3])[C:4](=[O:5])[O:6][H:7]"], "cat": {}, "energies": [-61.31697914979781, -61.316987793187366, -61.31735211898994], "dir": "SUCCESSFUL_RCTS/PAT21_SIM119_RCT_9_9"}], ["Event 997", [1660, 1740], ["[H]N([H])C(=O)OC(=O)[O-]"], ["[H]N([H])C(=O)OC(=O)[O-]"], {"rxn_free_energy": 0.0009730456492407599, "rxn_barrier": 0.32864348237373786, "ts": ["[N:1]([H:2])([H:3])[C:4](=[O:5])[O:6][C:7](=[O:8])[O-:9]"], "cat": {}, "energies": [-86.85068374572776, -86.85068219506482, -86.8501600135984], "dir": "SUCCESSFUL_RCTS/PAT22_SIM033_RCT_14_14"}], ["Event 998", [0, 60], ["O=C=O", "[H]N([H])[H]"], ["O=C=O", "[H]N([H])[H]"], {"rxn_free_energy": 0.11067698580769576, "rxn_barrier": 0.10964834387182136, "ts": ["[C:5](=[O:6])=[O:7]", "[N:1]([H:2])([H:3])[H:4]"], "cat": {}, "energies": [-49.570080017160045, -49.569903640336655, -49.569905279598835], "dir": "SUCCESSFUL_RCTS/PAT0_SIM175_RCT_1_1"}], ["Event 999", [540, 620], ["[H]N([H])C(=O)OC(=O)[O-]"], ["[H]N([H])C(=O)OC(=O)[O-]"], {"rxn_free_energy": 0.006220653475620424, "rxn_barrier": 0.33044305915670136, "ts": ["[C:1]([O:2][C:5](=[O:6])[O-:7])(=[O:3])[N:4]([H:8])[H:9]"], "cat": {}, "energies": [-86.85067534226204, -86.85066542891744, -86.85014874229493], "dir": "SUCCESSFUL_RCTS/PAT3_SIM109_RCT_9_9"}], ["Event 1000", [1580, 1660], ["[H]N([H])C(=O)[O-]"], ["[H]N([H])C(=O)[O-]"], {"rxn_free_energy": 0.0004266866304484154, "rxn_barrier": 10.016717884148473, "ts": ["[N:1]([H:2])([H:3])[C:4](=[O:5])[O-:6]"], "cat": {}, "energies": [-49.013627260211, -49.01362658023556, -48.997664439500745], "dir": "SUCCESSFUL_RCTS/PAT13_SIM018_RCT_14_14"}], ["Event 1001", [1020, 1100], ["[H]N([H])C(=O)OC(=O)[O-]"], ["[H]N([H])C(=O)OC(=O)[O-]"], {"rxn_free_energy": 0.00038011991376343704, "rxn_barrier": 3.237257811958478, "ts": ["[C:1]([O:2][C:5](=[O:8])[O-:9])(=[O:3])[N:4]([H:6])[H:7]"], "cat": {}, "energies": [-86.85068545692612, -86.85068485116022, -86.84552650499766], "dir": "SUCCESSFUL_RCTS/PAT3_SIM234_RCT_8_8"}], ["Event 1002", [220, 700], ["O=C=O", "[H]N([H])[H]"], ["[H]OC(=O)N([H])[H]"], {"rxn_free_energy": -8.373152862648732, "rxn_barrier": 19.90978224055268, "ts": ["[C:1](=[O:2])([O-:3])[N:4]([H:5])[H:7]", "[C:8](=[O:9])=[O:10]", "[H+:6]", "[N:11]([H:12])([H:13])[H:14]"], "cat": {"O=C=O": 1, "[H]N([H])[H]": 1}, "energies": [-99.14453063644164, -99.15787424254815, -99.11280205149376], "dir": "SUCCESSFUL_RCTS/PAT41_SIM228_RCT_2_6"}], ["Event 1003", [1900, 1980], ["[H]N([H])C(=O)OC(=O)[O-]"], ["[H]N([H])C(=O)OC(=O)[O-]"], {"rxn_free_energy": -0.0033542360315554735, "rxn_barrier": 1.4065289366962543, "ts": ["[N:1]([H:2])([H:3])[C:4](=[O:5])[O:6][C:7](=[O:8])[O-:9]"], "cat": {}, "energies": [-86.85067630358051, -86.85068164895102, -86.8484348339195], "dir": "SUCCESSFUL_RCTS/PAT39_SIM033_RCT_18_18"}], ["Event 1004", [140, 860], ["O=C=O", "[H]N([H])[H]", "[H]N([H])[H]", "[H]N([H])[H]"], ["[H]OC(=O)N([H])[H]", "[H]N([H])[H]", "[H]N([H])[H]"], {"rxn_free_energy": -1.1257380834206696, "rxn_barrier": -0.8993956468151765, "ts": ["[H:8][O:15][C:13]([N:9]([H:10])[H:12])=[O:14]", "[N:1]([H:2])([H:3])[H:4]", "[N:5]([H:6])([H:7])[H:11]"], "cat": {}, "energies": [-73.0686059351795, -73.07039993151645, -73.07003922816267], "dir": "SUCCESSFUL_RCTS/PAT14_SIM152_RCT_1_6"}], ["Event 1005", [620, 700], ["[H]N([H])C(=O)OC(=O)[O-]"], ["[H]N([H])C(=O)OC(=O)[O-]"], {"rxn_free_energy": -0.0005190804495630488, "rxn_barrier": -0.1373976522270516, "ts": ["[N:1]([H:2])([H:3])[C:4](=[O:5])[O:6][C:7](=[O:8])[O-:9]"], "cat": {}, "energies": [-86.8603162756541, -86.86031710286998, -86.86053523500924], "dir": "SUCCESSFUL_RCTS/PAT22_SIM010_RCT_11_11"}], ["Event 1006", [540, 620], ["[H]N([H])C(=O)[O-]"], ["[H]N([H])C(=O)[O-]"], {"rxn_free_energy": 0.002035274223660103, "rxn_barrier": 10.019359662673963, "ts": ["[N:1]([H:2])([H:3])[C:4](=[O:5])[O-:6]"], "cat": {}, "energies": [-49.01362948186477, -49.01362623841538, -48.99766245116902], "dir": "SUCCESSFUL_RCTS/PAT25_SIM175_RCT_7_7"}], ["Event 1007", [1580, 1660], ["[H]N([H])[H]", "[H]OC(=O)N([H])[H]"], ["[H]N([H])[H]", "[H]OC(=O)N([H])[H]"], {"rxn_free_energy": 0.0009594849398905865, "rxn_barrier": 0.47944763182836464, "ts": ["[H:8][N:9]([H:10])[H:11]", "[N:1]([H:2])([H:3])[C:4](=[O:5])[O:6][H:7]"], "cat": {}, "energies": [-61.33000269339159, -61.33000116433924, -61.32923863707341], "dir": "SUCCESSFUL_RCTS/PAT14_SIM061_RCT_15_15"}], ["Event 1008", [620, 700], ["[H]N([H])C(=O)OC(=O)[O-]"], ["[H]N([H])C(=O)OC(=O)[O-]"], {"rxn_free_energy": 0.0007878456636467349, "rxn_barrier": 7.4508188468914165, "ts": ["[C:1](=[O:2])([O-:3])[O:4][C:5](=[O:6])[N:7]([H:8])[H:9]"], "cat": {}, "energies": [-86.86031704673302, -86.86031579120808, -86.84844328860454], "dir": "SUCCESSFUL_RCTS/PAT5_SIM093_RCT_11_11"}], ["Event 1009", [1340, 1420], ["[H]N([H])C(=O)OC(=O)[O-]"], ["[H]N([H])C(=O)OC(=O)[O-]"], {"rxn_free_energy": -0.005232379562920429, "rxn_barrier": -0.138313604169746, "ts": ["[C:1](=[O:2])([O:3][C:7](=[O:8])[O-:9])[N:4]([H:5])[H:6]"], "cat": {}, "energies": [-86.86030716751713, -86.86031550593076, -86.86052758654967], "dir": "SUCCESSFUL_RCTS/PAT33_SIM145_RCT_9_9"}], ["Event 1010", [940, 1020], ["[H]OC(=O)N([H])[H]", "[H]N([H])[H]"], ["[H]OC(=O)N([H])[H]", "[H]N([H])[H]"], {"rxn_free_energy": -0.004448429449812572, "rxn_barrier": 10.39928138658241, "ts": ["[C:1](=[O:2])([O-:3])[N:4]([H:6])[H:7]", "[H:5][N@+:9]([H:8])([H:10])[H:11]"], "cat": {}, "energies": [-61.33000490785615, -61.330011996952855, -61.313432427108516], "dir": "SUCCESSFUL_RCTS/PAT16_SIM067_RCT_6_6"}], ["Event 1011", [0, 60], ["O=C=O", "[H]N([H])[H]"], ["O=C=O", "[H]N([H])[H]"], {"rxn_free_energy": 0.09701993399840213, "rxn_barrier": 0.10354065107120193, "ts": ["[C:1](=[O:2])=[O:3]", "[N:4]([H:5])([H:6])[H:7]"], "cat": {}, "energies": [-49.570069144289995, -49.569914531588545, -49.56990414005723], "dir": "SUCCESSFUL_RCTS/PAT0_SIM230_RCT_1_1"}], ["Event 1012", [0, 60], ["O=C=O", "[H]N([H])[H]"], ["O=C=O", "[H]N([H])[H]"], {"rxn_free_energy": -0.07743621673014574, "rxn_barrier": 0.00022536299880074751, "ts": ["[C:1](=[O:2])=[O:3]", "[N:4]([H:5])([H:6])[H:7]"], "cat": {}, "energies": [-49.569916109190025, -49.5700395129295, -49.56991575004752], "dir": "SUCCESSFUL_RCTS/PAT0_SIM164_RCT_1_1"}], ["Event 1013", [540, 620], ["[H]N([H])C(=O)OC(=O)[O-]"], ["[H]N([H])C(=O)OC(=O)[O-]"], {"rxn_free_energy": 0.0010932986643361461, "rxn_barrier": 0.3274931654882567, "ts": ["[C:1](=[O:2])([O:3][C:5](=[O:6])[O-:7])[N:4]([H:8])[H:9]"], "cat": {}, "energies": [-86.85068663699928, -86.85068489469899, -86.85016473803547], "dir": "SUCCESSFUL_RCTS/PAT4_SIM001_RCT_3_3"}], ["Event 1014", [1500, 1580], ["[H]N([H])[H]", "[H][N+]([H])([H])[H]"], ["[H][N+]([H])([H])[H]", "[H]N([H])[H]"], {"rxn_free_energy": -0.002102356719857266, "rxn_barrier": -1.1768316911013785, "ts": ["[H+:4]", "[N:1]([H:2])([H:3])[H:5]", "[N:6]([H:7])([H:8])[H:9]"], "cat": {}, "energies": [-23.855239859820653, -23.85524321017391, -23.857115279844304], "dir": "SUCCESSFUL_RCTS/PAT8_SIM076_RCT_16_16"}], ["Event 1015", [300, 380], ["[H]N([H])C(=O)OC(=O)[O-]"], ["[H]N([H])C(=O)OC(=O)[O-]"], {"rxn_free_energy": -0.0048794938813023665, "rxn_barrier": 7.447950765076738, "ts": ["[C:1]([O:2][C:5](=[O:8])[O-:9])(=[O:3])[N:4]([H:6])[H:7]"], "cat": {}, "energies": [-86.86030660957512, -86.86031438562381, -86.8484374220731], "dir": "SUCCESSFUL_RCTS/PAT5_SIM235_RCT_8_8"}], ["Event 1016", [1180, 1260], ["[H]N([H])C(=O)OC(=O)[O-]"], ["[H]N([H])C(=O)OC(=O)[O-]"], {"rxn_free_energy": 0.0015536644107488088, "rxn_barrier": 7.454376445454099, "ts": ["[N:1]([H:2])([H:3])[C:4]([O:5][C:8](=[O:6])[O-:7])=[O:9]"], "cat": {}, "energies": [-86.860322020358, -86.86031954441061, -86.84844259277685], "dir": "SUCCESSFUL_RCTS/PAT46_SIM165_RCT_11_11"}], ["Event 1017", [60, 140], ["O=C=O", "[H]N([H])[H]"], ["O=C=O", "[H]N([H])[H]"], {"rxn_free_energy": 0.001401876965739561, "rxn_barrier": 0.0007124142435237887, "ts": ["[C:1](=[O:2])=[O:3]", "[N:4]([H:5])([H:6])[H:7]"], "cat": {}, "energies": [-49.56991382291329, -49.569911588857096, -49.56991268759722], "dir": "SUCCESSFUL_RCTS/PAT27_SIM193_RCT_2_2"}], ["Event 1018", [860, 940], ["[H]N([H])C(=O)OC(=O)[O-]"], ["[H]N([H])C(=O)OC(=O)[O-]"], {"rxn_free_energy": -0.002168725774232996, "rxn_barrier": -0.13624756343856753, "ts": ["[C:1](=[O:2])([O-:3])[O:4][C:5](=[O:6])[N:7]([H:8])[H:9]"], "cat": {}, "energies": [-86.86029538622441, -86.86029884234458, -86.86051251277749], "dir": "SUCCESSFUL_RCTS/PAT5_SIM135_RCT_10_10"}], ["Event 1019", [620, 700], ["[H]N([H])C(=O)OC(=O)[O-]"], ["[H]N([H])C(=O)OC(=O)[O-]"], {"rxn_free_energy": -0.0005029026305840603, "rxn_barrier": 0.3264008403938745, "ts": ["[N:1]([H:2])([H:3])[C:4](=[O:5])[O:6][C:7](=[O:8])[O-:9]"], "cat": {}, "energies": [-86.85068642083499, -86.85068722226961, -86.85016626261998], "dir": "SUCCESSFUL_RCTS/PAT4_SIM125_RCT_11_11"}], ["Event 1020", [540, 620], ["[H]N([H])C(=O)[O-]"], ["[H]N([H])C(=O)[O-]"], {"rxn_free_energy": 0.002035462370911439, "rxn_barrier": 10.019359475168761, "ts": ["[N:1]([H:2])([H:3])[C:4](=[O:5])[O-:6]"], "cat": {}, "energies": [-49.0136294821646, -49.01362623841538, -48.99766245176767], "dir": "SUCCESSFUL_RCTS/PAT10_SIM175_RCT_7_7"}], ["Event 1021", [300, 380], ["[H]N([H])[H]", "[H][N+]([H])([H])[H]"], ["[H][N+]([H])([H])[H]", "[H]N([H])[H]"], {"rxn_free_energy": -0.0032177273891090654, "rxn_barrier": -1.1779446948908712, "ts": ["[H+:4]", "[N:1]([H:2])([H:3])[H:5]", "[N:6]([H:7])([H:8])[H:9]"], "cat": {}, "energies": [-23.85523592919006, -23.855241057017956, -23.85711312291645], "dir": "SUCCESSFUL_RCTS/PAT8_SIM126_RCT_3_3"}], ["Event 1022", [380, 460], ["[H]N([H])C(=O)OC(=O)[O-]"], ["[H]N([H])C(=O)OC(=O)[O-]"], {"rxn_free_energy": 0.007689644623145128, "rxn_barrier": -0.12730786961004936, "ts": ["[C:1](=[O:2])([O:3][C:5](=[O:6])[O-:7])[N:4]([H:8])[H:9]"], "cat": {}, "energies": [-86.86030906665745, -86.8602968123023, -86.86051194675461], "dir": "SUCCESSFUL_RCTS/PAT22_SIM023_RCT_6_6"}], ["Event 1023", [1340, 1420], ["[H]N([H])[H]", "[H]OC(=O)N([H])[H]"], ["[H]N([H])[H]", "[H]OC(=O)N([H])[H]"], {"rxn_free_energy": -0.0007282940980373454, "rxn_barrier": -0.31316306411807343, "ts": ["[H:8][N:9]([H:10])[H:11]", "[N:1]([H:2])([H:3])[C:4](=[O:5])[O:6][H:7]"], "cat": {}, "energies": [-61.32999872651353, -61.329999887136026, -61.33049778877159], "dir": "SUCCESSFUL_RCTS/PAT12_SIM061_RCT_11_11"}], ["Event 1024", [300, 380], ["[H]N([H])[H]", "[H]OC(=O)N([H])[H]"], ["[H]N([H])[H]", "[H]OC(=O)N([H])[H]"], {"rxn_free_energy": -0.009969243377137936, "rxn_barrier": -0.3184820855794077, "ts": ["[H:1][N:2]([H:3])[H:4]", "[H:5][O:8][C:6](=[O:7])[N:9]([H:10])[H:11]"], "cat": {}, "energies": [-61.32998885751706, -61.330004744681546, -61.33049639626282], "dir": "SUCCESSFUL_RCTS/PAT9_SIM192_RCT_3_3"}], ["Event 1025", [700, 780], ["[H]OC(=O)N([H])[H]", "[H]N([H])[H]"], ["[H]N([H])[H]", "[H]OC(=O)N([H])[H]"], {"rxn_free_energy": 0.004938894306679381, "rxn_barrier": 16.096917557077848, "ts": ["[H:1][N@+:8]([H:9])([H:10])[H:11]", "[O:2]=[C:3]([N:4]([H:5])[H:6])[O-:7]"], "cat": {}, "energies": [-61.31699174205251, -61.31698387134224, -61.291339406434865], "dir": "SUCCESSFUL_RCTS/PAT16_SIM120_RCT_4_4"}], ["Event 1026", [1900, 1980], ["[H]N([H])C(=O)[O-]"], ["[H]N([H])C(=O)[O-]"], {"rxn_free_energy": 0.000203352405472522, "rxn_barrier": 1.2670695618150873, "ts": ["[C:1](=[O:2])([O-:3])[N:4]([H:5])[H:6]"], "cat": {}, "energies": [-49.01362651872142, -49.013626194655394, -49.01160729401363], "dir": "SUCCESSFUL_RCTS/PAT25_SIM222_RCT_17_17"}], ["Event 1027", [380, 460], ["O=C=O", "[H]N([H])[H]"], ["O=C=O", "[H]N([H])[H]"], {"rxn_free_energy": -0.11536727538344023, "rxn_barrier": 0.0005883507761984248, "ts": ["[C:1](=[O:2])=[O:3]", "[N:4]([H:5])([H:6])[H:7]"], "cat": {}, "energies": [-49.56990254318718, -49.5700863945399, -49.56990160558087], "dir": "SUCCESSFUL_RCTS/PAT0_SIM063_RCT_3_3"}], ["Event 1028", [1020, 1100], ["[H]N([H])C(=O)[O-]"], ["[H]N([H])C(=O)[O-]"], {"rxn_free_energy": -0.00024807902616654333, "rxn_barrier": 10.018185119415499, "ts": ["[N:1]([H:2])([H:3])[C:4](=[O:5])[O-:6]"], "cat": {}, "energies": [-49.01362899382948, -49.01362938917265, -48.99766383490687], "dir": "SUCCESSFUL_RCTS/PAT13_SIM213_RCT_10_10"}], ["Event 1029", [380, 460], ["[H]N([H])C(=O)[O-]"], ["[H]N([H])C(=O)[O-]"], {"rxn_free_energy": 0.0007233480118623987, "rxn_barrier": 1.267480092242223, "ts": ["[C:1](=[O:2])([O-:3])[N:4]([H:5])[H:6]"], "cat": {}, "energies": [-49.013629676564996, -49.01362852382467, -49.01160979762857], "dir": "SUCCESSFUL_RCTS/PAT10_SIM057_RCT_9_9"}], ["Event 1030", [1820, 1900], ["[H]N([H])C(=O)[O-]"], ["[H]N([H])C(=O)[O-]"], {"rxn_free_energy": -0.0035984387998784445, "rxn_barrier": 10.013394279437351, "ts": ["[N:1]([H:2])([H:3])[C:4](=[O:5])[O-:6]"], "cat": {}, "energies": [-49.013619886231936, -49.013625620768345, -48.99766236207757], "dir": "SUCCESSFUL_RCTS/PAT25_SIM204_RCT_21_21"}], ["Event 1031", [300, 380], ["[H][N+]([H])([H])[H]", "[H]N([H])[H]"], ["[H]N([H])[H]", "[H][N+]([H])([H])[H]"], {"rxn_free_energy": -0.00034804349822219297, "rxn_barrier": -1.1781771561524748, "ts": ["[H+:3]", "[H:1][N:2]([H:4])[H:5]", "[N:6]([H:7])([H:8])[H:9]"], "cat": {}, "energies": [-23.85523954020042, -23.85524009484876, -23.85711710438123], "dir": "SUCCESSFUL_RCTS/PAT2_SIM049_RCT_6_6"}], ["Event 1032", [540, 620], ["[H]N([H])C(=O)OC(=O)[O-]"], ["[H]N([H])C(=O)OC(=O)[O-]"], {"rxn_free_energy": -0.0017824746178243915, "rxn_barrier": -0.137215605667506, "ts": ["[C:1](=[O:2])([O:3][C:5](=[O:8])[O-:9])[N:4]([H:6])[H:7]"], "cat": {}, "energies": [-86.86031060940448, -86.8603134499879, -86.86052927864696], "dir": "SUCCESSFUL_RCTS/PAT46_SIM196_RCT_8_8"}], ["Event 1033", [860, 940], ["[H]N([H])C(=O)OC(=O)[O-]"], ["[H]N([H])C(=O)OC(=O)[O-]"], {"rxn_free_energy": -0.0007517202856383137, "rxn_barrier": 3.2325684703331294, "ts": ["[C:1]([O:2][C:5](=[O:6])[O-:7])(=[O:3])[N:4]([H:8])[H:9]"], "cat": {}, "energies": [-86.85067510751267, -86.85067630546756, -86.84552362860288], "dir": "SUCCESSFUL_RCTS/PAT3_SIM173_RCT_14_14"}], ["Event 1034", [1340, 1420], ["[H]N([H])C(=O)OC(=O)[O-]"], ["[H]N([H])C(=O)OC(=O)[O-]"], {"rxn_free_energy": 0.0020132061133987947, "rxn_barrier": 3.235132787434076, "ts": ["[N:1]([H:2])([H:3])[C:4](=[O:5])[O:6][C:7](=[O:8])[O-:9]"], "cat": {}, "energies": [-86.85068637148306, -86.85068316320181, -86.84553080603169], "dir": "SUCCESSFUL_RCTS/PAT3_SIM163_RCT_10_10"}], ["Event 1035", [1580, 1660], ["[H]N([H])C(=O)[O-]"], ["[H]N([H])C(=O)[O-]"], {"rxn_free_energy": 0.00151093832261963, "rxn_barrier": 1.2683264976878295, "ts": ["[C:1](=[O:2])([O-:3])[N:4]([H:5])[H:6]"], "cat": {}, "energies": [-49.013626668089, -49.01362426023068, -49.01160544030573], "dir": "SUCCESSFUL_RCTS/PAT25_SIM108_RCT_7_7"}], ["Event 1036", [380, 460], ["[H]N([H])[H]", "[H][N+]([H])([H])[H]"], ["[H]N([H])[H]", "[H][N+]([H])([H])[H]"], {"rxn_free_energy": 0.0015218063299314154, "rxn_barrier": -1.1734819681092254, "ts": ["[H+:7]", "[N:1]([H:2])([H:3])[H:4]", "[N:5]([H:6])([H:8])[H:9]"], "cat": {}, "energies": [-23.85524684955896, -23.855244424381183, -23.85711693140416], "dir": "SUCCESSFUL_RCTS/PAT2_SIM140_RCT_6_6"}], ["Event 1037", [460, 540], ["[H][N+]([H])([H])[H]", "[H]N([H])[H]"], ["[H][N+]([H])([H])[H]", "[H]N([H])[H]"], {"rxn_free_energy": -0.0027406761097106625, "rxn_barrier": -1.1762948124738233, "ts": ["[H+:1]", "[N:2]([H:3])([H:4])[H:5]", "[N:6]([H:7])([H:8])[H:9]"], "cat": {}, "energies": [-23.855226725542664, -23.855231093133114, -23.857101289986936], "dir": "SUCCESSFUL_RCTS/PAT6_SIM226_RCT_7_7"}], ["Event 1038", [220, 300], ["[H]N([H])C(=O)OC(=O)[O-]"], ["[H]N([H])C(=O)OC(=O)[O-]"], {"rxn_free_energy": -0.008210054766110163, "rxn_barrier": -0.13754321625072774, "ts": ["[N:1]([H:2])([H:3])[C:4](=[O:5])[O:6][C:7](=[O:8])[O-:9]"], "cat": {}, "energies": [-86.8602972201723, -86.86031030386236, -86.86051641150087], "dir": "SUCCESSFUL_RCTS/PAT36_SIM099_RCT_4_4"}], ["Event 1039", [1580, 1660], ["[H]N([H])C(=O)[O-]"], ["[H]N([H])C(=O)[O-]"], {"rxn_free_energy": 0.0024742296261334004, "rxn_barrier": 10.016341478455315, "ts": ["[C:1](=[O:2])([O-:3])[N:4]([H:5])[H:6]"], "cat": {}, "energies": [-49.01362457912235, -49.01362063614578, -48.997662358258935], "dir": "SUCCESSFUL_RCTS/PAT25_SIM179_RCT_12_12"}], ["Event 1040", [1020, 1100], ["[H]N([H])C(=O)OC(=O)[O-]"], ["[H]N([H])C(=O)OC(=O)[O-]"], {"rxn_free_energy": 0.00019786305625923718, "rxn_barrier": 0.32779695797954667, "ts": ["[C:1]([O:2][C:5](=[O:8])[O-:9])(=[O:3])[N:4]([H:6])[H:7]"], "cat": {}, "energies": [-86.85066770981976, -86.85066739450166, -86.8501453267268], "dir": "SUCCESSFUL_RCTS/PAT3_SIM081_RCT_11_11"}], ["Event 1041", [780, 860], ["[H]N([H])C(=O)OC(=O)[O-]"], ["[H]N([H])C(=O)OC(=O)[O-]"], {"rxn_free_energy": 0.0008057866040172429, "rxn_barrier": 7.4493125636371245, "ts": ["[N:1]([H:2])([H:3])[C:4](=[O:5])[O:6][C:7](=[O:8])[O-:9]"], "cat": {}, "energies": [-86.86030012313876, -86.86029883902282, -86.84842876545021], "dir": "SUCCESSFUL_RCTS/PAT35_SIM043_RCT_9_9"}], ["Event 1042", [1420, 1500], ["[H]N([H])C(=O)OC(=O)[O-]"], ["[H]N([H])C(=O)OC(=O)[O-]"], {"rxn_free_energy": 3.6532071770764674e-05, "rxn_barrier": 1.4063913669912353, "ts": ["[C:1](=[O:2])([O:3][C:5](=[O:6])[O-:7])[N:4]([H:8])[H:9]"], "cat": {}, "energies": [-86.85068488915748, -86.85068483093931, -86.84844363873], "dir": "SUCCESSFUL_RCTS/PAT5_SIM003_RCT_11_11"}], ["Event 1043", [380, 460], ["[H][N+]([H])([H])[H]", "[H]N([H])[H]"], ["[H]N([H])[H]", "[H][N+]([H])([H])[H]"], {"rxn_free_energy": 0.016988797736875387, "rxn_barrier": -1.1769419180299903, "ts": ["[H+:3]", "[H:1][N:2]([H:4])[H:5]", "[N:6]([H:7])([H:8])[H:9]"], "cat": {}, "energies": [-23.85524248234385, -23.855215408692032, -23.857118078027106], "dir": "SUCCESSFUL_RCTS/PAT2_SIM057_RCT_8_8"}], ["Event 1044", [1260, 1340], ["[H]OC(=O)N([H])[H]", "[H]N([H])[H]"], ["[H]OC(=O)N([H])[H]", "[H]N([H])[H]"], {"rxn_free_energy": 0.00014905170782061818, "rxn_barrier": -0.23040112459750925, "ts": ["[N:1]([H:2])([H:3])[C:4]([O:5][H:7])=[O:6]", "[N:8]([H:9])([H:10])[H:11]"], "cat": {}, "energies": [-61.31699780090651, -61.31699756337505, -61.31736497225804], "dir": "SUCCESSFUL_RCTS/PAT14_SIM027_RCT_6_6"}], ["Event 1045", [460, 1980], ["O=C=O", "[H]N([H])[H]", "[H]N([H])[H]", "[H]N([H])[H]"], ["[H]OC(=O)N([H])[H]", "[H]N([H])[H]", "[H]N([H])[H]"], {"rxn_free_energy": -1.1322626779863665, "rxn_barrier": 1.9176594595722414, "ts": ["[H+:13]", "[H:6][N:12]([H:14])[H:15]", "[N:1]([H:2])([H:3])[H:4]", "[N:5]([H:7])([H:8])[C:9](=[O:10])[O-:11]"], "cat": {}, "energies": [-73.06860159839398, -73.07040599244148, -73.06554558199315], "dir": "SUCCESSFUL_RCTS/PAT27_SIM077_RCT_4_12"}], ["Event 1046", [540, 620], ["[H]N([H])C(=O)OC(=O)[O-]"], ["[H]N([H])C(=O)OC(=O)[O-]"], {"rxn_free_energy": 0.0005727486437567961, "rxn_barrier": -0.13648346211273243, "ts": ["[C:1]([O:2][C:5](=[O:8])[O-:9])(=[O:3])[N:4]([H:6])[H:7]"], "cat": {}, "energies": [-86.86031028255034, -86.86030936980787, -86.86052778503577], "dir": "SUCCESSFUL_RCTS/PAT46_SIM140_RCT_10_10"}], ["Event 1047", [1100, 1180], ["[H]OC(=O)N([H])[H]", "[H]N([H])[H]"], ["[H]OC(=O)N([H])[H]", "[H]N([H])[H]"], {"rxn_free_energy": -0.00843645422896242, "rxn_barrier": -0.2348792657254982, "ts": ["[C:1]([O:2][H:7])(=[O:3])[N:4]([H:5])[H:6]", "[H:8][N:9]([H:10])[H:11]"], "cat": {}, "energies": [-61.3169703266346, -61.3169837711189, -61.3173446344319], "dir": "SUCCESSFUL_RCTS/PAT27_SIM203_RCT_6_6"}], ["Event 1048", [460, 540], ["[H]N([H])C(=O)OC(=O)[O-]"], ["[H]N([H])C(=O)OC(=O)[O-]"], {"rxn_free_energy": 0.0050813709596066025, "rxn_barrier": -0.13329100663406565, "ts": ["[N:1]([H:2])([H:3])[C:4]([O:5][C:6](=[O:7])[O-:8])=[O:9]"], "cat": {}, "energies": [-86.86031852692327, -86.86031042915965, -86.86053094185456], "dir": "SUCCESSFUL_RCTS/PAT46_SIM050_RCT_5_5"}], ["Event 1049", [700, 780], ["[H]N([H])C(=O)OC(=O)[O-]"], ["[H]N([H])C(=O)OC(=O)[O-]"], {"rxn_free_energy": -0.00040264157402350524, "rxn_barrier": 0.32614915071771095, "ts": ["[C:1](=[O:2])([O-:3])[O:4][C:5](=[O:6])[N:7]([H:8])[H:9]"], "cat": {}, "energies": [-86.85068371043273, -86.85068435208954, -86.85016395331489], "dir": "SUCCESSFUL_RCTS/PAT35_SIM155_RCT_8_8"}], ["Event 1050", [540, 620], ["[H]N([H])C(=O)OC(=O)[O-]"], ["[H]N([H])C(=O)OC(=O)[O-]"], {"rxn_free_energy": 0.0016950943045393673, "rxn_barrier": -0.13530707016194796, "ts": ["[C:1]([O:2][C:7](=[O:8])[O-:9])(=[O:3])[N:4]([H:5])[H:6]"], "cat": {}, "energies": [-86.8603125190284, -86.8603098176958, -86.86052814679458], "dir": "SUCCESSFUL_RCTS/PAT24_SIM124_RCT_6_6"}], ["Event 1051", [1580, 1660], ["[H]OC(=O)N([H])[H]"], ["[H]OC(=O)N([H])[H]"], {"rxn_free_energy": -0.0006257125854623737, "rxn_barrier": -0.17363193646606329, "ts": ["[H:1][O:2][C:3](=[O:6])[N:7]([H:4])[H:5]"], "cat": {}, "energies": [-49.55761988668115, -49.557620883827916, -49.55789658963949], "dir": "SUCCESSFUL_RCTS/PAT19_SIM035_RCT_18_18"}], ["Event 1052", [1660, 1740], ["O=C=O", "[H]N([H])[H]"], ["O=C=O", "[H]N([H])[H]"], {"rxn_free_energy": -0.001174898458966176, "rxn_barrier": -0.00012077259810026676, "ts": ["[C:5](=[O:6])=[O:7]", "[N:1]([H:2])([H:3])[H:4]"], "cat": {}, "energies": [-49.569917236659165, -49.569919108998356, -49.56991742912454], "dir": "SUCCESSFUL_RCTS/PAT6_SIM034_RCT_14_14"}], ["Event 1053", [700, 780], ["[H]N([H])C(=O)OC(=O)[O-]"], ["[H]N([H])C(=O)OC(=O)[O-]"], {"rxn_free_energy": 0.0031267247797627535, "rxn_barrier": 0.3283201629817571, "ts": ["[C:1]([O:2][C:5](=[O:6])[O-:7])(=[O:3])[N:4]([H:8])[H:9]"], "cat": {}, "energies": [-86.85067678417998, -86.85067180137547, -86.85015356729818], "dir": "SUCCESSFUL_RCTS/PAT39_SIM173_RCT_7_7"}], ["Event 1054", [300, 380], ["[H]N([H])C(=O)OC(=O)[O-]"], ["[H]N([H])C(=O)OC(=O)[O-]"], {"rxn_free_energy": -0.0012658207229532508, "rxn_barrier": -0.13652574026879585, "ts": ["[N:1]([H:2])([H:3])[C:4]([O:5][C:7](=[O:8])[O-:9])=[O:6]"], "cat": {}, "energies": [-86.86029990194294, -86.86030191917747, -86.86051747180359], "dir": "SUCCESSFUL_RCTS/PAT15_SIM081_RCT_5_5"}], ["Event 1055", [380, 460], ["[H][N+]([H])([H])[H]", "[H]N([H])[H]"], ["[H]N([H])[H]", "[H][N+]([H])([H])[H]"], {"rxn_free_energy": 0.0026138349847156734, "rxn_barrier": -1.1733253492641307, "ts": ["[H+:4]", "[H:1][N:2]([H:3])[H:5]", "[N:6]([H:7])([H:8])[H:9]"], "cat": {}, "energies": [-23.855252355158928, -23.855248189704763, -23.857122187413538], "dir": "SUCCESSFUL_RCTS/PAT2_SIM052_RCT_6_6"}], ["Event 1056", [460, 540], ["[H]N([H])C(=O)[O-]"], ["[H]N([H])C(=O)[O-]"], {"rxn_free_energy": 0.003911711508517136, "rxn_barrier": 1.2693335698196409, "ts": ["[C:1](=[O:2])([O-:3])[N:4]([H:5])[H:6]"], "cat": {}, "energies": [-49.013627400225026, -49.01362116645163, -49.0116045675536], "dir": "SUCCESSFUL_RCTS/PAT10_SIM063_RCT_4_4"}], ["Event 1057", [1180, 1260], ["[H]OC(=O)N([H])[H]", "[H]N([H])[H]"], ["[H]OC(=O)N([H])[H]", "[H]N([H])[H]"], {"rxn_free_energy": -0.001024258414350456, "rxn_barrier": -0.23315087092692663, "ts": ["[N:1]([H:2])([H:3])[C:4]([O:5][H:6])=[O:7]", "[N:8]([H:9])([H:10])[H:11]"], "cat": {}, "energies": [-61.31699616747292, -61.316997799749444, -61.31736772086936], "dir": "SUCCESSFUL_RCTS/PAT11_SIM027_RCT_5_5"}], ["Event 1058", [940, 1020], ["[H]OC(=O)N([H])[H]"], ["[H]OC(=O)N([H])[H]"], {"rxn_free_energy": -0.00025524033020307257, "rxn_barrier": -0.17336446238228437, "ts": ["[C:1]([O:2][H:5])(=[O:3])[N:4]([H:6])[H:7]"], "cat": {}, "energies": [-49.557627369392115, -49.55762777614767, -49.55790364609897], "dir": "SUCCESSFUL_RCTS/PAT19_SIM139_RCT_8_8"}], ["Event 1059", [540, 620], ["[H]N([H])C(=O)OC(=O)[O-]"], ["[H]N([H])C(=O)OC(=O)[O-]"], {"rxn_free_energy": 0.0011526923169828222, "rxn_barrier": 4.895820025412092, "ts": ["[C:1]([O:2][C:5](=[O:8])[O-:9])(=[O:3])[N:4]([H:6])[H:7]"], "cat": {}, "energies": [-86.86031355941346, -86.86031172246237, -86.85251149308802], "dir": "SUCCESSFUL_RCTS/PAT35_SIM154_RCT_6_6"}], ["Event 1060", [300, 380], ["[H]N([H])C(=O)OC(=O)[O-]"], ["[H]N([H])C(=O)OC(=O)[O-]"], {"rxn_free_energy": 0.004278844896893617, "rxn_barrier": 0.32886417775303467, "ts": ["[C:1]([O:2][C:7](=[O:8])[O-:9])(=[O:3])[N:4]([H:5])[H:6]"], "cat": {}, "energies": [-86.85068692118129, -86.85068010233756, -86.85016283734782], "dir": "SUCCESSFUL_RCTS/PAT15_SIM126_RCT_4_4"}], ["Event 1061", [1900, 1980], ["[H]N([H])C(=O)OC(=O)[O-]"], ["[H]N([H])C(=O)OC(=O)[O-]"], {"rxn_free_energy": -0.0007078288108126572, "rxn_barrier": 1.405455765124035, "ts": ["[C:1](=[O:2])([O:3][C:7](=[O:8])[O-:9])[N:4]([H:5])[H:6]"], "cat": {}, "energies": [-86.85067577763037, -86.85067690563902, -86.84843601819476], "dir": "SUCCESSFUL_RCTS/PAT24_SIM058_RCT_22_22"}], ["Event 1062", [620, 700], ["[H]N([H])C(=O)OC(=O)[O-]"], ["[H]N([H])C(=O)OC(=O)[O-]"], {"rxn_free_energy": -0.0015244630816572881, "rxn_barrier": -0.1371954124353748, "ts": ["[N:1]([H:2])([H:3])[C:4]([O:5][C:7](=[O:8])[O-:9])=[O:6]"], "cat": {}, "energies": [-86.86031392546903, -86.86031635488065, -86.86053256253122], "dir": "SUCCESSFUL_RCTS/PAT35_SIM226_RCT_9_9"}], ["Event 1063", [700, 780], ["[H]N([H])C(=O)OC(=O)[O-]"], ["[H]N([H])C(=O)OC(=O)[O-]"], {"rxn_free_energy": -0.005005341028978819, "rxn_barrier": -0.13755763688727296, "ts": ["[N:1]([H:2])([H:3])[C:4](=[O:5])[O:6][C:7](=[O:8])[O-:9]"], "cat": {}, "energies": [-86.86030188652073, -86.86030986312169, -86.86052110083028], "dir": "SUCCESSFUL_RCTS/PAT18_SIM232_RCT_13_13"}], ["Event 1064", [940, 1020], ["[H]N([H])C(=O)OC(=O)[O-]"], ["[H]N([H])C(=O)OC(=O)[O-]"], {"rxn_free_energy": -0.002334453362003686, "rxn_barrier": -0.13652850475553366, "ts": ["[C:1]([O:2][C:5](=[O:8])[O-:9])(=[O:3])[N:4]([H:6])[H:7]"], "cat": {}, "energies": [-86.86031144713596, -86.86031516736257, -86.86052902140214], "dir": "SUCCESSFUL_RCTS/PAT5_SIM154_RCT_10_10"}], ["Event 1065", [1900, 1980], ["[H]N([H])C(=O)OC(=O)[O-]"], ["[H]N([H])C(=O)OC(=O)[O-]"], {"rxn_free_energy": 0.0043807191919602246, "rxn_barrier": 1.4120866751926853, "ts": ["[N:1]([H:2])([H:3])[C:4]([O:5][C:7](=[O:8])[O-:9])=[O:6]"], "cat": {}, "energies": [-86.85068637694039, -86.85067939574796, -86.84843605036794], "dir": "SUCCESSFUL_RCTS/PAT15_SIM036_RCT_18_18"}], ["Event 1066", [1100, 1180], ["[H][N+]([H])([H])[H]", "[H]N([H])[H]"], ["[H]N([H])[H]", "[H][N+]([H])([H])[H]"], {"rxn_free_energy": -0.0024953240839552006, "rxn_barrier": -1.1770732255833785, "ts": ["[H+:4]", "[H:1][N:2]([H:3])[H:5]", "[N:6]([H:7])([H:8])[H:9]"], "cat": {}, "energies": [-23.855234947157808, -23.855238923750882, -23.857110752095128], "dir": "SUCCESSFUL_RCTS/PAT2_SIM127_RCT_11_11"}], ["Event 1067", [1020, 1100], ["[H]N([H])C(=O)OC(=O)[O-]"], ["[H]N([H])C(=O)OC(=O)[O-]"], {"rxn_free_energy": 0.00030693930066175314, "rxn_barrier": 4.896045836035309, "ts": ["[C:1]([O:2][C:5](=[O:6])[O-:7])(=[O:3])[N:4]([H:8])[H:9]"], "cat": {}, "energies": [-86.8603094733963, -86.86030898425234, -86.85250704721501], "dir": "SUCCESSFUL_RCTS/PAT59_SIM237_RCT_10_10"}], ["Event 1068", [780, 860], ["[H]N([H])C(=O)OC(=O)[O-]"], ["[H]N([H])C(=O)OC(=O)[O-]"], {"rxn_free_energy": -0.0008518405996012178, "rxn_barrier": 4.892269403216441, "ts": ["[N:1]([H:2])([H:3])[C:4](=[O:5])[O:6][C:7](=[O:8])[O-:9]"], "cat": {}, "energies": [-86.86031418196627, -86.86031553947468, -86.85251777397585], "dir": "SUCCESSFUL_RCTS/PAT59_SIM059_RCT_12_12"}], ["Event 1069", [460, 540], ["[H]N([H])C(=O)OC(=O)[O-]"], ["[H]N([H])C(=O)OC(=O)[O-]"], {"rxn_free_energy": -0.005663674450047452, "rxn_barrier": 1.401960492132974, "ts": ["[C:1]([O:2][C:5](=[O:8])[O-:9])(=[O:3])[N:4]([H:6])[H:7]"], "cat": {}, "energies": [-86.85066408696547, -86.85067311269833, -86.84842989765939], "dir": "SUCCESSFUL_RCTS/PAT40_SIM232_RCT_7_7"}], ["Event 1070", [540, 620], ["[H]OC(=O)N([H])[H]", "[H]N([H])[H]"], ["[H]OC(=O)N([H])[H]", "[H]N([H])[H]"], {"rxn_free_energy": 0.0005092865954993116, "rxn_barrier": -0.31434701942517407, "ts": ["[H:1][O:2][C:3](=[O:4])[N:5]([H:6])[H:7]", "[N:8]([H:9])([H:10])[H:11]"], "cat": {}, "energies": [-61.33000716988051, -61.330006358272286, -61.33050811891091], "dir": "SUCCESSFUL_RCTS/PAT7_SIM149_RCT_4_4"}], ["Event 1071", [780, 860], ["O=C=O", "[H]N([H])[H]"], ["[H]OC(=O)N([H])[H]"], {"rxn_free_energy": 1.187181215350519, "rxn_barrier": 23.47673159699411, "ts": ["[C:1](=[O:2])([O-:3])[N:4]([H:5])[H:6]", "[H+:7]", "[N:8]([H:9])([H:10])[H:11]"], "cat": {"[H]N([H])[H]": 1}, "energies": [-61.31888826101025, -61.316996347799716, -61.281475321794034], "dir": "SUCCESSFUL_RCTS/PAT20_SIM066_RCT_4_4"}], ["Event 1072", [540, 620], ["[H]N([H])C(=O)OC(=O)[O-]"], ["[H]N([H])C(=O)OC(=O)[O-]"], {"rxn_free_energy": 0.0018636581904993648, "rxn_barrier": -0.135182897532834, "ts": ["[C:1](=[O:2])([O-:3])[O:4][C:5](=[O:6])[N:7]([H:8])[H:9]"], "cat": {}, "energies": [-86.86031354692804, -86.86031057696903, -86.8605289768105], "dir": "SUCCESSFUL_RCTS/PAT5_SIM068_RCT_2_2"}], ["Event 1073", [1740, 1820], ["[H]N([H])[H]", "[H][N+]([H])([H])[H]"], ["[H][N+]([H])([H])[H]", "[H]N([H])[H]"], {"rxn_free_energy": -0.01855461878838163, "rxn_barrier": -1.1710999299228584, "ts": ["[H+:4]", "[N:1]([H:2])([H:3])[H:5]", "[N:6]([H:7])([H:8])[H:9]"], "cat": {}, "energies": [-23.85519113683777, -23.855220705
[truncated: 510,888 more chars]
