# Supplementary material for: Automated Discovery of Reactive Events via Hypergraph Mining of Ab Initio Atomistic Simulations
Source: J Chem Theory Comput. 2026 Feb 12;22(4):1674–86. doi: 10.1021/acs.jctc.5c01682 (PMC12937057; doi:10.1021/acs.jctc.5c01682)
Supplement: Supplementary file 2 [file ct5c01682_si_002.zip › SI_data/Refined_CRNs/rct_list_all_refined_240_patterns_13_15.json]

[["Event 1", [220, 620], ["[H]OC(=O)N([H])[H]", "[H]OC(=O)N([H])[H]"], ["[H]OC(=O)N([H])[H]", "[H]OC(=O)N([H])[H]"], {"rxn_free_energy": 12.559506632014061, "rxn_barrier": 20.685637231512956, "ts": ["[C:15]([N:16]([H:19])[H:20])([O:17][H:21])=[O:18]", "[C:1](\\[N:2]([H:5])[H:6])([O:3][H:7])=[O+:4]/[H:14]", "[C:8]([N:9]([H:12])[H:13])(=[O:10])[O-:11]"], "cat": {"[H]OC(=O)N([H])[H]": 1}, "energies": [-148.79460236860564, -148.77458731428396, -148.76163736727256], "dir": "SUCCESSFUL_RCTS/PAT13_SIM92_RCT_1_4"}], ["Event 2", [220, 380], ["[H]OC(=O)N([H])[H]", "[H]OC(=O)N([H])[H]"], ["[H]OC(=O)N([H])[H]", "[H]OC(=O)N([H])[H]"], {"rxn_free_energy": -4.814965595402008, "rxn_barrier": 6.963499116388495, "ts": ["[C:1]([N:2]([H:5])[H:6])([O:3][H:7])=[O:4]", "[C:8]([N:9]([H:12])[H:13])([O:10][H:14])=[O:11]"], "cat": {}, "energies": [-99.19053469557808, -99.19820791083825, -99.17943753888498], "dir": "SUCCESSFUL_RCTS/PAT13_SIM62_RCT_1_3"}], ["Event 3", [460, 940], ["[H]OC(=O)N([H])[H]", "[H]OC(=O)N([H])[H]", "[H]N([H])[H]"], ["[H]OC(=O)N([H])[H]", "[H]OC(=O)N([H])[H]", "[H]N([H])[H]"], {"rxn_free_energy": -2.6375330566071264, "rxn_barrier": 8.760559075141922, "ts": ["[C:19]([N:20]([H:23])[H:24])([O:21][H:25])=[O:22]", "[C:1]([N:2]([H:5])[H:6])([O:3][H:16])=[O:4]", "[H:14][N:15]([H:17])[H:18]", "[H:7][O:11][C:8]([N:9]([H:12])[H:13])=[O:10]"], "cat": {"[H]OC(=O)N([H])[H]": 1}, "energies": [-160.54320023398913, -160.5474034538249, -160.5292392504159], "dir": "SUCCESSFUL_RCTS/PAT15_SIM84_RCT_2_4"}], ["Event 4", [540, 700], ["[H]OC(=O)N([H])[H]", "[H]OC(=O)N([H])[H]"], ["[H]OC(=O)N([H])[H]", "[H]OC(=O)N([H])[H]"], {"rxn_free_energy": -0.006117275126129727, "rxn_barrier": 1.8910684357136744, "ts": ["[C:1]([N:2]([H:5])[H:6])(=[O:3])[O-:4]", "[C:8]([N:9]([H:12])[H:13])(=[O:10])[O-:11]", "[H+:14]", "[H+:7]"], "cat": {}, "energies": [-99.19819917582471, -99.19820892442372, -99.19518553535492], "dir": "SUCCESSFUL_RCTS/PAT13_SIM95_RCT_2_3"}], ["Event 5", [220, 1100], ["[H]OC(=O)N([H])[H]", "[H]OC(=O)N([H])[H]"], ["[H]OC(=O)N([H])[H]", "[H]OC(=O)N([H])[H]"], {"rxn_free_energy": -12.587206729077527, "rxn_barrier": -1.5002454412427375, "ts": ["[C:15]([N:16]([H:19])[H:20])([O:17][H:21])=[O:18]", "[C:1]([N:2]([H:5])[H:6])([O:3][H:7])=[O:4]", "[C:8]([N:9]([H:12])[H:13])([O:10][H:14])=[O:11]"], "cat": {"[H]OC(=O)N([H])[H]": 1}, "energies": [-148.77441976584942, -148.79447896354102, -148.77681058380765], "dir": "SUCCESSFUL_RCTS/PAT13_SIM05_RCT_1_5"}], ["Event 6", [0, 620], ["[H]OC(=O)N([H])[H]", "[H]OC(=O)N([H])[H]", "[H]OC(=O)N([H])[H]"], ["[H]OC(=O)N([H])[H]", "[H]OC(=O)N([H])[H]", "[H]OC(=O)N([H])[H]"], {"rxn_free_energy": -9.186828219332835, "rxn_barrier": 9.154822199755818, "ts": ["[C:15]([N:16]([H:19])[H:20])([O:17][H:21])=[O:18]", "[C:1]([N:2]([H:5])[H:6])([O:3][H:7])=[O:4]", "[C:8]([N:9]([H:12])[H:13])([O:10][H:14])=[O:11]"], "cat": {}, "energies": [-148.77685243098918, -148.7914927246919, -148.7622631426515], "dir": "SUCCESSFUL_RCTS/PAT15_SIM20_RCT_3_4"}], ["Event 7", [540, 1020], ["[H]OC(=O)N([H])[H]", "[H]OC(=O)N([H])[H]", "[H]OC(=O)N([H])[H]", "[H]OC(=O)N([H])[H]", "[H]N([H])C(=O)[O-]", "[H]OC(=O)N([H])[H]", "[H][N+]([H])([H])[H]"], ["[H]OC(=O)N([H])[H]", "[H]OC(=O)N([H])[H]", "[H]OC(=O)N([H])[H]", "[H]OC(=O)N([H])[H]", "[H]OC(=O)N([H])[H]", "[H]OC(=O)N([H])[H]", "[H]N([H])[H]"], {"rxn_free_energy": -2.111664212215134, "rxn_barrier": 6.427127272724326, "ts": ["[C:19]([N:20]([H:23])[H:24])([O:21][H:25])=[O:22]", "[C:1]([N:2]([H:5])[H:6])([O:3][H:11])=[O:4]", "[C:26]([N:27]([H:30])[H:31])([O:28][H:32])=[O:29]", "[C:33]([N:34]([H:37])[H:38])(=[O:35])[O:36][H:46]", "[H:39][O:43][C:40]([N:41]([H:44])[H:45])=[O:42]", "[H:7][O:16][C:13]([N:14]([H:17])[H:18])=[O:15]", "[N:8]([H:9])([H:10])[H:12]"], "cat": {}, "energies": [-309.32906284288924, -309.3324280287325, -309.31882045795606], "dir": "SUCCESSFUL_RCTS/PAT15_SIM16_RCT_3_10"}], ["Event 8", [220, 460], ["[H]OC(=O)N([H])[H]", "[H]OC(=O)N([H])[H]"], ["[H]OC(=O)N([H])[H]", "[H]OC(=O)N([H])[H]"], {"rxn_free_energy": -7.792561790487823, "rxn_barrier": 10.649434940005518, "ts": ["[C:15]([N:16]([H:19])[H:20])([O:17][H:21])=[O:18]", "[C:1]([N:2]([H:5])[H:6])([O:3][H:7])=[O:4]", "[C:8]([N:9]([H:12])[H:13])([O:10][H:14])=[O:11]"], "cat": {"[H]OC(=O)N([H])[H]": 1}, "energies": [-148.77884506026487, -148.79126342605832, -148.76187393034198], "dir": "SUCCESSFUL_RCTS/PAT15_SIM45_RCT_1_3"}], ["Event 9", [540, 940], ["[H]OC(=O)N([H])[H]", "[H]OC(=O)N([H])[H]"], ["[H]OC(=O)N([H])[H]", "[H]OC(=O)N([H])[H]"], {"rxn_free_energy": -0.3625517430795948, "rxn_barrier": 8.704669502764455, "ts": ["[C:15]([N:16]([H:19])[H:20])([O:17][H:21])=[O:18]", "[C:1]([N:2]([H:5])[H:6])([O:3][H:7])=[O:4]", "[C:8]([N:9]([H:12])[H:13])([O:10][H:14])=[O:11]"], "cat": {"[H]OC(=O)N([H])[H]": 1}, "energies": [-148.77628378086766, -148.77686154980753, -148.76241186391624], "dir": "SUCCESSFUL_RCTS/PAT13_SIM09_RCT_4_7"}], ["Event 10", [140, 1180], ["[H]OC(=O)N([H])[H]", "[H]OC(=O)N([H])[H]", "[H]OC(=O)N([H])[H]"], ["[H]OC(=O)N([H])[H]", "[H]OC(=O)N([H])[H]", "[H]OC(=O)N([H])[H]"], {"rxn_free_energy": -12.20422701925503, "rxn_barrier": -6.52775699868302, "ts": ["[C:15]([N:16]([H:19])[H:20])([O:17][H:21])=[O:18]", "[C:1]([N:2]([H:5])[H:6])([O:3][H:7])=[O:4]", "[C:8]([N:9]([H:12])[H:13])([O:10][H:14])=[O:11]"], "cat": {}, "energies": [-148.76307041955224, -148.78251929393093, -148.77347316981587], "dir": "SUCCESSFUL_RCTS/PAT13_SIM42_RCT_1_4"}], ["Event 11", [220, 620], ["[H]OC(=O)N([H])[H]", "[H]OC(=O)N([H])[H]"], ["[H]OC(=O)N([H])[H]", "[H]OC(=O)N([H])[H]"], {"rxn_free_energy": -8.943943611259105, "rxn_barrier": 4.182094299346076, "ts": ["[C:15]([N:16]([H:19])[H:20])([O:17][H:21])=[O:18]", "[C:1]([N:2]([H:5])[H:6])([O:3][H:7])=[O:4]", "[C:8]([N:9]([H:12])[H:13])([O:10][H:14])=[O:11]"], "cat": {"[H]OC(=O)N([H])[H]": 1}, "energies": [-148.76386520703792, -148.77811843548665, -148.75720054679033], "dir": "SUCCESSFUL_RCTS/PAT13_SIM78_RCT_1_4"}], ["Event 12", [140, 1100], ["[H]OC(=O)N([H])[H]", "[H]OC(=O)N([H])[H]", "[H]OC(=O)N([H])[H]"], ["[H]OC(=O)N([H])[H]", "[H]OC(=O)N([H])[H]", "[H]OC(=O)N([H])[H]"], {"rxn_free_energy": -8.805207230379766, "rxn_barrier": 5.874639720164932, "ts": ["[C:15]([N:16]([H:19])[H:20])([O:17][H:21])=[O:18]", "[C:1]([N:2]([H:5])[H:6])([O:3][H:7])=[O:4]", "[C:8]([N:9]([H:12])[H:13])([O:10][H:14])=[O:11]"], "cat": {}, "energies": [-148.77473829750633, -148.788770433178, -148.7653763666149], "dir": "SUCCESSFUL_RCTS/PAT13_SIM15_RCT_1_10"}], ["Event 13", [140, 1100], ["[H]OC(=O)N([H])[H]", "[H]OC(=O)N([H])[H]", "[H]OC(=O)N([H])[H]"], ["[H]OC(=O)N([H])[H]", "[H]OC(=O)N([H])[H]", "[H]OC(=O)N([H])[H]"], {"rxn_free_energy": -8.804231751844512, "rxn_barrier": 7.557243411223954, "ts": ["[C:15]([N:16]([H:19])[H:20])([O:17][H:21])=[O:18]", "[C:1]([N:2]([H:5])[H:6])([O:3][H:7])=[O:4]", "[C:8]([N:9]([H:12])[H:13])([O:10][H:14])=[O:11]"], "cat": {}, "energies": [-148.77473804688717, -148.7887686280188, -148.7626946886702], "dir": "SUCCESSFUL_RCTS/PAT15_SIM15_RCT_1_10"}], ["Event 14", [220, 540], ["[H]OC(=O)N([H])[H]", "[H]OC(=O)N([H])[H]"], ["[H]OC(=O)N([H])[H]", "[H]OC(=O)N([H])[H]"], {"rxn_free_energy": -11.339020143700978, "rxn_barrier": -3.822690607433296, "ts": ["[C:15]([N:16]([H:19])[H:20])([O:17][H:21])=[O:18]", "[C:1]([N:2]([H:5])[H:6])([O:3][H:7])=[O:4]", "[C:8]([N:9]([H:12])[H:13])([O:10][H:14])=[O:11]"], "cat": {"[H]OC(=O)N([H])[H]": 1}, "energies": [-148.77277732812786, -148.79084739336054, -148.7788692362262], "dir": "SUCCESSFUL_RCTS/PAT13_SIM87_RCT_1_3"}], ["Event 15", [220, 700], ["[H]OC(=O)N([H])[H]", "[H]OC(=O)N([H])[H]"], ["[H]OC(=O)N([H])[H]", "[H]OC(=O)N([H])[H]"], {"rxn_free_energy": -2.8993711813307383, "rxn_barrier": 7.535890429037878, "ts": ["[C:15]([N:16]([H:19])[H:20])([O:17][H:21])=[O:18]", "[C:1]([N:2]([H:5])[H:6])([O:3][H:7])=[O:4]", "[C:8]([N:9]([H:12])[H:13])([O:10][H:14])=[O:11]"], "cat": {"[H]OC(=O)N([H])[H]": 1}, "energies": [-148.78420815089186, -148.78882864064462, -148.77219882116907], "dir": "SUCCESSFUL_RCTS/PAT13_SIM76_RCT_1_3"}], ["Event 16", [620, 1020], ["[H]OC(=O)N([H])[H]", "[H]OC(=O)N([H])[H]"], ["[H]OC(=O)N([H])[H]", "[H]OC(=O)N([H])[H]"], {"rxn_free_energy": 1.6718846817101651, "rxn_barrier": 14.538499801166948, "ts": ["[C:15]([N:16]([H:19])[H:20])([O:17][H:21])=[O:18]", "[C:1]([N:2]([H:5])[H:6])(=[O:3])[O:4][H:7]", "[C:8]([N:9]([H:12])[H:13])([O:10][H:14])=[O:11]"], "cat": {"[H]OC(=O)N([H])[H]": 1}, "energies": [-148.7889114198772, -148.7862470745566, -148.7657426066585], "dir": "SUCCESSFUL_RCTS/PAT13_SIM40_RCT_2_4"}], ["Event 17", [220, 700], ["[H]OC(=O)N([H])[H]", "[H]OC(=O)N([H])[H]"], ["[H]OC(=O)N([H])[H]", "[H]OC(=O)N([H])[H]"], {"rxn_free_energy": -2.8886941532435615, "rxn_barrier": 7.509619227853868, "ts": ["[C:15]([N:16]([H:19])[H:20])([O:17][H:21])=[O:18]", "[C:1]([N:2]([H:5])[H:6])([O:3][H:7])=[O:4]", "[C:8]([N:9]([H:12])[H:13])([O:10][H:14])=[O:11]"], "cat": {"[H]OC(=O)N([H])[H]": 1}, "energies": [-148.78420699866703, -148.78881047331694, -148.77223953520016], "dir": "SUCCESSFUL_RCTS/PAT15_SIM76_RCT_1_3"}], ["Event 18", [620, 1660], ["[H]OC(=O)N([H])[H]", "[H]OC(=O)N([H])[H]"], ["[H]OC(=O)N([H])[H]", "[H]OC(=O)N([H])[H]"], {"rxn_free_energy": -17.2179360813893, "rxn_barrier": 5.9474661930559725, "ts": ["[C:15]([N:16]([H:19])[H:20])([O:17][H:21])=[O:18]", "[C:1]([N:2]([H:5])[H:6])([O:3][H:7])=[O:4]", "[C:8]([N:9]([H:12])[H:13])([O:10][H:14])=[O:11]"], "cat": {"[H]OC(=O)N([H])[H]": 1}, "energies": [-148.76336056827438, -148.7907993790552, -148.75388257981368], "dir": "SUCCESSFUL_RCTS/PAT13_SIM97_RCT_2_4"}], ["Event 19", [540, 700], ["[H]OC(=O)N([H])[H]", "[H]OC(=O)N([H])[H]"], ["[H]OC(=O)N([H])[H]", "[H]OC(=O)N([H])[H]"], {"rxn_free_energy": -3.5363167278556547, "rxn_barrier": 5.07989299513088, "ts": ["[C:15]([N:16]([H:19])[H:20])([O:17][H:21])=[O:18]", "[C:1]([N:2]([H:5])[H:6])(=[O:3])[O:4][H:14]", "[H:7][O:11][C:8]([N:9]([H:12])[H:13])=[O:10]"], "cat": {"[H]OC(=O)N([H])[H]": 1}, "energies": [-148.78596658739306, -148.7916021249568, -148.77787117909202], "dir": "SUCCESSFUL_RCTS/PAT15_SIM95_RCT_2_3"}], ["Event 20", [620, 1020], ["[H]OC(=O)N([H])[H]", "[H]OC(=O)N([H])[H]"], ["[H]OC(=O)N([H])[H]", "[H]OC(=O)N([H])[H]"], {"rxn_free_energy": 1.6804236020433074, "rxn_barrier": 14.390407508748694, "ts": ["[C:15]([N:16]([H:19])[H:20])([O:17][H:21])=[O:18]", "[C:1]([N:2]([H:5])[H:6])(=[O:3])[O:4][H:7]", "[C:8]([N:9]([H:12])[H:13])([O:10][H:14])=[O:11]"], "cat": {"[H]OC(=O)N([H])[H]": 1}, "energies": [-148.7889067027264, -148.7862287496297, -148.76597389203266], "dir": "SUCCESSFUL_RCTS/PAT15_SIM40_RCT_2_4"}], ["Event 21", [140, 1180], ["[H]OC(=O)N([H])[H]", "[H]OC(=O)N([H])[H]", "[H]OC(=O)N([H])[H]"], ["[H]OC(=O)N([H])[H]", "[H]OC(=O)N([H])[H]", "[H]OC(=O)N([H])[H]"], {"rxn_free_energy": -12.204216248732234, "rxn_barrier": 6.025062544208841, "ts": ["[C:15]([N:16]([H:19])[H:20])([O:17][H:21])=[O:18]", "[C:1]([N:2]([H:5])[H:6])([O:3][H:7])=[O:4]", "[C:8]([N:9]([H:12])[H:13])([O:10][H:14])=[O:11]"], "cat": {}, "energies": [-148.76307037648354, -148.78251923369814, -148.7534687290903], "dir": "SUCCESSFUL_RCTS/PAT15_SIM42_RCT_1_4"}], ["Event 22", [300, 1180], ["[H]OC(=O)N([H])[H]", "[H]OC(=O)N([H])[H]", "[H]OC(=O)N([H])[H]"], ["[H]OC(=O)N([H])[H]", "[H]OC(=O)N([H])[H]", "[H]OC(=O)N([H])[H]"], {"rxn_free_energy": -2.522434405436569, "rxn_barrier": 5.483072508996108, "ts": ["[C:15]([N:16]([H:19])[H:20])([O:17][H:21])=[O:18]", "[C:1]([N:2]([H:5])[H:6])([O:3][H:7])=[O:4]", "[C:8]([N:9]([H:12])[H:13])([O:10][H:14])=[O:11]"], "cat": {}, "energies": [-148.78169982953654, -148.78571962610394, -148.7729619071537], "dir": "SUCCESSFUL_RCTS/PAT13_SIM37_RCT_1_15"}], ["Event 23", [220, 460], ["[H]OC(=O)N([H])[H]", "[H]OC(=O)N([H])[H]"], ["[H]OC(=O)N([H])[H]", "[H]OC(=O)N([H])[H]"], {"rxn_free_energy": -7.845954057387639, "rxn_barrier": 5.3086541335566935, "ts": ["[C:15]([N:16]([H:19])[H:20])([O:17][H:21])=[O:18]", "[C:1]([N:2]([H:5])[H:6])([O:3][H:7])=[O:4]", "[C:8]([N:9]([H:12])[H:13])([O:10][H:14])=[O:11]"], "cat": {"[H]OC(=O)N([H])[H]": 1}, "energies": [-148.7788448897457, -148.7913483424103, -148.7703849236044], "dir": "SUCCESSFUL_RCTS/PAT13_SIM45_RCT_1_3"}], ["Event 24", [60, 1100], ["[H]OC(=O)N([H])[H]", "[H]OC(=O)N([H])[H]", "[H]OC(=O)N([H])[H]"], ["[H]OC(=O)N([H])[H]", "[H]OC(=O)N([H])[H]", "[H]OC(=O)N([H])[H]"], {"rxn_free_energy": 2.5648923957442693, "rxn_barrier": 13.302556565116841, "ts": ["[C:15]([N:16]([H:19])[H:20])([O:17][H:21])=[O:18]", "[C:1]([N:2]([H:5])[H:6])([O:3][H:7])=[O:4]", "[C:8]([N:9]([H:12])[H:13])([O:10][H:14])=[O:11]"], "cat": {}, "energies": [-148.79468430715846, -148.7905968487786, -148.77348511517832], "dir": "SUCCESSFUL_RCTS/PAT15_SIM07_RCT_1_12"}], ["Event 25", [220, 540], ["[H]OC(=O)N([H])[H]", "[H]OC(=O)N([H])[H]"], ["[H]OC(=O)N([H])[H]", "[H]OC(=O)N([H])[H]"], {"rxn_free_energy": -11.359794673275667, "rxn_barrier": 5.169872706574619, "ts": ["[C:15]([N:16]([H:19])[H:20])([O:17][H:21])=[O:18]", "[C:1]([N:2]([H:5])[H:6])([O:3][H:7])=[O:4]", "[C:8]([N:9]([H:12])[H:13])([O:10][H:14])=[O:11]"], "cat": {"[H]OC(=O)N([H])[H]": 1}, "energies": [-148.7727555695831, -148.79085874147754, -148.76451676800514], "dir": "SUCCESSFUL_RCTS/PAT15_SIM87_RCT_1_3"}], ["Event 26", [220, 1100], ["[H]OC(=O)N([H])[H]", "[H]OC(=O)N([H])[H]"], ["[H]OC(=O)N([H])[H]", "[H]OC(=O)N([H])[H]"], {"rxn_free_energy": -12.57367614636568, "rxn_barrier": -0.6544486231821756, "ts": ["[C:15]([N:16]([H:19])[H:20])([O:17][H:21])=[O:18]", "[C:1]([N:2]([H:5])[H:6])([O:3][H:7])=[O:4]", "[C:8]([N:9]([H:12])[H:13])([O:10][H:14])=[O:11]"], "cat": {"[H]OC(=O)N([H])[H]": 1}, "energies": [-148.77444115041357, -148.79447878552665, -148.77548409144043], "dir": "SUCCESSFUL_RCTS/PAT15_SIM05_RCT_1_5"}]]
