# Supplementary material for: Automated Discovery of Reactive Events via Hypergraph Mining of Ab Initio Atomistic Simulations
Source: J Chem Theory Comput. 2026 Feb 12;22(4):1674–86. doi: 10.1021/acs.jctc.5c01682 (PMC12937057; doi:10.1021/acs.jctc.5c01682)
Supplement: Supplementary file 2 [file ct5c01682_si_002.zip › SI_data/Refined_CRNs/rct_list_all_refined_39_high_water.json]

[["Event 1", [380, 460], ["[H]N([H])C(=O)[O-]"], ["[H]N([H])C(=O)[O-]"], {"rxn_free_energy": -0.0006221122260918435, "rxn_barrier": 10.020005779971065, "ts": ["[C:1](=[O:2])([O-:3])[N:4]([H:5])[H:6]"], "cat": {}, "energies": [-49.013629255344426, -49.01363024675359, -48.9976611949846], "dir": "SUCCESSFUL_RCTS/PAT7_SIM202_RCT_3_3"}], ["Event 2", [380, 460], ["O=C=O", "[H]N([H])[H]"], ["O=C=O", "[H]N([H])[H]"], {"rxn_free_energy": -0.0001664767792641726, "rxn_barrier": 0.000131096245539176, "ts": ["[C:1](=[O:2])=[O:3]", "[N:4]([H:5])([H:6])[H:7]"], "cat": {}, "energies": [-49.56990848624852, -49.569908751548894, -49.5699082773312], "dir": "SUCCESSFUL_RCTS/PAT1_SIM084_RCT_3_3"}], ["Event 3", [300, 380], ["O=C=O", "[H]N([H])[H]"], ["O=C=O", "[H]N([H])[H]"], {"rxn_free_energy": 0.012370480042507844, "rxn_barrier": 0.005685833659996881, "ts": ["[C:5](=[O:6])=[O:7]", "[N:1]([H:2])([H:3])[H:4]"], "cat": {}, "energies": [-49.56991790588697, -49.5698981920688, -49.56990884484079], "dir": "SUCCESSFUL_RCTS/PAT1_SIM206_RCT_2_2"}], ["Event 4", [460, 540], ["[H]N([H])C(=O)[O-]"], ["[H]N([H])C(=O)[O-]"], {"rxn_free_energy": -0.0012338868936725904, "rxn_barrier": 10.015722786752317, "ts": ["[N:1]([H:2])([H:3])[C:4](=[O:5])[O-:6]"], "cat": {}, "energies": [-49.01362448680229, -49.01362645314651, -48.99766325189704], "dir": "SUCCESSFUL_RCTS/PAT7_SIM200_RCT_4_4"}], ["Event 5", [540, 620], ["[H]N([H])C(=O)OC(=O)[O-]"], ["[H]N([H])C(=O)OC(=O)[O-]"], {"rxn_free_energy": -0.0014088431937407224, "rxn_barrier": 7.453107615998084, "ts": ["[C:1](=[O:2])([O:3][C:5](=[O:8])[O-:9])[N:4]([H:6])[H:7]"], "cat": {}, "energies": [-86.8603192989146, -86.8603215440723, -86.84844189336276], "dir": "SUCCESSFUL_RCTS/PAT5_SIM189_RCT_5_5"}], ["Event 6", [380, 460], ["[H]N([H])C(=O)[O-]"], ["[H]N([H])C(=O)[O-]"], {"rxn_free_energy": 0.0016248283374989399, "rxn_barrier": 10.016846316370184, "ts": ["[N:1]([H:2])([H:3])[C:4](=[O:5])[O-:6]"], "cat": {}, "energies": [-49.01362707615774, -49.01362448680225, -48.9976640507756], "dir": "SUCCESSFUL_RCTS/PAT7_SIM200_RCT_3_3"}], ["Event 7", [60, 140], ["O=C=O", "[H]N([H])[H]"], ["O=C=O", "[H]N([H])[H]"], {"rxn_free_energy": -0.12726475777948099, "rxn_barrier": -0.0021667734578010495, "ts": ["[C:1](=[O:2])=[O:3]", "[N:4]([H:5])([H:6])[H:7]"], "cat": {}, "energies": [-49.56991455858096, -49.57011736997434, -49.569918011589884], "dir": "SUCCESSFUL_RCTS/PAT1_SIM095_RCT_1_1"}], ["Event 8", [1340, 1420], ["[H]N([H])C(=O)OC(=O)[O-]"], ["[H]N([H])C(=O)OC(=O)[O-]"], {"rxn_free_energy": -0.0019526250526500208, "rxn_barrier": -0.13718338571600597, "ts": ["[N:1]([H:2])([H:3])[C:4]([O:5][C:7](=[O:8])[O-:9])=[O:6]"], "cat": {}, "energies": [-86.860301433238, -86.8603045449762, -86.8605200511342], "dir": "SUCCESSFUL_RCTS/PAT5_SIM067_RCT_4_4"}], ["Event 9", [700, 780], ["[H]N([H])C(=O)[O-]"], ["[H]N([H])C(=O)[O-]"], {"rxn_free_energy": -0.00021237722247152393, "rxn_barrier": 10.015808422474471, "ts": ["[N:1]([H:2])([H:3])[C:4](=[O:5])[O-:6]"], "cat": {}, "energies": [-49.013623229797986, -49.013623568246125, -48.99766185842211], "dir": "SUCCESSFUL_RCTS/PAT2_SIM137_RCT_4_4"}], ["Event 10", [300, 380], ["O=C=O", "[H]N([H])[H]"], ["O=C=O", "[H]N([H])[H]"], {"rxn_free_energy": -0.0026430770527387892, "rxn_barrier": -0.0006466828223140838, "ts": ["[C:5](=[O:6])=[O:7]", "[N:1]([H:2])([H:3])[H:4]"], "cat": {}, "energies": [-49.56990315726881, -49.56990736932366, -49.56990418783412], "dir": "SUCCESSFUL_RCTS/PAT0_SIM057_RCT_1_1"}], ["Event 11", [380, 460], ["[H]N([H])C(=O)[O-]"], ["[H]N([H])C(=O)[O-]"], {"rxn_free_energy": -0.0006220495683041989, "rxn_barrier": 10.020002495116595, "ts": ["[C:1](=[O:2])([O-:3])[N:4]([H:5])[H:6]"], "cat": {}, "energies": [-49.01362925534439, -49.013630246653705, -48.99766120021937], "dir": "SUCCESSFUL_RCTS/PAT3_SIM202_RCT_3_3"}], ["Event 12", [220, 300], ["[H]N([H])C(=O)[O-]"], ["[H]N([H])C(=O)[O-]"], {"rxn_free_energy": 0.00287342201222949, "rxn_barrier": 10.01735977693385, "ts": ["[N:1]([H:2])([H:3])[C:4](=[O:5])[O-:6]"], "cat": {}, "energies": [-49.013628074898946, -49.01362349576225, -48.99766423125687], "dir": "SUCCESSFUL_RCTS/PAT2_SIM187_RCT_3_3"}], ["Event 13", [940, 1020], ["[H]N([H])C(=O)[O-]"], ["[H]N([H])C(=O)[O-]"], {"rxn_free_energy": -0.0003065182633355548, "rxn_barrier": 10.020758837841964, "ts": ["[N:1]([H:2])([H:3])[C:4](=[O:5])[O-:6]"], "cat": {}, "energies": [-49.013626575962306, -49.01362706443529, -48.997657315515994], "dir": "SUCCESSFUL_RCTS/PAT2_SIM228_RCT_4_4"}], ["Event 14", [220, 300], ["O=C=O", "[H]N([H])[H]"], ["O=C=O", "[H]N([H])[H]"], {"rxn_free_energy": -0.005083979793930936, "rxn_barrier": -0.0058262093531188915, "ts": ["[C:5](=[O:6])=[O:7]", "[N:1]([H:2])([H:3])[H:4]"], "cat": {}, "energies": [-49.569906685534534, -49.56991478745563, -49.569915970285926], "dir": "SUCCESSFUL_RCTS/PAT1_SIM047_RCT_1_1"}], ["Event 15", [220, 300], ["O=C=O", "[H]N([H])[H]"], ["O=C=O", "[H]N([H])[H]"], {"rxn_free_energy": -0.0040842395952655226, "rxn_barrier": -0.0035420194726844445, "ts": ["[C:1](=[O:2])=[O:3]", "[N:4]([H:5])([H:6])[H:7]"], "cat": {}, "energies": [-49.56990879981501, -49.56991530853225, -49.56991444444057], "dir": "SUCCESSFUL_RCTS/PAT0_SIM034_RCT_1_1"}], ["Event 16", [1260, 1340], ["[H]N([H])C(=O)[O-]"], ["[H]N([H])C(=O)[O-]"], {"rxn_free_energy": -0.0003448216114180411, "rxn_barrier": 1.267513949834568, "ts": ["[C:1](=[O:2])([O-:3])[N:4]([H:5])[H:6]"], "cat": {}, "energies": [-49.01362984497359, -49.01363039448748, -49.011609912081106], "dir": "SUCCESSFUL_RCTS/PAT3_SIM013_RCT_4_4"}], ["Event 17", [860, 940], ["[H]N([H])C(=O)OC(=O)[O-]"], ["[H]N([H])C(=O)OC(=O)[O-]"], {"rxn_free_energy": 7.284771936076596e-05, "rxn_barrier": -0.13639800203569846, "ts": ["[C:1]([O:2][C:5](=[O:8])[O-:9])(=[O:3])[N:4]([H:6])[H:7]"], "cat": {}, "energies": [-86.86029460723954, -86.86029449114811, -86.86051197353426], "dir": "SUCCESSFUL_RCTS/PAT5_SIM048_RCT_3_3"}], ["Event 18", [300, 1100], ["O=C=O", "[H]N([H])[H]", "[H]N([H])[H]"], ["O=C=O", "[H]N([H])[H]", "[H]N([H])[H]"], {"rxn_free_energy": 0.0007501965639900519, "rxn_barrier": 0.6472463034639707, "ts": ["[C:1](=[O:2])=[O:3]", "[N:4]([H:5])([H:6])[H:7]", "[N:8]([H:9])([H:10])[H:11]"], "cat": {}, "energies": [-61.318877760846824, -61.31887656532017, -61.31784629756543], "dir": "SUCCESSFUL_RCTS/PAT4_SIM073_RCT_1_6"}], ["Event 19", [140, 220], ["[H]N([H])C(=O)[O-]"], ["[H]N([H])C(=O)[O-]"], {"rxn_free_energy": 0.0023279156485300234, "rxn_barrier": 1.270110700056361, "ts": ["[N:1]([H:2])([H:3])[C:4](=[O:5])[O-:6]"], "cat": {}, "energies": [-49.01363097780071, -49.01362726799271, -49.01160690668064], "dir": "SUCCESSFUL_RCTS/PAT2_SIM115_RCT_2_2"}], ["Event 20", [60, 140], ["O=C=O", "[H]N([H])[H]"], ["O=C=O", "[H]N([H])[H]"], {"rxn_free_energy": -0.004537241283764523, "rxn_barrier": 0.10157569325113629, "ts": ["[C:1](=[O:2])=[O:3]", "[N:4]([H:5])([H:6])[H:7]"], "cat": {}, "energies": [-49.57007496384909, -49.57008219447792, -49.56991309100824], "dir": "SUCCESSFUL_RCTS/PAT1_SIM211_RCT_1_1"}], ["Event 21", [0, 60], ["O=C=O", "[H]N([H])[H]"], ["O=C=O", "[H]N([H])[H]"], {"rxn_free_energy": -0.008382667527593136, "rxn_barrier": 0.11629353715613354, "ts": ["[C:5](=[O:6])=[O:7]", "[N:1]([H:2])([H:3])[H:4]"], "cat": {}, "energies": [-49.57010119689388, -49.57011455566273, -49.56991586943384], "dir": "SUCCESSFUL_RCTS/PAT0_SIM184_RCT_1_1"}], ["Event 22", [300, 380], ["[H]N([H])C(=O)[O-]"], ["[H]N([H])C(=O)[O-]"], {"rxn_free_energy": -0.0004146563352206556, "rxn_barrier": 10.018639101910384, "ts": ["[C:1](=[O:2])([O-:3])[N:4]([H:5])[H:6]"], "cat": {}, "energies": [-49.01362757401018, -49.01362823481393, -48.99766169161295], "dir": "SUCCESSFUL_RCTS/PAT2_SIM005_RCT_3_3"}], ["Event 23", [1900, 1980], ["[H]N([H])C(=O)OC(=O)[O-]"], ["[H]N([H])C(=O)OC(=O)[O-]"], {"rxn_free_energy": -0.00272265950559175, "rxn_barrier": 7.446026143814963, "ts": ["[C:1](=[O:2])([O-:3])[O:4][C:5](=[O:6])[N:7]([H:8])[H:9]"], "cat": {}, "energies": [-86.86030750069251, -86.86031183957138, -86.84844138030135], "dir": "SUCCESSFUL_RCTS/PAT5_SIM014_RCT_6_6"}], ["Event 24", [780, 860], ["[H]N([H])C(=O)[O-]"], ["[H]N([H])C(=O)[O-]"], {"rxn_free_energy": -2.7965134145873094e-05, "rxn_barrier": 10.022194325844128, "ts": ["[N:1]([H:2])([H:3])[C:4](=[O:5])[O-:6]"], "cat": {}, "energies": [-49.01362645746353, -49.01362650202927, -48.99765490939787], "dir": "SUCCESSFUL_RCTS/PAT3_SIM228_RCT_3_3"}], ["Event 25", [300, 380], ["O=C=O", "[H]N([H])[H]"], ["O=C=O", "[H]N([H])[H]"], {"rxn_free_energy": 0.00042693463543825064, "rxn_barrier": 0.004862507623930142, "ts": ["[C:1](=[O:2])=[O:3]", "[N:4]([H:5])([H:6])[H:7]"], "cat": {}, "energies": [-49.56991930547618, -49.569918625105515, -49.5699115564971], "dir": "SUCCESSFUL_RCTS/PAT1_SIM219_RCT_2_2"}], ["Event 26", [1100, 1180], ["[H]N([H])C(=O)OC(=O)[O-]"], ["[H]N([H])C(=O)OC(=O)[O-]"], {"rxn_free_energy": -0.004047376150162691, "rxn_barrier": 0.3268060897232225, "ts": ["[C:1](=[O:2])([O:3][C:5](=[O:8])[O-:9])[N:4]([H:6])[H:7]"], "cat": {}, "energies": [-86.8506781557695, -86.8506846057405, -86.85015735174191], "dir": "SUCCESSFUL_RCTS/PAT5_SIM219_RCT_4_4"}], ["Event 27", [620, 1180], ["O=C=O", "[H]N([H])[H]", "[H]N([H])[H]"], ["O=C=O", "[H]N([H])[H]", "[H]N([H])[H]"], {"rxn_free_energy": -0.003160112556855566, "rxn_barrier": 0.1471497505668249, "ts": ["[C:9](=[O:10])=[O:11]", "[N:1]([H:2])([H:3])[H:4]", "[N:5]([H:6])([H:7])[H:8]"], "cat": {}, "energies": [-61.31888740717627, -61.31889244318814, -61.31865290670286], "dir": "SUCCESSFUL_RCTS/PAT4_SIM134_RCT_1_2"}], ["Event 28", [300, 380], ["O=C=O", "[H]N([H])[H]"], ["O=C=O", "[H]N([H])[H]"], {"rxn_free_energy": 0.0036664332002975756, "rxn_barrier": 0.0033018408253098386, "ts": ["[C:1](=[O:2])=[O:3]", "[N:4]([H:5])([H:6])[H:7]"], "cat": {}, "energies": [-49.56990652265745, -49.56990067976395, -49.569901260784874], "dir": "SUCCESSFUL_RCTS/PAT1_SIM046_RCT_1_1"}], ["Event 29", [1020, 1100], ["O=C=O", "[H]N([H])[H]"], ["O=C=O", "[H]N([H])[H]"], {"rxn_free_energy": -0.10751560819487845, "rxn_barrier": 0.0026057082879387466, "ts": ["[C:5](=[O:6])=[O:7]", "[N:1]([H:2])([H:3])[H:4]"], "cat": {}, "energies": [-49.56991759312042, -49.570088931915926, -49.56991344061711], "dir": "SUCCESSFUL_RCTS/PAT0_SIM001_RCT_1_1"}], ["Event 30", [460, 540], ["[H]N([H])C(=O)[O-]"], ["[H]N([H])C(=O)[O-]"], {"rxn_free_energy": -0.0012338871121477623, "rxn_barrier": 10.01572915623099, "ts": ["[N:1]([H:2])([H:3])[C:4](=[O:5])[O-:6]"], "cat": {}, "energies": [-49.01362448680229, -49.013626453146856, -48.99766324174652], "dir": "SUCCESSFUL_RCTS/PAT3_SIM200_RCT_4_4"}], ["Event 31", [0, 60], ["O=C=O", "[H]N([H])[H]"], ["O=C=O", "[H]N([H])[H]"], {"rxn_free_energy": -0.1252604379386113, "rxn_barrier": -0.00017246948635679616, "ts": ["[C:1](=[O:2])=[O:3]", "[N:4]([H:5])([H:6])[H:7]"], "cat": {}, "energies": [-49.5699129874867, -49.57011260476015, -49.56991326233716], "dir": "SUCCESSFUL_RCTS/PAT1_SIM065_RCT_1_1"}], ["Event 32", [0, 1020], ["O=C=O", "[H]N([H])[H]", "[H]N([H])[H]"], ["O=C=O", "[H]N([H])[H]", "[H]N([H])[H]"], {"rxn_free_energy": -0.004880949255891154, "rxn_barrier": 3.40130129000405, "ts": ["[C:1](=[O:2])=[O:3]", "[N:4]([H:5])([H:6])[H:7]", "[N:8]([H:9])([H:10])[H:11]"], "cat": {}, "energies": [-61.31887592244435, -61.31888370081235, -61.31345554789633], "dir": "SUCCESSFUL_RCTS/PAT4_SIM182_RCT_1_2"}], ["Event 33", [300, 460], ["O=C=O", "[H]N([H])[H]", "[H]N([H])[H]"], ["O=C=O", "[H]N([H])[H]", "[H]N([H])[H]"], {"rxn_free_energy": 0.0008407691161066282, "rxn_barrier": 0.6516850049322133, "ts": ["[C:9](=[O:10])=[O:11]", "[N:1]([H:2])([H:3])[H:4]", "[N:5]([H:6])([H:7])[H:8]"], "cat": {}, "energies": [-61.31887978354174, -61.31887844367704, -61.317841246666326], "dir": "SUCCESSFUL_RCTS/PAT4_SIM075_RCT_1_2"}], ["Event 34", [460, 540], ["[H]N([H])C(=O)OC(=O)[O-]"], ["[H]N([H])C(=O)OC(=O)[O-]"], {"rxn_free_energy": -0.001897429369225961, "rxn_barrier": -0.1366892266758289, "ts": ["[C:1](=[O:2])([O-:3])[O:4][C:5]([N:6]([H:7])[H:8])=[O:9]"], "cat": {}, "energies": [-86.86031430088123, -86.8603173246586, -86.86053213127674], "dir": "SUCCESSFUL_RCTS/PAT5_SIM150_RCT_2_2"}], ["Event 35", [1820, 1900], ["[H]N([H])C(=O)[O-]"], ["[H]N([H])C(=O)[O-]"], {"rxn_free_energy": -0.0017972457643432806, "rxn_barrier": 10.015151787898507, "ts": ["[N:1]([H:2])([H:3])[C:4](=[O:5])[O-:6]"], "cat": {}, "energies": [-49.013625061492085, -49.01362792561507, -48.99766473654081], "dir": "SUCCESSFUL_RCTS/PAT2_SIM075_RCT_5_5"}], ["Event 36", [140, 1020], ["O=C=O", "[H]N([H])[H]", "[H]N([H])[H]"], ["O=C=O", "[H]N([H])[H]", "[H]N([H])[H]"], {"rxn_free_energy": 0.003330687413143224, "rxn_barrier": 1.4527486575539466, "ts": ["[C:1](=[O:2])=[O:3]", "[N:4]([H:5])([H:6])[H:7]", "[N:8]([H:9])([H:10])[H:11]"], "cat": {}, "energies": [-61.31889961240706, -61.31889430456405, -61.316584486172516], "dir": "SUCCESSFUL_RCTS/PAT4_SIM147_RCT_1_6"}], ["Event 37", [460, 540], ["[H]N([H])C(=O)OC(=O)[O-]"], ["[H]N([H])C(=O)OC(=O)[O-]"], {"rxn_free_energy": 0.0051578620779468174, "rxn_barrier": -0.13252230225797212, "ts": ["[C:1](=[O:2])([O-:3])[O:4][C:5](=[O:6])[N:7]([H:8])[H:9]"], "cat": {}, "energies": [-86.86030788027794, -86.86029966061672, -86.8605190701882], "dir": "SUCCESSFUL_RCTS/PAT5_SIM112_RCT_3_3"}], ["Event 38", [60, 140], ["O=C=O", "[H]N([H])[H]"], ["O=C=O", "[H]N([H])[H]"], {"rxn_free_energy": -0.13004235421809543, "rxn_barrier": -0.0008589468568117127, "ts": ["[C:5](=[O:6])=[O:7]", "[N:1]([H:2])([H:3])[H:4]"], "cat": {}, "energies": [-49.569915665038145, -49.57012290285887, -49.569917033871214], "dir": "SUCCESSFUL_RCTS/PAT1_SIM042_RCT_2_2"}], ["Event 39", [60, 780], ["O=C=O", "[H]N([H])[H]", "[H]N([H])[H]"], ["O=C=O", "[H]N([H])[H]", "[H]N([H])[H]"], {"rxn_free_energy": 0.007398079580861748, "rxn_barrier": 0.6558429230454978, "ts": ["[C:1](=[O:2])=[O:3]", "[N:4]([H:5])([H:6])[H:7]", "[N:8]([H:9])([H:10])[H:11]"], "cat": {}, "energies": [-61.31888622727867, -61.31887443756678, -61.31784106427061], "dir": "SUCCESSFUL_RCTS/PAT4_SIM011_RCT_2_8"}], ["Event 40", [780, 860], ["[H]N([H])C(=O)OC(=O)[O-]"], ["[H]N([H])C(=O)OC(=O)[O-]"], {"rxn_free_energy": 0.0005249527411663877, "rxn_barrier": 4.8940930108415674, "ts": ["[C:1](=[O:2])([O:3][C:5](=[O:8])[O-:9])[N:4]([H:6])[H:7]"], "cat": {}, "energies": [-86.86031964986422, -86.86031881329015, -86.85252033574008], "dir": "SUCCESSFUL_RCTS/PAT5_SIM138_RCT_5_5"}], ["Event 41", [780, 860], ["[H]N([H])C(=O)[O-]"], ["[H]N([H])C(=O)[O-]"], {"rxn_free_energy": -0.0008173535312395259, "rxn_barrier": 10.01260704913355, "ts": ["[N:1]([H:2])([H:3])[C:4](=[O:5])[O-:6]"], "cat": {}, "energies": [-49.013621151645005, -49.013622454194206, -48.997664882034925], "dir": "SUCCESSFUL_RCTS/PAT2_SIM037_RCT_4_4"}], ["Event 42", [700, 780], ["[H]N([H])C(=O)OC(=O)[O-]"], ["[H]N([H])C(=O)OC(=O)[O-]"], {"rxn_free_energy": -0.0005838174342104878, "rxn_barrier": 0.3287217830015449, "ts": ["[N:1]([H:2])([H:3])[C:4]([O:5][C:7](=[O:8])[O-:9])=[O:6]"], "cat": {}, "energies": [-86.85068411840662, -86.85068504878852, -86.85016026149597], "dir": "SUCCESSFUL_RCTS/PAT5_SIM161_RCT_3_3"}], ["Event 43", [1100, 1180], ["[H]N([H])C(=O)[O-]"], ["[H]N([H])C(=O)[O-]"], {"rxn_free_energy": -0.00013267311015840023, "rxn_barrier": 10.020410152060174, "ts": ["[N:1]([H:2])([H:3])[C:4](=[O:5])[O-:6]"], "cat": {}, "energies": [-49.013626397204945, -49.013626608635185, -48.99765769243053], "dir": "SUCCESSFUL_RCTS/PAT2_SIM093_RCT_12_12"}], ["Event 44", [1260, 1340], ["[H]N([H])C(=O)[O-]"], ["[H]N([H])C(=O)[O-]"], {"rxn_free_energy": -0.000868397508673347, "rxn_barrier": 10.015283762498953, "ts": ["[N:1]([H:2])([H:3])[C:4](=[O:5])[O-:6]"], "cat": {}, "energies": [-49.013620121523616, -49.01362150541741, -48.99765958625526], "dir": "SUCCESSFUL_RCTS/PAT2_SIM042_RCT_4_4"}], ["Event 45", [220, 300], ["O=C=O", "[H]N([H])[H]"], ["O=C=O", "[H]N([H])[H]"], {"rxn_free_energy": -0.0031311257659244448, "rxn_barrier": -0.0021970948199267755, "ts": ["[C:1](=[O:2])=[O:3]", "[N:4]([H:5])([H:6])[H:7]"], "cat": {}, "energies": [-49.56991431575587, -49.56991930557387, -49.569917817085454], "dir": "SUCCESSFUL_RCTS/PAT0_SIM219_RCT_1_1"}], ["Event 46", [1420, 1500], ["[H]N([H])C(=O)[O-]"], ["[H]N([H])C(=O)[O-]"], {"rxn_free_energy": 3.113676497240903e-05, "rxn_barrier": 10.020833834059543, "ts": ["[C:1](=[O:2])([O-:3])[N:4]([H:5])[H:6]"], "cat": {}, "energies": [-49.013630175547846, -49.01363012592774, -48.99766079558622], "dir": "SUCCESSFUL_RCTS/PAT2_SIM013_RCT_5_5"}], ["Event 47", [140, 220], ["O=C=O", "[H]N([H])[H]"], ["O=C=O", "[H]N([H])[H]"], {"rxn_free_energy": 0.002211963089806389, "rxn_barrier": -0.0008399832832056973, "ts": ["[C:1](=[O:2])=[O:3]", "[N:4]([H:5])([H:6])[H:7]"], "cat": {}, "energies": [-49.5699139471697, -49.569910422145774, -49.56991528578208], "dir": "SUCCESSFUL_RCTS/PAT1_SIM159_RCT_1_1"}], ["Event 48", [380, 460], ["O=C=O", "[H]N([H])[H]"], ["O=C=O", "[H]N([H])[H]"], {"rxn_free_energy": -0.0028178117654782116, "rxn_barrier": -0.003616089703311197, "ts": ["[C:5](=[O:6])=[O:7]", "[N:1]([H:2])([H:3])[H:4]"], "cat": {}, "energies": [-49.56991149650013, -49.56991598701534, -49.56991725916534], "dir": "SUCCESSFUL_RCTS/PAT1_SIM050_RCT_1_1"}], ["Event 49", [1260, 1340], ["[H]N([H])C(=O)[O-]"], ["[H]N([H])C(=O)[O-]"], {"rxn_free_energy": -0.0008683348999311491, "rxn_barrier": 10.015292395732645, "ts": ["[N:1]([H:2])([H:3])[C:4](=[O:5])[O-:6]"], "cat": {}, "energies": [-49.01362012162343, -49.013621505417454, -48.997659572597], "dir": "SUCCESSFUL_RCTS/PAT7_SIM042_RCT_4_4"}], ["Event 50", [220, 300], ["O=C=O", "[H]N([H])[H]"], ["O=C=O", "[H]N([H])[H]"], {"rxn_free_energy": 0.0022686345507251108, "rxn_barrier": 0.0001474858204641265, "ts": ["[C:1](=[O:2])=[O:3]", "[N:4]([H:5])([H:6])[H:7]"], "cat": {}, "energies": [-49.56991543800576, -49.56991182266918, -49.56991520296972], "dir": "SUCCESSFUL_RCTS/PAT1_SIM176_RCT_2_2"}], ["Event 51", [1100, 1180], ["[H]N([H])C(=O)[O-]"], ["[H]N([H])C(=O)[O-]"], {"rxn_free_energy": -0.00013261026064764536, "rxn_barrier": 10.02041772789187, "ts": ["[N:1]([H:2])([H:3])[C:4](=[O:5])[O-:6]"], "cat": {}, "energies": [-49.01362639730494, -49.01362660863502, -48.99765768045754], "dir": "SUCCESSFUL_RCTS/PAT7_SIM093_RCT_12_12"}], ["Event 52", [300, 380], ["O=C=O", "[H]N([H])[H]"], ["O=C=O", "[H]N([H])[H]"], {"rxn_free_energy": -0.0054166008109538455, "rxn_barrier": -0.0024174932067497113, "ts": ["[C:1](=[O:2])=[O:3]", "[N:4]([H:5])([H:6])[H:7]"], "cat": {}, "energies": [-49.56990700687934, -49.56991563887124, -49.56991085943974], "dir": "SUCCESSFUL_RCTS/PAT0_SIM073_RCT_1_1"}], ["Event 53", [1740, 1820], ["[H]N([H])C(=O)[O-]"], ["[H]N([H])C(=O)[O-]"], {"rxn_free_energy": -0.0002594312235053167, "rxn_barrier": 10.017516777918772, "ts": ["[C:1](=[O:2])([O-:3])[N:4]([H:5])[H:6]"], "cat": {}, "energies": [-49.01362809686744, -49.01362851030168, -48.99766400302579], "dir": "SUCCESSFUL_RCTS/PAT2_SIM073_RCT_8_8"}], ["Event 54", [0, 60], ["O=C=O", "[H]N([H])[H]"], ["O=C=O", "[H]N([H])[H]"], {"rxn_free_energy": -0.0025852994743167275, "rxn_barrier": 0.08812192279829745, "ts": ["[C:1](=[O:2])=[O:3]", "[N:4]([H:5])([H:6])[H:7]"], "cat": {}, "energies": [-49.57005884418003, -49.5700629641595, -49.56991841150832], "dir": "SUCCESSFUL_RCTS/PAT0_SIM220_RCT_1_1"}], ["Event 55", [300, 380], ["[H]N([H])C(=O)[O-]"], ["[H]N([H])C(=O)[O-]"], {"rxn_free_energy": -0.00041465626834050087, "rxn_barrier": 10.018709315835746, "ts": ["[C:1](=[O:2])([O-:3])[N:4]([H:5])[H:6]"], "cat": {}, "energies": [-49.01362757401021, -49.01362823481385, -48.99766157971881], "dir": "SUCCESSFUL_RCTS/PAT7_SIM005_RCT_3_3"}], ["Event 56", [620, 700], ["O=C=O", "[H]N([H])[H]"], ["O=C=O", "[H]N([H])[H]"], {"rxn_free_energy": 0.08589537181359619, "rxn_barrier": 0.08604435329279564, "ts": ["[C:5](=[O:6])=[O:7]", "[N:1]([H:2])([H:3])[H:4]"], "cat": {}, "energies": [-49.57005329308798, -49.569916408687725, -49.569916171268176], "dir": "SUCCESSFUL_RCTS/PAT0_SIM085_RCT_1_1"}], ["Event 57", [140, 220], ["[H]N([H])C(=O)[O-]"], ["[H]N([H])C(=O)[O-]"], {"rxn_free_energy": -0.0013865096851906672, "rxn_barrier": 10.019633245885348, "ts": ["[C:1](=[O:2])([O-:3])[N:4]([H:5])[H:6]"], "cat": {}, "energies": [-49.01362724421331, -49.013629453779934, -48.997659777530465], "dir": "SUCCESSFUL_RCTS/PAT3_SIM243_RCT_3_3"}], ["Event 58", [220, 300], ["O=C=O", "[H]N([H])[H]"], ["O=C=O", "[H]N([H])[H]"], {"rxn_free_energy": -0.008735546164501564, "rxn_barrier": 0.10067779988654595, "ts": ["[C:5](=[O:6])=[O:7]", "[N:1]([H:2])([H:3])[H:4]"], "cat": {}, "energies": [-49.570059640004786, -49.57007356112734, -49.569899198062856], "dir": "SUCCESSFUL_RCTS/PAT0_SIM131_RCT_1_1"}], ["Event 59", [940, 1020], ["[H]N([H])C(=O)[O-]"], ["[H]N([H])C(=O)[O-]"], {"rxn_free_energy": -0.0014841630756002573, "rxn_barrier": 10.019992304342189, "ts": ["[N:1]([H:2])([H:3])[C:4](=[O:5])[O-:6]"], "cat": {}, "energies": [-49.013624894171116, -49.01362725935993, -48.997656855286294], "dir": "SUCCESSFUL_RCTS/PAT3_SIM093_RCT_11_11"}], ["Event 60", [380, 460], ["[H]N([H])C(=O)[O-]"], ["[H]N([H])C(=O)[O-]"], {"rxn_free_energy": 0.001624828328581586, "rxn_barrier": 10.016847548008363, "ts": ["[N:1]([H:2])([H:3])[C:4](=[O:5])[O-:6]"], "cat": {}, "energies": [-49.01362707615773, -49.01362448680226, -48.99766404881283], "dir": "SUCCESSFUL_RCTS/PAT2_SIM200_RCT_3_3"}], ["Event 61", [0, 140], ["O=C=O", "[H]N([H])[H]", "[H]N([H])[H]"], ["O=C=O", "[H]N([H])[H]", "[H]N([H])[H]"], {"rxn_free_energy": -0.007889486770191596, "rxn_barrier": 0.14960306083406966, "ts": ["[C:9](=[O:10])=[O:11]", "[N:1]([H:2])([H:3])[H:4]", "[N:5]([H:6])([H:7])[H:8]"], "cat": {}, "energies": [-61.31887552808347, -61.31888810091064, -61.31863711797095], "dir": "SUCCESSFUL_RCTS/PAT4_SIM187_RCT_1_2"}], ["Event 62", [1660, 1740], ["[H]N([H])C(=O)[O-]"], ["[H]N([H])C(=O)[O-]"], {"rxn_free_energy": 0.0010960268039391964, "rxn_barrier": 10.021830880124934, "ts": ["[N:1]([H:2])([H:3])[C:4](=[O:5])[O-:6]"], "cat": {}, "energies": [-49.01362798629456, -49.01362623964665, -48.9976570174225], "dir": "SUCCESSFUL_RCTS/PAT2_SIM047_RCT_5_5"}], ["Event 63", [1420, 1500], ["[H]N([H])C(=O)[O-]"], ["[H]N([H])C(=O)[O-]"], {"rxn_free_energy": 0.0002470295472369202, "rxn_barrier": 10.022283612888332, "ts": ["[C:1](=[O:2])([O-:3])[N:4]([H:5])[H:6]"], "cat": {}, "energies": [-49.01363050311647, -49.013630109445764, -48.99765881276138], "dir": "SUCCESSFUL_RCTS/PAT7_SIM141_RCT_5_5"}], ["Event 64", [460, 540], ["O=C=O", "[H]N([H])[H]"], ["O=C=O", "[H]N([H])[H]"], {"rxn_free_energy": 0.10898542503141763, "rxn_barrier": 0.10939143447601773, "ts": ["[C:5](=[O:6])=[O:7]", "[N:1]([H:2])([H:3])[H:4]"], "cat": {}, "energies": [-49.57009041512135, -49.569916733999456, -49.569916086975546], "dir": "SUCCESSFUL_RCTS/PAT1_SIM092_RCT_5_5"}], ["Event 65", [860, 940], ["O=C=O", "[H]N([H])[H]"], ["O=C=O", "[H]N([H])[H]"], {"rxn_free_energy": 0.10702594126730322, "rxn_barrier": 0.10390265803775421, "ts": ["[C:1](=[O:2])=[O:3]", "[N:4]([H:5])([H:6])[H:7]"], "cat": {}, "energies": [-49.57006832199519, -49.569897763541654, -49.56990274086165], "dir": "SUCCESSFUL_RCTS/PAT1_SIM188_RCT_2_2"}], ["Event 66", [60, 140], ["O=C=O", "[H]N([H])[H]"], ["O=C=O", "[H]N([H])[H]"], {"rxn_free_energy": 0.0014506843816250808, "rxn_barrier": 0.000963862321816329, "ts": ["[C:5](=[O:6])=[O:7]", "[N:1]([H:2])([H:3])[H:4]"], "cat": {}, "energies": [-49.56990376192896, -49.569901450092395, -49.569902225900734], "dir": "SUCCESSFUL_RCTS/PAT1_SIM022_RCT_1_1"}], ["Event 67", [620, 700], ["[H]N([H])C(=O)[O-]"], ["[H]N([H])C(=O)[O-]"], {"rxn_free_energy": -0.0014455542680163306, "rxn_barrier": 10.015837740808164, "ts": ["[N:1]([H:2])([H:3])[C:4](=[O:5])[O-:6]"], "cat": {}, "energies": [-49.01362281293684, -49.013625116597964, -48.997661394838744], "dir": "SUCCESSFUL_RCTS/PAT7_SIM031_RCT_4_4"}], ["Event 68", [1180, 1260], ["[H]N([H])C(=O)OC(=O)[O-]"], ["[H]N([H])C(=O)OC(=O)[O-]"], {"rxn_free_energy": 0.0031270176970058404, "rxn_barrier": 4.896617262574333, "ts": ["[C:1](=[O:2])([O-:3])[O:4][C:5]([N:6]([H:7])[H:8])=[O:9]"], "cat": {}, "energies": [-86.86031320841224, -86.86030822514093, -86.8525098715954], "dir": "SUCCESSFUL_RCTS/PAT5_SIM142_RCT_7_7"}], ["Event 69", [380, 460], ["O=C=O", "[H]N([H])[H]", "[H]N([H])[H]"], ["O=C=O", "[H]N([H])[H]", "[H]N([H])[H]"], {"rxn_free_energy": -0.010387368219733375, "rxn_barrier": 0.14657230766742785, "ts": ["[C:1](=[O:2])=[O:3]", "[N:4]([H:5])([H:6])[H:7]", "[N:8]([H:9])([H:10])[H:11]"], "cat": {}, "energies": [-61.31887930248818, -61.31889585598389, -61.318645722238095], "dir": "SUCCESSFUL_RCTS/PAT4_SIM141_RCT_2_2"}], ["Event 70", [300, 380], ["O=C=O", "[H]N([H])[H]"], ["O=C=O", "[H]N([H])[H]"], {"rxn_free_energy": -0.006903223595968058, "rxn_barrier": -0.0013139091637992025, "ts": ["[C:5](=[O:6])=[O:7]", "[N:1]([H:2])([H:3])[H:4]"], "cat": {}, "energies": [-49.56990774056913, -49.569918741669674, -49.56990983443826], "dir": "SUCCESSFUL_RCTS/PAT0_SIM223_RCT_1_1"}], ["Event 71", [220, 380], ["O=C=O", "[H]N([H])[H]", "[H]N([H])[H]"], ["O=C=O", "[H]N([H])[H]", "[H]N([H])[H]"], {"rxn_free_energy": 0.00648309151941627, "rxn_barrier": 0.16212022293580053, "ts": ["[C:9](=[O:10])=[O:11]", "[N:1]([H:2])([H:3])[H:4]", "[N:5]([H:6])([H:7])[H:8]"], "cat": {}, "energies": [-61.318886279956885, -61.31887594838633, -61.31862792227105], "dir": "SUCCESSFUL_RCTS/PAT4_SIM032_RCT_1_2"}], ["Event 72", [1100, 1180], ["[H]N([H])C(=O)[O-]"], ["[H]N([H])C(=O)[O-]"], {"rxn_free_energy": -0.002389264662885026, "rxn_barrier": 10.021755199331007, "ts": ["[N:1]([H:2])([H:3])[C:4](=[O:5])[O-:6]"], "cat": {}, "energies": [-49.013625460931635, -49.01362926850652, -48.99765461266584], "dir": "SUCCESSFUL_RCTS/PAT7_SIM221_RCT_8_8"}], ["Event 73", [1020, 1100], ["[H]N([H])C(=O)[O-]"], ["[H]N([H])C(=O)[O-]"], {"rxn_free_energy": -0.001070163400949653, "rxn_barrier": 10.021845444107944, "ts": ["[N:1]([H:2])([H:3])[C:4](=[O:5])[O-:6]"], "cat": {}, "energies": [-49.013628340763155, -49.013630046194685, -48.99765734868167], "dir": "SUCCESSFUL_RCTS/PAT2_SIM082_RCT_4_4"}], ["Event 74", [220, 300], ["O=C=O", "[H]N([H])[H]"], ["O=C=O", "[H]N([H])[H]"], {"rxn_free_energy": -0.11813675259802037, "rxn_barrier": 0.0009489301813889313, "ts": ["[C:5](=[O:6])=[O:7]", "[N:1]([H:2])([H:3])[H:4]"], "cat": {}, "energies": [-49.5699036001083, -49.57009186494942, -49.569902087876194], "dir": "SUCCESSFUL_RCTS/PAT1_SIM040_RCT_2_2"}], ["Event 75", [300, 380], ["O=C=O", "[H]N([H])[H]"], ["O=C=O", "[H]N([H])[H]"], {"rxn_free_energy": 0.005695834405589992, "rxn_barrier": 0.0002282459748793926, "ts": ["[C:1](=[O:2])=[O:3]", "[N:4]([H:5])([H:6])[H:7]"], "cat": {}, "energies": [-49.569915784443786, -49.56990670746024, -49.56991542070692], "dir": "SUCCESSFUL_RCTS/PAT0_SIM194_RCT_1_1"}], ["Event 76", [1180, 1260], ["[H]N([H])C(=O)OC(=O)[O-]"], ["[H]N([H])C(=O)OC(=O)[O-]"], {"rxn_free_energy": -0.0020680952360281994, "rxn_barrier": -0.13794788918906745, "ts": ["[C:1](=[O:2])([O-:3])[O:4][C:5](=[O:6])[N:7]([H:8])[H:9]"], "cat": {}, "energies": [-86.86031566059883, -86.86031895635237, -86.86053549682143], "dir": "SUCCESSFUL_RCTS/PAT5_SIM097_RCT_5_5"}], ["Event 77", [60, 140], ["O=C=O", "[H]N([H])[H]"], ["O=C=O", "[H]N([H])[H]"], {"rxn_free_energy": 0.008552311528052308, "rxn_barrier": 8.693676409873774e-05, "ts": ["[C:1](=[O:2])=[O:3]", "[N:4]([H:5])([H:6])[H:7]"], "cat": {}, "energies": [-49.569914167094694, -49.569900537978135, -49.56991402855071], "dir": "SUCCESSFUL_RCTS/PAT1_SIM064_RCT_1_1"}], ["Event 78", [220, 380], ["O=C=O", "[H]N([H])[H]", "[H]N([H])[H]"], ["O=C=O", "[H]N([H])[H]", "[H]N([H])[H]"], {"rxn_free_energy": -0.0036024902257646547, "rxn_barrier": 0.15213465912444163, "ts": ["[C:1](=[O:2])=[O:3]", "[N:4]([H:5])([H:6])[H:7]", "[N:8]([H:9])([H:10])[H:11]"], "cat": {}, "energies": [-61.31888923856676, -61.318894979559595, -61.31864679405395], "dir": "SUCCESSFUL_RCTS/PAT4_SIM151_RCT_1_2"}], ["Event 79", [220, 300], ["O=C=O", "[H]N([H])[H]"], ["O=C=O", "[H]N([H])[H]"], {"rxn_free_energy": 0.0036296487049880853, "rxn_barrier": 2.4067925133070416, "ts": ["[C:1](=[O:2])=[O:3]", "[N:4]([H:5])([H:6])[H:7]"], "cat": {}, "energies": [-49.569910479408854, -49.56990469513578, -49.56607497182832], "dir": "SUCCESSFUL_RCTS/PAT0_SIM112_RCT_1_1"}], ["Event 80", [940, 1020], ["[H]N([H])C(=O)[O-]"], ["[H]N([H])C(=O)[O-]"], {"rxn_free_energy": -0.0014842234906733793, "rxn_barrier": 10.020403080491471, "ts": ["[N:1]([H:2])([H:3])[C:4](=[O:5])[O-:6]"], "cat": {}, "energies": [-49.01362489417113, -49.01362725945622, -48.99765620066609], "dir": "SUCCESSFUL_RCTS/PAT7_SIM093_RCT_11_11"}], ["Event 81", [1820, 1900], ["[H]N([H])C(=O)[O-]"], ["[H]N([H])C(=O)[O-]"], {"rxn_free_energy": -0.0017972467497108938, "rxn_barrier": 10.015154244736532, "ts": ["[N:1]([H:2])([H:3])[C:4](=[O:5])[O-:6]"], "cat": {}, "energies": [-49.01362506149208, -49.01362792561663, -48.997664732625545], "dir": "SUCCESSFUL_RCTS/PAT7_SIM075_RCT_5_5"}], ["Event 82", [0, 60], ["O=C=O", "[H]N([H])[H]"], ["O=C=O", "[H]N([H])[H]"], {"rxn_free_energy": -0.003184345573267379, "rxn_barrier": -0.000987830862885531, "ts": ["[C:5](=[O:6])=[O:7]", "[N:1]([H:2])([H:3])[H:4]"], "cat": {}, "energies": [-49.56990966462625, -49.56991473925629, -49.56991123885118], "dir": "SUCCESSFUL_RCTS/PAT0_SIM027_RCT_1_1"}], ["Event 83", [220, 300], ["O=C=O", "[H]N([H])[H]"], ["O=C=O", "[H]N([H])[H]"], {"rxn_free_energy": -0.008781483940211296, "rxn_barrier": 0.09908366476037446, "ts": ["[C:5](=[O:6])=[O:7]", "[N:1]([H:2])([H:3])[H:4]"], "cat": {}, "energies": [-49.57005954203552, -49.570073536365335, -49.56990164053583], "dir": "SUCCESSFUL_RCTS/PAT1_SIM131_RCT_1_1"}], ["Event 84", [700, 780], ["[H]N([H])C(=O)[O-]"], ["[H]N([H])C(=O)[O-]"], {"rxn_free_energy": -0.0001718494939462545, "rxn_barrier": 10.014909820461137, "ts": ["[N:1]([H:2])([H:3])[C:4](=[O:5])[O-:6]"], "cat": {}, "energies": [-49.0136221246383, -49.01362239850073, -48.997662185290665], "dir": "SUCCESSFUL_RCTS/PAT3_SIM099_RCT_4_4"}], ["Event 85", [60, 140], ["O=C=O", "[H]N([H])[H]"], ["O=C=O", "[H]N([H])[H]"], {"rxn_free_energy": -0.10235058428231253, "rxn_barrier": -0.0020257002893798843, "ts": ["[C:1](=[O:2])=[O:3]", "[N:4]([H:5])([H:6])[H:7]"], "cat": {}, "energies": [-49.569910303162594, -49.570073410883644, -49.56991353135479], "dir": "SUCCESSFUL_RCTS/PAT1_SIM011_RCT_2_2"}], ["Event 86", [0, 300], ["O=C=O", "[H]N([H])[H]", "[H]N([H])[H]"], ["O=C=O", "[H]N([H])[H]", "[H]N([H])[H]"], {"rxn_free_energy": -0.006359337952434622, "rxn_barrier": 2.4226297535070427, "ts": ["[C:1](=[O:2])=[O:3]", "[N:4]([H:5])([H:6])[H:7]", "[N:8]([H:9])([H:10])[H:11]"], "cat": {}, "energies": [-61.31887021461344, -61.3188803489681, -61.31500946852377], "dir": "SUCCESSFUL_RCTS/PAT4_SIM005_RCT_1_2"}], ["Event 87", [300, 380], ["O=C=O", "[H]N([H])[H]"], ["O=C=O", "[H]N([H])[H]"], {"rxn_free_energy": 0.0009626696078886213, "rxn_barrier": 0.002420455979770324, "ts": ["[C:5](=[O:6])=[O:7]", "[N:1]([H:2])([H:3])[H:4]"], "cat": {}, "energies": [-49.56991085285337, -49.56990931872587, -49.56990699557144], "dir": "SUCCESSFUL_RCTS/PAT1_SIM101_RCT_1_1"}], ["Event 88", [380, 460], ["O=C=O", "[H]N([H])[H]"], ["O=C=O", "[H]N([H])[H]"], {"rxn_free_energy": 0.002436001357712634, "rxn_barrier": 0.0006721568490426861, "ts": ["[C:1](=[O:2])=[O:3]", "[N:4]([H:5])([H:6])[H:7]"], "cat": {}, "energies": [-49.569907861523376, -49.56990397946806, -49.569906790362204], "dir": "SUCCESSFUL_RCTS/PAT0_SIM043_RCT_1_1"}], ["Event 89", [1260, 1340], ["[H]N([H])C(=O)OC(=O)[O-]"], ["[H]N([H])C(=O)OC(=O)[O-]"], {"rxn_free_energy": 0.00013356392260890004, "rxn_barrier": 4.896511705920367, "ts": ["[N:1]([H:2])([H:3])[C:4]([O:5][C:7](=[O:8])[O-:9])=[O:6]"], "cat": {}, "energies": [-86.86031504658709, -86.86031483373723, -86.85251187798723], "dir": "SUCCESSFUL_RCTS/PAT5_SIM011_RCT_11_11"}], ["Event 90", [300, 380], ["O=C=O", "[H]N([H])[H]"], ["O=C=O", "[H]N([H])[H]"], {"rxn_free_energy": 0.003671327730790566, "rxn_barrier": 0.002159658376868805, "ts": ["[C:1](=[O:2])=[O:3]", "[N:4]([H:5])([H:6])[H:7]"], "cat": {}, "energies": [-49.569906522504965, -49.56990067181145, -49.56990308083476], "dir": "SUCCESSFUL_RCTS/PAT0_SIM046_RCT_1_1"}], ["Event 91", [380, 460], ["O=C=O", "[H]N([H])[H]"], ["O=C=O", "[H]N([H])[H]"], {"rxn_free_energy": 0.0009702926569722054, "rxn_barrier": -0.0035205215469530987, "ts": ["[C:5](=[O:6])=[O:7]", "[N:1]([H:2])([H:3])[H:4]"], "cat": {}, "energies": [-49.56991040263865, -49.56990885636292, -49.56991601300473], "dir": "SUCCESSFUL_RCTS/PAT1_SIM233_RCT_2_2"}], ["Event 92", [1260, 1340], ["[H]N([H])C(=O)[O-]"], ["[H]N([H])C(=O)[O-]"], {"rxn_free_energy": -0.0003448215891246562, "rxn_barrier": 1.2675172113701572, "ts": ["[C:1](=[O:2])([O-:3])[N:4]([H:5])[H:6]"], "cat": {}, "energies": [-49.013629844973615, -49.013630394487464, -49.011609906883486], "dir": "SUCCESSFUL_RCTS/PAT7_SIM013_RCT_4_4"}], ["Event 93", [1740, 1820], ["[H]N([H])C(=O)[O-]"], ["[H]N([H])C(=O)[O-]"], {"rxn_free_energy": -0.0002594312680920865, "rxn_barrier": 10.01747818602295, "ts": ["[C:1](=[O:2])([O-:3])[N:4]([H:5])[H:6]"], "cat": {}, "energies": [-49.01362809686746, -49.013628510301764, -48.99766406452654], "dir": "SUCCESSFUL_RCTS/PAT7_SIM073_RCT_8_8"}], ["Event 94", [60, 140], ["O=C=O", "[H]N([H])[H]"], ["O=C=O", "[H]N([H])[H]"], {"rxn_free_energy": -0.1023583946939203, "rxn_barrier": -0.0015096482579386717, "ts": ["[C:1](=[O:2])=[O:3]", "[N:4]([H:5])([H:6])[H:7]"], "cat": {}, "energies": [-49.569910303156746, -49.57007342332461, -49.5699127089592], "dir": "SUCCESSFUL_RCTS/PAT0_SIM011_RCT_2_2"}], ["Event 95", [300, 380], ["O=C=O", "[H]N([H])[H]"], ["O=C=O", "[H]N([H])[H]"], {"rxn_free_energy": -0.01161144547116703, "rxn_barrier": -0.010335715780027692, "ts": ["[C:1](=[O:2])=[O:3]", "[N:4]([H:5])([H:6])[H:7]"], "cat": {}, "energies": [-49.56989940553169, -49.5699179097388, -49.569915876713154], "dir": "SUCCESSFUL_RCTS/PAT0_SIM115_RCT_3_3"}], ["Event 96", [540, 620], ["[H]N([H])C(=O)[O-]"], ["[H]N([H])C(=O)[O-]"], {"rxn_free_energy": 0.0012019841814985954, "rxn_barrier": 10.018478888956984, "ts": ["[C:1](=[O:2])([O-:3])[N:4]([H:5])[H:6]"], "cat": {}, "energies": [-49.013628738238324, -49.01362682273484, -48.99766311115932], "dir": "SUCCESSFUL_RCTS/PAT2_SIM202_RCT_4_4"}], ["Event 97", [300, 380], ["O=C=O", "[H]N([H])[H]"], ["O=C=O", "[H]N([H])[H]"], {"rxn_free_energy": 0.12383948326159362, "rxn_barrier": 0.12437301455523844, "ts": ["[C:5](=[O:6])=[O:7]", "[N:1]([H:2])([H:3])[H:4]"], "cat": {}, "energies": [-49.570111116217255, -49.56991376340259, -49.56991291315758], "dir": "SUCCESSFUL_RCTS/PAT1_SIM069_RCT_1_1"}], ["Event 98", [0, 60], ["O=C=O", "[H]N([H])[H]"], ["O=C=O", "[H]N([H])[H]"], {"rxn_free_energy": -0.12358253899001863, "rxn_barrier": -0.0031072490736010964, "ts": ["[C:5](=[O:6])=[O:7]", "[N:1]([H:2])([H:3])[H:4]"], "cat": {}, "energies": [-49.56989706438103, -49.57009400772471, -49.56990201614871], "dir": "SUCCESSFUL_RCTS/PAT0_SIM037_RCT_1_1"}], ["Event 99", [1900, 1980], ["[H]N([H])C(=O)[O-]"], ["[H]N([H])C(=O)[O-]"], {"rxn_free_energy": 0.0014847195541571737, "rxn_barrier": 10.017554168388411, "ts": ["[N:1]([H:2])([H:3])[C:4](=[O:5])[O-:6]"], "cat": {}, "energies": [-49.013627925615644, -49.01362555954002, -48.99766377218787], "dir": "SUCCESSFUL_RCTS/PAT3_SIM075_RCT_6_6"}], ["Event 100", [620, 700], ["O=C=O", "[H]N([H])[H]"], ["O=C=O", "[H]N([H])[H]"], {"rxn_free_energy": 0.08589713337890943, "rxn_barrier": 0.08549394424368298, "ts": ["[C:5](=[O:6])=[O:7]", "[N:1]([H:2])([H:3])[H:4]"], "cat": {}, "energies": [-49.57005329857945, -49.569916411371935, -49.56991705390135], "dir": "SUCCESSFUL_RCTS/PAT1_SIM085_RCT_1_1"}], ["Event 101", [220, 300], ["O=C=O", "[H]N([H])[H]"], ["O=C=O", "[H]N([H])[H]"], {"rxn_free_energy": 0.10997593684326902, "rxn_barrier": 0.11420778942938359, "ts": ["[C:5](=[O:6])=[O:7]", "[N:1]([H:2])([H:3])[H:4]"], "cat": {}, "energies": [-49.570093563344145, -49.56991830372492, -49.569911559768975], "dir": "SUCCESSFUL_RCTS/PAT0_SIM238_RCT_3_3"}], ["Event 102", [300, 380], ["O=C=O", "[H]N([H])[H]"], ["O=C=O", "[H]N([H])[H]"], {"rxn_free_energy": 0.005695879732500203, "rxn_barrier": 0.0016225242225356667, "ts": ["[C:1](=[O:2])=[O:3]", "[N:4]([H:5])([H:6])[H:7]"], "cat": {}, "energies": [-49.569915784261696, -49.56990670720592, -49.569913198578085], "dir": "SUCCESSFUL_RCTS/PAT1_SIM194_RCT_1_1"}], ["Event 103", [220, 540], ["O=C=O", "[H]N([H])[H]", "[H]N([H])[H]"], ["O=C=O", "[H]N([H])[H]", "[H]N([H])[H]"], {"rxn_free_energy": -0.002341523998843762, "rxn_barrier": 0.15109238021354726, "ts": ["[C:1](=[O:2])=[O:3]", "[N:4]([H:5])([H:6])[H:7]", "[N:8]([H:9])([H:10])[H:11]"], "cat": {}, "energies": [-61.318888387669425, -61.318892119163934, -61.31864760415092], "dir": "SUCCESSFUL_RCTS/PAT4_SIM110_RCT_1_2"}], ["Event 104", [300, 380], ["O=C=O", "[H]N([H])[H]", "[H]N([H])[H]"], ["O=C=O", "[H]N([H])[H]", "[H]N([H])[H]"], {"rxn_free_energy": -0.00833496910505761, "rxn_barrier": 0.6460698791654846, "ts": ["[C:5](=[O:6])=[O:7]", "[N:1]([H:2])([H:3])[H:4]", "[N:8]([H:9])([H:10])[H:11]"], "cat": {}, "energies": [-61.318875919103895, -61.31888920185968, -61.3178463305933], "dir": "SUCCESSFUL_RCTS/PAT4_SIM093_RCT_2_2"}], ["Event 105", [1420, 1500], ["[H]N([H])C(=O)[O-]"], ["[H]N([H])C(=O)[O-]"], {"rxn_free_energy": 3.113672930299316e-05, "rxn_barrier": 10.020887986546313, "ts": ["[C:1](=[O:2])([O-:3])[N:4]([H:5])[H:6]"], "cat": {}, "energies": [-49.01363017554781, -49.01363012592776, -48.997660709287814], "dir": "SUCCESSFUL_RCTS/PAT7_SIM013_RCT_5_5"}], ["Event 106", [0, 60], ["O=C=O", "[H]N([H])[H]"], ["O=C=O", "[H]N([H])[H]"], {"rxn_free_energy": -0.00777341049655771, "rxn_barrier": -0.0037476735051784832, "ts": ["[C:5](=[O:6])=[O:7]", "[N:1]([H:2])([H:3])[H:4]"], "cat": {}, "energies": [-49.56989886406819, -49.56991125191414, -49.569904836427696], "dir": "SUCCESSFUL_RCTS/PAT0_SIM000_RCT_1_1"}], ["Event 107", [60, 140], ["O=C=O", "[H]N([H])[H]"], ["O=C=O", "[H]N([H])[H]"], {"rxn_free_energy": -0.10514039630985281, "rxn_barrier": 0.0010304262226055628, "ts": ["[C:1](=[O:2])=[O:3]", "[N:4]([H:5])([H:6])[H:7]"], "cat": {}, "energies": [-49.569910998252574, -49.57007855186795, -49.56990935614692], "dir": "SUCCESSFUL_RCTS/PAT0_SIM216_RCT_1_1"}], ["Event 108", [60, 380], ["O=C=O", "[H]N([H])[H]", "[H]N([H])[H]"], ["O=C=O", "[H]N([H])[H]", "[H]N([H])[H]"], {"rxn_free_energy": 0.007544749280632196, "rxn_barrier": 0.1570085052798656, "ts": ["[C:5](=[O:6])=[O:7]", "[N:1]([H:2])([H:3])[H:4]", "[N:8]([H:9])([H:10])[H:11]"], "cat": {}, "energies": [-61.31888794530139, -61.318875921854044, -61.3186377337402], "dir": "SUCCESSFUL_RCTS/PAT4_SIM200_RCT_1_2"}], ["Event 109", [1420, 1500], ["[H]N([H])C(=O)[O-]"], ["[H]N([H])C(=O)[O-]"], {"rxn_free_energy": 0.000245584383018425, "rxn_barrier": 10.022288965926872, "ts": ["[C:1](=[O:2])([O-:3])[N:4]([H:5])[H:6]"], "cat": {}, "energies": [-49.01363050081352, -49.013630109445856, -48.997658801927734], "dir": "SUCCESSFUL_RCTS/PAT2_SIM141_RCT_5_5"}], ["Event 110", [0, 460], ["O=C=O", "[H]N([H])[H]", "[H]N([H])[H]"], ["O=C=O", "[H]N([H])[H]", "[H]N([H])[H]"], {"rxn_free_energy": 0.0034518158270427793, "rxn_barrier": 0.15999793720278074, "ts": ["[C:9](=[O:10])=[O:11]", "[N:1]([H:2])([H:3])[H:4]", "[N:5]([H:6])([H:7])[H:8]"], "cat": {}, "energies": [-61.31889369024372, -61.3188881893683, -61.31863871467037], "dir": "SUCCESSFUL_RCTS/PAT4_SIM042_RCT_1_3"}], ["Event 111", [940, 1020], ["[H]N([H])C(=O)[O-]"], ["[H]N([H])C(=O)[O-]"], {"rxn_free_energy": -0.00030651827225290873, "rxn_barrier": 10.02057667932058, "ts": ["[N:1]([H:2])([H:3])[C:4](=[O:5])[O-:6]"], "cat": {}, "energies": [-49.01362657596231, -49.01362706443531, -48.99765760580708], "dir": "SUCCESSFUL_RCTS/PAT7_SIM228_RCT_4_4"}], ["Event 112", [220, 540], ["O=C=O", "[H]N([H])[H]", "[H]N([H])[H]"], ["O=C=O", "[H]N([H])[H]", "[H]N([H])[H]"], {"rxn_free_energy": -0.0005324771732324578, "rxn_barrier": 0.15233763750933674, "ts": ["[C:9](=[O:10])=[O:11]", "[N:1]([H:2])([H:3])[H:4]", "[N:5]([H:6])([H:7])[H:8]"], "cat": {}, "energies": [-61.318894293387714, -61.31889514195286, -61.31865152540492], "dir": "SUCCESSFUL_RCTS/PAT4_SIM031_RCT_1_2"}], ["Event 113", [860, 940], ["[H]N([H])C(=O)[O-]"], ["[H]N([H])C(=O)[O-]"], {"rxn_free_energy": -0.003828274707759299, "rxn_barrier": 10.014191858638078, "ts": ["[C:1](=[O:2])([O-:3])[N:4]([H:5])[H:6]"], "cat": {}, "energies": [-49.01362079231043, -49.01362689311745, -48.997661997119586], "dir": "SUCCESSFUL_RCTS/PAT7_SIM083_RCT_6_6"}], ["Event 114", [220, 300], ["O=C=O", "[H]N([H])[H]"], ["O=C=O", "[H]N([H])[H]"], {"rxn_free_energy": 0.00869926448311282, "rxn_barrier": -0.0004901530883374363, "ts": ["[C:5](=[O:6])=[O:7]", "[N:1]([H:2])([H:3])[H:4]"], "cat": {}, "energies": [-49.56991715056047, -49.569903287257056, -49.569917931677196], "dir": "SUCCESSFUL_RCTS/PAT0_SIM203_RCT_1_1"}], ["Event 115", [1900, 1980], ["[H]N([H])C(=O)[O-]"], ["[H]N([H])C(=O)[O-]"], {"rxn_free_energy": 0.0014847192643431698, "rxn_barrier": 10.017564978218905, "ts": ["[N:1]([H:2])([H:3])[C:4](=[O:5])[O-:6]"], "cat": {}, "energies": [-49.01362792561518, -49.01362555954002, -48.99766375496067], "dir": "SUCCESSFUL_RCTS/PAT7_SIM075_RCT_6_6"}], ["Event 116", [60, 140], ["O=C=O", "[H]N([H])[H]"], ["O=C=O", "[H]N([H])[H]"], {"rxn_free_energy": 0.008552452404410268, "rxn_barrier": -0.0008497834195453039, "ts": ["[C:1](=[O:2])=[O:3]", "[N:4]([H:5])([H:6])[H:7]"], "cat": {}, "energies": [-49.5699141671738, -49.56990053783274, -49.56991552140385], "dir": "SUCCESSFUL_RCTS/PAT0_SIM064_RCT_1_1"}], ["Event 117", [300, 380], ["O=C=O", "[H]N([H])[H]"], ["O=C=O", "[H]N([H])[H]"], {"rxn_free_energy": -0.008099864485593983, "rxn_barrier": -0.001446975761118722, "ts": ["[C:5](=[O:6])=[O:7]", "[N:1]([H:2])([H:3])[H:4]"], "cat": {}, "energies": [-49.56990496834062, -49.569917876429486, -49.56990727426707], "dir": "SUCCESSFUL_RCTS/PAT0_SIM098_RCT_1_1"}], ["Event 118", [220, 300], ["O=C=O", "[H]N([H])[H]"], ["O=C=O", "[H]N([H])[H]"], {"rxn_free_energy": -2.2770623857384606, "rxn_barrier": 0.12850337385806931, "ts": ["[C:5](=[O:6])=[O:7]", "[N:1]([H:2])([H:3])[H:4]"], "cat": {}, "energies": [-49.56628173084965, -49.56991049817943, -49.566076945575546], "dir": "SUCCESSFUL_RCTS/PAT0_SIM120_RCT_1_1"}], ["Event 119", [220, 300], ["O=C=O", "[H]N([H])[H]"], ["O=C=O", "[H]N([H])[H]"], {"rxn_free_energy": -0.007716714089341267, "rxn_barrier": -0.006587199272791999, "ts": ["[C:5](=[O:6])=[O:7]", "[N:1]([H:2])([H:3])[H:4]"], "cat": {}, "energies": [-49.56990569091524, -49.56991798840878, -49.569916188393776], "dir": "SUCCESSFUL_RCTS/PAT0_SIM032_RCT_1_1"}], ["Event 120", [1020, 1100], ["[H]N([H])C(=O)[O-]"], ["[H]N([H])C(=O)[O-]"], {"rxn_free_energy": -0.001070163427701715, "rxn_barrier": 10.021848001029893, "ts": ["[N:1]([H:2])([H:3])[C:4](=[O:5])[O-:6]"], "cat": {}, "energies": [-49.01362834076313, -49.0136300461947, -48.997657344606885], "dir": "SUCCESSFUL_RCTS/PAT7_SIM082_RCT_4_4"}], ["Event 121", [300, 380], ["O=C=O", "[H]N([H])[H]"], ["O=C=O", "[H]N([H])[H]"], {"rxn_free_energy": 0.12383846976864593, "rxn_barrier": 0.1255066541027822, "ts": ["[C:5](=[O:6])=[O:7]", "[N:1]([H:2])([H:3])[H:4]"], "cat": {}, "energies": [-49.570111114898296, -49.56991376369875, -49.56991110525037], "dir": "SUCCESSFUL_RCTS/PAT0_SIM069_RCT_1_1"}], ["Event 122", [540, 620], ["[H]N([H])C(=O)[O-]"], ["[H]N([H])C(=O)[O-]"], {"rxn_free_energy": 0.0006138176155397304, "rxn_barrier": 10.015447079453967, "ts": ["[N:1]([H:2])([H:3])[C:4](=[O:5])[O-:6]"], "cat": {}, "energies": [-49.01362506820043, -49.013624090009706, -48.99766427266726], "dir": "SUCCESSFUL_RCTS/PAT2_SIM142_RCT_3_3"}], ["Event 123", [780, 860], ["[H]N([H])C(=O)[O-]"], ["[H]N([H])C(=O)[O-]"], {"rxn_free_energy": -2.796539274913812e-05, "rxn_barrier": 10.022186737340874, "ts": ["[N:1]([H:2])([H:3])[C:4](=[O:5])[O-:6]"], "cat": {}, "energies": [-49.013626457463495, -49.013626502029645, -48.99765492149101], "dir": "SUCCESSFUL_RCTS/PAT7_SIM228_RCT_3_3"}], ["Event 124", [1100, 1180], ["[H]N([H])C(=O)[O-]"], ["[H]N([H])C(=O)[O-]"], {"rxn_free_energy": -0.0023892646138395793, "rxn_barrier": 10.021769115521757, "ts": ["[N:1]([H:2])([H:3])[C:4](=[O:5])[O-:6]"], "cat": {}, "energies": [-49.01362546093172, -49.01362926850653, -48.997654590488835], "dir": "SUCCESSFUL_RCTS/PAT3_SIM221_RCT_8_8"}], ["Event 125", [860, 940], ["[H]N([H])C(=O)[O-]"], ["[H]N([H])C(=O)[O-]"], {"rxn_free_energy": -0.003828211960798115, "rxn_barrier": 10.014157935021645, "ts": ["[C:1](=[O:2])([O-:3])[N:4]([H:5])[H:6]"], "cat": {}, "energies": [-49.01362079231044, -49.01362689301747, -48.99766205118088], "dir": "SUCCESSFUL_RCTS/PAT2_SIM083_RCT_6_6"}], ["Event 126", [460, 540], ["O=C=O", "[H]N([H])[H]", "[H]N([H])[H]"], ["O=C=O", "[H]N([H])[H]", "[H]N([H])[H]"], {"rxn_free_energy": 0.0038509944581203758, "rxn_barrier": 0.15084403548144326, "ts": ["[C:5](=[O:6])=[O:7]", "[N:1]([H:2])([H:3])[H:4]", "[N:8]([H:9])([H:10])[H:11]"], "cat": {}, "energies": [-61.31887612895617, -61.31886999194255, -61.31863574120427], "dir": "SUCCESSFUL_RCTS/PAT4_SIM237_RCT_3_3"}], ["Event 127", [540, 620], ["[H]N([H])C(=O)[O-]"], ["[H]N([H])C(=O)[O-]"], {"rxn_free_energy": 6.720754648117122e-05, "rxn_barrier": 10.02046887456601, "ts": ["[C:1](=[O:2])([O-:3])[N:4]([H:5])[H:6]"], "cat": {}, "energies": [-49.01362600454836, -49.01362589744521, -48.997657206192706], "dir": "SUCCESSFUL_RCTS/PAT2_SIM110_RCT_3_3"}], ["Event 128", [380, 460], ["[H]N([H])C(=O)[O-]"], ["[H]N([H])C(=O)[O-]"], {"rxn_free_energy": 0.0012092490918121826, "rxn_barrier": 10.019281018629938, "ts": ["[C:1](=[O:2])([O-:3])[N:4]([H:5])[H:6]"], "cat": {}, "energies": [-49.013629136497315, -49.01362720941634, -48.99766223113012], "dir": "SUCCESSFUL_RCTS/PAT3_SIM105_RCT_3_3"}], ["Event 129", [220, 300], ["O=C=O", "[H]N([H])[H]"], ["O=C=O", "[H]N([H])[H]"], {"rxn_free_energy": 0.07558947821559521, "rxn_barrier": 0.0789132797683899, "ts": ["[C:5](=[O:6])=[O:7]", "[N:1]([H:2])([H:3])[H:4]"], "cat": {}, "energies": [-49.57003193252706, -49.5699114717831, -49.56990617491352], "dir": "SUCCESSFUL_RCTS/PAT0_SIM030_RCT_1_1"}], ["Event 130", [140, 700], ["O=C=O", "[H]N([H])[H]", "[H]N([H])[H]"], ["O=C=O", "[H]N([H])[H]", "[H]N([H])[H]"], {"rxn_free_energy": -0.0062210032677471085, "rxn_barrier": 0.822682458374084, "ts": ["[C:9](=[O:10])=[O:11]", "[N:1]([H:2])([H:3])[H:4]", "[N:5]([H:6])([H:7])[H:8]"], "cat": {}, "energies": [-61.31888274259026, -61.318892656492295, -61.31757170111576], "dir": "SUCCESSFUL_RCTS/PAT4_SIM137_RCT_1_3"}], ["Event 131", [60, 140], ["O=C=O", "[H]N([H])[H]"], ["O=C=O", "[H]N([H])[H]"], {"rxn_free_energy": -0.08887767692925863, "rxn_barrier": 0.001015004876139571, "ts": ["[C:1](=[O:2])=[O:3]", "[N:4]([H:5])([H:6])[H:7]"], "cat": {}, "energies": [-49.56991099824497, -49.57005263529998, -49.56990938071505], "dir": "SUCCESSFUL_RCTS/PAT1_SIM216_RCT_1_1"}], ["Event 132", [220, 300], ["O=C=O", "[H]N([H])[H]"], ["O=C=O", "[H]N([H])[H]"], {"rxn_free_energy": 0.09001237865850274, "rxn_barrier": 0.08494323881293522, "ts": ["[C:1](=[O:2])=[O:3]", "[N:4]([H:5])([H:6])[H:7]"], "cat": {}, "energies": [-49.570047566467295, -49.56990412113132, -49.56991219940321], "dir": "SUCCESSFUL_RCTS/PAT0_SIM108_RCT_1_1"}], ["Event 133", [60, 140], ["O=C=O", "[H]N([H])[H]"], ["O=C=O", "[H]N([H])[H]"], {"rxn_free_energy": -0.1272693315527518, "rxn_barrier": -0.0018252456449588835, "ts": ["[C:1](=[O:2])=[O:3]", "[N:4]([H:5])([H:6])[H:7]"], "cat": {}, "energies": [-49.56991455859127, -49.5701173772735, -49.569917467335365], "dir": "SUCCESSFUL_RCTS/PAT0_SIM095_RCT_1_1"}], ["Event 134", [780, 860], ["[H]N([H])C(=O)[O-]"], ["[H]N([H])C(=O)[O-]"], {"rxn_free_energy": -0.0008172264321934436, "rxn_barrier": 10.012603847879273, "ts": ["[N:1]([H:2])([H:3])[C:4](=[O:5])[O-:6]"], "cat": {}, "energies": [-49.013621151944754, -49.01362245429141, -48.99766488743625], "dir": "SUCCESSFUL_RCTS/PAT7_SIM037_RCT_4_4"}], ["Event 135", [460, 540], ["O=C=O", "[H]N([H])[H]"], ["O=C=O", "[H]N([H])[H]"], {"rxn_free_energy": -0.004757638190306701, "rxn_barrier": -0.002957534605740314, "ts": ["[C:1](=[O:2])=[O:3]", "[N:4]([H:5])([H:6])[H:7]"], "cat": {}, "energies": [-49.56990268932715, -49.56991027118443, -49.56990740250718], "dir": "SUCCESSFUL_RCTS/PAT0_SIM205_RCT_1_1"}], ["Event 136", [620, 700], ["[H]N([H])C(=O)[O-]"], ["[H]N([H])C(=O)[O-]"], {"rxn_free_energy": -0.0014455542903097154, "rxn_barrier": 10.015801872526389, "ts": ["[N:1]([H:2])([H:3])[C:4](=[O:5])[O-:6]"], "cat": {}, "energies": [-49.01362281293678, -49.01362511659794, -48.99766145199902], "dir": "SUCCESSFUL_RCTS/PAT3_SIM031_RCT_4_4"}], ["Event 137", [220, 300], ["O=C=O", "[H]N([H])[H]"], ["O=C=O", "[H]N([H])[H]"], {"rxn_free_energy": 0.10994780249787296, "rxn_barrier": 0.11521273969465341, "ts": ["[C:5](=[O:6])=[O:7]", "[N:1]([H:2])([H:3])[H:4]"], "cat": {}, "energies": [-49.57009351846662, -49.56991830368279, -49.56990991338474], "dir": "SUCCESSFUL_RCTS/PAT1_SIM238_RCT_3_3"}], ["Event 138", [1340, 1420], ["O=C=O", "[H]N([H])[H]"], ["O=C=O", "[H]N([H])[H]"], {"rxn_free_energy": -0.0038141516433159457, "rxn_barrier": -0.0005985978280254401, "ts": ["[C:5](=[O:6])=[O:7]", "[N:1]([H:2])([H:3])[H:4]"], "cat": {}, "energies": [-49.56991079863437, -49.56991687693462, -49.56991175257057], "dir": "SUCCESSFUL_RCTS/PAT1_SIM178_RCT_2_2"}], ["Event 139", [1660, 1740], ["[H]N([H])C(=O)[O-]"], ["[H]N([H])C(=O)[O-]"], {"rxn_free_energy": 0.0010960268128565502, "rxn_barrier": 10.021809779654587, "ts": ["[N:1]([H:2])([H:3])[C:4](=[O:5])[O-:6]"], "cat": {}, "energies": [-49.01362798629455, -49.01362623964663, -48.99765705104858], "dir": "SUCCESSFUL_RCTS/PAT7_SIM047_RCT_5_5"}], ["Event 140", [300, 460], ["O=C=O", "[H]N([H])[H]", "[H]N([H])[H]"], ["O=C=O", "[H]N([H])[H]", "[H]N([H])[H]"], {"rxn_free_energy": 0.010010183537742827, "rxn_barrier": 0.15911467886575967, "ts": ["[C:1](=[O:2])=[O:3]", "[N:4]([H:5])([H:6])[H:7]", "[N:8]([H:9])([H:10])[H:11]"], "cat": {}, "energies": [-61.31889376825107, -61.318877815843614, -61.318640200254], "dir": "SUCCESSFUL_RCTS/PAT4_SIM240_RCT_1_2"}], ["Event 141", [540, 620], ["[H]N([H])C(=O)[O-]"], ["[H]N([H])C(=O)[O-]"], {"rxn_free_energy": 0.0012018585538159173, "rxn_barrier": 10.01848720532142, "ts": ["[C:1](=[O:2])([O-:3])[N:4]([H:5])[H:6]"], "cat": {}, "energies": [-49.013628738238324, -49.013626822935045, -48.99766309790621], "dir": "SUCCESSFUL_RCTS/PAT7_SIM202_RCT_4_4"}], ["Event 142", [380, 460], ["[H]N([H])C(=O)[O-]"], ["[H]N([H])C(=O)[O-]"], {"rxn_free_energy": 0.0012092491363989524, "rxn_barrier": 10.019281903396422, "ts": ["[C:1](=[O:2])([O-:3])[N:4]([H:5])[H:6]"], "cat": {}, "energies": [-49.013629136497336, -49.01362720941629, -48.99766222972016], "dir": "SUCCESSFUL_RCTS/PAT7_SIM105_RCT_3_3"}]]
