# Supplementary material for: Automated Discovery of Reactive Events via Hypergraph Mining of Ab Initio Atomistic Simulations
Source: J Chem Theory Comput. 2026 Feb 12;22(4):1674–86. doi: 10.1021/acs.jctc.5c01682 (PMC12937057; doi:10.1021/acs.jctc.5c01682)
Supplement: Supplementary file 2 [file ct5c01682_si_002.zip › SI_data/Refined_CRNs/rct_list_all_refined_62_high_water.json]

[["Event 1", [140, 220], ["O=C=O", "[H]N([H])[H]"], ["O=C=O", "[H]N([H])[H]"], {"rxn_free_energy": 0.010875636643144731, "rxn_barrier": 0.0022007222033385006, "ts": ["[C:5](=[O:6])=[O:7]", "[N:1]([H:2])([H:3])[H:4]"], "cat": {}, "energies": [-49.57188358386332, -49.57186625225432, -49.57188007675307], "dir": "SUCCESSFUL_RCTS/PAT1_SIM000_RCT_2_2"}], ["Event 2", [0, 60], ["O=C=O", "[H]N([H])[H]"], ["O=C=O", "[H]N([H])[H]"], {"rxn_free_energy": -0.0017503676402817663, "rxn_barrier": -0.00027600352838906875, "ts": ["[C:1](=[O:2])=[O:3]", "[N:4]([H:5])([H:6])[H:7]"], "cat": {}, "energies": [-49.57187536581238, -49.57187815522955, -49.57187580565654], "dir": "SUCCESSFUL_RCTS/PAT0_SIM072_RCT_1_1"}], ["Event 3", [0, 540], ["O=C=O", "[H]N([H])[H]", "[H]N([H])[H]"], ["O=C=O", "[H]N([H])[H]", "[H]N([H])[H]"], {"rxn_free_energy": 0.005175427735934328, "rxn_barrier": 0.8138509284019799, "ts": ["[C:1](=[O:2])=[O:3]", "[N:4]([H:5])([H:6])[H:7]", "[N:8]([H:9])([H:10])[H:11]"], "cat": {}, "energies": [-61.32110803050169, -61.32109978284752, -61.31981106311125], "dir": "SUCCESSFUL_RCTS/PAT1_SIM029_RCT_1_3"}], ["Event 4", [1500, 1580], ["O=C=O", "[H]N([H])[H]"], ["O=C=O", "[H]N([H])[H]"], {"rxn_free_energy": 0.2226802094713756, "rxn_barrier": 0.2231687905595104, "ts": ["[C:1](=[O:2])=[O:3]", "[N:4]([H:5])([H:6])[H:7]"], "cat": {}, "energies": [-49.57223268905133, -49.571877821888194, -49.571877043276636], "dir": "SUCCESSFUL_RCTS/PAT0_SIM215_RCT_1_1"}], ["Event 5", [1020, 1100], ["O=C=O", "[H]N([H])[H]"], ["O=C=O", "[H]N([H])[H]"], {"rxn_free_energy": -0.0003494840900674419, "rxn_barrier": 0.004889357103462608, "ts": ["[C:5](=[O:6])=[O:7]", "[N:1]([H:2])([H:3])[H:4]"], "cat": {}, "energies": [-49.57186015183498, -49.57186070877908, -49.571852360068085], "dir": "SUCCESSFUL_RCTS/PAT1_SIM121_RCT_2_2"}], ["Event 6", [220, 300], ["O=C=O", "[H]N([H])[H]"], ["O=C=O", "[H]N([H])[H]"], {"rxn_free_energy": 0.23388094079562208, "rxn_barrier": 0.2432352945798066, "ts": ["[C:1](=[O:2])=[O:3]", "[N:4]([H:5])([H:6])[H:7]"], "cat": {}, "energies": [-49.5722518841486, -49.57187916729976, -49.571864260034324], "dir": "SUCCESSFUL_RCTS/PAT0_SIM200_RCT_1_1"}], ["Event 7", [0, 60], ["O=C=O", "[H]N([H])[H]"], ["O=C=O", "[H]N([H])[H]"], {"rxn_free_energy": -0.2556556711948961, "rxn_barrier": -0.0039345557629742916, "ts": ["[C:5](=[O:6])=[O:7]", "[N:1]([H:2])([H:3])[H:4]"], "cat": {}, "energies": [-49.57187545095519, -49.572282868403704, -49.5718817211336], "dir": "SUCCESSFUL_RCTS/PAT1_SIM184_RCT_1_1"}], ["Event 8", [0, 60], ["O=C=O", "[H]N([H])[H]"], ["O=C=O", "[H]N([H])[H]"], {"rxn_free_energy": -0.25563435824183806, "rxn_barrier": -0.004154531025810201, "ts": ["[C:5](=[O:6])=[O:7]", "[N:1]([H:2])([H:3])[H:4]"], "cat": {}, "energies": [-49.57187545130819, -49.572282834792, -49.57188207204311], "dir": "SUCCESSFUL_RCTS/PAT0_SIM184_RCT_1_1"}], ["Event 9", [220, 300], ["O=C=O", "[H]N([H])[H]"], ["O=C=O", "[H]N([H])[H]"], {"rxn_free_energy": 0.008119694776960082, "rxn_barrier": 0.003096799031587068, "ts": ["[C:5](=[O:6])=[O:7]", "[N:1]([H:2])([H:3])[H:4]"], "cat": {}, "energies": [-49.571875001077274, -49.571862061386504, -49.57187006596297], "dir": "SUCCESSFUL_RCTS/PAT0_SIM153_RCT_1_1"}], ["Event 10", [1500, 1580], ["O=C=O", "[H]N([H])[H]"], ["O=C=O", "[H]N([H])[H]"], {"rxn_free_energy": 0.22267752577586472, "rxn_barrier": 0.22525059652599322, "ts": ["[C:1](=[O:2])=[O:3]", "[N:4]([H:5])([H:6])[H:7]"], "cat": {}, "energies": [-49.57223268541239, -49.571877822526034, -49.57187372203448], "dir": "SUCCESSFUL_RCTS/PAT1_SIM215_RCT_1_1"}], ["Event 11", [620, 700], ["O=C=O", "[H]N([H])[H]"], ["O=C=O", "[H]N([H])[H]"], {"rxn_free_energy": 0.2348350138335186, "rxn_barrier": 0.23760213338888356, "ts": ["[C:1](=[O:2])=[O:3]", "[N:4]([H:5])([H:6])[H:7]"], "cat": {}, "energies": [-49.57224967746468, -49.571875440187995, -49.5718710304568], "dir": "SUCCESSFUL_RCTS/PAT1_SIM085_RCT_2_2"}], ["Event 12", [60, 140], ["O=C=O", "[H]N([H])[H]"], ["O=C=O", "[H]N([H])[H]"], {"rxn_free_energy": -0.044464546415845844, "rxn_barrier": 0.21221022319328012, "ts": ["[C:5](=[O:6])=[O:7]", "[N:1]([H:2])([H:3])[H:4]"], "cat": {}, "energies": [-49.57219704700562, -49.57226790650178, -49.57185886499981], "dir": "SUCCESSFUL_RCTS/PAT1_SIM083_RCT_1_1"}], ["Event 13", [220, 300], ["O=C=O", "[H]N([H])[H]"], ["O=C=O", "[H]N([H])[H]"], {"rxn_free_energy": -0.040774763842034364, "rxn_barrier": 0.21368616812463853, "ts": ["[C:5](=[O:6])=[O:7]", "[N:1]([H:2])([H:3])[H:4]"], "cat": {}, "energies": [-49.57222400713972, -49.57228898653239, -49.57188347304167], "dir": "SUCCESSFUL_RCTS/PAT0_SIM156_RCT_1_1"}], ["Event 14", [1900, 1980], ["O=C=O", "[H]N([H])[H]"], ["O=C=O", "[H]N([H])[H]"], {"rxn_free_energy": 0.02205866125469868, "rxn_barrier": 0.24279099700904724, "ts": ["[C:5](=[O:6])=[O:7]", "[N:1]([H:2])([H:3])[H:4]"], "cat": {}, "energies": [-49.57225285708392, -49.57221770400695, -49.571865941010195], "dir": "SUCCESSFUL_RCTS/PAT1_SIM113_RCT_2_2"}], ["Event 15", [1500, 1580], ["O=C=O", "[H]N([H])[H]"], ["O=C=O", "[H]N([H])[H]"], {"rxn_free_energy": 0.012071185816793973, "rxn_barrier": 0.0063383946415332135, "ts": ["[C:5](=[O:6])=[O:7]", "[N:1]([H:2])([H:3])[H:4]"], "cat": {}, "energies": [-49.571879272186635, -49.571860035329095, -49.57186917120761], "dir": "SUCCESSFUL_RCTS/PAT1_SIM093_RCT_1_1"}], ["Event 16", [1740, 1820], ["O=C=O", "[H]N([H])[H]"], ["O=C=O", "[H]N([H])[H]"], {"rxn_free_energy": 0.004934634879053228, "rxn_barrier": 0.00040579445165464994, "ts": ["[C:5](=[O:6])=[O:7]", "[N:1]([H:2])([H:3])[H:4]"], "cat": {}, "energies": [-49.571871854083945, -49.571863990161575, -49.57187120740265], "dir": "SUCCESSFUL_RCTS/PAT1_SIM064_RCT_1_1"}], ["Event 17", [700, 780], ["O=C=O", "[H]N([H])[H]"], ["O=C=O", "[H]N([H])[H]"], {"rxn_free_energy": -0.2316675795940154, "rxn_barrier": -0.0012756972007601634, "ts": ["[C:5](=[O:6])=[O:7]", "[N:1]([H:2])([H:3])[H:4]"], "cat": {}, "energies": [-49.571859261723056, -49.57222845131991, -49.57186129469692], "dir": "SUCCESSFUL_RCTS/PAT1_SIM209_RCT_2_2"}], ["Event 18", [1580, 1660], ["O=C=O", "[H]N([H])[H]"], ["O=C=O", "[H]N([H])[H]"], {"rxn_free_energy": -0.25293869734068913, "rxn_barrier": 0.003485938046325615, "ts": ["[C:1](=[O:2])=[O:3]", "[N:4]([H:5])([H:6])[H:7]"], "cat": {}, "energies": [-49.57185727612474, -49.57226036375514, -49.57185172087154], "dir": "SUCCESSFUL_RCTS/PAT1_SIM145_RCT_1_1"}], ["Event 19", [300, 380], ["O=C=O", "[H]N([H])[H]"], ["O=C=O", "[H]N([H])[H]"], {"rxn_free_energy": -0.2064349980846995, "rxn_barrier": 0.0026204583493741824, "ts": ["[C:5](=[O:6])=[O:7]", "[N:1]([H:2])([H:3])[H:4]"], "cat": {}, "energies": [-49.571877500341685, -49.57220647884551, -49.57187332433241], "dir": "SUCCESSFUL_RCTS/PAT0_SIM055_RCT_1_1"}], ["Event 20", [0, 60], ["O=C=O", "[H]N([H])[H]"], ["O=C=O", "[H]N([H])[H]"], {"rxn_free_energy": -0.008867024188716101, "rxn_barrier": -0.0010301721003109067, "ts": ["[C:5](=[O:6])=[O:7]", "[N:1]([H:2])([H:3])[H:4]"], "cat": {}, "energies": [-49.571871726309524, -49.571885856957806, -49.5718733680102], "dir": "SUCCESSFUL_RCTS/PAT0_SIM027_RCT_1_1"}], ["Event 21", [860, 940], ["O=C=O", "[H]N([H])[H]"], ["O=C=O", "[H]N([H])[H]"], {"rxn_free_energy": -0.0006907333827344999, "rxn_barrier": -0.0009086314549721948, "ts": ["[C:5](=[O:6])=[O:7]", "[N:1]([H:2])([H:3])[H:4]"], "cat": {}, "energies": [-49.571852964871475, -49.57185406563654, -49.57185441288281], "dir": "SUCCESSFUL_RCTS/PAT0_SIM075_RCT_1_1"}], ["Event 22", [140, 220], ["O=C=O", "[H]N([H])[H]"], ["O=C=O", "[H]N([H])[H]"], {"rxn_free_energy": -0.007487555681886683, "rxn_barrier": -0.005897467594263248, "ts": ["[C:1](=[O:2])=[O:3]", "[N:4]([H:5])([H:6])[H:7]"], "cat": {}, "energies": [-49.57185927081218, -49.57187120311479, -49.57186866912198], "dir": "SUCCESSFUL_RCTS/PAT1_SIM072_RCT_2_2"}], ["Event 23", [140, 220], ["O=C=O", "[H]N([H])[H]"], ["O=C=O", "[H]N([H])[H]"], {"rxn_free_energy": 0.2611136412695277, "rxn_barrier": 0.26961197775277757, "ts": ["[C:1](=[O:2])=[O:3]", "[N:4]([H:5])([H:6])[H:7]"], "cat": {}, "energies": [-49.57228056791159, -49.57186445254438, -49.57185090944342], "dir": "SUCCESSFUL_RCTS/PAT1_SIM147_RCT_1_1"}], ["Event 24", [220, 300], ["O=C=O", "[H]N([H])[H]"], ["O=C=O", "[H]N([H])[H]"], {"rxn_free_energy": 0.01170797660812128, "rxn_barrier": 0.008248980942321751, "ts": ["[C:1](=[O:2])=[O:3]", "[N:4]([H:5])([H:6])[H:7]"], "cat": {}, "energies": [-49.5718739417564, -49.57185528371555, -49.57186079603289], "dir": "SUCCESSFUL_RCTS/PAT0_SIM062_RCT_1_1"}], ["Event 25", [220, 300], ["O=C=O", "[H]N([H])[H]"], ["O=C=O", "[H]N([H])[H]"], {"rxn_free_energy": -0.01535311936722092, "rxn_barrier": -0.0072890214476051375, "ts": ["[C:1](=[O:2])=[O:3]", "[N:4]([H:5])([H:6])[H:7]"], "cat": {}, "energies": [-49.57186044427243, -49.571884911277955, -49.57187206018733], "dir": "SUCCESSFUL_RCTS/PAT0_SIM157_RCT_1_1"}], ["Event 26", [60, 140], ["O=C=O", "[H]N([H])[H]"], ["O=C=O", "[H]N([H])[H]"], {"rxn_free_energy": -0.044468790474412434, "rxn_barrier": 0.21112033621493928, "ts": ["[C:5](=[O:6])=[O:7]", "[N:1]([H:2])([H:3])[H:4]"], "cat": {}, "energies": [-49.57219703922194, -49.5722679054815, -49.5718605940795], "dir": "SUCCESSFUL_RCTS/PAT0_SIM083_RCT_1_1"}], ["Event 27", [1100, 1180], ["O=C=O", "[H]N([H])[H]"], ["O=C=O", "[H]N([H])[H]"], {"rxn_free_energy": -0.011409654418576508, "rxn_barrier": -0.005003686766185844, "ts": ["[C:5](=[O:6])=[O:7]", "[N:1]([H:2])([H:3])[H:4]"], "cat": {}, "energies": [-49.571860513129444, -49.57187869575872, -49.571868487094136], "dir": "SUCCESSFUL_RCTS/PAT1_SIM107_RCT_1_1"}], ["Event 28", [860, 940], ["O=C=O", "[H]N([H])[H]"], ["O=C=O", "[H]N([H])[H]"], {"rxn_free_energy": 0.2541892314539362, "rxn_barrier": 0.24951712574511897, "ts": ["[C:5](=[O:6])=[O:7]", "[N:1]([H:2])([H:3])[H:4]"], "cat": {}, "energies": [-49.57227466185781, -49.57186958135389, -49.57187702690508], "dir": "SUCCESSFUL_RCTS/PAT1_SIM231_RCT_1_1"}], ["Event 29", [1500, 1580], ["O=C=O", "[H]N([H])[H]"], ["O=C=O", "[H]N([H])[H]"], {"rxn_free_energy": 0.01207150800971013, "rxn_barrier": 0.00550363763668144, "ts": ["[C:5](=[O:6])=[O:7]", "[N:1]([H:2])([H:3])[H:4]"], "cat": {}, "energies": [-49.57187927245077, -49.57186003507978, -49.571870501755434], "dir": "SUCCESSFUL_RCTS/PAT0_SIM093_RCT_1_1"}], ["Event 30", [1660, 1740], ["O=C=O", "[H]N([H])[H]"], ["O=C=O", "[H]N([H])[H]"], {"rxn_free_energy": 0.2590111480495039, "rxn_barrier": 0.25917919635635095, "ts": ["[C:5](=[O:6])=[O:7]", "[N:1]([H:2])([H:3])[H:4]"], "cat": {}, "energies": [-49.57229701791496, -49.57188425311854, -49.571883985313754], "dir": "SUCCESSFUL_RCTS/PAT1_SIM059_RCT_8_8"}], ["Event 31", [1740, 1820], ["O=C=O", "[H]N([H])[H]"], ["O=C=O", "[H]N([H])[H]"], {"rxn_free_energy": 0.004934449723574147, "rxn_barrier": 0.0013937992921160642, "ts": ["[C:5](=[O:6])=[O:7]", "[N:1]([H:2])([H:3])[H:4]"], "cat": {}, "energies": [-49.57187185401739, -49.571863990390085, -49.571869632833916], "dir": "SUCCESSFUL_RCTS/PAT0_SIM064_RCT_1_1"}], ["Event 32", [220, 300], ["O=C=O", "[H]N([H])[H]"], ["O=C=O", "[H]N([H])[H]"], {"rxn_free_energy": -0.0408139724442221, "rxn_barrier": 0.21160864889963704, "ts": ["[C:5](=[O:6])=[O:7]", "[N:1]([H:2])([H:3])[H:4]"], "cat": {}, "energies": [-49.57222394506461, -49.57228898694081, -49.571886721738345], "dir": "SUCCESSFUL_RCTS/PAT1_SIM156_RCT_1_1"}], ["Event 33", [460, 540], ["O=C=O", "[H]N([H])[H]"], ["O=C=O", "[H]N([H])[H]"], {"rxn_free_energy": 0.01098917910861188, "rxn_barrier": 0.24336049462631648, "ts": ["[C:1](=[O:2])=[O:3]", "[N:4]([H:5])([H:6])[H:7]"], "cat": {}, "energies": [-49.57224727140199, -49.57222975884969, -49.571859447766684], "dir": "SUCCESSFUL_RCTS/PAT1_SIM194_RCT_2_2"}], ["Event 34", [1100, 1180], ["O=C=O", "[H]N([H])[H]"], ["O=C=O", "[H]N([H])[H]"], {"rxn_free_energy": -0.011409499925419042, "rxn_barrier": -0.006754664023536812, "ts": ["[C:5](=[O:6])=[O:7]", "[N:1]([H:2])([H:3])[H:4]"], "cat": {}, "energies": [-49.57186051326879, -49.57187869565186, -49.571871277622144], "dir": "SUCCESSFUL_RCTS/PAT0_SIM107_RCT_1_1"}], ["Event 35", [1660, 1740], ["O=C=O", "[H]N([H])[H]"], ["O=C=O", "[H]N([H])[H]"], {"rxn_free_energy": 0.24745868391482953, "rxn_barrier": 0.2528089652362903, "ts": ["[C:1](=[O:2])=[O:3]", "[N:4]([H:5])([H:6])[H:7]"], "cat": {}, "energies": [-49.572260311327454, -49.571865956744425, -49.57185743044045], "dir": "SUCCESSFUL_RCTS/PAT1_SIM145_RCT_2_2"}], ["Event 36", [1180, 1260], ["O=C=O", "[H]N([H])[H]"], ["O=C=O", "[H]N([H])[H]"], {"rxn_free_energy": -0.0010196404466733782, "rxn_barrier": -0.0025442030950463775, "ts": ["[C:5](=[O:6])=[O:7]", "[N:1]([H:2])([H:3])[H:4]"], "cat": {}, "energies": [-49.571878695754805, -49.57188032067205, -49.571882750242345], "dir": "SUCCESSFUL_RCTS/PAT1_SIM107_RCT_2_2"}]]
