# Supplementary material for: Automated Discovery of Reactive Events via Hypergraph Mining of Ab Initio Atomistic Simulations
Source: J Chem Theory Comput. 2026 Feb 12;22(4):1674–86. doi: 10.1021/acs.jctc.5c01682 (PMC12937057; doi:10.1021/acs.jctc.5c01682)
Supplement: Supplementary file 2 [file ct5c01682_si_002.zip › SI_data/Initial_Geometries/nowater/init_0.xyz]

98

N    -1.7675198171e-02    -6.4557525710e-02     2.5056939930e+00
H     4.8530835133e-01     1.1587207886e-01     1.6490504266e+00
H     5.7988210864e-01     2.3235957016e-01     3.2634192652e+00
H    -8.1956007915e-01     5.4891837472e-01     2.5084028433e+00
N    -1.8278477706e+00     1.7397719896e+00    -4.0794920860e-02
H    -1.4109916916e+00     1.8447774470e+00     8.7276424876e-01
H    -1.5114261022e+00     8.5333915025e-01    -4.0616628534e-01
H    -2.8242854569e+00     1.6586748266e+00     1.0032406424e-01
C     3.3282671430e-07    -3.6697348734e-07    -2.5000012594e+00
O    -5.0151234418e-01     8.8265895061e-01    -3.0515043093e+00
O     5.0151202648e-01    -8.8265866059e-01    -1.9484947201e+00
C    -5.6815638241e-07    -1.1299303686e-07    -4.9999987769e+00
O     8.8772875055e-01     4.0799117273e-01    -4.3833645112e+00
O    -8.8772825920e-01    -4.0799111609e-01    -5.6166364283e+00
C     3.1929005735e+00    -2.9249575394e+00    -2.5000004460e+00
O     2.9796570151e+00    -3.2133407325e+00    -3.5982355615e+00
O     3.4061450866e+00    -2.6365777877e+00    -1.4017641319e+00
C    -4.3712827200e-01     4.9808564205e+00    -4.7836716197e-07
O    -9.8495404457e-01     4.9076946670e+00    -1.0145409314e+00
O     1.1069654366e-01     5.0540147635e+00     1.0145412573e+00
N    -2.6737899349e+00    -3.4730310510e+00     2.5404427580e+00
H    -1.8763718335e+00    -3.9967331243e+00     2.2099189269e+00
H    -2.3123767181e+00    -2.6527887328e+00     3.0051632236e+00
H    -3.1707297703e+00    -3.1504844355e+00     1.7228891747e+00
C     1.2702082636e-06    -4.4101416307e-07     4.9999998463e+00
O     5.3656751674e-01     9.6944465621e-01     5.3271556452e+00
O    -5.3656849988e-01    -9.6944426460e-01     4.6728444401e+00
C     6.5366707129e-01    -8.9530784799e-07     7.4714600587e+00
O     3.2930859845e-01    -8.4110385119e-02     8.5771160744e+00
O     9.7802835023e-01     8.4111050802e-02     6.3658045760e+00
N    -4.2287419141e+00     3.8371543676e+00     4.8194859067e+00
H    -4.5568743155e+00     3.1834866882e+00     5.5154982523e+00
H    -4.4179131883e+00     4.7627167105e+00     5.1757592053e+00
H    -3.2246762813e+00     3.7397955941e+00     4.7776187973e+00
N     6.5977082370e-01    -7.0451579158e+00     2.6390777861e+00
H    -2.8666429729e-01    -7.3027090626e+00     2.8784800870e+00
H     7.1577126611e-01    -7.0427229297e+00     1.6309904357e+00
H     7.8799246133e-01    -6.0903197723e+00     2.9411087646e+00
N     4.6147433467e+00     5.9100255771e+00     4.2374346679e-01
H     4.2206780330e+00     6.0750456134e+00     1.3385474945e+00
H     3.9245952478e+00     5.3946627931e+00    -1.0301918110e-01
H     4.7083587804e+00     6.8115908365e+00    -2.0998721720e-02
C    -7.1898318533e+00    -1.2717805081e+00    -1.7143144491e+00
O    -7.6076561551e+00    -2.0123901538e+00    -9.3221582648e-01
O    -6.7720108323e+00    -5.3117006231e-01    -2.4964147414e+00
N     5.4471273764e+00    -3.5282568425e+00    -3.7567345939e+00
H     5.3292694819e+00    -3.6852980094e+00    -4.7471047679e+00
H     6.3902265188e+00    -3.1929867270e+00    -3.6242957703e+00
H     4.8295486825e+00    -2.7700175976e+00    -3.5056386259e+00
N    -1.2089578052e+00     4.5928303663e+00    -5.8553268235e+00
H    -1.0442789386e+00     3.7751495118e+00    -5.2864117295e+00
H    -2.2093751184e+00     4.7219469194e+00    -5.8986419468e+00
H    -8.3425134191e-01     5.3816119330e+00    -5.3485743326e+00
N     2.5622586847e-01     6.2115749247e-01    -7.4432356622e+00
H    -4.2984457604e-03    -3.4957724663e-01    -7.3473886953e+00
H     1.1710895851e+00     7.2049944652e-01    -7.0278591571e+00
H     3.6316633504e-01     7.9875103384e-01    -8.4313670560e+00
N    -8.2747740994e-01     4.4736769424e-02    -9.9381125137e+00
H    -1.1845048931e+00     3.1112239903e-01    -1.0844178497e+01
H    -1.6257978529e+00    -6.1218659935e-02    -9.3291461745e+00
H    -4.1694557650e-01    -8.7160692605e-01    -1.0043740285e+01
N     4.6233800053e+00    -4.2713246769e+00    -7.8135113231e+00
H     4.0362438786e+00    -4.2032995878e+00    -8.6320644668e+00
H     5.3239219662e+00    -3.5489104556e+00    -7.8956133249e+00
H     4.0473211103e+00    -4.0308308770e+00    -7.0199760295e+00
C    -6.9995049087e-01     7.9755808196e+00    -5.9916769797e+00
O     9.5908656157e-02     8.1751767964e+00    -6.8050205198e+00
O    -1.4958107528e+00     7.7759814755e+00    -5.1783347083e+00
N    -5.5369969119e+00    -7.1638059245e+00    -4.2825501436e+00
H    -4.8661983967e+00    -7.8940519206e+00    -4.4726964826e+00
H    -6.2818054602e+00    -7.5838434120e+00    -3.7456974447e+00
H    -5.0799666688e+00    -6.4977785008e+00    -3.6768190083e+00
C     9.5347185723e+00     1.6865567089e+00    -2.4989360422e+00
O     9.6147375562e+00     7.0732129830e-01    -3.1067625166e+00
O     9.4546968213e+00     2.6657936860e+00    -1.8911115880e+00
N    -8.4359566771e+00     5.3609840238e+00    -8.6212746063e-01
H    -9.0896320908e+00     5.6010082775e+00    -1.3104449386e-01
H    -7.6011116799e+00     5.9044305724e+00    -6.9756208024e-01
H    -8.1860493591e+00     4.3925322310e+00    -7.2418965589e-01
C     2.5861653554e+00    -9.6204014999e+00     8.7155735023e-01
O     1.9656147645e+00    -8.6658614526e+00     6.7527104795e-01
O     3.2067130494e+00    -1.0574943950e+01     1.0678438145e+00
C     4.4603602676e+00     8.5881525228e+00     2.5196911540e+00
O     4.6395654646e+00     9.1705276686e+00     3.5012627190e+00
O     4.2811537341e+00     8.0057742270e+00     1.5381211647e+00
C    -8.5494150556e+00    -3.1222336184e+00     4.1423622188e+00
O    -9.5188570499e+00    -3.1497878966e+00     4.7702005989e+00
O    -7.5799743613e+00    -3.0946771178e+00     3.5145210887e+00
C     7.5717954008e+00    -3.1255267044e+00     5.7357630811e+00
O     6.5136333063e+00    -2.6699555207e+00     5.8223998418e+00
O     8.6299577746e+00    -3.5810990753e+00     5.6491298847e+00
N    -2.9217162755e+00     6.1597233177e+00     7.2405586944e+00
H    -1.9151526663e+00     6.1729165872e+00     7.3182834088e+00
H    -3.2796532068e+00     5.8522483082e+00     8.1331517466e+00
H    -3.2180933582e+00     7.1174736209e+00     7.1211670608e+00
C    -1.4306880107e+00    -4.5612624649e+00     8.7833935986e+00
O    -1.5617957057e+00    -3.4161269596e+00     8.8623460969e+00
O    -1.2995838212e+00    -5.7063989022e+00     8.7044421172e+00
