# Supplementary material for: Automated Discovery of Reactive Events via Hypergraph Mining of Ab Initio Atomistic Simulations
Source: J Chem Theory Comput. 2026 Feb 12;22(4):1674–86. doi: 10.1021/acs.jctc.5c01682 (PMC12937057; doi:10.1021/acs.jctc.5c01682)
Supplement: Supplementary file 2 [file ct5c01682_si_002.zip › SI_data/Initial_Geometries/nowater/init_100.xyz]

98

N     1.9525308672e-02    -3.4055795394e-02     2.4454887770e+00
H    -1.6329156513e-01    -6.4521322283e-01     3.2280806774e+00
H    -8.2711886581e-01     4.9072467756e-01     2.2806216126e+00
H     7.1906871534e-01     6.2775985218e-01     2.7488342095e+00
N    -1.7820001869e+00     1.7083016389e+00    -1.8884629237e-02
H    -2.4996395824e+00     2.0748240572e+00    -6.2719417872e-01
H    -2.0063888042e+00     2.0160642927e+00     9.1616295363e-01
H    -1.8778135542e+00     7.0324406122e-01    -2.6529549744e-02
C     5.1841709711e-09    -3.1342958337e-07    -2.4999986835e+00
O     1.1256241686e+00    -2.4329229297e-01    -2.4076011427e+00
O    -1.1256241478e+00     2.4329248623e-01    -2.5923999010e+00
C    -2.9653862118e-07     1.4782489950e-07    -4.9999986878e+00
O    -1.1484867563e+00    -8.1855026728e-02    -5.0950598911e+00
O     1.1484869520e+00     8.1854955594e-02    -4.9049411499e+00
N     3.1983142144e+00    -2.9859752336e+00    -2.4724283470e+00
H     2.2501011079e+00    -2.6403905198e+00    -2.4432975477e+00
H     3.4809327518e+00    -2.9823522948e+00    -3.4417042218e+00
H     3.7724418038e+00    -2.3041937236e+00    -1.9981595789e+00
C    -4.3712969272e-01     4.9808547941e+00     7.2123350114e-07
O    -1.2581703634e+00     5.4055029706e+00    -6.9305352879e-01
O     3.8391393312e-01     4.5562078149e+00     6.9305296507e-01
C    -2.6346168465e+00    -3.4363925273e+00     2.5000010546e+00
O    -3.3175558281e+00    -4.3347553407e+00     2.7475826636e+00
O    -1.9516798752e+00    -2.5380283982e+00     2.2524165439e+00
N    -4.5029754109e-02    -4.9847287654e-02     4.9997216646e+00
H    -4.7390430458e-01     8.4645828797e-01     5.1788540965e+00
H     4.3794031313e-01     2.8662173569e-02     4.1165692069e+00
H     6.6173916765e-01    -1.8239823887e-01     5.7084439778e+00
C     6.5366862139e-01     6.0490312492e-08     7.4714590010e+00
O     4.7518306316e-01    -1.1016986993e+00     7.1728609462e+00
O     8.3215268217e-01     1.1016986066e+00     7.7700605059e+00
N    -4.2413590395e+00     3.7946888560e+00     4.8762536793e+00
H    -4.3578047517e+00     4.3183595760e+00     5.7315868695e+00
H    -4.3948635652e+00     4.4402313605e+00     4.1152718660e+00
H    -3.2714566508e+00     3.5175458738e+00     4.8331201148e+00
N     6.4973911011e-01    -7.0245264021e+00     2.6648478345e+00
H     1.1827265930e+00    -6.3935517955e+00     2.0841750507e+00
H    -1.9183751288e-01    -6.5350189152e+00     2.9322675285e+00
H     3.6561791698e-01    -7.7938960768e+00     2.0760143845e+00
C     4.5561176796e+00     5.9426488554e+00     4.2038667092e-01
O     4.2798486807e+00     5.0466198875e+00    -2.5456931218e-01
O     4.8323858123e+00     6.8386762021e+00     1.0953459423e+00
N    -7.1289521900e+00    -1.2776638470e+00    -1.6865407012e+00
H    -7.7269040097e+00    -2.0579153536e+00    -1.4562220072e+00
H    -7.0824122565e+00    -1.2327094400e+00    -2.6941096669e+00
H    -7.6062374844e+00    -4.4295080355e-01    -1.3785922259e+00
C     5.4594167963e+00    -3.4728342903e+00    -3.7926499013e+00
O     4.3718034954e+00    -3.2322383454e+00    -3.4861063495e+00
O     6.5470314821e+00    -3.7134306058e+00    -4.0991899694e+00
N    -1.1727101825e+00     4.5823700354e+00    -5.8086325903e+00
H    -1.8344635574e+00     4.0291106482e+00    -6.3333915963e+00
H    -1.3704255742e+00     5.5501704741e+00    -6.0175656407e+00
H    -1.3867447538e+00     4.4447936864e+00    -4.8315751042e+00
C     3.0128070003e-01     5.8009586643e-01    -7.4714592933e+00
O     5.5577998590e-01    -3.0265276259e-01    -8.1719898220e+00
O     4.6780000004e-02     1.4628467805e+00    -6.7709314048e+00
N    -8.3754799329e-01     1.2715034620e-02    -1.0018464187e+01
H    -7.1509181903e-01     7.4195646295e-01    -9.3310073392e+00
H    -5.4207243672e-01    -8.4996970583e-01    -9.5850460069e+00
H    -1.8301340115e+00    -6.8687786200e-02    -1.0184373674e+01
C     4.5959987521e+00    -4.2103129050e+00    -7.8198510587e+00
O     4.2554344295e+00    -4.3546319772e+00    -6.7253438647e+00
O     4.9365638343e+00    -4.0659901508e+00    -8.9143580128e+00
N    -6.9223139874e-01     7.9707519688e+00    -6.0582327606e+00
H    -9.7637707632e-01     8.8977370080e+00    -5.7765494917e+00
H     1.6247716866e-01     7.7638181588e+00    -5.5622148699e+00
H    -1.3932293669e+00     7.3322718703e+00    -5.7113546940e+00
C    -5.5143280311e+00    -7.1924663292e+00    -4.2261819651e+00
O    -4.7412784439e+00    -7.3810451082e+00    -5.0637919162e+00
O    -6.2873796996e+00    -7.0038850209e+00    -3.3885738748e+00
N     9.4800800347e+00     1.6938186721e+00    -2.5373362257e+00
H     9.2655949229e+00     1.7780401643e+00    -1.5543365461e+00
H     1.0182642907e+01     2.3889555896e+00    -2.7436664480e+00
H     9.9152087378e+00     7.9176563688e-01    -2.6651748508e+00
N    -8.4061839513e+00     5.4156651329e+00    -7.8727427853e-01
H    -7.5007127902e+00     4.9690117666e+00    -7.8440376307e-01
H    -8.8136971082e+00     5.2440990548e+00    -1.6949527418e+00
H    -8.9761346308e+00     4.9249622471e+00    -1.1366735949e-01
C     2.5861652748e+00    -9.6204020131e+00     8.7155831948e-01
O     2.5591798041e+00    -8.4824170500e+00     6.7402336498e-01
O     2.6131481217e+00    -1.0758387940e+01     1.0690907484e+00
C     4.4603591722e+00     8.5881509673e+00     2.5196905851e+00
O     5.3928988496e+00     8.5198725743e+00     1.8411142362e+00
O     3.5278212721e+00     8.6564305538e+00     3.1982700337e+00
C    -8.5494160487e+00    -3.1222316164e+00     4.1423614705e+00
O    -7.5832601201e+00    -2.5041511096e+00     4.0035189018e+00
O    -9.5155704557e+00    -3.7403155046e+00     4.2812033740e+00
N     7.5070223734e+00    -3.1428769630e+00     5.7397557073e+00
H     7.6802123917e+00    -2.2323964322e+00     6.1402752621e+00
H     7.8312248004e+00    -3.1081696556e+00     4.7842086001e+00
H     8.1040958694e+00    -3.7949071263e+00     6.2273408661e+00
N    -2.8444228810e+00     6.2312246833e+00     7.3078649653e+00
H    -3.5564262875e+00     6.8647467725e+00     6.9745686935e+00
H    -3.2422262559e+00     5.7291089879e+00     8.0882587046e+00
H    -2.6883839801e+00     5.5551339460e+00     6.5744261083e+00
C    -1.4306884908e+00    -4.5612624294e+00     8.7833929350e+00
O    -2.1689611031e+00    -4.8415864911e+00     7.9401076805e+00
O    -6.9241803099e-01    -4.2809394872e+00     9.6266810716e+00
