# Supplementary material for: Automated Discovery of Reactive Events via Hypergraph Mining of Ab Initio Atomistic Simulations
Source: J Chem Theory Comput. 2026 Feb 12;22(4):1674–86. doi: 10.1021/acs.jctc.5c01682 (PMC12937057; doi:10.1021/acs.jctc.5c01682)
Supplement: Supplementary file 2 [file ct5c01682_si_002.zip › SI_data/Initial_Geometries/nowater/init_101.xyz]

98

N    -2.0930955804e-02    -4.4684905447e-02     2.4544186154e+00
H     9.3471140142e-01     2.3930419972e-01     2.2947835117e+00
H    -6.3073499498e-02    -4.1380813661e-01     3.3932232442e+00
H    -5.8076345154e-01     7.9548545820e-01     2.4454343298e+00
C    -1.8434216287e+00     1.6887254015e+00     1.1827705784e-06
O    -2.6814937313e+00     2.0894627793e+00     6.8688017873e-01
O    -1.0053511082e+00     1.2879890098e+00    -6.8688108676e-01
C     4.0225028639e-07     3.6923759294e-07    -2.4999987617e+00
O    -1.0256458613e+00    -8.9128482875e-02    -1.9757241772e+00
O     1.0256455045e+00     8.9128235670e-02    -3.0242767917e+00
C     8.0992341801e-08     5.4169063507e-07    -4.9999987624e+00
O     1.1472886822e+00    -6.6444053879e-02    -4.8813731686e+00
O    -1.1472887158e+00     6.6443582024e-02    -5.1186277819e+00
N     3.2522646309e+00    -2.9432677247e+00    -2.5255585274e+00
H     3.3559501057e+00    -2.3457060713e+00    -1.7183690293e+00
H     2.7052577349e+00    -3.7392893403e+00    -2.2314239865e+00
H     2.6925220856e+00    -2.4354442489e+00    -3.1950232247e+00
N    -4.1987395801e-01     4.9553494671e+00    -5.9701274666e-02
H    -6.4236651104e-02     5.8915008459e+00     6.8860753031e-02
H    -6.5213373675e-02     4.4004349022e+00     7.0558806961e-01
H    -1.4217225731e+00     5.0050793622e+00     5.5214653788e-02
N    -2.6108956717e+00    -3.3739010257e+00     2.5066822117e+00
H    -3.2868587937e+00    -3.4441767430e+00     1.7600091410e+00
H    -3.0688204973e+00    -3.6965989836e+00     3.3466542154e+00
H    -1.8778336422e+00    -4.0368326993e+00     2.3004759128e+00
N     3.6199459279e-02     3.6257661084e-03     4.9435291112e+00
H     3.2140050485e-01     6.9590376073e-01     5.6208746913e+00
H     1.2342593987e-01    -8.9688686498e-01     5.3916927278e+00
H    -9.4788731928e-01     1.5059483403e-01     4.7722028553e+00
N     6.3902870377e-01     3.2159622946e-02     7.5285912772e+00
H    -1.8715199137e-01    -3.3320693351e-01     7.0776830476e+00
H     1.2579578403e+00    -7.5046869304e-01     7.6828693632e+00
H     1.0936416336e+00     6.3675624466e-01     6.8598840246e+00
C    -4.1999340643e+00     3.8474831326e+00     4.8792837584e+00
O    -4.2472758622e+00     4.7948265628e+00     4.2196950763e+00
O    -4.1525926345e+00     2.9001414403e+00     5.5388757627e+00
C     6.1465989698e-01    -7.0037461632e+00     2.6114601125e+00
O     1.0160956500e-01    -7.8190455409e+00     3.2492879354e+00
O     1.1277136745e+00    -6.1884483086e+00     1.9736322871e+00
N     4.6188570016e+00     5.9244599360e+00     4.0472168488e-01
H     4.0960855590e+00     6.2182188680e+00    -4.0755979455e-01
H     4.5999873279e+00     6.6938352364e+00     1.0582411317e+00
H     4.1003926263e+00     5.1686527596e+00     8.2819492407e-01
N    -7.1628363630e+00    -1.2550445318e+00    -1.7735063270e+00
H    -7.7346944147e+00    -5.1384506171e-01    -1.3953698341e+00
H    -6.4577947937e+00    -1.4622607631e+00    -1.0811481076e+00
H    -7.7521789219e+00    -2.0718102569e+00    -1.8438517555e+00
N     5.4838604884e+00    -3.4628975887e+00    -3.7308724544e+00
H     6.1844298113e+00    -3.8251878201e+00    -4.3612167294e+00
H     5.1348524421e+00    -2.6091187298e+00    -4.1415269668e+00
H     4.7192840115e+00    -4.1222868490e+00    -3.7337000017e+00
N    -1.2329495015e+00     4.6655571485e+00    -5.8005535554e+00
H    -3.2529468548e-01     4.2320411800e+00    -5.8878010945e+00
H    -1.8250763095e+00     4.2476987779e+00    -6.5035203470e+00
H    -1.6041246124e+00     4.3882901646e+00    -4.9034853097e+00
C     3.0127963251e-01     5.8009682754e-01    -7.4714614553e+00
O     1.2351755083e+00     3.2799867318e-01    -8.1031600100e+00
O    -6.3261460618e-01     8.3219467243e-01    -6.8397595219e+00
N    -8.6949504374e-01     4.5145328523e-02    -1.0011647627e+01
H    -1.4386498371e+00     3.5882200753e-01    -9.2389541201e+00
H     4.8364867826e-02    -1.4896506676e-01    -9.6385036572e+00
H    -1.2530468774e+00    -8.3723794252e-01    -1.0317698496e+01
C     4.5959994876e+00    -4.2103114563e+00    -7.8198522502e+00
O     3.6891798048e+00    -4.6707875127e+00    -8.3679379321e+00
O     5.5028178381e+00    -3.7498357983e+00    -7.2717630672e+00
C    -6.9995012803e-01     7.9755796602e+00    -5.9916785386e+00
O     3.1183574020e-02     8.7914923673e+00    -5.6249524634e+00
O    -1.4310860196e+00     7.1596668910e+00    -6.3584015488e+00
C    -5.5143288762e+00    -7.1924641734e+00    -4.2261831650e+00
O    -4.5106041471e+00    -6.7732505319e+00    -3.8368829710e+00
O    -6.5180533189e+00    -7.6116812238e+00    -4.6154817816e+00
N     9.4804669388e+00     1.6673207701e+00    -2.5335681361e+00
H     9.6231278146e+00     1.1021253423e+00    -1.7091971662e+00
H     9.4106866570e+00     2.6253112421e+00    -2.2224941052e+00
H     1.0324254461e+01     1.5995646492e+00    -3.0838508873e+00
N    -8.4039703312e+00     5.3448304193e+00    -7.3429777426e-01
H    -9.3437863313e+00     5.1388244625e+00    -1.0403907744e+00
H    -7.7911781884e+00     4.7097079533e+00    -1.2246928474e+00
H    -8.1863397448e+00     6.2739236754e+00    -1.0641493014e+00
C     2.5861652543e+00    -9.6204017380e+00     8.7155817745e-01
O     2.0001275177e+00    -9.6145201557e+00     1.8671902523e+00
O     3.1722003543e+00    -9.6262850377e+00    -1.2407596893e-01
C     4.4603601740e+00     8.5881516929e+00     2.5196929726e+00
O     3.7168305920e+00     7.8969171229e+00     3.0711606328e+00
O     5.2038886649e+00     9.2793854053e+00     1.9682218102e+00
N    -8.5279712703e+00    -3.1858793334e+00     4.1410286253e+00
H    -8.0183540099e+00    -2.6288786346e+00     4.8114210197e+00
H    -9.5044618819e+00    -3.1207566729e+00     4.3892366214e+00
H    -8.4234405605e+00    -2.7325742043e+00     3.2449442703e+00
C     7.5717943761e+00    -3.1255265823e+00     5.7357638786e+00
O     7.4744831695e+00    -3.7967731082e+00     4.8005009847e+00
O     7.6691087914e+00    -2.4542815437e+00     6.6710280701e+00
C    -2.9008688483e+00     6.1989902013e+00     7.2909180177e+00
O    -3.6639438202e+00     6.2221671870e+00     6.4237747396e+00
O    -2.1377948745e+00     6.1758098623e+00     8.1580626928e+00
C    -1.4306898457e+00    -4.5612629148e+00     8.7833927624e+00
O    -5.0129949687e-01    -4.3012598005e+00     8.1482628464e+00
O    -2.3600785521e+00    -4.8212656889e+00     9.4185260516e+00
