# Supplementary material for: Automated Discovery of Reactive Events via Hypergraph Mining of Ab Initio Atomistic Simulations
Source: J Chem Theory Comput. 2026 Feb 12;22(4):1674–86. doi: 10.1021/acs.jctc.5c01682 (PMC12937057; doi:10.1021/acs.jctc.5c01682)
Supplement: Supplementary file 2 [file ct5c01682_si_002.zip › SI_data/Initial_Geometries/nowater/init_102.xyz]

98

N    -3.2097929254e-02     5.6384027778e-02     2.5174089822e+00
H     4.7743917750e-01     1.6279389924e-01     1.6522879680e+00
H    -6.6843219407e-01    -7.1681465745e-01     2.3884726357e+00
H     6.3705405707e-01    -2.2954351845e-01     3.2173092881e+00
N    -1.7940835118e+00     1.6918996534e+00     4.5476685012e-02
H    -1.4456140786e+00     1.7824699071e+00    -8.9778975474e-01
H    -2.4768521341e+00     2.4240926278e+00     1.7625337074e-01
H    -2.2934563693e+00     8.1550734488e-01     8.9552204593e-02
N    -2.7860562800e-02    -4.5595624339e-02    -2.4592896034e+00
H    -6.9980821409e-01     3.4943827786e-01    -3.1010216838e+00
H     7.1338700229e-01    -4.4106202697e-01    -3.0192364370e+00
H     3.7359813112e-01     7.2526130332e-01    -1.9454901339e+00
N     1.0790397006e-02    -5.7793991519e-02    -5.0324950795e+00
H     5.9592446753e-01     3.1319469490e-02    -4.2145327309e+00
H    -9.4505720976e-01     2.7003985700e-02    -4.7185735278e+00
H     1.9917834102e-01     7.4483433277e-01    -5.6153133498e+00
C     3.1928999757e+00    -2.9249597549e+00    -2.4999998908e+00
O     2.6651303973e+00    -2.7469272938e+00    -3.5121865165e+00
O     3.7206720889e+00    -3.1029894469e+00    -1.4878135787e+00
N    -4.8285226962e-01     4.9609962385e+00    -4.5027524711e-02
H    -5.7703038547e-01     4.4694654410e+00     8.3184957652e-01
H    -5.5930075159e-01     5.9461041309e+00     1.6257824313e-01
H     4.6036268132e-01     4.8029754263e+00    -3.6868530674e-01
N    -2.6733145745e+00    -3.4222392038e+00     2.5530541752e+00
H    -2.1318862015e+00    -2.6235483847e+00     2.2558441727e+00
H    -3.2176134414e+00    -3.7191042675e+00     1.7561903459e+00
H    -2.0165849465e+00    -4.1632055080e+00     2.7506763205e+00
C    -6.0363306063e-07     5.2084302635e-07     4.9999989064e+00
O     9.5408495763e-01     3.6782807932e-01     4.4622427543e+00
O    -9.5408445780e-01    -3.6782843550e-01     5.5377581120e+00
C     6.5366764983e-01    -8.9078079886e-07     7.4714611636e+00
O    -3.0033822473e-01    -3.5038865670e-01     6.9220439679e+00
O     1.6076746429e+00     3.5038938147e-01     8.0208757788e+00
C    -4.1999343298e+00     3.8474832396e+00     4.8792837133e+00
O    -3.5061967279e+00     4.5894922128e+00     4.3289121357e+00
O    -4.8936715272e+00     3.1054757334e+00     5.4296587371e+00
C     6.1466162554e-01    -7.0037469976e+00     2.6114613459e+00
O     8.9415718575e-01    -5.9303972980e+00     2.9348198225e+00
O     3.3516477213e-01    -8.0770958192e+00     2.2880994416e+00
C     4.5561173906e+00     5.9426491609e+00     4.2038682199e-01
O     5.5487883286e+00     5.5812837812e+00    -4.7349771985e-02
O     3.5634464094e+00     6.3040121325e+00     8.8812631262e-01
C    -7.1898334944e+00    -1.2717804992e+00    -1.7143163067e+00
O    -6.2955796152e+00    -8.4970494436e-01    -2.3117443574e+00
O    -8.0840860555e+00    -1.6938552370e+00    -1.1168848229e+00
C     5.4594178028e+00    -3.4728342366e+00    -3.7926499025e+00
O     4.4681143762e+00    -3.6172385305e+00    -4.3681696385e+00
O     6.4507198316e+00    -3.3284304748e+00    -3.2171267090e+00
C    -1.2362424609e+00     4.5987609242e+00    -5.7942284324e+00
O    -1.6190725187e+00     5.5029864175e+00    -5.1854793428e+00
O    -8.5341317358e-01     3.6945368207e+00    -6.4029809376e+00
C     3.0128090448e-01     5.8009663375e-01    -7.4714613926e+00
O    -2.8873962659e-01     1.3861335806e+00    -8.0519252272e+00
O     8.9129944000e-01    -2.2594013097e-01    -6.8909943679e+00
C    -8.7155729177e-01     1.3292156687e-06    -9.9619471961e+00
O    -7.0097700741e-01     3.1374505621e-01    -8.8632091516e+00
O    -1.0421379965e+00    -3.1374608658e-01    -1.1060684602e+01
N     4.6578086293e+00    -4.2327464485e+00    -7.8335898448e+00
H     4.5939544180e+00    -3.8454359688e+00    -6.9033755012e+00
H     3.9670930605e+00    -4.9667953510e+00    -7.8924651091e+00
H     4.3679866056e+00    -3.5069289472e+00    -8.4727858475e+00
N    -7.3146824547e-01     7.9205522321e+00    -5.9695154663e+00
H    -1.2182136104e+00     8.7659992879e+00    -5.7093545187e+00
H    -6.4793926569e-01     7.9293648182e+00    -6.9756602535e+00
H     2.0429428076e-01     7.9960843245e+00    -5.5980012968e+00
C    -5.5143282252e+00    -7.1924642225e+00    -4.2261822642e+00
O    -5.7633162413e+00    -6.6155154826e+00    -5.1956631405e+00
O    -5.2653417107e+00    -7.7694162595e+00    -3.2567024203e+00
C     9.5347166597e+00     1.6865580608e+00    -2.4989361626e+00
O     8.8229614684e+00     8.3647874258e-01    -2.1740858117e+00
O     1.0246474399e+01     2.5366352066e+00    -2.8237882399e+00
N    -8.4343398748e+00     5.3086240092e+00    -7.5377108914e-01
H    -7.5482425076e+00     4.9930221648e+00    -1.1206667484e+00
H    -8.2876397598e+00     6.2423076457e+00    -3.9867106351e-01
H    -9.0633816101e+00     5.3902845036e+00    -1.5392756655e+00
N     2.5232019462e+00    -9.6046967452e+00     8.8892351444e-01
H     2.7691611384e+00    -1.0543784793e+01     1.1664180332e+00
H     3.1985914659e+00    -8.9875275932e+00     1.3159285724e+00
H     2.6657228657e+00    -9.5481529049e+00    -1.0900933012e-01
N     4.4125300949e+00     8.5678804682e+00     2.5622818205e+00
H     4.4410672562e+00     9.5734428504e+00     2.4761689936e+00
H     4.2727257302e+00     8.1989262057e+00     1.6329220535e+00
H     5.3319713969e+00     8.2737867138e+00     2.8581127460e+00
N    -8.5758473314e+00    -3.0813355965e+00     4.1886352200e+00
H    -7.7915405890e+00    -3.6045828138e+00     4.5498287643e+00
H    -8.2421024201e+00    -2.5742589625e+00     3.3818702565e+00
H    -9.2472837383e+00    -3.7562010223e+00     3.8523181239e+00
N     7.6361649370e+00    -3.1187467787e+00     5.7537397178e+00
H     7.5309474006e+00    -3.2197761522e+00     4.7546862514e+00
H     7.0810333798e+00    -2.3208305101e+00     6.0267610859e+00
H     7.2088696383e+00    -3.9301999058e+00     6.1760452126e+00
N    -2.8412941142e+00     6.2267948043e+00     7.3047081677e+00
H    -2.9154955048e+00     5.9521349796e+00     6.3359761989e+00
H    -3.6059486075e+00     6.8600468915e+00     7.4882221584e+00
H    -3.0090735551e+00     5.3983711767e+00     7.8569252744e+00
C    -1.4306904785e+00    -4.5612632987e+00     8.7833943186e+00
O    -1.7399486281e+00    -3.7078589057e+00     9.4981099188e+00
O    -1.1214289288e+00    -5.4146663342e+00     8.0686778308e+00
