# Supplementary material for: Automated Discovery of Reactive Events via Hypergraph Mining of Ab Initio Atomistic Simulations
Source: J Chem Theory Comput. 2026 Feb 12;22(4):1674–86. doi: 10.1021/acs.jctc.5c01682 (PMC12937057; doi:10.1021/acs.jctc.5c01682)
Supplement: Supplementary file 2 [file ct5c01682_si_002.zip › SI_data/Initial_Geometries/nowater/init_103.xyz]

98

C     1.0214464733e-06     2.5078198534e-07     2.5000008516e+00
O     5.8143557898e-02    -1.0498905721e+00     2.9786518265e+00
O    -5.8144391098e-02     1.0498903567e+00     2.0213475517e+00
C    -1.8434217542e+00     1.6887255688e+00    -1.2685555566e-06
O    -9.8481891453e-01     2.4608933629e+00     3.6276983426e-02
O    -2.7020258270e+00     9.1655829727e-01    -3.6275999458e-02
N     5.6111459769e-02    -2.2119358676e-02    -2.5295761114e+00
H    -1.8623817991e-01     9.1141487965e-01    -2.8281828278e+00
H     1.4433574826e-01     6.4038662620e-03    -1.5241980803e+00
H    -7.3787308681e-01    -6.1042910224e-01    -2.7366016317e+00
C    -3.0333097872e-07     1.2007175671e-06    -5.0000005457e+00
O    -6.8296427409e-01     3.8319207242e-01    -4.1505989795e+00
O     6.8296445397e-01    -3.8319302493e-01    -5.8494005874e+00
C     3.1929004686e+00    -2.9249588864e+00    -2.4999987228e+00
O     3.7945486561e+00    -2.0428190618e+00    -2.0588560719e+00
O     2.5912535431e+00    -3.8070984014e+00    -2.9411449097e+00
N    -4.1865677300e-01     4.9902140239e+00     6.3903924332e-02
H     2.4737601112e-01     4.4262299036e+00    -4.4374530069e-01
H    -5.0434327777e-01     5.8627432321e+00    -4.3682822812e-01
H    -1.3111210573e+00     4.5235349762e+00    -7.4931926258e-03
N    -2.6254262622e+00    -3.4176054395e+00     2.5638364440e+00
H    -1.7588654850e+00    -3.4348370745e+00     2.0459938201e+00
H    -3.2475990600e+00    -2.7931820336e+00     2.0715169292e+00
H    -3.0251199869e+00    -4.3422325680e+00     2.4953603141e+00
C     2.9793113975e-07    -1.3146420436e-06     5.0000001204e+00
O    -7.5868930548e-01    -2.5049527156e-01     5.8345065095e+00
O     7.5868908132e-01     2.5049630868e-01     4.1654934543e+00
C     6.5366835434e-01    -9.7192774858e-07     7.4714593377e+00
O     1.6425353963e+00    -3.6084213450e-01     7.9475829339e+00
O    -3.3519942406e-01     3.6084291989e-01     6.9953382316e+00
N    -4.2327367665e+00     3.9034244776e+00     4.8968101763e+00
H    -4.6560370343e+00     3.0767866810e+00     5.2928812930e+00
H    -3.2715445543e+00     3.9159874417e+00     5.2055718773e+00
H    -4.2163653193e+00     3.7722748522e+00     3.8958550664e+00
N     5.9530754806e-01    -7.0238170840e+00     2.6725757967e+00
H    -1.6200259869e-02    -6.3140708497e+00     2.2961399099e+00
H     6.0275922867e-01    -7.7848611855e+00     2.0091464992e+00
H     1.5263803202e+00    -6.6333928978e+00     2.6797749900e+00
N     4.5946637065e+00     5.8939640322e+00     4.4601070310e-01
H     3.6793295687e+00     5.5552489820e+00     1.8751307435e-01
H     5.0008055148e+00     6.3007244845e+00    -3.8403559130e-01
H     4.4525431548e+00     6.6485327253e+00     1.1016075433e+00
N    -7.1888563802e+00    -1.2808042232e+00    -1.6477559064e+00
H    -7.5218054909e+00    -2.0995863278e+00    -2.1357377174e+00
H    -6.2712782326e+00    -1.0747273293e+00    -2.0151313843e+00
H    -7.7899867499e+00    -5.1562027953e-01    -1.9170423554e+00
C     5.4594167035e+00    -3.4728349025e+00    -3.7926497597e+00
O     4.9826177836e+00    -2.4854535693e+00    -4.1566538022e+00
O     5.9362172564e+00    -4.4602148404e+00    -3.4286426223e+00
N    -1.2633209224e+00     4.6594324513e+00    -5.7843147718e+00
H    -7.7881550084e-01     4.6012000643e+00    -6.6681976705e+00
H    -1.9607117051e+00     3.9293448077e+00    -5.7847769583e+00
H    -5.9289909570e-01     4.4225989924e+00    -5.0674996856e+00
C     3.0127974497e-01     5.8009715182e-01    -7.4714614263e+00
O    -7.5654915905e-01     1.2010557011e-01    -7.4069338760e+00
O     1.3591099167e+00     1.0400874276e+00    -7.5359856782e+00
C    -8.7155630939e-01    -5.9202239539e-07    -9.9619474615e+00
O    -3.6595175769e-01     9.5066141577e-01    -1.0380712114e+01
O    -1.3771639834e+00    -9.5066092837e-01    -9.5431815245e+00
N     4.5959912453e+00    -4.2263438295e+00    -7.8850849924e+00
H     5.4157527422e+00    -4.5749953903e+00    -7.4098811724e+00
H     3.7947401197e+00    -4.6059412820e+00    -7.4020896584e+00
H     4.5776106892e+00    -3.2271991460e+00    -7.7410314011e+00
C    -6.9995164977e-01     7.9755790359e+00    -5.9916784100e+00
O    -5.2994604014e-01     8.7760851657e+00    -6.8071819839e+00
O    -8.6995523583e-01     7.1750745732e+00    -5.1761721310e+00
C    -5.5143284059e+00    -7.1924659271e+00    -4.2261838106e+00
O    -5.9347292462e+00    -6.3494003281e+00    -4.8949599910e+00
O    -5.0939286528e+00    -8.0355300745e+00    -3.5574043283e+00
N     9.5293780622e+00     1.6659896104e+00    -2.5626624983e+00
H     1.0193500854e+01     1.1127297009e+00    -2.0409059623e+00
H     8.6495446253e+00     1.6066886235e+00    -2.0709729609e+00
H     9.8353089442e+00     2.6260813109e+00    -2.4993410738e+00
N    -8.3622618259e+00     5.3953925274e+00    -7.8939214138e-01
H    -8.8595808215e+00     5.5822586122e+00    -1.6479609365e+00
H    -9.0505675106e+00     5.3779406862e+00    -5.0939162136e-02
H    -7.9907765053e+00     4.4595996761e+00    -8.6469006101e-01
N     2.5636254306e+00    -9.6826860458e+00     8.8274895971e-01
H     2.7291301029e+00    -9.5107873310e+00    -9.8293612444e-02
H     3.4342321048e+00    -9.5036183644e+00     1.3616653085e+00
H     1.9083519830e+00    -8.9812509279e+00     1.1957743019e+00
N     4.4807566898e+00     8.6041350818e+00     2.5816674836e+00
H     5.0884556799e+00     8.9879252005e+00     1.8725888030e+00
H     3.5518231668e+00     8.9492075363e+00     2.3883035887e+00
H     4.4573456215e+00     7.6051971045e+00     2.4369117582e+00
C    -8.5494156136e+00    -3.1222335420e+00     4.1423600668e+00
O    -7.8540678982e+00    -3.9944220632e+00     4.4432533842e+00
O    -9.2447630005e+00    -2.2500430520e+00     3.8414699445e+00
C     7.5717958831e+00    -3.1255274806e+00     5.7357656162e+00
O     6.7369763558e+00    -3.9033337869e+00     5.9170161522e+00
O     8.4066143435e+00    -2.3477201589e+00     5.5545116130e+00
N    -2.8710211835e+00     6.2345058461e+00     7.3394999928e+00
H    -2.7440433375e+00     5.2407486424e+00     7.4648345046e+00
H    -2.5068872970e+00     6.4626216482e+00     6.4258524796e+00
H    -3.8664722350e+00     6.4000237151e+00     7.3069359071e+00
C    -1.4306879920e+00    -4.5612626433e+00     8.7833935434e+00
O    -1.2098431995e+00    -3.5745403042e+00     9.3422894670e+00
O    -1.6515363334e+00    -5.5479853985e+00     8.2244988132e+00
