# Supplementary material for: Automated Discovery of Reactive Events via Hypergraph Mining of Ab Initio Atomistic Simulations
Source: J Chem Theory Comput. 2026 Feb 12;22(4):1674–86. doi: 10.1021/acs.jctc.5c01682 (PMC12937057; doi:10.1021/acs.jctc.5c01682)
Supplement: Supplementary file 2 [file ct5c01682_si_002.zip › SI_data/Initial_Geometries/nowater/init_104.xyz]

98

C    -8.9324260053e-07     7.6295066984e-07     2.4999993280e+00
O    -8.9571562817e-01    -1.5329136735e-01     3.2134099297e+00
O     8.9571629011e-01     1.5329072413e-01     1.7865905950e+00
C    -1.8434221080e+00     1.6887251492e+00    -1.2165700864e-06
O    -1.6060444535e+00     2.6410484817e+00    -6.0950115074e-01
O    -2.0808000453e+00     7.3640348694e-01     6.0950208244e-01
N    -3.5316934933e-02    -9.6299304134e-03    -2.4436751666e+00
H     2.2570820476e-01     9.5801389880e-01    -2.5658094751e+00
H    -5.5493993613e-01    -2.7816203675e-01    -3.2666359976e+00
H     8.2002735825e-01    -5.4602687858e-01    -2.4502959477e+00
C     1.1598562386e-06    -6.9570992368e-07    -5.0000000475e+00
O    -4.3794238523e-01    -9.9650157375e-01    -5.3872331835e+00
O     4.3794145276e-01     9.9650207637e-01    -4.6127667455e+00
C     3.1929015364e+00    -2.9249591385e+00    -2.4999988615e+00
O     2.6160705822e+00    -2.2317980801e+00    -1.7778133952e+00
O     3.7697307376e+00    -3.6181191263e+00    -3.2221874857e+00
N    -4.0695912742e-01     5.0301232222e+00    -3.4277867889e-02
H    -1.1675761184e+00     4.6178883308e+00    -5.5476771450e-01
H    -7.9430457458e-01     5.3585700914e+00     8.3834360995e-01
H     2.3123274081e-01     4.2814346988e+00     1.9278162846e-01
N    -2.6753050587e+00    -3.4140845909e+00     2.4514262202e+00
H    -3.1548692938e+00    -4.0265003375e+00     3.0951269200e+00
H    -2.2901581792e+00    -2.6583793548e+00     2.9991063843e+00
H    -1.8933938100e+00    -3.9343001269e+00     2.0807916617e+00
N     3.1924242125e-02    -4.3023513173e-02     4.9594743490e+00
H    -7.1205251370e-01     4.4508867195e-01     4.4823678885e+00
H     6.5385321993e-01     6.6146189227e-01     5.3286446958e+00
H    -3.8544776756e-01    -5.0865687645e-01     5.7521694714e+00
C     6.5366895179e-01    -3.7793301795e-07     7.4714592806e+00
O     8.1308364425e-01     1.0397914692e+00     6.9937795546e+00
O     4.9425177221e-01    -1.0397911489e+00     7.9491416234e+00
N    -4.2464080250e+00     3.8525423858e+00     4.9275249845e+00
H    -3.4601952713e+00     4.4637242644e+00     5.0939933308e+00
H    -4.6161276522e+00     4.0929069596e+00     4.0192770262e+00
H    -3.8776379294e+00     2.9155200076e+00     4.8541965466e+00
N     5.6803304560e-01    -6.9745014973e+00     2.6499704743e+00
H     1.9917453126e-01    -7.2473729749e+00     1.7505984455e+00
H     9.4278275726e-01    -7.8089134126e+00     3.0774064275e+00
H     1.3500132100e+00    -6.3613716646e+00     2.4712018767e+00
N     4.5015617526e+00     5.9321784038e+00     3.8261781598e-01
H     5.2094778138e+00     6.4552539324e+00    -1.1198539337e-01
H     4.9299778079e+00     5.0665158765e+00     6.7667590082e-01
H     4.2870501211e+00     6.4516729960e+00     1.2213606307e+00
C    -7.1898330615e+00    -1.2717789411e+00    -1.7143154908e+00
O    -7.5336275735e+00    -1.4800733287e+00    -2.7974483690e+00
O    -6.8460384079e+00    -1.0634881436e+00    -6.3118148022e-01
C     5.4594178842e+00    -3.4728347927e+00    -3.7926474911e+00
O     5.0979203327e+00    -2.5861555874e+00    -3.1462129955e+00
O     5.8209138611e+00    -4.3595128775e+00    -4.4390852204e+00
N    -1.2406551132e+00     4.5323753925e+00    -5.7849594658e+00
H    -1.9946527012e+00     4.8856012699e+00    -6.3560151635e+00
H    -3.7985349221e-01     4.7940265819e+00    -6.2431529939e+00
H    -1.2729024502e+00     5.0392164956e+00    -4.9123475325e+00
C     3.0127886650e-01     5.8009689778e-01    -7.4714602185e+00
O     2.5552954787e-01     1.3828182135e+00    -8.3011008270e+00
O     3.4703192070e-01    -2.2262490340e-01    -6.6418196499e+00
C    -8.7155670934e-01    -1.1426587674e-06    -9.9619470816e+00
O     7.7222443429e-02     4.5964349210e-01    -1.0434496528e+01
O    -1.8203378528e+00    -4.5964258694e-01    -9.4893974128e+00
N     4.6228603349e+00    -4.2639218658e+00    -7.7895703886e+00
H     5.2254172702e+00    -3.8954297830e+00    -8.5110440316e+00
H     4.4494363575e+00    -3.5101734077e+00    -7.1405946796e+00
H     3.7398532468e+00    -4.4803142553e+00    -8.2287197899e+00
N    -6.4945394341e-01     7.9795503955e+00    -5.9475549083e+00
H    -7.4931990415e-01     7.0486620421e+00    -6.3255220451e+00
H    -5.1597481910e-01     8.6007020102e+00    -6.7322434323e+00
H    -1.5363095892e+00     8.2221946947e+00    -5.5304335970e+00
N    -5.4817220416e+00    -7.1862006866e+00    -4.2845783573e+00
H    -5.4646013032e+00    -6.3310861436e+00    -3.7480417865e+00
H    -5.0786611711e+00    -7.9051179860e+00    -3.7014129122e+00
H    -6.4528564696e+00    -7.4282537525e+00    -4.4175731566e+00
C     9.5347174316e+00     1.6865586076e+00    -2.4989365111e+00
O     1.0202027287e+01     1.7359402936e+00    -1.5571206821e+00
O     8.8674080003e+00     1.6371732385e+00    -3.4407530077e+00
C    -8.4104438065e+00     5.3500353004e+00    -8.0095746697e-01
O    -7.9862078912e+00     5.6342532133e+00    -1.8372982007e+00
O    -8.8346818895e+00     5.0658204344e+00     2.3538372394e-01
C     2.5861637303e+00    -9.6204035399e+00     8.7155776300e-01
O     3.5021250676e+00    -1.0304699331e+01     7.0568989665e-01
O     1.6702040548e+00    -8.9361045147e+00     1.0374246436e+00
N     4.4593566800e+00     8.5428820403e+00     2.4700712606e+00
H     5.1280116288e+00     8.3030683993e+00     3.1875498109e+00
H     3.5613614993e+00     8.6267798335e+00     2.9238860912e+00
H     4.7056452757e+00     9.4637101289e+00     2.1372095181e+00
N    -8.4997999359e+00    -3.1428130040e+00     4.1827005159e+00
H    -9.1235174410e+00    -3.8971234144e+00     3.9349551389e+00
H    -8.1491006160e+00    -2.7576846303e+00     3.3177911521e+00
H    -9.0651307768e+00    -2.4258886146e+00     4.6137455725e+00
N     7.6356938840e+00    -3.1141415470e+00     5.7184474343e+00
H     7.1575038014e+00    -3.6914389575e+00     5.0420988275e+00
H     7.1067872637e+00    -2.2577637251e+00     5.7975479914e+00
H     7.5631059839e+00    -3.5856017830e+00     6.6082988956e+00
C    -2.9008695182e+00     6.1989896073e+00     7.2909173664e+00
O    -4.0466020705e+00     6.0620911488e+00     7.3484828163e+00
O    -1.7551361367e+00     6.3358863427e+00     7.2333551622e+00
C    -1.4306893653e+00    -4.5612614637e+00     8.7833940255e+00
O    -2.5681858180e+00    -4.5039365573e+00     8.9772334576e+00
O    -2.9319266733e-01    -4.6185901253e+00     8.5895544226e+00
