# Supplementary material for: Automated Discovery of Reactive Events via Hypergraph Mining of Ab Initio Atomistic Simulations
Source: J Chem Theory Comput. 2026 Feb 12;22(4):1674–86. doi: 10.1021/acs.jctc.5c01682 (PMC12937057; doi:10.1021/acs.jctc.5c01682)
Supplement: Supplementary file 2 [file ct5c01682_si_002.zip › SI_data/Initial_Geometries/nowater/init_105.xyz]

98

C    -8.3478212357e-07    -8.8731357909e-07     2.4999994106e+00
O    -7.4718487390e-01     7.6445008655e-01     2.0617200814e+00
O     7.4718548198e-01    -7.6444936781e-01     2.9382804093e+00
C    -1.8434230380e+00     1.6887260684e+00     1.0052684728e-06
O    -2.8234309845e+00     1.3420851598e+00    -5.0416420103e-01
O    -8.6341277808e-01     2.0353660830e+00     5.0416337587e-01
N     5.8041715455e-02     9.1821423708e-03    -2.5325477471e+00
H     1.4069983534e-01    -6.7898861021e-01    -1.7983991630e+00
H    -6.7550648359e-01    -3.0833678667e-01    -3.1493709424e+00
H    -2.7179431261e-01     8.5972261796e-01    -2.0999180271e+00
N     4.7855768761e-02     1.1332328078e-02    -4.9542407163e+00
H     4.1003416821e-01     4.2545261268e-02    -5.8961738630e+00
H    -6.9356890696e-01     6.9477907858e-01    -4.9035250942e+00
H    -3.8151337789e-01    -8.9480831288e-01    -4.8362125191e+00
C     3.1929008448e+00    -2.9249582192e+00    -2.4999987670e+00
O     3.4305956289e+00    -3.8795120618e+00    -1.8941223758e+00
O     2.9552061801e+00    -1.9704059621e+00    -3.1058785735e+00
N    -4.6517359803e-01     4.9241558507e+00    -2.2609091405e-02
H    -7.8793484331e-01     5.1626314372e+00     9.0385734957e-01
H    -6.7456498577e-01     5.7129887771e+00    -6.1698266568e-01
H     5.4085267195e-01     4.8548913376e+00     2.7320378508e-02
C    -2.6346181851e+00    -3.4363909410e+00     2.4999995665e+00
O    -3.7170334700e+00    -3.8196121767e+00     2.6275796814e+00
O    -1.5522011658e+00    -3.0531728393e+00     2.3724206185e+00
N    -2.3666167764e-02     5.2369416387e-02     5.0347831143e+00
H     9.0660429382e-01    -2.0771744314e-01     5.3286150168e+00
H     2.6150339388e-02     2.4677832050e-01     4.0452854749e+00
H    -6.0386910821e-01    -7.6683347719e-01     5.1427208171e+00
C     6.5366843751e-01    -4.6388163822e-07     7.4714614530e+00
O     1.6209160187e+00     6.2167512554e-01     7.5841984402e+00
O    -3.1358011186e-01    -6.2167477712e-01     7.3587210560e+00
N    -4.2238285812e+00     3.8745206953e+00     4.9359468443e+00
H    -4.0206299385e+00     4.5757062921e+00     4.2384982345e+00
H    -4.8788681557e+00     3.2290928481e+00     4.5191397729e+00
H    -3.3682467214e+00     3.3619209065e+00     5.0927923682e+00
N     6.2049617810e-01    -6.9609805466e+00     2.6629335829e+00
H     1.5001044266e+00    -7.1041594534e+00     2.1884079009e+00
H    -3.5219278692e-02    -6.6312965208e+00     1.9695882377e+00
H     2.9800791860e-01    -7.8701009765e+00     2.9610623255e+00
N     4.6222576538e+00     5.9497897853e+00     4.2971353665e-01
H     4.3828732058e+00     5.8860248730e+00    -5.4906867360e-01
H     4.1007170192e+00     6.7271487908e+00     8.0798649086e-01
H     4.2656161117e+00     5.1155270108e+00     8.7264898805e-01
C    -7.1898326518e+00    -1.2717803631e+00    -1.7143163618e+00
O    -8.2212175347e+00    -1.0610024406e+00    -2.1903162995e+00
O    -6.1584488462e+00    -1.4825579442e+00    -1.2383128303e+00
N     5.4288100825e+00    -3.5034937810e+00    -3.8439878102e+00
H     4.7704878198e+00    -3.1756019247e+00    -3.1522622707e+00
H     5.9601641174e+00    -2.6997458301e+00    -4.1457065632e+00
H     6.0729469037e+00    -4.1170848860e+00    -3.3665225319e+00
C    -1.2362421850e+00     4.5987602906e+00    -5.7942301830e+00
O    -2.1578910563e+00     4.2232035416e+00    -6.3809827172e+00
O    -3.1459492717e-01     4.9743201112e+00    -5.2074761813e+00
N     2.3675260097e-01     5.7786505816e-01    -7.4899998236e+00
H     3.5730650520e-01     3.5734008112e-01    -6.5121342992e+00
H     6.4079309015e-01     1.4916471342e+00    -7.6353809968e+00
H     8.0247536605e-01    -7.7683363076e-02    -8.0092236685e+00
N    -9.0211159467e-01    -1.1944864296e-03    -9.9021345710e+00
H    -6.8189059672e-01    -9.2928263002e-01    -1.0233103758e+01
H    -3.3336839505e-02     5.1238494575e-01    -9.8730025181e+00
H    -1.4748361178e+00     4.3349873279e-01    -1.0610941884e+01
C     4.5959984576e+00    -4.2103121111e+00    -7.8198498753e+00
O     5.5608273377e+00    -4.2755223400e+00    -7.1877020221e+00
O     3.6311711601e+00    -4.1451004447e+00    -8.4520008301e+00
N    -6.7669652179e-01     7.9526404067e+00    -5.9329787621e+00
H     1.9322661288e-02     7.8995745768e+00    -6.6624489860e+00
H    -9.6528492791e-01     8.9183771042e+00    -5.8742297375e+00
H    -1.4770555845e+00     7.4275719077e+00    -6.2540828303e+00
C    -5.5143291451e+00    -7.1924648604e+00    -4.2261814355e+00
O    -4.8763997961e+00    -7.8699982512e+00    -3.5415262667e+00
O    -6.1522574839e+00    -6.5149330442e+00    -4.9108398741e+00
N     9.5234792166e+00     1.6677249162e+00    -2.4354422906e+00
H     8.6815689663e+00     1.6426978383e+00    -2.9921704729e+00
H     1.0195035714e+01     1.0695156970e+00    -2.8942883275e+00
H     9.8837281183e+00     2.6091697848e+00    -2.4927281429e+00
C    -8.4104441969e+00     5.3500366385e+00    -8.0095600714e-01
O    -9.0178246349e+00     4.5032265764e+00    -3.0219777658e-01
O    -7.8030648702e+00     6.1968460367e+00    -1.2997177755e+00
C     2.5861643275e+00    -9.6204032276e+00     8.7155847410e-01
O     2.1417090670e+00    -8.9008515878e+00     1.6586181982e+00
O     3.0306196021e+00    -1.0339952440e+01     8.4495868906e-02
C     4.4603596668e+00     8.5881502679e+00     2.5196924690e+00
O     3.4247020881e+00     8.2616513568e+00     2.1252689771e+00
O     5.4960175702e+00     8.9146522939e+00     2.9141138671e+00
C    -8.5494164206e+00    -3.1222335261e+00     4.1423619490e+00
O    -8.7710731659e+00    -2.3000898547e+00     4.9231987571e+00
O    -8.3277571279e+00    -3.9443752626e+00     3.3615231511e+00
N     7.6134773743e+00    -3.1566687532e+00     5.7782535383e+00
H     8.0650053591e+00    -2.9281999641e+00     4.9045774059e+00
H     7.2611789547e+00    -2.2909872200e+00     6.1601741997e+00
H     6.8099525686e+00    -3.7246214997e+00     5.5520745272e+00
N    -2.9092312744e+00     6.1915568326e+00     7.3571555901e+00
H    -3.7822649004e+00     6.1195556666e+00     6.8551460155e+00
H    -2.2924822515e+00     5.4907187250e+00     6.9726706431e+00
H    -2.5116522486e+00     7.0899765346e+00     7.1244490408e+00
C    -1.4306889636e+00    -4.5612640255e+00     8.7833944994e+00
O    -8.5132794182e-01    -4.1888834868e+00     9.7109890180e+00
O    -2.0100507588e+00    -4.9336411730e+00     7.8557985338e+00
