# Supplementary material for: Automated Discovery of Reactive Events via Hypergraph Mining of Ab Initio Atomistic Simulations
Source: J Chem Theory Comput. 2026 Feb 12;22(4):1674–86. doi: 10.1021/acs.jctc.5c01682 (PMC12937057; doi:10.1021/acs.jctc.5c01682)
Supplement: Supplementary file 2 [file ct5c01682_si_002.zip › SI_data/Initial_Geometries/nowater/init_106.xyz]

98

C    -7.1474750958e-07     2.4136444866e-07     2.5000011236e+00
O    -1.0194723581e+00     1.9209814981e-01     1.9915387236e+00
O     1.0194729001e+00    -1.9209828707e-01     3.0084603738e+00
C    -1.8434216773e+00     1.6887254647e+00     1.2206061480e-06
O    -2.8075620458e+00     1.8580848268e+00     6.1360435488e-01
O    -8.7928276951e-01     1.5193669091e+00    -6.1360529115e-01
N     3.5838194332e-02    -4.4192408039e-02    -2.5357094275e+00
H    -9.2825242972e-01    -3.2832940402e-01    -2.4398922620e+00
H     2.9709237612e-02     8.7080058753e-01    -2.9624790829e+00
H     4.0050418589e-01     7.1667551975e-02    -1.6013783486e+00
C    -3.8865686638e-07    -1.8626950322e-08    -4.9999987038e+00
O    -3.1189635524e-01     1.1095684475e+00    -4.9203948393e+00
O     3.1189669621e-01    -1.1095683878e+00    -5.0796061644e+00
C     3.1929022266e+00    -2.9249587520e+00    -2.5000002760e+00
O     3.1907429894e+00    -3.7442218607e+00    -3.3145930249e+00
O     3.1950577799e+00    -2.1056957634e+00    -1.6854067489e+00
N    -4.8679750609e-01     4.9660654236e+00     4.2740762858e-02
H    -6.2950687520e-01     5.8575204279e+00    -4.0928523680e-01
H    -4.0083435808e-01     4.2772054073e+00    -6.9037880448e-01
H     4.0919952051e-01     5.0133705768e+00     5.0569965027e-01
N    -2.6175368513e+00    -3.4454338331e+00     2.5643350935e+00
H    -2.6092672423e+00    -4.3114539777e+00     2.0453686054e+00
H    -1.9871964786e+00    -2.8148955588e+00     2.0905476052e+00
H    -3.5447575112e+00    -3.0571724928e+00     2.4700251779e+00
C     4.6434952616e-07    -1.1720971500e-06     5.0000004920e+00
O    -5.7570739930e-01    -7.0189217965e-01     4.2853904449e+00
O     5.7570697997e-01     7.0189307897e-01     5.7146091775e+00
C     6.5366904362e-01     9.4012710484e-07     7.4714602666e+00
O     1.5324369850e+00    -6.8258884784e-01     7.1606610762e+00
O    -2.2510157426e-01     6.8258807749e-01     7.7822594077e+00
N    -4.1630795489e+00     3.8372180829e+00     4.9345014480e+00
H    -4.2341110859e+00     3.0052298373e+00     4.3669315641e+00
H    -3.7715599456e+00     4.5590486606e+00     4.3470875375e+00
H    -5.1062966340e+00     4.1208351394e+00     5.1564975657e+00
N     6.3288426003e-01    -6.9941172504e+00     2.5475249944e+00
H     1.1805576962e+00    -6.4350107244e+00     3.1853644672e+00
H     7.4511896936e-01    -7.9562972541e+00     2.8321213671e+00
H    -3.3493881503e-01    -6.7537527815e+00     2.7053945549e+00
C     4.5561173360e+00     5.9426494444e+00     4.2038715170e-01
O     3.4810382438e+00     6.2667423246e+00     6.9228198557e-01
O     5.6311964337e+00     5.6185533318e+00     1.4849425248e-01
C    -7.1898323970e+00    -1.2717790841e+00    -1.7143147001e+00
O    -6.9366545595e+00    -1.5811841350e+00    -6.3037395117e-01
O    -7.4430120145e+00    -9.6237720646e-01    -2.7982564257e+00
N     5.5173461671e+00    -3.4547565714e+00    -3.7638398454e+00
H     5.3798698907e+00    -4.4547636235e+00    -3.7421220563e+00
H     5.4731428363e+00    -3.1747606019e+00    -4.7328756587e+00
H     4.7202072601e+00    -3.0402037387e+00    -3.3033022329e+00
C    -1.2362435294e+00     4.5987624363e+00    -5.7942292631e+00
O    -6.1398550153e-01     4.9090482975e+00    -4.8715832415e+00
O    -1.8584993891e+00     4.2884736831e+00    -6.7168763461e+00
C     3.0128123864e-01     5.8009754253e-01    -7.4714599935e+00
O     1.8292022889e-01     6.3725296214e-01    -6.3236438150e+00
O     4.1963933657e-01     5.2293982148e-01    -8.6192768172e+00
N    -8.8829743572e-01     4.2163420341e-02    -1.0011490158e+01
H    -1.5223976268e+00     1.0760265377e-01    -9.2285341266e+00
H     3.7571313001e-02     2.2720732343e-01    -9.6538480202e+00
H    -8.9721032155e-01    -9.2075116328e-01    -1.0314962473e+01
N     4.5496628847e+00    -4.2201586680e+00    -7.8674798295e+00
H     4.1330653508e+00    -4.0535548493e+00    -6.9630047578e+00
H     5.1369095210e+00    -3.4241592090e+00    -8.0697379181e+00
H     5.1619519371e+00    -5.0163763060e+00    -7.7649177995e+00
N    -6.4616866435e-01     8.0149835740e+00    -5.9834733899e+00
H    -6.3315943763e-01     7.5374000486e+00    -6.8729284080e+00
H    -1.5083795444e+00     8.5389640127e+00    -5.9458039998e+00
H    -7.0572126273e-01     7.3027824423e+00    -5.2703097224e+00
N    -5.4969638428e+00    -7.2099202126e+00    -4.2886829946e+00
H    -4.8497722963e+00    -6.5470022535e+00    -3.8873497481e+00
H    -5.5234275119e+00    -8.0052394062e+00    -3.6672739993e+00
H    -6.4111061938e+00    -6.7825879478e+00    -4.2553621562e+00
N     9.5134753306e+00     1.7198374274e+00    -2.5532847891e+00
H     1.0476924446e+01     1.4304656929e+00    -2.6393968979e+00
H     8.9715175883e+00     8.8472749649e-01    -2.3851916790e+00
H     9.4509110502e+00     2.2819874742e+00    -1.7169520704e+00
N    -8.3777233303e+00     5.3294609908e+00    -8.5589798848e-01
H    -7.8559727560e+00     6.0253484563e+00    -3.4315783345e-01
H    -8.5581569526e+00     4.5694960127e+00    -2.1614879939e-01
H    -9.2719289019e+00     5.7411980481e+00    -1.0800594752e+00
N     2.6482059118e+00    -9.6177054528e+00     8.4594344647e-01
H     2.1440789142e+00    -1.0433901605e+01     5.3119703478e-01
H     2.0956485233e+00    -8.8141724256e+00     5.8441507008e-01
H     2.6565794577e+00    -9.6506104691e+00     1.8550155570e+00
C     4.4603602689e+00     8.5881501100e+00     2.5196917411e+00
O     5.2521044747e+00     8.6980229964e+00     1.6855292200e+00
O     3.6686147536e+00     8.4782807528e+00     3.3538541164e+00
C    -8.5494147342e+00    -3.1222326789e+00     4.1423623097e+00
O    -8.9283812720e+00    -4.0413299196e+00     4.7309221415e+00
O    -8.1704504225e+00    -2.2031358727e+00     3.5537994699e+00
N     7.6053812065e+00    -3.1489957305e+00     5.7889971942e+00
H     8.1829838228e+00    -3.1163041418e+00     4.9615360345e+00
H     7.2607512640e+00    -2.2123895719e+00     5.9419062891e+00
H     6.8049133599e+00    -3.7217459986e+00     5.5640800150e+00
C    -2.9008699700e+00     6.1989901251e+00     7.2909185337e+00
O    -2.5813782330e+00     6.6025904813e+00     8.3252249837e+00
O    -3.2203596144e+00     5.7953866371e+00     6.2566121493e+00
C    -1.4306890510e+00    -4.5612636961e+00     8.7833929762e+00
O    -1.0693073990e+00    -5.4444546101e+00     9.4346495779e+00
O    -1.7920712350e+00    -3.6780703303e+00     8.1321391848e+00
