# Supplementary material for: Automated Discovery of Reactive Events via Hypergraph Mining of Ab Initio Atomistic Simulations
Source: J Chem Theory Comput. 2026 Feb 12;22(4):1674–86. doi: 10.1021/acs.jctc.5c01682 (PMC12937057; doi:10.1021/acs.jctc.5c01682)
Supplement: Supplementary file 2 [file ct5c01682_si_002.zip › SI_data/Initial_Geometries/nowater/init_107.xyz]

98

N     2.3562874375e-02    -5.4739784396e-03     2.5626684516e+00
H     9.7595625411e-02     9.3831072401e-01     2.2117053762e+00
H    -9.5026294648e-01    -2.6469445261e-01     2.5006192673e+00
H     5.2521554913e-01    -5.9754614125e-01     1.9167779589e+00
C    -1.8434231061e+00     1.6887254945e+00     9.7137060035e-07
O    -1.1009825036e+00     1.3781631136e+00     8.2891050167e-01
O    -2.5858611510e+00     1.9992884922e+00    -8.2891125510e-01
C     9.6613649683e-07     9.0958048751e-07    -2.5000002661e+00
O     7.7222460401e-01    -7.2922075127e-01    -2.9546039095e+00
O    -7.7222532186e-01     7.2922000652e-01    -2.0453958513e+00
N     3.1081434522e-02     1.7344594964e-03    -5.0595268376e+00
H    -6.3068775650e-01     7.5721189818e-01    -4.9560818254e+00
H     6.8145984626e-01     7.5747297174e-02    -4.2908187615e+00
H    -4.8270680986e-01    -8.5706365899e-01    -4.9258600419e+00
N     3.1445285941e+00    -2.9281932039e+00    -2.5464991034e+00
H     3.3125142229e+00    -3.8241122149e+00    -2.1123384794e+00
H     2.9140285316e+00    -2.2828584013e+00    -1.8050176143e+00
H     4.0243851832e+00    -2.6229557127e+00    -2.9364501736e+00
C    -4.3712953061e-01     4.9808545370e+00    -7.5072802998e-07
O    -9.0058969835e-01     4.3497520109e+00     8.4951224189e-01
O     2.6333182965e-02     5.6119588689e+00    -8.4951163388e-01
N    -2.6336983585e+00    -3.4152253566e+00     2.5637466412e+00
H    -1.9799084438e+00    -2.9063904248e+00     1.9866580408e+00
H    -3.5440100395e+00    -3.3043303438e+00     2.1413522468e+00
H    -2.3927093986e+00    -4.3926076144e+00     2.4861088673e+00
C    -7.5180308921e-08    -9.4691816051e-07     5.0000009640e+00
O     4.0799589887e-01     6.3952206647e-01     5.8713835726e+00
O    -4.0799578271e-01    -6.3952131653e-01     4.1286156849e+00
C     6.5366762354e-01    -9.0494772302e-07     7.4714611372e+00
O     1.5713100047e+00    -7.0153812315e-01     7.4483085556e+00
O    -2.6397350435e-01     7.0153878850e-01     7.4946111704e+00
N    -4.1617086826e+00     3.8479111711e+00     4.9345220572e+00
H    -4.1333701958e+00     4.7321177349e+00     4.4479409480e+00
H    -5.1311666798e+00     3.6621657064e+00     5.1467292646e+00
H    -3.8664824977e+00     3.1422267949e+00     4.2755604183e+00
C     6.1466152705e-01    -7.0037469712e+00     2.6114588518e+00
O    -4.7915106653e-02    -6.2222607308e+00     2.0775773005e+00
O     1.2772370343e+00    -7.7852324425e+00     3.1453439147e+00
N     4.5956614573e+00     5.9100870807e+00     4.6384519241e-01
H     3.7982319684e+00     5.3552178316e+00     1.8886915765e-01
H     5.0865872177e+00     6.1560357289e+00    -3.8343471711e-01
H     4.2339933108e+00     6.7691922526e+00     8.5180631943e-01
N    -7.2010698633e+00    -1.2511769122e+00    -1.6513726718e+00
H    -6.2914201114e+00    -9.6785727879e-01    -1.9855175615e+00
H    -7.8796183448e+00    -8.7716876105e-01    -2.2987303365e+00
H    -7.2423047263e+00    -2.2566371299e+00    -1.7334020406e+00
C     5.4594176905e+00    -3.4728356593e+00    -3.7926483042e+00
O     5.6512960686e+00    -3.8756954672e+00    -4.8583146279e+00
O     5.2675382089e+00    -3.0699723942e+00    -2.7269829912e+00
N    -1.2974178686e+00     4.5949993494e+00    -5.7667349375e+00
H    -6.4509504743e-01     3.9626735569e+00    -5.3262527901e+00
H    -9.0397117620e-01     5.5215672160e+00    -5.6889289371e+00
H    -1.3095174824e+00     4.3643256758e+00    -6.7495994430e+00
N     2.3465751081e-01     5.7250783993e-01    -7.4674186990e+00
H     4.9283558897e-01     1.3222512620e+00    -8.0924101982e+00
H     6.9051034718e-01    -2.6160539237e-01    -7.8077646878e+00
H     6.4634417221e-01     7.8510461385e-01    -6.5703701578e+00
C    -8.7155643829e-01     7.8958349463e-07    -9.9619465017e+00
O    -6.7816205742e-01     6.0240242071e-01    -1.0928625838e+01
O    -1.0649535372e+00    -6.0240305618e-01    -8.9952685441e+00
N     4.5731154309e+00    -4.2730646980e+00    -7.8269851351e+00
H     5.2146978528e+00    -4.1901316607e+00    -7.0518208943e+00
H     3.8261620737e+00    -3.6146861345e+00    -7.6597116038e+00
H     5.0651469765e+00    -3.9540422659e+00    -8.6488786967e+00
N    -7.4185115209e-01     7.9245132791e+00    -5.9794664862e+00
H     1.9200774691e-01     7.7359099830e+00    -5.6452183051e+00
H    -1.0451501395e+00     8.7778136695e+00    -5.5330695183e+00
H    -6.6442777397e-01     8.1226801631e+00    -6.9664390730e+00
C    -5.5143291165e+00    -7.1924650495e+00    -4.2261838776e+00
O    -4.6599516473e+00    -7.7436647794e+00    -4.7747967174e+00
O    -6.3687055845e+00    -6.6412662931e+00    -3.6775675390e+00
C     9.5347172487e+00     1.6865565957e+00    -2.4989378817e+00
O     1.0585137947e+01     1.6427088406e+00    -2.9779491362e+00
O     8.4842975256e+00     1.7304063226e+00    -2.0199235690e+00
N    -8.3578697373e+00     5.3428110961e+00    -7.5977246074e-01
H    -8.6099400242e+00     6.3124306979e+00    -8.8500780410e-01
H    -9.1791717298e+00     4.8700887185e+00    -4.1137803528e-01
H    -8.1728499027e+00     4.9679977494e+00    -1.6788274083e+00
C     2.5861644588e+00    -9.6204012652e+00     8.7155819760e-01
O     2.9576434579e+00    -8.9049762258e+00     4.3954176151e-02
O     2.2146851336e+00    -1.0335829373e+01     1.6991600577e+00
N     4.4719400875e+00     8.5822109239e+00     2.5855940334e+00
H     4.9857169191e+00     7.8992021428e+00     2.0480832285e+00
H     4.7386754800e+00     9.4906636835e+00     2.2349547617e+00
H     3.4957563905e+00     8.4571436120e+00     2.3601989628e+00
N    -8.5116019411e+00    -3.1453630174e+00     4.1928353332e+00
H    -8.6978733156e+00    -3.8579747936e+00     3.5022754701e+00
H    -8.0683042767e+00    -2.3782071023e+00     3.7087474615e+00
H    -9.4075603048e+00    -2.8090772873e+00     4.5146270345e+00
C     7.5717965409e+00    -3.1255262526e+00     5.7357645522e+00
O     7.0747075630e+00    -2.2005622116e+00     5.2539947721e+00
O     8.0688826756e+00    -4.0504926956e+00     6.2175337493e+00
C    -2.9008691291e+00     6.1989895250e+00     7.2909172916e+00
O    -2.9892621191e+00     5.2054332189e+00     6.7080016922e+00
O    -2.8124763184e+00     7.1925443488e+00     7.8738363496e+00
C    -1.4306887125e+00    -4.5612635888e+00     8.7833949416e+00
O    -1.2764379152e+00    -3.7337055771e+00     9.5746676373e+00
O    -1.5849409930e+00    -5.3888194028e+00     7.9921195699e+00
