# Supplementary material for: Automated Discovery of Reactive Events via Hypergraph Mining of Ab Initio Atomistic Simulations
Source: J Chem Theory Comput. 2026 Feb 12;22(4):1674–86. doi: 10.1021/acs.jctc.5c01682 (PMC12937057; doi:10.1021/acs.jctc.5c01682)
Supplement: Supplementary file 2 [file ct5c01682_si_002.zip › SI_data/Initial_Geometries/nowater/init_108.xyz]

98

N    -2.0126084097e-02     6.0600828033e-03     2.4361977708e+00
H    -6.0365022496e-01    -6.3154494145e-01     2.9580645193e+00
H    -4.2013331365e-02     8.8904446571e-01     2.9253210813e+00
H     9.2535458372e-01    -3.4171468914e-01     2.5032678492e+00
N    -1.8469872704e+00     1.7546331904e+00    -1.2490234610e-02
H    -9.1424878876e-01     1.3934020413e+00    -1.4995468421e-01
H    -2.4582063381e+00     1.2219200176e+00    -6.1416291270e-01
H    -2.1082693745e+00     1.5349453576e+00     9.3769306289e-01
C    -7.9738658374e-07    -5.6792647857e-07    -2.5000009344e+00
O     6.4143933206e-02     8.4435487620e-01    -3.2859445633e+00
O    -6.4143342343e-02    -8.4435438268e-01    -1.7140547056e+00
N     3.0999398058e-02     1.2833868167e-03    -5.0595810251e+00
H    -8.5331676920e-01    -4.8393506574e-01    -5.1035521827e+00
H    -1.6217317794e-01     9.2988548947e-01    -4.7135108361e+00
H     5.8469505126e-01    -4.6378443022e-01    -4.3549446438e+00
N     3.1771690572e+00    -2.8905701848e+00    -2.4444802531e+00
H     2.4549294678e+00    -3.5484002190e+00    -2.6994608694e+00
H     4.0290072787e+00    -3.4208519441e+00    -2.3324312234e+00
H     3.3133913084e+00    -2.2835187984e+00    -3.2396604171e+00
N    -4.3366802414e-01     4.9138168505e+00    -2.5281778696e-03
H    -1.3678087078e+00     5.2369635934e+00     2.0324562684e-01
H    -1.6314331943e-01     5.3398810779e+00    -8.7698100287e-01
H     1.7147576633e-01     5.2973467161e+00     7.0886848765e-01
N    -2.6802371929e+00    -3.4589156383e+00     2.4561360646e+00
H    -3.1088633274e+00    -2.9866984420e+00     3.2388723225e+00
H    -2.0407576245e+00    -2.8019975551e+00     2.0331625448e+00
H    -2.1202588230e+00    -4.2074721559e+00     2.8375370950e+00
C     6.4833856774e-07     5.6548302658e-08     4.9999988134e+00
O    -9.2241722479e-01    -1.3612520674e-01     4.3178161178e+00
O     9.2241669317e-01     1.3612511048e-01     5.6821847961e+00
C     6.5366707590e-01    -3.7983904734e-07     7.4714594003e+00
O     4.9111918506e-01    -1.0593683389e+00     7.9028243973e+00
O     8.1621776625e-01     1.0593685882e+00     7.0400967134e+00
N    -4.1835180091e+00     3.8469803077e+00     4.8141484540e+00
H    -3.6383754626e+00     4.5172748392e+00     5.3365566642e+00
H    -4.0352970564e+00     2.9477445998e+00     5.2486456066e+00
H    -5.1542645829e+00     4.0844267577e+00     4.9578483271e+00
C     6.1466182574e-01    -7.0037462230e+00     2.6114590490e+00
O     9.9186947385e-01    -6.0230181035e+00     3.0917139770e+00
O     2.3745224605e-01    -7.9844755973e+00     2.1312071020e+00
N     4.5111034627e+00     5.9608203619e+00     4.6682096491e-01
H     5.2583227186e+00     6.6342864223e+00     3.8026264850e-01
H     4.0943643402e+00     5.8676274199e+00    -4.4807010195e-01
H     4.9412178715e+00     5.0734945483e+00     6.8369391489e-01
C    -7.1898328515e+00    -1.2717815161e+00    -1.7143146966e+00
O    -6.2248148828e+00    -1.1234265044e+00    -1.0966666085e+00
O    -8.1548512438e+00    -1.4201329362e+00    -2.3319638396e+00
C     5.4594174944e+00    -3.4728345546e+00    -3.7926499870e+00
O     4.4910923155e+00    -2.9456928933e+00    -4.1379412657e+00
O     6.4277421035e+00    -3.9999758364e+00    -3.4473550038e+00
C    -1.2362434489e+00     4.5987623115e+00    -5.7942289416e+00
O    -1.7023497288e+00     3.8602096595e+00    -5.0378937208e+00
O    -7.7013527026e-01     5.3373124118e+00    -6.5505661813e+00
N     3.1616430609e-01     5.5221714519e-01    -7.5307367247e+00
H    -2.3430835545e-01    -6.3889896265e-02    -6.9504114233e+00
H    -2.1375582693e-01     1.4051229905e+00    -7.6361803422e+00
H     1.1450621430e+00     7.8649789721e-01    -7.0040297038e+00
N    -8.2040054988e-01    -4.3076295929e-02    -9.9682648062e+00
H    -1.5572258731e+00    -4.1351996263e-01    -9.3858170180e+00
H    -1.2378144451e+00     1.8195489495e-01    -1.0859616975e+01
H    -5.3055382131e-01     8.3019299577e-01    -9.5526099027e+00
C     4.5959977640e+00    -4.2103115737e+00    -7.8198504658e+00
O     4.8125109646e+00    -3.5178784856e+00    -6.9207306168e+00
O     4.3794880590e+00    -4.9027446930e+00    -8.7189717190e+00
C    -6.9995180293e-01     7.9755789001e+00    -5.9916781591e+00
O    -1.6160120007e+00     8.1399716284e+00    -5.3071587693e+00
O     2.1611086290e-01     7.8111881347e+00    -6.6761954881e+00
N    -5.4562510093e+00    -7.2203262877e+00    -4.2071234304e+00
H    -6.2102473335e+00    -7.8915787997e+00    -4.2243019424e+00
H    -5.3988153383e+00    -6.8217210308e+00    -5.1329728122e+00
H    -5.7410241911e+00    -6.4769152522e+00    -3.5861374017e+00
C     9.5347178240e+00     1.6865560098e+00    -2.4989363956e+00
O     8.8127668179e+00     1.6597909952e+00    -1.5973664155e+00
O     1.0256668192e+01     1.7133246030e+00    -3.4005073651e+00
C    -8.4104452933e+00     5.3500353389e+00    -8.0095772394e-01
O    -9.0973892017e+00     5.2400626655e+00     1.2141537195e-01
O    -7.7234993743e+00     5.4600109324e+00    -1.7233295461e+00
C     2.5861637439e+00    -9.6204035366e+00     8.7155779638e-01
O     2.7240005134e+00    -9.5025144499e+00     2.0125491366e+00
O     2.4483286306e+00    -9.7382893898e+00    -2.6943454026e-01
N     4.4510739182e+00     8.6530359401e+00     2.5049854347e+00
H     5.3589302048e+00     8.3243417484e+00     2.2097862064e+00
H     3.7663452181e+00     8.0617445083e+00     2.0567632412e+00
H     4.3848476133e+00     8.4766730931e+00     3.4968975293e+00
N    -8.5882938467e+00    -3.1398773547e+00     4.1942230974e+00
H    -7.8348982637e+00    -2.5298644959e+00     4.4764728105e+00
H    -9.1085926204e+00    -2.6506211065e+00     3.4805708050e+00
H    -8.1644682316e+00    -3.9410090383e+00     3.7493194514e+00
N     7.5161715635e+00    -3.1444368032e+00     5.7683359422e+00
H     7.3640926426e+00    -3.0670923815e+00     4.7732101535e+00
H     8.2722668023e+00    -3.8008225648e+00     5.8981812606e+00
H     7.8520287829e+00    -2.2458807397e+00     6.0832586463e+00
C    -2.9008682003e+00     6.1989881892e+00     7.2909181561e+00
O    -3.1553818926e+00     6.1625470690e+00     6.1645732376e+00
O    -2.6463573564e+00     6.2354315450e+00     8.4172641142e+00
C    -1.4306902794e+00    -4.5612636335e+00     8.7833943287e+00
O    -2.1337495562e+00    -3.7537076502e+00     9.2173517429e+00
O    -7.2762816915e-01    -5.3688173100e+00     8.3494359969e+00
