# Supplementary material for: Automated Discovery of Reactive Events via Hypergraph Mining of Ab Initio Atomistic Simulations
Source: J Chem Theory Comput. 2026 Feb 12;22(4):1674–86. doi: 10.1021/acs.jctc.5c01682 (PMC12937057; doi:10.1021/acs.jctc.5c01682)
Supplement: Supplementary file 2 [file ct5c01682_si_002.zip › SI_data/Initial_Geometries/nowater/init_109.xyz]

98

N     3.1725027311e-02    -5.2932464478e-02     2.4734635127e+00
H     1.0824413796e-01    -3.1502103333e-02     3.4799778238e+00
H    -9.5408423895e-01    -5.4292057461e-02     2.2553802100e+00
H     4.0495962236e-01     8.2139177871e-01     2.1334158168e+00
C    -1.8434216418e+00     1.6887256515e+00    -1.2321729744e-06
O    -2.7865850184e+00     1.9641706700e+00    -6.0772726994e-01
O    -9.0025984782e-01     1.4132808293e+00     6.0772821860e-01
C    -4.0252358388e-07    -8.5496003410e-07    -2.5000009688e+00
O    -1.0678833315e+00     4.1920853605e-01    -2.6365571356e+00
O     1.0678835997e+00    -4.1920788125e-01    -2.3634420729e+00
C     6.9426242221e-07    -4.7975309330e-07    -5.0000010580e+00
O    -8.4757015511e-01     7.2736243139e-02    -5.7817242025e+00
O     8.4756956939e-01    -7.2735908207e-02    -4.2182749778e+00
N     3.2438618275e+00    -2.9552742093e+00    -2.5315668619e+00
H     3.4952712603e+00    -2.0331955202e+00    -2.2060677353e+00
H     2.9356512087e+00    -3.4763593425e+00    -1.7235702138e+00
H     2.4395804177e+00    -2.8440319931e+00    -3.1316801544e+00
C    -4.3712882490e-01     4.9808563403e+00     7.0751704415e-07
O     6.1017195382e-01     5.0446138619e+00     4.8358535109e-01
O    -1.4844290267e+00     4.9170956291e+00    -4.8358585575e-01
N    -2.6037488386e+00    -3.4831423065e+00     2.4629318882e+00
H    -1.9724215083e+00    -3.0382306506e+00     3.1132125303e+00
H    -3.3595188809e+00    -3.8711178439e+00     3.0085221287e+00
H    -3.0008931303e+00    -2.7501444279e+00     1.8933970761e+00
N    -3.6547697109e-02     2.7460598283e-02     5.0492208258e+00
H     8.7890866005e-01    -2.5339510378e-01     5.3692914833e+00
H     1.0602669611e-01     6.6760723171e-01     4.2815835970e+00
H    -4.7703631868e-01    -7.9582886614e-01     4.6651067637e+00
C     6.5366848729e-01    -8.3397282843e-07     7.4714612167e+00
O     1.5225735983e+00     6.5215117813e-01     7.8644748440e+00
O    -2.1523772868e-01    -6.5215052379e-01     7.0784448366e+00
C    -4.1999355180e+00     3.8474836771e+00     4.8792851403e+00
O    -4.1850381028e+00     3.3110576388e+00     5.9024093863e+00
O    -4.2148292016e+00     4.3839098528e+00     3.8561603965e+00
C     6.1466038213e-01    -7.0037467067e+00     2.6114589997e+00
O     1.4772047676e+00    -7.0440281185e+00     1.8438962067e+00
O    -2.4788185684e-01    -6.9634652072e+00     3.3790248874e+00
N     4.6099668183e+00     5.9744888611e+00     4.4486073312e-01
H     3.7563350351e+00     6.2768067922e+00     8.9129341600e-01
H     4.6697113087e+00     4.9750730734e+00     5.7517099336e-01
H     4.4939656690e+00     6.1335785425e+00    -5.4539862043e-01
N    -7.2504277497e+00    -1.2977311310e+00    -1.7013791489e+00
H    -7.3127459824e+00    -4.1635861895e-01    -2.1899325502e+00
H    -6.6908721108e+00    -1.9112187964e+00    -2.2757592114e+00
H    -6.7238011822e+00    -1.1271272796e+00    -8.5702249150e-01
C     5.4594173571e+00    -3.4728352836e+00    -3.7926496861e+00
O     4.4894973975e+00    -4.0501263218e+00    -3.5461778232e+00
O     6.4293371781e+00    -2.8955418564e+00    -4.0391186394e+00
C    -1.2362430776e+00     4.5987615124e+00    -5.7942309723e+00
O    -1.0965706775e+00     3.4869354970e+00    -6.0754650072e+00
O    -1.3759145114e+00     5.7105872061e+00    -5.5129933105e+00
N     3.3516093493e-01     5.9293539626e-01    -7.4148937047e+00
H    -5.5184353697e-01     1.4679700885e-01    -7.2316749851e+00
H     8.4809977290e-01    -1.9346071377e-02    -8.0324592783e+00
H     1.3674829798e-01     1.4344211764e+00    -7.9363469508e+00
N    -9.1213978607e-01    -5.2622245369e-02    -9.9521245690e+00
H    -8.8612143548e-01     2.2941263864e-01    -1.0921229756e+01
H     3.9444640618e-02    -2.5279354318e-01    -9.6804618825e+00
H    -1.2040256211e+00     7.5466701681e-01    -9.4206491819e+00
N     4.5753188029e+00    -4.2355550238e+00    -7.7611346733e+00
H     5.4372447328e+00    -4.6592089695e+00    -8.0725612599e+00
H     4.7411163407e+00    -3.2410335181e+00    -7.7080287802e+00
H     3.8970260405e+00    -4.3798853173e+00    -8.4949378318e+00
N    -7.2642754760e-01     8.0039436134e+00    -5.9368415010e+00
H    -4.4044201597e-01     8.6919969463e+00    -6.6181493461e+00
H    -1.3812848542e+00     7.3899042112e+00    -6.3989016760e+00
H     8.9816826802e-02     7.4506646570e+00    -5.7200307580e+00
C    -5.5143290605e+00    -7.1924667031e+00    -4.2261823514e+00
O    -5.0149693097e+00    -7.2455309280e+00    -3.1857103059e+00
O    -6.0136879632e+00    -7.1393988812e+00    -5.2666551274e+00
C     9.5347175849e+00     1.6865586174e+00    -2.4989365126e+00
O     8.4036064303e+00     1.8650732909e+00    -2.6521622205e+00
O     1.0665828728e+01     1.5080402565e+00    -2.3457115753e+00
C    -8.4104443251e+00     5.3500353877e+00    -8.0095814807e-01
O    -7.6313788414e+00     4.7909723705e+00    -1.5654867799e-01
O    -9.1895104485e+00     5.9091012313e+00    -1.4453652111e+00
N     2.6153385005e+00    -9.6547520192e+00     9.2137185467e-01
H     3.2718209871e+00    -9.4130063783e+00     1.9337784167e-01
H     2.2077507250e+00    -8.7900141912e+00     1.2461529792e+00
H     1.8734893381e+00    -1.0180832364e+01     4.8287593501e-01
N     4.4420232085e+00     8.6387524402e+00     2.4794945662e+00
H     3.7052580148e+00     8.3768955255e+00     3.1182382539e+00
H     5.2463076565e+00     8.8749851612e+00     3.0422580273e+00
H     4.6843370336e+00     7.8093755628e+00     1.9571944743e+00
C    -8.5494161343e+00    -3.1222316579e+00     4.1423609606e+00
O    -7.6201188100e+00    -2.4417618270e+00     4.2325016421e+00
O    -9.4787117183e+00    -3.8027047417e+00     4.0522210419e+00
N     7.5980850945e+00    -3.1770864936e+00     5.7698671136e+00
H     7.4743640773e+00    -2.3618492196e+00     6.3525049000e+00
H     6.6921338010e+00    -3.4009739886e+00     5.3844988114e+00
H     8.1835444660e+00    -2.8972433098e+00     4.9963656609e+00
N    -2.9639216892e+00     6.1901337031e+00     7.3123306089e+00
H    -2.6648911043e+00     7.1502143844e+00     7.4029467649e+00
H    -2.8561111281e+00     5.9411116897e+00     6.3398353623e+00
H    -2.3053711101e+00     5.6287010126e+00     7.8324112273e+00
C    -1.4306895832e+00    -4.5612620586e+00     8.7833950564e+00
O    -1.2676690770e+00    -3.5261134369e+00     8.2969285153e+00
O    -1.5937091437e+00    -5.5964127499e+00     9.2698585951e+00
