# Supplementary material for: Automated Discovery of Reactive Events via Hypergraph Mining of Ab Initio Atomistic Simulations
Source: J Chem Theory Comput. 2026 Feb 12;22(4):1674–86. doi: 10.1021/acs.jctc.5c01682 (PMC12937057; doi:10.1021/acs.jctc.5c01682)
Supplement: Supplementary file 2 [file ct5c01682_si_002.zip › SI_data/Initial_Geometries/nowater/init_10.xyz]

98

C     1.2259263666e-06    -2.2758644575e-07     2.4999994738e+00
O    -1.4745984212e-01    -1.1189784425e+00     2.2532181169e+00
O     1.4745888985e-01     1.1189785760e+00     2.7467823331e+00
C    -1.8434220020e+00     1.6887269485e+00     5.6852431386e-07
O    -1.4874497218e+00     1.3154204101e+00     1.0337723104e+00
O    -2.1993948553e+00     2.0620300958e+00    -1.0337727108e+00
C    -2.9975506098e-07     1.1258952966e-06    -2.4999993115e+00
O     1.6875314148e-02    -4.6201837091e-01    -1.4412211249e+00
O    -1.6875124686e-02     4.6201746110e-01    -3.5587793885e+00
N    -2.5032059182e-02     1.0885206720e-03    -5.0623275176e+00
H    -4.6252960419e-01    -7.0729186218e-01    -4.4912070186e+00
H    -1.5598980530e-01     8.8193409223e-01    -4.5865720839e+00
H     9.6638809297e-01    -1.8976796698e-01    -5.0560614457e+00
N     3.1980705134e+00    -2.9905021632e+00    -2.4862214808e+00
H     2.7093072667e+00    -2.4884584575e+00    -1.7592771230e+00
H     2.6953381711e+00    -2.8230523563e+00    -3.3456415406e+00
H     4.1022159260e+00    -2.5525154828e+00    -2.5865615092e+00
C    -4.3712841106e-01     4.9808554998e+00    -1.3034711671e-06
O    -1.1516935166e+00     5.8861679609e+00    -6.7559485958e-02
O     2.7743604470e-01     4.0755422133e+00     6.7560496747e-02
C    -2.6346179908e+00    -3.4363921099e+00     2.4999987212e+00
O    -2.2487357802e+00    -4.4970279316e+00     2.2532101002e+00
O    -3.0204989233e+00    -2.3757561498e+00     2.7467908832e+00
C    -3.3676765210e-07     3.0374956320e-07     4.9999987249e+00
O     8.4426695676e-02    -1.0664961316e+00     4.5638617283e+00
O    -8.4426381929e-02     1.0664958684e+00     5.4361392512e+00
N     6.5896659705e-01     5.3361372659e-03     7.4047072615e+00
H     1.5229782216e+00     2.3759105112e-01     7.8726036825e+00
H     4.1425817357e-01    -9.3138845637e-01     7.6911455760e+00
H    -4.9866472127e-02     6.1964077790e-01     7.7782910796e+00
N    -4.2051898786e+00     3.8629238822e+00     4.9444500426e+00
H    -4.9016613382e+00     4.3350289935e+00     4.3863911184e+00
H    -4.3202559127e+00     2.8734994956e+00     4.7795825935e+00
H    -3.3048465577e+00     4.1193514819e+00     4.5662884749e+00
N     6.6648109021e-01    -6.9854199761e+00     2.6500778978e+00
H     9.6609580383e-01    -7.4959525760e+00     1.8321702129e+00
H     1.3980280789e-01    -6.1894033742e+00     2.3209128307e+00
H     1.7947065325e-02    -7.5805677747e+00     3.1446303186e+00
N     4.4890723226e+00     5.9384726245e+00     4.2057675252e-01
H     4.8355388365e+00     6.4969619616e+00     1.1870205588e+00
H     4.8396467678e+00     6.3578229275e+00    -4.2831957017e-01
H     4.9248849868e+00     5.0311884058e+00     4.9983612958e-01
N    -7.2197682955e+00    -1.3314118855e+00    -1.7220902200e+00
H    -6.2140235207e+00    -1.4142161419e+00    -1.6903664729e+00
H    -7.5024230543e+00    -8.7478372247e-01    -8.6711706665e-01
H    -7.4370460790e+00    -6.9764470632e-01    -2.4774106210e+00
N     5.4306624023e+00    -3.5316166660e+00    -3.8078246198e+00
H     5.4580686016e+00    -2.9078088200e+00    -4.6012338235e+00
H     6.3832059846e+00    -3.6463874944e+00    -3.4933878764e+00
H     4.9365821803e+00    -3.0474160283e+00    -3.0724241457e+00
C    -1.2362426449e+00     4.5987602844e+00    -5.7942289135e+00
O    -2.2849560708e+00     4.6428070327e+00    -5.3115094459e+00
O    -1.8752952259e-01     4.5547166887e+00    -6.2769504211e+00
N     3.2743573061e-01     5.1847546550e-01    -7.4658727522e+00
H     5.5200029200e-01     9.4584590049e-01    -8.3526144069e+00
H     6.6784243868e-01     1.1405790199e+00    -6.7471986080e+00
H    -6.7948313072e-01     5.1020977440e-01    -7.3922149918e+00
N    -8.3067228722e-01     3.0574370621e-02    -1.0005606132e+01
H    -1.4196908919e+00     6.8760202679e-01    -9.5149359419e+00
H    -3.1836182288e-01    -4.8334324979e-01    -9.3036027471e+00
H    -1.4447956594e+00    -6.2914908772e-01    -1.0460575167e+01
C     4.5959998666e+00    -4.2103113765e+00    -7.8198499593e+00
O     4.0414734861e+00    -4.8525448860e+00    -7.0357615315e+00
O     5.1505238238e+00    -3.5680784113e+00    -8.6039412195e+00
C    -6.9995047371e-01     7.9755806179e+00    -5.9916766372e+00
O    -5.3175306608e-01     7.3449049774e+00    -5.0384107148e+00
O    -8.6814914140e-01     8.6062534588e+00    -6.9449447427e+00
C    -5.5143279942e+00    -7.1924659994e+00    -4.2261816854e+00
O    -4.5187264513e+00    -6.6859899342e+00    -4.5211691653e+00
O    -6.5099316775e+00    -7.6989404343e+00    -3.9311968421e+00
N     9.5589824845e+00     1.7180690635e+00    -2.5530729997e+00
H     9.3533538852e+00     7.4755011639e-01    -2.7406772252e+00
H     8.7032301800e+00     2.1393041632e+00    -2.2219671721e+00
H     1.0210361423e+01     1.7349026976e+00    -1.7818392555e+00
C    -8.4104436921e+00     5.3500356479e+00    -8.0095658629e-01
O    -9.1336352778e+00     4.4969712235e+00    -5.1107200868e-01
O    -7.6872546023e+00     6.2031021624e+00    -1.0908430594e+00
C     2.5861639816e+00    -9.6204036696e+00     8.7155758870e-01
O     2.5390380545e+00    -9.6216441495e+00     2.0259126720e+00
O     2.6332909009e+00    -9.6191595790e+00    -2.8279790716e-01
C     4.4603608992e+00     8.5881521478e+00     2.5196919052e+00
O     5.2279003340e+00     7.7307630484e+00     2.6222842953e+00
O     3.6928184228e+00     9.4455390803e+00     2.4170990205e+00
N    -8.5753528217e+00    -3.1591317721e+00     4.0925793630e+00
H    -7.6857917199e+00    -2.7541552116e+00     3.8394775558e+00
H    -8.4206927045e+00    -3.7054257045e+00     4.9274597571e+00
H    -9.1813147064e+00    -2.3943371994e+00     4.3519610054e+00
N     7.5235992563e+00    -3.1011188556e+00     5.6958411227e+00
H     7.3669704727e+00    -2.8661673467e+00     6.6651969427e+00
H     8.4350558755e+00    -2.7418840569e+00     5.4517524593e+00
H     7.5831400040e+00    -4.1077294552e+00     5.6451520633e+00
C    -2.9008704513e+00     6.1989889412e+00     7.2909190731e+00
O    -3.2664908887e+00     7.2399099884e+00     6.9480442861e+00
O    -2.5352465483e+00     5.1580681241e+00     7.6337924013e+00
N    -1.4782828455e+00    -4.5153452786e+00     8.7716067302e+00
H    -7.2136469976e-01    -4.1420553155e+00     9.3257863195e+00
H    -1.0698657573e+00    -4.8649134872e+00     7.9169842203e+00
H    -1.8394342762e+00    -5.3149320598e+00     9.2712165822e+00
