# Supplementary material for: Automated Discovery of Reactive Events via Hypergraph Mining of Ab Initio Atomistic Simulations
Source: J Chem Theory Comput. 2026 Feb 12;22(4):1674–86. doi: 10.1021/acs.jctc.5c01682 (PMC12937057; doi:10.1021/acs.jctc.5c01682)
Supplement: Supplementary file 2 [file ct5c01682_si_002.zip › SI_data/Initial_Geometries/nowater/init_110.xyz]

98

N     5.2775718518e-02    -3.4876184658e-02     2.5226027341e+00
H     6.3671635010e-02     5.8895320440e-02     1.5173795366e+00
H     2.6102873397e-02     9.0000419621e-01     2.9029569344e+00
H    -8.2319389589e-01    -4.7422791902e-01     2.7655567808e+00
N    -1.8552426215e+00     1.6936424347e+00     6.5944005838e-02
H    -1.7763272153e+00     2.5995117715e+00    -3.7287098515e-01
H    -2.5927784168e+00     1.1993875275e+00    -4.1482113670e-01
H    -9.9689408407e-01     1.1989496469e+00    -1.2872549537e-01
N     4.4889868055e-02    -3.6627353166e-02    -2.5339977214e+00
H     2.8198040241e-01     9.4478111441e-01    -2.5306823975e+00
H    -2.4320417089e-02    -3.2372305599e-01    -1.5685092032e+00
H    -8.8149071459e-01    -1.1205237365e-01    -2.9283446029e+00
C     5.7662337636e-07    -1.1006480384e-06    -5.0000005363e+00
O     2.1001109392e-01    -5.5742737595e-01    -4.0100866105e+00
O    -2.1001149810e-01     5.5742824613e-01    -5.9899129349e+00
C     3.1929014977e+00    -2.9249599856e+00    -2.4999999041e+00
O     2.3482090021e+00    -3.4629769269e+00    -1.9239873964e+00
O     4.0375923275e+00    -2.3869396717e+00    -3.0760126200e+00
N    -5.0258765057e-01     4.9887883049e+00    -1.2833160700e-02
H    -4.5049681711e-02     5.8684264587e+00     1.7764313312e-01
H    -1.3315359994e-02     4.5669910489e+00    -7.8877245305e-01
H    -3.4334293573e-01     4.3969012587e+00     7.8946991540e-01
N    -2.6452615661e+00    -3.4463367535e+00     2.5655767965e+00
H    -3.4916348649e+00    -3.1871411134e+00     2.0799273836e+00
H    -2.2890133282e+00    -4.2740998346e+00     2.1102993433e+00
H    -1.9752843625e+00    -2.7097354350e+00     2.3984587998e+00
C     2.3581638050e-07    -5.3227445463e-07     5.0000012217e+00
O    -6.1280911852e-01     7.6095856857e-01     5.6165756230e+00
O     6.1280895354e-01    -7.6095809917e-01     4.3834234392e+00
C     6.5366689685e-01     1.5867451634e-07     7.4714595810e+00
O    -3.1322060333e-02     5.0173211133e-02     8.4004541146e+00
O     1.3386590986e+00    -5.0173382170e-02     6.5424668983e+00
N    -4.1926237995e+00     3.8321785104e+00     4.8142863710e+00
H    -4.8412372064e+00     4.5933682668e+00     4.9531254727e+00
H    -3.3196228276e+00     4.1113188017e+00     5.2377625637e+00
H    -4.5405329167e+00     3.0504589353e+00     5.3502463814e+00
C     6.1466181412e-01    -7.0037460645e+00     2.6114611125e+00
O    -1.9306952323e-01    -7.1113373507e+00     3.4304557718e+00
O     1.4223912368e+00    -6.8961564883e+00     1.7924636961e+00
N     4.5851199107e+00     5.9356119456e+00     4.8056966446e-01
H     4.6459258544e+00     5.0913276348e+00    -6.9768534136e-02
H     5.0146643945e+00     6.6701514251e+00    -6.2868808879e-02
H     3.6047161265e+00     6.1642506481e+00     5.5746013326e-01
N    -7.2119722404e+00    -1.2560466827e+00    -1.6528755120e+00
H    -6.2981298410e+00    -8.6807820798e-01    -1.8366090822e+00
H    -7.8264227046e+00    -9.1155922985e-01    -2.3761742793e+00
H    -7.1372812625e+00    -2.2543511138e+00    -1.7839819623e+00
C     5.4594178223e+00    -3.4728347459e+00    -3.7926474484e+00
O     4.8817628870e+00    -2.6968782958e+00    -3.1610111500e+00
O     6.0370713449e+00    -4.2487902022e+00    -4.4242870947e+00
N    -1.2007183183e+00     4.5898047046e+00    -5.8505350867e+00
H    -1.6457292424e+00     3.7368545525e+00    -5.5442234668e+00
H    -1.9328591097e+00     5.2746957189e+00    -5.9700183286e+00
H    -6.2381957959e-01     4.9092058011e+00    -5.0859762823e+00
C     3.0127895859e-01     5.8009666756e-01    -7.4714607604e+00
O    -2.3276396507e-01     1.1637311169e+00    -6.6294827112e+00
O     8.3532533243e-01    -3.5377080343e-03    -8.3134372989e+00
N    -8.9867086524e-01     2.9334895543e-02    -9.9079392619e+00
H    -1.5663003224e+00    -7.2339980394e-02    -1.0658484811e+01
H    -5.4884153998e-01    -8.9486438252e-01    -9.7009194018e+00
H    -1.2273646109e-01     5.5953957142e-01    -1.0276976093e+01
C     4.5959992787e+00    -4.2103113966e+00    -7.8198496748e+00
O     4.6702125098e+00    -5.3250194957e+00    -7.5254412844e+00
O     4.5217852599e+00    -3.0956038391e+00    -8.1142617090e+00
C    -6.9994990713e-01     7.9755800160e+00    -5.9916766213e+00
O    -6.5389223169e-01     9.0768531961e+00    -6.3378472779e+00
O    -7.4601034782e-01     6.8743057451e+00    -5.6455082789e+00
C    -5.5143289596e+00    -7.1924641388e+00    -4.2261821818e+00
O    -4.8625035250e+00    -6.6647292461e+00    -5.0207748675e+00
O    -6.1661538256e+00    -7.7202025537e+00    -3.4315907053e+00
C     9.5347180640e+00     1.6865564712e+00    -2.4989377395e+00
O     1.0178764670e+01     2.4684913619e+00    -3.0544013717e+00
O     8.8906701202e+00     9.0462389412e-01    -1.9434714524e+00
N    -8.4648253119e+00     5.3304279391e+00    -8.3517353977e-01
H    -8.2096829234e+00     6.2845769757e+00    -1.0446669064e+00
H    -7.6591123537e+00     4.7595946574e+00    -1.0457871156e+00
H    -8.6068141370e+00     5.2784331002e+00     1.6308248495e-01
N     2.6369436667e+00    -9.6553356015e+00     8.4484346636e-01
H     1.7648714222e+00    -1.0162284570e+01     8.0150483360e-01
H     2.4888989670e+00    -8.7780169123e+00     3.6758382064e-01
H     2.7990475643e+00    -9.4354405824e+00     1.8168248899e+00
N     4.4977805032e+00     8.5546783298e+00     2.4750626342e+00
H     3.5123453441e+00     8.4939459058e+00     2.2638409190e+00
H     4.7305582850e+00     9.5367203327e+00     2.5031712420e+00
H     4.6181449822e+00     8.1989604721e+00     3.4122694303e+00
N    -8.5657726486e+00    -3.1282293019e+00     4.2072379838e+00
H    -8.7860242468e+00    -2.2120477840e+00     3.8446277895e+00
H    -9.0557105931e+00    -3.7963434189e+00     3.6302055566e+00
H    -7.5791981636e+00    -3.2749763961e+00     4.0506638592e+00
C     7.5717966471e+00    -3.1255273619e+00     5.7357636554e+00
O     7.3047210728e+00    -4.1942632940e+00     5.3875795155e+00
O     7.8388690918e+00    -2.0567908064e+00     6.0839497974e+00
C    -2.9008682866e+00     6.1989895903e+00     7.2909193372e+00
O    -2.8289359006e+00     5.3573735149e+00     8.0791237293e+00
O    -2.9728032776e+00     7.0406040317e+00     6.5027127690e+00
C    -1.4306901034e+00    -4.5612623031e+00     8.7833930493e+00
O    -1.7156546391e+00    -3.5960084448e+00     9.3507009486e+00
O    -1.1457232688e+00    -5.5265175742e+00     8.2160877789e+00
