# Supplementary material for: Automated Discovery of Reactive Events via Hypergraph Mining of Ab Initio Atomistic Simulations
Source: J Chem Theory Comput. 2026 Feb 12;22(4):1674–86. doi: 10.1021/acs.jctc.5c01682 (PMC12937057; doi:10.1021/acs.jctc.5c01682)
Supplement: Supplementary file 2 [file ct5c01682_si_002.zip › SI_data/Initial_Geometries/nowater/init_111.xyz]

98

N    -2.4563122658e-02    -7.0702871173e-03     2.5621222372e+00
H    -5.5108431258e-01     6.6334993896e-01     2.0211068492e+00
H    -4.1395266136e-02    -8.7555253439e-01     2.0474987341e+00
H     9.3383166384e-01     3.1045644791e-01     2.5680876699e+00
N    -1.8230224504e+00     1.6847278047e+00    -6.3877815177e-02
H    -1.5580203569e+00     8.6955980974e-01     4.6965805383e-01
H    -2.8266733634e+00     1.7675387835e+00     8.2974681783e-03
H    -1.4290671534e+00     2.4846384945e+00     4.0974808453e-01
C     9.2584792737e-07     6.5046780537e-08    -2.5000009849e+00
O     2.3103820230e-02    -1.1255670623e+00    -2.7594676461e+00
O    -2.3104512918e-02     1.1255669704e+00    -2.2405315545e+00
C    -1.2505150731e-06    -3.3160154502e-07    -5.0000003972e+00
O    -1.8586339741e-01     9.0984762888e-01    -5.6873067346e+00
O     1.8586435721e-01    -9.0984731621e-01    -4.3126929365e+00
N     3.1778279085e+00    -2.9285671470e+00    -2.5653627786e+00
H     2.6131277507e+00    -3.5561785029e+00    -2.0116451512e+00
H     3.0329008791e+00    -2.0008259486e+00    -2.1943176198e+00
H     4.1421426686e+00    -3.1677253740e+00    -2.3856970712e+00
N    -4.9663363066e-01     4.9772339173e+00     3.0960438064e-02
H    -5.6651313322e-01     4.7515820175e+00    -9.5066248768e-01
H     1.7692785166e-01     4.3397190557e+00     4.3004916969e-01
H    -9.4864447420e-02     5.9015891305e+00     9.0360301996e-02
C    -2.6346164398e+00    -3.4363925807e+00     2.4999994342e+00
O    -3.1637628680e+00    -4.0959759800e+00     1.7127816454e+00
O    -2.1054731261e+00    -2.7768077739e+00     3.2872188073e+00
C     8.0064444295e-07     4.4793241690e-07     4.9999990051e+00
O     7.2748481962e-01     6.1221897837e-01     5.6562866884e+00
O    -7.2748545549e-01    -6.1221927351e-01     4.3437141089e+00
C     6.5366880300e-01    -1.4624413812e-07     7.4714591071e+00
O     8.0774344817e-01     1.1224748355e+00     7.2454746624e+00
O     4.9959208125e-01    -1.1224746863e+00     7.6974466637e+00
N    -4.2191310369e+00     3.8025711972e+00     4.8331671553e+00
H    -3.3769311186e+00     3.5173805717e+00     5.3114464648e+00
H    -4.9245394890e+00     3.9422446777e+00     5.5418788875e+00
H    -4.0315563275e+00     4.7069720310e+00     4.4254242939e+00
N     6.5248250543e-01    -6.9483481931e+00     2.6078463742e+00
H     1.2130655003e+00    -7.7862354986e+00     2.6633176491e+00
H     5.3239287643e-02    -7.0506004553e+00     1.8017234768e+00
H     5.2077601975e-02    -6.9442711044e+00     3.4195585830e+00
C     4.5561173362e+00     5.9426474407e+00     4.2038680277e-01
O     4.7767626025e+00     6.7213845631e+00    -4.0401735233e-01
O     4.3354720836e+00     5.1639127146e+00     1.2447938648e+00
C    -7.1898320882e+00    -1.2717798103e+00    -1.7143141823e+00
O    -6.3212503696e+00    -1.9340379114e+00    -2.0907953318e+00
O    -8.0584164002e+00    -6.0952292247e-01    -1.3378354810e+00
N     5.4815160061e+00    -3.4122906773e+00    -3.7737115890e+00
H     4.5231492179e+00    -3.5687570691e+00    -3.4972394192e+00
H     6.0279951453e+00    -4.1582987667e+00    -3.3684776247e+00
H     5.5200054115e+00    -3.5328183729e+00    -4.7753956814e+00
N    -1.2175247330e+00     4.6480785943e+00    -5.7526368865e+00
H    -1.7486447334e+00     3.9331771676e+00    -5.2770183540e+00
H    -4.2436315619e-01     4.1893070661e+00    -6.1766716525e+00
H    -1.7958418425e+00     4.9884440714e+00    -6.5070108279e+00
N     2.9046276824e-01     5.1664857240e-01    -7.4522293712e+00
H     1.2590397979e+00     7.8292036658e-01    -7.3505270494e+00
H    -2.5164161758e-01     1.1738700011e+00    -6.9104130616e+00
H     4.6769935924e-02     6.6523270247e-01    -8.4206899747e+00
C    -8.7155730399e-01    -2.3859244621e-07    -9.9619483073e+00
O    -5.3609655347e-02     7.8602135106e-01    -1.0180785587e+01
O    -1.6895053060e+00    -7.8602110684e-01    -9.7431073474e+00
N     4.5893651911e+00    -4.1768622780e+00    -7.8777271069e+00
H     4.8424466203e+00    -3.5661275070e+00    -7.1146161564e+00
H     5.3036407029e+00    -4.8883964542e+00    -7.9316872228e+00
H     3.7340994390e+00    -4.6412537876e+00    -7.6089513643e+00
C    -6.9994993078e-01     7.9755787246e+00    -5.9916771646e+00
O    -7.0019681185e-01     8.0963371268e+00    -4.8426883059e+00
O    -6.9970574975e-01     7.8548228475e+00    -7.1406667484e+00
C    -5.5143299036e+00    -7.1924646872e+00    -4.2261828248e+00
O    -5.4140896793e+00    -7.0826224880e+00    -5.3718898724e+00
O    -5.6145669590e+00    -7.3023088481e+00    -3.0804752277e+00
C     9.5347179079e+00     1.6865577591e+00    -2.4989379994e+00
O     8.9305668280e+00     9.1825147451e-01    -3.1149452850e+00
O     1.0138868123e+01     2.4548626813e+00    -1.8829273099e+00
C    -8.4104437376e+00     5.3500363618e+00    -8.0095834602e-01
O    -9.2149895580e+00     5.2531538824e+00    -1.6244131767e+00
O    -7.6059002748e+00     5.4469188932e+00     2.2499422530e-02
N     2.5753621750e+00    -9.6819527292e+00     8.4691244460e-01
H     3.2700768512e+00    -9.6842922668e+00     1.5795457351e+00
H     1.7371704463e+00    -9.2794764121e+00     1.2403962754e+00
H     2.9013608183e+00    -9.0420784463e+00     1.3721873087e-01
C     4.4603603968e+00     8.5881508447e+00     2.5196928011e+00
O     3.5465704314e+00     8.6313553248e+00     3.2252984433e+00
O     5.3741486908e+00     8.5449479013e+00     1.8140841529e+00
N    -8.5926304095e+00    -3.1611259883e+00     4.1087114921e+00
H    -8.5683104101e+00    -2.2197052984e+00     3.7446769945e+00
H    -7.6487580008e+00    -3.5166140306e+00     4.0627200501e+00
H    -8.8306241880e+00    -3.0898858595e+00     5.0873141622e+00
C     7.5717953721e+00    -3.1255275700e+00     5.7357630956e+00
O     8.6912639193e+00    -3.1413096508e+00     5.4506330410e+00
O     6.4523272658e+00    -3.1097441908e+00     6.0208966590e+00
N    -2.8714852908e+00     6.1497031967e+00     7.2559900021e+00
H    -3.7853235872e+00     5.8824711079e+00     7.5919543929e+00
H    -2.9966190342e+00     6.9839413012e+00     6.7012194044e+00
H    -2.3290096623e+00     6.4154758053e+00     8.0649798004e+00
N    -1.4910930699e+00    -4.5894479652e+00     8.7917297733e+00
H    -8.7705634399e-01    -5.1677497448e+00     8.2368320854e+00
H    -1.0240148537e+00    -4.4283019643e+00     9.6722137261e+00
H    -1.5515708113e+00    -3.6960494536e+00     8.3252955091e+00
