# Supplementary material for: Automated Discovery of Reactive Events via Hypergraph Mining of Ab Initio Atomistic Simulations
Source: J Chem Theory Comput. 2026 Feb 12;22(4):1674–86. doi: 10.1021/acs.jctc.5c01682 (PMC12937057; doi:10.1021/acs.jctc.5c01682)
Supplement: Supplementary file 2 [file ct5c01682_si_002.zip › SI_data/Initial_Geometries/nowater/init_112.xyz]

98

N    -3.9535184561e-02    -5.3801877710e-02     2.5074050961e+00
H    -5.7337363564e-01     7.9139203116e-01     2.3658096950e+00
H     5.7892140598e-01    -1.4498973913e-01     1.7145757927e+00
H     5.4387007348e-01     1.0127647021e-01     3.3167062709e+00
N    -1.8262045009e+00     1.6627548069e+00    -5.9511092860e-02
H    -1.2058863284e+00     1.3621735992e+00     6.7821636052e-01
H    -2.7594440603e+00     1.3927857277e+00     2.1537562196e-01
H    -1.8042101914e+00     2.6721337091e+00    -6.6572439395e-02
C    -6.8495879821e-07    -9.6092910269e-07    -2.5000006626e+00
O    -7.9215060319e-01    -2.0903067058e-01    -1.6854068143e+00
O     7.9215114667e-01     2.0903138658e-01    -3.3145926208e+00
C     1.1186050400e-06     3.1270968953e-07    -4.9999993054e+00
O     6.7647116760e-01    -8.3760600389e-01    -5.4190004765e+00
O    -6.7647204109e-01     8.3760570352e-01    -4.5810000469e+00
N     3.2256440431e+00    -2.9118878507e+00    -2.4428200562e+00
H     3.7674405328e+00    -2.6571265364e+00    -3.2558014395e+00
H     2.3533179327e+00    -2.4071232782e+00    -2.5031687794e+00
H     3.0029146487e+00    -3.8922719478e+00    -2.5356533460e+00
N    -4.4822517968e-01     4.9155035491e+00     1.0887420112e-02
H    -1.0338008011e+00     5.5002141623e+00     5.8933377328e-01
H    -6.3110901556e-01     5.1758280736e+00    -9.4732274964e-01
H     5.0773235329e-01     5.1747088538e+00     2.0668626031e-01
C    -2.6346180510e+00    -3.4363919781e+00     2.5000012553e+00
O    -3.5309187296e+00    -4.1496460827e+00     2.3494299232e+00
O    -1.7383160343e+00    -2.7231380733e+00     2.6505690716e+00
C     1.1895267049e-06     1.6865075913e-09     4.9999993546e+00
O    -3.8815723940e-01     3.5057819919e-01     3.9698605233e+00
O     3.8815628501e-01    -3.5057823572e-01     6.0301399403e+00
N     6.4695340032e-01    -1.0136391110e-02     7.4053945480e+00
H    -2.4404943835e-01     1.2968967749e-01     7.8592096040e+00
H     1.2089734494e+00     8.0375891204e-01     7.6081011953e+00
H     1.0893947271e+00    -7.9258377603e-01     7.8651783481e+00
N    -4.1411623300e+00     3.8221789357e+00     4.8997310977e+00
H    -4.4347757812e+00     4.6035708339e+00     5.4677129070e+00
H    -4.8821497861e+00     3.1375209577e+00     4.9392675094e+00
H    -4.0996240920e+00     4.1530168107e+00     3.9467356854e+00
C     6.1466056247e-01    -7.0037463179e+00     2.6114589550e+00
O     1.2702770798e+00    -7.6407208052e+00     1.9049261993e+00
O    -4.0954287065e-02    -6.3667728560e+00     3.3179949293e+00
N     4.5367045133e+00     5.8992933172e+00     4.6788518562e-01
H     3.8304589956e+00     6.5959317757e+00     2.8000857781e-01
H     4.7322695808e+00     5.4377756184e+00    -4.0854952558e-01
H     5.3754029305e+00     6.3967365000e+00     7.2963817126e-01
N    -7.1888554522e+00    -1.2134060905e+00    -1.6810883771e+00
H    -8.0496091298e+00    -1.7195006117e+00    -1.5315660205e+00
H    -6.4374210980e+00    -1.8241273245e+00    -1.3951721822e+00
H    -7.0960526236e+00    -1.0829325571e+00    -2.6779553054e+00
N     5.4483932156e+00    -3.4800308700e+00    -3.8585211724e+00
H     6.3272901431e+00    -3.8882463794e+00    -3.5751737147e+00
H     4.7291228377e+00    -3.9212403068e+00    -3.3041147860e+00
H     5.4750383253e+00    -2.5090077572e+00    -3.5832330810e+00
N    -1.2609867511e+00     4.6123319980e+00    -5.8551893365e+00
H    -5.4644273108e-01     5.2711063023e+00    -5.5816408900e+00
H    -8.4362519200e-01     3.6939990087e+00    -5.8121087781e+00
H    -1.9747957672e+00     4.6425883231e+00    -5.1417885909e+00
N     2.8897904748e-01     6.3962885680e-01    -7.4428750572e+00
H    -1.9792678432e-01    -1.1187295478e-01    -6.9764490382e+00
H     1.2712809222e+00     4.0695885158e-01    -7.4247151980e+00
H     1.4356903567e-03     6.1789201933e-01    -8.4104626286e+00
C    -8.7155792981e-01     1.5588482609e-07    -9.9619482279e+00
O    -2.7748242006e-02    -5.4432734250e-01    -1.0533306990e+01
O    -1.7153661685e+00     5.4432724500e-01    -9.3905860123e+00
C     4.5959991485e+00    -4.2103110623e+00    -7.8198522326e+00
O     4.6930165502e+00    -5.2112231722e+00    -8.3886409651e+00
O     4.4989814174e+00    -3.2094004201e+00    -7.2510600462e+00
C    -6.9995147499e-01     7.9755804967e+00    -5.9916782961e+00
O    -1.3859279441e+00     8.5108869110e+00    -5.2316510750e+00
O    -1.3973491363e-02     7.4402716153e+00    -6.7517031066e+00
C    -5.5143293590e+00    -7.1924666104e+00    -4.2261824082e+00
O    -4.9920458088e+00    -7.4407528722e+00    -3.2260164842e+00
O    -6.0366112342e+00    -6.9441770239e+00    -5.2263489089e+00
C     9.5347187408e+00     1.6865579081e+00    -2.4989371238e+00
O     9.6759500022e+00     2.3041575868e+00    -1.5328199375e+00
O     9.3934842524e+00     1.0689565587e+00    -3.4650533165e+00
C    -8.4104440608e+00     5.3500353206e+00    -8.0095791968e-01
O    -7.9695339784e+00     4.8238288349e+00     1.2826922358e-01
O    -8.8513555234e+00     5.8762448183e+00    -1.7301832700e+00
C     2.5861645438e+00    -9.6204024494e+00     8.7155876004e-01
O     3.0415120661e+00    -1.0682117953e+01     8.8485810644e-01
O     2.1308163717e+00    -8.5586867737e+00     8.5825570688e-01
N     4.4613400602e+00     8.5876819077e+00     2.5868581223e+00
H     3.9825491271e+00     9.3978472980e+00     2.2211030460e+00
H     3.9931357950e+00     7.7765958018e+00     2.2096232091e+00
H     5.3917722149e+00     8.5965338382e+00     2.1949435534e+00
C    -8.5494155297e+00    -3.1222317028e+00     4.1423604746e+00
O    -7.4083693564e+00    -2.9423252904e+00     4.1222268386e+00
O    -9.6904616359e+00    -3.3021412375e+00     4.1624962176e+00
N     7.5634785381e+00    -3.1913401324e+00     5.7463465916e+00
H     6.7412018266e+00    -2.6611542236e+00     5.9956444155e+00
H     7.7610318501e+00    -2.9858643156e+00     4.7777731755e+00
H     8.3287342876e+00    -2.8149658758e+00     6.2868143866e+00
C    -2.9008680322e+00     6.1989896327e+00     7.2909183104e+00
O    -2.9110100037e+00     6.1233529090e+00     6.1381241932e+00
O    -2.8907293190e+00     6.2746245645e+00     8.4437130314e+00
N    -1.4132783231e+00    -4.4975966981e+00     8.7709042467e+00
H    -8.4918963201e-01    -5.1532515055e+00     8.2500336147e+00
H    -2.3755150585e+00    -4.6815624282e+00     8.5266929448e+00
H    -1.3093225464e+00    -4.7337360428e+00     9.7470245195e+00
