# Supplementary material for: Automated Discovery of Reactive Events via Hypergraph Mining of Ab Initio Atomistic Simulations
Source: J Chem Theory Comput. 2026 Feb 12;22(4):1674–86. doi: 10.1021/acs.jctc.5c01682 (PMC12937057; doi:10.1021/acs.jctc.5c01682)
Supplement: Supplementary file 2 [file ct5c01682_si_002.zip › SI_data/Initial_Geometries/nowater/init_113.xyz]

98

N     6.1950758625e-02     1.4754353214e-02     2.5213757077e+00
H    -3.0028168683e-02     1.2605041535e-01     1.5221066966e+00
H    -6.3619421484e-01     6.0719542810e-01     2.9468040256e+00
H    -1.9470197061e-01    -9.3828553455e-01     2.7340344238e+00
C    -1.8434222239e+00     1.6887251327e+00    -1.2112738425e-06
O    -2.3166599715e+00     6.9100305566e-01     3.3963792271e-01
O    -1.3701843668e+00     2.6864488417e+00    -3.3963695168e-01
C    -4.2638594163e-07    -1.2444937643e-06    -2.4999996822e+00
O    -6.9526008491e-01    -1.5763183263e-01    -3.4091336961e+00
O     6.9526036270e-01     1.5763282571e-01    -1.5908665566e+00
C     1.6685176844e-07    -1.3124319770e-06    -4.9999997150e+00
O     1.0633239363e+00    -1.1492962093e-01    -5.4369117147e+00
O    -1.0633240542e+00     1.1493063819e-01    -4.5630885653e+00
C     3.1929013575e+00    -2.9249590438e+00    -2.5000012455e+00
O     2.1655799299e+00    -3.0735226577e+00    -3.0072463412e+00
O     4.2202214860e+00    -2.7763947299e+00    -1.9927526837e+00
C    -4.3712921626e-01     4.9808555052e+00    -1.1788759298e-06
O     2.9963573690e-01     4.4157513959e+00    -6.8745503156e-01
O    -1.1738924685e+00     5.5459587986e+00     6.8745593464e-01
N    -2.5836863623e+00    -3.4683747302e+00     2.4700729085e+00
H    -3.4415574678e+00    -3.5471209818e+00     1.9435354575e+00
H    -2.3983194622e+00    -2.4820834503e+00     2.5807558263e+00
H    -2.7717607173e+00    -3.8355107483e+00     3.3916034624e+00
N     3.3783417545e-02     5.7476233015e-02     4.9917737220e+00
H    -7.9026252989e-01     1.6343230715e-02     4.4098443056e+00
H    -2.7517487642e-01    -6.6698507907e-02     5.9449303152e+00
H     5.9595310755e-01    -7.4838672847e-01     4.7595464464e+00
C     6.5366779284e-01    -1.0303021658e-06     7.4714610681e+00
O     6.3194596815e-01    -8.3593420714e-01     6.6742773149e+00
O     6.7539034385e-01     8.3593499981e-01     8.2686424712e+00
N    -4.2341645440e+00     3.8695999762e+00     4.8258839958e+00
H    -4.8052434329e+00     3.2977521618e+00     5.4310653511e+00
H    -3.8805660925e+00     4.6289003399e+00     5.3896332111e+00
H    -3.4382958683e+00     3.3084526276e+00     4.5592642574e+00
C     6.1465995716e-01    -7.0037472690e+00     2.6114604243e+00
O     3.5872604205e-01    -6.3467485718e+00     3.5266700141e+00
O     8.7059719076e-01    -7.6607443698e+00     1.6962500403e+00
C     4.5561165989e+00     5.9426473277e+00     4.2038843466e-01
O     3.7259080534e+00     6.6320328362e+00     8.3301349689e-01
O     5.3863272527e+00     5.2532645252e+00     7.7618154663e-03
C    -7.1898335500e+00    -1.2717812526e+00    -1.7143143604e+00
O    -7.5221059018e+00    -6.6310802823e-01    -7.9026347413e-01
O    -6.8575596982e+00    -1.8804516057e+00    -2.6383671693e+00
N     5.4811391576e+00    -3.5315370930e+00    -3.7682629107e+00
H     5.1433803328e+00    -3.6172025260e+00    -4.7158735390e+00
H     6.2105837657e+00    -2.8335736830e+00    -3.7800835266e+00
H     4.7224220876e+00    -3.1519406555e+00    -3.2208742618e+00
N    -1.2451922555e+00     4.5807499110e+00    -5.8583233507e+00
H    -6.0272975495e-01     5.3544637493e+00    -5.7689123614e+00
H    -8.7225749855e-01     3.8255117464e+00    -5.3016213957e+00
H    -2.1093710469e+00     4.8666114891e+00    -5.4214508804e+00
N     2.9371220754e-01     5.8300206531e-01    -7.4047759603e+00
H    -3.6624166362e-01    -4.9655152379e-02    -7.8332514274e+00
H     1.2154722548e+00     2.6562028185e-01    -7.6674721797e+00
H     1.5978310889e-01     1.4839499692e+00    -7.8403620617e+00
N    -9.0961253282e-01     3.5357770043e-02    -9.9193541955e+00
H    -1.4703072198e-01    -4.2972341320e-01    -9.4486589992e+00
H    -4.9945811971e-01     6.1884658482e-01    -1.0633984341e+01
H    -1.4393357550e+00    -6.8048600546e-01    -1.0395106629e+01
N     4.6592760246e+00    -4.2057488794e+00    -7.7977668370e+00
H     3.9941468152e+00    -4.2270574662e+00    -7.0384681000e+00
H     4.5079780167e+00    -5.0424245104e+00    -8.3422527286e+00
H     4.4065180054e+00    -3.4248606361e+00    -8.3857347917e+00
C    -6.9995083154e-01     7.9755788842e+00    -5.9916785710e+00
O    -1.8042181707e+00     8.0784567576e+00    -6.3153571725e+00
O     4.0431624051e-01     7.8727030160e+00    -5.6679967914e+00
N    -5.4541321861e+00    -7.1637847534e+00    -4.2343250335e+00
H    -6.2071555961e+00    -6.5428156585e+00    -4.4926632231e+00
H    -5.6165252946e+00    -7.4370458011e+00    -3.2760249954e+00
H    -5.5558511942e+00    -7.9961080768e+00    -4.7967043622e+00
C     9.5347168542e+00     1.6865578325e+00    -2.4989357736e+00
O     9.1165449353e+00     7.0049064834e-01    -2.0658517115e+00
O     9.9528907739e+00     2.6726234753e+00    -2.9320226309e+00
C    -8.4104450599e+00     5.3500365975e+00    -8.0095603602e-01
O    -7.4646524011e+00     5.0298627529e+00    -2.1981663280e-01
O    -9.3562363570e+00     5.6702098332e+00    -1.3820988985e+00
N     2.5339160060e+00    -9.6552945005e+00     8.9533054347e-01
H     2.7405982293e+00    -9.8903742970e+00    -6.4568118345e-02
H     3.3758333928e+00    -9.8262002667e+00     1.4257534104e+00
H     2.3681516757e+00    -8.6597396006e+00     9.2311558607e-01
N     4.4384254367e+00     8.5969990369e+00     2.4568179401e+00
H     3.8678467830e+00     7.9389594076e+00     2.9675128973e+00
H     4.4338912052e+00     9.4581789720e+00     2.9838195007e+00
H     5.3841619627e+00     8.2443619418e+00     2.4814934955e+00
N    -8.5564114967e+00    -3.0568461579e+00     4.1286445447e+00
H    -7.6921541952e+00    -3.2514824679e+00     4.6129600583e+00
H    -8.5555920094e+00    -3.6210953794e+00     3.2913845914e+00
H    -9.3032788558e+00    -3.4027934545e+00     4.7133572916e+00
C     7.5717957990e+00    -3.1255276473e+00     5.7357631488e+00
O     8.7028086459e+00    -2.8899935169e+00     5.7261890328e+00
O     6.4407821980e+00    -3.3610602591e+00     5.7453406289e+00
C    -2.9008688597e+00     6.1989888363e+00     7.2909172423e+00
O    -2.0231132880e+00     5.4684858239e+00     7.4660416419e+00
O    -3.7786253497e+00     6.9294923356e+00     7.1157964637e+00
N    -1.4868088270e+00    -4.5721013353e+00     8.8186874512e+00
H    -7.0779604027e-01    -4.3272126128e+00     9.4124501014e+00
H    -1.5965840917e+00    -3.8189373634e+00     8.1553055796e+00
H    -1.2078001379e+00    -5.3870163415e+00     8.2919550099e+00
