# Supplementary material for: Automated Discovery of Reactive Events via Hypergraph Mining of Ab Initio Atomistic Simulations
Source: J Chem Theory Comput. 2026 Feb 12;22(4):1674–86. doi: 10.1021/acs.jctc.5c01682 (PMC12937057; doi:10.1021/acs.jctc.5c01682)
Supplement: Supplementary file 2 [file ct5c01682_si_002.zip › SI_data/Initial_Geometries/nowater/init_114.xyz]

98

N     1.3652933882e-02     1.5041647914e-02     2.4359698935e+00
H    -3.9228013620e-01     7.9646044318e-01     2.9299218164e+00
H     8.4210435759e-01    -2.5460090160e-01     2.9462082877e+00
H    -6.3955684865e-01    -7.5089302135e-01     2.5136901807e+00
C    -1.8434223136e+00     1.6887259913e+00     1.3237031779e-06
O    -1.1074601998e+00     8.8126056469e-01     3.7565728611e-01
O    -2.5793841114e+00     2.4961906496e+00    -3.7565831316e-01
N     1.0727095922e-02     2.4518159770e-02    -2.5616141020e+00
H    -9.7328707488e-01    -8.5939410549e-02    -2.3643814224e+00
H     3.8671091730e-01     6.2696374520e-01    -1.8439250555e+00
H     4.3750404615e-01    -8.8175049298e-01    -2.4354477657e+00
N     1.0910752338e-02     5.5013271034e-02    -4.9630269854e+00
H     6.0159582190e-01     2.5825329579e-02    -5.7813329831e+00
H    -9.4306909906e-01     1.4883798255e-03    -5.2892778307e+00
H     1.8984630345e-01    -7.9182812949e-01    -4.4431990413e+00
N     3.2019724965e+00    -2.9848915726e+00    -2.5289529647e+00
H     4.0753982194e+00    -2.5012669562e+00    -2.3785527320e+00
H     2.7529289745e+00    -3.0639708992e+00    -1.6281264217e+00
H     2.6243071089e+00    -2.3767584296e+00    -3.0909637840e+00
C    -4.3712919442e-01     4.9808546704e+00     1.1048366096e-06
O    -5.3380809779e-01     5.9590225610e+00     6.0712450069e-01
O    -3.4044865969e-01     4.0026882897e+00    -6.0712533254e-01
C    -2.6346180066e+00    -3.4363918095e+00     2.4999987495e+00
O    -1.8054986573e+00    -3.9987386012e+00     1.9245986794e+00
O    -3.4637360359e+00    -2.8740456797e+00     3.0754022853e+00
C    -1.0312457371e-06    -6.7455484403e-07     5.0000005595e+00
O     2.7849278712e-01    -1.0512474442e+00     4.6100268777e+00
O    -2.7849199392e-01     1.0512479508e+00     5.3899726310e+00
N     6.2205675793e-01    -1.2716170688e-02     7.5293526551e+00
H    -1.2866705106e-03    -7.0700544018e-02     6.7372249661e+00
H     1.3739325885e+00    -6.6434451687e-01     7.3577562718e+00
H     1.0276589925e+00     9.1176021842e-01     7.5148746070e+00
C    -4.1999333873e+00     3.8474829256e+00     4.8792842308e+00
O    -4.0842849084e+00     4.5299997022e+00     3.9543224321e+00
O    -4.3155841072e+00     3.1649684397e+00     5.8042480099e+00
C     6.1466050357e-01    -7.0037464652e+00     2.6114589479e+00
O     5.3668760755e-01    -8.1037418259e+00     2.2669469973e+00
O     6.9263522059e-01    -5.9037517659e+00     2.9559741293e+00
N     4.5295317456e+00     5.8813867992e+00     4.2765032629e-01
H     5.4294634791e+00     5.8515766325e+00    -2.9098753672e-02
H     4.6676976747e+00     6.3415692336e+00     1.3156392834e+00
H     3.9406477488e+00     6.4861446603e+00    -1.2630179106e-01
N    -7.2489540638e+00    -1.3029267131e+00    -1.7074515961e+00
H    -6.6582868734e+00    -1.7580843583e+00    -2.3881345482e+00
H    -6.7312089254e+00    -1.2787529930e+00    -8.4100039284e-01
H    -7.3584039404e+00    -3.4566288497e-01    -2.0091900069e+00
C     5.4594160691e+00    -3.4728338705e+00    -3.7926485856e+00
O     5.2736817924e+00    -3.3769147439e+00    -4.9288969518e+00
O     5.6451538140e+00    -3.5687544508e+00    -2.6564004448e+00
N    -1.2974541603e+00     4.5764981542e+00    -5.8106619203e+00
H    -5.8985326047e-01     4.2442303968e+00    -6.4496334354e+00
H    -1.0211051008e+00     4.2765826683e+00    -4.8870472910e+00
H    -1.2471211348e+00     5.5848617504e+00    -5.8176494116e+00
C     3.0127900292e-01     5.8009700688e-01    -7.4714596948e+00
O    -9.0246975969e-02    -5.0081935220e-01    -7.3570687744e+00
O     6.9280830213e-01     1.6610124875e+00    -7.5858521630e+00
C    -8.7155767622e-01    -5.4692538485e-07    -9.9619457683e+00
O    -6.6626319809e-01     9.4283670529e-01    -9.3265953584e+00
O    -1.0768514088e+00    -9.4283625924e-01    -1.0597299534e+01
N     4.6308011903e+00    -4.2346189686e+00    -7.7677888387e+00
H     4.0945080083e+00    -4.9526732336e+00    -8.2327331240e+00
H     5.2325728546e+00    -3.8215769304e+00    -8.4653913213e+00
H     3.9772744422e+00    -3.5188859094e+00    -7.4849313513e+00
C    -6.9995138205e-01     7.9755799456e+00    -5.9916762103e+00
O     8.9897388766e-02     7.4065134002e+00    -5.3695345575e+00
O    -1.4897988457e+00     8.5446455188e+00    -6.6138212599e+00
C    -5.5143282710e+00    -7.1924664578e+00    -4.2261833042e+00
O    -4.7317149970e+00    -7.5219511221e+00    -3.4427840640e+00
O    -6.2969428972e+00    -6.8629788461e+00    -5.0095806273e+00
N     9.5353499385e+00     1.6861578211e+00    -2.4317657288e+00
H     9.9007101024e+00     2.5487136575e+00    -2.8084550872e+00
H     8.6023176592e+00     1.5777164014e+00    -2.8019998563e+00
H     1.0092336358e+01     9.3879210841e-01    -2.8198250033e+00
N    -8.3891353989e+00     5.3243926765e+00    -7.4264067575e-01
H    -8.9720225669e+00     4.6753168313e+00    -1.2509010320e+00
H    -7.6217017592e+00     5.5669838543e+00    -1.3522120120e+00
H    -8.9337399693e+00     6.1641778823e+00    -6.1017916962e-01
C     2.5861648877e+00    -9.6204026193e+00     8.7155622391e-01
O     3.1013514926e+00    -8.5957594805e+00     7.3210282533e-01
O     2.0709766811e+00    -1.0645045015e+01     1.0110129502e+00
N     4.4016105224e+00     8.6159798898e+00     2.5027623127e+00
H     5.1851688251e+00     9.1207293986e+00     2.1146259801e+00
H     4.4770856624e+00     7.6635071763e+00     2.1764475595e+00
H     4.5352574454e+00     8.5934861542e+00     3.5032681410e+00
N    -8.5591604492e+00    -3.1441161989e+00     4.2051199846e+00
H    -9.4276107523e+00    -2.9072034758e+00     3.7478980191e+00
H    -8.1052959041e+00    -3.8377871396e+00     3.6287436444e+00
H    -7.9799141792e+00    -2.3175974433e+00     4.1782892943e+00
N     7.5263283720e+00    -3.1182500432e+00     5.7846754152e+00
H     7.0948054401e+00    -3.3124518277e+00     4.8927902661e+00
H     8.1650013168e+00    -3.8775231786e+00     5.9717135404e+00
H     8.0874334849e+00    -2.2877354433e+00     5.6630779964e+00
C    -2.9008697319e+00     6.1989890266e+00     7.2909197870e+00
O    -2.0864172365e+00     6.8535415264e+00     7.7838560992e+00
O    -3.7153207223e+00     5.5444364484e+00     6.7979800221e+00
C    -1.4306895083e+00    -4.5612640587e+00     8.7833944453e+00
O    -3.6213855849e-01    -4.9824243303e+00     8.6585707955e+00
O    -2.4992397507e+00    -4.1401003409e+00     8.9082167478e+00
