# Supplementary material for: Automated Discovery of Reactive Events via Hypergraph Mining of Ab Initio Atomistic Simulations
Source: J Chem Theory Comput. 2026 Feb 12;22(4):1674–86. doi: 10.1021/acs.jctc.5c01682 (PMC12937057; doi:10.1021/acs.jctc.5c01682)
Supplement: Supplementary file 2 [file ct5c01682_si_002.zip › SI_data/Initial_Geometries/nowater/init_115.xyz]

98

C    -1.2627439073e-06    -2.2718118588e-07     2.4999995694e+00
O    -2.7720789280e-01     1.0959292734e+00     2.2615607634e+00
O     2.7720886143e-01    -1.0959290560e+00     2.7384396130e+00
N    -1.8971451098e+00     1.7236036469e+00     2.0245692367e-02
H    -1.6327544291e+00     1.9519954130e+00    -9.2702420697e-01
H    -2.0610140949e+00     7.2767315721e-01     4.5770196149e-02
H    -1.0899160068e+00     1.9018126337e+00     5.9990258471e-01
N    -1.4649689961e-02    -1.1882803361e-02    -2.4355275727e+00
H    -7.6698264636e-01     4.6264616496e-01    -2.9132334174e+00
H     1.6404694221e-01    -8.6430320393e-01    -2.9462418365e+00
H     8.0652209335e-01     5.6679022955e-01    -2.5364919422e+00
N     5.5090364274e-02    -3.3929718992e-02    -5.0180647238e+00
H    -2.3524370280e-01    -2.5718893950e-01    -4.0771890981e+00
H    -7.2872784393e-01    -2.3626508317e-01    -5.6214481025e+00
H     1.9838565042e-01     9.6497238407e-01    -5.0503204224e+00
N     3.2011436775e+00    -2.9500910847e+00    -2.5617489428e+00
H     4.0783768046e+00    -2.8583075267e+00    -2.0704004796e+00
H     2.6067531158e+00    -3.5342062772e+00    -1.9917564981e+00
H     2.7790223158e+00    -2.0331015317e+00    -2.5797238244e+00
C    -4.3712762152e-01     4.9808552172e+00    -9.0952596835e-07
O    -9.3358718573e-01     4.2890164534e+00    -7.8079862729e-01
O     5.9329155162e-02     5.6726938860e+00     7.8079934050e-01
C    -2.6346167218e+00    -3.4363929466e+00     2.4999994090e+00
O    -3.3380315656e+00    -4.3516254624e+00     2.5481143722e+00
O    -1.9312041926e+00    -2.5211579866e+00     2.4518861372e+00
N     1.5763338730e-02    -4.9021032787e-02     4.9568611103e+00
H     6.3129409528e-01    -3.6818322946e-02     5.7570851256e+00
H    -9.2411903791e-01    -1.4591902878e-01     5.3126896944e+00
H     7.3761996470e-02     8.6397811469e-01     4.5297216798e+00
C     6.5366930424e-01    -3.1902106372e-07     7.4714606917e+00
O     6.1386571451e-01     6.0928089791e-01     8.4522512519e+00
O     6.9346947341e-01    -6.0928059049e-01     6.4906688674e+00
N    -4.1464761816e+00     3.8209357823e+00     4.8484635959e+00
H    -4.8078644208e+00     4.2090029073e+00     4.1916873809e+00
H    -3.8884343712e+00     4.5666333577e+00     5.4783299587e+00
H    -4.6464037475e+00     3.1357496135e+00     5.3961603401e+00
C     6.1466025450e-01    -7.0037461742e+00     2.6114592390e+00
O     1.0366546132e+00    -5.9285393938e+00     2.5867774478e+00
O     1.9266835460e-01    -8.0789543530e+00     2.6361435182e+00
C     4.5561168067e+00     5.9426493768e+00     4.2038844651e-01
O     4.6179601497e+00     5.5692291494e+00     1.5119427442e+00
O     4.4942749516e+00     6.3160665431e+00    -6.7116746593e-01
C    -7.1898336998e+00    -1.2717797736e+00    -1.7143161491e+00
O    -6.2817616384e+00    -8.6137421629e-01    -2.2988933126e+00
O    -8.0979038547e+00    -1.6821865366e+00    -1.1297359684e+00
C     5.4594175591e+00    -3.4728340063e+00    -3.7926473868e+00
O     4.3615687121e+00    -3.3700475871e+00    -3.4477982731e+00
O     6.5572656753e+00    -3.5756214988e+00    -4.1375000369e+00
C    -1.2362433383e+00     4.5987605822e+00    -5.7942305614e+00
O    -4.9947553054e-01     4.7748261562e+00    -6.6665448175e+00
O    -1.9730095086e+00     4.4226973454e+00    -4.9219138460e+00
N     3.1381312908e-01     5.9635172811e-01    -7.4074976819e+00
H     1.1621130562e+00     4.9836848442e-01    -7.9461738469e+00
H    -2.4830933543e-01     1.2945650195e+00    -7.8721466026e+00
H    -1.8413331632e-01    -2.7853748990e-01    -7.4849416897e+00
C    -8.7155853748e-01    -7.1441437645e-07    -9.9619472793e+00
O    -8.0563326348e-01    -7.5266076399e-01    -9.0879251067e+00
O    -9.3748068999e-01     7.5266127378e-01    -1.0835968621e+01
C     4.5959988035e+00    -4.2103102442e+00    -7.8198510742e+00
O     4.3234235576e+00    -4.1718669905e+00    -8.9418951472e+00
O     4.8685746689e+00    -4.2487572089e+00    -6.6978068088e+00
N    -6.7815226736e-01     7.9515046119e+00    -6.0504798301e+00
H    -9.3513410640e-02     7.6580993663e+00    -5.2813918884e+00
H    -1.6157696535e+00     7.6422635759e+00    -5.8392318628e+00
H    -6.9350466916e-01     8.9609442254e+00    -6.0372378078e+00
N    -5.5511428792e+00    -7.1771201184e+00    -4.1721293819e+00
H    -6.1265107270e+00    -7.4271064650e+00    -4.9632325101e+00
H    -4.9347363671e+00    -7.9581846231e+00    -4.0007720467e+00
H    -4.9701359696e+00    -6.4053573722e+00    -4.4657151705e+00
N     9.5741000773e+00     1.6505167641e+00    -2.5397118686e+00
H     9.9187255898e+00     2.5913069775e+00    -2.4150823233e+00
H     9.5057070942e+00     1.2401700727e+00    -1.6197553057e+00
H     8.6324248069e+00     1.7290453774e+00    -2.8953244706e+00
N    -8.3759816895e+00     5.3611041065e+00    -8.5754636102e-01
H    -7.8390558182e+00     4.8336414755e+00    -1.8458330503e-01
H    -9.2243917659e+00     4.8406215583e+00    -1.0268990823e+00
H    -8.6468148551e+00     6.2220395480e+00    -4.0497709284e-01
C     2.5861651961e+00    -9.6204019858e+00     8.7155646875e-01
O     2.2209074522e+00    -1.0334409732e+01     3.9968969275e-02
O     2.9514205228e+00    -8.9063953643e+00     1.7031466298e+00
C     4.4603601537e+00     8.5881525366e+00     2.5196923179e+00
O     3.5800839672e+00     8.6392526682e+00     3.2661912543e+00
O     5.3406353082e+00     8.5370492080e+00     1.7731916767e+00
N    -8.5675532966e+00    -3.1624676603e+00     4.1930039659e+00
H    -7.7655086951e+00    -3.5197395255e+00     3.6945395593e+00
H    -8.3235231830e+00    -2.2368202091e+00     4.5139528476e+00
H    -9.3071563895e+00    -3.0509981051e+00     3.5148143288e+00
C     7.5717945547e+00    -3.1255264644e+00     5.7357650497e+00
O     6.9150746144e+00    -2.8342256940e+00     4.8309883748e+00
O     8.2285171881e+00    -3.4168290122e+00     6.6405397805e+00
N    -2.8719259402e+00     6.2282677729e+00     7.3439991307e+00
H    -2.6539373144e+00     5.2439562459e+00     7.2892518035e+00
H    -2.5725304511e+00     6.6426655693e+00     6.4733563265e+00
H    -3.8783619268e+00     6.3034622226e+00     7.3724908870e+00
N    -1.4958398244e+00    -4.5773981647e+00     8.7861440614e+00
H    -9.5214981033e-01    -5.0805796362e+00     9.4721433824e+00
H    -1.3421229245e+00    -3.5940243836e+00     8.9556409823e+00
H    -1.0924041592e+00    -4.7849517364e+00     7.8841792286e+00
