# Supplementary material for: Automated Discovery of Reactive Events via Hypergraph Mining of Ab Initio Atomistic Simulations
Source: J Chem Theory Comput. 2026 Feb 12;22(4):1674–86. doi: 10.1021/acs.jctc.5c01682 (PMC12937057; doi:10.1021/acs.jctc.5c01682)
Supplement: Supplementary file 2 [file ct5c01682_si_002.zip › SI_data/Initial_Geometries/nowater/init_116.xyz]

98

N     2.8818975759e-02    -1.3736910625e-02     2.4408960895e+00
H     4.2926103546e-01     8.0464176190e-01     2.8759684953e+00
H     1.3165149652e-01    -7.7364113113e-01     3.0976708859e+00
H    -9.6140762374e-01     1.5989857255e-01     2.3477221594e+00
N    -1.7879804298e+00     1.7118834902e+00     3.0040595314e-02
H    -2.4685666223e+00     1.3784113150e+00     6.9711198283e-01
H    -1.5877813051e+00     9.4259723222e-01    -5.9245522687e-01
H    -2.2443869193e+00     2.4233473950e+00    -5.2212931436e-01
C    -5.1526628265e-07    -8.0494701035e-09    -2.4999987486e+00
O    -8.4619276008e-01    -7.6316225049e-01    -2.6905246700e+00
O     8.4619311020e-01     7.6316226968e-01    -2.3094763322e+00
C    -5.7748516151e-07     9.3873262284e-07    -5.0000007854e+00
O     3.6058371064e-02    -5.9085537781e-01    -5.9921432225e+00
O    -3.6057872429e-02     5.9085464020e-01    -4.0078561991e+00
C     3.1929004034e+00    -2.9249577247e+00    -2.4999993060e+00
O     3.4908253565e+00    -3.2874253327e+00    -1.4442455442e+00
O     2.8949768062e+00    -2.5624930749e+00    -3.5557549657e+00
C    -4.3712864195e-01     4.9808562976e+00     7.9742878698e-07
O    -6.6044142101e-01     4.4377583868e+00     9.9495512408e-01
O    -2.1381586562e-01     5.5239511504e+00    -9.9495572922e-01
C    -2.6346162270e+00    -3.4363922273e+00     2.5000002193e+00
O    -2.5427071493e+00    -2.7416584185e+00     3.4185075445e+00
O    -2.7265289826e+00    -4.1311254990e+00     1.5814922816e+00
C    -2.6415175833e-07     3.9706855407e-07     5.0000012665e+00
O     8.4454381730e-01     7.8302534392e-01     5.0915178075e+00
O    -8.4454355439e-01    -7.8302566656e-01     4.9084812158e+00
N     6.7021547868e-01    -5.7729659609e-02     7.5015597041e+00
H    -3.3020523093e-01     6.4854386896e-02     7.4422549960e+00
H     1.0271964464e+00    -6.8499711583e-03     6.5585019483e+00
H     1.0340565445e+00     7.4425929886e-01     7.9953337111e+00
C    -4.1999332651e+00     3.8474832657e+00     4.8792858330e+00
O    -4.7740462366e+00     2.8930756710e+00     5.1863012876e+00
O    -3.6258228782e+00     4.8018921983e+00     4.5722679866e+00
N     5.7193863482e-01    -7.0347332310e+00     2.6530188731e+00
H     1.4999211444e+00    -7.4296166955e+00     2.7009876598e+00
H     6.6129324404e-01    -6.0518898669e+00     2.8661309571e+00
H     2.7647881500e-01    -7.0991153713e+00     1.6897235832e+00
N     4.5374696858e+00     5.8847410361e+00     4.4887509495e-01
H     4.1080593959e+00     6.0171480829e+00    -4.5526022124e-01
H     5.5360678358e+00     5.9327003090e+00     3.0786542199e-01
H     4.2833708852e+00     6.6828281808e+00     1.0126747842e+00
N    -7.2530398521e+00    -1.2907952684e+00    -1.7018317475e+00
H    -7.0643473150e+00    -3.5872679453e-01    -1.3626725231e+00
H    -7.0465306506e+00    -1.2894461110e+00    -2.6901303938e+00
H    -6.5802416568e+00    -1.9029185440e+00    -1.2636228196e+00
N     5.4971768576e+00    -3.5268219166e+00    -3.8057663455e+00
H     4.5851387660e+00    -3.7794155835e+00    -3.4539589380e+00
H     5.3466081293e+00    -2.9614336802e+00    -4.6285951765e+00
H     5.9217649927e+00    -2.9273938605e+00    -3.1130973757e+00
C    -1.2362426798e+00     4.5987601894e+00    -5.7942302527e+00
O    -9.6463292383e-01     4.9612295986e+00    -6.8570576696e+00
O    -1.5078526669e+00     4.2362941839e+00    -4.7314012379e+00
C     3.0127966586e-01     5.8009655874e-01    -7.4714590030e+00
O     1.1467278141e+00     1.0952096715e+00    -6.8759474919e+00
O    -5.4416693055e-01     6.4983819838e-02    -8.0669739263e+00
N    -8.2008578548e-01     3.4304752208e-02    -9.9357484627e+00
H    -1.2161190972e+00     5.0089374820e-01    -1.0738766406e+01
H    -1.5696584190e+00    -8.9711785893e-02    -9.2708102323e+00
H    -5.4419146530e-01    -8.8791259881e-01    -1.0240341408e+01
C     4.5959986947e+00    -4.2103118522e+00    -7.8198497022e+00
O     4.4853111942e+00    -3.1190911950e+00    -7.4568844081e+00
O     4.7066871230e+00    -5.3015317134e+00    -8.1828185597e+00
C    -6.9995069361e-01     7.9755801276e+00    -5.9916762017e+00
O    -1.0554609979e+00     7.0591293845e+00    -5.3846436580e+00
O    -3.4444105184e-01     8.8920294377e+00    -6.5987121658e+00
N    -5.5043943140e+00    -7.2466022035e+00    -4.2646926424e+00
H    -4.6591435535e+00    -6.9560593739e+00    -3.7950954649e+00
H    -6.1944528806e+00    -7.4142888911e+00    -3.5470002052e+00
H    -5.8274496005e+00    -6.4547142543e+00    -4.8012819997e+00
N     9.5301440320e+00     1.6941573802e+00    -2.5655237777e+00
H     8.7774240056e+00     2.1590775011e+00    -2.0790596616e+00
H     1.0391915900e+01     2.0723378334e+00    -2.1998587981e+00
H     9.4983725659e+00     7.2263843350e-01    -2.2925386300e+00
N    -8.3974250735e+00     5.3418985855e+00    -7.3556021326e-01
H    -9.2164499389e+00     4.8273998563e+00    -1.0251717128e+00
H    -7.6337476311e+00     5.0259898069e+00    -1.3155433961e+00
H    -8.5620655978e+00     6.3098104003e+00    -9.7097388555e-01
N     2.5684808818e+00    -9.6071114223e+00     8.0812908212e-01
H     3.2565828924e+00    -1.0343952206e+01     8.6259720307e-01
H     1.7806298066e+00    -9.9012365186e+00     1.3668447485e+00
H     2.9670241587e+00    -8.8007207824e+00     1.2666885363e+00
C     4.4603592380e+00     8.5881503164e+00     2.5196910913e+00
O     4.4250868375e+00     9.0344882468e+00     1.4546575895e+00
O     4.4956331659e+00     8.1418153810e+00     3.5847262928e+00
C    -8.5494146287e+00    -3.1222330559e+00     4.1423602196e+00
O    -8.9032456768e+00    -2.2794983998e+00     3.4357061749e+00
O    -8.1955860970e+00    -3.9649671003e+00     4.8490170003e+00
C     7.5717949451e+00    -3.1255283300e+00     5.7357645582e+00
O     6.6894877607e+00    -2.9931978229e+00     5.0017477195e+00
O     8.4541036765e+00    -3.2578554432e+00     6.4697808678e+00
N    -2.8643754321e+00     6.2217902167e+00     7.3425016491e+00
H    -2.3861559060e+00     5.4924322477e+00     6.8338480037e+00
H    -3.0762916033e+00     6.9511673964e+00     6.6773080299e+00
H    -3.7473115066e+00     5.8365022887e+00     7.6447539965e+00
N    -1.4766097404e+00    -4.5265506951e+00     8.7487690328e+00
H    -1.8917291073e+00    -5.0592992716e+00     9.4992624429e+00
H    -7.8304999855e-01    -3.9238376886e+00     9.1672113840e+00
H    -9.7913508577e-01    -5.1830416414e+00     8.1648872074e+00
