# Supplementary material for: Automated Discovery of Reactive Events via Hypergraph Mining of Ab Initio Atomistic Simulations
Source: J Chem Theory Comput. 2026 Feb 12;22(4):1674–86. doi: 10.1021/acs.jctc.5c01682 (PMC12937057; doi:10.1021/acs.jctc.5c01682)
Supplement: Supplementary file 2 [file ct5c01682_si_002.zip › SI_data/Initial_Geometries/nowater/init_117.xyz]

98

C     1.2672158127e-06     4.4043204369e-07     2.5000001781e+00
O     3.1096279222e-01    -7.6055844453e-01     3.3121646705e+00
O    -3.1096379496e-01     7.6055810533e-01     1.6878352481e+00
N    -1.8771506582e+00     1.7015727639e+00    -5.6655564249e-02
H    -2.3184963819e+00     9.7672566318e-01     4.9033266762e-01
H    -1.8103614694e+00     2.5156673115e+00     5.3678470806e-01
H    -9.3268679901e-01     1.3952515655e+00    -2.3978044712e-01
N     2.6678703660e-02     1.4833320088e-03    -2.4383675831e+00
H     7.3548244559e-01    -1.0180728524e-02    -3.1572880921e+00
H    -5.5759840242e-01     8.0524394945e-01    -2.6171725552e+00
H    -5.4863672561e-01    -8.1567647188e-01    -2.5820387089e+00
C    -1.1161708201e-06    -2.9808452861e-07    -4.9999992951e+00
O    -7.3102524294e-01     6.8049282842e-01    -5.5807667882e+00
O     7.3102610840e-01    -6.8049253731e-01    -4.4192337534e+00
C     3.1929000961e+00    -2.9249597925e+00    -2.4999996188e+00
O     4.0062572099e+00    -3.7424803781e+00    -2.4302260723e+00
O     2.3795452447e+00    -2.1074364053e+00    -2.5697742716e+00
C    -4.3712808536e-01     4.9808562914e+00    -6.0004843193e-07
O    -9.9835483340e-01     4.8909416691e+00    -1.0058325682e+00
O     1.2409718150e-01     5.0707678544e+00     1.0058329924e+00
C    -2.6346170452e+00    -3.4363922527e+00     2.5000012395e+00
O    -2.2032670278e+00    -2.3761839806e+00     2.6570159917e+00
O    -3.0659684182e+00    -4.4965999571e+00     2.3429830187e+00
N     2.9463568031e-02    -2.1125016641e-02     4.9434478989e+00
H    -9.7215088388e-01    -1.4554972280e-01     4.9175157702e+00
H     1.9769771484e-01     9.5966111497e-01     5.1141462315e+00
H     3.6500190935e-01    -5.2053824461e-01     5.7542375324e+00
C     6.5366874725e-01    -1.1720450320e-06     7.4714602342e+00
O    -8.9798767589e-02    -6.0220878955e-01     6.8238800538e+00
O     1.3971343306e+00     6.0220967972e-01     8.1190404389e+00
N    -4.2224474721e+00     3.8599182196e+00     4.9413417377e+00
H    -3.6069348313e+00     4.5880642428e+00     4.6091775449e+00
H    -4.9757945353e+00     3.7868179762e+00     4.2731302131e+00
H    -3.7042091333e+00     2.9947674046e+00     4.8931497036e+00
C     6.1466169214e-01    -7.0037467985e+00     2.6114588869e+00
O    -3.0060065188e-01    -6.6413878648e+00     2.0066871159e+00
O     1.5299224616e+00    -7.3661054699e+00     3.2162340701e+00
C     4.5561172655e+00     5.9426489076e+00     4.2038905731e-01
O     5.4399008803e+00     5.4040488567e+00     9.3380366312e-01
O     3.6723338987e+00     6.4812471853e+00    -9.3028863029e-02
C    -7.1898332775e+00    -1.2717812872e+00    -1.7143142671e+00
O    -6.8252376269e+00    -2.0962370937e+00    -2.4368796169e+00
O    -7.5544282535e+00    -4.4732255184e-01    -9.9175118865e-01
N     5.4635844160e+00    -3.4911310228e+00    -3.8571496424e+00
H     5.4919026909e+00    -4.2863569979e+00    -3.2357003548e+00
H     4.6063616971e+00    -2.9958725913e+00    -3.6589820845e+00
H     6.2220770994e+00    -2.8820060465e+00    -3.5868997708e+00
C    -1.2362424968e+00     4.5987620757e+00    -5.7942285151e+00
O    -9.3680466159e-01     3.6869845381e+00    -5.1509892477e+00
O    -1.5356810713e+00     5.5105377138e+00    -6.4374709507e+00
N     3.0020098196e-01     6.1656071827e-01    -7.4150535061e+00
H     1.1395527500e+00     7.7643624260e-01    -7.9529325997e+00
H    -4.7947394696e-01     8.3144890866e-01    -8.0194640915e+00
H     2.5875825621e-01    -3.7433221567e-01    -7.2258629287e+00
N    -8.4390284789e-01    -1.6601987113e-02    -9.9030223972e+00
H    -6.5255739830e-01     9.4246641573e-01    -1.0153941130e+01
H    -1.8480740798e+00    -1.2106012025e-01    -9.8925000288e+00
H    -4.9835478565e-01    -5.9069116929e-01    -1.0658269064e+01
N     4.6119490192e+00    -4.2706325714e+00    -7.7949615651e+00
H     4.0481231337e+00    -3.7332847794e+00    -7.1525106219e+00
H     4.0870785967e+00    -4.3427109314e+00    -8.6544368902e+00
H     5.4311398618e+00    -3.7166643451e+00    -7.9984927625e+00
C    -6.9995002001e-01     7.9755793262e+00    -5.9916784118e+00
O    -1.4313751571e+00     8.0285400318e+00    -6.8844104447e+00
O     3.1472601200e-02     7.9226193855e+00    -5.0989436813e+00
N    -5.5539976673e+00    -7.1943058059e+00    -4.2803628753e+00
H    -5.5039770348e+00    -8.0901833346e+00    -3.8174515630e+00
H    -5.8806152393e+00    -6.5290176454e+00    -3.5947283443e+00
H    -4.6071193346e+00    -6.9326179542e+00    -4.5134299730e+00
C     9.5347178093e+00     1.6865567081e+00    -2.4989355682e+00
O     9.5539969307e+00     2.6530479196e+00    -1.8662578431e+00
O     9.5154381257e+00     7.2006714790e-01    -3.1316166322e+00
N    -8.4125496085e+00     5.3239734734e+00    -8.6283459069e-01
H    -7.6202407971e+00     4.9854910256e+00    -3.3646791905e-01
H    -9.2377980866e+00     5.0956469860e+00    -3.2784482501e-01
H    -8.3440427960e+00     6.3311655488e+00    -8.7865611072e-01
N     2.6279043108e+00    -9.5797329449e+00     9.0496819662e-01
H     3.1016885634e+00    -1.0090705837e+01     1.7433786697e-01
H     1.8753872010e+00    -9.0706034752e+00     4.6464187724e-01
H     2.2013593771e+00    -1.0265076202e+01     1.5113867154e+00
C     4.4603585147e+00     8.5881515431e+00     2.5196913258e+00
O     4.2056499383e+00     9.4717469595e+00     3.2190772932e+00
O     4.7150706570e+00     7.7045556676e+00     1.8203064829e+00
C    -8.5494144327e+00    -3.1222336435e+00     4.1423612633e+00
O    -7.7469095148e+00    -2.2943698916e+00     4.2157473321e+00
O    -9.3519223442e+00    -3.9500951151e+00     4.0689750184e+00
N     7.5741472474e+00    -3.1882498543e+00     5.7596983625e+00
H     7.7601637593e+00    -2.5023885146e+00     6.4768995708e+00
H     6.6696957488e+00    -2.9656177064e+00     5.3701030619e+00
H     8.2528445593e+00    -3.0369236794e+00     5.0276807888e+00
N    -2.8945946791e+00     6.2619071714e+00     7.2682372030e+00
H    -2.7715700482e+00     5.5807206258e+00     6.5332301803e+00
H    -3.8044987294e+00     6.0944212786e+00     7.6724712684e+00
H    -2.2137361021e+00     6.0474577826e+00     7.9822557170e+00
N    -1.3710235148e+00    -4.5642140586e+00     8.7526726990e+00
H    -1.3122231477e+00    -4.1053691842e+00     9.6501075943e+00
H    -1.7569231868e+00    -5.4823110707e+00     8.9186889763e+00
H    -2.0520912069e+00    -4.0550960473e+00     8.2083152521e+00
