# Supplementary material for: Automated Discovery of Reactive Events via Hypergraph Mining of Ab Initio Atomistic Simulations
Source: J Chem Theory Comput. 2026 Feb 12;22(4):1674–86. doi: 10.1021/acs.jctc.5c01682 (PMC12937057; doi:10.1021/acs.jctc.5c01682)
Supplement: Supplementary file 2 [file ct5c01682_si_002.zip › SI_data/Initial_Geometries/nowater/init_118.xyz]

98

N     6.2900521027e-02     8.7846694038e-03     2.4781170763e+00
H     3.2959476297e-02    -5.0225395039e-01     3.3483633380e+00
H    -4.9915671205e-01    -5.0716258938e-01     1.8168514884e+00
H    -4.0792587360e-01     8.8733708513e-01     2.6388887764e+00
C    -1.8434223867e+00     1.6887250406e+00     1.1453552590e-06
O    -7.6169222034e-01     1.7567456015e+00     3.9999002112e-01
O    -2.9251519758e+00     1.6207063778e+00    -3.9999093294e-01
C    -6.6407638952e-07    -8.1463498791e-07    -2.5000008526e+00
O     1.2138455084e-01    -9.7877133642e-01    -1.8983099473e+00
O    -1.2138398371e-01     9.7877193852e-01    -3.1016893871e+00
N    -2.6421579954e-02    -6.1760720879e-02    -5.0001475852e+00
H     6.2146388118e-02     3.1410469321e-01    -5.9330282842e+00
H     8.9601162010e-01    -4.5844200225e-02    -4.5899698912e+00
H    -5.9097928419e-01     5.9002219789e-01    -4.4749495216e+00
N     3.1814135294e+00    -2.9801354918e+00    -2.4634475935e+00
H     4.1667433384e+00    -2.7716047816e+00    -2.5343390848e+00
H     2.7379592017e+00    -2.1644187166e+00    -2.0667909575e+00
H     2.8336377298e+00    -3.0720667702e+00    -3.4068351140e+00
C    -4.3712897148e-01     4.9808558230e+00     1.1522995777e-06
O    -4.7504839967e-02     4.1729551275e+00     7.2818214119e-01
O    -8.2675216464e-01     5.7887547484e+00    -7.2818302689e-01
C    -2.6346170776e+00    -3.4363912563e+00     2.5000009842e+00
O    -3.3039248137e+00    -3.8353508330e+00     3.3530053575e+00
O    -1.9653107150e+00    -3.0374338854e+00     1.6469938833e+00
C    -8.2997474681e-08     1.2491756021e-06     4.9999994860e+00
O    -5.9318696207e-01    -2.6896293753e-01     4.0457743328e+00
O     5.9318705072e-01     2.6896193978e-01     5.9542260191e+00
N     5.9650887572e-01     2.7346025213e-02     7.4491548629e+00
H     6.7290426661e-01    -9.4749869238e-01     7.1977050390e+00
H     6.7224302989e-01     7.6475883205e-02     8.4547555191e+00
H     1.4101930018e+00     4.9099874921e-01     7.0718967615e+00
N    -4.2455821220e+00     3.8585988883e+00     4.8312721766e+00
H    -3.3024617324e+00     3.8973030403e+00     4.4729267951e+00
H    -4.3588806430e+00     2.9506807428e+00     5.2581564362e+00
H    -4.3040960116e+00     4.5400007875e+00     5.5740015735e+00
C     6.1466081574e-01    -7.0037468466e+00     2.6114614232e+00
O     8.9789056381e-01    -8.1197790546e+00     2.7063880832e+00
O     3.3143194260e-01    -5.8877142540e+00     2.5165311192e+00
C     4.5561167441e+00     5.9426485869e+00     4.2038902685e-01
O     5.4228054425e+00     6.5410085774e+00     8.9533541554e-01
O     3.6894297933e+00     5.3442877450e+00    -5.4560588738e-02
C    -7.1898329944e+00    -1.2717802585e+00    -1.7143137151e+00
O    -6.4732297442e+00    -2.1708465534e+00    -1.6006579657e+00
O    -7.9064363416e+00    -3.7271393026e-01    -1.8279732302e+00
N     5.4513687361e+00    -3.5092950122e+00    -3.8484908715e+00
H     4.5925553953e+00    -3.4255106486e+00    -3.3242721012e+00
H     5.7626826438e+00    -2.5704793852e+00    -4.0511999099e+00
H     6.1348653512e+00    -3.9158230622e+00    -3.2264404697e+00
C    -1.2362421638e+00     4.5987604595e+00    -5.7942304342e+00
O    -1.0095810254e+00     5.2677468548e+00    -6.7084732801e+00
O    -1.4629049687e+00     3.9297767106e+00    -4.8799854879e+00
N     2.7616109313e-01     6.1312289557e-01    -7.4186321269e+00
H     4.2315259948e-01    -3.6542902553e-01    -7.2180950285e+00
H     1.1667219120e+00     9.8843081334e-01    -7.7109119239e+00
H    -3.3695552980e-01     6.5832767711e-01    -8.2195215794e+00
N    -8.9095996921e-01    -4.4884868389e-02    -9.9158883414e+00
H    -7.1274274666e-01     8.6181302830e-01    -9.5090431143e+00
H    -1.5899593577e+00     8.8564915047e-02    -1.0632109742e+01
H    -4.2335433155e-02    -3.2661799008e-01    -1.0384761699e+01
C     4.5959984932e+00    -4.2103128128e+00    -7.8198507914e+00
O     3.7434042122e+00    -3.9021753793e+00    -7.1036857516e+00
O     5.4485942239e+00    -4.5184468042e+00    -8.5360163229e+00
N    -6.4111463143e-01     7.9678797629e+00    -5.9601891411e+00
H    -6.4547644617e-01     8.7794880542e+00    -6.5607375980e+00
H    -1.4058669697e+00     8.0808840342e+00    -5.3107540169e+00
H    -8.6615218792e-01     7.1733700529e+00    -6.5411295852e+00
C    -5.5143286758e+00    -7.1924651330e+00    -4.2261812959e+00
O    -6.6398973370e+00    -7.2551272597e+00    -3.9733440025e+00
O    -4.3887603336e+00    -7.1298037246e+00    -4.4790222736e+00
N     9.5222226471e+00     1.6544743570e+00    -2.5566175317e+00
H     1.0498086395e+01     1.8952954631e+00    -2.4613251699e+00
H     9.2795186198e+00     1.0947907144e+00    -1.7521108132e+00
H     9.0001875674e+00     2.5154386709e+00    -2.4817896863e+00
N    -8.4505946954e+00     5.3020298655e+00    -7.7654726617e-01
H    -8.2687897347e+00     5.1783536131e+00    -1.7619591770e+00
H    -7.5534961253e+00     5.3165969309e+00    -3.1353102357e-01
H    -8.8510849988e+00     6.2223012293e+00    -6.6660403310e-01
N     2.6347759564e+00    -9.6346891331e+00     9.1566304668e-01
H     2.1153248621e+00    -1.0457223503e+01     6.4549039139e-01
H     3.0012726597e+00    -9.2287675147e+00     6.6964106502e-02
H     1.9663447912e+00    -8.9766730439e+00     1.2892858301e+00
N     4.5156934298e+00     8.5653385015e+00     2.5501920463e+00
H     4.1721939571e+00     9.4143673976e+00     2.9750961988e+00
H     3.7611445762e+00     7.8953778122e+00     2.5846998311e+00
H     4.6787744467e+00     8.7717360487e+00     1.5754182186e+00
N    -8.5212228350e+00    -3.0621886031e+00     4.1317606852e+00
H    -7.8303842756e+00    -3.7863509996e+00     4.2648636581e+00
H    -9.1007597602e+00    -3.3501780652e+00     3.3567890039e+00
H    -9.1088947892e+00    -3.0645979855e+00     4.9527450028e+00
C     7.5717958431e+00    -3.1255270231e+00     5.7357630530e+00
O     6.4960110138e+00    -3.1256877188e+00     5.3145208123e+00
O     8.6475797391e+00    -3.1253666457e+00     6.1570089296e+00
C    -2.9008692792e+00     6.1989881197e+00     7.2909195594e+00
O    -3.6070767632e+00     5.4389043470e+00     6.7826856582e+00
O    -2.1946616607e+00     6.9590743615e+00     7.7991506186e+00
C    -1.4306893563e+00    -4.5612632700e+00     8.7833927090e+00
O    -1.9901425618e+00    -3.6540935200e+00     8.3375079644e+00
O    -8.7123594728e-01    -5.4684317379e+00     9.2292809901e+00
