# Supplementary material for: Automated Discovery of Reactive Events via Hypergraph Mining of Ab Initio Atomistic Simulations
Source: J Chem Theory Comput. 2026 Feb 12;22(4):1674–86. doi: 10.1021/acs.jctc.5c01682 (PMC12937057; doi:10.1021/acs.jctc.5c01682)
Supplement: Supplementary file 2 [file ct5c01682_si_002.zip › SI_data/Initial_Geometries/nowater/init_119.xyz]

98

C    -1.4468521172e-07    -7.3158581062e-07     2.4999988707e+00
O    -1.0869025503e+00    -3.4621721953e-01     2.6831254781e+00
O     1.0869026476e+00     3.4621774568e-01     2.3168754389e+00
N    -1.8029587189e+00     1.7389286772e+00    -1.8838260520e-02
H    -1.5336088338e+00     8.5938324439e-01    -4.3505450726e-01
H    -2.7624810659e+00     1.9062711026e+00    -2.8472444510e-01
H    -1.7964948042e+00     1.6028582701e+00     9.8157287633e-01
N     1.7124714105e-02    -1.5813249273e-02    -2.5630015367e+00
H    -6.3662748627e-01    -6.7793009026e-01    -2.1710897578e+00
H    -4.1835691524e-01     8.9331009478e-01    -2.5061457484e+00
H     8.1700431728e-01     4.3765804074e-03    -1.9472382934e+00
C     8.6099701386e-07     9.6794262371e-07    -5.0000003915e+00
O    -5.4322344867e-01     2.9941039752e-01    -5.9746897744e+00
O     5.4322278063e-01    -2.9941118252e-01    -4.0253099713e+00
C     3.1929001523e+00    -2.9249592181e+00    -2.5000010357e+00
O     3.3143652878e+00    -1.9997394233e+00    -3.1811563795e+00
O     3.0714370702e+00    -3.8501777283e+00    -1.8188428066e+00
C    -4.3712819678e-01     4.9808548339e+00     1.2296963052e-06
O    -1.1902836774e+00     4.1210500007e+00     1.6808014278e-01
O     3.1602604085e-01     5.8406607044e+00    -1.6808108498e-01
N    -2.5826257991e+00    -3.4783394230e+00     2.4929441959e+00
H    -3.0960037903e+00    -3.6520288190e+00     3.3448012995e+00
H    -3.2416600477e+00    -3.5613874385e+00     1.7325765407e+00
H    -2.2887132496e+00    -2.5128210032e+00     2.5206745941e+00
N     1.5957949201e-02    -3.2867626404e-03     4.9348306102e+00
H    -3.9555873678e-02     9.4986538167e-01     5.2631668683e+00
H     6.9578877897e-01    -4.7300376334e-01     5.5149840960e+00
H    -8.7799861528e-01    -4.3118715998e-01     5.1275020700e+00
N     6.4947834623e-01    -1.8721647343e-02     7.4070827983e+00
H     1.3062627762e+00     7.3658557091e-01     7.5394863924e+00
H     9.5139758433e-01    -7.7615791851e-01     8.0024962292e+00
H    -2.3843252095e-01     2.9974405859e-01     7.7670456668e+00
C    -4.1999333086e+00     3.8474838162e+00     4.8792859928e+00
O    -4.9724856115e+00     3.7497578339e+00     5.7327323133e+00
O    -3.4273834588e+00     3.9452096518e+00     4.0258368170e+00
C     6.1466158154e-01    -7.0037455648e+00     2.6114607260e+00
O     1.4594861507e+00    -7.4870738217e+00     3.2338940908e+00
O    -2.3016421591e-01    -6.5204204710e+00     1.9890257248e+00
N     4.5214467363e+00     5.8944401303e+00     4.5179533784e-01
H     5.5151453957e+00     5.7162650686e+00     4.6601204734e-01
H     4.3808185539e+00     6.7995228567e+00     8.7656710910e-01
H     4.2542013205e+00     5.9821020758e+00    -5.1788226407e-01
N    -7.1804510260e+00    -1.2416328563e+00    -1.7736077531e+00
H    -6.8794713241e+00    -6.6282906839e-01    -1.0030346630e+00
H    -6.6682728978e+00    -2.1090079302e+00    -1.7049336603e+00
H    -8.1521356681e+00    -1.4624601107e+00    -1.6109926837e+00
N     5.4623523103e+00    -3.4574639964e+00    -3.8579758654e+00
H     4.5475712000e+00    -3.7885689136e+00    -3.5879193027e+00
H     5.6696039630e+00    -2.6615561586e+00    -3.2723483805e+00
H     6.1202905005e+00    -4.1819785336e+00    -3.6098319472e+00
C    -1.2362430895e+00     4.5987615350e+00    -5.7942309672e+00
O    -1.9438145422e+00     3.6875519288e+00    -5.8558567986e+00
O    -5.2867067192e-01     5.5099707261e+00    -5.7326015181e+00
C     3.0127968043e-01     5.8009713748e-01    -7.4714590667e+00
O    -4.1485898742e-01    -3.0783700541e-01    -7.2884934511e+00
O     1.0174197554e+00     1.4680300645e+00    -7.6544279584e+00
C    -8.7155642183e-01    -3.7966958816e-07    -9.9619478032e+00
O    -1.3286152411e+00     3.8989713575e-01    -1.0948778697e+01
O    -4.1450044032e-01    -3.8989686776e-01    -8.9751146544e+00
N     4.6061045717e+00    -4.1578276054e+00    -7.8605427391e+00
H     3.6607158813e+00    -4.5070458991e+00    -7.9211422491e+00
H     4.7692204001e+00    -3.9227815855e+00    -6.8922820924e+00
H     5.2176259098e+00    -4.9304717109e+00    -8.0806384452e+00
N    -7.3653359985e-01     7.9259918484e+00    -5.9649329329e+00
H    -6.5858143833e-01     8.7168911785e+00    -5.3422073085e+00
H    -1.1372381239e+00     8.2700527435e+00    -6.8254212070e+00
H     2.0435279726e-01     7.6289109139e+00    -6.1790709414e+00
N    -5.5418522718e+00    -7.1908407037e+00    -4.2874388485e+00
H    -6.2393457662e+00    -7.1570226458e+00    -3.5582306085e+00
H    -4.9185927181e+00    -6.4119047661e+00    -4.1319125845e+00
H    -5.0025551590e+00    -8.0310467504e+00    -4.1371331475e+00
N     9.5581245663e+00     1.6750146837e+00    -2.4370385474e+00
H     1.0054860919e+01     1.1408395627e+00    -3.1351040382e+00
H     9.6421491782e+00     2.6466641217e+00    -2.6982268302e+00
H     8.5818575273e+00     1.4325759031e+00    -2.5236727601e+00
C    -8.4104440107e+00     5.3500357109e+00    -8.0095830349e-01
O    -8.5337534010e+00     6.1599318223e+00    -1.6155877488e+00
O    -8.2871362416e+00     4.5401415224e+00     1.3673946444e-02
N     2.6339697488e+00    -9.6670448200e+00     8.7874291600e-01
H     2.5807111187e+00    -9.3227016998e+00    -6.8873476284e-02
H     2.7946353798e+00    -8.8660677927e+00     1.4720425382e+00
H     1.7187989455e+00    -1.0024251664e+01     1.1116485884e+00
C     4.4603584927e+00     8.5881515966e+00     2.5196914454e+00
O     4.0329514918e+00     8.1271194445e+00     3.4889853433e+00
O     4.8877691269e+00     9.0491830880e+00     1.5503982912e+00
C    -8.5494151806e+00    -3.1222327507e+00     4.1423599083e+00
O    -8.6013340197e+00    -4.2508393163e+00     3.9008858840e+00
O    -8.4974972334e+00    -1.9936264576e+00     4.3838375824e+00
C     7.5717962791e+00    -3.1255278657e+00     5.7357635277e+00
O     8.5614286004e+00    -2.5456836421e+00     5.8742070001e+00
O     6.5821618589e+00    -3.7053699652e+00     5.5973223520e+00
N    -2.9672119569e+00     6.2050507355e+00     7.2822927847e+00
H    -2.6698962351e+00     6.5489697294e+00     8.1837962957e+00
H    -2.4466795505e+00     6.7198662195e+00     6.5870280033e+00
H    -2.6640727651e+00     5.2438916556e+00     7.2218011816e+00
C    -1.4306880702e+00    -4.5612630217e+00     8.7833945849e+00
O    -1.6556936812e+00    -3.9876291062e+00     9.7606737959e+00
O    -1.2056857703e+00    -5.1348962960e+00     7.8061136955e+00
