# Supplementary material for: Automated Discovery of Reactive Events via Hypergraph Mining of Ab Initio Atomistic Simulations
Source: J Chem Theory Comput. 2026 Feb 12;22(4):1674–86. doi: 10.1021/acs.jctc.5c01682 (PMC12937057; doi:10.1021/acs.jctc.5c01682)
Supplement: Supplementary file 2 [file ct5c01682_si_002.zip › SI_data/Initial_Geometries/nowater/init_11.xyz]

98

C    -8.3847430455e-07    -3.7720109117e-07     2.4999990069e+00
O    -9.7426945146e-01    -9.0438686104e-03     3.1208668956e+00
O     9.7427008917e-01     9.0441188956e-03     1.8791339155e+00
C    -1.8434216059e+00     1.6887269249e+00    -2.6433651677e-07
O    -2.4430224073e+00     1.9451750545e+00    -9.5366230406e-01
O    -1.2438224317e+00     1.4322754667e+00     9.5366245642e-01
N    -5.5183136233e-02    -3.7751407748e-02    -2.4935068497e+00
H    -7.0005949836e-02     5.1147307879e-01    -3.3405713341e+00
H     7.8472609974e-01    -5.9728502170e-01    -2.5227762032e+00
H     5.2155378073e-02     6.1043885798e-01    -1.7268862112e+00
N     2.6008553557e-02     5.5837143075e-02    -5.0268006886e+00
H     5.9025031088e-01    -2.9792982243e-01    -4.2679425552e+00
H    -5.1809702848e-02    -6.8841961158e-01    -5.7045973299e+00
H    -8.9987981365e-01     2.1038571748e-01    -4.6550146611e+00
N     3.2164034921e+00    -2.9149355774e+00    -2.5621262593e+00
H     3.2449930813e+00    -2.0725442712e+00    -2.0062980343e+00
H     3.7500718931e+00    -3.6121252705e+00    -2.0636218415e+00
H     2.2570246494e+00    -3.2294996206e+00    -2.5667175096e+00
C    -4.3712738743e-01     4.9808556333e+00     3.4562629092e-07
O     8.4324526010e-02     3.9499191655e+00     3.9942734077e-03
O    -9.5858274094e-01     6.0117908692e+00    -3.9944986987e-03
C    -2.6346179318e+00    -3.4363929742e+00     2.5000009179e+00
O    -2.3020259826e+00    -2.8552551080e+00     3.4414994182e+00
O    -2.9672087672e+00    -4.0175282832e+00     1.5584998855e+00
C     8.6127223404e-07     4.6968881580e-07     4.9999990677e+00
O     1.3318481314e-01    -9.8368644599e-01     4.4089152014e+00
O    -1.3318544957e-01     9.8368603490e-01     5.5910855424e+00
C     6.5366856414e-01    -2.6147904919e-07     7.4714614684e+00
O    -3.3985555508e-01     9.1619644179e-02     8.0539335000e+00
O     1.6471912863e+00    -9.1619388823e-02     6.8889860259e+00
N    -4.1807196805e+00     3.8589345646e+00     4.8159431071e+00
H    -4.2659137433e+00     4.7140546546e+00     5.3459403678e+00
H    -3.5239188819e+00     3.2729137808e+00     5.3104877834e+00
H    -5.0769915658e+00     3.3963505067e+00     4.8616823418e+00
C     6.1466048199e-01    -7.0037478360e+00     2.6114598250e+00
O    -1.4313166507e-03    -6.5975309950e+00     1.7225409176e+00
O     1.2307540679e+00    -7.4099614644e+00     3.5003795551e+00
C     4.5561177345e+00     5.9426492117e+00     4.2038694168e-01
O     5.6638507539e+00     6.0239407726e+00     7.3831348985e-01
O     3.4483836814e+00     5.8613551183e+00     1.0246298384e-01
N    -7.1467500166e+00    -1.2532965647e+00    -1.7624265746e+00
H    -7.2486915145e+00    -2.2564574743e+00    -1.7108357468e+00
H    -8.0696873258e+00    -8.7329882950e-01    -1.9146452640e+00
H    -6.8498412732e+00    -9.4244874433e-01    -8.4886310593e-01
N     5.4526388264e+00    -3.5042776002e+00    -3.8516222605e+00
H     6.4218907789e+00    -3.3535777828e+00    -3.6124033010e+00
H     5.0428836908e+00    -4.0299887907e+00    -3.0932618199e+00
H     5.0076760434e+00    -2.5979739669e+00    -3.8527298423e+00
C    -1.2362423999e+00     4.5987601425e+00    -5.7942293268e+00
O    -2.2839366624e+00     4.1218769166e+00    -5.8926019418e+00
O    -1.8854915033e-01     5.0756468846e+00    -5.6958576077e+00
N     2.8265655730e-01     6.2474996170e-01    -7.5180623223e+00
H    -4.8974392722e-01     3.4696486633e-01    -6.9301691132e+00
H     9.9774038410e-01     9.9159771643e-01    -6.9069486419e+00
H     6.5465662016e-01    -2.1881421990e-01    -7.9296383243e+00
C    -8.7155850716e-01     6.1297328514e-07    -9.9619475195e+00
O    -1.2602113161e+00    -8.9532671780e-01    -1.0580086675e+01
O    -4.8290267452e-01     8.9532622282e-01    -9.3438069196e+00
N     4.5384116113e+00    -4.1791257493e+00    -7.8048962697e+00
H     4.8102904719e+00    -4.8359022980e+00    -7.0878802703e+00
H     5.3038975321e+00    -3.5294652923e+00    -7.9114546133e+00
H     4.4740960287e+00    -4.6989526373e+00    -8.6680433562e+00
N    -7.1093724372e-01     7.9980108986e+00    -6.0540364482e+00
H    -1.5454323105e+00     7.6095720158e+00    -5.6391645271e+00
H    -3.9317596470e-01     8.7323616720e+00    -5.4382939728e+00
H    -8.5672427382e-03     7.2730805591e+00    -6.0309764136e+00
C    -5.5143278466e+00    -7.1924653844e+00    -4.2261836005e+00
O    -6.1675692695e+00    -6.6964374387e+00    -5.0398112616e+00
O    -4.8610890490e+00    -7.6884934213e+00    -3.4125532392e+00
C     9.5347183673e+00     1.6865574874e+00    -2.4989378609e+00
O     9.6126481786e+00     5.8280862529e-01    -2.8312380926e+00
O     9.4567864324e+00     2.7903057578e+00    -2.1666345743e+00
N    -8.4411000473e+00     5.4074323935e+00    -7.8427045807e-01
H    -9.0990846415e+00     4.6943595002e+00    -1.0634994247e+00
H    -7.9063296361e+00     5.0271562205e+00    -1.6942155160e-02
H    -7.7999020732e+00     5.5309671687e+00    -1.5543248054e+00
N     2.6059456649e+00    -9.6347836710e+00     9.3412247308e-01
H     2.1119897345e+00    -1.0404851716e+01     5.0705311358e-01
H     3.3861129183e+00    -9.4177572991e+00     3.3111277537e-01
H     1.9854918082e+00    -8.8387414324e+00     9.0704579483e-01
C     4.4603595511e+00     8.5881523705e+00     2.5196925968e+00
O     4.0047937499e+00     9.3451292354e+00     1.7752438900e+00
O     4.9159260818e+00     7.8311727864e+00     3.2641388006e+00
C    -8.5494153479e+00    -3.1222321053e+00     4.1423600891e+00
O    -8.6236745211e+00    -3.9932923348e+00     3.3870471063e+00
O    -8.4751565999e+00    -2.2511739410e+00     4.8976761937e+00
N     7.5312022869e+00    -3.1286049863e+00     5.6823300625e+00
H     7.1198374133e+00    -3.5632090615e+00     6.4955236014e+00
H     7.7481794870e+00    -2.1763507704e+00     5.9382888242e+00
H     8.4114907228e+00    -3.5942476444e+00     5.5160514856e+00
N    -2.9147039317e+00     6.2096627033e+00     7.2260557531e+00
H    -3.7224309155e+00     5.8834642290e+00     7.7365037603e+00
H    -2.5964883862e+00     7.0490609272e+00     7.6881505195e+00
H    -2.1914273268e+00     5.5161113207e+00     7.3494932395e+00
N    -1.4844635726e+00    -4.5570980227e+00     8.8234375351e+00
H    -7.0339743351e-01    -4.0276045040e+00     9.1825444735e+00
H    -1.6747529369e+00    -4.2048564965e+00     7.8965621659e+00
H    -1.1666217356e+00    -5.5092055516e+00     8.7145926884e+00
