# Supplementary material for: Automated Discovery of Reactive Events via Hypergraph Mining of Ab Initio Atomistic Simulations
Source: J Chem Theory Comput. 2026 Feb 12;22(4):1674–86. doi: 10.1021/acs.jctc.5c01682 (PMC12937057; doi:10.1021/acs.jctc.5c01682)
Supplement: Supplementary file 2 [file ct5c01682_si_002.zip › SI_data/Initial_Geometries/nowater/init_120.xyz]

98

C     5.8035409229e-07    -2.5996712115e-07     2.5000011946e+00
O    -8.9727248066e-01     2.8685082002e-01     3.1688625869e+00
O     8.9727201309e-01    -2.8685056158e-01     1.8311364956e+00
N    -1.8202582734e+00     1.6489800762e+00     4.8951236931e-02
H    -2.5900022072e+00     1.2262650664e+00    -4.4923727155e-01
H    -1.1090442655e+00     1.8591311025e+00    -6.3617157391e-01
H    -2.1531257179e+00     2.5331234657e+00     4.0513814282e-01
N    -3.7865052847e-02     9.6912940980e-03    -2.5546335511e+00
H     7.9545691693e-01    -5.2161030733e-01    -2.7612215374e+00
H    -5.3465245714e-01    -4.9432202581e-01    -1.8345259666e+00
H     2.6540147605e-01     8.8125362812e-01    -2.1450143487e+00
N    -1.8493398165e-02     3.9000084581e-02    -4.9485267454e+00
H    -7.4478812023e-01    -6.1168348990e-01    -5.2102371878e+00
H     8.0110084725e-01    -5.0951083351e-01    -4.7322326621e+00
H     2.0068966621e-01     5.7921413661e-01    -5.7728488565e+00
N     3.1861061109e+00    -2.9359348910e+00    -2.4340768327e+00
H     4.1552295105e+00    -2.8619548982e+00    -2.7074123226e+00
H     2.7347526717e+00    -2.0804944619e+00    -2.7237038860e+00
H     2.7831457242e+00    -3.6798924566e+00    -2.9850118996e+00
C    -4.3712812381e-01     4.9808553656e+00     1.2473016151e-06
O    -1.3736006264e+00     5.4612179368e+00     4.7647695738e-01
O     4.9934297401e-01     4.5004924032e+00    -4.7647793630e-01
N    -2.6822621724e+00    -3.3925734133e+00     2.4820438035e+00
H    -2.0326932698e+00    -3.5741919137e+00     1.7307379709e+00
H    -3.0709880522e+00    -4.2838141349e+00     2.7540074986e+00
H    -2.1380593483e+00    -3.0601141053e+00     3.2647911928e+00
C     9.3064662909e-07    -3.4818844206e-07     4.9999990812e+00
O     9.0409035064e-01    -6.0096769674e-02     5.7167757486e+00
O    -9.0409104598e-01     6.0097088212e-02     4.2832249877e+00
N     5.9774855005e-01     3.6689691384e-02     7.4777357500e+00
H     1.3051359284e+00     5.1434300649e-01     6.9384437135e+00
H     4.2275640630e-01    -8.4366350323e-01     7.0154175833e+00
H     1.0102194414e+00    -1.8055387342e-01     8.3733095202e+00
C    -4.1999343194e+00     3.8474835006e+00     4.8792836354e+00
O    -3.0816261995e+00     3.9068424871e+00     4.5953443639e+00
O    -5.3182420182e+00     3.7881252509e+00     5.1632265773e+00
N     6.6026428281e-01    -7.0165103193e+00     2.6591041296e+00
H    -2.6361664587e-01    -7.3223014741e+00     2.9280303134e+00
H     8.8050311434e-01    -7.4813619831e+00     1.7903176929e+00
H     5.9335547412e-01    -6.0302015647e+00     2.4539270537e+00
N     4.5507006508e+00     5.9158394813e+00     3.5903269864e-01
H     5.2502096017e+00     5.4472624844e+00     9.1626543161e-01
H     3.6834758887e+00     5.8622278215e+00     8.7325938687e-01
H     4.8099407136e+00     6.8910146447e+00     3.2428545124e-01
C    -7.1898342531e+00    -1.2717801253e+00    -1.7143156239e+00
O    -7.0307155375e+00    -2.0314558441e+00    -2.5700796607e+00
O    -7.3489495216e+00    -5.1210467473e-01    -8.5855009156e-01
C     5.4594169861e+00    -3.4728331422e+00    -3.7926483044e+00
O     5.1687901330e+00    -3.0952925088e+00    -4.8451487332e+00
O     5.7500447752e+00    -3.8503772807e+00    -2.7401488903e+00
C    -1.2362423385e+00     4.5987617275e+00    -5.7942284149e+00
O    -1.0452673555e+00     3.5235831342e+00    -5.4170313862e+00
O    -1.4272185047e+00     5.6739393898e+00    -6.1714288969e+00
C     3.0127933744e-01     5.8009599015e-01    -7.4714594804e+00
O    -5.6591282987e-01     1.3434346521e+00    -7.4785222246e+00
O     1.1684739155e+00    -1.8324064316e-01    -7.4643988014e+00
N    -8.1126323163e-01    -2.9615660665e-02    -9.9617711908e+00
H    -9.4949430945e-01     5.5199026047e-01    -9.1481298603e+00
H    -1.5635129114e+00    -7.0298155739e-01    -9.9707641478e+00
H    -9.3956829095e-01     5.6255637120e-01    -1.0769390827e+01
N     4.5718553431e+00    -4.2261854814e+00    -7.8804942968e+00
H     4.9271563887e+00    -3.2816102984e+00    -7.8500906156e+00
H     5.3304437580e+00    -4.8326806127e+00    -7.6046513028e+00
H     3.8659192871e+00    -4.2960470954e+00    -7.1620563938e+00
N    -6.8924514711e-01     7.9667531822e+00    -5.9259508129e+00
H     1.6649969416e-01     7.9138478251e+00    -6.4591367869e+00
H    -1.1020648471e+00     8.8664816435e+00    -6.1245727558e+00
H    -1.3130658517e+00     7.2690701247e+00    -6.3047191594e+00
N    -5.5573040402e+00    -7.1448215801e+00    -4.2460748464e+00
H    -5.1826424185e+00    -7.6657874645e+00    -5.0255674439e+00
H    -5.9939474358e+00    -7.8148074373e+00    -3.6297603315e+00
H    -4.7691738323e+00    -6.7589030273e+00    -3.7467783147e+00
C     9.5347172267e+00     1.6865578470e+00    -2.4989379489e+00
O     9.9156969284e+00     8.4222328739e-01    -3.1893810447e+00
O     9.1537385925e+00     2.5308908478e+00    -1.8084915939e+00
N    -8.4293752943e+00     5.3290369936e+00    -7.4002157049e-01
H    -8.8215065130e+00     6.2310343742e+00    -9.6809902623e-01
H    -8.7202237952e+00     4.6917337308e+00    -1.4670936341e+00
H    -7.4265246562e+00     5.4191664936e+00    -8.1449741548e-01
C     2.5861644545e+00    -9.6204026234e+00     8.7155610481e-01
O     3.1292773178e+00    -1.0635632143e+01     9.6692638542e-01
O     2.0430512793e+00    -8.6051724046e+00     7.7618951277e-01
C     4.4603607025e+00     8.5881522158e+00     2.5196911419e+00
O     5.0074963052e+00     7.8030069551e+00     1.8724295239e+00
O     3.9132226380e+00     9.3732951150e+00     3.1669543583e+00
N    -8.5061132300e+00    -3.1299614395e+00     4.1931321623e+00
H    -9.2535869584e+00    -3.8078488975e+00     4.2268532640e+00
H    -8.0578681330e+00    -3.2337994836e+00     3.2944241572e+00
H    -8.9385582681e+00    -2.2176456737e+00     4.2002464531e+00
C     7.5717947715e+00    -3.1255282307e+00     5.7357645606e+00
O     6.6361320177e+00    -2.6024286489e+00     6.1666474783e+00
O     8.5074595992e+00    -3.6486247063e+00     5.3048811511e+00
C    -2.9008696883e+00     6.1989891827e+00     7.2909172853e+00
O    -2.8925376557e+00     5.0896182151e+00     6.9684507231e+00
O    -2.9092003418e+00     7.3083596284e+00     7.6133873140e+00
C    -1.4306891556e+00    -4.5612629922e+00     8.7833953162e+00
O    -1.3072081300e+00    -3.4503056170e+00     9.0754298981e+00
O    -1.5541704266e+00    -5.6722198366e+00     8.4913570128e+00
