# Supplementary material for: Automated Discovery of Reactive Events via Hypergraph Mining of Ab Initio Atomistic Simulations
Source: J Chem Theory Comput. 2026 Feb 12;22(4):1674–86. doi: 10.1021/acs.jctc.5c01682 (PMC12937057; doi:10.1021/acs.jctc.5c01682)
Supplement: Supplementary file 2 [file ct5c01682_si_002.zip › SI_data/Initial_Geometries/nowater/init_121.xyz]

98

C    -5.6301568494e-07     4.8238768662e-08     2.5000012297e+00
O    -1.1024465187e+00     5.4353701129e-02     2.1588023943e+00
O     1.1024469310e+00    -5.4353689425e-02     2.8411966273e+00
N    -1.7927684610e+00     1.6607728557e+00    -3.4137135638e-02
H    -2.2065381122e+00     2.4330328443e+00    -5.3592860519e-01
H    -1.4931295700e+00     2.0205850858e+00     8.6036483695e-01
H    -2.5345285836e+00     1.0010172145e+00     1.4996553973e-01
C    -1.1075685845e-06    -7.3204672057e-07    -2.4999997374e+00
O    -6.9200535840e-01     8.7569922575e-01    -2.2016077956e+00
O     6.9200622267e-01    -8.7569862809e-01    -2.7983923561e+00
C     4.5042609556e-07    -3.4561964311e-07    -4.9999987715e+00
O    -8.5766666689e-01     4.7238520859e-01    -4.3867964768e+00
O     8.5766631127e-01    -4.7238488122e-01    -5.6132044685e+00
N     3.1691758231e+00    -2.9563324105e+00    -2.5544547876e+00
H     3.0230298294e+00    -3.4954817073e+00    -1.7134168114e+00
H     2.7240137672e+00    -2.0618545631e+00    -2.4091199695e+00
H     4.1613642830e+00    -2.7815423358e+00    -2.6207108855e+00
C    -4.3712797366e-01     4.9808563845e+00     1.2788936988e-07
O     5.2870368399e-01     4.5693357759e+00     4.8226359115e-01
O    -1.4029614325e+00     5.3923736979e+00    -4.8226363354e-01
C    -2.6346167380e+00    -3.4363918410e+00     2.5000010602e+00
O    -3.4496756777e+00    -3.4431145927e+00     3.3187756199e+00
O    -1.8195600950e+00    -3.4296696395e+00     1.6812235655e+00
N     1.4493951711e-02    -5.1869921122e-03     4.9346124722e+00
H     8.4016951122e-01    -7.3006445652e-02     5.5117137504e+00
H    -6.1655819223e-01    -7.3131743306e-01     5.2410269941e+00
H    -4.2503377534e-01     8.7640669482e-01     5.1559432856e+00
C     6.5366754343e-01    -1.0485934141e-06     7.4714609095e+00
O    -2.3941361749e-01     5.5917513457e-01     7.9452605364e+00
O     1.5467501735e+00    -5.5917428193e-01     6.9976594574e+00
C    -4.1999342228e+00     3.8474851000e+00     4.8792849439e+00
O    -5.3434790953e+00     3.9621544167e+00     4.9972430826e+00
O    -3.0563892670e+00     3.7328120171e+00     4.7613268018e+00
N     5.7000996323e-01    -6.9941336501e+00     2.6607183154e+00
H     1.2440683596e-01    -7.0933278329e+00     1.7601718923e+00
H     1.1214320894e+00    -7.8271223790e+00     2.8071611407e+00
H     1.2186587204e+00    -6.2243818011e+00     2.5825117847e+00
N     4.5282216038e+00     5.9082627429e+00     4.7090487897e-01
H     5.0383277514e+00     5.3070594284e+00    -1.5975492307e-01
H     5.1799602561e+00     6.6047798087e+00     8.0178671738e-01
H     3.8377285679e+00     6.3939595472e+00    -8.2897759413e-02
N    -7.1376430915e+00    -1.2939982423e+00    -1.7503022747e+00
H    -6.8422685237e+00    -7.9337017666e-01    -9.2476554161e-01
H    -7.7304532781e+00    -2.0490932411e+00    -1.4375888111e+00
H    -7.7220566931e+00    -6.6411653038e-01    -2.2804806898e+00
C     5.4594168185e+00    -3.4728331765e+00    -3.7926483860e+00
O     6.4639075349e+00    -2.9026078885e+00    -3.8171345413e+00
O     4.4549275044e+00    -4.0430618899e+00    -3.7681629323e+00
C    -1.2362437474e+00     4.5987618658e+00    -5.7942288745e+00
O    -1.5001996856e+00     3.5955856672e+00    -5.2855808357e+00
O    -9.7228506655e-01     5.6019367434e+00    -6.3028791324e+00
C     3.0128020998e-01     5.8009704871e-01    -7.4714589274e+00
O     1.9510163164e-01     1.7212379490e+00    -7.6173410899e+00
O     4.0745882071e-01    -5.6104477760e-01    -7.3255804164e+00
N    -8.2088629895e-01    -1.5035312261e-02    -9.9204875498e+00
H    -7.4744074869e-01    -5.0417697492e-01    -1.0800675983e+01
H    -8.5364588156e-01     9.7080496920e-01    -1.0135958741e+01
H    -1.7177578204e+00    -2.5768248644e-01    -9.5253632611e+00
N     4.6208434702e+00    -4.2380269182e+00    -7.8757716576e+00
H     5.3492062372e+00    -3.9760497435e+00    -7.2275115764e+00
H     4.0040031003e+00    -4.8675985010e+00    -7.3832986482e+00
H     4.0895253182e+00    -3.4021296095e+00    -8.0716187695e+00
C    -6.9995046953e-01     7.9755808431e+00    -5.9916778002e+00
O     4.2981556901e-01     7.7339552241e+00    -5.9936293521e+00
O    -1.8297177027e+00     8.2172030507e+00    -5.9897251869e+00
C    -5.5143276224e+00    -7.1924650862e+00    -4.2261832474e+00
O    -5.2304972539e+00    -8.2576511595e+00    -4.5719823238e+00
O    -5.7981611738e+00    -6.1272799456e+00    -3.8803823849e+00
C     9.5347166516e+00     1.6865574212e+00    -2.4989358049e+00
O     9.1397509654e+00     6.0112162413e-01    -2.5232110454e+00
O     9.9296849092e+00     2.7719928295e+00    -2.4746632899e+00
N    -8.3730758409e+00     5.3817493716e+00    -7.5501848431e-01
H    -9.3278001331e+00     5.2621550497e+00    -4.4910310844e-01
H    -8.0155201190e+00     4.4608121149e+00    -9.6337049376e-01
H    -8.4073220637e+00     5.8864293390e+00    -1.6288060485e+00
N     2.5741520319e+00    -9.6216743992e+00     8.0547720992e-01
H     3.3436464397e+00    -1.0222976576e+01     1.0617964282e+00
H     1.7744311747e+00    -9.9261209163e+00     1.3413325575e+00
H     2.8073476850e+00    -8.6944318129e+00     1.1298540805e+00
N     4.4903140512e+00     8.5343972763e+00     2.4927520061e+00
H     3.5400789935e+00     8.3378940867e+00     2.7717239126e+00
H     4.4507903214e+00     9.3090822123e+00     1.8464678508e+00
H     4.9739397021e+00     8.8644944063e+00     3.3152612737e+00
N    -8.5421846462e+00    -3.1341942305e+00     4.0766562104e+00
H    -8.5309220838e+00    -2.1463164493e+00     4.2848775759e+00
H    -7.8042113437e+00    -3.5560294954e+00     4.6214795754e+00
H    -9.4135994593e+00    -3.4981275246e+00     4.4338230642e+00
C     7.5717964682e+00    -3.1255267591e+00     5.7357634686e+00
O     8.2533026053e+00    -2.5440460853e+00     6.4652754022e+00
O     6.8902876833e+00    -3.7070083811e+00     5.0062540413e+00
N    -2.9382073529e+00     6.1912525630e+00     7.3462224158e+00
H    -3.3988034126e+00     6.7666355055e+00     6.6561708001e+00
H    -2.7338704033e+00     5.3083589722e+00     6.9011073709e+00
H    -2.0510483773e+00     6.6294839957e+00     7.5469250420e+00
N    -1.4613537103e+00    -4.5618689747e+00     8.7236291693e+00
H    -7.9139746480e-01    -5.3119353545e+00     8.8127613637e+00
H    -2.1158805851e+00    -4.6626724078e+00     9.4857415775e+00
H    -9.5864984963e-01    -3.7007560751e+00     8.8822254595e+00
