# Supplementary material for: Automated Discovery of Reactive Events via Hypergraph Mining of Ab Initio Atomistic Simulations
Source: J Chem Theory Comput. 2026 Feb 12;22(4):1674–86. doi: 10.1021/acs.jctc.5c01682 (PMC12937057; doi:10.1021/acs.jctc.5c01682)
Supplement: Supplementary file 2 [file ct5c01682_si_002.zip › SI_data/Initial_Geometries/nowater/init_122.xyz]

98

C    -1.5327341222e-07     1.0445461200e-06     2.5000008467e+00
O     9.0741435035e-01    -2.2265961874e-01     3.1795442212e+00
O    -9.0741423027e-01     2.2265876329e-01     1.8204551615e+00
C    -1.8434216027e+00     1.6887251990e+00    -1.0920227589e-06
O    -2.8064096324e+00     1.3637818266e+00    -5.4938612049e-01
O    -8.8043525126e-01     2.0136700143e+00     5.4938698493e-01
C     3.8269837719e-07    -7.1813444092e-07    -2.4999989186e+00
O    -5.1594248360e-01    -9.9270880304e-01    -2.7882551710e+00
O     5.1594212727e-01     9.9270935187e-01    -2.2117456650e+00
N     2.2889570992e-02     1.8343673567e-02    -5.0604324871e+00
H    -4.6504095536e-01     7.7061685342e-01    -4.5963265106e+00
H     7.6932359637e-01    -2.6957849928e-01    -4.4445435742e+00
H    -6.2237592585e-01    -7.5595976065e-01    -5.1193053244e+00
N     3.1561771501e+00    -2.9812003459e+00    -2.4991282335e+00
H     3.6357833664e+00    -2.8288882822e+00    -1.6238200560e+00
H     2.5902624773e+00    -2.1624013713e+00    -2.6685121381e+00
H     3.8630026130e+00    -3.0020023664e+00    -3.2197837834e+00
N    -4.8662539602e-01     4.9466142575e+00     2.9835136918e-02
H    -8.4019335077e-01     5.6836329062e+00    -5.6276819249e-01
H     8.6443530271e-02     4.3532439160e+00    -5.5230378843e-01
H     1.3021683761e-01     5.3815309105e+00     7.0045615091e-01
C    -2.6346183903e+00    -3.4363926756e+00     2.4999991380e+00
O    -1.9618052561e+00    -4.3450720045e+00     2.2625493249e+00
O    -3.3074291465e+00    -2.5277116217e+00     2.7374513094e+00
C     7.5324399226e-07     9.2995241420e-07     4.9999993681e+00
O     1.4545184073e-01     7.1173728787e-01     5.8983497385e+00
O    -1.4545246873e-01    -7.1173797408e-01     4.1016507732e+00
N     6.7425470883e-01    -5.1181842185e-02     7.5097893065e+00
H     1.3112914799e+00     1.3114499325e-01     6.7479976221e+00
H     5.9437456534e-01     8.0703075909e-01     8.0355957144e+00
H    -2.3075326089e-01    -2.2690606296e-01     7.0981329527e+00
C    -4.1999347853e+00     3.8474838262e+00     4.8792837513e+00
O    -4.6588090538e+00     4.8997082449e+00     5.0097300190e+00
O    -3.7410588802e+00     2.7952592002e+00     4.7488408705e+00
N     6.1790172711e-01    -7.0123999230e+00     2.5449234486e+00
H    -3.3532015053e-01    -6.9645472585e+00     2.8742616753e+00
H     1.0714432336e+00    -6.1593109277e+00     2.8380468914e+00
H     1.0628276118e+00    -7.7671282882e+00     3.0467256332e+00
C     4.5561179023e+00     5.9426480274e+00     4.2038664678e-01
O     4.1046613370e+00     6.8422733142e+00    -1.4672830030e-01
O     5.0075728922e+00     5.0430234712e+00     9.8750493695e-01
C    -7.1898337340e+00    -1.2717805097e+00    -1.7143139514e+00
O    -8.2437624888e+00    -1.1509575068e+00    -2.1719098779e+00
O    -6.1359030309e+00    -1.3926026718e+00    -1.2567211375e+00
N     5.5007428233e+00    -3.4318425324e+00    -3.7591169349e+00
H     5.6109078222e+00    -4.3946535590e+00    -3.4758430513e+00
H     5.6624402429e+00    -3.4000510481e+00    -4.7552220151e+00
H     4.5306069113e+00    -3.1934578604e+00    -3.6128690594e+00
N    -1.2286131332e+00     4.5856969186e+00    -5.8596790064e+00
H    -2.1857389413e+00     4.4700050009e+00    -5.5598272754e+00
H    -9.6262918966e-01     5.5320238491e+00    -5.6292447051e+00
H    -6.6638692174e-01     3.9758120434e+00    -5.2840736669e+00
N     2.9240422165e-01     5.1375684325e-01    -7.4771828483e+00
H    -3.4699425698e-01     1.0328090808e+00    -8.0612546361e+00
H     1.2249175830e+00     7.9503779845e-01    -7.7430436013e+00
H     1.4926731724e-01     8.3436177541e-01    -6.5305553161e+00
C    -8.7155645622e-01     1.6145939072e-07    -9.9619479094e+00
O     3.0559044632e-02    -2.2945817339e-01    -9.2776274101e+00
O    -1.7736746332e+00     2.2945808606e-01    -1.0646265789e+01
C     4.5959985351e+00    -4.2103111963e+00    -7.8198521965e+00
O     3.4720662596e+00    -4.3386513272e+00    -7.5851969150e+00
O     5.7199321079e+00    -4.0819721803e+00    -8.0545041215e+00
N    -7.3771533801e-01     7.9881601071e+00    -5.9375656288e+00
H    -3.8213727137e-03     8.6717014247e+00    -6.0539976172e+00
H    -1.2813419553e+00     7.9953897548e+00    -6.7883299428e+00
H    -2.8988177664e-01     7.0848169510e+00    -5.8846919655e+00
N    -5.4943368422e+00    -7.1422181630e+00    -4.2660329042e+00
H    -6.1025342862e+00    -6.8201601880e+00    -3.5272771781e+00
H    -4.7151224547e+00    -7.6057020618e+00    -3.8217472992e+00
H    -6.0031545195e+00    -7.8498159930e+00    -4.7757281689e+00
N     9.5388772600e+00     1.6439292161e+00    -2.5506866777e+00
H     1.0305180414e+01     1.5291322152e+00    -1.9033949217e+00
H     8.6882660895e+00     1.5155093242e+00    -2.0221499686e+00
H     9.5528983300e+00     2.6074288375e+00    -2.8521021216e+00
N    -8.3444463644e+00     5.3600165443e+00    -8.0851645762e-01
H    -8.6854687578e+00     5.7311380359e+00     6.6330991174e-02
H    -8.5827899745e+00     4.3790064529e+00    -8.2243080352e-01
H    -8.8802458749e+00     5.8012705319e+00    -1.5417239205e+00
C     2.5861638627e+00    -9.6204019755e+00     8.7155621677e-01
O     1.8058214573e+00    -1.0459782696e+01     7.2573513948e-01
O     3.3665075562e+00    -8.7810224057e+00     1.0173806420e+00
C     4.4603593831e+00     8.5881510770e+00     2.5196904589e+00
O     4.7560489019e+00     7.4713461745e+00     2.5282091650e+00
O     4.1646710843e+00     9.7049568013e+00     2.5111752210e+00
N    -8.5102937560e+00    -3.0874210142e+00     4.1844341687e+00
H    -9.1017323561e+00    -2.4843816698e+00     3.6313252965e+00
H    -9.1204180811e+00    -3.7248824074e+00     4.6751207947e+00
H    -7.9697673277e+00    -3.6412122004e+00     3.5359544982e+00
C     7.5717944948e+00    -3.1255264819e+00     5.7357649754e+00
O     7.9284480322e+00    -2.0445030044e+00     5.5384212510e+00
O     7.2151438478e+00    -4.2065517058e+00     5.9331070302e+00
N    -2.9237141655e+00     6.1969971504e+00     7.3540584533e+00
H    -2.9711979712e+00     7.1269073323e+00     6.9636768003e+00
H    -3.4538919891e+00     5.5952426662e+00     6.7407191501e+00
H    -1.9600436472e+00     5.9024962160e+00     7.2909101157e+00
C    -1.4306881785e+00    -4.5612634339e+00     8.7833934587e+00
O    -8.6138295002e-01    -3.6142306567e+00     8.4460827329e+00
O    -1.9999964312e+00    -5.5082944525e+00     9.1207055818e+00
