# Supplementary material for: Automated Discovery of Reactive Events via Hypergraph Mining of Ab Initio Atomistic Simulations
Source: J Chem Theory Comput. 2026 Feb 12;22(4):1674–86. doi: 10.1021/acs.jctc.5c01682 (PMC12937057; doi:10.1021/acs.jctc.5c01682)
Supplement: Supplementary file 2 [file ct5c01682_si_002.zip › SI_data/Initial_Geometries/nowater/init_123.xyz]

98

N     3.7210892001e-02     1.5556117248e-02     2.4462797520e+00
H    -8.3103140816e-01    -4.3077745933e-01     2.1887391927e+00
H    -2.0380643475e-01     8.3215980946e-01     2.9889132775e+00
H     5.1772233430e-01    -6.1756330325e-01     3.0688935439e+00
N    -1.8085003379e+00     1.6548572505e+00    -4.6323837409e-02
H    -1.2951090525e+00     2.4481344929e+00     3.0938123400e-01
H    -2.0417934884e+00     1.0776092517e+00     7.4849761344e-01
H    -2.6786706518e+00     2.0110994603e+00    -4.1412064733e-01
N    -4.5182916272e-02    -1.1982873479e-02    -2.5482433740e+00
H     5.9523332644e-01     7.2535368688e-01    -2.8043436003e+00
H     5.1448885836e-01    -8.2690407253e-01    -2.3431750222e+00
H    -4.8181972999e-01     2.6807395693e-01    -1.6820471807e+00
C    -5.3030394267e-07    -1.2260657001e-06    -5.0000002170e+00
O     3.7248107165e-01    -1.3522290063e-01    -6.0852331897e+00
O    -3.7248068362e-01     1.3522388136e-01    -3.9147666887e+00
C     3.1929009632e+00    -2.9249592279e+00    -2.5000012735e+00
O     3.1585073478e+00    -1.8977228563e+00    -3.0276001423e+00
O     3.2272943587e+00    -3.9521943065e+00    -1.9723988733e+00
C    -4.3712841479e-01     4.9808556128e+00    -1.2732281572e-06
O    -1.4429273845e-01     3.9541163354e+00    -4.4137614004e-01
O    -7.2996461798e-01     6.0075937297e+00     4.4137713864e-01
C    -2.6346184173e+00    -3.4363929044e+00     2.4999993994e+00
O    -3.2918878368e+00    -2.6396992188e+00     1.9822792707e+00
O    -1.9773466329e+00    -4.2330841985e+00     3.0177212248e+00
N     2.2496211442e-02     1.1103456913e-02     4.9376851380e+00
H     7.0272185226e-02     8.4103211939e-01     5.5106784753e+00
H     5.5730795804e-01    -7.0223144348e-01     5.4115119001e+00
H    -9.4020769323e-01    -2.9310578708e-01     4.9437931998e+00
C     6.5366716049e-01     8.7124214455e-07     7.4714607298e+00
O     1.1248207042e+00     1.3248275497e-01     8.5179887700e+00
O     1.8251614090e-01    -1.3248347308e-01     6.4249313607e+00
C    -4.1999342267e+00     3.8474827944e+00     4.8792859182e+00
O    -3.1070451039e+00     3.9433730998e+00     5.2414412230e+00
O    -5.2928231693e+00     3.7515951147e+00     4.5171279181e+00
N     6.2240982876e-01    -7.0236990813e+00     2.6751340410e+00
H    -3.1915185351e-01    -6.7105108507e+00     2.4886931019e+00
H     8.1859268249e-01    -7.7660174510e+00     2.0194986158e+00
H     1.2368610248e+00    -6.2574360309e+00     2.4413177758e+00
C     4.5561177563e+00     5.9426472792e+00     4.2038866323e-01
O     5.2526751266e+00     6.5621115994e+00     1.1029059422e+00
O     3.8595593274e+00     5.3231857839e+00    -2.6213087200e-01
N    -7.1606168173e+00    -1.2607550611e+00    -1.6548392966e+00
H    -6.7493030736e+00    -7.0144990460e-01    -2.3879042591e+00
H    -8.1461573085e+00    -1.0420595402e+00    -1.6385821650e+00
H    -7.0800546971e+00    -2.2250474731e+00    -1.9429872959e+00
N     5.3983957044e+00    -3.4457152525e+00    -3.7853395194e+00
H     6.1207363449e+00    -2.7425130212e+00    -3.8411616838e+00
H     5.4669846561e+00    -4.0022815686e+00    -4.6249296434e+00
H     5.6385418090e+00    -4.0505822304e+00    -3.0134294416e+00
C    -1.2362432431e+00     4.5987602544e+00    -5.7942291528e+00
O    -3.8085242671e-01     3.9023082691e+00    -6.1377684280e+00
O    -2.0916326798e+00     5.2952154194e+00    -5.4506913533e+00
C     3.0127950140e-01     5.8009707700e-01    -7.4714591423e+00
O     1.1022660748e+00     1.2701356806e+00    -7.0055994157e+00
O    -4.9970506762e-01    -1.0994258665e-01    -7.9373218773e+00
C    -8.7155853146e-01    -3.9598846852e-07    -9.9619476562e+00
O    -1.5158217873e+00     9.3752425973e-01    -9.7601298491e+00
O    -2.2729223579e-01    -9.3752394035e-01    -1.0163763535e+01
N     4.5478467985e+00    -4.1665801571e+00    -7.8366270256e+00
H     5.4176777795e+00    -3.9719253579e+00    -8.3108517263e+00
H     4.2944803797e+00    -5.1158857157e+00    -8.0690200098e+00
H     4.7450046485e+00    -4.1508560268e+00    -6.8465457590e+00
N    -7.1856817254e-01     7.9115562173e+00    -5.9998573015e+00
H    -1.3625736255e+00     8.4207206262e+00    -5.4121549326e+00
H    -6.7066846514e-01     8.4068441375e+00    -6.8783660260e+00
H     1.9211251797e-01     7.9889011411e+00    -5.5708376944e+00
C    -5.5143292351e+00    -7.1924660754e+00    -4.2261837010e+00
O    -4.6266733191e+00    -6.9655103270e+00    -4.9299706810e+00
O    -6.4019838683e+00    -7.4194199143e+00    -3.5223937378e+00
N     9.5322794755e+00     1.6842980624e+00    -2.4318438516e+00
H     1.0335963043e+01     1.1949570700e+00    -2.7979362025e+00
H     9.5849607622e+00     2.6317071625e+00    -2.7768406109e+00
H     8.7171103195e+00     1.2644050190e+00    -2.8544174663e+00
N    -8.4480145144e+00     5.4000760820e+00    -8.2539164754e-01
H    -8.3604672115e+00     4.6375724372e+00    -1.4813711858e+00
H    -8.8377566971e+00     5.0132658761e+00     2.1875123050e-02
H    -7.5110041258e+00     5.7038746216e+00    -6.0381240774e-01
C     2.5861650073e+00    -9.6204019336e+00     8.7155850966e-01
O     1.9646006512e+00    -1.0170343175e+01     1.6752875884e+00
O     3.2077274041e+00    -9.0704618854e+00     6.7826442827e-02
N     4.4643758718e+00     8.5648594416e+00     2.4568119425e+00
H     5.2842900809e+00     8.3340294333e+00     2.9988854522e+00
H     3.6705918633e+00     8.1843274286e+00     2.9512656004e+00
H     4.3703850930e+00     9.5697832742e+00     2.4827581336e+00
C    -8.5494149299e+00    -3.1222332481e+00     4.1423623638e+00
O    -9.3830064924e+00    -2.7852423668e+00     4.8678417245e+00
O    -7.7158250066e+00    -3.4592229241e+00     3.4168798325e+00
N     7.6382418103e+00    -3.1309488757e+00     5.7440107749e+00
H     7.2431365198e+00    -3.9506670200e+00     5.3065871058e+00
H     7.3921469565e+00    -2.3425785493e+00     5.1632426316e+00
H     7.1567053394e+00    -3.0079887350e+00     6.6228638978e+00
N    -2.9047998029e+00     6.2044320636e+00     7.2240796887e+00
H    -2.4198631279e+00     5.3654472780e+00     7.5074988904e+00
H    -3.8171174569e+00     6.1744368636e+00     7.6555410091e+00
H    -2.4110050411e+00     6.9814421535e+00     7.6385690541e+00
C    -1.4306895788e+00    -4.5612619959e+00     8.7833950110e+00
O    -2.5749653287e+00    -4.7177746199e+00     8.7534808526e+00
O    -2.8641298517e-01    -4.4047516146e+00     8.8133062626e+00
