# Supplementary material for: Automated Discovery of Reactive Events via Hypergraph Mining of Ab Initio Atomistic Simulations
Source: J Chem Theory Comput. 2026 Feb 12;22(4):1674–86. doi: 10.1021/acs.jctc.5c01682 (PMC12937057; doi:10.1021/acs.jctc.5c01682)
Supplement: Supplementary file 2 [file ct5c01682_si_002.zip › SI_data/Initial_Geometries/nowater/init_124.xyz]

98

C     1.1803874589e-06    -2.6393944136e-07     2.4999993929e+00
O     5.0616988230e-01     1.0178915051e+00     2.7060276479e+00
O    -5.0617081304e-01    -1.0178912497e+00     2.2939727945e+00
N    -1.8316232879e+00     1.7105956888e+00     6.2409929063e-02
H    -9.9567027922e-01     1.7131504420e+00    -5.0377160864e-01
H    -2.5109730170e+00     2.2832745038e+00    -4.1707417419e-01
H    -2.1875929990e+00     7.6582783985e-01     5.3541058278e-02
N     2.7903387792e-02     5.1457251935e-02    -2.4670445682e+00
H     5.0465706965e-01    -1.4507629525e-01    -3.3350687526e+00
H    -9.3855306368e-01     2.2979997681e-01    -2.6984271189e+00
H     4.6124036798e-02    -7.9982009838e-01    -1.9244818885e+00
C     7.0407672876e-07     7.0540087417e-07    -4.9999990845e+00
O    -8.9972103021e-01     4.2357384216e-01    -4.4119135049e+00
O     8.9972044838e-01    -4.2357434587e-01    -5.5880872265e+00
C     3.1928995716e+00    -2.9249585880e+00    -2.5000001646e+00
O     3.0378597958e+00    -2.1741156211e+00    -1.6357342582e+00
O     3.3479430410e+00    -3.6758020876e+00    -3.3642655561e+00
C    -4.3712736104e-01     4.9808552562e+00     4.8458803794e-07
O     1.0383596384e-01     4.6038223171e+00    -9.4866325678e-01
O    -9.7809419198e-01     5.3578879941e+00     9.4866286260e-01
N    -2.6236636685e+00    -3.4143140691e+00     2.5624906656e+00
H    -3.4035612648e+00    -2.9442388041e+00     2.1264006777e+00
H    -2.8290899327e+00    -4.4026046069e+00     2.5409512199e+00
H    -1.8234257790e+00    -3.2691496430e+00     1.9642215035e+00
C    -3.0935240398e-07    -1.7572709465e-07     4.9999986943e+00
O    -1.1107226258e+00     3.1112150835e-01     5.0652465563e+00
O     1.1107228234e+00    -3.1112140634e-01     4.9347544818e+00
C     6.5366748637e-01     1.2150159740e-06     7.4714603538e+00
O     1.3831019740e+00     5.8442154510e-01     6.7923902129e+00
O    -7.5765323471e-02    -5.8442247360e-01     8.1505301832e+00
C    -4.1999347067e+00     3.8474825120e+00     4.8792851208e+00
O    -5.3129476755e+00     4.1487352883e+00     4.8071259474e+00
O    -3.0869203015e+00     3.5462331944e+00     4.9514438876e+00
N     6.3805419414e-01    -7.0000700243e+00     2.6743231095e+00
H     1.1633864960e+00    -7.6543571200e+00     2.1127896179e+00
H     6.8139092437e-01    -6.1088918629e+00     2.2017709989e+00
H    -3.2588568767e-01    -7.2990841312e+00     2.6462188613e+00
C     4.5561164082e+00     5.9426474955e+00     4.2038730583e-01
O     3.8791444051e+00     5.8476091224e+00     1.3517490319e+00
O     5.2330910556e+00     6.0376880392e+00    -5.1097284304e-01
N    -7.1835028400e+00    -1.2239595160e+00    -1.7610656482e+00
H    -6.5313182924e+00    -1.0983590074e+00    -1.0006280629e+00
H    -7.0185605424e+00    -2.1459089268e+00    -2.1381404515e+00
H    -8.1075908847e+00    -1.2356334817e+00    -1.3544892289e+00
C     5.4594185845e+00    -3.4728348554e+00    -3.7926485851e+00
O     5.2243993733e+00    -4.6038425214e+00    -3.8112410591e+00
O     5.6944342310e+00    -2.3418259799e+00    -3.7740562568e+00
N    -1.1984590909e+00     4.5624908127e+00    -5.8362932771e+00
H    -2.0392781203e+00     4.0734542828e+00    -5.5656419790e+00
H    -1.4890175629e+00     5.4375685278e+00    -6.2476287263e+00
H    -7.0550781035e-01     4.7893116183e+00    -4.9848646320e+00
N     2.9496750205e-01     5.9430159355e-01    -7.4061082720e+00
H    -3.2611448307e-01     1.1502155819e+00    -7.9758470704e+00
H     8.6136636699e-02    -3.7330739682e-01    -7.6048659041e+00
H     1.2315461327e+00     7.6597663549e-01    -7.7418574779e+00
N    -9.1207685936e-01    -1.6915623145e-02    -1.0012785408e+01
H    -9.1251003128e-01     9.7847121065e-01    -9.8436985764e+00
H     4.5980841831e-02    -2.8308782138e-01    -1.0187885056e+01
H    -1.1850476787e+00    -4.6030982763e-01    -9.1477606152e+00
N     4.5859837380e+00    -4.2247217117e+00    -7.7550084825e+00
H     3.9646635091e+00    -4.7437584901e+00    -8.3582890879e+00
H     5.5272235670e+00    -4.4407473808e+00    -8.0495973139e+00
H     4.4352925828e+00    -3.2461720768e+00    -7.9527764484e+00
C    -6.9995153154e-01     7.9755785049e+00    -5.9916778947e+00
O    -1.6995085719e+00     8.4725678644e+00    -6.2894115841e+00
O     2.9960718917e-01     7.4785922506e+00    -5.6939428918e+00
N    -5.5479475510e+00    -7.1507175655e+00    -4.1856930626e+00
H    -5.8950526043e+00    -8.0969411005e+00    -4.1259888166e+00
H    -4.5643114026e+00    -7.1856199170e+00    -3.9606956444e+00
H    -5.6164242960e+00    -6.8750000750e+00    -5.1545429898e+00
N     9.5462350997e+00     1.6530393904e+00    -2.5560016966e+00
H     9.6944946231e+00     2.6458996185e+00    -2.6638588904e+00
H     1.0151837484e+01     1.3467261225e+00    -1.8084724205e+00
H     8.5977630603e+00     1.5328399785e+00    -2.2314523591e+00
N    -8.3513197064e+00     5.3517406465e+00    -7.6911621496e-01
H    -9.1021964265e+00     5.7013609836e+00    -1.9176427362e-01
H    -8.6062280301e+00     4.4142184556e+00    -1.0438087211e+00
H    -8.3445614730e+00     5.9108450304e+00    -1.6097921304e+00
C     2.5861654807e+00    -9.6204018338e+00     8.7155697970e-01
O     2.1269986484e+00    -8.8843261330e+00     1.0859142810e-01
O     3.0453290712e+00    -1.0356479039e+01     1.6345237220e+00
N     4.4927494000e+00     8.6047582746e+00     2.4632325800e+00
H     4.3830377430e+00     9.3944212139e+00     3.0827334176e+00
H     4.9813708247e+00     7.8907954150e+00     2.9837018138e+00
H     3.5665559545e+00     8.2484516715e+00     2.2772468639e+00
N    -8.5728527173e+00    -3.1849498477e+00     4.1369039087e+00
H    -7.5735527522e+00    -3.1655657319e+00     4.2797651311e+00
H    -8.9886420796e+00    -2.6919196494e+00     4.9137066601e+00
H    -8.7603484803e+00    -2.6376402336e+00     3.3094518522e+00
C     7.5717952656e+00    -3.1255263392e+00     5.7357654393e+00
O     8.2312787969e+00    -3.6951772213e+00     6.4942754225e+00
O     6.9123124241e+00    -2.5558776784e+00     4.9772524927e+00
C    -2.9008694078e+00     6.1989895726e+00     7.2909173259e+00
O    -1.8577544947e+00     5.9748711988e+00     6.8477014836e+00
O    -3.9439837210e+00     6.4231064015e+00     7.7341365513e+00
C    -1.4306887782e+00    -4.5612632007e+00     8.7833951818e+00
O    -2.1470766819e+00    -3.9386426155e+00     9.4420984751e+00
O    -7.1430221337e-01    -5.1838826481e+00     8.1246885563e+00
