# Supplementary material for: Automated Discovery of Reactive Events via Hypergraph Mining of Ab Initio Atomistic Simulations
Source: J Chem Theory Comput. 2026 Feb 12;22(4):1674–86. doi: 10.1021/acs.jctc.5c01682 (PMC12937057; doi:10.1021/acs.jctc.5c01682)
Supplement: Supplementary file 2 [file ct5c01682_si_002.zip › SI_data/Initial_Geometries/nowater/init_125.xyz]

98

C    -3.7220312379e-07    -9.3184022098e-07     2.4999990919e+00
O     8.4675713999e-02     6.6471702984e-01     1.5588625226e+00
O    -8.4675464586e-02    -6.6471626352e-01     3.4411381686e+00
C    -1.8434234460e+00     1.6887259945e+00     4.4717112539e-07
O    -2.3292769906e+00     6.9280310913e-01    -3.2686648250e-01
O    -1.3575664417e+00     2.6846481479e+00     3.2686607834e-01
N     3.5198748618e-02     1.5306068612e-02    -2.5551296714e+00
H    -5.6189262195e-01    -7.8624975185e-01    -2.6978729899e+00
H    -5.6149071407e-01     7.7591992880e-01    -2.2639075471e+00
H     6.3422987893e-01    -2.0237584527e-01    -1.7720870992e+00
N     3.6629543438e-02    -1.4518580715e-02    -4.9455941577e+00
H     4.4761713594e-01    -3.8753769758e-01    -5.7889988236e+00
H    -5.8828182403e-02     9.8119976792e-01    -5.0827614922e+00
H    -8.9782692093e-01    -3.9189766345e-01    -4.8843118215e+00
C     3.1929010751e+00    -2.9249589150e+00    -2.4999986652e+00
O     2.1403006460e+00    -2.5777019575e+00    -2.1741106594e+00
O     4.2455010055e+00    -3.2722154243e+00    -2.8258903780e+00
N    -4.5001892746e-01     4.9245817778e+00     3.4346031041e-02
H    -4.0716106858e-01     4.7590873024e+00    -9.6072194433e-01
H     4.3263636678e-01     5.3363679110e+00     3.0030448070e-01
H    -1.1577253274e+00     5.6291375199e+00     1.8311510858e-01
N    -2.6050423734e+00    -3.4883855953e+00     2.4694305876e+00
H    -3.3949666081e+00    -3.7772653585e+00     3.0279587237e+00
H    -2.9481756960e+00    -2.8063266758e+00     1.8087966208e+00
H    -1.9717131841e+00    -3.0030339061e+00     3.0880639655e+00
C    -2.9732665728e-07     1.2091325182e-06     5.0000005302e+00
O     2.3434538718e-01     6.3630605084e-01     4.0646095431e+00
O    -2.3434510068e-01    -6.3630697800e-01     5.9353900262e+00
N     6.9296001179e-01     6.9490863297e-03     7.5255006083e+00
H     4.1545746646e-01    -9.5290377777e-01     7.3803789018e+00
H     1.1554744332e+00     3.0834586178e-01     6.6801471446e+00
H    -1.5596362882e-01     5.4798838883e-01     7.6028601984e+00
N    -4.2621798818e+00     3.8509640334e+00     4.9043023200e+00
H    -3.9487963005e+00     4.7406767111e+00     4.5443195771e+00
H    -4.1960972695e+00     3.1889006484e+00     4.1449030525e+00
H    -3.5898864202e+00     3.5645072451e+00     5.6009682303e+00
C     6.1466138851e-01    -7.0037459821e+00     2.6114589934e+00
O     2.5358231493e-01    -7.7959693815e+00     1.8520104841e+00
O     9.7573981056e-01    -6.2115246033e+00     3.3709106147e+00
N     4.5596818849e+00     5.9468000808e+00     4.8733981769e-01
H     5.4680570035e+00     6.0286678047e+00     5.4283455578e-02
H     3.9815351365e+00     6.6747524809e+00     9.3368085860e-02
H     4.1692225938e+00     5.0668278412e+00     1.8308699511e-01
N    -7.2357955722e+00    -1.3027823543e+00    -1.6763832807e+00
H    -7.3955007666e+00    -3.0709051431e-01    -1.7261578088e+00
H    -7.2346471661e+00    -1.6463015628e+00    -2.6257911591e+00
H    -6.3006135918e+00    -1.4311162036e+00    -1.3181313201e+00
N     5.4929313844e+00    -3.5310047931e+00    -3.7902988740e+00
H     4.5777039015e+00    -3.6380440363e+00    -4.2029570230e+00
H     5.9801129652e+00    -2.8354645152e+00    -4.3364306475e+00
H     5.3546943489e+00    -3.1366056125e+00    -2.8712128122e+00
C    -1.2362440061e+00     4.5987611746e+00    -5.7942292193e+00
O    -1.7081441436e+00     5.5897321397e+00    -6.1548465466e+00
O    -7.6434036842e-01     3.6077909046e+00    -5.4336130995e+00
C     3.0128093404e-01     5.8009697217e-01    -7.4714613439e+00
O    -3.5186956304e-01    -1.7193418308e-03    -8.2262078279e+00
O     9.5442940776e-01     1.1619124777e+00    -6.7167117868e+00
N    -8.9725838809e-01     2.4169639891e-02    -1.0019111633e+01
H    -1.0656043885e+00     6.4123576978e-01    -9.2379109490e+00
H     1.0222652612e-01    -1.0565336031e-01    -1.0078760436e+01
H    -1.2941297333e+00    -8.7146649085e-01    -9.7747585333e+00
C     4.5960002663e+00    -4.2103115221e+00    -7.8198504838e+00
O     4.5869603265e+00    -3.0948554939e+00    -7.5191277229e+00
O     4.6050367278e+00    -5.3257676624e+00    -8.1205746870e+00
C    -6.9995071221e-01     7.9755809554e+00    -5.9916774243e+00
O    -7.3237710139e-01     8.1425599318e+00    -7.1344042511e+00
O    -6.6752483180e-01     7.8085982470e+00    -4.8489506667e+00
N    -5.5137601091e+00    -7.2596347414e+00    -4.2255003902e+00
H    -4.8489313032e+00    -6.8823160988e+00    -4.8850599355e+00
H    -5.2831525966e+00    -6.8701335214e+00    -3.3230088060e+00
H    -6.4188057880e+00    -6.8915006838e+00    -4.4799586685e+00
C     9.5347163932e+00     1.6865571120e+00    -2.4989361648e+00
O     9.9292157148e+00     1.5597075496e+00    -1.4204939902e+00
O     9.1402204229e+00     1.8134071162e+00    -3.5773800024e+00
C    -8.4104435499e+00     5.3500363410e+00    -8.0095640328e-01
O    -8.6426929184e+00     4.3045466385e+00    -3.6763254881e-01
O    -8.1781970748e+00     6.3955261929e+00    -1.2342826654e+00
N     2.5787187259e+00    -9.6040223468e+00     8.0683674863e-01
H     1.7109211258e+00    -9.5313964435e+00     1.3177558189e+00
H     3.2440119725e+00    -9.0056042795e+00     1.2744506896e+00
H     2.9070320265e+00    -1.0551837811e+01     9.2188283561e-01
C     4.4603597002e+00     8.5881513709e+00     2.5196903601e+00
O     5.2633935314e+00     7.7835678685e+00     2.3134378356e+00
O     3.6573262110e+00     9.3927349084e+00     2.7259466361e+00
N    -8.5770652612e+00    -3.0617740264e+00     4.1519909857e+00
H    -8.9746612392e+00    -3.5370276831e+00     3.3548480292e+00
H    -8.7069905237e+00    -3.6684426584e+00     4.9485176218e+00
H    -7.5823484160e+00    -3.0014185175e+00     3.9898953624e+00
C     7.5717950639e+00    -3.1255272108e+00     5.7357656347e+00
O     8.5979856499e+00    -3.2284327734e+00     6.2564395983e+00
O     6.5456057756e+00    -3.0226214465e+00     5.2150881401e+00
N    -2.8858010225e+00     6.2133691374e+00     7.3547830034e+00
H    -2.0641849816e+00     5.9843148366e+00     6.8145361138e+00
H    -3.3354787413e+00     6.9878269707e+00     6.8885351097e+00
H    -3.5123463504e+00     5.4249865416e+00     7.2821660953e+00
C    -1.4306885422e+00    -4.5612620724e+00     8.7833931040e+00
O    -1.9585494459e+00    -3.5507898766e+00     8.9706545734e+00
O    -9.0282969222e-01    -5.5717363097e+00     8.5961340443e+00
