# Supplementary material for: Automated Discovery of Reactive Events via Hypergraph Mining of Ab Initio Atomistic Simulations
Source: J Chem Theory Comput. 2026 Feb 12;22(4):1674–86. doi: 10.1021/acs.jctc.5c01682 (PMC12937057; doi:10.1021/acs.jctc.5c01682)
Supplement: Supplementary file 2 [file ct5c01682_si_002.zip › SI_data/Initial_Geometries/nowater/init_126.xyz]

98

N    -6.4305503139e-02     6.4751312261e-03     2.4816865281e+00
H     5.0662466888e-02     5.6501953086e-02     3.4835174400e+00
H     5.1693533611e-01     7.3016035848e-01     2.0844197871e+00
H     3.2605012695e-01    -8.7664626042e-01     2.1865620284e+00
N    -1.8679964722e+00     1.6851803228e+00    -6.2418292736e-02
H    -1.1616620451e+00     2.4011805989e+00     2.6016851726e-02
H    -1.4414265286e+00     8.1676310034e-01     2.2615006278e-01
H    -2.5856720957e+00     1.8975024498e+00     6.1525448560e-01
N     6.5860673139e-02     1.0087241469e-02    -2.4914485320e+00
H    -4.5268249876e-01     8.7640030690e-01    -2.4918288083e+00
H    -3.2684607421e-01    -5.6513644053e-01    -1.7605031092e+00
H    -1.3573083336e-01    -4.5144668639e-01    -3.3665066321e+00
C     1.0303841065e-07    -5.5425189565e-07    -5.0000012303e+00
O     1.7834138050e-03    -1.1063053253e+00    -4.6670678684e+00
O    -1.7834468609e-03     1.1063057291e+00    -5.3329311503e+00
N     3.1762832647e+00    -2.9374682243e+00    -2.4361260922e+00
H     2.4069343515e+00    -2.5419131517e+00    -2.9567256767e+00
H     3.4595846861e+00    -3.7746234895e+00    -2.9242791947e+00
H     3.9431185218e+00    -2.2844979369e+00    -2.5066446913e+00
C    -4.3712837564e-01     4.9808563656e+00    -6.4930809068e-07
O     7.1635665553e-01     4.9367335022e+00     4.7785394299e-02
O    -1.5906140638e+00     5.0249760153e+00    -4.7784840207e-02
C    -2.6346175459e+00    -3.4363934086e+00     2.4999999799e+00
O    -1.9451696109e+00    -3.5705668168e+00     1.5827120798e+00
O    -3.3240655136e+00    -3.3022162333e+00     3.4172878794e+00
N    -2.3224286723e-02     2.2008048449e-03     5.0629944226e+00
H    -4.5353160824e-01     7.0231408046e-01     4.4764260093e+00
H    -1.9708393199e-01    -8.9153787298e-01     4.6266618838e+00
H     9.7336174107e-01     1.5863807414e-01     5.0214847778e+00
C     6.5366727507e-01    -1.0782434872e-06     7.4714604256e+00
O     1.2241452906e+00    -4.5183585854e-01     8.3687665134e+00
O     8.3191520997e-02     4.5183666758e-01     6.5741538054e+00
N    -4.2444978865e+00     3.8170261518e+00     4.8392984718e+00
H    -3.3155600718e+00     3.8115892160e+00     4.4437855527e+00
H    -4.1799730572e+00     3.3709611799e+00     5.7427610732e+00
H    -4.4849726598e+00     4.7831670308e+00     5.0069978040e+00
N     6.3585566787e-01    -6.9443301012e+00     2.6345462437e+00
H    -3.4376345761e-01    -7.0968516424e+00     2.8255149363e+00
H     1.1382818984e+00    -7.7137904174e+00     3.0527337490e+00
H     7.5492803167e-01    -7.0263052417e+00     1.6353059177e+00
N     4.5390214025e+00     5.9357185527e+00     3.5579516796e-01
H     4.3284870163e+00     5.1077225001e+00     8.9383169283e-01
H     4.0511574056e+00     6.7021661389e+00     7.9616876285e-01
H     5.5262885137e+00     6.1143595586e+00     4.6880146295e-01
C    -7.1898324836e+00    -1.2717813573e+00    -1.7143145575e+00
O    -7.4035729555e+00    -1.9608359682e+00    -2.6166874317e+00
O    -6.9760935652e+00    -5.8272362645e-01    -8.1194311327e-01
C     5.4594168274e+00    -3.4728343308e+00    -3.7926499168e+00
O     6.3713877066e+00    -3.9352678908e+00    -4.3304439000e+00
O     4.5474473366e+00    -3.0104009591e+00    -3.2548524367e+00
C    -1.2362415845e+00     4.5987609973e+00    -5.7942302195e+00
O    -5.2795902045e-01     5.2531811677e+00    -5.1579691880e+00
O    -1.9445273751e+00     3.9443420206e+00    -6.4304897159e+00
N     3.3550445887e-01     6.0469706319e-01    -7.4191531515e+00
H     4.0070825310e-01    -4.0131555379e-01    -7.4745839442e+00
H     6.7457995942e-01     9.6829617586e-01    -8.2979054346e+00
H    -6.4705881016e-01     8.3144189415e-01    -7.3687985627e+00
N    -8.8366038343e-01    -4.3180778051e-02    -1.0011961451e+01
H    -1.2586818967e-01    -3.5199194910e-01    -9.4205460764e+00
H    -1.6886580542e+00     7.9700416097e-02    -9.4150853772e+00
H    -6.3195371022e-01     8.7237130865e-01    -1.0355163298e+01
C     4.5959977527e+00    -4.2103120726e+00    -7.8198509527e+00
O     4.5563489497e+00    -4.4382373909e+00    -6.6879339628e+00
O     4.6356500811e+00    -3.9823854290e+00    -8.9517680181e+00
N    -6.8774745963e-01     7.9181188901e+00    -6.0242634598e+00
H    -1.6705046010e+00     8.1495474192e+00    -6.0204254876e+00
H    -2.0508814196e-01     8.7001126150e+00    -6.4424833566e+00
H    -3.9384882665e-01     7.8756054927e+00    -5.0592787007e+00
C    -5.5143296686e+00    -7.1924644090e+00    -4.2261828166e+00
O    -4.7701387670e+00    -6.3108428040e+00    -4.1655091178e+00
O    -6.2585180689e+00    -8.0740887653e+00    -4.2868559110e+00
C     9.5347169396e+00     1.6865564666e+00    -2.4989359152e+00
O     8.4729139780e+00     2.1130559326e+00    -2.6584060579e+00
O     1.0596521690e+01     1.2600593364e+00    -2.3394681258e+00
N    -8.4184070815e+00     5.3111004235e+00    -8.5511535500e-01
H    -9.2957187241e+00     5.4995013406e+00    -3.9228183285e-01
H    -8.0132621013e+00     6.2059067580e+00    -1.0886988595e+00
H    -7.8116974269e+00     4.8857911019e+00    -1.6926204945e-01
C     2.5861654172e+00    -9.6204027323e+00     8.7155813412e-01
O     2.2801126658e+00    -9.1443634573e+00     1.8787703125e+00
O     2.8922151277e+00    -1.0096440941e+01    -1.3565599572e-01
C     4.4603603572e+00     8.5881523943e+00     2.5196924128e+00
O     4.7195585219e+00     7.9871762833e+00     3.4717439217e+00
O     4.2011606106e+00     9.1891256712e+00     1.5676389915e+00
C    -8.5494145636e+00    -3.1222336475e+00     4.1423607044e+00
O    -7.8676595624e+00    -2.2981632241e+00     3.7054670034e+00
O    -9.2311722245e+00    -3.9463017829e+00     4.5792557777e+00
N     7.5921926763e+00    -3.1224115148e+00     5.7996921142e+00
H     8.1179157544e+00    -3.8004131287e+00     5.2674191113e+00
H     7.6944076498e+00    -2.2364852782e+00     5.3263329615e+00
H     6.6196051666e+00    -3.3829789347e+00     5.7251432284e+00
N    -2.9052884617e+00     6.2138567693e+00     7.3562785274e+00
H    -2.7252493696e+00     7.0324604496e+00     6.7933758423e+00
H    -3.7556422513e+00     5.7985790018e+00     7.0043909130e+00
H    -2.1603027665e+00     5.5593104109e+00     7.1666874954e+00
C    -1.4306893213e+00    -4.5612622628e+00     8.7833927438e+00
O    -1.4683888242e+00    -5.5469162895e+00     8.1818755476e+00
O    -1.3929896066e+00    -3.5756097974e+00     9.3849133618e+00
