# Supplementary material for: Automated Discovery of Reactive Events via Hypergraph Mining of Ab Initio Atomistic Simulations
Source: J Chem Theory Comput. 2026 Feb 12;22(4):1674–86. doi: 10.1021/acs.jctc.5c01682 (PMC12937057; doi:10.1021/acs.jctc.5c01682)
Supplement: Supplementary file 2 [file ct5c01682_si_002.zip › SI_data/Initial_Geometries/nowater/init_127.xyz]

98

C    -6.3583169656e-07    -1.1935239358e-06     2.5000000525e+00
O     2.8539584212e-01    -3.6924642211e-01     1.4431344690e+00
O    -2.8539537308e-01     3.6924737021e-01     3.5568654400e+00
N    -1.8642244863e+00     1.6899812960e+00     6.3860759204e-02
H    -8.5820321167e-01     1.7372556788e+00    -7.3559583396e-03
H    -2.2315622944e+00     2.4648904219e+00    -4.6901902676e-01
H    -2.1514149182e+00     8.4658309158e-01    -4.1109240184e-01
C    -4.8146123134e-07    -9.7069531967e-07    -2.4999991891e+00
O    -4.6211293285e-01     6.9014439746e-01    -1.6969366117e+00
O     4.6211333918e-01    -6.9014361344e-01    -3.3030639777e+00
C     3.4240952530e-07    -3.7740374897e-07    -4.9999987463e+00
O     1.0027216609e+00     5.7066252130e-01    -4.9395680940e+00
O    -1.0027218771e+00    -5.7066224556e-01    -5.0604329082e+00
N     3.1372068026e+00    -2.9204285342e+00    -2.4627152505e+00
H     3.1169553160e+00    -2.2901648133e+00    -3.2512220752e+00
H     3.2688574733e+00    -3.8497256213e+00    -2.8348135032e+00
H     3.9668658474e+00    -2.6979434940e+00    -1.9321064899e+00
N    -4.6358040348e-01     5.0136491780e+00    -5.2319852279e-02
H    -9.1613634943e-01     5.2591975319e+00     8.1617575205e-01
H     5.1898379359e-01     5.2152415115e+00     6.3050051049e-02
H    -5.4663423947e-01     4.0123915310e+00    -1.5214252100e-01
N    -2.5908373791e+00    -3.4660791206e+00     2.5414063159e+00
H    -3.5386639502e+00    -3.7688724990e+00     2.7126559996e+00
H    -2.3907056266e+00    -3.6664891442e+00     1.5723009610e+00
H    -2.5828909262e+00    -2.4612558420e+00     2.6396224726e+00
N     1.2815537652e-02    -4.8245669435e-02     5.0449513703e+00
H     8.1217266514e-01     5.4959601333e-01     4.8932971644e+00
H    -7.4726724607e-01     5.4873057613e-01     5.3369712480e+00
H    -2.4300315197e-01    -4.2786126132e-01     4.1450468303e+00
N     5.8909268947e-01     1.7972320409e-02     7.4670416203e+00
H     8.3345525651e-01    -6.8575528578e-01     6.7855433553e+00
H     8.1448339838e-01    -3.6327509570e-01     8.3743626886e+00
H     1.2104636000e+00     7.9927127921e-01     7.3158810793e+00
N    -4.1573563613e+00     3.7990463501e+00     4.8604845248e+00
H    -3.9775263475e+00     4.1164334761e+00     5.8019260107e+00
H    -5.1179518646e+00     3.4892163683e+00     4.8351123690e+00
H    -4.0960251457e+00     4.6099309533e+00     4.2620833025e+00
N     6.7350135716e-01    -7.0093234011e+00     2.5795346153e+00
H     7.9315963169e-01    -6.8822014038e+00     3.5739728428e+00
H     9.7388417316e-02    -7.8293711851e+00     2.4570699370e+00
H     1.3573779791e-01    -6.2221690918e+00     2.2470021684e+00
C     4.5561180927e+00     5.9426472381e+00     4.2038828465e-01
O     4.9913253531e+00     6.4397234548e+00     1.3681582596e+00
O     4.1209088290e+00     5.4455739819e+00    -5.2738287960e-01
N    -7.1300687032e+00    -1.2933988786e+00    -1.6925580414e+00
H    -7.7902296074e+00    -2.0498662973e+00    -1.7990010683e+00
H    -7.0630545356e+00    -8.3567728473e-01    -2.5899888904e+00
H    -7.5467534417e+00    -6.2936350161e-01    -1.0563110552e+00
C     5.4594175692e+00    -3.4728330963e+00    -3.7926488556e+00
O     6.6075433700e+00    -3.5599022811e+00    -3.8874336260e+00
O     4.3112910818e+00    -3.3857675659e+00    -3.6978634799e+00
C    -1.2362433985e+00     4.5987607813e+00    -5.7942306734e+00
O    -1.7525622832e+00     5.5309639755e+00    -6.2405154080e+00
O    -7.1992275699e-01     3.6665593487e+00    -5.3479431101e+00
C     3.0128115717e-01     5.8009623354e-01    -7.4714593954e+00
O     1.0291299492e+00     1.8193753958e-01    -8.2754891465e+00
O    -4.2657028667e-01     9.7825617962e-01    -6.6674320090e+00
C    -8.7155682074e-01    -7.7525213071e-07    -9.9619460523e+00
O    -1.8206410325e+00    -3.0798920175e-01    -9.3795884831e+00
O     7.7525676753e-02     3.0798984058e-01    -1.0544306163e+01
C     4.5959995692e+00    -4.2103121962e+00    -7.8198520567e+00
O     3.7062437883e+00    -4.0867780204e+00    -8.5463725368e+00
O     5.4857537528e+00    -4.3338446895e+00    -7.0933286085e+00
C    -6.9995112966e-01     7.9755796749e+00    -5.9916761015e+00
O     2.9079441826e-01     7.4853613913e+00    -5.6557187472e+00
O    -1.6906960606e+00     8.4657977388e+00    -6.3276371657e+00
N    -5.5116597534e+00    -7.1653155345e+00    -4.2875688460e+00
H    -4.6308866564e+00    -7.0864016782e+00    -3.8003349721e+00
H    -5.7416041869e+00    -8.1479513895e+00    -4.3181371118e+00
H    -6.2075878151e+00    -6.7203431210e+00    -3.7069975198e+00
C     9.5347172057e+00     1.6865575185e+00    -2.4989380478e+00
O     1.0412724277e+01     1.1459043968e+00    -3.0200482420e+00
O     8.6567112574e+00     2.2272100252e+00    -1.9778243109e+00
N    -8.4269514741e+00     5.3585389297e+00    -7.3639926687e-01
H    -8.5878777442e+00     6.1932302203e+00    -1.2811732365e+00
H    -8.9614464816e+00     4.6194903376e+00    -1.1694169922e+00
H    -7.4526147579e+00     5.1192283384e+00    -8.4943813155e-01
C     2.5861649444e+00    -9.6204026843e+00     8.7155626801e-01
O     1.6828422046e+00    -1.0110109082e+01     3.4339557083e-01
O     3.4894859334e+00    -9.1306954672e+00     1.3997201985e+00
C     4.4603602827e+00     8.5881526121e+00     2.5196914230e+00
O     4.1211517554e+00     8.6290989693e+00     1.4160524326e+00
O     4.7995675024e+00     8.5472028029e+00     3.6233311651e+00
C    -8.5494142163e+00    -3.1222330581e+00     4.1423609157e+00
O    -8.1113662182e+00    -2.1905391491e+00     4.6665922209e+00
O    -8.9874658301e+00    -4.0539262910e+00     3.6181304240e+00
N     7.5191883549e+00    -3.1292805261e+00     5.7773685280e+00
H     7.3564539908e+00    -2.4829150738e+00     5.0190053420e+00
H     7.7350159527e+00    -4.0223706262e+00     5.3588107589e+00
H     8.3549939086e+00    -2.8191361899e+00     6.2513083424e+00
N    -2.9202007204e+00     6.1468337308e+00     7.3285832213e+00
H    -3.3436345595e+00     6.1293088631e+00     6.4121869336e+00
H    -1.9204779216e+00     6.1622329319e+00     7.1882291154e+00
H    -3.1698458283e+00     7.0302223601e+00     7.7489178860e+00
N    -1.3685782891e+00    -4.5364833465e+00     8.7770132724e+00
H    -1.3869736039e+00    -5.3690858188e+00     9.3478199197e+00
H    -1.7702648021e+00    -4.7850828444e+00     7.8846970057e+00
H    -1.9979801334e+00    -3.8739769287e+00     9.2063359312e+00
