# Supplementary material for: Automated Discovery of Reactive Events via Hypergraph Mining of Ab Initio Atomistic Simulations
Source: J Chem Theory Comput. 2026 Feb 12;22(4):1674–86. doi: 10.1021/acs.jctc.5c01682 (PMC12937057; doi:10.1021/acs.jctc.5c01682)
Supplement: Supplementary file 2 [file ct5c01682_si_002.zip › SI_data/Initial_Geometries/nowater/init_128.xyz]

98

N     1.7583588075e-02     3.1756532583e-02     2.4434770102e+00
H    -6.4732488238e-01     5.6423883581e-01     2.9854593122e+00
H     8.1139356944e-01    -1.4112370234e-01     3.0429436253e+00
H    -4.0842497624e-01    -8.6443349876e-01     2.2570916259e+00
C    -1.8434226686e+00     1.6887251552e+00    -1.1271425652e-06
O    -1.0553468364e+00     2.1132542314e+00    -7.3039115736e-01
O    -2.6314971858e+00     1.2641977476e+00     7.3039201400e-01
C     7.0383056176e-07     9.9877640173e-07    -2.5000005819e+00
O     7.7016763495e-01    -6.6060768254e-01    -3.0524470667e+00
O    -7.7016813632e-01     6.6060687879e-01    -1.9475524540e+00
C     2.5064154649e-07    -4.3659043536e-07    -4.9999987438e+00
O    -1.0691171721e+00     1.2613626194e-01    -4.5806712824e+00
O     1.0691169533e+00    -1.2613586978e-01    -5.4193296796e+00
N     3.1864867592e+00    -2.9087894538e+00    -2.5648838976e+00
H     2.3811125409e+00    -3.4094361143e+00    -2.2183138717e+00
H     3.2968249500e+00    -2.0927288098e+00    -1.9807156051e+00
H     3.9899029747e+00    -3.4974139176e+00    -2.3992849669e+00
C    -4.3712855183e-01     4.9808547651e+00    -1.2780680626e-06
O    -8.6869994793e-01     5.9245121978e+00    -5.0795287997e-01
O    -5.5574130390e-03     4.0371985666e+00     5.0795387378e-01
N    -2.5777176516e+00    -3.4536378092e+00     2.4687351043e+00
H    -2.4240072153e+00    -3.2397330285e+00     3.4434162520e+00
H    -3.2657757671e+00    -4.1918293411e+00     2.4366200487e+00
H    -3.0048029792e+00    -2.6379518020e+00     2.0544479560e+00
C     6.8175607914e-07    -1.1603968085e-06     5.0000001422e+00
O     4.7960520871e-01     2.3185142833e-01     6.0251742372e+00
O    -4.7960569261e-01    -2.3185048897e-01     3.9748256597e+00
C     6.5366849896e-01    -1.9515468604e-08     7.4714589521e+00
O     1.6703667493e-01     9.9242959926e-01     7.1352581641e+00
O     1.1402990749e+00    -9.9242957780e-01     7.8076632939e+00
N    -4.1609190518e+00     3.8019454726e+00     4.8490096600e+00
H    -4.9540397164e+00     4.0591140352e+00     4.2796157411e+00
H    -3.6593197287e+00     4.6540495409e+00     5.0532126489e+00
H    -4.5286315460e+00     3.4621291235e+00     5.7257603379e+00
N     6.7087296621e-01    -6.9970198247e+00     2.5753009091e+00
H     3.2646057940e-02    -6.2284824208e+00     2.4290061198e+00
H     8.6066220618e-01    -7.0345836481e+00     3.5662353612e+00
H     1.6950541975e-01    -7.8416575879e+00     2.3416408719e+00
N     4.5818685369e+00     5.9336283687e+00     3.5900360794e-01
H     5.2453208639e+00     6.3613070418e+00     9.8853315878e-01
H     4.2978299598e+00     5.0619631463e+00     7.8197395174e-01
H     3.7673384817e+00     6.5300226950e+00     3.4370729292e-01
N    -7.1999090330e+00    -1.2723497172e+00    -1.7807278528e+00
H    -6.8104952659e+00    -2.1430535921e+00    -1.4496430098e+00
H    -8.0574140433e+00    -1.1225921738e+00    -1.2692203551e+00
H    -6.5615653243e+00    -5.4177964384e-01    -1.5011494949e+00
C     5.4594173142e+00    -3.4728337736e+00    -3.7926474595e+00
O     4.4034501617e+00    -3.7907947766e+00    -3.4482752430e+00
O     6.5153844013e+00    -3.1548745118e+00    -4.1370230161e+00
C    -1.2362415752e+00     4.5987609425e+00    -5.7942301529e+00
O    -1.0360772706e+00     5.4558403169e+00    -6.5426332844e+00
O    -1.4364091681e+00     3.7416828611e+00    -5.0458257152e+00
C     3.0127887739e-01     5.8009691485e-01    -7.4714600861e+00
O    -4.9664088184e-02     5.9741693465e-03    -8.4105980729e+00
O     6.5222553705e-01     1.1542190916e+00    -6.5323225705e+00
N    -8.7423353124e-01    -2.6805486095e-02    -9.9004098970e+00
H    -1.7918042500e+00     2.0401557860e-01    -1.0252789104e+01
H    -4.5418311673e-01    -6.5585270295e-01    -1.0569169445e+01
H    -3.3149403233e-01     8.2434989284e-01    -9.9190576277e+00
N     4.5396006325e+00    -4.2454564343e+00    -7.8100239750e+00
H     5.0797590266e+00    -4.6053338638e+00    -8.5833949325e+00
H     5.1419998278e+00    -4.2624748427e+00    -6.9999575159e+00
H     4.3500010528e+00    -3.2747207581e+00    -8.0127642694e+00
N    -6.7854248595e-01     7.9217341892e+00    -6.0256606310e+00
H    -2.6481939717e-02     8.6903102454e+00    -6.0847654792e+00
H    -8.0768961367e-01     7.7229935196e+00    -5.0442304244e+00
H    -1.5631929581e+00     8.2617190847e+00    -6.3737743962e+00
C    -5.5143279289e+00    -7.1924647960e+00    -4.2261817571e+00
O    -5.5035754851e+00    -8.0154792552e+00    -3.4154477471e+00
O    -5.5250827714e+00    -6.3694520431e+00    -5.0369181181e+00
N     9.5468503059e+00     1.6728440453e+00    -2.5635684385e+00
H     1.0119418911e+01     1.1171156393e+00    -1.9449274888e+00
H     8.5856397810e+00     1.4927159097e+00    -2.3125499801e+00
H     9.7304856103e+00     2.6404125616e+00    -2.3411530123e+00
C    -8.4104441608e+00     5.3500364561e+00    -8.0095857097e-01
O    -9.0711114789e+00     4.4952522499e+00    -1.2103736487e+00
O    -7.7497779840e+00     6.2048204450e+00    -3.9153990968e-01
C     2.5861635606e+00    -9.6204034674e+00     8.7155764554e-01
O     1.9429303712e+00    -9.5503310304e+00    -8.5572945186e-02
O     3.2293988187e+00    -9.6904728162e+00     1.8286876233e+00
C     4.4603592648e+00     8.5881525875e+00     2.5196914190e+00
O     4.9845106492e+00     9.1909119625e+00     3.3543796915e+00
O     3.9362093569e+00     7.9853898563e+00     1.6850040111e+00
N    -8.5636583264e+00    -3.0761439748e+00     4.1891102025e+00
H    -8.5338648651e+00    -2.6778352922e+00     3.2618302900e+00
H    -9.2492527093e+00    -3.8169891225e+00     4.1669540724e+00
H    -7.6671983782e+00    -3.5123676744e+00     4.3486339497e+00
N     7.6335535574e+00    -3.1144840721e+00     5.7117538627e+00
H     7.5793815384e+00    -2.9502755985e+00     6.7064832041e+00
H     7.3313255637e+00    -4.0651077480e+00     5.5556931320e+00
H     6.9464335085e+00    -2.5146629894e+00     5.2787872499e+00
C    -2.9008692901e+00     6.1989903466e+00     7.2909187024e+00
O    -4.0337677535e+00     6.3072398014e+00     7.0919685145e+00
O    -1.7679706278e+00     6.0907371644e+00     7.4898683811e+00
N    -1.4284334411e+00    -4.6066946540e+00     8.7339635499e+00
H    -2.3753029798e+00    -4.3346137119e+00     8.9548606540e+00
H    -9.3005120085e-01    -3.7619285174e+00     8.4944486196e+00
H    -1.0180611527e+00    -4.9558838635e+00     9.5878024466e+00
