# Supplementary material for: Automated Discovery of Reactive Events via Hypergraph Mining of Ab Initio Atomistic Simulations
Source: J Chem Theory Comput. 2026 Feb 12;22(4):1674–86. doi: 10.1021/acs.jctc.5c01682 (PMC12937057; doi:10.1021/acs.jctc.5c01682)
Supplement: Supplementary file 2 [file ct5c01682_si_002.zip › SI_data/Initial_Geometries/nowater/init_129.xyz]

98

N    -6.2400065797e-02     3.9230102109e-03     2.4754368143e+00
H    -3.2535164905e-02    -4.9025944991e-01     3.3553670825e+00
H     3.3786301159e-01     9.1628673381e-01     2.6390338485e+00
H     5.6184038825e-01    -4.8054389553e-01     1.8469504951e+00
C    -1.8434224546e+00     1.6887270243e+00     3.2210303084e-07
O    -1.5831108338e+00     1.6184181342e+00     1.1234114535e+00
O    -2.1037333903e+00     1.7590323097e+00    -1.1234116632e+00
C    -4.1211110234e-07     8.2425558964e-07    -2.5000009911e+00
O     5.8622703197e-02    -7.6361323459e-01    -3.3649951816e+00
O    -5.8622331660e-02     7.6361257603e-01    -1.6350040731e+00
C     8.0932356775e-07     1.0844830459e-06    -5.0000000208e+00
O     6.4455192200e-01    -2.7556201737e-01    -4.0816444849e+00
O    -6.4455256990e-01     2.7556117944e-01    -5.9183554424e+00
C     3.1929020610e+00    -2.9249582743e+00    -2.5000004880e+00
O     3.8884334017e+00    -3.7708276027e+00    -2.1318982148e+00
O     2.4973675184e+00    -2.0790903406e+00    -2.8681013490e+00
N    -4.3190424762e-01     4.9600428247e+00     6.3655785774e-02
H    -1.1365631420e+00     4.4467336761e+00    -4.4561335092e-01
H     4.3418099022e-01     4.8485508748e+00    -4.4314594149e-01
H    -6.8160507360e-01     5.9365093422e+00     4.1409283274e-03
C    -2.6346169508e+00    -3.4363913714e+00     2.4999989985e+00
O    -3.0328950677e+00    -4.0736472862e+00     1.6224811977e+00
O    -2.2363404808e+00    -2.7991374106e+00     3.3775195670e+00
N     1.8230023218e-02     1.1018103584e-02     5.0637085234e+00
H     7.3083409850e-01    -4.8276263405e-01     4.5462517541e+00
H    -1.6003275409e-01     8.7172217880e-01     4.5669259130e+00
H    -8.2414325262e-01    -5.4207605395e-01     5.0014710935e+00
N     6.7426139600e-01    -2.6445596958e-02     7.5296758149e+00
H    -1.8081746100e-01    -4.5193173556e-01     7.2022812712e+00
H     1.3587758556e+00    -1.4510916954e-01     6.7970497192e+00
H     4.9686364082e-01     9.6455338759e-01     7.6060330655e+00
C    -4.1999339499e+00     3.8474828554e+00     4.8792839669e+00
O    -3.3542279761e+00     4.4275105678e+00     4.3472056750e+00
O    -5.0456405685e+00     3.2674576686e+00     5.4113649787e+00
N     6.2586665430e-01    -7.0106311094e+00     2.5455848610e+00
H     1.3082775833e+00    -7.5075871342e+00     3.0994219549e+00
H    -2.8121269612e-01    -7.3635471005e+00     2.8139865006e+00
H     6.6119524454e-01    -6.0444333451e+00     2.8364338797e+00
N     4.6021221271e+00     5.9286694106e+00     3.7347666130e-01
H     3.8138538883e+00     5.2992975456e+00     3.2977617692e-01
H     4.2348303855e+00     6.8641046660e+00     2.7631831410e-01
H     4.9803443751e+00     5.8588071392e+00     1.3069896900e+00
N    -7.2121645537e+00    -1.2731677274e+00    -1.6509756179e+00
H    -7.2669426936e+00    -2.1800254900e+00    -2.0914229437e+00
H    -6.2477120652e+00    -9.7955039581e-01    -1.7057692747e+00
H    -7.7445044444e+00    -6.3648158421e-01    -2.2259750757e+00
C     5.4594168167e+00    -3.4728341319e+00    -3.7926498843e+00
O     6.3970653383e+00    -3.7675554776e+00    -4.3998670025e+00
O     4.5217697112e+00    -3.1781135223e+00    -3.1854293536e+00
N    -1.1850237682e+00     4.6365778572e+00    -5.7728044370e+00
H    -1.4745661894e+00     4.8860941444e+00    -6.7073055348e+00
H    -1.9974930999e+00     4.7294196478e+00    -5.1806422364e+00
H    -9.4845460581e-01     3.6552384060e+00    -5.7924842166e+00
C     3.0128087250e-01     5.8009561173e-01    -7.4714606795e+00
O    -6.2104738375e-01    -7.2786111854e-02    -7.7119062927e+00
O     1.2236072433e+00     1.2329803375e+00    -7.2310137921e+00
C    -8.7155709095e-01    -5.7588285270e-07    -9.9619458034e+00
O    -1.8731290538e+00    -5.4215789036e-01    -9.7678399050e+00
O     1.3001388756e-01     5.4215836561e-01    -1.0156054954e+01
N     4.5833447311e+00    -4.2389144700e+00    -7.7604014130e+00
H     3.9460620858e+00    -4.5563313214e+00    -8.4762944676e+00
H     5.5161582649e+00    -4.4437758736e+00    -8.0879266811e+00
H     4.5016333612e+00    -3.2333355112e+00    -7.7214965241e+00
C    -6.9995122148e-01     7.9755793438e+00    -5.9916761472e+00
O     3.4199361828e-01     7.6004472819e+00    -5.6624574703e+00
O    -1.7418951782e+00     8.3507121107e+00    -6.3208984178e+00
N    -5.5727691866e+00    -7.2086278429e+00    -4.2550963240e+00
H    -5.3140937843e+00    -7.8644192090e+00    -3.5323168185e+00
H    -5.6034290782e+00    -6.2960525853e+00    -3.8242269065e+00
H    -4.8133227217e+00    -7.1923152307e+00    -4.9201935697e+00
C     9.5347174529e+00     1.6865577930e+00    -2.4989355223e+00
O     1.0140616283e+01     8.7586243822e-01    -1.9417841071e+00
O     8.9288189837e+00     2.4972516929e+00    -3.0560903937e+00
C    -8.4104436829e+00     5.3500366601e+00    -8.0095826696e-01
O    -7.4526755866e+00     5.2677619542e+00    -1.6012350144e-01
O    -9.3682142409e+00     5.4323106820e+00    -1.4417902641e+00
N     2.5625664564e+00    -9.6677599657e+00     9.1294471013e-01
H     2.0233336436e+00    -9.6064290568e+00     6.1562312887e-02
H     3.5186250927e+00    -9.8450545077e+00     6.4109803620e-01
H     2.5444727941e+00    -8.7515995130e+00     1.3368574662e+00
N     4.5099494441e+00     8.5542555998e+00     2.5497658150e+00
H     3.7863687795e+00     7.9400201717e+00     2.2054819877e+00
H     4.8413805072e+00     9.0873019615e+00     1.7589452844e+00
H     4.0641884122e+00     9.2081796036e+00     3.1767106931e+00
C    -8.5494155290e+00    -3.1222321163e+00     4.1423623635e+00
O    -7.6931044043e+00    -3.6816562385e+00     4.6795159349e+00
O    -9.4057266256e+00    -2.5628100433e+00     3.6052056310e+00
N     7.5986686487e+00    -3.0704937308e+00     5.7633627203e+00
H     7.8278160803e+00    -3.1528428484e+00     4.7835180538e+00
H     6.5911646561e+00    -3.0732697805e+00     5.8290139457e+00
H     7.9229515387e+00    -3.9152626421e+00     6.2112304177e+00
N    -2.8575900200e+00     6.1800195467e+00     7.2431735946e+00
H    -2.4572745029e+00     6.8669792658e+00     7.8654430894e+00
H    -3.1527261025e+00     5.4031958025e+00     7.8166033184e+00
H    -3.6940546226e+00     6.5904075425e+00     6.8542159593e+00
C    -1.4306885525e+00    -4.5612616769e+00     8.7833941760e+00
O    -2.2840411812e+00    -3.8117677065e+00     8.5717195919e+00
O    -5.7733791495e-01    -5.3107587881e+00     8.9950681586e+00
