# Supplementary material for: Automated Discovery of Reactive Events via Hypergraph Mining of Ab Initio Atomistic Simulations
Source: J Chem Theory Comput. 2026 Feb 12;22(4):1674–86. doi: 10.1021/acs.jctc.5c01682 (PMC12937057; doi:10.1021/acs.jctc.5c01682)
Supplement: Supplementary file 2 [file ct5c01682_si_002.zip › SI_data/Initial_Geometries/nowater/init_12.xyz]

98

C     9.9973714250e-08    -6.7397235741e-07     2.5000011693e+00
O    -4.5099517421e-01    -9.9965567934e-01     2.1366126953e+00
O     4.5099503811e-01     9.9965619457e-01     2.8633863865e+00
C    -1.8434231726e+00     1.6887262087e+00    -8.0768248418e-07
O    -1.3623515659e+00     1.3926986211e+00    -1.0078181655e+00
O    -2.3244920189e+00     1.9847525118e+00     1.0078187685e+00
N     6.7095680585e-03    -2.8023370568e-03    -2.4332194870e+00
H    -9.3986321964e-01     2.1397686301e-01    -2.7096109288e+00
H     2.4666356089e-01    -8.7854879688e-01    -2.8746629197e+00
H     5.9995864416e-01     7.0351499720e-01    -2.8437687991e+00
N     3.8019906427e-02     4.5494706184e-02    -4.9684211030e+00
H    -4.9949665842e-01     4.5626898648e-01    -5.7179048761e+00
H    -6.2125140172e-01    -3.9572277782e-01    -4.3438648133e+00
H     5.9238912393e-01    -6.9278273627e-01    -5.3770781343e+00
C     3.1929004411e+00    -2.9249599858e+00    -2.4999996112e+00
O     2.1586813960e+00    -2.8639123498e+00    -3.0112942455e+00
O     4.2271207205e+00    -2.9860042238e+00    -1.9887060361e+00
C    -4.3712749785e-01     4.9808559513e+00     7.9226396536e-08
O    -9.3214907771e-01     6.0148416031e+00    -1.4347590302e-01
O     5.7890935940e-02     3.9468682453e+00     1.4347578880e-01
N    -2.5687530515e+00    -3.4363144291e+00     2.5132049214e+00
H    -2.9705746608e+00    -2.5130376969e+00     2.5872654578e+00
H    -3.0813991970e+00    -4.0299020570e+00     3.1489955649e+00
H    -2.7671915870e+00    -3.7673165980e+00     1.5802316675e+00
C     6.1220812784e-07     1.1249153991e-06     4.9999995626e+00
O     3.7741897632e-01    -4.1671534813e-01     3.9907122845e+00
O    -3.7741940564e-01     4.1671443662e-01     6.0092880502e+00
C     6.5366763722e-01     6.7445931440e-07     7.4714613260e+00
O    -3.9626554141e-01     2.7145414873e-01     7.0730753550e+00
O     1.7036020094e+00    -2.7145463022e-01     7.8698442283e+00
C    -4.1999352200e+00     3.8474838330e+00     4.8792858188e+00
O    -3.6464139291e+00     3.4764382244e+00     5.8230534740e+00
O    -4.7534536051e+00     4.2185291468e+00     3.9355157845e+00
N     5.9875532432e-01    -6.9715193005e+00     2.6682131673e+00
H     2.8981890459e-01    -7.9326719694e+00     2.6795854481e+00
H     1.5955684101e+00    -6.9869193820e+00     2.5084990651e+00
H     1.7963876160e-01    -6.5395087417e+00     1.8576037888e+00
N     4.5891101774e+00     5.9384307435e+00     3.6202524602e-01
H     3.5879248938e+00     5.9204619057e+00     2.3283297911e-01
H     4.8044696179e+00     6.7913035577e+00     8.5761616513e-01
H     4.8174606048e+00     5.1747907710e+00     9.8177475609e-01
C    -7.1898342700e+00    -1.2717800687e+00    -1.7143155707e+00
O    -7.2627318366e+00    -2.2891479692e+00    -2.2569080053e+00
O    -7.1169332135e+00    -2.5441261747e-01    -1.1717217906e+00
N     5.5078101201e+00    -3.4301598163e+00    -3.8113441955e+00
H     4.6789329659e+00    -3.3348842709e+00    -4.3799132122e+00
H     5.2235625254e+00    -3.2838334940e+00    -2.8536521797e+00
H     5.8032467400e+00    -4.3928304218e+00    -3.8845691194e+00
C    -1.2362426921e+00     4.5987608952e+00    -5.7942309158e+00
O    -1.1769378024e+00     5.6022637854e+00    -6.3636366846e+00
O    -1.2955477863e+00     3.5952594598e+00    -5.2248216781e+00
C     3.0127972191e-01     5.8009641409e-01    -7.4714590051e+00
O     1.0150318016e+00     1.2578694934e+00    -6.8665295283e+00
O    -4.1247095715e-01    -9.7675877377e-02    -8.0763918891e+00
N    -9.0677627355e-01     5.3127550123e-02    -9.9407430989e+00
H    -2.5926942543e-01    -2.7593414827e-01    -9.2394309193e+00
H    -3.6268755312e-01     2.6424146559e-01    -1.0764624440e+01
H    -1.5032826435e+00    -7.2661554264e-01    -1.0176455297e+01
N     4.5599489809e+00    -4.2608625165e+00    -7.7942091046e+00
H     5.1063915174e+00    -4.5522596456e+00    -8.5916260347e+00
H     5.2073043414e+00    -3.8780509174e+00    -7.1205857664e+00
H     3.9752849205e+00    -3.4981218269e+00    -8.1036827829e+00
C    -6.9995199077e-01     7.9755789201e+00    -5.9916778614e+00
O    -3.3438803024e-01     7.7749660838e+00    -7.0691172012e+00
O    -1.0655129533e+00     8.1761937330e+00    -4.9142373830e+00
N    -5.5251373062e+00    -7.2117861852e+00    -4.1627602907e+00
H    -5.9291549859e+00    -7.8546936968e+00    -4.8282113700e+00
H    -4.5403898161e+00    -7.1501697560e+00    -4.3769048244e+00
H    -5.9232353313e+00    -6.3040328854e+00    -4.3548053109e+00
N     9.5227428492e+00     1.6851497122e+00    -2.4328524866e+00
H     8.7553283262e+00     2.0916381694e+00    -2.9478549886e+00
H     9.6706521987e+00     7.6048363896e-01    -2.8103409795e+00
H     1.0344585114e+01     2.2271100160e+00    -2.6569812481e+00
N    -8.4122109361e+00     5.3467706857e+00    -7.3388476062e-01
H    -7.7460449402e+00     6.0308533460e+00    -1.0619690073e+00
H    -9.3080864227e+00     5.6008828181e+00    -1.1240337342e+00
H    -8.1526567098e+00     4.4637556982e+00    -1.1489697111e+00
C     2.5861642799e+00    -9.6204036978e+00     8.7155768399e-01
O     2.8980105641e+00    -9.5689239702e+00     1.9828001341e+00
O     2.2743181671e+00    -9.6718797266e+00    -2.3968546017e-01
C     4.4603603488e+00     8.5881513332e+00     2.5196904724e+00
O     3.5274720539e+00     8.9297117028e+00     1.9299329007e+00
O     5.3932470783e+00     8.2465910582e+00     3.1094514694e+00
N    -8.5626711412e+00    -3.0579850659e+00     4.1568187731e+00
H    -7.5708351403e+00    -3.2330147321e+00     4.0860271320e+00
H    -8.9726128510e+00    -3.3404973710e+00     3.2784585526e+00
H    -8.9205877457e+00    -3.6860317584e+00     4.8616821902e+00
C     7.5717961050e+00    -3.1255267297e+00     5.7357655195e+00
O     8.1369757037e+00    -4.1084248820e+00     5.9576693129e+00
O     7.0066148536e+00    -2.1426297112e+00     5.5138585362e+00
N    -2.8699317055e+00     6.1406106935e+00     7.2787796827e+00
H    -2.3851911097e+00     6.9202453598e+00     6.8585632684e+00
H    -2.9354069439e+00     6.3357429815e+00     8.2672221283e+00
H    -3.8119458592e+00     6.1522559727e+00     6.9156638578e+00
N    -1.4362041144e+00    -4.5558005353e+00     8.8501192236e+00
H    -7.5114237692e-01    -3.9168530732e+00     8.4735265398e+00
H    -2.3083018545e+00    -4.3588906021e+00     8.3810199860e+00
H    -1.1559854578e+00    -5.4839541580e+00     8.5683609267e+00
