# Supplementary material for: Automated Discovery of Reactive Events via Hypergraph Mining of Ab Initio Atomistic Simulations
Source: J Chem Theory Comput. 2026 Feb 12;22(4):1674–86. doi: 10.1021/acs.jctc.5c01682 (PMC12937057; doi:10.1021/acs.jctc.5c01682)
Supplement: Supplementary file 2 [file ct5c01682_si_002.zip › SI_data/Initial_Geometries/nowater/init_130.xyz]

98

N     2.5656488943e-02     2.1579623760e-02     2.5582114484e+00
H     7.4406788379e-01    -1.6150400296e-01     1.8728276534e+00
H    -6.0358789108e-01     6.9664990373e-01     2.1486828021e+00
H    -4.9702708745e-01    -8.3503536477e-01     2.6695309032e+00
C    -1.8434223407e+00     1.6887265142e+00     1.0973882454e-06
O    -2.6414176831e+00     2.4057089436e+00    -4.2883182999e-01
O    -1.0454265821e+00     9.7174196603e-01     4.2883093778e-01
N     4.6538191594e-02    -4.8391242760e-02    -2.5022344260e+00
H     4.0849275866e-01     8.0660892730e-01    -2.1055618990e+00
H    -7.5045563222e-01    -3.1547948094e-01    -1.9429073278e+00
H    -3.0477502497e-01     1.8135810090e-01    -3.4204792972e+00
N     2.0021725471e-03     9.5747248607e-03    -4.9335408076e+00
H     8.9215981466e-01    -2.9647234081e-01    -5.2986983884e+00
H    -2.4284763283e-01     8.5381488700e-01    -5.4302189793e+00
H    -6.7713737102e-01    -6.9040078094e-01    -5.1946598460e+00
N     3.2328300054e+00    -2.9342691245e+00    -2.4467882308e+00
H     2.2600696063e+00    -2.8721208596e+00    -2.1836147289e+00
H     3.3076486283e+00    -3.6894803264e+00    -3.1127013626e+00
H     3.4560945284e+00    -2.0838905555e+00    -2.9431637166e+00
N    -4.2581404406e-01     4.9433451118e+00     5.4566304244e-02
H    -1.4063157474e+00     5.1531543576e+00    -6.3679132386e-02
H    -1.2156640002e-01     4.4828366115e+00    -7.9086102979e-01
H     5.9259913386e-02     5.8278484767e+00     9.6236844150e-02
N    -2.5852912749e+00    -3.4085863525e+00     2.5361423526e+00
H    -3.0362249453e+00    -4.1648721203e+00     3.0301829939e+00
H    -2.2470651139e+00    -3.7896389647e+00     1.6644864253e+00
H    -3.3060446495e+00    -2.7410777441e+00     2.3030625138e+00
C     8.1766022547e-08    -4.9659024276e-07     4.9999987437e+00
O    -3.2009451986e-01     9.5759214987e-01     4.4384706325e+00
O     3.2009439992e-01    -9.5759174424e-01     5.5615303412e+00
C     6.5366888044e-01     9.7274491324e-07     7.4714607147e+00
O     6.5804135567e-01    -3.3821976244e-01     8.5761532810e+00
O     6.4929411028e-01     3.3821901474e-01     6.3667668555e+00
C    -4.1999347798e+00     3.8474826139e+00     4.8792845281e+00
O    -5.2232506674e+00     4.3120716904e+00     4.6114419729e+00
O    -3.1766172638e+00     3.3828967015e+00     5.1471283195e+00
N     5.9095890004e-01    -7.0019947192e+00     2.5486298509e+00
H     4.1755898197e-01    -7.8914751362e+00     2.9937619090e+00
H     1.6747209872e-01    -6.2955800092e+00     3.1325984044e+00
H     1.5883402141e+00    -6.8485304922e+00     2.5811663841e+00
N     4.5193524266e+00     5.9144760502e+00     4.6904146140e-01
H     5.0901573039e+00     6.6714359747e+00     8.1628627091e-01
H     3.9436392709e+00     6.2966272002e+00    -2.6709503806e-01
H     5.1454733676e+00     5.2513880776e+00     3.5836788754e-02
C    -7.1898340374e+00    -1.2717804482e+00    -1.7143141993e+00
O    -6.5444268285e+00    -1.5493712598e+00    -7.9717139356e-01
O    -7.8352384026e+00    -9.9418907207e-01    -2.6314594105e+00
C     5.4594160136e+00    -3.4728340167e+00    -3.7926486426e+00
O     5.3543767877e+00    -3.2662256087e+00    -4.9244780365e+00
O     5.5644588594e+00    -3.6794434663e+00    -2.6608193087e+00
N    -1.2118120374e+00     4.5765011729e+00    -5.8527115471e+00
H    -1.0098151027e+00     3.9432795401e+00    -5.0927029319e+00
H    -2.2147382907e+00     4.6895081174e+00    -5.8801058146e+00
H    -8.2368704457e-01     5.4728457975e+00    -5.5971637345e+00
N     2.3919042476e-01     5.6830998275e-01    -7.4486909435e+00
H     8.2625237584e-01    -2.5088278052e-01    -7.3881353880e+00
H     7.0148888552e-01     1.2982874151e+00    -6.9263929765e+00
H     2.3895497451e-01     8.5668582288e-01    -8.4162748933e+00
N    -8.0921415597e-01    -2.4601489987e-02    -9.9664847668e+00
H    -1.3124287806e+00    -4.1151830079e-01    -9.1813377002e+00
H    -1.3559667705e+00    -2.2490699947e-01    -1.0791300726e+01
H    -8.1265523422e-01     9.7831030368e-01    -9.8501427120e+00
N     4.6591967911e+00    -4.2327400680e+00    -7.8159124725e+00
H     4.4382299123e+00    -3.5909132995e+00    -7.0685052671e+00
H     3.9870546425e+00    -4.9843364803e+00    -7.7638562527e+00
H     4.4844585649e+00    -3.7439994629e+00    -8.6819254943e+00
N    -7.0229973334e-01     8.0284169938e+00    -6.0330924447e+00
H     2.1197245829e-01     7.6003455768e+00    -6.0173852915e+00
H    -1.3574511853e+00     7.3083817281e+00    -6.3008757076e+00
H    -9.2173408886e-01     8.2837354075e+00    -5.0812308729e+00
C    -5.5143281318e+00    -7.1924659298e+00    -4.2261815485e+00
O    -5.5148072872e+00    -8.2941299065e+00    -4.5741676157e+00
O    -5.5138508148e+00    -6.0908005362e+00    -3.8781984485e+00
C     9.5347182744e+00     1.6865564242e+00    -2.4989375555e+00
O     9.7884460637e+00     2.4246778469e+00    -3.3507339071e+00
O     9.2809885456e+00     9.4843742163e-01    -1.6471390653e+00
C    -8.4104445895e+00     5.3500361050e+00    -8.0095860508e-01
O    -7.7099931190e+00     4.4322574961e+00    -7.5843552036e-01
O    -9.1108959625e+00     6.2678155333e+00    -8.4347801412e-01
C     2.5861639562e+00    -9.6204036702e+00     8.7155734653e-01
O     2.4016337674e+00    -9.6542803014e+00    -2.6842468554e-01
O     2.7706951113e+00    -9.5865234033e+00     2.0115395768e+00
C     4.4603595361e+00     8.5881521289e+00     2.5196906143e+00
O     4.8179230651e+00     7.8277271581e+00     1.7268096417e+00
O     4.1027968035e+00     9.3485750082e+00     3.3125746171e+00
C    -8.5494154341e+00    -3.1222330361e+00     4.1423625522e+00
O    -9.1363647130e+00    -2.1835726109e+00     4.4727641267e+00
O    -7.9624663623e+00    -4.0608928464e+00     3.8119572669e+00
C     7.5717949955e+00    -3.1255273243e+00     5.7357631325e+00
O     8.5419112449e+00    -2.9614417958e+00     5.1301985594e+00
O     6.6016802252e+00    -3.2896122320e+00     6.3413311142e+00
C    -2.9008698712e+00     6.1989896411e+00     7.2909175437e+00
O    -2.2467351745e+00     5.8276467938e+00     6.4140080053e+00
O    -3.5550026759e+00     6.5703307444e+00     8.1678298335e+00
N    -1.3751366237e+00    -4.5691432282e+00     8.7464573886e+00
H    -2.2137306377e+00    -4.7293263587e+00     8.2074889874e+00
H    -1.4466945107e+00    -3.6371431706e+00     9.1280821340e+00
H    -1.4036516645e+00    -5.2078047577e+00     9.5279161040e+00
