# Supplementary material for: Automated Discovery of Reactive Events via Hypergraph Mining of Ab Initio Atomistic Simulations
Source: J Chem Theory Comput. 2026 Feb 12;22(4):1674–86. doi: 10.1021/acs.jctc.5c01682 (PMC12937057; doi:10.1021/acs.jctc.5c01682)
Supplement: Supplementary file 2 [file ct5c01682_si_002.zip › SI_data/Initial_Geometries/nowater/init_131.xyz]

98

C     1.2898205388e-06    -1.5157807792e-07     2.5000003807e+00
O    -1.8616963548e-01    -6.9988382360e-02     3.6380689570e+00
O     1.8616861978e-01     6.9988547213e-02     1.3619307816e+00
C    -1.8434213606e+00     1.6887259641e+00     1.0406124421e-06
O    -2.5910413058e+00     1.4498601580e+00     8.4780148559e-01
O    -1.0958037774e+00     1.9275911725e+00    -8.4780227770e-01
C    -1.0035418603e-08    -9.1290307722e-08    -2.4999986498e+00
O     1.2333978748e-01    -1.1463091068e+00    -2.4256953151e+00
O    -1.2333982367e-01     1.1463091388e+00    -2.5743057455e+00
N     2.8114943136e-02    -8.7289398682e-03    -5.0603809895e+00
H    -7.2017733578e-01     6.6861753725e-01    -5.0857957162e+00
H     6.9486353311e-01     3.1805155485e-01    -4.3762443724e+00
H    -3.6539574616e-01    -8.6536440915e-01    -4.6988503673e+00
N     3.1787492186e+00    -2.9113593504e+00    -2.4357559820e+00
H     4.0136582375e+00    -2.4371135890e+00    -2.7478511293e+00
H     2.4333481388e+00    -2.6288146537e+00    -3.0553750662e+00
H     3.3283595801e+00    -3.8979384241e+00    -2.5895670731e+00
N    -3.7829831413e-01     5.0117934659e+00     9.7122075139e-03
H    -1.1438400672e+00     5.5114510356e+00     4.3828382386e-01
H    -3.8417596807e-01     4.0796822772e+00     3.9767647139e-01
H    -6.0092840531e-01     4.9214849718e+00    -9.7093023448e-01
C    -2.6346175795e+00    -3.4363923291e+00     2.5000013251e+00
O    -2.7413066781e+00    -2.3492183053e+00     2.8760706382e+00
O    -2.5279283577e+00    -4.5235655533e+00     2.1239283327e+00
N    -1.8883257400e-02    -3.4809391945e-03     4.9356275372e+00
H     9.3370297535e-01    -3.1094727153e-01     5.0676480535e+00
H    -5.9673150187e-01    -5.7874362803e-01     5.5310654685e+00
H    -7.4554008200e-02     9.3806522018e-01     5.2958649282e+00
C     6.5366783124e-01     5.0716299877e-07     7.4714614674e+00
O     1.2372992748e+00    -7.9243077586e-01     8.0765937256e+00
O     7.0037032481e-02     7.9243032622e-01     6.8663257985e+00
N    -4.2437223652e+00     3.8078059474e+00     4.9112345318e+00
H    -3.7855125588e+00     3.3292378585e+00     4.1493934389e+00
H    -3.5160615240e+00     4.1409677803e+00     5.5267789884e+00
H    -4.6897081232e+00     4.6236451325e+00     4.5176833811e+00
N     6.0390634207e-01    -6.9688453084e+00     2.6678403993e+00
H     2.8310111422e-01    -6.4730272707e+00     1.8489179535e+00
H     1.2630770764e-01    -7.8583425371e+00     2.6765759253e+00
H     1.5840331894e+00    -7.1648927142e+00     2.5253758125e+00
N     4.5718439309e+00     5.9605951828e+00     4.8318190232e-01
H     5.3843322278e+00     5.6736716877e+00    -4.3052996239e-02
H     4.1432543296e+00     6.7168711757e+00    -3.0373996462e-02
H     3.9222135277e+00     5.1879964318e+00     4.6194774022e-01
N    -7.1491447310e+00    -1.3162753065e+00    -1.7439319376e+00
H    -7.9768144756e+00    -1.7536632650e+00    -1.3657255644e+00
H    -7.4630186490e+00    -6.0403303504e-01    -2.3870308376e+00
H    -6.6951066621e+00    -8.3929937036e-01    -9.7860666756e-01
N     5.4635154045e+00    -3.4599315053e+00    -3.8584455312e+00
H     6.2863084349e+00    -3.1524241499e+00    -3.3606138844e+00
H     5.3611520867e+00    -4.4469366221e+00    -3.6720997893e+00
H     4.6738395239e+00    -2.9984538645e+00    -3.4308595501e+00
N    -1.2509609423e+00     4.6345677540e+00    -5.7393316808e+00
H    -1.8522796877e+00     4.8683082003e+00    -6.5159697325e+00
H    -1.3498932091e+00     3.6422414098e+00    -5.5815884775e+00
H    -3.0201731140e-01     4.7881361995e+00    -6.0480420605e+00
C     3.0128120338e-01     5.8009752843e-01    -7.4714598435e+00
O     1.0232627163e+00     3.7111450912e-01    -8.3488576113e+00
O    -4.2070304830e-01     7.8907820396e-01    -6.5940631700e+00
N    -8.1125822282e-01    -2.4046666015e-02    -9.9446764255e+00
H    -9.8545954874e-01    -1.1517934829e-01    -1.0934996690e+01
H    -9.0629260523e-01     9.5574621152e-01    -9.7202739564e+00
H    -1.5608925423e+00    -5.0639185948e-01    -9.4705763495e+00
C     4.5959990895e+00    -4.2103127743e+00    -7.8198503598e+00
O     5.6638797957e+00    -4.0885896901e+00    -7.3960905951e+00
O     3.5281182180e+00    -4.3320325429e+00    -8.2436119051e+00
C    -6.9995091976e-01     7.9755795212e+00    -5.9916760860e+00
O     3.3925286364e-01     7.4858932781e+00    -5.8691161820e+00
O    -1.7391546689e+00     8.4652659728e+00    -6.1142397512e+00
N    -5.5171867661e+00    -7.2019148330e+00    -4.1597367857e+00
H    -4.9222093506e+00    -7.8800414778e+00    -4.6130927405e+00
H    -5.1544029044e+00    -6.2900504112e+00    -4.3969565800e+00
H    -6.4266573355e+00    -7.2759851989e+00    -4.5918898198e+00
N     9.5752328370e+00     1.6455230277e+00    -2.4644808205e+00
H     8.6083472924e+00     1.5365810646e+00    -2.1949451355e+00
H     9.6221891108e+00     1.4763878416e+00    -3.4587496383e+00
H     9.8105808248e+00     2.6169523850e+00    -2.3219476347e+00
C    -8.4104446524e+00     5.3500353065e+00    -8.0095807956e-01
O    -7.3327220725e+00     5.3896589164e+00    -1.2153275529e+00
O    -9.4881670012e+00     5.3104147690e+00    -3.8658643843e-01
C     2.5861656018e+00    -9.6204027223e+00     8.7155716717e-01
O     2.5240790057e+00    -9.5727374009e+00    -2.8110554233e-01
O     2.6482486151e+00    -9.6680671057e+00     2.0242205661e+00
N     4.4184907003e+00     8.6149982615e+00     2.4745393944e+00
H     5.3828011068e+00     8.6817390925e+00     2.1829290475e+00
H     4.2279848911e+00     7.6360771003e+00     2.6320290187e+00
H     4.3521432746e+00     9.0735486313e+00     3.3715951106e+00
C    -8.5494164074e+00    -3.1222318372e+00     4.1423614248e+00
O    -7.8226705857e+00    -2.3721673977e+00     4.6363269068e+00
O    -9.2761597357e+00    -3.8722990519e+00     3.6483954206e+00
C     7.5717949868e+00    -3.1255271781e+00     5.7357631207e+00
O     8.5628390249e+00    -3.2352441600e+00     5.1521948312e+00
O     6.5807524660e+00    -3.0158099902e+00     6.3193348523e+00
C    -2.9008697544e+00     6.1989898466e+00     7.2909176290e+00
O    -2.4035388011e+00     5.7469852264e+00     6.3511773477e+00
O    -3.3981991373e+00     6.6509921394e+00     8.2306604222e+00
C    -1.4306899851e+00    -4.5612618895e+00     8.7833946554e+00
O    -1.3769998093e+00    -5.0608825110e+00     9.8237093433e+00
O    -1.4843781849e+00    -4.0616438789e+00     7.7430781047e+00
