# Supplementary material for: Automated Discovery of Reactive Events via Hypergraph Mining of Ab Initio Atomistic Simulations
Source: J Chem Theory Comput. 2026 Feb 12;22(4):1674–86. doi: 10.1021/acs.jctc.5c01682 (PMC12937057; doi:10.1021/acs.jctc.5c01682)
Supplement: Supplementary file 2 [file ct5c01682_si_002.zip › SI_data/Initial_Geometries/nowater/init_132.xyz]

98

N     2.5738656990e-02     5.3380139480e-02     2.5316321128e+00
H     3.7094595658e-01    -8.1531277803e-01     2.9131947268e+00
H     2.5252103872e-01     5.0911867727e-02     1.5477897759e+00
H    -9.8115504117e-01     2.2582979034e-02     2.5994258893e+00
C    -1.8434211354e+00     1.6887252471e+00    -6.8527207373e-07
O    -1.0154771679e+00     2.2280266120e+00     5.9868193074e-01
O    -2.6713680336e+00     1.1494252972e+00    -5.9868140390e-01
N     2.7584892448e-02     2.3602558944e-02    -2.5565199189e+00
H    -5.4860947087e-01    -7.8779181032e-01    -2.7268863660e+00
H    -5.6043593329e-01     7.1033010523e-01    -2.1070548251e+00
H     7.2570099431e-01    -2.5053956598e-01    -1.8806061786e+00
N     5.7997970385e-02     3.2930343210e-02    -4.9919790126e+00
H     1.3152170766e-01    -7.0025469536e-01    -5.6822104610e+00
H    -6.8597225418e-01     6.4501019448e-01    -5.2940529199e+00
H    -2.5154248848e-01    -4.0238427399e-01    -4.1352029222e+00
C     3.1929004305e+00    -2.9249576086e+00    -2.4999994993e+00
O     3.3333142584e+00    -3.1742345949e+00    -1.3806680063e+00
O     3.0524878761e+00    -2.6756838965e+00    -3.6193323524e+00
N    -3.7454976744e-01     4.9824411368e+00     2.4369651098e-02
H    -4.4543018931e-01     4.4021270462e+00    -7.9879316097e-01
H    -7.0231547022e-01     5.9010339506e+00    -2.3666477464e-01
H    -1.0332929895e+00     4.6173662657e+00     6.9679591955e-01
C    -2.6346184941e+00    -3.4363919401e+00     2.4999990360e+00
O    -1.9244017068e+00    -3.1851136741e+00     1.6240941335e+00
O    -3.3448326370e+00    -3.6876704730e+00     3.3759066083e+00
C    -1.3328979333e-06    -1.7168542683e-07     4.9999998405e+00
O    -6.8975310894e-02    -1.0641654908e+00     5.4444689778e+00
O     6.8976364938e-02     1.0641655751e+00     4.5555311175e+00
N     6.8757952958e-01    -4.8826794219e-02     7.4401798037e+00
H    -3.0260181741e-01    -2.4192773274e-01     7.4806572131e+00
H     7.9282017329e-01     8.4184862800e-01     6.9764947985e+00
H     9.9952261058e-01     7.8621363188e-02     8.3919296983e+00
C    -4.1999338997e+00     3.8474841283e+00     4.8792862269e+00
O    -4.7122315249e+00     2.9632105677e+00     5.4181456367e+00
O    -3.6876371087e+00     4.7317566257e+00     4.3404233007e+00
N     6.4224166094e-01    -7.0450930774e+00     2.6566519297e+00
H     5.9092590880e-01    -6.0951100457e+00     2.9947117265e+00
H    -2.9878710594e-01    -7.3208729518e+00     2.4162514188e+00
H     1.1685601867e+00    -7.0206713902e+00     1.7953901975e+00
C     4.5561183324e+00     5.9426489378e+00     4.2038853284e-01
O     4.2622109689e+00     7.0175391678e+00     1.1545000561e-01
O     4.8500229938e+00     4.8677569303e+00     7.2532512843e-01
N    -7.1442468628e+00    -1.2471317037e+00    -1.6715732777e+00
H    -8.0736846734e+00    -9.0779893092e-01    -1.4706152756e+00
H    -7.1877840896e+00    -2.2552908996e+00    -1.6383824595e+00
H    -6.9415359769e+00    -9.9479009962e-01    -2.6279264510e+00
C     5.4594160010e+00    -3.4728342548e+00    -3.7926489663e+00
O     5.4889259878e+00    -2.3382519439e+00    -4.0085429003e+00
O     5.4299096495e+00    -4.6074169522e+00    -3.5767541235e+00
N    -1.2519864852e+00     4.6009446397e+00    -5.7289619339e+00
H    -6.4716893318e-01     3.8223010313e+00    -5.9464368821e+00
H    -7.7232893250e-01     5.4365960827e+00    -6.0306196585e+00
H    -2.0704415377e+00     4.5070482949e+00    -6.3126520777e+00
C     3.0128028659e-01     5.8009645917e-01    -7.4714615645e+00
O     3.7142188391e-01    -5.7143101259e-01    -7.4096336721e+00
O     2.3113851355e-01     1.7316245773e+00    -7.5332857498e+00
C    -8.7155638329e-01    -6.6774095826e-07    -9.9619464375e+00
O    -1.0762350176e+00     2.7311654462e-01    -8.8581929799e+00
O    -6.6688063740e-01    -2.7311597192e-01    -1.1065701381e+01
N     4.5798652244e+00    -4.1873863788e+00    -7.7588047409e+00
H     4.9264521963e+00    -3.4533653775e+00    -8.3592013878e+00
H     3.7877456863e+00    -4.6001938636e+00    -8.2294624749e+00
H     5.2980080707e+00    -4.8959660064e+00    -7.7192428352e+00
N    -6.4766610334e-01     7.9988969290e+00    -6.0268215692e+00
H    -3.9257912731e-01     7.7673085255e+00    -5.0777783989e+00
H    -1.0365747681e+00     7.1624107286e+00    -6.4372152486e+00
H    -1.3972965841e+00     8.6729808177e+00    -5.9716451801e+00
C    -5.5143286960e+00    -7.1924646436e+00    -4.2261815028e+00
O    -4.5283798094e+00    -6.6493903547e+00    -4.4864374537e+00
O    -6.5002777519e+00    -7.7355410780e+00    -3.9659286438e+00
N     9.5371861418e+00     1.7035053307e+00    -2.5638919741e+00
H     9.7079864765e+00     7.1841536209e-01    -2.4231422227e+00
H     8.6367636783e+00     1.9053579581e+00    -2.1541640291e+00
H     1.0225096660e+01     2.2003744177e+00    -2.0168274346e+00
C    -8.4104444229e+00     5.3500355898e+00    -8.0095835820e-01
O    -9.4997418454e+00     5.3992658540e+00    -1.1827509150e+00
O    -7.3211474704e+00     5.3008075432e+00    -4.1916279259e-01
C     2.5861656660e+00    -9.6204023084e+00     8.7155728630e-01
O     2.6459728998e+00    -8.5402749883e+00     4.6596374944e-01
O     2.5263546832e+00    -1.0700529783e+01     1.2771511594e+00
N     4.4484169925e+00     8.6369694469e+00     2.4751195889e+00
H     5.1470351039e+00     7.9866461240e+00     2.1458813724e+00
H     3.6191021092e+00     8.0975579141e+00     2.6767482264e+00
H     4.7809090387e+00     9.0018303108e+00     3.3558607369e+00
C    -8.5494160419e+00    -3.1222324595e+00     4.1423624061e+00
O    -7.6667337148e+00    -3.4564442703e+00     4.8086449477e+00
O    -9.4320968991e+00    -2.7880217475e+00     3.4760765746e+00
C     7.5717960004e+00    -3.1255274171e+00     5.7357631339e+00
O     6.8271018569e+00    -2.4876574823e+00     5.1247716207e+00
O     8.3164887512e+00    -3.7633965426e+00     6.3467580525e+00
N    -2.9470033723e+00     6.1576611574e+00     7.2649155328e+00
H    -2.6070240429e+00     5.8313186634e+00     8.1578321725e+00
H    -3.3123771602e+00     7.0870924235e+00     7.4133796747e+00
H    -2.1420847724e+00     6.2528861956e+00     6.6629042204e+00
N    -1.4693769445e+00    -4.5712493730e+00     8.8373943509e+00
H    -1.7490014167e+00    -5.1506314667e+00     8.0592478113e+00
H    -4.9917694456e-01    -4.7799651266e+00     9.0232216343e+00
H    -1.5062493348e+00    -3.6144089630e+00     8.5172752525e+00
