# Supplementary material for: Automated Discovery of Reactive Events via Hypergraph Mining of Ab Initio Atomistic Simulations
Source: J Chem Theory Comput. 2026 Feb 12;22(4):1674–86. doi: 10.1021/acs.jctc.5c01682 (PMC12937057; doi:10.1021/acs.jctc.5c01682)
Supplement: Supplementary file 2 [file ct5c01682_si_002.zip › SI_data/Initial_Geometries/nowater/init_133.xyz]

98

C     8.3597908867e-07    -9.0354876104e-07     2.4999994376e+00
O     6.8345496666e-01     7.5037083123e-01     1.9481020186e+00
O    -6.8345563220e-01    -7.5037010022e-01     3.0518983685e+00
N    -1.8420633744e+00     1.6691323160e+00    -6.4239861647e-02
H    -1.0164880191e+00     1.3767128446e+00     4.3805654340e-01
H    -2.6353885696e+00     1.2883499351e+00     4.3075710595e-01
H    -1.8972748275e+00     2.6734025181e+00     2.3921565307e-02
C    -5.9134132223e-08    -1.0199228651e-06    -2.5000008876e+00
O     1.1167140913e+00    -6.8448825520e-03    -2.7960764150e+00
O    -1.1167140203e+00     6.8457159308e-03    -2.2039229310e+00
N    -5.2509541629e-02    -2.6710791127e-02    -5.0322767716e+00
H     5.8128016944e-01    -7.3434910720e-01    -4.6903058535e+00
H    -3.3799771256e-01     5.2054506488e-01    -4.2332838948e+00
H     4.8643696232e-01     5.8500261857e-01    -5.6278628283e+00
C     3.1928997026e+00    -2.9249589025e+00    -2.5000006138e+00
O     2.5424552616e+00    -2.9903253128e+00    -1.5474213196e+00
O     3.8433474710e+00    -2.8595921845e+00    -3.4525781686e+00
C    -4.3712940669e-01     4.9808563071e+00     4.6112179173e-08
O    -1.1229054148e+00     4.6424173608e+00     8.6598410857e-01
O     2.4864873287e-01     5.3192921501e+00    -8.6598415039e-01
N    -2.5830026711e+00    -3.4505666471e+00     2.4594106737e+00
H    -3.4105777732e+00    -3.9754537671e+00     2.2165146990e+00
H    -2.8355569557e+00    -2.4736876241e+00     2.4232749201e+00
H    -2.3750044014e+00    -3.6630505867e+00     3.4242768177e+00
C     4.4562553388e-07    -9.0115495032e-07     5.0000009060e+00
O     1.9165327399e-02     7.0410527406e-01     5.9157657511e+00
O    -1.9165631976e-02    -7.0410453182e-01     4.0842335535e+00
C     6.5366776602e-01     3.4541271695e-07     7.4714615083e+00
O     1.7327740428e+00     2.3554219684e-02     7.8834480476e+00
O    -4.2543763290e-01    -2.3554537172e-02     7.0594714469e+00
N    -4.2453424697e+00     3.8037954198e+00     4.8560056661e+00
H    -4.3887320989e+00     4.0139627229e+00     5.8330699486e+00
H    -4.2772557208e+00     4.6828239375e+00     4.3603520628e+00
H    -3.3027796800e+00     3.4527975610e+00     4.7679416483e+00
C     6.1466069828e-01    -7.0037462697e+00     2.6114589126e+00
O     1.2096949994e+00    -7.7511410130e+00     1.9617718122e+00
O     1.9627689975e-02    -6.2563526947e+00     3.2611493529e+00
N     4.5188671307e+00     5.9701422234e+00     4.6906036076e-01
H     5.1401508904e+00     6.6421838152e+00     4.2736444197e-02
H     3.9501220328e+00     5.5869529248e+00    -2.7193698069e-01
H     5.0957410780e+00     5.2167264233e+00     8.1396681428e-01
N    -7.1648919178e+00    -1.2825916950e+00    -1.7757443905e+00
H    -7.1856230130e+00    -2.1265097793e+00    -1.2218870246e+00
H    -8.1107789097e+00    -9.3096165217e-01    -1.8079343953e+00
H    -6.6197019477e+00    -6.0762205888e-01    -1.2594467366e+00
N     5.4374037775e+00    -3.4695599463e+00    -3.7292673429e+00
H     5.2502786662e+00    -2.6184981389e+00    -4.2392315433e+00
H     5.0000041595e+00    -4.2203862891e+00    -4.2433913183e+00
H     6.4338891076e+00    -3.6251251362e+00    -3.7761271248e+00
C    -1.2362419478e+00     4.5987603285e+00    -5.7942294937e+00
O    -3.6815980805e-01     4.9481128603e+00    -6.4718313365e+00
O    -2.1043263145e+00     4.2494107882e+00    -5.1166281831e+00
C     3.0128130752e-01     5.8009686771e-01    -7.4714594676e+00
O     2.2899118004e-02    -1.7666081284e-01    -6.6440664415e+00
O     5.7966039566e-01     1.3368541000e+00    -8.2988545847e+00
N    -9.3092809906e-01     2.1754919405e-02    -9.9846263801e+00
H    -3.0719079547e-01     7.8469588071e-01    -9.7649485279e+00
H    -4.5652240145e-01    -5.5773946826e-01    -1.0661758253e+01
H    -1.0258907157e+00    -5.2928377333e-01    -9.1439612618e+00
N     4.5301863088e+00    -4.2222756155e+00    -7.8260201232e+00
H     5.0264237116e+00    -4.3817672880e+00    -8.6907144851e+00
H     4.9587701965e+00    -4.8145778219e+00    -7.1296897186e+00
H     4.7173959490e+00    -3.2683266511e+00    -7.5534154561e+00
N    -6.3294208165e-01     7.9794199425e+00    -5.9889248125e+00
H    -1.0216165050e+00     8.6248329259e+00    -6.6610555784e+00
H    -1.0609072868e+00     8.1911158961e+00    -5.0993110248e+00
H    -9.4854434994e-01     7.0574207439e+00    -6.2529173629e+00
C    -5.5143278887e+00    -7.1924644757e+00    -4.2261830372e+00
O    -5.2325410434e+00    -6.7737791354e+00    -3.1869252204e+00
O    -5.7961172348e+00    -7.6111523661e+00    -5.2654396562e+00
N     9.5516171339e+00     1.6793522707e+00    -2.4343225196e+00
H     9.5928633745e+00     2.6435614337e+00    -2.7309450587e+00
H     8.6125753945e+00     1.3571015555e+00    -2.6179993365e+00
H     1.0163861990e+01     1.1591350500e+00    -3.0458040480e+00
C    -8.4104442697e+00     5.3500352300e+00    -8.0095667414e-01
O    -7.6201975766e+00     4.9859684614e+00    -1.5610379871e+00
O    -9.2006918262e+00     5.7141052222e+00    -4.0877108978e-02
C     2.5861629981e+00    -9.6204023676e+00     8.7155714413e-01
O     2.4397614114e+00    -8.4747242304e+00     8.4423990684e-01
O     2.7325682580e+00    -1.0766080476e+01     8.9887521720e-01
N     4.4758564434e+00     8.5604705027e+00     2.4604791141e+00
H     5.2719139125e+00     8.5983294843e+00     3.0803538567e+00
H     3.7545938874e+00     8.0438737890e+00     2.9424440979e+00
H     4.1392148475e+00     9.5069291551e+00     2.3591487833e+00
C    -8.5494156531e+00    -3.1222341625e+00     4.1423614392e+00
O    -9.6991398143e+00    -3.1744865701e+00     4.0415542501e+00
O    -7.3996911512e+00    -3.0699780478e+00     4.2431680519e+00
N     7.5739733022e+00    -3.0929814036e+00     5.6770400763e+00
H     6.8398332451e+00    -2.7441115316e+00     6.2759671855e+00
H     8.4380646774e+00    -3.0033938433e+00     6.1915323009e+00
H     7.4072255425e+00    -4.0813612026e+00     5.5558792814e+00
C    -2.9008686386e+00     6.1989888215e+00     7.2909173256e+00
O    -3.7186701664e+00     6.7160450549e+00     6.6595604037e+00
O    -2.0830687497e+00     5.6819330747e+00     7.9222776043e+00
N    -1.4451792923e+00    -4.5518941378e+00     8.8483152798e+00
H    -1.4741585428e+00    -5.5278204637e+00     8.5911898192e+00
H    -5.2250751769e-01    -4.2153681577e+00     8.6142017475e+00
H    -2.0940345265e+00    -4.0707941003e+00     8.2425851257e+00
