# Supplementary material for: Automated Discovery of Reactive Events via Hypergraph Mining of Ab Initio Atomistic Simulations
Source: J Chem Theory Comput. 2026 Feb 12;22(4):1674–86. doi: 10.1021/acs.jctc.5c01682 (PMC12937057; doi:10.1021/acs.jctc.5c01682)
Supplement: Supplementary file 2 [file ct5c01682_si_002.zip › SI_data/Initial_Geometries/nowater/init_134.xyz]

98

C     2.8834049508e-07     6.3689516478e-07     2.5000011588e+00
O    -7.6137905276e-01    -5.5375764807e-01     3.1696363662e+00
O     7.6137876983e-01     5.5375716372e-01     1.8303627324e+00
C    -1.8434215177e+00     1.6887259420e+00    -1.1532209487e-06
O    -2.5531636294e+00     1.1029076455e+00    -6.9845738561e-01
O    -1.1336812899e+00     2.2745436057e+00     6.9845827946e-01
C     1.2509120229e-06     3.1360273893e-07    -2.4999995896e+00
O     4.4249748117e-01     2.4413971232e-01    -3.5389178205e+00
O    -4.4249843861e-01    -2.4413999759e-01    -1.4610825389e+00
N    -3.0868436180e-02     4.1297604410e-02    -4.9569400902e+00
H     9.6312105106e-01     2.1322128639e-01    -4.9995151992e+00
H    -3.8518072150e-01     1.4128458489e-01    -5.8970717263e+00
H    -1.4896584387e-01    -9.2841506550e-01    -4.7018132184e+00
C     3.1929000462e+00    -2.9249590077e+00    -2.5000010222e+00
O     3.5519852071e+00    -3.9928207509e+00    -2.7559056821e+00
O     2.8338173126e+00    -1.8570966278e+00    -2.2440935524e+00
N    -4.5657540150e-01     5.0448565005e+00     6.1778007992e-03
H     5.3545059034e-01     4.9344964090e+00     1.5813363257e-01
H    -6.5412450463e-01     4.6764296305e+00    -9.1285325315e-01
H    -9.2246312363e-01     4.4422192972e+00     6.6886657553e-01
C    -2.6346170203e+00    -3.4363918635e+00     2.5000012299e+00
O    -3.4798687074e+00    -3.9363404714e+00     3.1085725282e+00
O    -1.7893668610e+00    -2.9364437632e+00     1.8914265259e+00
N     7.7232875273e-03     3.2852377508e-02     5.0580825312e+00
H     8.4668978999e-01     5.4344204206e-02     4.4967815405e+00
H    -7.3083429306e-01     4.2866258752e-01     4.4948338626e+00
H    -2.2318672679e-01    -9.3955308928e-01     5.2012172722e+00
C     6.5366910061e-01     8.1515102365e-07     7.4714599099e+00
O     1.2364206028e+00    -8.9276526544e-02     8.4650334065e+00
O     7.0914721580e-02     8.9275920264e-02     6.4778873688e+00
N    -4.1755275207e+00     3.8251454586e+00     4.9377471190e+00
H    -3.9244536457e+00     3.2222082726e+00     4.1678028664e+00
H    -3.8310984793e+00     4.7468370356e+00     4.7113948332e+00
H    -5.1834276115e+00     3.8838403389e+00     4.9462146170e+00
N     5.8801598396e-01    -6.9775760234e+00     2.5556242889e+00
H     1.3240639389e+00    -7.6374637834e+00     2.3502781292e+00
H    -9.9192778229e-02    -7.4691074574e+00     3.1083656854e+00
H     9.8939635829e-01    -6.2683597521e+00     3.1516825547e+00
N     4.5362455113e+00     5.8939309556e+00     3.7862376332e-01
H     5.4768350870e+00     6.2024002993e+00     1.7981881595e-01
H     4.5247864787e+00     5.5939147575e+00     1.3425952651e+00
H     3.9428866107e+00     6.7086496345e+00     3.1914208659e-01
N    -7.1360919891e+00    -1.2315296889e+00    -1.7122405070e+00
H    -6.9635417095e+00    -2.0654017186e+00    -2.2547064803e+00
H    -7.9355867008e+00    -7.7419558148e-01    -2.1258052602e+00
H    -7.4172055898e+00    -1.5351001939e+00    -7.9126305194e-01
C     5.4594186182e+00    -3.4728340876e+00    -3.7926487716e+00
O     5.4802661838e+00    -2.6343824793e+00    -2.9980908255e+00
O     5.4385673935e+00    -4.3112865341e+00    -4.5872064010e+00
C    -1.2362429910e+00     4.5987626083e+00    -5.7942302359e+00
O    -2.2564858519e+00     4.8019314420e+00    -5.2916519039e+00
O    -2.1599950857e-01     4.3955904084e+00    -6.2968069951e+00
N     2.6000244727e-01     5.6291661379e-01    -7.5215950493e+00
H     2.0005982697e-01    -7.9619645700e-02    -6.7451032395e+00
H     5.1428240455e-02     1.4812881073e+00    -7.1576270767e+00
H     1.2259857506e+00     5.7737305684e-01    -7.8149321414e+00
N    -9.2216029695e-01    -2.0524523070e-02    -1.0001069888e+01
H    -2.8393474857e-01     5.8605772511e-01    -1.0495146419e+01
H    -3.7707823838e-01    -7.9464301476e-01    -9.6503446465e+00
H    -1.2504362500e+00     4.9381156431e-01    -9.1966616158e+00
C     4.5959978063e+00    -4.2103110526e+00    -7.8198513064e+00
O     4.7411546428e+00    -4.1813975507e+00    -8.9656486499e+00
O     4.4508443528e+00    -4.2392259753e+00    -6.6740531098e+00
C    -6.9995007660e-01     7.9755790473e+00    -5.9916783359e+00
O    -3.6128376115e-01     7.0840277158e+00    -5.3396051803e+00
O    -1.0386186719e+00     8.8671319656e+00    -6.6437489468e+00
N    -5.4505809961e+00    -7.2050990047e+00    -4.2431861768e+00
H    -5.5150136788e+00    -6.5587015281e+00    -3.4702668895e+00
H    -5.9411262637e+00    -8.0426550217e+00    -3.9652521133e+00
H    -5.9727436990e+00    -6.8004729512e+00    -5.0067326713e+00
N     9.5494663967e+00     1.6766366702e+00    -2.4341558913e+00
H     9.5448456923e+00     8.1332063713e-01    -2.9576533308e+00
H     1.0215131031e+01     2.2877897245e+00    -2.8844498221e+00
H     8.6392136179e+00     2.0964288017e+00    -2.5549607991e+00
C    -8.4104442622e+00     5.3500357471e+00    -8.0095842803e-01
O    -9.4411706237e+00     4.8608941417e+00    -9.8289717558e-01
O    -7.3797187918e+00     5.8391791152e+00    -6.1901647259e-01
C     2.5861654433e+00    -9.6204022195e+00     8.7155816943e-01
O     3.3515508608e+00    -9.7706271720e+00     1.9281408925e-02
O     1.8207769233e+00    -9.4701777371e+00     1.7238328455e+00
C     4.4603588859e+00     8.5881504642e+00     2.5196913177e+00
O     4.9715045104e+00     8.2771427820e+00     1.5313784005e+00
O     3.9492158058e+00     8.8991607231e+00     3.5080052737e+00
N    -8.6020970573e+00    -3.0953785640e+00     4.1104862773e+00
H    -8.3238290034e+00    -3.9771766642e+00     3.7050427007e+00
H    -8.7988802218e+00    -3.2710718700e+00     5.0850581491e+00
H    -7.7934271869e+00    -2.4916403990e+00     4.0799469673e+00
N     7.5659548085e+00    -3.1353788251e+00     5.6695726849e+00
H     7.7284852170e+00    -3.9984400922e+00     6.1676636491e+00
H     6.7342826263e+00    -2.7218044444e+00     6.0653752843e+00
H     8.3337858712e+00    -2.5194273308e+00     5.8941135421e+00
C    -2.9008700008e+00     6.1989880040e+00     7.2909189885e+00
O    -2.6028596683e+00     6.2606812541e+00     8.4054331583e+00
O    -3.1988780840e+00     6.1372975153e+00     6.1764035911e+00
N    -1.4942728299e+00    -4.5488498570e+00     8.8011578964e+00
H    -1.3178055552e+00    -5.5370008510e+00     8.6925190132e+00
H    -8.3640837997e-01    -4.2082840883e+00     9.4871691263e+00
H    -1.2542386179e+00    -4.1110038593e+00     7.9236307800e+00
