# Supplementary material for: Automated Discovery of Reactive Events via Hypergraph Mining of Ab Initio Atomistic Simulations
Source: J Chem Theory Comput. 2026 Feb 12;22(4):1674–86. doi: 10.1021/acs.jctc.5c01682 (PMC12937057; doi:10.1021/acs.jctc.5c01682)
Supplement: Supplementary file 2 [file ct5c01682_si_002.zip › SI_data/Initial_Geometries/nowater/init_135.xyz]

98

N     6.9119262621e-03    -4.5607061447e-02     2.4511663074e+00
H    -8.9415119946e-01    -1.0799897543e-01     2.9023624794e+00
H     9.4480416855e-02     8.9797222260e-01     2.1027814928e+00
H     7.0361747317e-01    -1.5617544388e-01     3.1734926840e+00
N    -1.8709183943e+00     1.6760576881e+00     5.9966556638e-02
H    -2.3168445889e+00     1.1521800432e+00    -6.7901080118e-01
H    -8.8996092922e-01     1.4383265888e+00     3.5708342592e-02
H    -1.9413478015e+00     2.6517177531e+00    -1.9004647660e-01
N     1.1584845089e-02     2.4866930991e-02    -2.4386816877e+00
H     7.5504777445e-01     2.4826695599e-01    -3.0842363288e+00
H    -8.4157908829e-01     3.8721541359e-01    -2.8389278180e+00
H    -7.4463585197e-02    -9.8105589805e-01    -2.4289703401e+00
C    -9.6083782493e-07    -4.5840674807e-07    -4.9999991644e+00
O    -1.9043205844e-01     9.8838621208e-01    -4.4329137768e+00
O     1.9043284219e-01    -9.8838583363e-01    -5.5670868312e+00
C     3.1929010190e+00    -2.9249590201e+00    -2.5000013257e+00
O     3.5349147183e+00    -1.8686592051e+00    -2.8193997924e+00
O     2.8508869577e+00    -3.9812581051e+00    -2.1805991809e+00
N    -4.1979765530e-01     4.9830449812e+00    -6.4864094287e-02
H    -7.0078081225e-01     5.8884715152e+00     2.8246392085e-01
H     3.4122500219e-01     4.6691931301e+00     5.1970721465e-01
H    -1.1926761821e+00     4.3544686000e+00     9.9239215882e-02
C    -2.6346180022e+00    -3.4363933310e+00     2.4999999671e+00
O    -3.4056503457e+00    -3.3016496033e+00     1.6502286430e+00
O    -1.8635844592e+00    -3.5711334890e+00     3.3497713896e+00
N    -1.4656126982e-02    -2.8846939040e-02     4.9411309898e+00
H     9.5982650994e-01     2.2754645603e-01     5.0046251657e+00
H    -2.0710222382e-01    -6.4091011811e-01     5.7206983374e+00
H    -5.4905067007e-01     8.1424629645e-01     5.0927741538e+00
C     6.5366931333e-01    -4.9829495851e-07     7.4714600385e+00
O     4.1604822878e-01    -6.3000490933e-01     6.5326369921e+00
O     8.9128691705e-01     6.3000524465e-01     8.4102836340e+00
C    -4.1999339897e+00     3.8474849619e+00     4.8792855251e+00
O    -5.1924872055e+00     4.3294934002e+00     4.5368471665e+00
O    -3.2073813093e+00     3.3654731694e+00     5.2217222545e+00
N     6.1590040589e-01    -7.0291991217e+00     2.6736143334e+00
H    -3.1464305125e-01    -7.0325606977e+00     2.2818707090e+00
H     1.2019412998e+00    -7.5518652694e+00     2.0389819567e+00
H     9.3946467553e-01    -6.0731043079e+00     2.6497763178e+00
C     4.5561167569e+00     5.9426483296e+00     4.2038906979e-01
O     5.1562369202e+00     6.8289731788e+00     8.5517879074e-01
O     3.9559983129e+00     5.0563233645e+00    -1.4404001073e-02
C    -7.1898335430e+00    -1.2717811214e+00    -1.7143159395e+00
O    -6.5801803988e+00    -2.1900686582e+00    -1.3681525478e+00
O    -7.7994851866e+00    -3.5349110633e-01    -2.0604769232e+00
N     5.4157212214e+00    -3.4866076122e+00    -3.7435216849e+00
H     5.4752309370e+00    -2.4961683739e+00    -3.9302680424e+00
H     5.1609991397e+00    -3.9329757454e+00    -4.6125753286e+00
H     6.3492621848e+00    -3.7979555694e+00    -3.5178159036e+00
N    -1.2631970435e+00     4.5989352176e+00    -5.7326996378e+00
H    -1.6924466798e+00     5.2855663695e+00    -6.3357484783e+00
H    -1.3668691876e+00     3.7040919663e+00    -6.1886488970e+00
H    -2.7483055896e-01     4.8042091183e+00    -5.7133683519e+00
C     3.0127977104e-01     5.8009646437e-01    -7.4714589763e+00
O    -3.9508293279e-01    -3.0821059304e-01    -7.7179292720e+00
O     9.9764362823e-01     1.4684041891e+00    -7.2249922043e+00
C    -8.7155691882e-01     2.5441085312e-07    -9.9619482090e+00
O    -1.8157092896e+00    -2.6336870236e-01    -1.0573480010e+01
O     7.2594020907e-02     2.6336844868e-01    -9.3504130077e+00
N     4.5851689339e+00    -4.2726015923e+00    -7.7971535901e+00
H     4.2124098517e+00    -4.1381395962e+00    -8.7257849116e+00
H     5.5694341902e+00    -4.0523098359e+00    -7.8427115992e+00
H     4.1566586102e+00    -3.5748466801e+00    -7.2064790895e+00
C    -6.9995119110e-01     7.9755791037e+00    -5.9916762152e+00
O    -4.3808883639e-01     8.9137457087e+00    -5.3703634288e+00
O    -9.6181271331e-01     7.0374139418e+00    -6.6129923805e+00
C    -5.5143287101e+00    -7.1924641394e+00    -4.2261830869e+00
O    -6.4242893235e+00    -6.7715449513e+00    -3.6521127346e+00
O    -4.6043683376e+00    -7.6133868591e+00    -4.8002521502e+00
N     9.5562473024e+00     1.6266140697e+00    -2.4775875256e+00
H     8.7090338688e+00     1.9131852085e+00    -2.0090879276e+00
H     9.3570351587e+00     1.6265358588e+00    -3.4673837676e+00
H     1.0238888165e+01     2.3529759312e+00    -2.3170282539e+00
N    -8.4176073121e+00     5.3301767541e+00    -7.3718583250e-01
H    -8.4558695382e+00     6.3350843902e+00    -8.2708654443e-01
H    -9.1411238393e+00     4.9557466955e+00    -1.3335984841e+00
H    -7.5348008285e+00     5.0352643970e+00    -1.1284131256e+00
N     2.6402844292e+00    -9.6127456194e+00     8.3250750527e-01
H     1.8507998372e+00    -9.0827233015e+00     4.9313173323e-01
H     2.8111262144e+00    -9.3082034239e+00     1.7798454706e+00
H     2.3444657176e+00    -1.0576685986e+01     8.8436923940e-01
C     4.4603594703e+00     8.5881500679e+00     2.5196917125e+00
O     4.1530179847e+00     8.5130772594e+00     3.6308457679e+00
O     4.7677019167e+00     8.6632265188e+00     1.4085376942e+00
C    -8.5494160501e+00    -3.1222326914e+00     4.1423624521e+00
O    -8.2934452671e+00    -2.0051135915e+00     4.2882457104e+00
O    -8.8053852970e+00    -4.2393521689e+00     3.9964757747e+00
N     7.5064896760e+00    -3.1367098725e+00     5.7246918218e+00
H     8.0905012618e+00    -3.6007243878e+00     5.0442460192e+00
H     7.7980796222e+00    -3.4664762048e+00     6.6333235151e+00
H     7.7343545271e+00    -2.1539747257e+00     5.6835989810e+00
N    -2.8752777006e+00     6.1373933048e+00     7.2829465492e+00
H    -2.7943779792e+00     6.6922979744e+00     6.4433504941e+00
H    -2.4081876182e+00     6.6490206754e+00     8.0174166803e+00
H    -3.8556847288e+00     6.1116378676e+00     7.5227758574e+00
C    -1.4306898241e+00    -4.5612615952e+00     8.7833941648e+00
O    -1.0805528912e+00    -4.0810435219e+00     7.7926607090e+00
O    -1.7808251402e+00    -5.0414830303e+00     9.7741270949e+00
