# Supplementary material for: Automated Discovery of Reactive Events via Hypergraph Mining of Ab Initio Atomistic Simulations
Source: J Chem Theory Comput. 2026 Feb 12;22(4):1674–86. doi: 10.1021/acs.jctc.5c01682 (PMC12937057; doi:10.1021/acs.jctc.5c01682)
Supplement: Supplementary file 2 [file ct5c01682_si_002.zip › SI_data/Initial_Geometries/nowater/init_136.xyz]

98

N    -1.0340195481e-02    -2.9953210370e-02     2.5592316964e+00
H    -8.6046783755e-01     3.5992635746e-01     2.1788865796e+00
H     3.5123786134e-01    -6.7170955471e-01     1.8687302929e+00
H     6.5292793255e-01     7.2803941087e-01     2.6292456743e+00
N    -1.8210425966e+00     1.6603604276e+00     5.6631008981e-02
H    -1.0765592053e+00     1.8199692312e+00    -6.0643384683e-01
H    -2.2564131648e+00     2.5550455697e+00     2.2801668426e-01
H    -2.5083025818e+00     1.0853528433e+00    -4.0857794546e-01
C    -5.5447772450e-07     1.9346015942e-07    -2.4999987807e+00
O    -8.5700931389e-01     6.9929406418e-01    -2.8335885270e+00
O     8.5700975265e-01    -6.9929415711e-01    -2.1664124353e+00
N     5.9817727476e-03    -9.5654369828e-04    -5.0669015077e+00
H     8.3163245460e-01     3.6861846803e-01    -4.6184589190e+00
H    -1.4415400751e-01    -9.2436730896e-01    -4.6872254735e+00
H    -7.7060764820e-01     5.6904087615e-01    -4.7645917439e+00
N     3.1960931399e+00    -2.8768070018e+00    -2.4532696593e+00
H     3.5738116687e+00    -2.5708673236e+00    -3.3382075777e+00
H     2.2466034317e+00    -3.1726104813e+00    -2.6274869956e+00
H     3.7139243732e+00    -3.7005598467e+00    -2.1837117897e+00
C    -4.3712837418e-01     4.9808547001e+00     1.2309011566e-06
O    -1.0172666268e+00     5.7737659940e+00     6.0785757747e-01
O     1.4300920573e-01     4.1879448621e+00    -6.0785852445e-01
C    -2.6346170414e+00    -3.4363911441e+00     2.4999991391e+00
O    -1.8193692733e+00    -4.1093412345e+00     2.0338797310e+00
O    -3.4498661747e+00    -2.7634435990e+00     2.9661209658e+00
C    -8.5910236931e-07    -2.9023874813e-07     4.9999989954e+00
O     7.6291579232e-01    -4.9578279407e-01     4.2880186993e+00
O    -7.6291508447e-01     4.9578305016e-01     5.7119820494e+00
N     6.5594744590e-01    -3.3335944827e-03     7.5385139448e+00
H    -3.0040980903e-02    -6.3495108170e-01     7.1513902938e+00
H     1.5423303025e+00    -2.4099361338e-01     7.1175326722e+00
H     4.1703993213e-01     9.2227195300e-01     7.2136186525e+00
N    -4.2242710566e+00     3.8249496724e+00     4.8208688636e+00
H    -3.6161184446e+00     3.1508649680e+00     5.2626218544e+00
H    -4.9587276556e+00     4.0329706903e+00     5.4816886917e+00
H    -3.6867501923e+00     4.6717704811e+00     4.7053473549e+00
N     6.1210908125e-01    -7.0564075153e+00     2.5698328084e+00
H     1.5310726022e+00    -6.9345336836e+00     2.9698806924e+00
H    -3.2002571404e-02    -7.1524510966e+00     3.3413753505e+00
H     3.8037771862e-01    -6.1924328234e+00     2.1016152436e+00
C     4.5561176329e+00     5.9426470171e+00     4.2038822551e-01
O     3.7007796763e+00     5.4276207174e+00    -1.6090596924e-01
O     5.4114547622e+00     6.4576768514e+00     1.0016814134e+00
N    -7.2009844196e+00    -1.2156735742e+00    -1.6790986185e+00
H    -7.7891584674e+00    -1.9773225972e+00    -1.3736030401e+00
H    -6.2459126403e+00    -1.5319823770e+00    -1.5944303106e+00
H    -7.3794567858e+00    -1.0857440358e+00    -2.6643119508e+00
C     5.4594162868e+00    -3.4728352516e+00    -3.7926489320e+00
O     5.9389361514e+00    -3.9958865912e+00    -4.7043704058e+00
O     4.9798992653e+00    -2.9497815468e+00    -2.8809267413e+00
C    -1.2362431310e+00     4.5987613331e+00    -5.7942283676e+00
O    -1.7078802983e+00     3.5448969183e+00    -5.8352920714e+00
O    -7.6460495569e-01     5.6526259386e+00    -5.7531682885e+00
N     2.9784454845e-01     5.9573890920e-01    -7.5366984602e+00
H     8.8724015668e-01    -2.0701765961e-01    -7.3706255807e+00
H    -6.0949939032e-01     3.7660755087e-01    -7.1518731629e+00
H     6.7384365234e-01     1.3533227017e+00    -6.9852722622e+00
C    -8.7155763735e-01     9.2283353019e-07    -9.9619460135e+00
O    -2.0216365826e+00     5.7435319222e-02    -1.0055635714e+01
O     2.7852186244e-01    -5.7436008294e-02    -9.8682590442e+00
N     4.6156386398e+00    -4.1775847826e+00    -7.8751298291e+00
H     4.9105386060e+00    -3.7069690915e+00    -7.0319570270e+00
H     4.9933987703e+00    -5.1130343100e+00    -7.8349608081e+00
H     3.6111294163e+00    -4.2657337325e+00    -7.8244310801e+00
C    -6.9995031947e-01     7.9755785333e+00    -5.9916768819e+00
O    -7.1927090732e-01     7.2984647136e+00    -6.9275730514e+00
O    -6.8063142501e-01     8.6526953353e+00    -5.0557822714e+00
N    -5.5513325011e+00    -7.1836996571e+00    -4.2815576506e+00
H    -6.1014408053e+00    -7.0899945205e+00    -3.4401387929e+00
H    -4.8016695154e+00    -6.5104865991e+00    -4.2169691741e+00
H    -5.1256375379e+00    -8.0987316484e+00    -4.2518990292e+00
N     9.5086073775e+00     1.6275821732e+00    -2.5177171014e+00
H     8.8007505055e+00     2.2659056595e+00    -2.1847497325e+00
H     9.9845185158e+00     2.0901348591e+00    -3.2785953348e+00
H     1.0181736103e+01     1.5232026909e+00    -1.7724775270e+00
C    -8.4104448974e+00     5.3500359235e+00    -8.0095850970e-01
O    -9.5583285378e+00     5.4286892502e+00    -6.9638866381e-01
O    -7.2625603967e+00     5.2713838788e+00    -9.0552491935e-01
N     2.5807317953e+00    -9.6525584582e+00     8.1282939380e-01
H     1.7558039873e+00    -9.1105151256e+00     1.0251231296e+00
H     3.3614794614e+00    -9.0124696194e+00     8.2290139791e-01
H     2.7167062510e+00    -1.0291352387e+01     1.5827856550e+00
C     4.4603601042e+00     8.5881504328e+00     2.5196926279e+00
O     4.0176389252e+00     9.1257164001e+00     3.4415271243e+00
O     4.9030804706e+00     8.0505871422e+00     1.5978556083e+00
C    -8.5494166732e+00    -3.1222323395e+00     4.1423617154e+00
O    -9.2191426435e+00    -3.3561660771e+00     3.2304953978e+00
O    -7.8796874901e+00    -2.8882999457e+00     5.0542265966e+00
C     7.5717950030e+00    -3.1255266963e+00     5.7357655405e+00
O     8.3873452001e+00    -3.5661025971e+00     6.4253515046e+00
O     6.7562462444e+00    -2.6849520307e+00     5.0461763211e+00
C    -2.9008692742e+00     6.1989877614e+00     7.2909180100e+00
O    -3.9467900433e+00     5.9184083038e+00     7.6935132942e+00
O    -1.8549483366e+00     6.4795706596e+00     6.8883242509e+00
N    -1.4543338570e+00    -4.6199090561e+00     8.8060668601e+00
H    -2.1161573116e+00    -4.1526358833e+00     8.2035463293e+00
H    -6.0469681767e-01    -4.7351906071e+00     8.2729541608e+00
H    -1.2426256085e+00    -3.9809610431e+00     9.5585988760e+00
