# Supplementary material for: Automated Discovery of Reactive Events via Hypergraph Mining of Ab Initio Atomistic Simulations
Source: J Chem Theory Comput. 2026 Feb 12;22(4):1674–86. doi: 10.1021/acs.jctc.5c01682 (PMC12937057; doi:10.1021/acs.jctc.5c01682)
Supplement: Supplementary file 2 [file ct5c01682_si_002.zip › SI_data/Initial_Geometries/nowater/init_137.xyz]

98

N    -6.4938213038e-03    -4.9584970265e-02     2.4551483632e+00
H     8.9036379354e-01    -7.3360795373e-02     2.9182537745e+00
H    -7.0984960589e-01    -9.8598686529e-02     3.1778311296e+00
H    -9.0271596469e-02     8.6103730236e-01     2.0272140907e+00
C    -1.8434228372e+00     1.6887267916e+00    -5.5176245504e-07
O    -1.9966012965e+00     1.2383924119e+00    -1.0528506627e+00
O    -1.6902425513e+00     2.1390582336e+00     1.0528510510e+00
C     2.5667929518e-07     3.9919097474e-08    -2.5000013282e+00
O    -9.7943900714e-01     5.1813066572e-01    -2.8271059495e+00
O     9.7943875473e-01    -5.1813072444e-01    -2.1728930210e+00
C    -6.8245776652e-07    -6.8614705348e-07    -4.9999990540e+00
O     1.3373017894e-01     7.5798867825e-01    -4.1384154943e+00
O    -1.3372959748e-01    -7.5798813780e-01    -5.8615852107e+00
N     3.2115135801e+00    -2.8799300234e+00    -2.4537562099e+00
H     3.3874221466e+00    -3.8271746456e+00    -2.1518136738e+00
H     3.7063174197e+00    -2.7543108446e+00    -3.3248308721e+00
H     2.2263045242e+00    -2.8191501087e+00    -2.6660020550e+00
C    -4.3712816011e-01     4.9808553256e+00    -1.2657118013e-06
O    -1.3013044596e+00     5.6251927163e+00    -4.1567746243e-01
O     4.2704679806e-01     4.3365175765e+00     4.1567843302e-01
N    -2.6045300714e+00    -3.4957822744e+00     2.4910527234e+00
H    -2.5544042725e+00    -3.1870599025e+00     3.4510336579e+00
H    -3.5831958834e+00    -3.5265354185e+00     2.2447814150e+00
H    -2.1843760945e+00    -2.7702407528e+00     1.9285231538e+00
N    -6.4481607274e-02    -1.8615811204e-02     4.9971570774e+00
H     1.8911583056e-01     5.8557564788e-01     4.2290252441e+00
H     5.5998314059e-01    -8.1127958382e-01     4.9638403080e+00
H     1.4699612537e-01     4.8440500748e-01     5.8466431604e+00
N     6.2016995762e-01    -5.6079738027e-02     7.4557934644e+00
H     1.1571032521e+00    -1.6066628054e-01     8.3044098592e+00
H     5.1635845097e-05     7.2803647547e-01     7.5972046224e+00
H     1.2693685678e+00     2.1196539895e-01     6.7304850130e+00
N    -4.2270373514e+00     3.8643567306e+00     4.9383885015e+00
H    -4.9229570864e+00     3.7887659696e+00     4.2108122153e+00
H    -3.7507664376e+00     2.9751080781e+00     4.9806369982e+00
H    -3.5494276010e+00     4.5440944557e+00     4.6250499754e+00
N     6.2483947069e-01    -7.0417258720e+00     2.5569946085e+00
H     1.0453799694e+00    -7.4434133961e+00     3.3823298828e+00
H    -3.5758460755e-01    -6.9236074042e+00     2.7576760549e+00
H     1.0147397086e+00    -6.1164255301e+00     2.4512758193e+00
C     4.5561167278e+00     5.9426472439e+00     4.2038844347e-01
O     3.8101369144e+00     5.7171496542e+00    -4.3250252572e-01
O     5.3020982364e+00     6.1681477704e+00     1.2732777718e+00
N    -7.1603335139e+00    -1.2132304919e+00    -1.7289511835e+00
H    -6.5296163312e+00    -1.8483251116e+00    -1.2617936592e+00
H    -7.4921316785e+00    -1.6870121112e+00    -2.5564915391e+00
H    -7.9577039884e+00    -1.0936633183e+00    -1.1212642591e+00
N     5.5259946429e+00    -3.4675567908e+00    -3.7854296766e+00
H     5.1935912626e+00    -2.9742295581e+00    -4.6012248269e+00
H     5.0283012212e+00    -3.0895329969e+00    -2.9924723297e+00
H     5.2311403861e+00    -4.4280836085e+00    -3.8845688740e+00
N    -1.2528616158e+00     4.5337008139e+00    -5.7923746885e+00
H    -1.8066465614e+00     5.0466948813e+00    -6.4628557203e+00
H    -2.8545700204e-01     4.6699709141e+00    -6.0472096506e+00
H    -1.3856725958e+00     4.9837590330e+00    -4.8984014095e+00
C     3.0128108611e-01     5.8009677084e-01    -7.4714592102e+00
O     9.1402695819e-01     1.4796551955e+00    -7.8588804112e+00
O    -3.1146719177e-01    -3.1946184720e-01    -7.0840409017e+00
C    -8.7155612361e-01    -2.4635212075e-07    -9.9619472469e+00
O    -6.7125195189e-01    -7.1908750483e-01    -9.0801594019e+00
O    -1.0718639100e+00     7.1908771424e-01    -1.0843734296e+01
N     4.5860200062e+00    -4.2712722598e+00    -7.7934554760e+00
H     4.3587128390e+00    -3.5347674687e+00    -7.1413223319e+00
H     4.0208377962e+00    -4.1179549950e+00    -8.6159182232e+00
H     5.5471236761e+00    -4.1310480021e+00    -8.0691296929e+00
C    -6.9995011366e-01     7.9755785346e+00    -5.9916772824e+00
O    -1.5332857153e+00     7.2021957817e+00    -5.7862778111e+00
O     1.3338324277e-01     8.7489642893e+00    -6.1970771281e+00
N    -5.5604501176e+00    -7.2015608885e+00    -4.1781971778e+00
H    -5.8390112870e+00    -7.6183423405e+00    -5.0546002752e+00
H    -4.6709142069e+00    -7.6097611220e+00    -3.9302445254e+00
H    -5.3921159129e+00    -6.2228934294e+00    -4.3605511760e+00
C     9.5347182650e+00     1.6865566692e+00    -2.4989357747e+00
O     8.7597300257e+00     1.8620763131e+00    -1.6602796272e+00
O     1.0309704622e+01     1.5110387991e+00    -3.3375946613e+00
C    -8.4104450362e+00     5.3500360709e+00    -8.0095605442e-01
O    -7.7257228163e+00     6.0531541914e+00    -1.9141652300e-01
O    -9.0951659192e+00     4.6469188502e+00    -1.4104989909e+00
N     2.5220887579e+00    -9.6073626651e+00     8.5616923174e-01
H     2.6256999615e+00    -1.0496691167e+01     1.3228008075e+00
H     2.9136385835e+00    -8.9079498388e+00     1.4700849566e+00
H     3.1096068036e+00    -9.6377762493e+00     3.5634686219e-02
C     4.4603598383e+00     8.5881506182e+00     2.5196928276e+00
O     5.5480928682e+00     8.8254121796e+00     2.8284028167e+00
O     3.3726267560e+00     8.3508911492e+00     2.2109797063e+00
N    -8.6112950305e+00    -3.1221968477e+00     4.1162186689e+00
H    -8.5756976328e+00    -2.6441948017e+00     5.0048312742e+00
H    -7.9447927443e+00    -2.6646060365e+00     3.5114315684e+00
H    -8.2678218554e+00    -4.0583980652e+00     4.2741200272e+00
C     7.5717957111e+00    -3.1255271491e+00     5.7357657029e+00
O     6.8955448894e+00    -4.0337648063e+00     5.9649975386e+00
O     8.2480459407e+00    -2.2172894091e+00     5.5065301478e+00
C    -2.9008682108e+00     6.1989885201e+00     7.2909193121e+00
O    -2.1465398710e+00     5.9810984311e+00     6.4434107781e+00
O    -3.6551993292e+00     6.4168799110e+00     8.1384256606e+00
C    -1.4306887924e+00    -4.5612623869e+00     8.7833927833e+00
O    -2.1174167614e+00    -5.2055778275e+00     8.1140495532e+00
O    -7.4396212032e-01    -3.9169481863e+00     9.4527393258e+00
