# Supplementary material for: Automated Discovery of Reactive Events via Hypergraph Mining of Ab Initio Atomistic Simulations
Source: J Chem Theory Comput. 2026 Feb 12;22(4):1674–86. doi: 10.1021/acs.jctc.5c01682 (PMC12937057; doi:10.1021/acs.jctc.5c01682)
Supplement: Supplementary file 2 [file ct5c01682_si_002.zip › SI_data/Initial_Geometries/nowater/init_138.xyz]

98

C     5.1932867410e-07     1.9114357503e-07     2.4999987650e+00
O    -4.6913323153e-01    -9.2680386862e-01     1.9943251461e+00
O     4.6913284736e-01     9.2680366419e-01     3.0056758223e+00
N    -1.8027410816e+00     1.7298247098e+00    -3.4182299993e-02
H    -2.6271744083e+00     2.2064522344e+00     3.0125977478e-01
H    -1.3464426358e+00     1.3316711140e+00     7.7368373314e-01
H    -2.1219900518e+00     9.5690436799e-01    -5.9991511761e-01
N     5.7191434005e-03     6.4118514017e-02    -2.5191993716e+00
H    -9.4680199216e-01    -1.7810857885e-01    -2.2880824859e+00
H     5.6475250643e-01    -1.3774441222e-01    -1.7030405985e+00
H     3.0257250422e-01    -5.7519600003e-01    -3.2420647913e+00
C    -4.0348687250e-07     2.3326202483e-08    -4.9999987084e+00
O     9.9989701180e-01     3.4612548813e-01    -4.5361448826e+00
O    -9.9989665071e-01    -3.4612554189e-01    -5.4638561143e+00
N     3.2366730065e+00    -2.9109562509e+00    -2.4510057094e+00
H     2.5923875621e+00    -3.6415129212e+00    -2.1853579905e+00
H     3.6984105062e+00    -3.2208394744e+00    -3.2937114434e+00
H     2.6796086993e+00    -2.1071150478e+00    -2.7018005627e+00
N    -3.9962500103e-01     4.9428228547e+00     4.0737292379e-02
H     1.3688238735e-01     5.6852248518e+00    -3.8397977821e-01
H    -1.1663824316e+00     5.3800529729e+00     5.3093618195e-01
H    -8.0307132695e-01     4.4058192790e+00    -7.1307807118e-01
N    -2.6674237088e+00    -3.4017840441e+00     2.4526866838e+00
H    -2.5641288406e+00    -2.8718730102e+00     3.3058630778e+00
H    -1.7380219022e+00    -3.6612901224e+00     2.1556160490e+00
H    -3.1457973062e+00    -4.2569581866e+00     2.6960285583e+00
N    -1.9366998625e-02     5.6950323481e-02     5.0299013099e+00
H    -7.9676415423e-01    -5.6445471913e-01     4.8599162265e+00
H     6.4769474904e-01    -4.5560961887e-01     5.5881960485e+00
H     4.1821211578e-01     2.2863130079e-01     4.1363524633e+00
C     6.5366874774e-01     6.0376197667e-07     7.4714612399e+00
O     9.4268239420e-01     9.6217988628e-01     6.9009875853e+00
O     3.6465326374e-01    -9.6218035317e-01     8.0419320641e+00
N    -4.2571325057e+00     3.8646606303e+00     4.8485308629e+00
H    -3.6015253786e+00     4.6316713649e+00     4.8840177745e+00
H    -3.7897331227e+00     3.1022669323e+00     4.3798350650e+00
H    -4.4136645820e+00     3.5698060319e+00     5.8013885939e+00
N     6.3609701173e-01    -7.0051332531e+00     2.6751082870e+00
H     9.1565611293e-01    -7.8295526449e+00     2.1636741577e+00
H     1.0008405518e+00    -6.2104786900e+00     2.1702633998e+00
H    -3.7040567344e-01    -6.9519384067e+00     2.6159303039e+00
C     4.5561185192e+00     5.9426488811e+00     4.2038821394e-01
O     5.2310654979e+00     5.0084626345e+00     3.3976140293e-01
O     3.8811683095e+00     6.8768334402e+00     5.0101407331e-01
C    -7.1898328961e+00    -1.2717807593e+00    -1.7143163050e+00
O    -6.5381554835e+00    -4.3504984539e-01    -2.1725258399e+00
O    -7.8415106836e+00    -2.1085101387e+00    -1.2561033502e+00
C     5.4594185305e+00    -3.4728347605e+00    -3.7926491186e+00
O     5.4082592704e+00    -2.9039534955e+00    -4.7968975374e+00
O     5.5105743655e+00    -4.0417150678e+00    -2.7883994576e+00
C    -1.2362417077e+00     4.5987614281e+00    -5.7942305281e+00
O    -1.8346543415e+00     4.8722855795e+00    -6.7438856804e+00
O    -6.3783200003e-01     4.3252371765e+00    -4.8445730052e+00
C     3.0127900226e-01     5.8009621474e-01    -7.4714606173e+00
O     7.1354312259e-02    -2.1057086262e-02    -6.5120298508e+00
O     5.3120706014e-01     1.1812508183e+00    -8.4308903104e+00
C    -8.7155797939e-01     2.3820670095e-08    -9.9619482164e+00
O     3.0265136874e-02     4.5721044614e-01    -1.0520904160e+01
O    -1.7733795476e+00    -4.5721040695e-01    -9.4029888384e+00
N     4.5352115994e+00    -4.2041645799e+00    -7.7919294352e+00
H     5.1345924811e+00    -3.4227712064e+00    -7.5693256446e+00
H     4.4854469313e+00    -4.2565893692e+00    -8.7989831598e+00
H     5.0127140417e+00    -5.0369993848e+00    -7.4792682993e+00
N    -7.2462615078e-01     7.9958717475e+00    -6.0507694854e+00
H     2.8447922482e-01     8.0234470900e+00    -6.0325641424e+00
H    -9.9494192976e-01     7.0476838976e+00    -5.8333959224e+00
H    -1.0464818065e+00     8.5736093889e+00    -5.2878753019e+00
N    -5.5679807462e+00    -7.1761544321e+00    -4.2631681085e+00
H    -5.8231226126e+00    -7.4423707649e+00    -3.3232654619e+00
H    -4.9164248583e+00    -6.4090770610e+00    -4.1828604722e+00
H    -5.0578416405e+00    -7.9526197735e+00    -4.6584389615e+00
C     9.5347187043e+00     1.6865580139e+00    -2.4989370256e+00
O     9.2144599561e+00     2.6521660061e+00    -1.9514029264e+00
O     9.8549743186e+00     7.2094804706e-01    -3.0464704387e+00
N    -8.4154242510e+00     5.3240012501e+00    -8.6268152713e-01
H    -7.4541064517e+00     5.4246660090e+00    -5.7092788428e-01
H    -8.8718354935e+00     4.7473856728e+00    -1.7088290134e-01
H    -8.8361910727e+00     6.2398651554e+00    -8.0328481515e-01
C     2.5861630240e+00    -9.6204024589e+00     8.7155705314e-01
O     2.2440164803e+00    -8.5903452747e+00     1.2673802334e+00
O     2.9283131620e+00    -1.0650459383e+01     4.7573497035e-01
N     4.4062658432e+00     8.6080626489e+00     2.4851968798e+00
H     4.4944428449e+00     9.0954002555e+00     3.3650334366e+00
H     5.2617632773e+00     8.7705424046e+00     1.9742110148e+00
H     4.3766125035e+00     7.6218059110e+00     2.6992008678e+00
N    -8.4928859749e+00    -3.1289667599e+00     4.1067020879e+00
H    -8.5768034618e+00    -3.8382181576e+00     4.8203587303e+00
H    -9.3165272098e+00    -3.1989701188e+00     3.5269635859e+00
H    -8.5405021592e+00    -2.2359286942e+00     4.5753118326e+00
C     7.5717957145e+00    -3.1255264853e+00     5.7357631843e+00
O     6.8469658078e+00    -3.7623400262e+00     5.1002726881e+00
O     8.2966250915e+00    -2.4887147630e+00     6.3712569369e+00
C    -2.9008691339e+00     6.1989876544e+00     7.2909185518e+00
O    -3.0471680932e+00     6.0289467241e+00     6.1575868499e+00
O    -2.7545704376e+00     6.3690323422e+00     8.4242501894e+00
C    -1.4306883791e+00    -4.5612619470e+00     8.7833945297e+00
O    -7.9841111806e-01    -5.3377512049e+00     9.3596305472e+00
O    -2.0629681104e+00    -3.7847751187e+00     8.2071570336e+00
