# Supplementary material for: Automated Discovery of Reactive Events via Hypergraph Mining of Ab Initio Atomistic Simulations
Source: J Chem Theory Comput. 2026 Feb 12;22(4):1674–86. doi: 10.1021/acs.jctc.5c01682 (PMC12937057; doi:10.1021/acs.jctc.5c01682)
Supplement: Supplementary file 2 [file ct5c01682_si_002.zip › SI_data/Initial_Geometries/nowater/init_139.xyz]

98

C    -1.2859013638e-06     2.3194443025e-07     2.5000003524e+00
O    -4.0324450877e-01     2.4509461592e-01     1.4454475105e+00
O     4.0324551840e-01    -2.4509474451e-01     3.5545521873e+00
C    -1.8434211092e+00     1.6887265280e+00     1.5610603008e-07
O    -1.8792289839e+00     2.1990008411e+00    -1.0359033006e+00
O    -1.8076162339e+00     1.1784499876e+00     1.0359031285e+00
N     4.8073270500e-02    -4.5141076195e-02    -2.5127965705e+00
H     2.1744582931e-01     8.3176046500e-01    -2.9836915868e+00
H    -2.4050459334e-02     1.6168137840e-01    -1.5271979073e+00
H    -8.6146547618e-01    -3.6612131634e-01    -2.8112766106e+00
C    -7.8723847676e-07     1.0885760176e-06    -4.9999998363e+00
O     5.6599645099e-01     4.6188514465e-01    -4.1049756494e+00
O    -5.6599584253e-01    -4.6188601175e-01    -5.8950244220e+00
C     3.1929007552e+00    -2.9249583093e+00    -2.4999987375e+00
O     2.1330087817e+00    -3.3427062739e+00    -2.3079734974e+00
O     4.2527930864e+00    -2.5072116121e+00    -2.6920275071e+00
N    -4.7990246014e-01     5.0081097672e+00     4.4046521088e-02
H    -4.5378536081e-01     5.5212089368e+00    -8.2510975509e-01
H    -7.2834365985e-01     4.0568412880e+00    -1.8562135980e-01
H     4.6516709108e-01     4.9857600579e+00     3.9862149832e-01
C    -2.6346167210e+00    -3.4363925262e+00     2.4999990406e+00
O    -3.4211116342e+00    -3.5459880322e+00     1.6608490975e+00
O    -1.8481241542e+00    -3.3267957566e+00     3.3391516462e+00
N    -6.1499667367e-02    -3.3225568704e-03     5.0268190201e+00
H     4.2410385676e-01    -8.8672015521e-01     5.0832405912e+00
H     5.1829590514e-01     6.7908040445e-01     5.4932366199e+00
H    -8.7744709316e-02     2.5381444627e-01     4.0508215099e+00
C     6.5366923432e-01    -1.5266767915e-07     7.4714595619e+00
O     2.5965916980e-01     2.8613405372e-01     6.4237757665e+00
O     1.0476760332e+00    -2.8613397105e-01     8.5191451949e+00
C    -4.1999334932e+00     3.8474838889e+00     4.8792838004e+00
O    -3.8728859354e+00     2.7456009197e+00     4.7624425948e+00
O    -4.5269829115e+00     4.9493664400e+00     4.9961282548e+00
N     5.4841208242e-01    -6.9958149583e+00     2.6036717992e+00
H     8.0894003775e-01    -7.9696915843e+00     2.6591244361e+00
H     8.8573706235e-01    -6.5546841603e+00     3.4468785128e+00
H     1.0699633835e+00    -6.5970895233e+00     1.8366114048e+00
N     4.5688945026e+00     5.9620544096e+00     3.5735885292e-01
H     3.9072012565e+00     6.5725005244e+00     8.1441801979e-01
H     5.4021756049e+00     5.9552641274e+00     9.2742777988e-01
H     4.1814136099e+00     5.0304944142e+00     3.9522590085e-01
N    -7.1910546861e+00    -1.3067939477e+00    -1.7716304683e+00
H    -6.5153535907e+00    -1.6747084342e+00    -1.1178319876e+00
H    -8.0855652014e+00    -1.3160108839e+00    -1.3034979327e+00
H    -6.9516042492e+00    -3.3803843136e-01    -1.9251088656e+00
C     5.4594177965e+00    -3.4728356691e+00    -3.7926487321e+00
O     6.3540288295e+00    -3.2453863843e+00    -4.4874119816e+00
O     4.5648054038e+00    -3.7002814441e+00    -3.0978853254e+00
N    -1.2896038135e+00     4.5622270821e+00    -5.7760541781e+00
H    -1.3545614480e+00     5.5153310199e+00    -5.4493144000e+00
H    -1.1835312016e+00     4.6038875483e+00    -6.7792466280e+00
H    -4.2908159942e-01     4.1847787374e+00    -5.4067119969e+00
C     3.0128026672e-01     5.8009580771e-01    -7.4714592222e+00
O    -6.2593530914e-01    -4.3472208003e-02    -7.7650443987e+00
O     1.2284956165e+00     1.2036663267e+00    -7.1778768519e+00
N    -8.2458291029e-01     3.7339995547e-02    -9.9921401553e+00
H    -1.7410953214e+00     1.9029798023e-01    -1.0387101354e+01
H    -8.9377928541e-01     2.4133661377e-01    -9.0057430110e+00
H    -6.3259723950e-01    -9.5054517555e-01    -1.0073403748e+01
N     4.6139938905e+00    -4.1470843099e+00    -7.8336714502e+00
H     5.1760362476e+00    -4.8188136362e+00    -8.3359398985e+00
H     3.6518446372e+00    -4.3290123178e+00    -8.0797468433e+00
H     4.7100417507e+00    -4.3617717067e+00    -6.8518040911e+00
C    -6.9995135689e-01     7.9755794777e+00    -5.9916761656e+00
O    -1.0227462719e+00     6.8687482773e+00    -6.0657449633e+00
O    -3.7715525436e-01     9.0824110463e+00    -5.9176109240e+00
N    -5.4998685544e+00    -7.1415608962e+00    -4.2675606439e+00
H    -5.6144924047e+00    -6.8325519467e+00    -3.3132230018e+00
H    -4.7735864819e+00    -7.8428946059e+00    -4.2623200560e+00
H    -6.3558592790e+00    -7.6093657895e+00    -4.5279792336e+00
C     9.5347170584e+00     1.6865570732e+00    -2.4989355452e+00
O     1.0255572303e+01     2.3628552700e+00    -1.9008163969e+00
O     8.8138633474e+00     1.0102594608e+00    -3.0970580843e+00
C    -8.4104440569e+00     5.3500376175e+00    -8.0095700663e-01
O    -8.4356369875e+00     5.2656953964e+00     3.5100208820e-01
O    -8.3852526171e+00     5.4343764585e+00    -1.9529168394e+00
C     2.5861632414e+00    -9.6204031351e+00     8.7155770859e-01
O     2.2180858147e+00    -9.7658214527e+00    -2.1385952503e-01
O     2.9542436396e+00    -9.4749826491e+00     1.9569741300e+00
N     4.5097136064e+00     8.6332694187e+00     2.5132828959e+00
H     4.0809247343e+00     8.4129756715e+00     1.6261547985e+00
H     3.7729327521e+00     8.9621201328e+00     3.1202369842e+00
H     4.8413566647e+00     7.7623575022e+00     2.9017474326e+00
N    -8.4973887007e+00    -3.0879535019e+00     4.1674738839e+00
H    -9.1125005741e+00    -3.4271290801e+00     4.8927206029e+00
H    -8.1990609639e+00    -3.8935642521e+00     3.6370269353e+00
H    -9.0596960529e+00    -2.5223820120e+00     3.5483465044e+00
N     7.5962697186e+00    -3.1456403881e+00     5.7950009935e+00
H     7.7733686540e+00    -3.8192414552e+00     5.0640543043e+00
H     8.0049023884e+00    -2.2730354340e+00     5.4934018884e+00
H     6.5969998254e+00    -3.0047909254e+00     5.8266315166e+00
C    -2.9008695857e+00     6.1989900727e+00     7.2909177961e+00
O    -2.3659240187e+00     5.8974389041e+00     6.3123176820e+00
O    -3.4358140493e+00     6.5005382823e+00     8.2695199641e+00
N    -1.4205202758e+00    -4.4950703977e+00     8.7781342945e+00
H    -5.6490866319e-01    -4.9951585237e+00     8.9710750309e+00
H    -1.8035024116e+00    -4.8875622042e+00     7.9303979260e+00
H    -2.0649754086e+00    -4.7209373172e+00     9.5218016240e+00
