# Supplementary material for: Automated Discovery of Reactive Events via Hypergraph Mining of Ab Initio Atomistic Simulations
Source: J Chem Theory Comput. 2026 Feb 12;22(4):1674–86. doi: 10.1021/acs.jctc.5c01682 (PMC12937057; doi:10.1021/acs.jctc.5c01682)
Supplement: Supplementary file 2 [file ct5c01682_si_002.zip › SI_data/Initial_Geometries/nowater/init_13.xyz]

98

N     1.0708050445e-02     1.8888315240e-02     2.5635694700e+00
H     8.7270512672e-01    -7.4020271128e-02     2.0461580977e+00
H    -5.6061012334e-01     6.8363481984e-01     2.0624809411e+00
H    -4.6090514198e-01    -8.7210325412e-01     2.5079421324e+00
C    -1.8434217131e+00     1.6887257748e+00     1.2639499397e-06
O    -2.8597872851e+00     1.7337195310e+00     5.4748152494e-01
O    -8.2705751416e-01     1.6437319590e+00    -5.4748250458e-01
C     1.0712948603e-07     3.3988133568e-07    -2.5000013056e+00
O     7.2740679764e-01    -8.4042693155e-01    -2.8151513622e+00
O    -7.2740682260e-01     8.4042666725e-01    -2.1848476098e+00
N     4.6213024543e-02    -3.3570735401e-02    -4.9646464938e+00
H    -5.1861435236e-01    -6.5003870231e-01    -5.5306171407e+00
H     4.6412065310e-01     6.3804311400e-01    -5.5920778735e+00
H    -5.8772359849e-01     4.7852615184e-01    -4.3686091488e+00
C     3.1929005533e+00    -2.9249590405e+00    -2.5000012803e+00
O     2.2390771612e+00    -2.2739853163e+00    -2.5348179040e+00
O     4.1467248619e+00    -3.5759320405e+00    -2.4651810750e+00
N    -3.7527217445e-01     4.9877367227e+00     2.5277118452e-02
H    -8.1671909035e-01     4.1333227096e+00     3.3266418346e-01
H    -3.7143910641e-01     4.9678227172e+00    -9.8416372917e-01
H    -9.8284060384e-01     5.7457893355e+00     3.0022478712e-01
N    -2.6207711564e+00    -3.5003148192e+00     2.5153188098e+00
H    -2.6693805927e+00    -2.9162228405e+00     3.3374253578e+00
H    -3.5062941043e+00    -3.4086646611e+00     2.0390505638e+00
H    -1.9206005033e+00    -3.0959604593e+00     1.9106387383e+00
N     5.2203533714e-02    -3.5295168758e-03     5.0421288724e+00
H     3.4042450368e-01     2.1834333525e-01     4.1002761222e+00
H    -6.1059571068e-01     7.0577016730e-01     5.3195693246e+00
H    -4.5529727195e-01    -8.7506397549e-01     4.9946947042e+00
N     6.7577625723e-01    -2.4186759449e-02     7.5301009815e+00
H     1.4344562098e+00     2.6441350504e-01     6.9296843678e+00
H     7.8693460571e-02     7.8054593843e-01     7.6537112714e+00
H     1.4061785301e-01    -7.0883811804e-01     7.0160607299e+00
N    -4.1755679105e+00     3.8347773027e+00     4.8179878172e+00
H    -4.1487963953e+00     3.0190624410e+00     5.4123597912e+00
H    -5.1367917634e+00     4.1421189426e+00     4.7868124109e+00
H    -3.6528307782e+00     4.5578512947e+00     5.2905227611e+00
C     6.1466061144e-01    -7.0037456651e+00     2.6114594156e+00
O     1.5554162971e+00    -6.3334696554e+00     2.5898524546e+00
O    -3.2609357941e-01    -7.6740244954e+00     2.6330683772e+00
C     4.5561176043e+00     5.9426489228e+00     4.2038902658e-01
O     5.1810771063e+00     5.1060824857e+00     9.1469689344e-01
O     3.9311573882e+00     6.7792135508e+00    -7.3922066461e-02
N    -7.1830096919e+00    -1.3381580636e+00    -1.7065734177e+00
H    -8.1028493927e+00    -1.0186873158e+00    -1.4397047998e+00
H    -7.0409922925e+00    -1.0523833632e+00    -2.6644596133e+00
H    -6.5204794484e+00    -8.2182343626e-01    -1.1463666616e+00
N     5.4412833451e+00    -3.4839533550e+00    -3.7289302370e+00
H     6.4435375941e+00    -3.5123442669e+00    -3.8475298554e+00
H     5.1336821332e+00    -2.5802339153e+00    -4.0576470661e+00
H     5.0530368974e+00    -4.1714055079e+00    -4.3582581436e+00
C    -1.2362425107e+00     4.5987616144e+00    -5.7942283480e+00
O    -1.4763811612e+00     3.5301524822e+00    -5.4265790569e+00
O    -9.9610457716e-01     5.6673701459e+00    -6.1618812883e+00
C     3.0127949625e-01     5.8009668454e-01    -7.4714590833e+00
O     1.0886901896e+00     4.3221785638e-02    -6.8183834421e+00
O    -4.8612921553e-01     1.1169715748e+00    -8.1245379284e+00
N    -8.4793017386e-01    -3.8856898887e-03    -1.0024709730e+01
H    -1.0530691225e-01     7.1720100998e-02    -9.3448715511e+00
H    -1.3917372913e+00    -8.1682807568e-01    -9.7741491953e+00
H    -1.4459750537e+00     7.9910649470e-01    -9.8946126357e+00
C     4.5959984991e+00    -4.2103128241e+00    -7.8198508581e+00
O     3.4966389529e+00    -3.9024351075e+00    -7.6427126354e+00
O     5.6953594498e+00    -4.5181870591e+00    -7.9969893930e+00
C    -6.9995058380e-01     7.9755793343e+00    -5.9916761536e+00
O    -1.5998499875e+00     7.2912612384e+00    -5.7536680505e+00
O     1.9994785449e-01     8.6598982353e+00    -6.2296878079e+00
C    -5.5143295620e+00    -7.1924665046e+00    -4.2261827149e+00
O    -6.1590786337e+00    -6.8375287157e+00    -5.1167307769e+00
O    -4.8695783520e+00    -7.5474012042e+00    -3.3356343775e+00
C     9.5347180405e+00     1.6865585532e+00    -2.4989369458e+00
O     8.6292373282e+00     2.0877906120e+00    -3.0938113567e+00
O     1.0440197492e+01     1.2853229703e+00    -1.9040621062e+00
C    -8.4104439475e+00     5.3500352417e+00    -8.0095759737e-01
O    -8.6064374698e+00     4.7979221089e+00     1.9479120530e-01
O    -8.2144521406e+00     5.9021515995e+00    -1.7967054792e+00
C     2.5861654851e+00    -9.6204029775e+00     8.7155775588e-01
O     2.9473124502e+00    -9.8445824454e+00    -2.0272083272e-01
O     2.2250152656e+00    -9.3962218648e+00     1.9458353982e+00
N     4.4897267612e+00     8.6451290786e+00     2.5397823013e+00
H     3.6243616807e+00     8.8180429742e+00     2.0492422364e+00
H     4.2691874934e+00     8.0388788482e+00     3.3164451460e+00
H     5.0794211552e+00     8.1157178686e+00     1.9141916420e+00
N    -8.5608688919e+00    -3.0967486194e+00     4.2034503586e+00
H    -9.2431234459e+00    -2.7829530678e+00     3.5285825431e+00
H    -8.5918349573e+00    -4.1059178073e+00     4.2025913568e+00
H    -7.6541208576e+00    -2.8319803994e+00     3.8469602849e+00
C     7.5717965000e+00    -3.1255273220e+00     5.7357634529e+00
O     8.3027879790e+00    -2.3176316793e+00     6.1200994234e+00
O     6.8408022900e+00    -3.9334223454e+00     5.3514300023e+00
N    -2.8399532565e+00     6.2272391945e+00     7.2889997384e+00
H    -3.2582603086e+00     6.1672739890e+00     6.3720434269e+00
H    -3.4808872904e+00     6.7490131883e+00     7.8689458983e+00
H    -2.8100033725e+00     5.2880899062e+00     7.6584330875e+00
N    -1.4485531075e+00    -4.5531880467e+00     8.8476449675e+00
H    -1.5589343567e+00    -3.7029061811e+00     8.3145200084e+00
H    -2.0022497767e+00    -5.2607606026e+00     8.3870549528e+00
H    -4.8263161055e-01    -4.8323373370e+00     8.7557171910e+00
