# Supplementary material for: Automated Discovery of Reactive Events via Hypergraph Mining of Ab Initio Atomistic Simulations
Source: J Chem Theory Comput. 2026 Feb 12;22(4):1674–86. doi: 10.1021/acs.jctc.5c01682 (PMC12937057; doi:10.1021/acs.jctc.5c01682)
Supplement: Supplementary file 2 [file ct5c01682_si_002.zip › SI_data/Initial_Geometries/nowater/init_140.xyz]

98

C    -6.8339991900e-07    -8.8224382715e-07     2.4999992344e+00
O     9.1206313967e-01    -5.0835322132e-01     2.0055545639e+00
O    -9.1206257602e-01     5.0835393212e-01     2.9944459877e+00
C    -1.8434227753e+00     1.6887259372e+00    -1.2060000846e-06
O    -2.3322556266e+00     6.4749229607e-01    -1.0785758336e-01
O    -1.3545882826e+00     2.7299589689e+00     1.0785850699e-01
C    -3.1009788388e-07     1.4223984719e-08    -2.4999986827e+00
O     6.8574827308e-01    -8.7095032836e-01    -2.1744953316e+00
O    -6.8574804419e-01     8.7095025974e-01    -2.8255057028e+00
N    -5.7897248968e-02    -2.2830976604e-02    -4.9747183193e+00
H     7.2156779284e-02    -3.0362175303e-01    -5.9357739798e+00
H     7.4061288895e-01    -3.6450496199e-01    -4.4599149274e+00
H    -8.1765553239e-03     9.8540684946e-01    -4.9556468919e+00
N     3.1488634782e+00    -2.9580161295e+00    -2.5384762899e+00
H     3.9726248899e+00    -2.6855859442e+00    -3.0547944320e+00
H     3.4642093650e+00    -3.5166950469e+00    -1.7588501463e+00
H     2.7538517440e+00    -2.1132009130e+00    -2.1516528672e+00
N    -4.2034433888e-01     5.0049598954e+00     6.0413243299e-02
H     3.5142875435e-01     5.0420137142e+00    -5.8949351936e-01
H    -1.1788569322e+00     5.5245101388e+00    -3.5684959392e-01
H    -7.1720870949e-01     4.0410613181e+00     1.0678628278e-01
C    -2.6346181752e+00    -3.4363928734e+00     2.5000008793e+00
O    -3.3410086595e+00    -2.6484347438e+00     2.9635658906e+00
O    -1.9282259404e+00    -4.2243486895e+00     2.0364334649e+00
C     6.7981813813e-07    -8.2019710249e-07     5.0000008347e+00
O    -8.0442904868e-01    -7.4706194103e-02     5.8258761093e+00
O     8.0442850872e-01     7.4706875278e-02     4.1741232811e+00
N     7.1401813559e-01    -2.6538703637e-02     7.4585732198e+00
H     7.8393200931e-01     8.4485332704e-01     7.9637202006e+00
H     1.4113833548e-01    -6.4266217921e-01     8.0167691373e+00
H     1.9725409069e-01     1.6661342988e-01     6.6129807909e+00
C    -4.1999328808e+00     3.8474841110e+00     4.8792848376e+00
O    -3.9204067176e+00     3.1246623929e+00     4.0224581701e+00
O    -4.4794626401e+00     4.5703047608e+00     5.7361118487e+00
N     6.4508390225e-01    -6.9986324118e+00     2.6711326265e+00
H     1.2882643448e+00    -7.2659239847e+00     1.9402019688e+00
H     2.2390188677e-01    -6.1267155076e+00     2.3852153189e+00
H    -9.0966119365e-02    -7.6896724544e+00     2.6797003477e+00
C     4.5561177291e+00     5.9426480587e+00     4.2038913692e-01
O     3.7135462988e+00     6.5437495873e+00     9.3371981716e-01
O     5.3986881208e+00     5.3415472306e+00    -9.2945096065e-02
N    -7.1443392130e+00    -1.2506461087e+00    -1.6696365426e+00
H    -7.4110988646e+00    -2.2116211718e+00    -1.5123097827e+00
H    -6.7989273356e+00    -1.1946348190e+00    -2.6167033065e+00
H    -7.9916957053e+00    -7.0278244071e-01    -1.6348262443e+00
C     5.4594161000e+00    -3.4728338032e+00    -3.7926485968e+00
O     5.3571974580e+00    -3.2334649263e+00    -4.9182648458e+00
O     5.5616381290e+00    -3.7122043188e+00    -2.6670325352e+00
C    -1.2362426154e+00     4.5987612317e+00    -5.7942309992e+00
O    -9.3054915019e-01     5.6813584615e+00    -6.0574662429e+00
O    -1.5419364896e+00     3.5161645316e+00    -5.5309920484e+00
N     2.9347121295e-01     5.6024823266e-01    -7.5351592639e+00
H     7.6173267040e-01    -1.3793914704e-01    -6.9760071527e+00
H    -5.9112498903e-01     7.4878260682e-01    -7.0864651207e+00
H     8.4175273735e-01     1.4052799507e+00    -7.4666892255e+00
N    -9.0712524520e-01    -4.4711955158e-03    -9.9051363563e+00
H    -4.0313974690e-01    -8.5642322373e-01    -1.0104037971e+01
H    -2.2318555726e-01     7.3719742269e-01    -9.8659413452e+00
H    -1.4940644423e+00     1.8136302098e-01    -1.0705353454e+01
C     4.5959991284e+00    -4.2103119056e+00    -7.8198522972e+00
O     5.6847289995e+00    -3.8533060330e+00    -7.9680822697e+00
O     3.5072689501e+00    -4.5673168127e+00    -7.6716186963e+00
C    -6.9995153954e-01     7.9755803583e+00    -5.9916783780e+00
O     1.4793026243e-01     8.7392973071e+00    -6.1722079383e+00
O    -1.5478315839e+00     7.2118613949e+00    -5.8111461635e+00
C    -5.5143290003e+00    -7.1924659767e+00    -4.2261838244e+00
O    -5.2172023123e+00    -6.2860099171e+00    -4.8779592409e+00
O    -5.8114551009e+00    -8.0989204056e+00    -3.5744050630e+00
C     9.5347180194e+00     1.6865575110e+00    -2.4989380349e+00
O     1.0253602186e+01     2.5595762196e+00    -2.2627136931e+00
O     8.8158326428e+00     8.1353824134e-01    -2.7351588535e+00
C    -8.4104441039e+00     5.3500361781e+00    -8.0095603497e-01
O    -9.4251416899e+00     5.1333319879e+00    -2.9283581984e-01
O    -7.3957478682e+00     5.5667410233e+00    -1.3090797054e+00
N     2.6484088691e+00    -9.6357396079e+00     8.9162964013e-01
H     2.6496914904e+00    -9.0440206571e+00     7.3551079566e-02
H     2.1305334100e+00    -9.1452166775e+00     1.6061744942e+00
H     2.1132609460e+00    -1.0458829975e+01     6.5600636269e-01
N     4.4821558608e+00     8.5317070882e+00     2.4905115437e+00
H     3.5148015782e+00     8.4632169420e+00     2.7714390875e+00
H     4.5514992664e+00     9.3277917321e+00     1.8734031117e+00
H     5.0118818856e+00     8.7578471930e+00     3.3197463550e+00
N    -8.5624443307e+00    -3.1019759788e+00     4.2050702120e+00
H    -7.5729829662e+00    -3.0985056304e+00     4.0042228620e+00
H    -9.0023599371e+00    -2.5086592441e+00     3.5167159454e+00
H    -8.8918448136e+00    -4.0410409720e+00     4.0346834720e+00
N     7.6262626490e+00    -3.1549399979e+00     5.7618550270e+00
H     7.1180659696e+00    -2.6203420983e+00     6.4512944470e+00
H     6.9789491347e+00    -3.8288031316e+00     5.3793948643e+00
H     7.8614469260e+00    -2.5186890567e+00     5.0140231768e+00
N    -2.8855280683e+00     6.2056664290e+00     7.2258603362e+00
H    -2.5363918938e+00     6.9755788453e+00     7.7778787199e+00
H    -2.4964336812e+00     5.3622856916e+00     7.6217095178e+00
H    -3.8829766814e+00     6.1663055484e+00     7.3772748858e+00
N    -1.4787051813e+00    -4.5204753884e+00     8.7600837695e+00
H    -8.5054226572e-01    -4.0437782142e+00     9.3906047039e+00
H    -9.1232205775e-01    -4.9018818551e+00     8.0163624848e+00
H    -1.8619310063e+00    -5.3049482635e+00     9.2671534451e+00
