# Supplementary material for: Automated Discovery of Reactive Events via Hypergraph Mining of Ab Initio Atomistic Simulations
Source: J Chem Theory Comput. 2026 Feb 12;22(4):1674–86. doi: 10.1021/acs.jctc.5c01682 (PMC12937057; doi:10.1021/acs.jctc.5c01682)
Supplement: Supplementary file 2 [file ct5c01682_si_002.zip › SI_data/Initial_Geometries/nowater/init_141.xyz]

98

N    -3.3853179936e-02    -1.4179443280e-03     2.5580039650e+00
H     4.6124389519e-02     9.3512772770e-01     2.1893967409e+00
H    -4.8143550732e-01    -5.5877972615e-01     1.8449822337e+00
H     9.0576532739e-01    -3.5664437268e-01     2.6595452173e+00
C    -1.8434232099e+00     1.6887263593e+00    -6.4266549575e-07
O    -2.7133088944e+00     1.2013504883e+00     5.8354173503e-01
O    -9.7353472564e-01     2.1761004421e+00    -5.8354124405e-01
N     1.8978032365e-02    -6.2836877075e-02    -2.4857217130e+00
H    -9.9768714898e-02     4.9507573273e-01    -1.6526441519e+00
H    -8.5955504119e-01    -3.6602220414e-02    -2.9825853425e+00
H     6.9558739639e-01     4.1476421708e-01    -3.0631958198e+00
C     3.6009157145e-07     3.3842307680e-07    -5.0000012599e+00
O     1.1441946871e+00    -3.2375514951e-02    -4.8433832646e+00
O    -1.1441949362e+00     3.2375294225e-02    -5.1566157272e+00
N     3.1589908636e+00    -2.9264081242e+00    -2.5579699663e+00
H     2.5427194140e+00    -2.9477235474e+00    -1.7585072428e+00
H     3.7227471356e+00    -2.0934332905e+00    -2.4701412861e+00
H     3.7844819187e+00    -3.7135774926e+00    -2.4657490033e+00
N    -3.8417707298e-01     4.9478537186e+00     2.4890631622e-02
H    -1.2497111947e+00     4.4558715506e+00     1.9278858740e-01
H    -3.1232923797e-01     5.0802990357e+00    -9.7344709252e-01
H    -4.8520726937e-01     5.8650143215e+00     4.3475488789e-01
C    -2.6346181352e+00    -3.4363921876e+00     2.4999987863e+00
O    -1.9221081155e+00    -2.7412638511e+00     1.9135824515e+00
O    -3.3471265348e+00    -4.1315200973e+00     3.0864184952e+00
C    -7.8643688009e-08    -2.1633691655e-07     4.9999986664e+00
O     1.0461621453e+00    -4.7033344427e-01     4.8618346115e+00
O    -1.0461620333e+00     4.7033364387e-01     5.1381664252e+00
C     6.5366729161e-01    -1.0228679955e-06     7.4714606581e+00
O     1.1344385824e+00    -8.3083456882e-01     6.8285511505e+00
O     1.7289815478e-01     8.3083535760e-01     8.1143689339e+00
N    -4.2129423514e+00     3.8041292581e+00     4.9289204702e+00
H    -4.8876064424e+00     4.5545267933e+00     4.8954929866e+00
H    -4.2272086526e+00     3.3578831520e+00     4.0233582303e+00
H    -3.3042132709e+00     4.2325335583e+00     5.0292229842e+00
N     6.6651055994e-01    -6.9957898455e+00     2.6534224216e+00
H     9.3856850725e-01    -6.8749513087e+00     1.6886592308e+00
H    -7.1903693641e-02    -6.3313633570e+00     2.8341540357e+00
H     2.5677123472e-01    -7.9155007384e+00     2.7284220185e+00
N     4.5670433340e+00     5.9663481224e+00     3.5848915544e-01
H     3.5987211223e+00     5.7202115296e+00     5.0393455820e-01
H     4.8069198110e+00     6.6414241608e+00     1.0699058427e+00
H     5.1108750742e+00     5.1369554326e+00     5.4752403334e-01
N    -7.2466542807e+00    -1.2586016272e+00    -1.6809957405e+00
H    -6.8623410034e+00    -4.3212327925e-01    -2.1153024734e+00
H    -7.3875642562e+00    -1.9362453791e+00    -2.4160640429e+00
H    -6.5299544971e+00    -1.6301151644e+00    -1.0746142661e+00
C     5.4594179846e+00    -3.4728349938e+00    -3.7926476381e+00
O     4.9017049614e+00    -2.9550210985e+00    -2.9234048620e+00
O     6.0171291399e+00    -3.9906472081e+00    -4.6618932208e+00
N    -1.1996763935e+00     4.5692346478e+00    -5.8422252940e+00
H    -6.2178812520e-01     5.0495241313e+00    -5.1678717854e+00
H    -1.7570657977e+00     3.9030696462e+00    -5.3275182633e+00
H    -1.8380346354e+00     5.2540201664e+00    -6.2203085243e+00
C     3.0127912913e-01     5.8009752269e-01    -7.4714602249e+00
O    -1.8560924408e-01     2.0238441761e-01    -8.4487168813e+00
O     7.8817051203e-01     9.5780836363e-01    -6.4942036531e+00
N    -8.2907522616e-01    -1.0298041009e-02    -9.9109399105e+00
H    -1.0821198466e+00    -8.7191380325e-01    -1.0372429013e+01
H    -4.3360765894e-01     5.9386456286e-01    -1.0616613373e+01
H    -1.6893155401e+00     4.2116153373e-01    -9.6056390453e+00
C     4.5959998471e+00    -4.2103112992e+00    -7.8198520168e+00
O     5.5377929315e+00    -3.9819738602e+00    -7.1908481613e+00
O     3.6542044516e+00    -4.4386494638e+00    -8.4488529871e+00
N    -6.6236059773e-01     7.9636466776e+00    -6.0460564905e+00
H    -1.2183683248e-01     7.9161796214e+00    -5.1946068850e+00
H    -1.4144679174e+00     7.2966310961e+00    -5.9522115189e+00
H    -1.0859382209e+00     8.8797587747e+00    -6.0725140665e+00
C    -5.5143286792e+00    -7.1924659926e+00    -4.2261814012e+00
O    -5.1872129096e+00    -6.2560469551e+00    -3.6338363080e+00
O    -5.8414446637e+00    -8.1288833804e+00    -4.8185298744e+00
N     9.5336983219e+00     1.6856908974e+00    -2.4317748860e+00
H     1.0413243868e+01     1.3549848918e+00    -2.8011238574e+00
H     9.3930044126e+00     2.6150686689e+00    -2.8003454580e+00
H     8.8120680640e+00     1.1016593945e+00    -2.8286833832e+00
C    -8.4104443225e+00     5.3500373388e+00    -8.0095822413e-01
O    -7.6043968341e+00     5.9350904103e+00    -2.1550250411e-01
O    -9.2164925263e+00     4.7649816934e+00    -1.3864112880e+00
C     2.5861645836e+00    -9.6204021594e+00     8.7155611652e-01
O     3.4765923579e+00    -8.8974326143e+00     1.0101615489e+00
O     1.6957360753e+00    -1.0343372231e+01     7.3295434141e-01
C     4.4603602440e+00     8.5881512815e+00     2.5196904342e+00
O     4.4317471717e+00     7.4360148923e+00     2.4389372116e+00
O     4.4889721295e+00     9.7402879079e+00     2.6004472243e+00
C    -8.5494159308e+00    -3.1222315462e+00     4.1423612191e+00
O    -7.9312710544e+00    -2.7672894981e+00     5.0515757727e+00
O    -9.1675596711e+00    -3.4771771856e+00     3.2331467150e+00
N     7.6341074365e+00    -3.1480111312e+00     5.7469089831e+00
H     6.9580102992e+00    -3.8977512647e+00     5.7339518873e+00
H     7.5571925293e+00    -2.6699154557e+00     4.8609684055e+00
H     7.3342414298e+00    -2.4964552324e+00     6.4574965353e+00
N    -2.8918284175e+00     6.1774995042e+00     7.2279187472e+00
H    -2.0486726817e+00     6.1018616222e+00     7.7781485256e+00
H    -3.6036585870e+00     5.6479324284e+00     7.7098301570e+00
H    -3.1759168208e+00     7.1458103931e+00     7.2602789417e+00
C    -1.4306896638e+00    -4.5612633312e+00     8.7833927955e+00
O    -1.8391787201e+00    -3.5842205219e+00     8.3215680561e+00
O    -1.0221995437e+00    -5.5383046742e+00     9.2452208380e+00
