# Supplementary material for: Automated Discovery of Reactive Events via Hypergraph Mining of Ab Initio Atomistic Simulations
Source: J Chem Theory Comput. 2026 Feb 12;22(4):1674–86. doi: 10.1021/acs.jctc.5c01682 (PMC12937057; doi:10.1021/acs.jctc.5c01682)
Supplement: Supplementary file 2 [file ct5c01682_si_002.zip › SI_data/Initial_Geometries/nowater/init_142.xyz]

98

C     4.8129447425e-07    -1.2615055850e-06     2.5000000922e+00
O     4.6276500206e-01     9.2118691509e-02     3.5545715515e+00
O    -4.6276532517e-01    -9.2117681976e-02     1.4454283883e+00
N    -1.8252773160e+00     1.6246667014e+00    -8.9281465690e-03
H    -1.6253383564e+00     1.9476838052e+00     9.2652353907e-01
H    -2.8139082294e+00     1.7625201160e+00    -1.6054423404e-01
H    -1.3431785416e+00     2.2461955606e+00    -6.4190684258e-01
C    -5.1219517673e-07    -1.9413003858e-08    -2.5000012525e+00
O     9.7500150045e-01    -2.7148160268e-01    -3.0571609024e+00
O    -9.7500105791e-01     2.7148165649e-01    -1.9428381340e+00
N    -3.9586324458e-03     9.5936318931e-04    -5.0670516008e+00
H     3.0528777668e-04    -9.4026201955e-01    -4.7017166575e+00
H    -7.8174986365e-01     4.7842493697e-01    -4.6352536024e+00
H     8.3645687548e-01     4.4850627327e-01    -4.7312199198e+00
N     3.2122523837e+00    -2.9158215132e+00    -2.4363247385e+00
H     2.5862340488e+00    -2.1882718445e+00    -2.7496265371e+00
H     2.7276167952e+00    -3.7925316789e+00    -2.5623791577e+00
H     3.9959265278e+00    -2.9210538397e+00    -3.0728833292e+00
C    -4.3712904494e-01     4.9808555261e+00    -1.2451761201e-06
O    -1.4163024215e+00     4.3677557388e+00     9.2831286681e-03
O     5.4204549983e-01     5.5939543603e+00    -9.2821666855e-03
N    -2.5809517856e+00    -3.4543089161e+00     2.4637856381e+00
H    -3.4183729117e+00    -3.4079034822e+00     1.9016843248e+00
H    -2.4641313262e+00    -2.5462724967e+00     2.8894673574e+00
H    -2.7671356356e+00    -4.1060107323e+00     3.2121169132e+00
N    -5.7387972093e-02    -3.3898954343e-02     5.0083659946e+00
H     2.7105518734e-01    -7.5558221449e-02     4.0545446856e+00
H     6.8456939448e-01    -3.9693390791e-01     5.5889579111e+00
H    -1.5810910733e-01     9.4358265247e-01     5.2402373854e+00
C     6.5366840411e-01     2.8316020849e-07     7.4714615164e+00
O     1.9380523921e-02     9.5908675039e-01     7.5836670581e+00
O     1.2879553729e+00    -9.5908691783e-01     7.3592523938e+00
C    -4.1999346693e+00     3.8474832725e+00     4.8792861271e+00
O    -3.6516021966e+00     4.5820880384e+00     5.5824542347e+00
O    -4.7482657214e+00     3.1128798218e+00     4.1761147877e+00
C     6.1466191519e-01    -7.0037457651e+00     2.6114595063e+00
O    -1.4478790358e-01    -6.1335223712e+00     2.6380163822e+00
O     1.3741095411e+00    -7.8739717297e+00     2.5849042960e+00
C     4.5561179127e+00     5.9426487225e+00     4.2038901161e-01
O     4.5892059138e+00     7.0675264968e+00     1.5902101987e-01
O     4.5230284041e+00     4.8177697696e+00     6.8175375835e-01
N    -7.2066132961e+00    -1.3286539968e+00    -1.6827507689e+00
H    -6.3651864221e+00    -9.1946049931e-01    -1.3033473025e+00
H    -7.9302584319e+00    -6.2827719472e-01    -1.6106942813e+00
H    -7.0408616932e+00    -1.4772334366e+00    -2.6675502088e+00
N     5.4942010886e+00    -3.4700016537e+00    -3.7352502879e+00
H     4.8575790277e+00    -4.2534309369e+00    -3.7535915793e+00
H     6.0976971283e+00    -3.5650828059e+00    -4.5390750135e+00
H     4.9395898389e+00    -2.6393551692e+00    -3.8829396921e+00
C    -1.2362419701e+00     4.5987614343e+00    -5.7942307703e+00
O    -1.1006002898e+00     3.4575140500e+00    -5.9121875106e+00
O    -1.3718857772e+00     5.7400087069e+00    -5.6762709226e+00
C     3.0127956715e-01     5.8009553871e-01    -7.4714604994e+00
O     9.7460042387e-01    -1.0884489180e-01    -6.8336845534e+00
O    -3.7203946155e-01     1.2690391844e+00    -8.1092357292e+00
C    -8.7155799841e-01     1.1525325242e-06    -9.9619474019e+00
O    -1.8563902842e+00    -9.3074212023e-02    -9.3651221381e+00
O     1.1327582853e-01     9.3073279173e-02    -1.0558771511e+01
C     4.5959985832e+00    -4.2103111646e+00    -7.8198522040e+00
O     5.2525689731e+00    -4.9138740577e+00    -8.4591272846e+00
O     3.9394294431e+00    -3.5067494133e+00    -7.1805737580e+00
N    -7.6212809641e-01     7.9655338474e+00    -6.0150352718e+00
H    -6.0632575653e-01     8.9288563382e+00    -5.7559582513e+00
H    -5.8194908389e-02     7.7294999226e+00    -6.6992487897e+00
H    -5.7126116065e-01     7.4079864759e+00    -5.1952242436e+00
C    -5.5143293291e+00    -7.1924642870e+00    -4.2261820961e+00
O    -6.4639025129e+00    -7.6832354538e+00    -3.7877616578e+00
O    -4.5647546570e+00    -6.7016962481e+00    -4.6646040152e+00
C     9.5347182101e+00     1.6865571983e+00    -2.4989379704e+00
O     8.6356361924e+00     1.9933274543e+00    -3.1564344234e+00
O     1.0433798460e+01     1.3797871582e+00    -1.8414381976e+00
C    -8.4104442269e+00     5.3500357903e+00    -8.0095844154e-01
O    -9.0495448211e+00     4.3967453111e+00    -6.6849809712e-01
O    -7.7713445873e+00     6.3033279147e+00    -9.3341553415e-01
N     2.5840747708e+00    -9.6426575926e+00     9.3490446483e-01
H     3.2490067833e+00    -8.8917121443e+00     8.1944085370e-01
H     1.6891129848e+00    -9.2901870348e+00     6.2800058360e-01
H     2.8494101983e+00    -1.0370029792e+01     2.8690278651e-01
N     4.4540545386e+00     8.6248957974e+00     2.5755719364e+00
H     4.3597446373e+00     9.1857191288e+00     1.7413247748e+00
H     3.7552646279e+00     7.8982934240e+00     2.5196815382e+00
H     5.3536935210e+00     8.1698066853e+00     2.5215073272e+00
N    -8.5184045734e+00    -3.0771215669e+00     4.1812945343e+00
H    -8.9353341956e+00    -3.8207473960e+00     4.7221973071e+00
H    -7.8841097831e+00    -3.5119485315e+00     3.5270944771e+00
H    -9.2597579770e+00    -2.6609091447e+00     3.6367380807e+00
N     7.6245298283e+00    -3.1663623066e+00     5.7277588332e+00
H     7.5935189237e+00    -2.4455383243e+00     5.0214751768e+00
H     7.6407279808e+00    -2.6984105141e+00     6.6222647441e+00
H     6.7482958049e+00    -3.6651502191e+00     5.6748066368e+00
N    -2.8786048064e+00     6.1357666836e+00     7.2953618102e+00
H    -2.1666497356e+00     6.7644326126e+00     6.9528933883e+00
H    -3.1795610627e+00     6.4946477639e+00     8.1897955902e+00
H    -3.6658042214e+00     6.2164809727e+00     6.6683198139e+00
N    -1.4845723846e+00    -4.5287635923e+00     8.7598797681e+00
H    -8.6501854960e-01    -4.8204243075e+00     8.0179413840e+00
H    -1.7383942800e+00    -5.3607147208e+00     9.2725335013e+00
H    -9.3984697366e-01    -3.9542882537e+00     9.3864830656e+00
