# Supplementary material for: Automated Discovery of Reactive Events via Hypergraph Mining of Ab Initio Atomistic Simulations
Source: J Chem Theory Comput. 2026 Feb 12;22(4):1674–86. doi: 10.1021/acs.jctc.5c01682 (PMC12937057; doi:10.1021/acs.jctc.5c01682)
Supplement: Supplementary file 2 [file ct5c01682_si_002.zip › SI_data/Initial_Geometries/nowater/init_143.xyz]

98

N     5.5391198644e-03     6.6854810625e-02     2.4964984633e+00
H     1.8839833376e-01    -3.7503704860e-01     1.6072968069e+00
H    -9.1903437790e-01    -2.2177590371e-01     2.7815216954e+00
H     6.5365865071e-01    -3.3226192133e-01     3.1598432368e+00
N    -1.8474398193e+00     1.6515563626e+00     5.5810435573e-02
H    -2.6092955257e+00     1.4637048742e+00    -5.7954237512e-01
H    -9.9295290791e-01     1.4784350200e+00    -4.5336851510e-01
H    -1.8721842121e+00     2.6405768270e+00     2.5731878980e-01
N    -1.1153793742e-02    -6.1052473360e-02    -2.4742959790e+00
H    -8.6590120044e-01     4.6483580938e-01    -2.5849028410e+00
H     4.2324359447e-01    -1.0734588592e-01    -3.3845365593e+00
H     5.9766211087e-01     4.9095010518e-01    -1.8877674391e+00
C     5.1169433373e-09     6.6465327967e-07    -5.0000011789e+00
O     6.8809434216e-01    -7.2542298423e-01    -5.5788316922e+00
O    -6.8809428696e-01     7.2542246457e-01    -4.4211673836e+00
C     3.1929000744e+00    -2.9249582963e+00    -2.4999990417e+00
O     4.0006350238e+00    -2.6848566189e+00    -1.7096361591e+00
O     2.3851674507e+00    -3.1650613425e+00    -3.2903645527e+00
N    -4.5556408217e-01     4.9943160757e+00     6.3177900574e-02
H     2.2535798370e-01     5.6554347146e+00    -2.8128222577e-01
H    -1.2385275412e+00     5.0227699483e+00    -5.7364286216e-01
H    -4.2021669560e-02     4.0772956910e+00    -2.3052416417e-02
C    -2.6346178356e+00    -3.4363927758e+00     2.4999988902e+00
O    -1.7426897872e+00    -3.0811217963e+00     1.8573442880e+00
O    -3.5265450915e+00    -3.7916617008e+00     3.1426565489e+00
C     3.2855656934e-07    -4.2388882995e-07     5.0000012425e+00
O    -8.1770992831e-01     5.7713886034e-01     5.5770785620e+00
O     8.1770967501e-01    -5.7713847209e-01     4.4229204829e+00
N     6.7802457066e-01    -4.8037842656e-03     7.4090407445e+00
H     7.1251929380e-01     9.4243967578e-01     7.7567840903e+00
H     1.1957269921e+00    -5.7479358058e-01     8.0620935141e+00
H    -2.8572188003e-01    -3.0088977651e-01     7.4629410656e+00
C    -4.1999334163e+00     3.8474828198e+00     4.8792855829e+00
O    -4.0360304017e+00     3.1517526345e+00     3.9716219000e+00
O    -4.3638385902e+00     4.5432155445e+00     5.7869475105e+00
C     6.1466007457e-01    -7.0037471273e+00     2.6114594111e+00
O     9.3157510294e-02    -7.5811316818e+00     3.4655204171e+00
O     1.1361656238e+00    -6.4263614171e+00     1.7574003916e+00
C     4.5561181478e+00     5.9426475699e+00     4.2038702833e-01
O     4.7003253745e+00     6.7523979377e+00    -3.9094931850e-01
O     4.4119086791e+00     5.1328992153e+00     1.2317256361e+00
N    -7.2507665356e+00    -1.2974221918e+00    -1.7023942873e+00
H    -7.2984843200e+00    -3.3955923291e-01    -2.0180001460e+00
H    -6.7549878959e+00    -1.8149793808e+00    -2.4135343449e+00
H    -6.6692390373e+00    -1.3044594145e+00    -8.7707275783e-01
N     5.4009221346e+00    -3.4630684915e+00    -3.7610979054e+00
H     5.2836866834e+00    -3.9672444991e+00    -4.6279588490e+00
H     6.0496701499e+00    -3.9948922497e+00    -3.1992513180e+00
H     5.8577977203e+00    -2.5920822662e+00    -3.9891923488e+00
N    -1.2500203957e+00     4.6213626001e+00    -5.7324893141e+00
H    -3.6977842269e-01     4.9757193192e+00    -6.0774398579e+00
H    -1.9563060954e+00     4.8926043619e+00    -6.4010478396e+00
H    -1.1911784591e+00     3.6138735407e+00    -5.7622013023e+00
C     3.0128075127e-01     5.8009600844e-01    -7.4714592100e+00
O    -3.5478463186e-01     1.0181116596e+00    -6.6273747636e+00
O     9.5734462606e-01     1.4208233978e-01    -8.3155464824e+00
N    -8.5656414850e-01     5.8505311605e-03    -1.0027165699e+01
H    -1.4437072414e+00     7.6126264876e-01    -9.7046738167e+00
H    -3.0185607076e-02     1.0051301061e-02    -9.4471114388e+00
H    -1.3491385050e+00    -8.5261912728e-01    -9.8277171354e+00
C     4.5959983649e+00    -4.2103103907e+00    -7.8198510275e+00
O     5.2880973982e+00    -3.6382486952e+00    -7.0928693256e+00
O     3.9039011286e+00    -4.7823753931e+00    -8.5468325634e+00
C    -6.9995050931e-01     7.9755799288e+00    -5.9916761819e+00
O    -1.3694817230e+00     8.9057552506e+00    -5.8458685180e+00
O    -3.0420401755e-02     7.0454037938e+00    -6.1374873539e+00
C    -5.5143285701e+00    -7.1924646157e+00    -4.2261815390e+00
O    -5.2405418667e+00    -8.0279009495e+00    -3.4766183173e+00
O    -5.7881158864e+00    -6.3570305164e+00    -4.9757477311e+00
C     9.5347170739e+00     1.6865579020e+00    -2.4989378612e+00
O     1.0526857700e+01     2.0986411581e+00    -2.9239112930e+00
O     8.5425779106e+00     1.2744729904e+00    -2.0739613780e+00
N    -8.4146949125e+00     5.4144889986e+00    -7.8250991794e-01
H    -7.4682480594e+00     5.1483165612e+00    -1.0122403710e+00
H    -8.9795972877e+00     5.2155494401e+00    -1.5953385858e+00
H    -8.7244232677e+00     4.7905514723e+00    -5.1654467255e-02
C     2.5861655050e+00    -9.6204026276e+00     8.7155803100e-01
O     2.8296222428e+00    -8.5381174863e+00     1.1942742221e+00
O     2.3427054993e+00    -1.0702687010e+01     5.4884012620e-01
C     4.4603592404e+00     8.5881522717e+00     2.5196908607e+00
O     4.7350774214e+00     9.5460652804e+00     3.1042339634e+00
O     4.1856425917e+00     7.6302368038e+00     1.9351501655e+00
N    -8.5512651857e+00    -3.1605959080e+00     4.0872489526e+00
H    -8.0036932289e+00    -2.3239021523e+00     3.9476280217e+00
H    -8.1458922663e+00    -3.6472190935e+00     4.8735394564e+00
H    -9.4729567779e+00    -2.8624503741e+00     4.3718069081e+00
N     7.6320984674e+00    -3.0991249512e+00     5.7491430125e+00
H     7.7021012974e+00    -3.9431426563e+00     5.1994892940e+00
H     7.0461138541e+00    -2.4607827351e+00     5.2309506419e+00
H     7.1291464030e+00    -3.3395631553e+00     6.5909316270e+00
N    -2.9545223525e+00     6.1625172341e+00     7.2734927401e+00
H    -2.2294897663e+00     5.5949149464e+00     7.6876676850e+00
H    -3.1860099840e+00     6.8780524328e+00     7.9471431990e+00
H    -2.5414960118e+00     6.6308456039e+00     6.4801093771e+00
N    -1.4107388252e+00    -4.5597630750e+00     8.7192672361e+00
H    -1.1155264976e+00    -3.7383110828e+00     9.2266643186e+00
H    -1.0379708317e+00    -5.3577234077e+00     9.2129122658e+00
H    -2.4158199921e+00    -4.6085970788e+00     8.8017685614e+00
