# Supplementary material for: Automated Discovery of Reactive Events via Hypergraph Mining of Ab Initio Atomistic Simulations
Source: J Chem Theory Comput. 2026 Feb 12;22(4):1674–86. doi: 10.1021/acs.jctc.5c01682 (PMC12937057; doi:10.1021/acs.jctc.5c01682)
Supplement: Supplementary file 2 [file ct5c01682_si_002.zip › SI_data/Initial_Geometries/nowater/init_144.xyz]

98

N    -1.3502015693e-03    -6.6782702271e-03     2.5668287810e+00
H    -2.6410143116e-01    -8.6024606808e-01     2.0959049030e+00
H     9.1737740893e-01     2.4195460479e-01     2.2299261897e+00
H    -6.3451151109e-01     7.1109991610e-01     2.2454557704e+00
N    -1.8883274260e+00     1.6439609440e+00    -2.2184273382e-02
H    -1.0903343018e+00     1.7156992873e+00    -6.3655067618e-01
H    -1.5328703049e+00     1.4023899929e+00     8.9142165672e-01
H    -2.2830187954e+00     2.5701799406e+00     5.3423093811e-02
C    -1.0077676698e-07    -7.5973546332e-07    -2.4999988846e+00
O     6.9440887482e-01     6.3032728466e-01    -1.8252835511e+00
O    -6.9440873689e-01    -6.3032669415e-01    -3.1747173204e+00
N     1.3677786715e-02    -6.5242817655e-02    -4.9917053507e+00
H     7.6086149214e-01     5.2389221728e-01    -4.6540340400e+00
H    -8.2249033095e-01     2.1174798573e-01    -4.4982673518e+00
H    -1.2845147412e-01     1.7103277258e-01    -5.9629687029e+00
C     3.1929006793e+00    -2.9249592605e+00    -2.4999987568e+00
O     3.4325905173e+00    -1.9579917567e+00    -1.9149511704e+00
O     2.9532115149e+00    -3.8919253933e+00    -3.0850497868e+00
C    -4.3712866439e-01     4.9808559043e+00    -1.1575574939e-06
O    -7.7410798362e-01     5.9914994200e+00     4.4699176496e-01
O    -1.0014928761e-01     3.9702104559e+00    -4.4699084695e-01
C    -2.6346174017e+00    -3.4363913140e+00     2.5000011223e+00
O    -3.4881990150e+00    -3.9168066614e+00     3.1126654460e+00
O    -1.7810362617e+00    -2.9559780146e+00     1.8873336722e+00
N    -5.1928746194e-02     4.0561625533e-02     4.9869359974e+00
H     8.3064216792e-01     5.2864011166e-01     4.9396764373e+00
H     2.9932348741e-03    -7.2644476822e-01     4.3326678163e+00
H    -1.1198733779e-01    -3.6587757675e-01     5.9092046789e+00
N     6.4084181629e-01     4.4000385155e-02     7.5205719616e+00
H     2.9532599996e-01    -8.7901453455e-01     7.7397699811e+00
H     1.6307110026e+00    -4.8744779998e-02     7.3446759321e+00
H     2.1321347467e-01     3.1629098691e-01     6.6474332496e+00
N    -4.2237303003e+00     3.8431152322e+00     4.8166178301e+00
H    -3.6073903568e+00     3.0757351041e+00     5.0416473976e+00
H    -4.9635057547e+00     3.8348025207e+00     5.5036733306e+00
H    -3.6982150357e+00     4.6926233662e+00     4.9634136665e+00
N     5.9702731751e-01    -7.0409170048e+00     2.5583571590e+00
H    -2.0689762328e-01    -6.6906334607e+00     3.0587486271e+00
H     1.1479874409e+00    -6.2378981525e+00     2.2919256477e+00
H     1.1479505309e+00    -7.5661559508e+00     3.2216723504e+00
C     4.5561185431e+00     5.9426476523e+00     4.2038773205e-01
O     4.1624074249e+00     4.8640595265e+00     5.4843952062e-01
O     4.9498263471e+00     7.0212375242e+00     2.9233634239e-01
C    -7.1898335972e+00    -1.2717797684e+00    -1.7143162048e+00
O    -6.8007367129e+00    -2.0977200389e+00    -2.4222599414e+00
O    -7.5789288318e+00    -4.4584077172e-01    -1.0063693301e+00
C     5.4594168373e+00    -3.4728353089e+00    -3.7926495485e+00
O     6.4264961476e+00    -3.5885217789e+00    -4.4140449929e+00
O     4.4923388559e+00    -3.3571462989e+00    -3.1712516599e+00
N    -1.2434384024e+00     4.6464363328e+00    -5.8410039328e+00
H    -1.3446081151e+00     3.7190968223e+00    -6.2272572364e+00
H    -1.9286635829e+00     4.7325024263e+00    -5.1044978810e+00
H    -3.3545948590e-01     4.6821519790e+00    -5.4009152366e+00
C     3.0127898589e-01     5.8009627038e-01    -7.4714598392e+00
O    -3.0885889798e-01     1.0316336352e+00    -8.3424384962e+00
O     9.1142024403e-01     1.2856016378e-01    -6.6004822880e+00
N    -8.5088488952e-01     5.8076465429e-02    -9.9352584319e+00
H    -9.8250772209e-02    -6.0995589717e-01    -1.0016868119e+01
H    -1.2331074298e+00     1.8214479649e-01    -1.0861484681e+01
H    -1.5705995585e+00    -3.7927140572e-01    -9.3783769225e+00
N     4.5647862487e+00    -4.1639930688e+00    -7.7825298509e+00
H     4.3361440807e+00    -4.0774784718e+00    -8.7621335854e+00
H     4.3162206694e+00    -5.1027702815e+00    -7.5063151109e+00
H     5.5693933432e+00    -4.0943707454e+00    -7.7097514310e+00
C    -6.9994992668e-01     7.9755792035e+00    -5.9916766047e+00
O    -3.5853931202e-01     7.0591931730e+00    -6.6068460818e+00
O    -1.0413633068e+00     8.8919663307e+00    -5.3765094388e+00
N    -5.5746381486e+00    -7.2191580249e+00    -4.2134236171e+00
H    -4.8308419184e+00    -7.8919394237e+00    -4.0971573263e+00
H    -5.3663594149e+00    -6.4445096386e+00    -3.6002988895e+00
H    -5.5076718835e+00    -6.8700010424e+00    -5.1584020833e+00
C     9.5347176288e+00     1.6865562849e+00    -2.4989376773e+00
O     9.6276423766e+00     2.3420611509e+00    -3.4457409367e+00
O     9.4417927285e+00     1.0310542381e+00    -1.5521319239e+00
N    -8.3994300045e+00     5.2858473174e+00    -8.1741782399e-01
H    -8.3052157023e+00     5.4433740748e+00     1.7540364992e-01
H    -9.3277529384e+00     5.5884091345e+00    -1.0744294231e+00
H    -7.7514342287e+00     5.9103558020e+00    -1.2750967593e+00
C     2.5861652136e+00    -9.6204030345e+00     8.7155819790e-01
O     1.9236903861e+00    -1.0535520814e+01     1.1133113844e+00
O     3.2486375182e+00    -8.7052834074e+00     6.2980291083e-01
N     4.4493437222e+00     8.5974517068e+00     2.5853016037e+00
H     3.9755753226e+00     7.7777482556e+00     2.2345663063e+00
H     5.4305869483e+00     8.4781844777e+00     2.3795854300e+00
H     4.1280077178e+00     9.3792764962e+00     2.0331489513e+00
N    -8.6065735210e+00    -3.0886993097e+00     4.1533600148e+00
H    -8.3890149638e+00    -3.1531148450e+00     3.1695386864e+00
H    -8.6486428167e+00    -4.0339111488e+00     4.5057615449e+00
H    -7.8162694618e+00    -2.6456853282e+00     4.5989354706e+00
C     7.5717950692e+00    -3.1255283187e+00     5.7357639249e+00
O     6.4742828767e+00    -2.8156375574e+00     5.5508510986e+00
O     8.6693084720e+00    -3.4354157431e+00     5.9206780130e+00
C    -2.9008692618e+00     6.1989903495e+00     7.2909186896e+00
O    -3.0359465869e+00     6.2164573795e+00     8.4381793703e+00
O    -2.7657918432e+00     6.1815195738e+00     6.1436576173e+00
C    -1.4306893623e+00    -4.5612622394e+00     8.7833952011e+00
O    -1.0396373808e+00    -5.4556106143e+00     9.4014383891e+00
O    -1.8217410977e+00    -3.6669155046e+00     8.1653486307e+00
