# Supplementary material for: Automated Discovery of Reactive Events via Hypergraph Mining of Ab Initio Atomistic Simulations
Source: J Chem Theory Comput. 2026 Feb 12;22(4):1674–86. doi: 10.1021/acs.jctc.5c01682 (PMC12937057; doi:10.1021/acs.jctc.5c01682)
Supplement: Supplementary file 2 [file ct5c01682_si_002.zip › SI_data/Initial_Geometries/nowater/init_145.xyz]

98

N     4.6146689172e-02    -4.6176875801e-02     2.5158331150e+00
H     1.3662151473e-02     1.3114400447e-01     1.5224109725e+00
H     2.2772357194e-01     8.3966759990e-01     2.9649338670e+00
H    -8.8268192195e-01    -3.2909545570e-01     2.7926252192e+00
N    -1.8949476425e+00     1.7276442522e+00    -1.8519872067e-02
H    -1.9963748956e+00     7.8072842190e-01    -3.5385316258e-01
H    -1.8032572493e+00     1.6737666474e+00     9.8550809586e-01
H    -1.0145898153e+00     2.0708361260e+00    -3.7428498357e-01
N     1.3638632616e-02     1.5489763347e-02    -2.5639262328e+00
H    -3.4391220108e-01     8.0797806746e-01    -2.0505986744e+00
H     8.3281893264e-01    -3.0720652363e-01    -2.0697675262e+00
H    -6.7844067717e-01    -7.1603248665e-01    -2.4912570692e+00
N     5.1291176364e-02     5.8996367610e-03    -4.9570242182e+00
H    -1.2995517756e-01    -9.5719174960e-01    -5.1999032699e+00
H     2.2370623920e-01     4.9778809059e-01    -5.8217212055e+00
H    -8.0653956259e-01     3.7741835112e-01    -4.5756062731e+00
N     3.1543934782e+00    -2.9019262144e+00    -2.5499918776e+00
H     3.4654118433e+00    -3.8478502231e+00    -2.7169674431e+00
H     2.6649858696e+00    -2.9068968835e+00    -1.6669077536e+00
H     3.9834385110e+00    -2.3402095040e+00    -2.4213915224e+00
C    -4.3712847137e-01     4.9808549610e+00    -1.3225517727e-06
O    -8.2710469754e-01     5.9975503749e+00    -3.8601560786e-01
O    -4.7152725755e-02     3.9641602380e+00     3.8601663471e-01
C    -2.6346188034e+00    -3.4363915427e+00     2.4999999696e+00
O    -2.3897776689e+00    -2.4128779848e+00     2.9766873576e+00
O    -2.8794564499e+00    -4.4599065167e+00     2.0233127243e+00
N    -5.4566725264e-02    -3.8480246352e-02     4.9926344419e+00
H     8.9033215132e-04     3.6668160322e-01     5.9157562559e+00
H    -4.0767584501e-02     7.2816628315e-01     4.3357898884e+00
H     7.9818601286e-01    -5.6009143163e-01     4.8508108908e+00
C     6.5366903756e-01     8.4129255543e-07     7.4714598012e+00
O     4.3499720587e-01    -9.0478925244e-02     6.3406397041e+00
O     8.7233819884e-01     9.0478223867e-02     8.6022810719e+00
C    -4.1999330176e+00     3.8474844076e+00     4.8792847409e+00
O    -4.2550834817e+00     3.8726867658e+00     3.7255597661e+00
O    -4.1447857675e+00     3.8222801686e+00     6.0330102855e+00
C     6.1466131202e-01    -7.0037480301e+00     2.6114600078e+00
O     7.1235518652e-01    -7.2373225695e+00     3.7386941856e+00
O     5.1696701618e-01    -6.7701697627e+00     1.4842261711e+00
N     4.5895396266e+00     5.9993823496e+00     4.3368095770e-01
H     3.6484486549e+00     6.1802644862e+00     1.1585249980e-01
H     4.5142548899e+00     5.4052916721e+00     1.2465589069e+00
H     5.0411833165e+00     5.4539600817e+00    -2.8598000951e-01
N    -7.2022781160e+00    -1.2383024727e+00    -1.7712085473e+00
H    -8.0445411278e+00    -1.4112133646e+00    -1.2419823807e+00
H    -6.5744168824e+00    -7.3199471288e-01    -1.1638990639e+00
H    -6.7775913966e+00    -2.1373693989e+00    -1.9464205140e+00
N     5.4104814248e+00    -3.4578085612e+00    -3.8361459125e+00
H     6.2391179324e+00    -3.7983769078e+00    -4.3017210756e+00
H     5.1284271815e+00    -4.1728665755e+00    -3.1815318851e+00
H     5.6907632123e+00    -2.6560726020e+00    -3.2902146420e+00
C    -1.2362414024e+00     4.5987614105e+00    -5.7942298000e+00
O    -1.1077548081e+00     5.7314929801e+00    -5.9817622943e+00
O    -1.3647317498e+00     3.4660298550e+00    -5.6066969791e+00
N     3.1253379230e-01     6.0195891534e-01    -7.4089469671e+00
H     1.1665184523e+00     3.3125787041e-01    -7.8745827022e+00
H    -1.2260947822e-01     1.3084093954e+00    -7.9842383178e+00
H    -2.9645967580e-01    -2.0319361667e-01    -7.4243006841e+00
C    -8.7155805706e-01    -1.0716364066e-06    -9.9619464454e+00
O    -1.8611280970e+00     5.2885282189e-01    -9.6865871427e+00
O     1.1801372533e-01    -5.2885195189e-01    -1.0237307189e+01
C     4.5959977798e+00    -4.2103113287e+00    -7.8198504887e+00
O     4.0203767189e+00    -4.2282420145e+00    -8.8213977592e+00
O     5.1716222648e+00    -4.1923812928e+00    -6.8183046479e+00
C    -6.9995054870e-01     7.9755789142e+00    -5.9916785342e+00
O    -9.9876075285e-01     8.7647270357e+00    -6.7808019430e+00
O    -4.0114140859e-01     7.1864327556e+00    -5.2025520910e+00
N    -5.4583054753e+00    -7.2241785477e+00    -4.2069947372e+00
H    -5.4840836481e+00    -7.0719775665e+00    -5.2047701830e+00
H    -5.5484399536e+00    -6.3180801584e+00    -3.7708255390e+00
H    -6.2890134688e+00    -7.7466235159e+00    -3.9696029401e+00
N     9.5633721962e+00     1.7099467813e+00    -2.4428622354e+00
H     1.0165742163e+01     1.0667553706e+00    -2.9356509580e+00
H     9.3364772101e+00     2.4514446338e+00    -3.0894545990e+00
H     8.7037221120e+00     1.2164313948e+00    -2.2509672727e+00
C    -8.4104441360e+00     5.3500375136e+00    -8.0095665542e-01
O    -8.2091395061e+00     5.9854682146e+00    -1.7445997661e+00
O    -8.6117499402e+00     4.7146037082e+00     1.4268467331e-01
N     2.6381710714e+00    -9.6435741106e+00     9.0720678488e-01
H     1.8658367063e+00    -1.0293809632e+01     8.9832488375e-01
H     2.8864587082e+00    -9.4716943217e+00    -5.6220779839e-02
H     2.2834655200e+00    -8.7736867201e+00     1.2771517541e+00
C     4.4603609127e+00     8.5881520865e+00     2.5196913950e+00
O     4.6673011537e+00     8.0953062504e+00     1.4954664350e+00
O     4.2534176106e+00     9.0809959054e+00     3.5439172222e+00
N    -8.5064121423e+00    -3.1344469102e+00     4.1925013646e+00
H    -8.0776257832e+00    -2.6061964789e+00     3.4465260077e+00
H    -9.3081198861e+00    -2.6046412287e+00     4.5022637223e+00
H    -8.8601158286e+00    -3.9861232079e+00     3.7815018915e+00
C     7.5717959582e+00    -3.1255278592e+00     5.7357633181e+00
O     6.8326302205e+00    -2.7215921853e+00     4.9450496950e+00
O     8.3109604196e+00    -3.5294614961e+00     6.5264798420e+00
C    -2.9008690788e+00     6.1989884108e+00     7.2909197473e+00
O    -3.1881770887e+00     7.1109747743e+00     7.9393740868e+00
O    -2.6135613960e+00     5.2870037456e+00     6.6424620610e+00
C    -1.4306890793e+00    -4.5612629652e+00     8.7833953113e+00
O    -4.4997449215e-01    -3.9568955503e+00     8.8711277260e+00
O    -2.4114041209e+00    -5.1656299758e+00     8.6956591789e+00
