# Supplementary material for: Automated Discovery of Reactive Events via Hypergraph Mining of Ab Initio Atomistic Simulations
Source: J Chem Theory Comput. 2026 Feb 12;22(4):1674–86. doi: 10.1021/acs.jctc.5c01682 (PMC12937057; doi:10.1021/acs.jctc.5c01682)
Supplement: Supplementary file 2 [file ct5c01682_si_002.zip › SI_data/Initial_Geometries/nowater/init_146.xyz]

98

C    -2.2489876814e-07     1.2867710018e-06     2.4999996462e+00
O     9.2144316802e-02     4.6422310690e-01     3.5539282658e+00
O    -9.2144184271e-02    -4.6422411145e-01     1.4460720512e+00
C    -1.8434224616e+00     1.6887255939e+00     1.3192754085e-06
O    -1.8062521515e+00     5.3462988549e-01     3.7942247222e-02
O    -1.8805920753e+00     2.8428216607e+00    -3.7943293553e-02
C     1.2261569906e-06    -5.7084728240e-07    -2.5000000470e+00
O     3.8816379900e-03    -2.5574535675e-01    -3.6266488819e+00
O    -3.8826219761e-03     2.5574575524e-01    -1.3733511055e+00
C    -3.8956299995e-07     1.1904626292e-06    -5.0000005124e+00
O     8.6497724052e-01     1.2925547720e-01    -5.7548945970e+00
O    -8.6497688216e-01    -1.2925638688e-01    -4.2451049892e+00
N     3.2037638647e+00    -2.9513647954e+00    -2.4391951779e+00
H     3.6678798120e+00    -2.0620833087e+00    -2.5539136067e+00
H     2.2218767785e+00    -2.7930303964e+00    -2.6130055715e+00
H     3.5379833992e+00    -3.5528014874e+00    -3.1780798705e+00
C    -4.3712871289e-01     4.9808541572e+00    -8.5270863971e-07
O    -9.3066023617e-01     4.2338015647e+00     7.3013414142e-01
O     5.6403087840e-02     5.7279096301e+00    -7.3013343467e-01
N    -2.6870468949e+00    -3.4783104127e+00     2.4974458722e+00
H    -1.8788633015e+00    -3.8539085002e+00     2.0229452409e+00
H    -2.4041330009e+00    -3.2837018993e+00     3.4469032646e+00
H    -2.8922513115e+00    -2.5890296185e+00     2.0656470797e+00
N    -3.0713365478e-02    -4.5639586974e-02     5.0385515965e+00
H    -6.6158233231e-01     3.7003369889e-01     4.3687713645e+00
H     7.3169989901e-01    -4.4664441679e-01     4.5119557121e+00
H     3.5670445630e-01     7.1085918957e-01     5.5835253693e+00
C     6.5366681572e-01    -4.8174460788e-07     7.4714603929e+00
O     4.2621966791e-01    -1.9453967348e-01     6.3555838997e+00
O     8.8111743595e-01     1.9454009110e-01     8.5873364102e+00
N    -4.2062815925e+00     3.7812447210e+00     4.8700865876e+00
H    -4.4375550029e+00     4.0560770630e+00     5.8136782824e+00
H    -4.8102137854e+00     4.3080876783e+00     4.2560145319e+00
H    -3.2638243966e+00     4.0988042104e+00     4.6959895306e+00
N     5.8506139530e-01    -7.0029412907e+00     2.6717570062e+00
H     7.4507607695e-01    -7.9434810387e+00     2.3413545588e+00
H     1.4828246186e+00    -6.5411692976e+00     2.6847918141e+00
H     2.7428062587e-02    -6.5377809652e+00     1.9702940218e+00
N     4.5697726342e+00     5.9425037176e+00     3.5461536421e-01
H     3.5922743407e+00     5.7690778301e+00     5.3847955544e-01
H     4.7957588951e+00     6.8269318461e+00     7.8600750640e-01
H     5.0905539367e+00     5.2339450079e+00     8.5071088981e-01
C    -7.1898335357e+00    -1.2717811990e+00    -1.7143158567e+00
O    -6.7436256417e+00    -9.0479956085e-01    -2.7148062578e+00
O    -7.6360400280e+00    -1.6387600880e+00    -7.1382329478e-01
N     5.3943216178e+00    -3.4869321905e+00    -3.7839129868e+00
H     5.9873568009e+00    -4.2619520498e+00    -3.5249941146e+00
H     5.6879873248e+00    -2.6962396497e+00    -3.2289825016e+00
H     5.6075361752e+00    -3.2643945797e+00    -4.7453681053e+00
C    -1.2362428835e+00     4.5987605078e+00    -5.7942306671e+00
O    -5.3906021319e-01     5.1177049326e+00    -6.5554080829e+00
O    -1.9334251950e+00     4.0798186264e+00    -5.0330504957e+00
N     2.6627316132e-01     6.2294134170e-01    -7.4333636209e+00
H     9.3353940298e-01     9.3197815482e-02    -6.8915951720e+00
H     7.8782380386e-01     1.0980721936e+00    -8.1555946682e+00
H    -3.3103335649e-01    -4.6387062272e-02    -7.8966171066e+00
C    -8.7155864646e-01    -8.6187161245e-08    -9.9619475625e+00
O    -9.7886870256e-01     1.1130728659e+00    -1.0252311481e+01
O    -7.6424521760e-01    -1.1130727554e+00    -9.6715819893e+00
N     4.5987360392e+00    -4.2331012820e+00    -7.8829829653e+00
H     4.0240766552e+00    -4.8182158578e+00    -7.2940916182e+00
H     4.2136979972e+00    -3.3010692536e+00    -7.8335452363e+00
H     5.5121866146e+00    -4.1949419688e+00    -7.4545774404e+00
C    -6.9995156347e-01     7.9755796698e+00    -5.9916762511e+00
O     2.2954535836e-01     7.9383578943e+00    -5.3065426423e+00
O    -1.6294466429e+00     8.0128012488e+00    -6.6768131400e+00
N    -5.5789480716e+00    -7.1798308564e+00    -4.2394951355e+00
H    -5.4665095917e+00    -7.9836125887e+00    -3.6389303944e+00
H    -5.1293595960e+00    -6.4036635992e+00    -3.7760119360e+00
H    -5.0491085456e+00    -7.3656998454e+00    -5.0786031002e+00
N     9.5461829324e+00     1.6325510714e+00    -2.4606695171e+00
H     1.0121777494e+01     1.6376115224e+00    -3.2901577842e+00
H     9.7365555703e+00     2.4928645540e+00    -1.9677181449e+00
H     8.5864863292e+00     1.6797157757e+00    -2.7707296742e+00
C    -8.4104454147e+00     5.3500368888e+00    -8.0095822618e-01
O    -8.4952474269e+00     4.3914922851e+00    -1.4403007882e+00
O    -8.3256410294e+00     6.3085801121e+00    -1.6161308433e-01
C     2.5861651965e+00    -9.6204016227e+00     8.7155814017e-01
O     1.8110537797e+00    -8.9583747183e+00     1.4153234567e+00
O     3.3612741535e+00    -1.0282430557e+01     3.2779081807e-01
N     4.4239123552e+00     8.5901329418e+00     2.5760846642e+00
H     4.1450832076e+00     9.3051580440e+00     1.9200519647e+00
H     4.3346552393e+00     7.7049058155e+00     2.0988130572e+00
H     5.4078480873e+00     8.7268513480e+00     2.7565228340e+00
N    -8.5912192590e+00    -3.1744250793e+00     4.1487584850e+00
H    -8.8261968466e+00    -2.5965524569e+00     3.3548855363e+00
H    -7.6340427073e+00    -3.4696434172e+00     4.0221043620e+00
H    -8.6070633657e+00    -2.5751925975e+00     4.9611923455e+00
C     7.5717959333e+00    -3.1255266833e+00     5.7357655757e+00
O     7.1310238386e+00    -3.9882278961e+00     6.3652293381e+00
O     8.0125668203e+00    -2.2628266891e+00     5.1062984595e+00
N    -2.9025647230e+00     6.1473374613e+00     7.2480029061e+00
H    -2.7401993485e+00     5.8451101161e+00     8.1975720769e+00
H    -3.7689490044e+00     6.6657524116e+00     7.2505131312e+00
H    -2.1698975713e+00     6.8039019540e+00     7.0210639443e+00
C    -1.4306895880e+00    -4.5612634978e+00     8.7833950995e+00
O    -2.4442513509e+00    -4.9767320897e+00     8.4161942661e+00
O    -4.1712696972e-01    -4.1457929692e+00     9.1505928170e+00
