# Supplementary material for: Automated Discovery of Reactive Events via Hypergraph Mining of Ab Initio Atomistic Simulations
Source: J Chem Theory Comput. 2026 Feb 12;22(4):1674–86. doi: 10.1021/acs.jctc.5c01682 (PMC12937057; doi:10.1021/acs.jctc.5c01682)
Supplement: Supplementary file 2 [file ct5c01682_si_002.zip › SI_data/Initial_Geometries/nowater/init_147.xyz]

98

N     5.5198100322e-02    -8.3575544358e-03     2.5373607992e+00
H     2.7770197225e-01     2.2259844657e-01     1.5800014907e+00
H    -5.3048364448e-01     7.3521593962e-01     2.8887259051e+00
H    -5.1430190520e-01    -8.4167005109e-01     2.5120742959e+00
C    -1.8434224139e+00     1.6887244572e+00     3.8639567122e-07
O    -2.1754191854e+00     1.9136283938e+00     1.0834921553e+00
O    -1.5114249973e+00     1.4638240866e+00    -1.0834924118e+00
N    -1.7081882259e-02    -5.4090357343e-02    -2.5359854256e+00
H     2.6254980819e-02     7.7974993700e-01    -3.1036277187e+00
H     8.8824246376e-01    -1.5914214551e-01    -2.1015501195e+00
H    -6.7711160700e-01     1.3107995119e-01    -1.7947350631e+00
N    -2.3228630719e-02    -1.4944508292e-02    -4.9387660168e+00
H    -7.0881191061e-01     4.7593751141e-01    -5.4941000623e+00
H     2.3528616689e-01    -8.4165162284e-01    -5.4575217696e+00
H     7.9633286064e-01     5.7339553274e-01    -4.8993409154e+00
C     3.1929011893e+00    -2.9249590856e+00    -2.5000012853e+00
O     2.5719700939e+00    -3.8972684517e+00    -2.5617841430e+00
O     3.8138315033e+00    -1.9526489064e+00    -2.4382148332e+00
N    -4.2528075089e-01     4.9632783440e+00     6.3743158100e-02
H    -8.2395546702e-01     4.2046668859e+00    -4.7006637679e-01
H     4.1833430874e-01     5.2449955877e+00    -4.1409688904e-01
H    -1.0704125683e+00     5.7371682163e+00    -1.6692581482e-03
N    -2.6578504191e+00    -3.4523977341e+00     2.5609635991e+00
H    -2.4179659347e+00    -4.2708387617e+00     2.0205977863e+00
H    -1.8267583737e+00    -2.8812665635e+00     2.6107359091e+00
H    -3.3362630930e+00    -2.9346400958e+00     2.0214613724e+00
C     1.3322772185e-06    -3.4304572220e-08     4.9999997646e+00
O     3.4551925854e-01     3.8051809479e-01     6.0346887837e+00
O    -3.4552029780e-01    -3.8051801104e-01     3.9653114166e+00
C     6.5366817996e-01    -9.6146515807e-07     7.4714611818e+00
O     1.3101828148e-01    -8.4768754022e-01     6.8857798709e+00
O     1.1763177156e+00     8.4768828431e-01     8.0571398570e+00
N    -4.2425848044e+00     3.8197325973e+00     4.8354294446e+00
H    -3.3633184782e+00     4.0655391186e+00     4.4043199749e+00
H    -4.0286728662e+00     3.1971106427e+00     5.6009133890e+00
H    -4.6151002284e+00     4.6654560434e+00     5.2420785466e+00
N     6.5294965490e-01    -7.0071309514e+00     2.6665513609e+00
H     7.8728732880e-01    -7.8051560603e+00     2.0628173069e+00
H     8.5543061526e-01    -6.1861002829e+00     2.1149245062e+00
H    -3.3082652655e-01    -6.9729515827e+00     2.8910409514e+00
N     4.5583792132e+00     5.9317028243e+00     4.8662673589e-01
H     3.6125062010e+00     6.0544550646e+00     1.5550496787e-01
H     4.9541071271e+00     5.1647218357e+00    -3.7321416158e-02
H     5.0703072411e+00     6.7608755131e+00     2.2246442370e-01
N    -7.1707698474e+00    -1.2748314432e+00    -1.7786562964e+00
H    -6.7073433411e+00    -5.2803809165e-01    -1.2817447787e+00
H    -6.9636273826e+00    -2.1289811787e+00    -1.2817636384e+00
H    -8.1634479907e+00    -1.1159202853e+00    -1.6852928760e+00
C     5.4594182088e+00    -3.4728343543e+00    -3.7926496636e+00
O     4.8463807157e+00    -4.0641484627e+00    -4.5732204212e+00
O     6.0724531953e+00    -2.8815204572e+00    -3.0120761018e+00
N    -1.2164623579e+00     4.6629017172e+00    -5.7915343132e+00
H    -1.3207107586e+00     4.3387348482e+00    -6.7420255573e+00
H    -2.1061488143e+00     4.5218599657e+00    -5.3355219028e+00
H    -5.5675536221e-01     4.0443376293e+00    -5.3425972022e+00
C     3.0128096664e-01     5.8009625238e-01    -7.4714592111e+00
O     1.1472239119e+00     1.1431377192e-01    -8.1056399933e+00
O    -5.4466409757e-01     1.0458799313e+00    -6.8372813040e+00
C    -8.7155766616e-01     6.5897522622e-07    -9.9619458232e+00
O    -2.6443496564e-01    -6.9394085624e-01    -9.2658098809e+00
O    -1.4786797224e+00     6.9394028998e-01    -1.0658084963e+01
N     4.6431023566e+00    -4.1767858857e+00    -7.7856484868e+00
H     4.0669109008e+00    -3.5600573311e+00    -8.3397556871e+00
H     4.0218137531e+00    -4.6859714206e+00    -7.1740010008e+00
H     5.0446818014e+00    -4.8508105041e+00    -8.4211043420e+00
C    -6.9995025957e-01     7.9755794079e+00    -5.9916762685e+00
O    -7.3849638106e-01     6.8209549932e+00    -6.0023864380e+00
O    -6.6140599775e-01     9.1302043714e+00    -5.9809693288e+00
C    -5.5143283827e+00    -7.1924647127e+00    -4.2261815245e+00
O    -5.5176546298e+00    -8.0735361829e+00    -3.4788796774e+00
O    -5.5110032787e+00    -6.3113951945e+00    -4.9734863839e+00
C     9.5347170500e+00     1.6865566304e+00    -2.4989357191e+00
O     8.5417895716e+00     1.3828800373e+00    -3.0055258885e+00
O     1.0527645984e+01     1.9902350904e+00    -1.9923484804e+00
C    -8.4104445370e+00     5.3500369544e+00    -8.0095851745e-01
O    -8.0011015403e+00     4.4302555260e+00    -1.3677022736e+00
O    -8.8197875843e+00     6.2698168215e+00    -2.3421133326e-01
C     2.5861642480e+00    -9.6204036916e+00     8.7155770738e-01
O     1.4770126413e+00    -9.7732178078e+00     5.8662155762e-01
O     3.6953160129e+00    -9.4675858858e+00     1.1564931137e+00
C     4.4603605058e+00     8.5881523990e+00     2.5196911638e+00
O     4.2999484294e+00     9.3539834964e+00     3.3697080732e+00
O     4.6207705768e+00     7.8223185006e+00     1.6696757791e+00
N    -8.5050010608e+00    -3.0762777068e+00     4.1216732818e+00
H    -8.9478433457e+00    -2.8107606916e+00     4.9893004589e+00
H    -8.0739670742e+00    -3.9759741382e+00     4.2770377517e+00
H    -9.2436590186e+00    -3.2185987352e+00     3.4482428645e+00
N     7.5800758961e+00    -3.1334620727e+00     5.6695753901e+00
H     6.7594584616e+00    -3.6141675662e+00     6.0085366678e+00
H     7.4755626295e+00    -2.1620128938e+00     5.9240268682e+00
H     8.3652947214e+00    -3.4901284636e+00     6.1945514492e+00
C    -2.9008681035e+00     6.1989889987e+00     7.2909193184e+00
O    -3.3430612899e+00     6.7826482975e+00     8.1845439931e+00
O    -2.4586779985e+00     5.6153297781e+00     6.3972924779e+00
N    -1.4092284427e+00    -4.5668214056e+00     8.8468056782e+00
H    -1.2579404952e+00    -5.4150180279e+00     8.3204408428e+00
H    -9.3505725644e-01    -3.8264502222e+00     8.3504244921e+00
H    -2.3973089917e+00    -4.3650715041e+00     8.7980903146e+00
