# Supplementary material for: Automated Discovery of Reactive Events via Hypergraph Mining of Ab Initio Atomistic Simulations
Source: J Chem Theory Comput. 2026 Feb 12;22(4):1674–86. doi: 10.1021/acs.jctc.5c01682 (PMC12937057; doi:10.1021/acs.jctc.5c01682)
Supplement: Supplementary file 2 [file ct5c01682_si_002.zip › SI_data/Initial_Geometries/nowater/init_148.xyz]

98

C     1.6176627301e-07    -5.3602355863e-07     2.5000012321e+00
O    -1.0857357066e-01     9.7813979400e-01     3.1051551708e+00
O     1.0857348758e-01    -9.7813933566e-01     1.8948438751e+00
N    -1.8366282581e+00     1.6563271957e+00     5.8452419455e-02
H    -2.4816056454e+00     1.1877766026e+00    -5.6110387711e-01
H    -9.5967251662e-01     1.7325502720e+00    -4.3603797980e-01
H    -2.1834018894e+00     2.5960904852e+00     1.8483433691e-01
N     8.2864109737e-04    -2.8973496006e-03    -2.4328924220e+00
H     2.9343894201e-01     9.0035991745e-01    -2.7762450314e+00
H    -9.2110904272e-01    -1.7322788882e-01    -2.8075929683e+00
H     6.1615367579e-01    -6.8686897634e-01    -2.8487497245e+00
C     1.7455256535e-07    -1.3333628148e-06    -5.0000001524e+00
O     7.9700572676e-01    -1.4263549957e-01    -4.1758668533e+00
O    -7.9700580526e-01     1.4263655236e-01    -5.8241330341e+00
C     3.1929011141e+00    -2.9249582270e+00    -2.4999987805e+00
O     2.8140494831e+00    -3.8146513029e+00    -1.8677996642e+00
O     3.5717520979e+00    -2.0352666843e+00    -3.1322012765e+00
N    -4.3260973751e-01     4.9631971739e+00    -6.4655099881e-02
H    -1.3283193929e+00     4.7194328644e+00     3.3242004129e-01
H    -3.1651142723e-01     5.9577369950e+00     6.4935838476e-02
H     2.7064751206e-01     4.5107886568e+00     5.0114977392e-01
N    -2.6521904197e+00    -3.4575385362e+00     2.5612905291e+00
H    -3.1525789516e+00    -2.6233211077e+00     2.2909609299e+00
H    -2.8389995767e+00    -4.1526231682e+00     1.8532356032e+00
H    -1.6680650971e+00    -3.2393625452e+00     2.5040544644e+00
N    -1.6025032673e-02     6.3618461370e-02     4.9855640029e+00
H    -8.2732448459e-01    -4.8414620053e-01     5.2328140131e+00
H     6.2585599154e-01     2.0939807825e-03     5.7624717026e+00
H     4.2416823175e-01    -4.0204714777e-01     4.2053301847e+00
C     6.5366830726e-01     1.2986672421e-06     7.4714605340e+00
O    -4.3953325935e-01     3.6928342276e-01     7.4140227611e+00
O     1.7468691872e+00    -3.6928442349e-01     7.5288974271e+00
N    -4.2367258629e+00     3.8411851159e+00     4.9351348245e+00
H    -3.2830275086e+00     4.1033654675e+00     5.1378819704e+00
H    -4.6079810224e+00     4.5461564563e+00     4.3150000806e+00
H    -4.1975046437e+00     2.9804609314e+00     4.4088317228e+00
N     6.2680829590e-01    -7.0672204697e+00     2.6297913636e+00
H    -1.3459711025e-01    -7.0031074905e+00     1.9698392241e+00
H     1.4297787170e+00    -6.6396118974e+00     2.1918741380e+00
H     3.7999529062e-01    -6.4864312011e+00     3.4179198725e+00
C     4.5561176675e+00     5.9426496000e+00     4.2038798563e-01
O     5.4420965335e+00     5.8154642561e+00     1.1508832885e+00
O     3.6701379290e+00     6.0698312915e+00    -3.1010761703e-01
C    -7.1898335466e+00    -1.2717810698e+00    -1.7143159874e+00
O    -8.2247643753e+00    -7.6728184677e-01    -1.8100069687e+00
O    -6.1549013082e+00    -1.7762779543e+00    -1.6186224109e+00
N     5.4354141529e+00    -3.4767256598e+00    -3.8552682598e+00
H     5.5179988568e+00    -4.3861378862e+00    -3.4245309127e+00
H     4.8411394423e+00    -2.9225220034e+00    -3.2560371187e+00
H     6.3526828614e+00    -3.0557655981e+00    -3.8271591265e+00
C    -1.2362433555e+00     4.5987602576e+00    -5.7942300446e+00
O    -2.2863689391e+00     4.8373576752e+00    -5.3758216541e+00
O    -1.8611610110e-01     4.3601660269e+00    -6.2126373195e+00
C     3.0127956624e-01     5.8009554030e-01    -7.4714599673e+00
O     9.6656123677e-01    -1.1010638767e-01    -8.1162697436e+00
O    -3.6400033162e-01     1.2703006933e+00    -6.8266509961e+00
N    -8.0775919695e-01     2.0865054321e-02    -9.9593119093e+00
H    -1.2012108097e+00     1.2251121024e-01    -1.0883568032e+01
H    -1.4021021641e+00     5.4058907731e-01    -9.3300063697e+00
H    -8.9795740018e-01    -9.5305986692e-01    -9.7088844497e+00
N     4.5527425587e+00    -4.1670366904e+00    -7.7921260617e+00
H     5.3432262657e+00    -4.3493036572e+00    -7.1910439085e+00
H     4.9234434073e+00    -3.8237642447e+00    -8.6662696389e+00
H     4.1224576547e+00    -5.0592536078e+00    -7.9875314208e+00
C    -6.9994978406e-01     7.9755798694e+00    -5.9916767311e+00
O    -1.0722217420e+00     8.9238813524e+00    -5.4467951505e+00
O    -3.2768096264e-01     7.0272777386e+00    -6.5365602953e+00
C    -5.5143276906e+00    -7.1924655453e+00    -4.2261818216e+00
O    -4.7985726993e+00    -6.5149127438e+00    -4.8289877968e+00
O    -6.2300856719e+00    -7.8700179788e+00    -3.6233781081e+00
N     9.5077873208e+00     1.6955450265e+00    -2.5598177158e+00
H     9.8595551457e+00     2.5581873948e+00    -2.1705966542e+00
H     1.0281592467e+01     1.0473269086e+00    -2.5803348249e+00
H     8.8372527020e+00     1.3292544114e+00    -1.8998223439e+00
C    -8.4104432239e+00     5.3500364456e+00    -8.0095732743e-01
O    -8.2075528883e+00     4.3543765559e+00    -2.5118014909e-01
O    -8.6133373199e+00     6.3456961980e+00    -1.3507343263e+00
N     2.5816683624e+00    -9.5697826435e+00     9.1548848698e-01
H     2.2252088605e+00    -9.3142889604e+00     6.0682901240e-03
H     2.0597005936e+00    -1.0379785833e+01     1.2168629493e+00
H     3.5360635569e+00    -9.8705908122e+00     7.8123634007e-01
N     4.4914563261e+00     8.6416366261e+00     2.5458612138e+00
H     4.9428218437e+00     7.7767589779e+00     2.8059406562e+00
H     4.4741797247e+00     8.6702236046e+00     1.5367693505e+00
H     3.5319317374e+00     8.5741929815e+00     2.8526890141e+00
C    -8.5494148106e+00    -3.1222334952e+00     4.1423621634e+00
O    -8.0723529769e+00    -2.1984714756e+00     4.6461813652e+00
O    -9.0264785603e+00    -4.0459936492e+00     3.6385403082e+00
C     7.5717955520e+00    -3.1255268673e+00     5.7357656926e+00
O     8.7136635368e+00    -3.2258147301e+00     5.8801190784e+00
O     6.4299275055e+00    -3.0252397590e+00     5.5914086166e+00
N    -2.8595515822e+00     6.2482418984e+00     7.3103996712e+00
H    -2.4327411326e+00     5.3378602872e+00     7.4021801443e+00
H    -3.1351063367e+00     6.3456276680e+00     6.3439796414e+00
H    -3.7089481268e+00     6.2290172083e+00     7.8558676371e+00
C    -1.4306892151e+00    -4.5612640980e+00     8.7833935593e+00
O    -2.2899824175e+00    -4.4997724782e+00     8.0135935703e+00
O    -5.7139620106e-01    -4.6227521455e+00     9.5531947292e+00
