# Supplementary material for: Automated Discovery of Reactive Events via Hypergraph Mining of Ab Initio Atomistic Simulations
Source: J Chem Theory Comput. 2026 Feb 12;22(4):1674–86. doi: 10.1021/acs.jctc.5c01682 (PMC12937057; doi:10.1021/acs.jctc.5c01682)
Supplement: Supplementary file 2 [file ct5c01682_si_002.zip › SI_data/Initial_Geometries/nowater/init_149.xyz]

98

C     8.3632620315e-07     9.6153381307e-07     2.5000004556e+00
O    -1.6115648384e-01     7.5803186211e-01     1.6431600258e+00
O     1.6115585737e-01    -7.5803261556e-01     3.3568395655e+00
C    -1.8434219426e+00     1.6887261146e+00     1.2744162849e-06
O    -2.3574265300e+00     7.9806618956e-01     5.2657722548e-01
O    -1.3294181160e+00     2.5793849813e+00    -5.2657821114e-01
C     1.4557475575e-07     5.1447987239e-07    -2.4999987568e+00
O    -1.8753212368e-01    -9.7568914407e-01    -1.9104061954e+00
O     1.8753195648e-01     9.7568871982e-01    -3.0895947633e+00
N     2.0429992328e-02     1.2177377600e-02    -5.0628238426e+00
H     1.6400387430e-02     8.4865999777e-01    -4.4974336397e+00
H     6.1609452700e-01    -6.5459638793e-01    -4.5938050875e+00
H    -9.1640830970e-01    -3.6329287978e-01    -5.0357044344e+00
N     3.1319912171e+00    -2.9013638165e+00    -2.4843220988e+00
H     3.4624940688e+00    -3.5745437752e+00    -1.8083175860e+00
H     3.8230283811e+00    -2.1664802247e+00    -2.5266993268e+00
H     3.1396366185e+00    -3.3617480939e+00    -3.3828582670e+00
N    -3.8794558484e-01     5.0241465089e+00    -1.4812155691e-02
H    -5.7367591287e-01     4.3875622519e+00    -7.7615979114e-01
H    -1.2570815612e+00     5.4949085967e+00     1.9102223443e-01
H    -1.6412089886e-01     4.4584804569e+00     7.9098174361e-01
C    -2.6346177687e+00    -3.4363908446e+00     2.5000005641e+00
O    -1.7592904153e+00    -3.4620236379e+00     3.2535939786e+00
O    -3.5099445186e+00    -3.4107614465e+00     1.7464056331e+00
C     6.6599965179e-07    -6.6713920932e-08     4.9999988238e+00
O    -8.7418705212e-01     3.1593455213e-01     4.3138944583e+00
O     8.7418648891e-01    -3.1593453619e-01     5.6861064415e+00
N     5.9265156606e-01    -2.7965142941e-02     7.4741888370e+00
H     5.7872988789e-01     9.3942883560e-01     7.7628765060e+00
H     9.7699837636e-01    -4.8800587062e-02     6.5407942267e+00
H     1.2532169995e+00    -5.0200034077e-01     8.0727899730e+00
C    -4.1999353185e+00     3.8474843775e+00     4.8792853269e+00
O    -4.8821468323e+00     3.4216197565e+00     4.0498368202e+00
O    -3.5177206380e+00     4.2733472670e+00     5.7087327539e+00
N     5.8316325785e-01    -6.9613339770e+00     2.6529517226e+00
H     9.1278800162e-01    -7.7858635748e+00     3.1334555871e+00
H     1.3882430787e+00    -6.5359514609e+00     2.2167427339e+00
H    -1.9324330125e-02    -7.2788294753e+00     1.9075761827e+00
N     4.5785194944e+00     5.8983973583e+00     4.6569246569e-01
H     4.9526757216e+00     5.7196856974e+00    -4.5488059115e-01
H     4.8317302362e+00     6.8460093525e+00     7.0506229172e-01
H     3.5726253346e+00     5.8772017390e+00     3.8138905259e-01
C    -7.1898333971e+00    -1.2717805717e+00    -1.7143163217e+00
O    -6.6134840025e+00    -2.2713492195e+00    -1.7729844025e+00
O    -7.7661816949e+00    -2.7221096768e-01    -1.6556447660e+00
N     5.4282603717e+00    -3.5060875857e+00    -3.7432930081e+00
H     5.7296235908e+00    -2.5882966149e+00    -3.4496513266e+00
H     4.8309362347e+00    -3.3743406258e+00    -4.5465542973e+00
H     6.2506765238e+00    -3.9937506085e+00    -4.0676320740e+00
N    -1.2825700073e+00     4.5895246057e+00    -5.7464701102e+00
H    -4.2799144249e-01     4.0905566638e+00    -5.5461903992e+00
H    -1.0350916042e+00     5.5628433872e+00    -5.8503309520e+00
H    -1.6018403574e+00     4.2712482842e+00    -6.6498781062e+00
C     3.0128023971e-01     5.8009653626e-01    -7.4714615783e+00
O     1.3454835346e+00     8.9956306152e-02    -7.5359602912e+00
O    -7.4292309872e-01     1.0702372583e+00    -7.4069591308e+00
N    -8.8266255788e-01     5.0077352745e-02    -1.0005322586e+01
H    -1.7304491759e+00    -2.4538750495e-01    -9.5434309742e+00
H    -2.3197392697e-01     3.1494360591e-01    -9.2801796634e+00
H    -4.9792082748e-01    -7.6547601882e-01    -1.0459443583e+01
N     4.5493201134e+00    -4.2558849302e+00    -7.8038304284e+00
H     5.4399415113e+00    -4.6835487878e+00    -8.0118752399e+00
H     4.7089358182e+00    -3.5982789360e+00    -7.0545245709e+00
H     4.2878111696e+00    -3.7157774127e+00    -8.6157887540e+00
N    -6.7153545095e-01     7.9746637091e+00    -5.9308150417e+00
H    -4.9952940772e-01     7.1208902901e+00    -6.4415697413e+00
H    -3.2166947584e-01     8.7313588939e+00    -6.5003659890e+00
H    -1.6735409188e+00     8.0872193876e+00    -5.8788954676e+00
C    -5.5143297406e+00    -7.1924653911e+00    -4.2261835670e+00
O    -4.8202999962e+00    -7.2682767698e+00    -5.1466907092e+00
O    -6.2083567746e+00    -7.1166540108e+00    -3.3056738083e+00
N     9.4849443222e+00     1.6591374438e+00    -2.5347596989e+00
H     9.4004019340e+00     1.4529854050e+00    -1.5500062198e+00
H     9.5044079768e+00     2.6648096335e+00    -2.6220906663e+00
H     1.0391037549e+01     1.3229287456e+00    -2.8268866506e+00
C    -8.4104438452e+00     5.3500366663e+00    -8.0095839143e-01
O    -9.2927685093e+00     5.5661399963e+00    -1.5147935181e+00
O    -7.5281212450e+00     5.1339325507e+00    -8.7120212682e-02
C     2.5861652077e+00    -9.6204024485e+00     8.7155640769e-01
O     1.9047224660e+00    -1.0176716899e+01     1.2261844476e-01
O     3.2676054750e+00    -9.0640878372e+00     1.6204972067e+00
C     4.4603602175e+00     8.5881522207e+00     2.5196907338e+00
O     4.0353995517e+00     7.9983193860e+00     1.6217688497e+00
O     4.8853197543e+00     9.1779826702e+00     3.4176153064e+00
C    -8.5494154065e+00    -3.1222334034e+00     4.1423624396e+00
O    -9.6460628293e+00    -3.4706930224e+00     4.2457953840e+00
O    -7.4527683354e+00    -2.7737721680e+00     4.0389261106e+00
N     7.5179696523e+00    -3.0897270642e+00     5.7174985391e+00
H     7.2967869120e+00    -4.0663509318e+00     5.8466089945e+00
H     7.9129175366e+00    -2.7621917404e+00     6.5870494952e+00
H     8.2536957746e+00    -3.0455474804e+00     5.0274734541e+00
N    -2.8766797805e+00     6.1987578454e+00     7.3535869230e+00
H    -2.1503294569e+00     6.0553208008e+00     6.6671275179e+00
H    -3.3262875507e+00     7.0733383237e+00     7.1247989755e+00
H    -3.5621500249e+00     5.4715209776e+00     7.2099329541e+00
C    -1.4306887461e+00    -4.5612616840e+00     8.7833945199e+00
O    -5.3072254747e-01    -4.4492273378e+00     8.0676660821e+00
O    -2.3306563285e+00    -4.6732991974e+00     9.4991214590e+00
