# Supplementary material for: Automated Discovery of Reactive Events via Hypergraph Mining of Ab Initio Atomistic Simulations
Source: J Chem Theory Comput. 2026 Feb 12;22(4):1674–86. doi: 10.1021/acs.jctc.5c01682 (PMC12937057; doi:10.1021/acs.jctc.5c01682)
Supplement: Supplementary file 2 [file ct5c01682_si_002.zip › SI_data/Initial_Geometries/nowater/init_14.xyz]

98

C     4.9254348716e-07     1.1578430258e-06     2.4999995017e+00
O     1.1209156800e+00    -2.7121922446e-01     2.5688957782e+00
O    -1.1209160319e+00     2.7121832386e-01     2.4311046603e+00
N    -1.7930869292e+00     1.6963575078e+00     4.3824939939e-02
H    -2.1168070430e+00     2.5814304876e+00    -3.1844098644e-01
H    -2.5921857409e+00     1.2415268064e+00     4.6090072087e-01
H    -1.5207785001e+00     1.1371605746e+00    -7.5149027429e-01
N    -1.1869620170e-02    -4.8612510952e-02    -2.4551843308e+00
H    -6.6079540829e-01     7.1916206600e-01    -2.3613599545e+00
H    -8.9520741448e-02    -3.8236897289e-01    -3.4048995578e+00
H     9.1526789296e-01     3.3876946116e-01    -2.3565404255e+00
C     4.3403569238e-07     4.3722909873e-07    -4.9999987950e+00
O    -9.2962394649e-01    -3.0481055572e-01    -4.3854690399e+00
O     9.2962355729e-01     3.0481024560e-01    -5.6145318979e+00
N     3.1273098956e+00    -2.9105939064e+00    -2.5019946881e+00
H     3.3016566752e+00    -3.8318249905e+00    -2.1273989285e+00
H     3.6399623489e+00    -2.2590628879e+00    -1.9257335676e+00
H     3.5485960225e+00    -2.8836142548e+00    -3.4191476079e+00
C    -4.3712976185e-01     4.9808553994e+00     7.0556154898e-07
O    -1.1805968302e+00     4.8507854702e+00    -8.7469728918e-01
O     3.0634045841e-01     5.1109248282e+00     8.7469669868e-01
C    -2.6346167581e+00    -3.4363926185e+00     2.5000009409e+00
O    -1.6192773748e+00    -3.1998905944e+00     2.0020945446e+00
O    -3.6499583229e+00    -3.6728931082e+00     2.9979046767e+00
C    -1.7646749497e-07    -1.0288596250e-06     4.9999991387e+00
O     3.0573966335e-01    -8.5172259616e-01     5.7182272169e+00
O    -3.0573946964e-01     8.5172338402e-01     4.2817734679e+00
C     6.5366838870e-01     4.7340694945e-07     7.4714614630e+00
O     1.7713546697e-01    -8.5183870390e-01     8.0895588992e+00
O     1.1302003681e+00     8.5183833005e-01     6.8533606268e+00
N    -4.2130667985e+00     3.8599148793e+00     4.9439804729e+00
H    -3.2948905492e+00     4.1827747984e+00     4.6754672688e+00
H    -4.8735218269e+00     4.3138113249e+00     4.3298475418e+00
H    -4.2488887904e+00     2.8731106972e+00     4.7334723455e+00
N     6.0982315685e-01    -6.9391301970e+00     2.6291748241e+00
H     6.6519872928e-01    -7.0537347917e+00     1.6275836770e+00
H    -1.8518215660e-01    -7.4775625340e+00     2.9413274389e+00
H     1.4311993794e+00    -7.3779124821e+00     3.0192909452e+00
N     4.5282083494e+00     5.9645529153e+00     3.6334591566e-01
H     5.2937061011e+00     5.3293323527e+00     1.9044848360e-01
H     3.8652884319e+00     5.4719567656e+00     9.4409396883e-01
H     4.8972051790e+00     6.7222496117e+00     9.1932832237e-01
N    -7.1583664344e+00    -1.3288398254e+00    -1.7306418619e+00
H    -6.5236508535e+00    -5.4463663331e-01    -1.6913102196e+00
H    -7.6054388501e+00    -1.3884301653e+00    -8.2733829648e-01
H    -7.8776986914e+00    -1.0893227669e+00    -2.3974042359e+00
C     5.4594163110e+00    -3.4728352393e+00    -3.7926490372e+00
O     5.7230454077e+00    -4.3561913795e+00    -3.0962729326e+00
O     5.1957900312e+00    -2.5894768306e+00    -4.4890240881e+00
C    -1.2362440358e+00     4.5987617448e+00    -5.7942294175e+00
O    -1.0432964895e+00     5.6860488775e+00    -5.4546178960e+00
O    -1.4291879854e+00     3.5114736856e+00    -6.1338415697e+00
C     3.0128074570e-01     5.8009659775e-01    -7.4714614721e+00
O    -1.4896998556e-01     1.5472742660e+00    -7.9148571049e+00
O     7.5152991971e-01    -3.8708077413e-01    -7.0280624219e+00
C    -8.7155789304e-01    -1.2491945815e-06    -9.9619472139e+00
O    -1.1290076305e+00    -2.7106930617e-01    -8.8687867539e+00
O    -6.1410682172e-01     2.7107026300e-01    -1.1055106986e+01
N     4.6457737514e+00    -4.2030901303e+00    -7.7753219612e+00
H     4.8887523420e+00    -3.8243062066e+00    -8.6791303683e+00
H     3.8021712583e+00    -3.7340336927e+00    -7.4791750775e+00
H     4.4053576401e+00    -5.1729508177e+00    -7.9200621458e+00
N    -7.2481546885e-01     7.9559635435e+00    -5.9324366411e+00
H     6.8576886740e-02     7.3981910910e+00    -6.2131570615e+00
H    -4.1446293826e-01     8.9165314493e+00    -5.9131314590e+00
H    -1.4084269362e+00     7.8846203041e+00    -6.6720073846e+00
C    -5.5143275768e+00    -7.1924657354e+00    -4.2261831509e+00
O    -4.8505972992e+00    -6.7011197624e+00    -3.4182231869e+00
O    -6.1780611771e+00    -7.6838107372e+00    -5.0341416289e+00
N     9.5056434100e+00     1.6579647118e+00    -2.4455545182e+00
H     9.0120170738e+00     2.4854010086e+00    -2.7473287850e+00
H     9.5398815942e+00     1.0329796064e+00    -3.2377687883e+00
H     1.0456295937e+01     1.9386383695e+00    -2.2535611532e+00
N    -8.3930392963e+00     5.3619324799e+00    -8.6473853375e-01
H    -9.3686489553e+00     5.5593738047e+00    -6.9565805103e-01
H    -7.8640001112e+00     5.9269833111e+00    -2.1649692473e-01
H    -8.2405628023e+00     4.3984334190e+00    -6.0435447333e-01
C     2.5861639317e+00    -9.6204015346e+00     8.7155643627e-01
O     1.5345414748e+00    -1.0067921111e+01     7.0251653814e-01
O     3.6377874610e+00    -9.1728843288e+00     1.0405990588e+00
C     4.4603606095e+00     8.5881507583e+00     2.5196908189e+00
O     3.6623385737e+00     8.3850749511e+00     1.7093334304e+00
O     5.2583803615e+00     8.7912282492e+00     3.3300506854e+00
C    -8.5494167501e+00    -3.1222325507e+00     4.1423616960e+00
O    -9.1546909308e+00    -3.4974502645e+00     3.2326293818e+00
O    -7.9441391484e+00    -2.7470155956e+00     5.0520926269e+00
N     7.5626264460e+00    -3.1308754263e+00     5.6694331339e+00
H     7.4092084689e+00    -4.0084263406e+00     6.1445676517e+00
H     6.9336059481e+00    -2.4595545380e+00     6.0854181854e+00
H     8.4999937346e+00    -2.8342741463e+00     5.8991060049e+00
N    -2.8348673799e+00     6.1940073645e+00     7.2794533726e+00
H    -3.2698061287e+00     6.8891554009e+00     6.6904007558e+00
H    -3.0344315668e+00     6.4540319098e+00     8.2344106785e+00
H    -3.3155909662e+00     5.3230084585e+00     7.1072757905e+00
N    -1.4402915699e+00    -4.5512983980e+00     8.7176595555e+00
H    -2.3041704157e+00    -4.7523526040e+00     9.2000246030e+00
H    -1.0356445344e+00    -3.7431463555e+00     9.1676963737e+00
H    -8.1880919721e-01    -5.3267633333e+00     8.8959659641e+00
