# Supplementary material for: Automated Discovery of Reactive Events via Hypergraph Mining of Ab Initio Atomistic Simulations
Source: J Chem Theory Comput. 2026 Feb 12;22(4):1674–86. doi: 10.1021/acs.jctc.5c01682 (PMC12937057; doi:10.1021/acs.jctc.5c01682)
Supplement: Supplementary file 2 [file ct5c01682_si_002.zip › SI_data/Initial_Geometries/nowater/init_150.xyz]

98

C    -7.7873644340e-07    -2.0848333566e-07     2.5000010870e+00
O     7.3634590553e-01     4.0526968332e-01     3.2926598570e+00
O    -7.3634525195e-01    -4.0526955107e-01     1.7073393169e+00
C    -1.8434233972e+00     1.6887263299e+00    -1.8290392487e-07
O    -2.4837539260e+00     9.1005095917e-01     5.6426884072e-01
O    -1.2030895441e+00     2.4673999965e+00    -5.6426872066e-01
C     3.4360428357e-07    -1.3045561076e-06    -2.5000001077e+00
O    -8.7975781171e-01    -3.3247227022e-01    -3.1710043516e+00
O     8.7975748884e-01     3.3247327630e-01    -1.8289955447e+00
C     5.0047309920e-07    -2.0675005863e-07    -4.9999987597e+00
O    -9.9878308629e-01     6.1046429091e-02    -4.4225364620e+00
O     9.9878266852e-01    -6.1046217225e-02    -5.5774644907e+00
N     3.2445335572e+00    -2.8972428280e+00    -2.4671609449e+00
H     2.4584836615e+00    -3.0716808971e+00    -1.8579956023e+00
H     3.4928570323e+00    -3.7824563490e+00    -2.8844313114e+00
H     2.9098287578e+00    -2.3059053686e+00    -3.2139354001e+00
N    -4.8210975045e-01     5.0283910948e+00     1.5150764080e-02
H    -7.7073759037e-01     4.4731319530e+00    -7.7716656407e-01
H    -3.3487781227e-01     4.3885758316e+00     7.8218483773e-01
H     4.1932858186e-01     5.4202561592e+00    -2.1556569608e-01
N    -2.5824785771e+00    -3.4015920589e+00     2.5241453085e+00
H    -3.1992141690e+00    -2.8242789114e+00     1.9712147230e+00
H    -3.1423806484e+00    -3.8045672130e+00     3.2613717192e+00
H    -2.2868280237e+00    -4.1639433337e+00     1.9318694735e+00
C     1.6167723511e-07     1.1101105306e-06     5.0000007570e+00
O     1.1522629633e+00     5.7456118082e-02     4.9387846782e+00
O    -1.1522630522e+00    -5.7457016953e-02     5.0612147638e+00
C     6.5366929540e-01     6.5709214427e-08     7.4714608076e+00
O     3.0308330363e-01     7.7190364118e-02     8.5695906590e+00
O     1.0042518627e+00    -7.7190365539e-02     6.3733293920e+00
C    -4.1999346107e+00     3.8474849943e+00     4.8792846579e+00
O    -3.6667938541e+00     3.9496491111e+00     3.8594408086e+00
O    -4.7330741091e+00     3.7453174248e+00     5.8991293363e+00
C     6.1466229503e-01    -7.0037460309e+00     2.6114603769e+00
O     1.4249611231e-01    -6.0086317740e+00     2.9601217627e+00
O     1.0868252531e+00    -7.9988620839e+00     2.2627982379e+00
N     4.5602455172e+00     5.9432978774e+00     3.5334276276e-01
H     5.2379888990e+00     6.5580423115e+00     7.8011985010e-01
H     4.7214238300e+00     5.0219172332e+00     7.3342347127e-01
H     3.6515699559e+00     6.2389568086e+00     6.7933954395e-01
C    -7.1898332658e+00    -1.2717815065e+00    -1.7143147027e+00
O    -7.9460699970e+00    -1.0471396289e+00    -8.7027673945e-01
O    -6.4335958460e+00    -1.4964198070e+00    -2.5583536259e+00
N     5.4976749372e+00    -3.4764342720e+00    -3.8477476849e+00
H     4.6884153463e+00    -4.0770310922e+00    -3.9091306396e+00
H     5.1553084693e+00    -2.5405977522e+00    -3.6853368023e+00
H     6.0028660741e+00    -3.7508461730e+00    -3.0177721405e+00
N    -1.1708940473e+00     4.5892483670e+00    -5.8065405371e+00
H    -1.3291589978e+00     4.9950175033e+00    -4.8956678201e+00
H    -1.6911691795e+00     3.7244619250e+00    -5.8355281442e+00
H    -1.5965451478e+00     5.2090056529e+00    -6.4804110201e+00
N     3.1036308842e-01     5.3365583617e-01    -7.4237815666e+00
H     3.1244379193e-01     1.3085286311e-01    -8.3495952242e+00
H     1.0344805127e+00     1.2371010125e+00    -7.4096067753e+00
H    -5.6930726763e-01     1.0177216037e+00    -7.3177637471e+00
C    -8.7155715238e-01     5.1221593197e-07    -9.9619457588e+00
O    -7.6674863128e-01    -1.0030895849e+00    -9.3984003026e+00
O    -9.7636648389e-01     1.0030891525e+00    -1.0525494593e+01
N     4.5801826301e+00    -4.2102315865e+00    -7.8851376184e+00
H     4.1950660394e+00    -5.0096769396e+00    -7.4035176105e+00
H     4.2339865497e+00    -3.3888345749e+00    -7.4109674928e+00
H     5.5787435173e+00    -4.2335334574e+00    -7.7377858014e+00
N    -6.7987951302e-01     7.9141816043e+00    -6.0101146623e+00
H    -1.6370924062e+00     8.0949293175e+00    -6.2755562459e+00
H    -1.1777280401e-01     8.6387362608e+00    -6.4325346929e+00
H    -6.2391648143e-01     8.0463160779e+00    -5.0107208458e+00
N    -5.5106814881e+00    -7.2241274264e+00    -4.2853157056e+00
H    -4.7814001867e+00    -7.5192373181e+00    -3.6525089197e+00
H    -6.3894172452e+00    -7.3947967331e+00    -3.8183279736e+00
H    -5.4228562901e+00    -6.2233577199e+00    -4.3859442784e+00
C     9.5347180318e+00     1.6865568757e+00    -2.4989355600e+00
O     8.5361564604e+00     1.7977562147e+00    -1.9286132429e+00
O     1.0533278354e+01     1.5753587370e+00    -3.0692612225e+00
C    -8.4104440975e+00     5.3500363387e+00    -8.0095601945e-01
O    -9.2817509200e+00     5.9053396194e+00    -2.8402204135e-01
O    -7.5391386112e+00     4.7947332839e+00    -1.3178935126e+00
C     2.5861640107e+00    -9.6204018626e+00     8.7155621179e-01
O     1.4523121635e+00    -9.4877564475e+00     1.0491603581e+00
O     3.7200166818e+00    -9.7530487310e+00     6.9395544199e-01
N     4.5011218387e+00     8.5661715536e+00     2.4710311308e+00
H     3.9670179953e+00     7.8159109661e+00     2.8848277334e+00
H     3.8358777540e+00     9.2446077450e+00     2.1296270785e+00
H     5.0117175812e+00     9.0093883421e+00     3.2208512737e+00
N    -8.5554867558e+00    -3.1462373647e+00     4.2048066399e+00
H    -7.6558876332e+00    -3.3640906066e+00     3.8015116156e+00
H    -8.6538053683e+00    -2.1418534826e+00     4.1743344756e+00
H    -9.2541831974e+00    -3.5271648084e+00     3.5834396422e+00
C     7.5717946292e+00    -3.1255262153e+00     5.7357648329e+00
O     6.6103134569e+00    -3.7079533697e+00     5.4691365988e+00
O     8.5332782521e+00    -2.5431015785e+00     6.0023917079e+00
N    -2.9411966126e+00     6.1793282230e+00     7.3409151636e+00
H    -2.1521711927e+00     5.5600580389e+00     7.2254646591e+00
H    -2.5665863183e+00     7.1036178144e+00     7.4981982313e+00
H    -3.4234245696e+00     6.2065165280e+00     6.4542944024e+00
N    -1.4400771484e+00    -4.5409397459e+00     8.8467291895e+00
H    -8.7676620909e-01    -3.8894151864e+00     8.3198686508e+00
H    -2.3124436709e+00    -4.6422121569e+00     8.3486301694e+00
H    -9.7239646690e-01    -5.4345897168e+00     8.8015197856e+00
