# Supplementary material for: Automated Discovery of Reactive Events via Hypergraph Mining of Ab Initio Atomistic Simulations
Source: J Chem Theory Comput. 2026 Feb 12;22(4):1674–86. doi: 10.1021/acs.jctc.5c01682 (PMC12937057; doi:10.1021/acs.jctc.5c01682)
Supplement: Supplementary file 2 [file ct5c01682_si_002.zip › SI_data/Initial_Geometries/nowater/init_151.xyz]

98

N     6.3940638974e-02     1.0596778548e-02     2.4823418210e+00
H    -5.0174238540e-02    -2.8949647799e-02     3.4847386327e+00
H    -2.9126358784e-01    -8.5947968737e-01     2.1133174511e+00
H    -5.4713948956e-01     7.4116640991e-01     2.1473366407e+00
N    -1.8312265730e+00     1.7271731299e+00    -5.3717529638e-02
H    -1.0244137541e+00     1.1814289166e+00     2.1199250423e-01
H    -2.5839085741e+00     1.0747063402e+00    -2.1845665208e-01
H    -2.0914270860e+00     2.2757422687e+00     7.5297136552e-01
N    -2.7157141792e-02    -2.1711040973e-02    -2.4425227988e+00
H    -6.9209515578e-01    -3.0565603450e-02    -3.2022362496e+00
H     7.5395377381e-01    -5.9256098576e-01    -2.7312755701e+00
H     3.1554293846e-01     9.2484263035e-01    -2.3652428989e+00
N    -6.4381970997e-02    -9.5865840241e-03    -5.0166002268e+00
H     1.6083517176e-01    -4.1994676934e-01    -4.1220236510e+00
H     1.6855554887e-01     9.7089930588e-01    -4.9552030248e+00
H     5.6531954597e-01    -4.1772760430e-01    -5.6920824899e+00
C     3.1929008070e+00    -2.9249579487e+00    -2.4999989318e+00
O     2.8786443419e+00    -3.7199426002e+00    -1.7228243515e+00
O     3.5071574807e+00    -2.1299756134e+00    -3.2771764757e+00
N    -4.3395539932e-01     5.0181256732e+00    -5.5797411324e-02
H     4.8251327388e-01     4.7538432709e+00     2.7529997007e-01
H    -9.5001948431e-01     4.1625885881e+00    -2.0111169531e-01
H    -8.8797903637e-01     5.5081892512e+00     7.0122280451e-01
C    -2.6346166389e+00    -3.4363914245e+00     2.4999992248e+00
O    -2.8120614734e+00    -4.0442592647e+00     1.5336824704e+00
O    -2.4571743187e+00    -2.8285253923e+00     3.4663181240e+00
N     5.6624710183e-02    -2.9368756123e-02     4.9789375530e+00
H    -1.8408444716e-01     7.7455371985e-01     4.4175524381e+00
H     1.2943637613e-01     2.9196768882e-01     5.9333082542e+00
H    -7.3226005258e-01    -6.5838722749e-01     4.9418434244e+00
C     6.5366903317e-01     9.4178994125e-07     7.4714601014e+00
O     9.7652149940e-01    -2.6717040155e-01     6.3948246903e+00
O     3.3081392694e-01     2.6716962185e-01     8.5480958717e+00
N    -4.1658085627e+00     3.8802417951e+00     4.8315894561e+00
H    -3.8116232156e+00     4.0807124759e+00     5.7555752456e+00
H    -4.1177269234e+00     2.8789582204e+00     4.7111675151e+00
H    -5.1446933647e+00     4.1275441244e+00     4.8339310270e+00
C     6.1466166496e-01    -7.0037468770e+00     2.6114613538e+00
O     1.0701846622e+00    -8.0493574230e+00     2.4271913474e+00
O     1.5913718498e-01    -5.9581358676e+00     2.7957279282e+00
N     4.5352246022e+00     5.8926969055e+00     4.6014789215e-01
H     3.7688961778e+00     6.3348284668e+00    -2.6314769766e-02
H     5.1815401519e+00     5.5698036531e+00    -2.4511676932e-01
H     5.0082616985e+00     6.6174818839e+00     9.8005367325e-01
C    -7.1898332926e+00    -1.2717789246e+00    -1.7143148118e+00
O    -6.1498132032e+00    -8.4708891955e-01    -1.9840455356e+00
O    -8.2298525864e+00    -1.6964725494e+00    -1.4445847638e+00
N     5.4511021245e+00    -3.4910418986e+00    -3.7285249197e+00
H     4.5862024320e+00    -3.5296110573e+00    -4.2479923730e+00
H     6.1076236752e+00    -4.0886191786e+00    -4.2094229678e+00
H     5.7999825682e+00    -2.5472454667e+00    -3.8116520027e+00
C    -1.2362419316e+00     4.5987623369e+00    -5.7942302086e+00
O    -1.6849327646e+00     4.5885785754e+00    -6.8588103500e+00
O    -7.8755335874e-01     4.6089434693e+00    -4.7296485939e+00
C     3.0128056426e-01     5.8009757637e-01    -7.4714612048e+00
O     9.2321399223e-02     1.5519414959e+00    -6.8827222869e+00
O     5.1023867830e-01    -3.9174874874e-01    -8.0601974209e+00
N    -8.5350221967e-01    -3.3555006575e-02    -9.9066244781e+00
H    -1.5732733585e+00    -5.1671399124e-01    -1.0424188384e+01
H    -7.7661595971e-02     9.8630808530e-02    -1.0539064453e+01
H    -1.2146476201e+00     8.8439469640e-01    -9.6913996580e+00
N     4.5919783753e+00    -4.2408170846e+00    -7.7601370301e+00
H     3.8554559886e+00    -4.5342783622e+00    -8.3852776108e+00
H     5.4659797188e+00    -4.4357656885e+00    -8.2265046729e+00
H     4.5224371180e+00    -3.2369582147e+00    -7.6776096808e+00
C    -6.9995060668e-01     7.9755804944e+00    -5.9916784201e+00
O    -6.3278802292e-01     7.2134355607e+00    -6.8573471429e+00
O    -7.6711399096e-01     8.7377229538e+00    -5.1260069718e+00
N    -5.5426983579e+00    -7.2250518891e+00    -4.1747453125e+00
H    -5.2858605474e+00    -7.8512672495e+00    -4.9239276365e+00
H    -4.7014381574e+00    -6.7403275397e+00    -3.8977874368e+00
H    -6.1614379430e+00    -6.5329490431e+00    -4.5716512927e+00
C     9.5347179614e+00     1.6865583346e+00    -2.4989375457e+00
O     1.0363717108e+01     2.0992087367e+00    -1.8081133195e+00
O     8.7057177739e+00     1.2739050590e+00    -3.1897595694e+00
N    -8.3907760243e+00     5.3410088084e+00    -7.3736358146e-01
H    -8.3745639745e+00     4.4799158576e+00    -1.2642806457e+00
H    -7.7977569043e+00     5.9947263437e+00    -1.2276326833e+00
H    -9.3323445933e+00     5.7009239780e+00    -7.9471409309e-01
C     2.5861649919e+00    -9.6204018286e+00     8.7155847124e-01
O     1.6725549221e+00    -9.4201163740e+00     1.5497622955e+00
O     3.4997731610e+00    -9.8206887410e+00     1.9335173932e-01
N     4.4806394941e+00     8.6003036876e+00     2.5825690809e+00
H     5.1068365265e+00     7.9743308571e+00     2.0973672826e+00
H     4.4276170335e+00     9.4450833788e+00     2.0321892332e+00
H     3.5648000522e+00     8.1761616083e+00     2.5557177501e+00
C    -8.5494155856e+00    -3.1222337840e+00     4.1423621785e+00
O    -7.9467565127e+00    -2.5601160169e+00     4.9520434170e+00
O    -9.1520744079e+00    -3.6843489082e+00     3.3326782672e+00
C     7.5717950176e+00    -3.1255276310e+00     5.7357632152e+00
O     7.0978681134e+00    -2.1521628762e+00     5.3323869717e+00
O     8.0457232647e+00    -4.0988909434e+00     6.1391426691e+00
C    -2.9008697057e+00     6.1989902595e+00     7.2909184239e+00
O    -3.9284117430e+00     5.9142422768e+00     6.8461330845e+00
O    -1.8733262987e+00     6.4837347426e+00     7.7357040253e+00
C    -1.4306888118e+00    -4.5612623799e+00     8.7833951799e+00
O    -2.3117951000e+00    -3.8556605763e+00     9.0294355300e+00
O    -5.4958378210e-01    -5.2668653308e+00     8.5373514694e+00
