# Supplementary material for: Automated Discovery of Reactive Events via Hypergraph Mining of Ab Initio Atomistic Simulations
Source: J Chem Theory Comput. 2026 Feb 12;22(4):1674–86. doi: 10.1021/acs.jctc.5c01682 (PMC12937057; doi:10.1021/acs.jctc.5c01682)
Supplement: Supplementary file 2 [file ct5c01682_si_002.zip › SI_data/Initial_Geometries/nowater/init_152.xyz]

98

C     9.4272498302e-07     4.0332008201e-07     2.5000008833e+00
O     6.4078838520e-01    -9.6121948698e-01     2.4856542378e+00
O    -6.4078913359e-01     9.6121912274e-01     2.5143451031e+00
C    -1.8434222820e+00     1.6887262325e+00    -1.2558530461e-06
O    -1.1794114897e+00     8.9939487953e-01    -5.2038931598e-01
O    -2.5074327736e+00     2.4780562044e+00     5.2039029627e-01
N    -3.5344129509e-03    -1.2571696859e-02    -2.5658936163e+00
H     8.8543505581e-01    -2.8900566464e-01    -2.1751212553e+00
H    -7.1632580322e-01    -5.0551961322e-01    -2.0479043591e+00
H    -1.1999328635e-01     9.6923304227e-01    -2.3612569489e+00
N    -2.8861661262e-02    -4.9291002050e-02    -5.0353540654e+00
H    -4.6727628388e-02     8.3109344770e-01    -5.5293070195e+00
H     9.3906363048e-01    -2.4870047933e-01    -4.8286209649e+00
H    -4.9124753969e-01     1.0259846149e-01    -4.1507590897e+00
C     3.1929017368e+00    -2.9249577447e+00    -2.4999997266e+00
O     2.5978993297e+00    -2.0993021713e+00    -3.0468297367e+00
O     3.7879018238e+00    -3.7506161711e+00    -1.9531705353e+00
C    -4.3712905182e-01     4.9808541692e+00     7.5935726909e-07
O    -1.3028682436e+00     5.5316571063e+00     5.3091490160e-01
O     4.2861133717e-01     4.4300541465e+00    -5.3091544780e-01
C    -2.6346167702e+00    -3.4363912617e+00     2.4999992310e+00
O    -3.1843693990e+00    -3.6089479022e+00     1.4986230263e+00
O    -2.0848663059e+00    -3.2638368756e+00     3.5013775390e+00
C     8.1765921950e-07    -5.8720945332e-07     5.0000009045e+00
O    -3.8177574144e-01     5.6138203645e-01     5.9348026262e+00
O     3.8177511951e-01    -5.6138152318e-01     4.0651966832e+00
C     6.5366777526e-01    -8.6529015648e-07     7.4714612335e+00
O    -1.1018570157e-01     6.6555881887e-01     8.0267235345e+00
O     1.4175220876e+00    -6.6555809957e-01     6.9161961953e+00
N    -4.1861178647e+00     3.9129700060e+00     4.8735258168e+00
H    -3.6238197732e+00     3.4687735419e+00     5.5847893760e+00
H    -4.0164890212e+00     3.4133703082e+00     4.0127074374e+00
H    -5.1514983588e+00     3.7502510424e+00     5.1203910048e+00
N     6.1632122510e-01    -7.0278071592e+00     2.5487636569e+00
H     1.5089035152e+00    -6.6513600394e+00     2.8333157866e+00
H     3.7201586536e-01    -7.7403084050e+00     3.2211020767e+00
H    -6.0007148783e-02    -6.2852063603e+00     2.6512495820e+00
N     4.5698633779e+00     5.9877020122e+00     3.7249508858e-01
H     4.2553793868e+00     6.4264877191e+00     1.2256963637e+00
H     5.3774637256e+00     5.4306477305e+00     6.1093646594e-01
H     3.8444825683e+00     5.3447010969e+00     9.0091326922e-02
N    -7.1578373759e+00    -1.2815574806e+00    -1.7725661805e+00
H    -6.7971283170e+00    -4.8218313935e-01    -1.2722911258e+00
H    -7.0712547432e+00    -2.0758847060e+00    -1.1553710804e+00
H    -8.1457569836e+00    -1.1214006069e+00    -1.9057728068e+00
C     5.4594170248e+00    -3.4728337402e+00    -3.7926475127e+00
O     6.2899795392e+00    -3.9357612912e+00    -3.1364295288e+00
O     4.6288552968e+00    -3.0099081022e+00    -4.4488686452e+00
N    -1.2175016716e+00     4.5572897641e+00    -5.8436400196e+00
H    -4.8935691305e-01     4.6784941643e+00    -5.1548002725e+00
H    -2.0309922072e+00     4.2167996240e+00    -5.3520286916e+00
H    -1.4488234932e+00     5.4773177253e+00    -6.1892093267e+00
N     3.3088800853e-01     6.1449153170e-01    -7.5209868148e+00
H     1.8201980159e-01    -3.5292264681e-01    -7.7686429418e+00
H    -5.7232691397e-01     9.9719982290e-01    -7.2819904707e+00
H     8.8269043532e-01     6.1803246827e-01    -6.6754805025e+00
C    -8.7155723512e-01    -8.2424047894e-08    -9.9619456439e+00
O    -1.8418025517e+00    -5.7227466177e-01    -9.7052670867e+00
O     9.8687493056e-02     5.7227475111e-01    -1.0218627913e+01
C     4.5959990941e+00    -4.2103110704e+00    -7.8198522407e+00
O     4.2163163295e+00    -5.1429533843e+00    -8.3862243469e+00
O     4.9756816639e+00    -3.2776702171e+00    -7.2534766673e+00
N    -6.6303906764e-01     7.9209344402e+00    -5.9788739693e+00
H    -1.4296780471e+00     8.0203594378e+00    -5.3294397246e+00
H    -1.0654974338e+00     7.8973006454e+00    -6.9045363225e+00
H    -1.1763712903e-01     8.7684776879e+00    -5.9189861643e+00
N    -5.4569268379e+00    -7.2012154059e+00    -4.2599607654e+00
H    -5.8934229815e+00    -6.3173561519e+00    -4.4782482565e+00
H    -5.3141191924e+00    -7.2176022595e+00    -3.2606012043e+00
H    -6.1331530822e+00    -7.9208409095e+00    -4.4702857085e+00
C     9.5347180993e+00     1.6865561439e+00    -2.4989372819e+00
O     9.8347731273e+00     2.1039247315e+00    -3.5336007502e+00
O     9.2346616186e+00     1.2691907482e+00    -1.4642724377e+00
N    -8.3846703364e+00     5.4015071051e+00    -7.6633123482e-01
H    -7.7174393817e+00     5.0100715451e+00    -1.4151505846e+00
H    -9.1918347491e+00     5.6758202962e+00    -1.3072748261e+00
H    -8.6802431011e+00     4.6489342462e+00    -1.6164105511e-01
N     2.5392535045e+00    -9.5742597429e+00     8.5803923350e-01
H     2.5869493047e+00    -9.7878264744e+00     1.8436861555e+00
H     3.4608450303e+00    -9.2695270699e+00     5.8020989291e-01
H     2.3626144634e+00    -1.0445093024e+01     3.7863603607e-01
C     4.4603591686e+00     8.5881507767e+00     2.5196927422e+00
O     4.4060985879e+00     9.5056771116e+00     3.2196636447e+00
O     4.5146215557e+00     7.6706261383e+00     1.8197190024e+00
N    -8.4917746663e+00    -3.1563650834e+00     4.1473642427e+00
H    -9.1726015821e+00    -3.4617822689e+00     4.8274969845e+00
H    -8.9179201926e+00    -3.2646160540e+00     3.2384837210e+00
H    -8.3587538836e+00    -2.1659671320e+00     4.2915750258e+00
C     7.5717949675e+00    -3.1255270157e+00     5.7357655948e+00
O     8.4073701886e+00    -2.4930176143e+00     6.2220823200e+00
O     6.7362213321e+00    -3.7580367294e+00     5.2494454667e+00
N    -2.9501344533e+00     6.2417155055e+00     7.3070396518e+00
H    -3.0017950546e+00     5.9516617121e+00     6.3413350012e+00
H    -2.9797460461e+00     5.4016845142e+00     7.8663724437e+00
H    -2.0364318758e+00     6.6498543600e+00     7.4410159779e+00
C    -1.4306880794e+00    -4.5612629412e+00     8.7833933341e+00
O    -1.0600702314e+00    -3.4769186882e+00     8.9303559207e+00
O    -1.8013092331e+00    -5.6456067894e+00     8.6364325082e+00
