# Supplementary material for: Automated Discovery of Reactive Events via Hypergraph Mining of Ab Initio Atomistic Simulations
Source: J Chem Theory Comput. 2026 Feb 12;22(4):1674–86. doi: 10.1021/acs.jctc.5c01682 (PMC12937057; doi:10.1021/acs.jctc.5c01682)
Supplement: Supplementary file 2 [file ct5c01682_si_002.zip › SI_data/Initial_Geometries/nowater/init_153.xyz]

98

N     8.9967321739e-03     6.6133240892e-02     2.5076132497e+00
H     8.0349140209e-01    -4.6395354925e-01     2.8349841517e+00
H    -1.3311787167e-01    -1.8753812511e-01     1.5407438882e+00
H    -7.9540130745e-01    -2.6755548727e-01     3.0184703796e+00
C    -1.8434232608e+00     1.6887262225e+00     6.7750498989e-07
O    -1.6288055648e+00     2.8113682033e+00    -1.6844004677e-01
O    -2.0580379548e+00     5.6608291994e-01     1.6843954910e-01
C     6.5441952411e-07    -6.2012477157e-07    -2.4999989907e+00
O     1.0739937999e+00     1.6819065372e-01    -2.8911619605e+00
O    -1.0739942846e+00    -1.6819020240e-01    -2.1088388694e+00
N    -1.9878382326e-02     9.1797706002e-04    -5.0641600775e+00
H    -7.5733728600e-01     2.8430593823e-01    -4.4354859792e+00
H     7.5863963964e-01     6.2257294639e-01    -4.9003404405e+00
H     2.7494702772e-01    -9.1963589867e-01    -4.7725474576e+00
N     3.1888999422e+00    -2.9879520986e+00    -2.5229856850e+00
H     4.0144324798e+00    -2.5140762868e+00    -2.8596208546e+00
H     3.2237452621e+00    -2.9546892194e+00    -1.5144910298e+00
H     2.3961249946e+00    -2.4306988505e+00    -2.8064571661e+00
N    -4.6344359039e-01     4.9875610043e+00     6.1441541985e-02
H    -5.3039437174e-01     5.8408915247e+00    -4.7403031435e-01
H    -9.2986844990e-01     4.2695479697e+00    -4.7361660197e-01
H     5.1457345864e-01     4.7389348163e+00     9.3799710932e-02
N    -2.6414994613e+00    -3.4166716444e+00     2.4361544597e+00
H    -3.5039620622e+00    -3.3302223805e+00     2.9539094981e+00
H    -1.9493369932e+00    -2.8706748371e+00     2.9282730319e+00
H    -2.3549149155e+00    -4.3823314907e+00     2.5050728173e+00
N     5.0354533584e-02    -2.7306312610e-02     5.0350898069e+00
H     1.1250256579e-03    -3.9433086508e-01     4.0958055441e+00
H     1.4624508348e-01     9.7439050802e-01     4.9526849112e+00
H    -8.4714236879e-01    -2.0058529271e-01     5.4638707369e+00
C     6.5366682893e-01     4.9123745829e-07     7.4714600156e+00
O     7.8375393592e-01     2.4055605868e-01     6.3489768693e+00
O     5.2358320141e-01    -2.4055639372e-01     8.5939437527e+00
N    -4.1412865168e+00     3.8799661965e+00     4.8835099511e+00
H    -4.8306767669e+00     4.2599810259e+00     5.5157403724e+00
H    -4.0480165164e+00     2.8999589969e+00     5.1077167321e+00
H    -4.5361296186e+00     3.9311045695e+00     3.9556828270e+00
N     6.3567656212e-01    -7.0007083940e+00     2.6751910315e+00
H    -2.6571674403e-01    -6.5626656554e+00     2.5527403889e+00
H     5.4412422675e-01    -7.9528279073e+00     2.3519748699e+00
H     1.2735275708e+00    -6.5379705270e+00     2.0440023610e+00
N     4.6143956159e+00     5.9431539092e+00     3.8698281155e-01
H     4.2994741394e+00     5.0043721661e+00     5.8421058728e-01
H     3.8764849805e+00     6.3957156764e+00    -1.3268807088e-01
H     4.6825052059e+00     6.4208318292e+00     1.2738673977e+00
C    -7.1898317877e+00    -1.2717801278e+00    -1.7143156106e+00
O    -6.9051968063e+00    -2.4978738930e-01    -1.2568532407e+00
O    -7.4744702228e+00    -2.2937730868e+00    -2.1717764922e+00
C     5.4594177543e+00    -3.4728346520e+00    -3.7926473998e+00
O     4.4669927313e+00    -3.2672119255e+00    -3.2380575348e+00
O     6.4518415181e+00    -3.6784566489e+00    -4.3472407395e+00
C    -1.2362439261e+00     4.5987620555e+00    -5.7942295099e+00
O    -1.9178897326e+00     3.6669375871e+00    -5.7515656530e+00
O    -5.5459486497e-01     5.5305846874e+00    -5.8368938422e+00
C     3.0127977978e-01     5.8009710235e-01    -7.4714614565e+00
O    -5.9465026717e-02     1.6346171613e+00    -7.1671447136e+00
O     6.6202571821e-01    -4.7442405667e-01    -7.7757747789e+00
C    -8.7155657147e-01     5.2140329022e-07    -9.9619460716e+00
O    -1.6327794857e+00     1.4643079385e-01    -9.1052921739e+00
O    -1.1033607534e-01    -1.4643115536e-01    -1.0818602494e+01
N     4.6462086017e+00    -4.2061623284e+00    -7.8642839627e+00
H     4.9605840041e+00    -4.5519853481e+00    -6.9693202548e+00
H     3.9146014887e+00    -4.8277033973e+00    -8.1770455601e+00
H     4.2150526545e+00    -3.3089077008e+00    -7.6957073835e+00
C    -6.9995142439e-01     7.9755786446e+00    -5.9916782252e+00
O    -2.9474783875e-01     7.0707557025e+00    -5.3984973524e+00
O    -1.1051535285e+00     8.8804042693e+00    -6.5848569072e+00
N    -5.5585326009e+00    -7.2234771016e+00    -4.1862225748e+00
H    -4.7552200062e+00    -6.8890760022e+00    -3.6741188030e+00
H    -5.9637486317e+00    -6.4230001907e+00    -4.6492763173e+00
H    -5.2097223342e+00    -7.8343532550e+00    -4.9104746743e+00
C     9.5347183593e+00     1.6865578512e+00    -2.4989377320e+00
O     1.0319573715e+01     2.1682079742e+00    -1.8012463390e+00
O     8.7498608578e+00     1.2049062160e+00    -3.1966264231e+00
N    -8.3572799921e+00     5.3698960979e+00    -7.6501806169e-01
H    -8.1593954097e+00     5.3517469333e+00    -1.7549159316e+00
H    -9.1504185915e+00     5.9813487386e+00    -6.3680372890e-01
H    -8.6603437988e+00     4.4410254666e+00    -5.1059506761e-01
N     2.5846454612e+00    -9.6247898718e+00     8.0454286786e-01
H     1.6622836712e+00    -9.6943268986e+00     1.2092635411e+00
H     2.9756900466e+00    -8.7481497949e+00     1.1175418978e+00
H     3.1416280104e+00    -1.0357757107e+01     1.2191617918e+00
C     4.4603603821e+00     8.5881521677e+00     2.5196907744e+00
O     3.6606005672e+00     9.4218247495e+00     2.5081879531e+00
O     5.2601185329e+00     7.7544773923e+00     2.5311961668e+00
C    -8.5494160829e+00    -3.1222328977e+00     4.1423624441e+00
O    -7.6111333651e+00    -2.8420177771e+00     4.7554391749e+00
O    -9.4876971829e+00    -3.4024478806e+00     3.5292823140e+00
C     7.5717949260e+00    -3.1255283364e+00     5.7357643546e+00
O     6.4872736635e+00    -2.7626858659e+00     5.5717002725e+00
O     8.6563178031e+00    -3.4883674039e+00     5.8998285042e+00
C    -2.9008704563e+00     6.1989884791e+00     7.2909185238e+00
O    -2.5971669083e+00     5.0977930117e+00     7.1180291148e+00
O    -3.2045705234e+00     7.3001853872e+00     7.4638079214e+00
N    -1.4111165638e+00    -4.5221874154e+00     8.8344089882e+00
H    -1.1937859259e+00    -5.4945637659e+00     8.9976178115e+00
H    -9.6340303829e-01    -4.2643725964e+00     7.9669608901e+00
H    -2.4068788237e+00    -4.4678780276e+00     8.6766516025e+00
