# Supplementary material for: Automated Discovery of Reactive Events via Hypergraph Mining of Ab Initio Atomistic Simulations
Source: J Chem Theory Comput. 2026 Feb 12;22(4):1674–86. doi: 10.1021/acs.jctc.5c01682 (PMC12937057; doi:10.1021/acs.jctc.5c01682)
Supplement: Supplementary file 2 [file ct5c01682_si_002.zip › SI_data/Initial_Geometries/nowater/init_154.xyz]

98

C    -3.7855074374e-07     1.2361273740e-06     2.5000004003e+00
O    -1.0457158158e+00     3.6230739063e-03     2.0088546411e+00
O     1.0457161009e+00    -3.6240274167e-03     2.9911449892e+00
C    -1.8434217781e+00     1.6887255923e+00     1.2794655975e-06
O    -2.8714242247e+00     1.4438322895e+00     4.6690200791e-01
O    -8.1542053241e-01     1.9336193340e+00    -4.6690299254e-01
N    -4.1468289342e-02     4.5679877306e-02    -2.5265751406e+00
H     8.0292228366e-01    -6.0249539239e-02    -3.0698697311e+00
H    -4.6956318707e-01    -8.6702663959e-01    -2.4710444517e+00
H     2.4292071592e-01     2.9246667427e-01    -1.5897728396e+00
N    -5.7741395537e-03    -2.3291901407e-02    -4.9372572319e+00
H    -9.0571337026e-01     1.2031987207e-01    -5.3718496071e+00
H     5.0731360400e-01    -6.5861348335e-01    -5.5309655271e+00
H     4.7864380454e-01     8.6197851101e-01    -4.9691152442e+00
C     3.1929012938e+00    -2.9249597128e+00    -2.4999991072e+00
O     4.2980444477e+00    -2.5992243334e+00    -2.4144823127e+00
O     2.0877570926e+00    -3.2506924964e+00    -2.5855184231e+00
N    -5.0052116822e-01     4.9970734637e+00     1.5194132474e-02
H     1.3327066321e-01     5.1945753049e+00     7.7590855339e-01
H    -1.6147992208e-01     5.5071533106e+00    -7.8745876141e-01
H    -4.0221672830e-01     4.0154533881e+00    -1.9960262035e-01
C    -2.6346168551e+00    -3.4363917911e+00     2.5000011300e+00
O    -3.4834614132e+00    -3.6515920640e+00     3.2535990393e+00
O    -1.7857742764e+00    -3.2211922152e+00     1.7464000922e+00
N    -2.9258425139e-02     2.9417243540e-03     5.0603970126e+00
H     7.9083167306e-02    -9.4781972557e-01     4.7383717686e+00
H     8.9184875792e-01     4.1636145139e-01     5.0656668790e+00
H    -5.6432984555e-01     4.9057874612e-01     4.3566299413e+00
C     6.5366890356e-01     1.5639932392e-07     7.4714591806e+00
O    -1.5321410944e-01     2.1665040793e-01     6.6734864229e+00
O     1.4605495679e+00    -2.1665057144e-01     8.2694348449e+00
C    -4.1999337158e+00     3.8474841913e+00     4.8792861503e+00
O    -3.6259736718e+00     2.8919826311e+00     5.1831688357e+00
O    -4.7738950721e+00     4.8029844690e+00     4.5754001749e+00
N     6.3753864781e-01    -7.0310641334e+00     2.6684064575e+00
H     1.3824717051e+00    -6.8413328378e+00     2.0138361644e+00
H     1.6302424172e-01    -6.1551856457e+00     2.8328906150e+00
H    -1.9440269477e-02    -7.6350933088e+00     2.1962763503e+00
N     4.6148128387e+00     5.9299330519e+00     3.9029348318e-01
H     3.8639930247e+00     6.0393994768e+00    -2.7579374973e-01
H     4.6459957163e+00     6.7779570805e+00     9.3734463248e-01
H     4.3426784312e+00     5.1872911727e+00     1.0178325530e+00
N    -7.1926798137e+00    -1.2695205453e+00    -1.7813918740e+00
H    -6.2509559100e+00    -1.4142258714e+00    -1.4473230924e+00
H    -7.7548947452e+00    -2.0183605080e+00    -1.4038535768e+00
H    -7.5240882536e+00    -4.1415714139e-01    -1.3596084297e+00
N     5.4997257992e+00    -3.4289166639e+00    -3.7616814851e+00
H     6.0009237700e+00    -3.9970692014e+00    -4.4290560286e+00
H     4.7575442341e+00    -2.9689770689e+00    -4.2686372803e+00
H     5.0596194837e+00    -4.0627769377e+00    -3.1106001039e+00
C    -1.2362427888e+00     4.5987626845e+00    -5.7942301055e+00
O    -1.9035335047e+00     4.4175354384e+00    -6.7197774225e+00
O    -5.6895194263e-01     4.7799863542e+00    -4.8686816123e+00
C     3.0128043460e-01     5.8009803143e-01    -7.4714601215e+00
O    -8.0200603704e-01     9.2279460633e-01    -7.4627383541e+00
O     1.4045662356e+00     2.3739776763e-01    -7.4801822548e+00
N    -8.5201252915e-01    -2.1138095825e-02    -1.0022640359e+01
H    -1.6788149776e+00     5.5628881215e-01    -1.0071234291e+01
H    -1.3867786250e-01     5.2791811916e-01    -9.5653953362e+00
H    -1.0687917396e+00    -7.9045309167e-01    -9.4057606369e+00
N     4.6315289877e+00    -4.2117180493e+00    -7.7628584370e+00
H     4.2606749773e+00    -3.2925010518e+00    -7.9549337026e+00
H     3.8448699724e+00    -4.8439494265e+00    -7.7339938537e+00
H     5.1886952248e+00    -4.4749401012e+00    -8.5626454813e+00
C    -6.9995150215e-01     7.9755801473e+00    -5.9916785320e+00
O    -1.1115386057e+00     8.9327893717e+00    -5.4925747281e+00
O    -2.8836280583e-01     7.0183694507e+00    -6.4907792557e+00
N    -5.5171358076e+00    -7.2364667358e+00    -4.2768631062e+00
H    -4.7381012349e+00    -6.6010315429e+00    -4.3702051827e+00
H    -5.4148113866e+00    -7.6948208632e+00    -3.3830939573e+00
H    -6.3510654991e+00    -6.6700623563e+00    -4.2209459432e+00
N     9.5625984876e+00     1.6325914584e+00    -2.5276221853e+00
H     9.8859474927e+00     2.4928453509e+00    -2.9457060936e+00
H     9.7743798169e+00     1.6890902351e+00    -1.5420570471e+00
H     8.5563669138e+00     1.6276935492e+00    -2.6104075168e+00
C    -8.4104433556e+00     5.3500367098e+00    -8.0095678794e-01
O    -7.8322871702e+00     5.3323673357e+00    -1.8010474182e+00
O    -8.9886029142e+00     5.3677051698e+00     1.9913243582e-01
C     2.5861650738e+00    -9.6204023828e+00     8.7155855234e-01
O     1.9049158526e+00    -1.0309910789e+01     1.5002362975e+00
O     3.2674121541e+00    -8.9308939227e+00     2.4287770793e-01
N     4.4537607809e+00     8.5866115429e+00     2.4528591566e+00
H     5.4058191190e+00     8.7693730619e+00     2.7349382965e+00
H     4.1853512694e+00     7.7119362885e+00     2.8798036710e+00
H     3.8816137508e+00     9.3045430442e+00     2.8730989882e+00
N    -8.5715207286e+00    -3.1201160795e+00     4.0789625788e+00
H    -8.3033236872e+00    -2.2072599968e+00     4.4168229234e+00
H    -7.7635322406e+00    -3.7173522733e+00     4.1781876606e+00
H    -9.2741963492e+00    -3.4715039974e+00     4.7131178309e+00
C     7.5717961882e+00    -3.1255272084e+00     5.7357655367e+00
O     6.8161779444e+00    -2.5396576342e+00     6.3842683985e+00
O     8.3274125686e+00    -3.7113964780e+00     5.0872594151e+00
C    -2.9008688216e+00     6.1989894317e+00     7.2909173142e+00
O    -3.5599617655e+00     5.4841760519e+00     6.6669009894e+00
O    -2.2417769435e+00     6.9138015699e+00     7.9149370322e+00
C    -1.4306895768e+00    -4.5612641056e+00     8.7833942236e+00
O    -1.5329755395e+00    -4.9017093899e+00     7.6841250844e+00
O    -1.3284027869e+00    -4.2208152161e+00     9.8826626491e+00
