# Supplementary material for: Automated Discovery of Reactive Events via Hypergraph Mining of Ab Initio Atomistic Simulations
Source: J Chem Theory Comput. 2026 Feb 12;22(4):1674–86. doi: 10.1021/acs.jctc.5c01682 (PMC12937057; doi:10.1021/acs.jctc.5c01682)
Supplement: Supplementary file 2 [file ct5c01682_si_002.zip › SI_data/Initial_Geometries/nowater/init_155.xyz]

98

C     1.8378053622e-07    -3.6123394890e-07     2.5000012912e+00
O    -3.9059187516e-01     9.7285357124e-01     2.9855433798e+00
O     3.9059176321e-01    -9.7285323932e-01     2.0144556180e+00
N    -1.8490105462e+00     1.7529011120e+00    -1.9047301941e-02
H    -8.8479301489e-01     1.4624682063e+00     5.3882613905e-02
H    -2.2948870190e+00     1.1244163442e+00    -6.7141464665e-01
H    -2.2729271280e+00     1.5874532634e+00     8.8223019233e-01
N     2.9745102573e-02     1.6892366195e-02    -2.4421866352e+00
H     5.2069950896e-01     3.8765367597e-01    -3.2427397659e+00
H    -9.1771596726e-01     3.6171320988e-01    -2.4950845726e+00
H    -1.6349647254e-02    -9.8411879471e-01    -2.5656018304e+00
C    -4.4845556716e-07    -1.0587101177e-06    -5.0000007138e+00
O     1.9564589363e-01    -8.1289153338e-01    -4.2026992431e+00
O    -1.9564549078e-01     8.1289233490e-01    -5.7973001890e+00
N     3.1282359136e+00    -2.9399371851e+00    -2.4896755234e+00
H     3.4843994073e+00    -2.3010207777e+00    -1.7937452946e+00
H     3.2770461848e+00    -2.5052728246e+00    -3.3887330754e+00
H     3.7159002435e+00    -3.7604296003e+00    -2.4610012744e+00
N    -4.2780166286e-01     5.0187031503e+00    -5.4708766196e-02
H    -1.1633868357e+00     4.3395665997e+00    -1.8537433993e-01
H    -6.8156380671e-01     5.5730406777e+00     7.5008733526e-01
H     4.0394955743e-01     4.5039899854e+00     1.9557037010e-01
N    -2.6769048973e+00    -3.4424242852e+00     2.4481550303e+00
H    -3.1519655444e+00    -3.5237559999e+00     3.3353348468e+00
H    -2.2054657315e+00    -2.5496063287e+00     2.4499700630e+00
H    -1.9587571510e+00    -4.1519838773e+00     2.4351788851e+00
C     9.1480356363e-07     9.4880746756e-07     4.9999996927e+00
O    -4.1254578732e-01     8.3421724213e-01     5.6845772593e+00
O     4.1254502716e-01    -8.3421794782e-01     4.3154229673e+00
C     6.5366826464e-01    -9.2406942293e-07     7.4714592662e+00
O     9.9533675715e-01    -8.6623462060e-01     8.1553158845e+00
O     3.1199928740e-01     8.6623533575e-01     6.7876053656e+00
N    -4.2195865179e+00     3.8577089304e+00     4.8158677723e+00
H    -4.9334211077e+00     3.4002455330e+00     5.3640948343e+00
H    -3.9983786334e+00     4.7225671130e+00     5.2875344774e+00
H    -3.3948950659e+00     3.2775411929e+00     4.8675280666e+00
C     6.1466157796e-01    -7.0037462097e+00     2.6114589319e+00
O    -3.7959537498e-01    -7.1089964086e+00     2.0325517222e+00
O     1.6089173005e+00    -6.8984974025e+00     3.1903694188e+00
C     4.5561169515e+00     5.9426480346e+00     4.2038659056e-01
O     4.3623676440e+00     7.0360026981e+00     1.0133356071e-01
O     4.7498673339e+00     4.8492941105e+00     7.3944315447e-01
N    -7.2019325138e+00    -1.3213467298e+00    -1.6706198466e+00
H    -7.6922628672e+00    -1.4576010603e+00    -2.5426269538e+00
H    -6.2205652432e+00    -1.2466934478e+00    -1.8958469599e+00
H    -7.4885243038e+00    -4.2222477360e-01    -1.3116989161e+00
N     5.4980874014e+00    -3.5174403396e+00    -3.7605948994e+00
H     4.5150883669e+00    -3.7168221528e+00    -3.6450731097e+00
H     5.6788449685e+00    -3.5047021538e+00    -4.7538453841e+00
H     5.6469250829e+00    -2.5770941213e+00    -3.4244762969e+00
N    -1.1985862011e+00     4.5456793066e+00    -5.8108664737e+00
H    -2.0838230388e+00     4.5486695938e+00    -6.2963891738e+00
H    -7.4120457703e-01     5.4182212470e+00    -6.0318974602e+00
H    -1.4070089537e+00     4.5670709851e+00    -4.8232016860e+00
C     3.0127988770e-01     5.8009652148e-01    -7.4714615387e+00
O     1.3408521897e+00     2.2848140262e-01    -7.8325907221e+00
O    -7.3829148500e-01     9.3171217976e-01    -7.1103287445e+00
N    -8.3112089294e-01    -4.1051579692e-03    -1.0015431022e+01
H    -1.5700045844e+00     6.7054735366e-01    -1.0150635948e+01
H    -3.3096399097e-01     2.7320788454e-01    -9.1833717486e+00
H    -1.2756453980e+00    -8.8670685719e-01    -9.8085697509e+00
N     4.5992435082e+00    -4.1489814875e+00    -7.7926369950e+00
H     4.1889453937e+00    -4.8217684842e+00    -7.1614487447e+00
H     5.5120871619e+00    -4.5010848414e+00    -8.0418794010e+00
H     4.0418770207e+00    -4.1603795283e+00    -8.6344161013e+00
C    -6.9995094250e-01     7.9755784779e+00    -5.9916767057e+00
O     4.4083882919e-01     7.8516567609e+00    -5.8575120493e+00
O    -1.8407405914e+00     8.0995033392e+00    -6.1258434333e+00
C    -5.5143299385e+00    -7.1924649044e+00    -4.2261830954e+00
O    -5.1090027077e+00    -6.1613653474e+00    -4.5537523090e+00
O    -5.9196539290e+00    -8.2235658129e+00    -3.8986125162e+00
C     9.5347177894e+00     1.6865562285e+00    -2.4989359539e+00
O     8.4813306258e+00     1.6616313647e+00    -2.0251086806e+00
O     1.0588104381e+01     1.7114840763e+00    -2.9727654543e+00
C    -8.4104443687e+00     5.3500376577e+00    -8.0095773540e-01
O    -7.4981661383e+00     5.5996746141e+00    -1.3749117967e-01
O    -9.3227231779e+00     5.1003972176e+00    -1.4644229794e+00
N     2.6174697965e+00    -9.6176157558e+00     8.1218815659e-01
H     1.6191944121e+00    -9.7277438524e+00     7.0873018311e-01
H     2.7641173966e+00    -8.7802680777e+00     1.3569132545e+00
H     2.9401330648e+00    -1.0391919884e+01     1.3740786376e+00
C     4.4603609825e+00     8.5881517082e+00     2.5196911347e+00
O     4.1421008057e+00     9.6158729584e+00     2.0986714892e+00
O     4.7786178465e+00     7.5604295531e+00     2.9407123286e+00
N    -8.5427653528e+00    -3.0556895196e+00     4.1487071490e+00
H    -8.3301035481e+00    -3.5408595430e+00     5.0082247453e+00
H    -7.9282249629e+00    -3.4315849985e+00     3.4413000646e+00
H    -9.4823346551e+00    -3.3190000098e+00     3.8893685817e+00
N     7.5516225944e+00    -3.1860554147e+00     5.7147432559e+00
H     7.1421194684e+00    -2.4406852959e+00     5.1705777767e+00
H     8.5534346758e+00    -3.0779136170e+00     5.6510252038e+00
H     7.3001747746e+00    -3.0168270500e+00     6.6778191278e+00
C    -2.9008704742e+00     6.1989894635e+00     7.2909183875e+00
O    -3.0919713044e+00     5.7680490071e+00     6.2361535579e+00
O    -2.7097661089e+00     6.6299286714e+00     8.3456835869e+00
C    -1.4306887564e+00    -4.5612617461e+00     8.7833933165e+00
O    -1.7680840563e+00    -3.7464074787e+00     9.5296740845e+00
O    -1.0932949172e+00    -5.3761189553e+00     8.0371143935e+00
