# Supplementary material for: Automated Discovery of Reactive Events via Hypergraph Mining of Ab Initio Atomistic Simulations
Source: J Chem Theory Comput. 2026 Feb 12;22(4):1674–86. doi: 10.1021/acs.jctc.5c01682 (PMC12937057; doi:10.1021/acs.jctc.5c01682)
Supplement: Supplementary file 2 [file ct5c01682_si_002.zip › SI_data/Initial_Geometries/nowater/init_156.xyz]

98

C     4.0117372445e-07    -1.1606071302e-06     2.4999994312e+00
O    -8.9705856158e-01    -1.3496911560e-01     1.7845786329e+00
O     8.9705819557e-01     1.3496999976e-01     3.2154218270e+00
N    -1.8259142698e+00     1.6998288854e+00    -6.3896016520e-02
H    -1.9588570795e+00     2.5604650750e+00     4.4700226251e-01
H    -1.1252773666e+00     1.1699004776e+00     4.3376440725e-01
H    -2.6894376251e+00     1.1815108825e+00     7.1901519530e-03
N     1.4013549167e-02     3.0216723596e-02    -2.5583359098e+00
H    -8.2816346270e-01    -5.2407217658e-01    -2.6120684781e+00
H    -1.2108547664e-01     6.9515961053e-01    -1.8106853930e+00
H     7.5450482483e-01    -5.9100546183e-01    -2.2665568022e+00
N     6.0351023101e-02    -2.8620412711e-02    -5.0071508251e+00
H    -4.8666653710e-02     7.7859487387e-01    -5.6037278279e+00
H    -1.0047530949e-01     2.8378558993e-01    -4.0606206010e+00
H    -6.8955068087e-01    -6.6464595195e-01    -5.2362759622e+00
N     3.2220902623e+00    -2.9853034245e+00    -2.4956396400e+00
H     2.2568139961e+00    -3.0097181820e+00    -2.2006292290e+00
H     3.2299884179e+00    -2.6285535192e+00    -3.4401232074e+00
H     3.6862595357e+00    -2.2980002712e+00    -1.9198439803e+00
C    -4.3712817958e-01     4.9808548508e+00    -1.2285861587e-06
O    -3.3761242829e-01     6.0459656639e+00    -4.3634240379e-01
O    -5.3664521052e-01     3.9157450527e+00     4.3634334131e-01
C    -2.6346169279e+00    -3.4363931757e+00     2.4999995666e+00
O    -1.5485671943e+00    -3.0667660576e+00     2.6364906648e+00
O    -3.7206683660e+00    -3.8060171435e+00     2.3635096354e+00
N     4.4239437362e-03     2.6124516866e-02     5.0617288154e+00
H     9.0217419561e-01    -1.0637832114e-02     4.6012089917e+00
H    -6.0767427720e-01     5.6449792389e-01     4.4660175368e+00
H    -3.5598046303e-01    -9.1690977155e-01     5.0749339308e+00
C     6.5366700331e-01     8.3037625259e-07     7.4714602895e+00
O     4.7706233049e-01     9.2059230082e-02     6.3334382814e+00
O     8.3027467442e-01    -9.2059842530e-02     8.6094821118e+00
N    -4.1501901471e+00     3.8409389188e+00     4.9239526745e+00
H    -4.2369811466e+00     3.0273592969e+00     4.3323945502e+00
H    -4.0086355877e+00     4.6324117587e+00     4.3132848963e+00
H    -5.0454739018e+00     3.9736344826e+00     5.3714325808e+00
N     6.6278296427e-01    -7.0195880255e+00     2.6555719174e+00
H     2.6923637818e-01    -7.8382248576e+00     2.2147314532e+00
H     1.0085841683e+00    -6.4267476923e+00     1.9150694181e+00
H    -1.0258103652e-01    -6.5261206583e+00     3.0915619223e+00
C     4.5561178919e+00     5.9426490577e+00     4.2038883332e-01
O     5.4410816186e+00     6.3658695394e+00    -1.8992393610e-01
O     3.6711527249e+00     5.5194264109e+00     1.0306988771e+00
C    -7.1898335266e+00    -1.2717805139e+00    -1.7143162906e+00
O    -6.3526388685e+00    -7.8067122885e-01    -2.3409540047e+00
O    -8.0270267817e+00    -1.7628889404e+00    -1.0876751874e+00
C     5.4594165262e+00    -3.4728333508e+00    -3.7926483395e+00
O     5.7503449866e+00    -3.3971194016e+00    -2.6771277978e+00
O     5.1684902196e+00    -3.5485502766e+00    -4.9081697137e+00
N    -1.2552333329e+00     4.5344358148e+00    -5.7979825772e+00
H    -2.5721357946e-01     4.6278586629e+00    -5.6770932219e+00
H    -1.6895350530e+00     5.0124872997e+00    -5.0219472180e+00
H    -1.4980706104e+00     5.0498653112e+00    -6.6314943477e+00
N     3.6647500607e-01     5.7632182355e-01    -7.4872049678e+00
H     1.4057068486e-01     2.0576216157e-02    -6.6751091910e+00
H    -2.2369659599e-01     2.4937977115e-01    -8.2383297639e+00
H     8.0960237532e-02     1.5227937283e+00    -7.2821400240e+00
C    -8.7155820000e-01    -5.5691399482e-07    -9.9619479425e+00
O    -1.1075762946e+00     9.6886056152e-01    -1.0545353155e+01
O    -6.3553799873e-01    -9.6886008726e-01    -9.3785400404e+00
N     4.6082101196e+00    -4.1881451498e+00    -7.8820767603e+00
H     3.7642588714e+00    -4.7404191310e+00    -7.8359765055e+00
H     4.4971517731e+00    -3.4295048862e+00    -7.2251802091e+00
H     5.3568906615e+00    -4.7690544805e+00    -7.5336500444e+00
N    -7.1529085107e-01     7.9873481521e+00    -5.9273447370e+00
H    -6.0081198265e-01     8.8426040166e+00    -6.4515751137e+00
H    -1.4318000714e+00     7.4515661221e+00    -6.3952488280e+00
H     1.4593651626e-01     7.4690211424e+00    -6.0222336900e+00
N    -5.5043325032e+00    -7.1311561730e+00    -4.2006138734e+00
H    -5.0345962474e+00    -7.2530640233e+00    -5.0859792325e+00
H    -6.4832635652e+00    -7.3192314640e+00    -4.3609377509e+00
H    -5.1640449299e+00    -7.8571095471e+00    -3.5869564391e+00
N     9.6004434091e+00     1.6793608175e+00    -2.5108041989e+00
H     9.3916445704e+00     2.5572208564e+00    -2.0578690046e+00
H     9.2418468792e+00     9.4938400599e-01    -1.9125363089e+00
H     9.0572756318e+00     1.6530742671e+00    -3.3614846110e+00
C    -8.4104453508e+00     5.3500366036e+00    -8.0095837442e-01
O    -7.5576437356e+00     5.4963901355e+00    -1.5665092212e+00
O    -9.2632447805e+00     5.2036825525e+00    -3.5404503403e-02
C     2.5861631381e+00    -9.6204029859e+00     8.7155720093e-01
O     2.0241310325e+00    -9.2109606861e+00     1.7941811577e+00
O     3.1481985390e+00    -1.0029843594e+01    -5.1066070948e-02
N     4.4895719353e+00     8.5678639266e+00     2.5766792418e+00
H     3.6653331276e+00     9.1242255715e+00     2.7512575940e+00
H     4.2004829731e+00     7.7897768799e+00     2.0018834480e+00
H     5.1093057421e+00     9.1323834815e+00     2.0139829991e+00
C    -8.5494143980e+00    -3.1222330611e+00     4.1423604895e+00
O    -8.6452486502e+00    -2.2159066327e+00     3.4323279189e+00
O    -8.4535832917e+00    -4.0285588579e+00     4.8523950339e+00
C     7.5717941947e+00    -3.1255268433e+00     5.7357643744e+00
O     7.2348169656e+00    -3.9740546870e+00     5.0278061160e+00
O     7.9087751108e+00    -2.2769997674e+00     6.4437225433e+00
C    -2.9008689417e+00     6.1989885597e+00     7.2909197880e+00
O    -3.9129653711e+00     5.6765950806e+00     7.4846307083e+00
O    -1.8887733070e+00     6.7213833064e+00     7.0972054104e+00
C    -1.4306889820e+00    -4.5612639730e+00     8.7833933421e+00
O    -3.5867067634e-01    -4.7015739583e+00     9.1906376307e+00
O    -2.5027080185e+00    -4.4209507328e+00     8.3761508036e+00
