# Supplementary material for: Automated Discovery of Reactive Events via Hypergraph Mining of Ab Initio Atomistic Simulations
Source: J Chem Theory Comput. 2026 Feb 12;22(4):1674–86. doi: 10.1021/acs.jctc.5c01682 (PMC12937057; doi:10.1021/acs.jctc.5c01682)
Supplement: Supplementary file 2 [file ct5c01682_si_002.zip › SI_data/Initial_Geometries/nowater/init_157.xyz]

98

C    -4.7988532061e-07    -2.6505760208e-07     2.5000012373e+00
O     8.0720701644e-01     5.6891257648e-01     3.0995946719e+00
O    -8.0720658783e-01    -5.6891239072e-01     1.9004043747e+00
C    -1.8434213406e+00     1.6887267719e+00    -1.6505400513e-07
O    -2.4605610764e+00     2.2691724916e+00    -7.8548050422e-01
O    -1.2262839826e+00     1.1082781581e+00     7.8548057513e-01
C     3.9646013037e-08    -4.1928517451e-07    -2.4999987139e+00
O    -1.1324129027e+00     7.2762533744e-02    -2.2829629317e+00
O     1.1324128431e+00    -7.2762156285e-02    -2.7170380588e+00
C    -5.2371791187e-07     3.5858147328e-07    -4.9999988047e+00
O     9.8881013936e-01     2.2024342722e-02    -4.4029004319e+00
O    -9.8880970338e-01    -2.2024670487e-02    -5.5971004790e+00
C     3.1929008323e+00    -2.9249590443e+00    -2.4999986757e+00
O     3.3048388799e+00    -4.0724382174e+00    -2.5742918176e+00
O     3.0809629342e+00    -1.7774791576e+00    -2.4257092298e+00
N    -4.1413044094e-01     4.9618513645e+00    -6.0186759181e-02
H    -1.0682110613e+00     4.2948401335e+00     3.2277544886e-01
H    -8.9276831104e-01     5.8498863637e+00    -1.0119547174e-01
H     3.2999033475e-01     5.0619350403e+00     6.1482947000e-01
C    -2.6346170956e+00    -3.4363931784e+00     2.5000006023e+00
O    -1.8442163528e+00    -3.7221996783e+00     1.7073220037e+00
O    -3.4250191173e+00    -3.1505835837e+00     3.2926774751e+00
C     1.7901442590e-07    -9.5715536889e-07     5.0000009399e+00
O    -6.3909017283e-01     4.8431388650e-01     5.8317224705e+00
O     6.3909005154e-01    -4.8431309572e-01     4.1682768315e+00
C     6.5366911395e-01    -2.4330775016e-07     7.4714610626e+00
O     1.1623333092e+00     1.0332793733e+00     7.3800716726e+00
O     1.4500205247e-01    -1.0332791667e+00     7.5628481083e+00
C    -4.1999334306e+00     3.8474841917e+00     4.8792859952e+00
O    -4.6995437234e+00     3.2154182397e+00     5.7073199545e+00
O    -3.7003252694e+00     4.4795489220e+00     4.0512491801e+00
N     5.6663522501e-01    -6.9603386148e+00     2.6293977435e+00
H     1.8264984261e-01    -7.8215600667e+00     2.2685122632e+00
H     1.1615753614e+00    -7.2086995219e+00     3.4064081545e+00
H     1.1671708252e+00    -6.5842177285e+00     1.9101832745e+00
N     4.5542141092e+00     5.9590376084e+00     4.8550525989e-01
H     3.7166241951e+00     5.4778048913e+00     1.9183248126e-01
H     5.3310320926e+00     5.3508302175e+00     2.7098329097e-01
H     4.6471464478e+00     6.7715490936e+00    -1.0658261142e-01
N    -7.1480294351e+00    -1.2609280174e+00    -1.6628641408e+00
H    -6.9139722091e+00    -2.1022713640e+00    -2.1695633427e+00
H    -7.1310560512e+00    -5.0361066887e-01    -2.3303702626e+00
H    -8.1054117376e+00    -1.3602693818e+00    -1.3580202448e+00
N     5.4428031651e+00    -3.4864415478e+00    -3.7289986401e+00
H     6.3569849165e+00    -3.8434851402e+00    -3.9660157101e+00
H     5.4606362398e+00    -2.4935683196e+00    -3.9113905779e+00
H     4.7915149589e+00    -3.8923516066e+00    -4.3850779625e+00
N    -1.2161682622e+00     4.6014612645e+00    -5.7301809787e+00
H    -6.7074560103e-01     3.9455942454e+00    -6.2703088034e+00
H    -1.1357174223e+00     5.4967372114e+00    -6.1899534510e+00
H    -2.1812391282e+00     4.3164343546e+00    -5.8125051237e+00
N     2.8638585823e-01     5.4757873883e-01    -7.4145985723e+00
H    -4.3037132431e-01     4.3090889573e-01    -8.1160490567e+00
H     1.1501903363e+00     2.2052103148e-01    -7.8223450188e+00
H     3.9100833065e-01     1.5407593100e+00    -7.2661874141e+00
N    -8.9664840041e-01    -6.2216988633e-02    -9.9584832091e+00
H    -8.5286282320e-01     2.7572196248e-01    -1.0908886061e+01
H     4.0670610503e-02    -1.1023757057e-02    -9.5867381221e+00
H    -1.4537926097e+00     5.9992526157e-01    -9.4383511574e+00
C     4.5959992453e+00    -4.2103109738e+00    -7.8198498011e+00
O     3.6103378233e+00    -4.5148821151e+00    -7.2997863135e+00
O     5.5816599668e+00    -3.9057414872e+00    -8.3399165998e+00
C    -6.9995062449e-01     7.9755804537e+00    -5.9916764117e+00
O    -4.9267486865e-01     7.1685256458e+00    -5.1913906202e+00
O    -9.0722722023e-01     8.7826329059e+00    -6.7919650205e+00
N    -5.5347581706e+00    -7.1312011623e+00    -4.2076936884e+00
H    -5.0052693238e+00    -7.5890745135e+00    -3.4801092957e+00
H    -4.9431055463e+00    -7.1020153707e+00    -5.0252983891e+00
H    -6.3107063005e+00    -7.7376894203e+00    -4.4300804535e+00
N     9.6011110597e+00     1.6765994280e+00    -2.4966440555e+00
H     9.3144914028e+00     2.4515471041e+00    -1.9163934504e+00
H     9.0861012181e+00     8.6811741158e-01    -2.1796207487e+00
H     9.2808961818e+00     1.8783894671e+00    -3.4326582609e+00
C    -8.4104442771e+00     5.3500370906e+00    -8.0095615992e-01
O    -7.2695768903e+00     5.4231802985e+00    -9.6777860143e-01
O    -9.5513124555e+00     5.2768919156e+00    -6.3413683222e-01
N     2.5537338095e+00    -9.6340890441e+00     8.1434339822e-01
H     2.1126830204e+00    -1.0067784639e+01     1.6123207324e+00
H     2.5875490409e+00    -8.6426567617e+00     1.0022280550e+00
H     3.5089453118e+00    -9.9605621579e+00     7.9522083364e-01
C     4.4603585227e+00     8.5881511061e+00     2.5196913636e+00
O     3.9765762805e+00     9.5358161375e+00     2.9698510914e+00
O     4.9441443093e+00     7.6404868432e+00     2.0695326552e+00
N    -8.5517298435e+00    -3.0825959215e+00     4.1965467065e+00
H    -7.7396932196e+00    -3.6825640270e+00     4.2010508011e+00
H    -8.5167801577e+00    -2.5500903261e+00     3.3394595492e+00
H    -9.3596121110e+00    -3.6848737194e+00     4.1335619732e+00
N     7.5222478644e+00    -3.1123600529e+00     5.6923573763e+00
H     7.9750389096e+00    -2.2701671634e+00     6.0165130476e+00
H     8.2407745638e+00    -3.6910220025e+00     5.2821722777e+00
H     7.1881322276e+00    -3.5983750465e+00     6.5118301019e+00
N    -2.8876988340e+00     6.2579834573e+00     7.2616148839e+00
H    -3.7959227899e+00     6.2489457306e+00     7.7025605251e+00
H    -2.2129044035e+00     6.0323324206e+00     7.9779361603e+00
H    -2.8768064974e+00     5.4958482162e+00     6.5994890560e+00
C    -1.4306896187e+00    -4.5612626480e+00     8.7833952743e+00
O    -1.7013270798e+00    -5.6621889513e+00     9.0058243408e+00
O    -1.1600512174e+00    -3.4603368273e+00     8.5609625918e+00
