# Supplementary material for: Automated Discovery of Reactive Events via Hypergraph Mining of Ab Initio Atomistic Simulations
Source: J Chem Theory Comput. 2026 Feb 12;22(4):1674–86. doi: 10.1021/acs.jctc.5c01682 (PMC12937057; doi:10.1021/acs.jctc.5c01682)
Supplement: Supplementary file 2 [file ct5c01682_si_002.zip › SI_data/Initial_Geometries/nowater/init_158.xyz]

98

N     2.0760733255e-02     6.0662895807e-03     2.5635979591e+00
H     4.9807242274e-01    -7.4029337811e-01     2.0793394634e+00
H     1.8078165289e-01     8.4895866562e-01     2.0313312660e+00
H    -9.6736456085e-01    -1.9296660386e-01     2.5055144751e+00
N    -1.8939836449e+00     1.7283739944e+00     1.9597543143e-02
H    -2.2155197154e+00     8.0932634720e-01    -2.4751941757e-01
H    -1.2103847515e+00     1.5975771763e+00     7.5101181025e-01
H    -1.4017134811e+00     2.1082864344e+00    -7.7583693207e-01
N    -2.0755760294e-03     1.8378370264e-02    -2.5645789114e+00
H    -6.5726360998e-01     5.4071428638e-01    -2.0013033803e+00
H     9.1138721782e-01     1.6249265174e-01    -2.1593642979e+00
H    -2.2527822386e-01    -9.5861000326e-01    -2.4418854861e+00
C     7.6269467266e-07     3.0086063544e-07    -4.9999989233e+00
O    -5.5000161505e-01    -6.6804937387e-01    -4.2345153724e+00
O     5.5000096905e-01     6.6804915352e-01    -5.7654854409e+00
C     3.1928997743e+00    -2.9249582891e+00    -2.5000005699e+00
O     3.5515092227e+00    -2.9610172039e+00    -3.5976603844e+00
O     2.8342934960e+00    -2.8889006824e+00    -1.4023391962e+00
N    -4.4963072446e-01     4.9148538502e+00    -1.6444316809e-04
H     2.5567690944e-01     5.1646493973e+00     6.7772110711e-01
H    -1.2729398664e+00     5.4553310730e+00     2.2216079909e-01
H    -1.2038365418e-01     5.2397999785e+00    -8.9759731590e-01
C    -2.6346169568e+00    -3.4363916855e+00     2.5000011581e+00
O    -2.8908211042e+00    -4.3835363686e+00     3.1099474134e+00
O    -2.3784145147e+00    -2.4892480413e+00     1.8900517085e+00
N    -4.9686433381e-02     1.5686772116e-02     5.0423991961e+00
H     8.5707332004e-01     8.0020151024e-02     5.4817549278e+00
H    -2.9605451200e-02     6.2807048538e-01     4.2399248808e+00
H    -1.3698106939e-01    -9.2608800187e-01     4.6891014432e+00
N     6.3773245810e-01    -6.2811470335e-02     7.4891600594e+00
H     6.5535194593e-01     5.6101198015e-01     8.2828346460e+00
H    -2.1486673746e-02     3.2301212758e-01     6.8288931646e+00
H     1.5485942947e+00    -1.1139322068e-02     7.0566787485e+00
C    -4.1999338916e+00     3.8474838820e+00     4.8792862743e+00
O    -3.4426959125e+00     2.9784638053e+00     4.9577260563e+00
O    -4.9571726839e+00     4.7165035274e+00     4.8008428392e+00
N     6.0293527848e-01    -6.9817436162e+00     2.5490832237e+00
H     1.5374526924e+00    -6.7588105506e+00     2.8595080042e+00
H     5.0207280863e-01    -7.9836826663e+00     2.6220694341e+00
H    -3.2589952572e-02    -6.5745224426e+00     3.2196486397e+00
N     4.5206059482e+00     5.9152799283e+00     3.7036365199e-01
H     5.2936913514e+00     6.4669824162e+00     2.7801515680e-02
H     4.9107479321e+00     5.2152450141e+00     9.8446660432e-01
H     3.9574109071e+00     6.5260520139e+00     9.4407802850e-01
N    -7.1820888046e+00    -1.2637253693e+00    -1.6480756937e+00
H    -7.0147197771e+00    -4.0705961031e-01    -2.1555171968e+00
H    -8.1154540543e+00    -1.5665214659e+00    -1.8858274961e+00
H    -6.5469466796e+00    -1.9536983868e+00    -2.0221226115e+00
N     5.3997825088e+00    -3.5034279554e+00    -3.7881504480e+00
H     5.7835500024e+00    -3.5577974212e+00    -4.7204336481e+00
H     6.0825791429e+00    -3.9122722874e+00    -3.1668476606e+00
H     5.3408621198e+00    -2.5232779605e+00    -3.5531743729e+00
C    -1.2362429630e+00     4.5987624259e+00    -5.7942288004e+00
O    -2.2999965164e+00     4.8760722559e+00    -6.1495957740e+00
O    -1.7248882641e-01     4.3214497929e+00    -5.4388642754e+00
N     2.4358236491e-01     5.6427151948e-01    -7.4409146783e+00
H     8.1759855072e-01     1.1714533811e+00    -6.8741509723e+00
H     8.9296582076e-02     1.0420063735e+00    -8.3168983490e+00
H     7.9876636844e-01    -2.5324894936e-01    -7.6478213864e+00
C    -8.7155834034e-01     1.0411380540e-07    -9.9619459872e+00
O    -1.7288233167e+00     4.5085403152e-01    -1.0591696372e+01
O    -1.4290830101e-02    -4.5085405557e-01    -9.3321983809e+00
N     4.5614009254e+00    -4.2332141471e+00    -7.7670215175e+00
H     4.7036011967e+00    -3.2346421859e+00    -7.7220925270e+00
H     4.0892284240e+00    -4.4221196988e+00    -8.6392313010e+00
H     5.4759734399e+00    -4.6558992142e+00    -7.8323960574e+00
C    -6.9994986330e-01     7.9755797243e+00    -5.9916765866e+00
O    -1.2283649687e-01     8.7941854307e+00    -6.5675089492e+00
O    -1.2770661097e+00     7.1569737094e+00    -5.4158466328e+00
C    -5.5143290513e+00    -7.1924644641e+00    -4.2261835485e+00
O    -6.4243438080e+00    -6.7178844751e+00    -3.6957073220e+00
O    -4.6043135852e+00    -7.6670470969e+00    -4.7566571870e+00
C     9.5347176880e+00     1.6865565534e+00    -2.4989356390e+00
O     9.3748794916e+00     2.5476810043e+00    -1.7454938819e+00
O     9.6945556548e+00     8.2543418613e-01    -3.2523805262e+00
C    -8.4104434997e+00     5.3500356372e+00    -8.0095759015e-01
O    -8.4385037984e+00     5.5029734778e+00    -1.9457635504e+00
O    -8.3823862289e+00     5.1970998848e+00     3.4384918408e-01
N     2.5407096264e+00    -9.6499879716e+00     9.1119416759e-01
H     2.4142452993e+00    -9.8971327711e+00    -5.9533247880e-02
H     3.4845091003e+00    -9.9099354467e+00     1.1582810918e+00
H     2.4914190202e+00    -8.6429903336e+00     9.6509754147e-01
C     4.4603597321e+00     8.5881506903e+00     2.5196928720e+00
O     3.4328041652e+00     8.0920340307e+00     2.3387070519e+00
O     5.4879154415e+00     9.0842692940e+00     2.7006754683e+00
N    -8.5783694230e+00    -3.1529309303e+00     4.1946279033e+00
H    -7.6221564118e+00    -2.8943039579e+00     4.3899590565e+00
H    -9.0634344871e+00    -2.3056607075e+00     3.9372815646e+00
H    -8.5602872462e+00    -3.7401250058e+00     3.3734972601e+00
C     7.5717963367e+00    -3.1255279071e+00     5.7357651012e+00
O     7.7373315855e+00    -2.3910267067e+00     6.6120436633e+00
O     7.4062588536e+00    -3.8600268739e+00     4.8594844872e+00
C    -2.9008690977e+00     6.1989891472e+00     7.2909171974e+00
O    -2.1997064755e+00     7.1172028885e+00     7.2944601710e+00
O    -3.6020320488e+00     5.2807750682e+00     7.2873779614e+00
C    -1.4306883298e+00    -4.5612634781e+00     8.7833946996e+00
O    -1.6499406213e+00    -4.0686054793e+00     9.8051454418e+00
O    -1.2114386107e+00    -5.0539195722e+00     7.7616419708e+00
