# Supplementary material for: Automated Discovery of Reactive Events via Hypergraph Mining of Ab Initio Atomistic Simulations
Source: J Chem Theory Comput. 2026 Feb 12;22(4):1674–86. doi: 10.1021/acs.jctc.5c01682 (PMC12937057; doi:10.1021/acs.jctc.5c01682)
Supplement: Supplementary file 2 [file ct5c01682_si_002.zip › SI_data/Initial_Geometries/nowater/init_159.xyz]

98

N     1.1476120164e-02     6.1921464169e-02     2.5233781790e+00
H    -7.8190248419e-01    -3.7129224775e-01     2.9731133934e+00
H     8.0079913708e-01    -5.5026991650e-01     2.6702555880e+00
H    -1.7837786893e-01     6.1045360051e-02     1.5317461525e+00
C    -1.8434223658e+00     1.6887255784e+00    -1.3332995841e-06
O    -7.3551488635e-01     1.5081126273e+00    -2.7327414392e-01
O    -2.9513293303e+00     1.8693390096e+00     2.7327517812e-01
C     1.1021015362e-06     6.8162193266e-07    -2.4999996097e+00
O     6.1534147888e-01    -1.4213783660e-01    -3.4674244970e+00
O    -6.1534230852e-01     1.4213725561e-01    -1.5325758213e+00
N    -2.0287808001e-02     4.7204715804e-02    -5.0432738716e+00
H     1.2256295276e-01    -8.4422100542e-01    -5.4953129593e+00
H    -6.9272409381e-01    -1.0381534278e-01    -4.3054361738e+00
H     8.5209840739e-01     2.9203765846e-01    -4.5978768554e+00
C     3.1929002483e+00    -2.9249581477e+00    -2.5000010059e+00
O     2.1413579823e+00    -2.9284661989e+00    -2.0214567481e+00
O     4.2444442947e+00    -2.9214518849e+00    -2.9785424667e+00
N    -4.3535667706e-01     4.9501152943e+00     5.9702817758e-02
H    -1.2924076338e+00     5.4666491713e+00    -7.4617338622e-02
H    -3.6614104587e-01     4.2949566094e+00    -7.0538435304e-01
H     3.2253926845e-01     5.6081485842e+00    -4.9683222144e-02
C    -2.6346182095e+00    -3.4363930178e+00     2.4999993129e+00
O    -1.7389714910e+00    -3.8153202296e+00     1.8763093465e+00
O    -3.5302630773e+00    -3.0574631038e+00     3.1236911407e+00
C    -1.1620019091e-06    -5.2337603321e-08     4.9999993082e+00
O     4.0569319023e-01     3.9753635797e-01     3.9939501319e+00
O    -4.0569227409e-01    -3.9753625984e-01     6.0060503956e+00
C     6.5366714337e-01     2.2264976096e-07     7.4714592754e+00
O     1.1833866073e+00    -5.6797318619e-01     6.6161455630e+00
O     1.2395030212e-01     5.6797303428e-01     8.3267756253e+00
C    -4.1999349553e+00     3.8474833031e+00     4.8792839432e+00
O    -5.0927210761e+00     3.4883216194e+00     5.5185756431e+00
O    -3.3071466774e+00     4.2066461707e+00     4.2399950957e+00
C     6.1466015324e-01    -7.0037476089e+00     2.6114600099e+00
O     1.0465773397e+00    -7.7799931035e+00     3.3501402698e+00
O     1.8274576065e-01    -6.2274996040e+00     1.8727800403e+00
C     4.5561169666e+00     5.9426480825e+00     4.2038657717e-01
O     5.4724061712e+00     6.4218608206e+00    -9.4906829910e-02
O     3.6398288515e+00     5.4634359780e+00     9.3568353437e-01
N    -7.2441415928e+00    -1.2573179200e+00    -1.6775192892e+00
H    -7.1460478441e+00    -2.2500405194e+00    -1.8332913989e+00
H    -6.3924870444e+00    -9.4567045976e-01    -1.2337372757e+00
H    -7.2762425554e+00    -8.2060971199e-01    -2.5872636763e+00
N     5.4872003571e+00    -3.4196152998e+00    -3.8227872834e+00
H     4.5569721680e+00    -3.6069078320e+00    -4.1677257080e+00
H     5.4081556353e+00    -3.2905999190e+00    -2.8245443027e+00
H     6.0270266674e+00    -4.2605763025e+00    -3.9668411872e+00
C    -1.2362426550e+00     4.5987617166e+00    -5.7942309777e+00
O    -1.1650161820e+00     3.5192089078e+00    -6.1995093668e+00
O    -1.3074693396e+00     5.6783136288e+00    -5.3889489357e+00
N     2.9558370740e-01     5.1680585058e-01    -7.4496812026e+00
H    -2.1393857589e-01     1.1648396787e+00    -6.8667363566e+00
H    -5.9133412332e-02     6.2724853671e-01    -8.3884890972e+00
H     1.2560767104e+00     8.2774841239e-01    -7.4618177185e+00
C    -8.7155838618e-01    -2.9480157085e-07    -9.9619460723e+00
O    -1.6682202120e+00    -3.8686250939e-01    -1.0703852813e+01
O    -7.4893930498e-02     3.8686277413e-01    -9.2200418898e+00
N     4.6484447812e+00    -4.1826446936e+00    -7.8514182679e+00
H     4.3814504294e+00    -3.6587300882e+00    -7.0306789698e+00
H     4.8448151018e+00    -5.1246167792e+00    -7.5456252462e+00
H     3.8328978482e+00    -4.2320732096e+00    -8.4445619289e+00
N    -6.9018547981e-01     7.9291616780e+00    -5.9441114858e+00
H    -7.3580666628e-02     8.7208204249e+00    -5.8324852078e+00
H    -1.6332540917e+00     8.2895545557e+00    -5.9331273224e+00
H    -5.2872855659e-01     7.5614290303e+00    -6.8704395823e+00
N    -5.5008297159e+00    -7.1629296735e+00    -4.1673785008e+00
H    -6.1403777501e+00    -6.6175062531e+00    -4.7267326798e+00
H    -5.9215784732e+00    -8.0726739109e+00    -4.0460607747e+00
H    -4.6686248193e+00    -7.2976726201e+00    -4.7229491345e+00
N     9.5353743549e+00     1.7180033771e+00    -2.5582934933e+00
H     9.7329773480e+00     7.3215737463e-01    -2.6501967556e+00
H     8.6393674535e+00     1.7948226352e+00    -2.0993245192e+00
H     1.0222680223e+01     2.0956896244e+00    -1.9224136907e+00
N    -8.4436253589e+00     5.3097553401e+00    -8.4325362262e-01
H    -8.5080333632e+00     4.9903470593e+00     1.1236944754e-01
H    -8.8015234474e+00     6.2536791557e+00    -8.6054157757e-01
H    -7.4606667233e+00     5.3658661075e+00    -1.0669124769e+00
C     2.5861646270e+00    -9.6204022390e+00     8.7155873938e-01
O     1.8242420927e+00    -1.0386496715e+01     1.2806202933e+00
O     3.3480862540e+00    -8.8543081148e+00     4.6249354618e-01
N     4.4371198463e+00     8.5988527172e+00     2.4575797611e+00
H     3.9038517733e+00     9.1005942291e+00     3.1527532003e+00
H     5.3977737634e+00     8.8928672173e+00     2.5579869823e+00
H     4.4024186008e+00     7.6222767682e+00     2.7114982915e+00
C    -8.5494153932e+00    -3.1222317269e+00     4.1423619842e+00
O    -8.5106073444e+00    -2.3486034590e+00     3.2851856379e+00
O    -8.5882237373e+00    -3.8958630624e+00     4.9995361638e+00
C     7.5717945732e+00    -3.1255278885e+00     5.7357637754e+00
O     7.0307902894e+00    -3.4620656832e+00     6.6995141206e+00
O     8.1128015065e+00    -2.7889880009e+00     4.7720151011e+00
N    -2.9543378358e+00     6.1808490426e+00     7.2545240876e+00
H    -2.3727214261e+00     5.3905525039e+00     7.4923038720e+00
H    -3.2198323303e+00     6.6202657334e+00     8.1238961196e+00
H    -2.3670060699e+00     6.8382393702e+00     6.7623262263e+00
N    -1.3880989501e+00    -4.5155054373e+00     8.8079873984e+00
H    -9.3736835519e-01    -5.1391673806e+00     8.1543260148e+00
H    -2.1611487396e+00    -4.0884352526e+00     8.3187153216e+00
H    -1.7854253562e+00    -5.0920709066e+00     9.5353685689e+00
