# Supplementary material for: Automated Discovery of Reactive Events via Hypergraph Mining of Ab Initio Atomistic Simulations
Source: J Chem Theory Comput. 2026 Feb 12;22(4):1674–86. doi: 10.1021/acs.jctc.5c01682 (PMC12937057; doi:10.1021/acs.jctc.5c01682)
Supplement: Supplementary file 2 [file ct5c01682_si_002.zip › SI_data/Initial_Geometries/nowater/init_15.xyz]

98

N    -2.0222251412e-02    -5.7770376883e-02     2.4723205416e+00
H     5.9548777772e-01    -2.0975536585e-01     3.2579331792e+00
H    -7.9657321027e-01     4.9139478440e-01     2.8115533514e+00
H     4.8211105355e-01     5.2119074891e-01     1.8151716649e+00
C    -1.8434215713e+00     1.6887267010e+00     7.1446361527e-07
O    -2.7856379436e+00     2.2851768897e+00     3.0204960183e-01
O    -9.0120696186e-01     1.0922738669e+00    -3.0205019449e-01
C    -8.1664474560e-07    -7.2635745164e-07    -2.5000007981e+00
O    -2.6648653244e-01     8.4002071388e-01    -3.2470666543e+00
O     2.6648712917e-01    -8.4002010484e-01    -1.7529327132e+00
N     9.0904493708e-03    -6.3146560033e-02    -4.9789670735e+00
H     6.6471639909e-01     5.7563285524e-01    -4.5529377720e+00
H    -9.1555897001e-01     2.7880446484e-01    -4.7610794127e+00
H     1.2451212325e-01     2.3104133788e-02    -5.9782758524e+00
N     3.1974088493e+00    -2.9550296562e+00    -2.5598993220e+00
H     2.3831335011e+00    -2.3616516028e+00    -2.4947561253e+00
H     3.9994290489e+00    -2.3726486676e+00    -2.3676024985e+00
H     3.1334950345e+00    -3.6226840945e+00    -1.8052259119e+00
N    -3.9954364903e-01     5.0345928497e+00     1.4565145631e-02
H    -1.1154891426e+00     5.2465725897e+00    -6.6504660620e-01
H    -8.6973704243e-01     4.6694694453e+00     8.3003136642e-01
H     1.5152590420e-01     4.2797359497e+00    -3.6739399966e-01
C    -2.6346175067e+00    -3.4363933238e+00     2.5000004699e+00
O    -3.6655742779e+00    -3.7789270665e+00     2.1068633168e+00
O    -1.6036609113e+00    -3.0938560425e+00     2.8931363427e+00
C    -4.1848983170e-07    -4.7388500469e-07     5.0000011966e+00
O    -8.6553048240e-02     1.0163488181e+00     5.5424961819e+00
O     8.6553420520e-02    -1.0163484185e+00     4.4575029076e+00
N     6.6877335217e-01    -4.0559552774e-02     7.5228339786e+00
H    -2.8042195908e-01     2.9947592286e-01     7.5756509218e+00
H     7.6292801947e-01    -5.0686099747e-01     6.6322836172e+00
H     1.2685825886e+00     7.7103682348e-01     7.4925093591e+00
N    -4.1880089043e+00     3.7918053737e+00     4.8436448851e+00
H    -5.1480629129e+00     4.0939152435e+00     4.7635735407e+00
H    -3.6124438010e+00     4.5645768293e+00     4.5420969218e+00
H    -4.0050188245e+00     3.6577165596e+00     5.8274711915e+00
C     6.1466073498e-01    -7.0037468393e+00     2.6114614011e+00
O     4.8246407967e-01    -5.8826140162e+00     2.8571101088e+00
O     7.4685856812e-01    -8.1248792160e+00     2.3658091430e+00
C     4.5561163442e+00     5.9426491221e+00     4.2038751731e-01
O     3.6833481803e+00     5.2232067660e+00     6.5583704173e-01
O     5.4288873017e+00     6.6620891195e+00     1.8493890082e-01
C    -7.1898328048e+00    -1.2717795226e+00    -1.7143162030e+00
O    -8.2933315482e+00    -1.0304602687e+00    -1.9568313388e+00
O    -6.0863347073e+00    -1.5131007700e+00    -1.4717979366e+00
C     5.4594173395e+00    -3.4728343753e+00    -3.7926500070e+00
O     5.8869833124e+00    -4.5329911794e+00    -3.9600206725e+00
O     5.0318513386e+00    -2.4126776794e+00    -3.6252755759e+00
N    -1.1948930212e+00     4.5461604767e+00    -5.8002171991e+00
H    -1.7815761551e+00     4.4749736472e+00    -4.9816081173e+00
H    -1.8115141024e+00     4.6350521588e+00    -6.5947351636e+00
H    -6.9027106593e-01     5.4172488748e+00    -5.7231388915e+00
C     3.0127978704e-01     5.8009673221e-01    -7.4714589490e+00
O     5.5500841638e-01     1.6864462857e+00    -7.2561208467e+00
O     4.7552375610e-02    -5.2625288358e-01    -7.6868006157e+00
C    -8.7155698321e-01     8.1758414501e-08    -9.9619457052e+00
O    -1.8870356411e+00    -1.6960487385e-01    -9.4377364868e+00
O     1.4392039797e-01     1.6960485182e-01    -1.0486158463e+01
N     4.6066475345e+00    -4.1727521017e+00    -7.8745172765e+00
H     5.1081629539e+00    -5.0481711564e+00    -7.9133664194e+00
H     3.6301534570e+00    -4.4004766159e+00    -7.7562677643e+00
H     4.9016979285e+00    -3.7042467091e+00    -7.0302262468e+00
N    -6.7284693756e-01     7.9932803333e+00    -6.0505380131e+00
H    -4.2493767898e-01     8.6350530645e+00    -5.3115831742e+00
H    -3.7016215221e-01     7.0765176522e+00    -5.7550550318e+00
H    -1.6814144770e+00     7.9691816100e+00    -6.0904147049e+00
N    -5.5181913843e+00    -7.1618437892e+00    -4.1665176771e+00
H    -4.9943524325e+00    -6.6187182586e+00    -4.8373327811e+00
H    -6.4300734337e+00    -7.3225789891e+00    -4.5690315383e+00
H    -5.0648832905e+00    -8.0616455360e+00    -4.1013412313e+00
N     9.5060758038e+00     1.6835421728e+00    -2.5596250353e+00
H     1.0508699526e+01     1.7864531424e+00    -2.6191271149e+00
H     9.3295721223e+00     8.5113979595e-01    -2.0161778728e+00
H     9.1639121537e+00     2.4639791221e+00    -2.0181256491e+00
C    -8.4104456260e+00     5.3500365132e+00    -8.0095812988e-01
O    -9.2490263515e+00     5.1948665697e+00    -2.1559191232e-02
O    -7.5718619978e+00     5.5052060856e+00    -1.5803546961e+00
N     2.5190552216e+00    -9.6176596159e+00     8.7272118393e-01
H     2.9036743551e+00    -9.1345964049e+00     7.3907344913e-02
H     2.8582211895e+00    -1.0567705975e+01     8.3076350578e-01
H     2.9292062239e+00    -9.1970216408e+00     1.6938297211e+00
C     4.4603594895e+00     8.5881522665e+00     2.5196907361e+00
O     3.8633155170e+00     9.3280575105e+00     3.1760723134e+00
O     5.0574042749e+00     7.8482445498e+00     1.8633118820e+00
C    -8.5494151263e+00    -3.1222324984e+00     4.1423624679e+00
O    -8.3549215340e+00    -4.1923289680e+00     4.5320082538e+00
O    -8.7439098464e+00    -2.0521370008e+00     3.7527132217e+00
N     7.5071442643e+00    -3.1138748831e+00     5.7497982118e+00
H     8.0942020491e+00    -3.0208247326e+00     6.5659417775e+00
H     7.8655859053e+00    -2.4723852057e+00     5.0574163312e+00
H     7.6540507380e+00    -4.0453012369e+00     5.3889065161e+00
C    -2.9008687435e+00     6.1989900626e+00     7.2909192437e+00
O    -2.0003631589e+00     5.6671572584e+00     7.7818383926e+00
O    -3.8013756276e+00     6.7308198927e+00     6.7999981821e+00
N    -1.4164587273e+00    -4.5996176026e+00     8.7301125541e+00
H    -2.3009745251e+00    -4.8473440095e+00     9.1492174620e+00
H    -1.4718264943e+00    -3.6210243391e+00     8.4878900944e+00
H    -7.1702621561e-01    -4.6824062013e+00     9.4535208690e+00
