# Supplementary material for: Automated Discovery of Reactive Events via Hypergraph Mining of Ab Initio Atomistic Simulations
Source: J Chem Theory Comput. 2026 Feb 12;22(4):1674–86. doi: 10.1021/acs.jctc.5c01682 (PMC12937057; doi:10.1021/acs.jctc.5c01682)
Supplement: Supplementary file 2 [file ct5c01682_si_002.zip › SI_data/Initial_Geometries/nowater/init_160.xyz]

98

C    -3.6412724482e-07     4.2881564811e-07     2.5000012309e+00
O     7.6345995950e-01    -6.1915162133e-01     3.1070738157e+00
O    -7.6345968175e-01     6.1915122932e-01     1.8929252376e+00
N    -1.7965577300e+00     1.7229016054e+00     3.3885692313e-02
H    -1.6995798655e+00     7.2534647832e-01     1.5580597460e-01
H    -1.7514743173e+00     1.9016501651e+00    -9.5878672253e-01
H    -2.7304836987e+00     1.9642428765e+00     3.3207364740e-01
C     9.3399147408e-07     9.6897521792e-07    -2.5000001424e+00
O     3.7419763848e-01    -3.0472371997e-01    -3.5497037865e+00
O    -3.7419832900e-01     3.0472291980e-01    -1.4502961130e+00
C    -4.6306745287e-07     1.1844898318e-07    -5.0000012661e+00
O     6.0789919985e-01    -8.6584801973e-01    -5.4642458693e+00
O    -6.0789878154e-01     8.6584793097e-01    -4.5357531589e+00
C     3.1929006846e+00    -2.9249597184e+00    -2.5000009449e+00
O     3.5211492871e+00    -2.3006130116e+00    -3.4149884283e+00
O     2.8646526523e+00    -3.5493037594e+00    -1.5850108614e+00
N    -4.9940894940e-01     4.9650483252e+00     1.9591117881e-02
H    -1.9240504166e-01     5.8449144117e+00     4.0813939474e-01
H    -4.2814467500e-01     5.0481715833e+00    -9.8409907935e-01
H     1.7466755171e-01     4.2691454019e+00     3.0370266745e-01
C    -2.6346181679e+00    -3.4363913063e+00     2.5000009435e+00
O    -2.4240897172e+00    -4.1270425415e+00     3.4019081964e+00
O    -2.8451449351e+00    -2.7457422028e+00     1.5980910803e+00
C    -2.1007006514e-07     2.4888821329e-07     5.0000013136e+00
O     3.6387508668e-01    -1.0184783729e+00     5.4062698399e+00
O    -3.6387495509e-01     1.0184781289e+00     4.5937291352e+00
C     6.5366735901e-01    -7.2073884731e-07     7.4714593381e+00
O    -2.2931750568e-01     7.3569175017e-01     7.3537632585e+00
O     1.5366541569e+00    -7.3569118300e-01     7.5891579514e+00
N    -4.1904384351e+00     3.8256541806e+00     4.8164692824e+00
H    -3.4687004325e+00     4.4693704171e+00     5.1064850674e+00
H    -4.1918553385e+00     3.0682384510e+00     5.4840780674e+00
H    -5.0712090934e+00     4.3082046903e+00     4.9202355272e+00
N     6.1372506345e-01    -7.0407466114e+00     2.6675193559e+00
H     7.1373591416e-01    -7.6103139664e+00     1.8398863751e+00
H     1.3780494722e+00    -6.3810777148e+00     2.6623011199e+00
H    -2.3479302426e-01    -6.5056628359e+00     2.5531437088e+00
C     4.5561165746e+00     5.9426472095e+00     4.2038762148e-01
O     4.9590063902e+00     5.6921232141e+00    -6.3302377697e-01
O     4.1532289141e+00     6.1931742351e+00     1.4737996242e+00
C    -7.1898331324e+00    -1.2717797923e+00    -1.7143137904e+00
O    -6.6170800452e+00    -2.1398712581e+00    -1.2111943629e+00
O    -7.7625859399e+00    -4.0368958574e-01    -2.2174367574e+00
C     5.4594163575e+00    -3.4728349144e+00    -3.7926478351e+00
O     5.9123035772e+00    -4.5285089466e+00    -3.6693451417e+00
O     5.0065317775e+00    -2.4171595209e+00    -3.9159528461e+00
N    -1.2120698816e+00     4.6557678528e+00    -5.7681826715e+00
H    -5.7094208164e-01     4.2394087572e+00    -6.4277171593e+00
H    -2.0817568176e+00     4.8031564652e+00    -6.2594090094e+00
H    -1.3919587366e+00     3.9615061596e+00    -5.0575350219e+00
N     3.5125032046e-01     5.8120390898e-01    -7.4265796160e+00
H     1.3874741267e-01    -3.5701231099e-01    -7.7331384714e+00
H     5.7380980252e-01     1.1154945055e+00    -8.2538540084e+00
H    -5.0314636274e-01     9.6642256838e-01    -7.0510902382e+00
N    -8.2354291438e-01     4.1278475749e-02    -9.9395148102e+00
H    -1.6760039175e+00     1.2681686855e-01    -9.4053061295e+00
H    -5.4341144101e-01    -9.2743764070e-01    -9.8895395339e+00
H    -1.0625090887e+00     2.2697688901e-01    -1.0902733709e+01
N     4.6246355956e+00    -4.1915854826e+00    -7.7620427913e+00
H     5.2207029843e+00    -4.0087936523e+00    -8.5561941044e+00
H     3.7567151656e+00    -3.7037716928e+00    -7.9297744773e+00
H     4.4126176927e+00    -5.1786041743e+00    -7.7769388219e+00
C    -6.9995132055e-01     7.9755801673e+00    -5.9916786027e+00
O     5.0601830252e-02     7.4354065962e+00    -6.6842394528e+00
O    -1.4505032774e+00     8.5157522244e+00    -5.2991145162e+00
C    -5.5143283129e+00    -7.1924664123e+00    -4.2261818390e+00
O    -6.0513447108e+00    -8.0610483391e+00    -4.7664936703e+00
O    -4.9773132606e+00    -6.3238817050e+00    -3.6858721639e+00
C     9.5347183863e+00     1.6865576455e+00    -2.4989357360e+00
O     9.3350307626e+00     7.6529247186e-01    -1.8309885952e+00
O     9.7344037488e+00     2.6078218207e+00    -3.1668857196e+00
N    -8.4639992585e+00     5.3877023119e+00    -8.1598004173e-01
H    -8.4679640075e+00     4.5089792318e+00    -1.3131877672e+00
H    -8.4211870092e+00     5.1663265059e+00     1.6816524667e-01
H    -7.5979381260e+00     5.8513645857e+00    -1.0490782855e+00
N     2.5708582634e+00    -9.6830880859e+00     8.9023184507e-01
H     1.8173805219e+00    -9.0377590730e+00     1.0778677993e+00
H     2.7699094389e+00    -9.6205301985e+00    -9.7617953803e-02
H     3.3839108935e+00    -9.3317808565e+00     1.3749049636e+00
N     4.4274049927e+00     8.5834705354e+00     2.5780404760e+00
H     4.2199459216e+00     9.4451205185e+00     2.0944026636e+00
H     4.1905747159e+00     7.8306566615e+00     1.9483065829e+00
H     5.4285288624e+00     8.5537247899e+00     2.7054985822e+00
C    -8.5494143866e+00    -3.1222325872e+00     4.1423605143e+00
O    -8.3405175353e+00    -4.2075931177e+00     3.8060382366e+00
O    -8.7583143547e+00    -2.0368727861e+00     4.4786847783e+00
N     7.5336484190e+00    -3.0713908882e+00     5.7470149382e+00
H     8.4699729224e+00    -2.8221150711e+00     5.4632130981e+00
H     7.1535411676e+00    -3.6571623236e+00     5.0177876843e+00
H     7.6219979410e+00    -3.6496308865e+00     6.5699440038e+00
N    -2.8934756410e+00     6.2054678386e+00     7.2244665396e+00
H    -3.2431060768e+00     7.0514143169e+00     7.6505165454e+00
H    -2.0208141428e+00     5.9866762318e+00     7.6826959878e+00
H    -3.5414342467e+00     5.4688396018e+00     7.4630202373e+00
N    -1.4733694050e+00    -4.5676918251e+00     8.7319198933e+00
H    -7.4079309247e-01    -5.2619478598e+00     8.7049755483e+00
H    -1.9375558786e+00    -4.6672156225e+00     9.6229911678e+00
H    -1.0205978753e+00    -3.6652807966e+00     8.7375464571e+00
