# Supplementary material for: Automated Discovery of Reactive Events via Hypergraph Mining of Ab Initio Atomistic Simulations
Source: J Chem Theory Comput. 2026 Feb 12;22(4):1674–86. doi: 10.1021/acs.jctc.5c01682 (PMC12937057; doi:10.1021/acs.jctc.5c01682)
Supplement: Supplementary file 2 [file ct5c01682_si_002.zip › SI_data/Initial_Geometries/nowater/init_161.xyz]

98

N     5.0399679712e-02     4.4330929409e-02     2.5026738165e+00
H     1.5657132351e-02    -5.3915172681e-01     3.3259152382e+00
H     1.3257991686e-01    -5.7455847487e-01     1.7091976677e+00
H    -8.4863672532e-01     4.9764763015e-01     2.4277278901e+00
N    -1.8984366614e+00     1.6626345220e+00     2.8375436401e-02
H    -1.6879672794e+00     1.2284456446e+00    -8.5851133826e-01
H    -1.0817282779e+00     1.5481301170e+00     6.1083422672e-01
H    -1.9960397686e+00     2.6521891082e+00    -1.4665237575e-01
N    -6.4408037975e-03     2.3253383429e-02    -2.4373078592e+00
H     4.9640013374e-01     6.6760168547e-01    -3.0300571741e+00
H    -9.0192508017e-01    -1.3818496118e-01    -2.8748323231e+00
H     4.9503110619e-01    -8.5256772309e-01    -2.4663370429e+00
N    -1.2291690608e-02     2.0458217292e-02    -4.9372076119e+00
H    -8.4215360845e-01    -3.3643848399e-01    -5.3881393529e+00
H     6.7646960344e-01    -7.1718236433e-01    -4.9668106023e+00
H     3.3650187745e-01     7.6931485253e-01    -5.5176696411e+00
C     3.1929014494e+00    -2.9249591544e+00    -2.4999988222e+00
O     2.4521977338e+00    -2.3744487463e+00    -1.8049777100e+00
O     3.9336036452e+00    -3.4754684476e+00    -3.1950231962e+00
C    -4.3712777355e-01     4.9808544448e+00     7.2941509153e-07
O     5.1012511106e-01     5.6238450064e+00    -1.5502559225e-01
O    -1.3843829874e+00     4.3378659936e+00     1.5502497453e-01
N    -2.6027015365e+00    -3.4380494314e+00     2.4409142199e+00
H    -2.3398161348e+00    -2.6329124126e+00     2.9904878178e+00
H    -2.4022264661e+00    -4.2529950545e+00     3.0022122355e+00
H    -3.6053441980e+00    -3.4002377057e+00     2.3284093427e+00
C    -4.7999494420e-07    -3.4615456815e-07     4.9999987829e+00
O     8.9116258726e-01     3.8281413678e-01     4.3722731188e+00
O    -8.9116220398e-01    -3.8281380994e-01     5.6277278158e+00
C     6.5366738736e-01    -1.1035266154e-06     7.4714606190e+00
O     1.5664157945e+00    -6.6676971493e-01     7.7103497445e+00
O    -2.5907908802e-01     6.6677054696e-01     7.2325703871e+00
N    -4.2425243847e+00     3.8318445758e+00     4.9288228126e+00
H    -4.6024904883e+00     4.5676532253e+00     4.3385724177e+00
H    -4.0536319551e+00     3.0420845295e+00     4.3288388093e+00
H    -3.3518073463e+00     4.1500483186e+00     5.2820209386e+00
C     6.1466104405e-01    -7.0037453425e+00     2.6114601439e+00
O     1.7453772716e+00    -6.7709640769e+00     2.6567563389e+00
O    -5.1605487624e-01    -7.2365303628e+00     2.5661639291e+00
N     4.5814829456e+00     5.9361601760e+00     3.5852510915e-01
H     3.8172406569e+00     6.5953380280e+00     3.8687606466e-01
H     5.2726520746e+00     6.2616257543e+00     1.0186307652e+00
H     4.2259573305e+00     5.0611452282e+00     7.1535806578e-01
C    -7.1898321136e+00    -1.2717799294e+00    -1.7143160247e+00
O    -7.5772128327e+00    -2.0016624611e+00    -2.5217599661e+00
O    -6.8024539125e+00    -5.4189828060e-01    -9.0686942387e-01
C     5.4594165482e+00    -3.4728342260e+00    -3.7926475501e+00
O     6.2397974218e+00    -2.8952719874e+00    -3.1664003124e+00
O     4.6790378339e+00    -4.0503969988e+00    -4.4188978282e+00
C    -1.2362423891e+00     4.5987611000e+00    -5.7942309321e+00
O    -2.0664561579e+00     5.1938691860e+00    -6.3339989509e+00
O    -4.0602967654e-01     4.0036538459e+00    -5.2544593941e+00
C     3.0128131633e-01     5.8009695743e-01    -7.4714595058e+00
O    -1.8547966762e-01     5.0739147613e-01    -6.4262151766e+00
O     7.8803918043e-01     6.5280177320e-01    -8.5167058388e+00
N    -8.0517206136e-01    -5.6130820925e-03    -9.9705484219e+00
H    -1.0372240872e+00     6.3117872539e-01    -9.2221945321e+00
H    -1.2335406443e+00    -8.9132904471e-01    -9.7438555116e+00
H    -1.2664589225e+00     3.3815355535e-01    -1.0800258197e+01
N     4.6488934459e+00    -4.1703885654e+00    -7.8308437228e+00
H     3.7739672688e+00    -3.6866128511e+00    -7.9717363626e+00
H     4.6355246334e+00    -4.5294947415e+00    -6.8873151785e+00
H     4.6434370117e+00    -4.9696343994e+00    -8.4477356945e+00
C    -6.9995055999e-01     7.9755808666e+00    -5.9916770534e+00
O    -1.7035789218e+00     8.2708709859e+00    -5.5014812690e+00
O     3.0367677652e-01     7.6802872911e+00    -6.4818739310e+00
N    -5.5141634029e+00    -7.2592308943e+00    -4.2335887406e+00
H    -4.7032855656e+00    -6.8298146552e+00    -4.6548538825e+00
H    -5.5173983833e+00    -6.9863977561e+00    -3.2615117383e+00
H    -6.3246015084e+00    -6.8333502478e+00    -4.6592589566e+00
C     9.5347189168e+00     1.6865573905e+00    -2.4989365226e+00
O     9.8087745252e+00     2.3409369650e+00    -3.4107692628e+00
O     9.2606596281e+00     1.0321775131e+00    -1.5871045274e+00
C    -8.4104444267e+00     5.3500366691e+00    -8.0095596640e-01
O    -7.4812362968e+00     4.6889390262e+00    -6.1580681521e-01
O    -9.3396529724e+00     6.0111335015e+00    -9.8610877300e-01
N     2.6346959946e+00    -9.6110694980e+00     8.2605926793e-01
H     1.8082567431e+00    -9.0712965063e+00     6.1385942313e-01
H     2.9289778855e+00    -9.3422776814e+00     1.7537074840e+00
H     2.3468192228e+00    -1.0577331462e+01     8.7938994421e-01
C     4.4603605999e+00     8.5881511546e+00     2.5196906398e+00
O     4.9028813446e+00     7.5805965645e+00     2.8714962520e+00
O     4.0178376814e+00     9.5957063656e+00     2.1678880411e+00
N    -8.5937281091e+00    -3.1122589588e+00     4.0928695579e+00
H    -8.8613534458e+00    -2.6360797292e+00     4.9419958815e+00
H    -7.6725321450e+00    -2.7787662535e+00     3.8488148588e+00
H    -8.4985520498e+00    -4.0904589286e+00     4.3240528561e+00
C     7.5717960431e+00    -3.1255259083e+00     5.7357640656e+00
O     6.9194668909e+00    -2.9034884179e+00     4.8084431501e+00
O     8.2241237491e+00    -3.3475667900e+00     6.6630857552e+00
N    -2.9079102522e+00     6.2132590600e+00     7.2256552444e+00
H    -3.6664322413e+00     6.5855267982e+00     7.7783274947e+00
H    -2.0542694613e+00     6.5949358295e+00     7.6064469573e+00
H    -2.8840558196e+00     5.2181945278e+00     7.3949388037e+00
N    -1.3982352395e+00    -4.5533494596e+00     8.8416745383e+00
H    -9.7293218511e-01    -5.2649435155e+00     8.2653615116e+00
H    -1.4092089761e+00    -3.7037248452e+00     8.2963309067e+00
H    -2.3609377276e+00    -4.8250898965e+00     8.9785702461e+00
