# Supplementary material for: Automated Discovery of Reactive Events via Hypergraph Mining of Ab Initio Atomistic Simulations
Source: J Chem Theory Comput. 2026 Feb 12;22(4):1674–86. doi: 10.1021/acs.jctc.5c01682 (PMC12937057; doi:10.1021/acs.jctc.5c01682)
Supplement: Supplementary file 2 [file ct5c01682_si_002.zip › SI_data/Initial_Geometries/nowater/init_162.xyz]

98

N     1.8765204501e-02     5.0475686256e-02     2.5401569485e+00
H    -1.2634461095e-01     3.5737018115e-01     1.5892918668e+00
H    -8.4485895112e-01    -3.7450333767e-01     2.8449982710e+00
H     7.1042489120e-01    -6.8432346755e-01     2.5076536875e+00
N    -1.9024566426e+00     1.6567371835e+00    -2.0432496133e-03
H    -1.9281207915e+00     2.4595660119e+00     6.0966968706e-01
H    -1.6219949814e+00     1.9918115453e+00    -9.1223472043e-01
H    -1.1597542755e+00     1.0593409069e+00     3.3095864724e-01
C     6.3104819443e-07    -2.9053097414e-07    -2.5000011614e+00
O     4.6657782960e-01     1.0410659692e+00    -2.6823327573e+00
O    -4.6657835107e-01    -1.0410656960e+00    -2.3176663592e+00
C     7.3874818934e-07    -3.3082993370e-07    -5.0000010846e+00
O    -7.6394222690e-01     3.1950420453e-01    -5.8056474383e+00
O     7.6394160372e-01    -3.1950397881e-01    -4.1943517323e+00
C     3.1929015000e+00    -2.9249591708e+00    -2.4999988526e+00
O     2.2320787044e+00    -3.1538784093e+00    -1.9006879251e+00
O     4.1537225991e+00    -2.6960387887e+00    -3.0993129433e+00
N    -4.3997475505e-01     4.9934541885e+00    -6.5921722109e-02
H     4.5854721884e-01     5.2339117056e+00     3.2679183506e-01
H    -5.9704752056e-01     4.0175694688e+00     1.3989189546e-01
H    -1.1333342773e+00     5.5159966563e+00     4.4942410626e-01
N    -2.5765357652e+00    -3.4449009947e+00     2.4673409677e+00
H    -3.3602439399e+00    -3.3778780038e+00     1.8343363004e+00
H    -2.5777244776e+00    -2.6025616869e+00     3.0239783382e+00
H    -2.7730406206e+00    -4.2104881099e+00     3.0955460230e+00
C     2.5929877444e-07     1.0436639446e-06     5.0000008216e+00
O    -2.3582017179e-01    -5.3194434166e-01     5.9980894357e+00
O     2.3581991483e-01     5.3194351868e-01     4.0019099448e+00
N     6.9222073782e-01    -4.3734094916e-02     7.4380906522e+00
H     1.0818266254e+00     1.9362366874e-01     8.3387870702e+00
H    -2.3401433715e-01    -4.0820293559e-01     7.6073039346e+00
H     5.7742802387e-01     8.2234751775e-01     6.9320228171e+00
C    -4.1999336665e+00     3.8474829216e+00     4.8792840168e+00
O    -3.9668625991e+00     4.6523630872e+00     4.0839200455e+00
O    -4.4330061982e+00     3.0426050759e+00     5.6746505698e+00
C     6.1466105043e-01    -7.0037462584e+00     2.6114613977e+00
O     4.2526565413e-02    -6.0232192433e+00     2.3970157080e+00
O     1.1867958170e+00    -7.9842744290e+00     2.8259035129e+00
N     4.4992790358e+00     5.9168509122e+00     3.9556027062e-01
H     5.2426614854e+00     5.9217125793e+00    -2.8762666634e-01
H     4.8365549510e+00     5.3938142388e+00     1.1905820818e+00
H     4.3790119202e+00     6.8709215462e+00     7.0323611779e-01
C    -7.1898323494e+00    -1.2717805366e+00    -1.7143139360e+00
O    -8.0862633958e+00    -1.6845181851e+00    -1.1136334363e+00
O    -6.2934032171e+00    -8.5904199103e-01    -2.3149975539e+00
N     5.4684271122e+00    -3.5093370249e+00    -3.7369809727e+00
H     5.1471103389e+00    -4.0725723578e+00    -4.5108717815e+00
H     6.3213719849e+00    -3.0600357892e+00    -4.0369735201e+00
H     4.7845620534e+00    -2.7786206312e+00    -3.6037086423e+00
C    -1.2362414420e+00     4.5987610602e+00    -5.7942296002e+00
O    -7.9737237813e-01     5.5996001666e+00    -6.1690269830e+00
O    -1.6751141365e+00     3.5979229314e+00    -5.4194324512e+00
N     3.2147885747e-01     6.3914531358e-01    -7.4466049686e+00
H     7.6400643154e-01     4.2894784295e-01    -8.3294253708e+00
H    -6.7513205596e-01     6.1706338584e-01    -7.6067959814e+00
H     5.3426632021e-01    -1.2631406557e-01    -6.8235698049e+00
N    -8.4549736436e-01    -6.0645694323e-02    -9.9744161903e+00
H    -3.1073931887e-01     6.7751448912e-01    -1.0408626818e+01
H    -8.7489646436e-01     1.4255314457e-01    -8.9858677546e+00
H    -1.7911914661e+00     2.2719320713e-02    -1.0318061823e+01
C     4.5959982887e+00    -4.2103116627e+00    -7.8198498484e+00
O     3.6659723471e+00    -3.6324581600e+00    -8.1884894116e+00
O     5.5260262376e+00    -4.7881648726e+00    -7.4512134596e+00
N    -6.9752399275e-01     7.9879716968e+00    -6.0576551195e+00
H    -1.0763697618e+00     8.7676043345e+00    -5.5399348025e+00
H     2.1725183020e-01     7.7995033535e+00    -5.6741880907e+00
H    -1.2744605003e+00     7.1874185372e+00    -5.8440239289e+00
N    -5.5571803761e+00    -7.1859252341e+00    -4.2775000107e+00
H    -6.0342356434e+00    -7.3747927658e+00    -3.4079410303e+00
H    -5.0082559233e+00    -6.3507492091e+00    -4.1341646089e+00
H    -4.9049891062e+00    -7.9427417297e+00    -4.4232899969e+00
C     9.5347179994e+00     1.6865567474e+00    -2.4989355999e+00
O     9.1202871479e+00     2.5080008168e+00    -1.8001976229e+00
O     9.9491477399e+00     8.6511423582e-01    -3.1976768220e+00
C    -8.4104458406e+00     5.3500361306e+00    -8.0095688431e-01
O    -8.2725124564e+00     4.2183499877e+00    -6.1382349452e-01
O    -8.5483757084e+00     6.4817229774e+00    -9.8809142798e-01
C     2.5861646303e+00    -9.6204016699e+00     8.7155631100e-01
O     2.3058423764e+00    -1.0434552772e+01     1.0127359258e-01
O     2.8664860600e+00    -8.8062525588e+00     1.6418421191e+00
N     4.4682337719e+00     8.5999612364e+00     2.5853501911e+00
H     4.2256342163e+00     9.4376806689e+00     2.0766684625e+00
H     3.7364562211e+00     7.9276086403e+00     2.4069526363e+00
H     5.3095649874e+00     8.2350429635e+00     2.1630045738e+00
C    -8.5494153836e+00    -3.1222329305e+00     4.1423625599e+00
O    -9.5000833449e+00    -2.5322749812e+00     4.4303523091e+00
O    -7.5987477967e+00    -3.7121905541e+00     3.8543690763e+00
C     7.5717942646e+00    -3.1255271747e+00     5.7357648674e+00
O     7.0192772916e+00    -3.3304091591e+00     4.7420312929e+00
O     8.1243147128e+00    -2.9206449972e+00     6.7294970007e+00
N    -2.9040882359e+00     6.1549504650e+00     7.2402948967e+00
H    -2.9967659752e+00     7.1077454546e+00     6.9193929841e+00
H    -2.0265280200e+00     6.0977782518e+00     7.7362802699e+00
H    -3.6345785026e+00     6.0034417587e+00     7.9205951707e+00
N    -1.3972478870e+00    -4.5270061096e+00     8.7362700885e+00
H    -1.9757162306e+00    -5.2522877217e+00     8.3378652044e+00
H    -2.0071181919e+00    -3.9305848037e+00     9.2763829674e+00
H    -7.7396478978e-01    -4.9769770014e+00     9.3908109641e+00
