# Supplementary material for: Automated Discovery of Reactive Events via Hypergraph Mining of Ab Initio Atomistic Simulations
Source: J Chem Theory Comput. 2026 Feb 12;22(4):1674–86. doi: 10.1021/acs.jctc.5c01682 (PMC12937057; doi:10.1021/acs.jctc.5c01682)
Supplement: Supplementary file 2 [file ct5c01682_si_002.zip › SI_data/Initial_Geometries/nowater/init_163.xyz]

98

N    -6.2458848154e-02     1.7187502861e-02     2.4822238827e+00
H     2.4678344811e-01     5.1347205192e-01     3.3053012434e+00
H     6.0671440290e-01     2.1572759232e-01     1.7527233153e+00
H     1.4487107056e-02    -9.6805327153e-01     2.6890071439e+00
N    -1.8361986387e+00     1.7444387111e+00     3.6829239941e-02
H    -9.4773679667e-01     1.3760773061e+00    -2.7030415709e-01
H    -2.3871588930e+00     1.9083780650e+00    -7.9320013986e-01
H    -2.2957573577e+00     1.0074842089e+00     5.5169157714e-01
C    -6.8313331998e-07     1.0129102761e-06    -2.4999994179e+00
O     3.7848250671e-02    -3.9658706927e-01    -1.4155440700e+00
O    -3.7847753391e-02     3.9658623686e-01    -3.5844563624e+00
C    -2.2900128672e-07    -5.3758013702e-07    -4.9999987793e+00
O     5.1340377125e-01     8.2409282923e-01    -4.3738642047e+00
O    -5.1340353398e-01    -8.2409240538e-01    -5.6261367393e+00
N     3.1484500916e+00    -2.9096243265e+00    -2.5479738313e+00
H     3.8583026667e+00    -2.1985525416e+00    -2.4486172449e+00
H     3.6284906891e+00    -3.7768064166e+00    -2.7401673075e+00
H     2.7096376673e+00    -3.0126201197e+00    -1.6445277048e+00
N    -4.8623889813e-01     5.0108094696e+00    -3.4690506411e-02
H    -8.4829719276e-01     4.3991027580e+00     6.8232705492e-01
H     1.1301476826e-01     5.6794863933e+00     4.2698936091e-01
H     1.0637834075e-01     4.4477058617e+00    -6.2722617243e-01
C    -2.6346180065e+00    -3.4363929318e+00     2.4999990747e+00
O    -2.2419088559e+00    -2.8846112326e+00     1.5640105440e+00
O    -3.0273259180e+00    -3.9881721477e+00     3.4359901528e+00
N     2.3402448916e-02     7.2868209048e-04     4.9370372910e+00
H    -3.1883873534e-01     9.0622326007e-01     5.2239798535e+00
H     7.3451048478e-01    -2.6694465726e-01     5.6019120383e+00
H    -7.4089264241e-01    -6.4940624205e-01     5.0490951975e+00
N     6.5254479349e-01     2.4001857701e-02     7.5341910685e+00
H    -2.3521660029e-01     1.4198842767e-01     7.0679889985e+00
H     8.6623902357e-01    -9.6247998092e-01     7.5103071207e+00
H     1.3455930271e+00     4.8693921140e-01     6.9643204402e+00
N    -4.1969017694e+00     3.8666101794e+00     4.9436083012e+00
H    -3.3672234638e+00     4.1287041408e+00     4.4314304437e+00
H    -4.9809972249e+00     4.2820154531e+00     4.4619290926e+00
H    -4.2937243864e+00     2.8659332983e+00     4.8506000166e+00
C     6.1466011872e-01    -7.0037459623e+00     2.6114596185e+00
O    -2.4263339067e-01    -7.7109078383e+00     2.9272569746e+00
O     1.4719564595e+00    -6.2965861645e+00     2.2956636250e+00
C     4.5561178900e+00     5.9426486228e+00     4.2038905460e-01
O     5.4754586716e+00     6.5168199593e+00     2.0516757701e-02
O     3.6367756725e+00     5.3684763338e+00     8.2025800151e-01
N    -7.1287815766e+00    -1.2536550305e+00    -1.7356857587e+00
H    -7.7395538669e+00    -1.5006864672e+00    -2.5007466528e+00
H    -7.5860186554e+00    -5.1283152783e-01    -1.2243181058e+00
H    -7.0923525046e+00    -2.0537061593e+00    -1.1208927083e+00
C     5.4594174263e+00    -3.4728342575e+00    -3.7926473147e+00
O     4.4096654977e+00    -3.8599556263e+00    -3.5046959569e+00
O     6.5091689783e+00    -3.0857132780e+00    -4.0806024005e+00
C    -1.2362431978e+00     4.5987606884e+00    -5.7942286078e+00
O    -1.6465771493e+00     3.6969932816e+00    -6.3885346254e+00
O    -8.2590805048e-01     5.5005300893e+00    -5.1999255543e+00
C     3.0127977701e-01     5.8009699702e-01    -7.4714589862e+00
O     1.2716370901e+00     3.0125879611e-01    -6.9098416852e+00
O    -6.6907632851e-01     8.5893432376e-01    -8.0330797469e+00
C    -8.7155747332e-01     5.4807656992e-07    -9.9619457444e+00
O     2.4385435854e-01     2.9096854100e-01    -9.8847957437e+00
O    -1.9869691339e+00    -2.9096900625e-01    -1.0039099169e+01
N     4.5741221989e+00    -4.2307195446e+00    -7.8799960494e+00
H     4.7319093251e+00    -5.0053574863e+00    -7.2519635860e+00
H     3.9141697238e+00    -3.6162022685e+00    -7.4258888673e+00
H     5.4459375039e+00    -3.7257660767e+00    -7.9458705506e+00
C    -6.9995128674e-01     7.9755807372e+00    -5.9916767759e+00
O    -1.0308528454e+00     7.4672925025e+00    -5.0083633574e+00
O    -3.6904873695e-01     8.4838658301e+00    -6.9749920214e+00
C    -5.5143276376e+00    -7.1924660429e+00    -4.2261822566e+00
O    -4.8075623945e+00    -6.2804238463e+00    -4.2846627905e+00
O    -6.2210960238e+00    -8.1045064498e+00    -4.1677027760e+00
N     9.4812346514e+00     1.6478322923e+00    -2.5112841669e+00
H     9.4013500883e+00     2.5540887882e+00    -2.9491233080e+00
H     1.0335875653e+01     1.2326942398e+00    -2.8527973294e+00
H     9.6101751543e+00     1.8110452975e+00    -1.5232987206e+00
C    -8.4104455416e+00     5.3500359585e+00    -8.0095812366e-01
O    -9.2687106987e+00     5.2985204628e+00    -2.9281297571e-02
O    -7.5521777070e+00     5.4015526339e+00    -1.5726325767e+00
C     2.5861643210e+00    -9.6204013922e+00     8.7155649144e-01
O     2.3545630364e+00    -8.7358323841e+00     1.5777126818e+00
O     2.8177655527e+00    -1.0504973104e+01     1.6540292375e-01
N     4.4273863789e+00     8.6410346762e+00     2.5447639780e+00
H     4.0157509829e+00     8.3120850938e+00     1.6835241937e+00
H     4.4309360809e+00     7.8595641391e+00     3.1840395712e+00
H     5.3926214875e+00     8.8578904798e+00     2.3430857038e+00
N    -8.5180320147e+00    -3.1613794680e+00     4.1870280410e+00
H    -8.1689238087e+00    -2.2141428644e+00     4.2028953157e+00
H    -9.5112001505e+00    -3.1096566912e+00     4.3611656113e+00
H    -8.4042572459e+00    -3.4988828192e+00     3.2422920088e+00
N     7.5831788658e+00    -3.1180328210e+00     5.8015424998e+00
H     7.6205877575e+00    -4.0866264138e+00     5.5190314028e+00
H     8.2623888258e+00    -2.6238671780e+00     5.2413137677e+00
H     6.6742169949e+00    -2.7702339467e+00     5.5328351483e+00
N    -2.9059310695e+00     6.2627372701e+00     7.3114865880e+00
H    -3.2811124195e+00     5.6154938244e+00     7.9894986600e+00
H    -1.9467279664e+00     5.9925452161e+00     7.1492899612e+00
H    -3.4044220435e+00     6.1030247410e+00     6.4481337995e+00
C    -1.4306899766e+00    -4.5612625984e+00     8.7833951084e+00
O    -1.4184898289e+00    -5.6473215321e+00     9.1772036903e+00
O    -1.4428881735e+00    -3.4752043026e+00     8.3895833675e+00
