# Supplementary material for: Automated Discovery of Reactive Events via Hypergraph Mining of Ab Initio Atomistic Simulations
Source: J Chem Theory Comput. 2026 Feb 12;22(4):1674–86. doi: 10.1021/acs.jctc.5c01682 (PMC12937057; doi:10.1021/acs.jctc.5c01682)
Supplement: Supplementary file 2 [file ct5c01682_si_002.zip › SI_data/Initial_Geometries/nowater/init_164.xyz]

98

C    -3.2846978355e-07    -6.8478097471e-07     2.5000011201e+00
O     1.0729822688e+00    -2.7493558304e-01     2.8284477639e+00
O    -1.0729819806e+00     2.7493607278e-01     2.1715513393e+00
C    -1.8434210472e+00     1.6887264444e+00     1.0585732766e-07
O    -2.3201080809e+00     2.7394503668e+00     5.9218016328e-02
O    -1.3667372248e+00     6.3800058233e-01    -5.9218145707e-02
N     2.3105873998e-02    -1.2876760263e-02    -2.4382519964e+00
H     2.7121040468e-01     9.1510551936e-01    -2.7491836990e+00
H    -9.8326670978e-01    -7.7953456780e-02    -2.4868455254e+00
H     3.9095520406e-01    -6.5820601599e-01    -3.1220768298e+00
N     5.6360973727e-02    -2.7353892734e-03    -4.9635518643e+00
H    -5.3958603075e-01     7.6207184313e-01    -4.6819447653e+00
H    -4.9113577158e-01    -8.4667822890e-01    -4.8775874403e+00
H     2.4747885513e-01     1.2261846143e-01    -5.9469844996e+00
C     3.1929014808e+00    -2.9249597229e+00    -2.5000007723e+00
O     4.2622641013e+00    -2.4876711753e+00    -2.4993989686e+00
O     2.1235372689e+00    -3.3622455881e+00    -2.5006004632e+00
N    -4.7272560032e-01     4.9650578705e+00    -5.4733973015e-02
H    -1.0239649795e+00     4.8952838533e+00     7.8826794066e-01
H    -1.1728581644e-01     5.9092495478e+00    -9.4062351174e-02
H     3.2455372109e-01     4.3575669517e+00     6.6426449013e-02
N    -2.6011270786e+00    -3.4504170375e+00     2.4434827776e+00
H    -2.8187447677e+00    -2.4675009557e+00     2.5203203371e+00
H    -2.0729794348e+00    -3.6980008201e+00     3.2675849689e+00
H    -3.4775419437e+00    -3.9487717786e+00     2.4975097804e+00
C    -1.8779243827e-07    -3.4426189514e-07     5.0000012953e+00
O     1.3134545920e-01     1.0532458900e+00     5.4562673813e+00
O    -1.3134526033e-01    -1.0532455953e+00     4.5437316183e+00
N     6.0140025336e-01     3.4874633995e-02     7.4477043207e+00
H     9.8996257943e-01    -5.8533348495e-01     6.7521853051e+00
H     3.4604630403e-01    -5.3732784785e-01     8.2393865582e+00
H     1.3513558291e+00     6.3801210827e-01     7.7529439023e+00
N    -4.1801572429e+00     3.8232764882e+00     4.9387441019e+00
H    -4.1503223984e+00     4.8321298619e+00     4.9120936697e+00
H    -5.1271790326e+00     3.5530278036e+00     4.7162638483e+00
H    -3.5971399668e+00     3.4936983236e+00     4.1831989545e+00
N     6.5647622625e-01    -6.9519006194e+00     2.6027427883e+00
H     1.1025916597e+00    -7.7216737165e+00     3.0800434192e+00
H     3.1266278439e-01    -7.3124737397e+00     1.7245848145e+00
H    -1.5237214758e-01    -6.6975920861e+00     3.1508950105e+00
C     4.5561161844e+00     5.9426477970e+00     4.2038832302e-01
O     4.2628588473e+00     6.8474430594e+00     1.0762112545e+00
O     4.8493767995e+00     5.0378539144e+00    -2.3543585063e-01
N    -7.1640926092e+00    -1.2873634444e+00    -1.7743742276e+00
H    -6.4841682191e+00    -1.3851189466e+00    -1.0344200543e+00
H    -7.9458698698e+00    -1.8788380467e+00    -1.5327874015e+00
H    -7.4971744226e+00    -3.3482534495e-01    -1.7411017882e+00
N     5.4756216312e+00    -3.4660448762e+00    -3.7278117013e+00
H     6.2910051632e+00    -3.5859672793e+00    -4.3110387634e+00
H     4.9802176017e+00    -2.6600409892e+00    -4.0803945521e+00
H     4.8818379304e+00    -4.2668478726e+00    -3.8875454117e+00
C    -1.2362424411e+00     4.5987623841e+00    -5.7942305470e+00
O    -1.6014161757e+00     5.4935550173e+00    -5.1611805196e+00
O    -8.7106961901e-01     3.7039670481e+00    -6.4272781138e+00
N     2.6964864864e-01     6.1661196944e-01    -7.4247848867e+00
H     7.5371845156e-02     9.4647912053e-01    -8.3590384280e+00
H    -4.2748570343e-03    -3.5470880730e-01    -7.3950536473e+00
H     1.2723245657e+00     6.4106950451e-01    -7.3089306038e+00
C    -8.7155740037e-01    -3.8746498045e-07    -9.9619482773e+00
O     2.4453900991e-01     2.2152972540e-01    -1.0161976431e+01
O    -1.9876538638e+00    -2.2152936922e-01    -9.7619165308e+00
N     4.5931501333e+00    -4.1594147888e+00    -7.7761027435e+00
H     5.2341702536e+00    -3.9720408650e+00    -8.5333145442e+00
H     3.6941733561e+00    -4.3493746479e+00    -8.1945977744e+00
H     4.8992427685e+00    -5.0168276097e+00    -7.3396053967e+00
C    -6.9995164287e-01     7.9755800304e+00    -5.9916763749e+00
O     1.1829787961e-01     8.6143279173e+00    -5.4845009556e+00
O    -1.5181990880e+00     7.3368309721e+00    -6.4988547105e+00
C    -5.5143275095e+00    -7.1924649524e+00    -4.2261824764e+00
O    -5.4067252465e+00    -7.3955046455e+00    -3.0939480986e+00
O    -5.6219333165e+00    -6.9894264880e+00    -5.3584172035e+00
C     9.5347171046e+00     1.6865571410e+00    -2.4989355163e+00
O     9.1267512877e+00     6.1260059887e-01    -2.6211618967e+00
O     9.9426842203e+00     2.7605140807e+00    -2.3767126496e+00
N    -8.4243612187e+00     5.3591745715e+00    -8.6603669064e-01
H    -9.2572792805e+00     5.1894651885e+00    -3.2121404006e-01
H    -7.9685287648e+00     6.1633985102e+00    -4.6005305143e-01
H    -7.8121261261e+00     4.5702538049e+00    -7.1720256775e-01
C     2.5861648458e+00    -9.6204019198e+00     8.7155626375e-01
O     1.6133905018e+00    -9.1835024288e+00     4.2704871526e-01
O     3.5589376897e+00    -1.0057302693e+01     1.3160670210e+00
C     4.4603611523e+00     8.5881514051e+00     2.5196917996e+00
O     4.6813088628e+00     7.8206116543e+00     1.6849326187e+00
O     4.2394096847e+00     9.3556910269e+00     3.3544507367e+00
C    -8.5494153990e+00    -3.1222318183e+00     4.1423603306e+00
O    -7.8850450863e+00    -2.4339988834e+00     4.7902071991e+00
O    -9.2137860592e+00    -3.8104675438e+00     3.4945159688e+00
C     7.5717963349e+00    -3.1255275095e+00     5.7357633561e+00
O     8.5311039100e+00    -3.2654862537e+00     6.3641729172e+00
O     6.6124865283e+00    -2.9855676386e+00     5.1073566132e+00
N    -2.8823582701e+00     6.1369618977e+00     7.3088765819e+00
H    -2.0976802279e+00     6.6907115187e+00     6.9973846553e+00
H    -3.3102026966e+00     6.6401217814e+00     8.0725266084e+00
H    -3.5519707094e+00     6.1281184384e+00     6.5532838642e+00
N    -1.4161618822e+00    -4.6078817681e+00     8.7372622492e+00
H    -8.9006864946e-01    -4.7412240754e+00     9.5886324581e+00
H    -2.3929314153e+00    -4.6196873609e+00     8.9925346372e+00
H    -1.2109545767e+00    -3.6750174642e+00     8.4101024520e+00
