# Supplementary material for: Automated Discovery of Reactive Events via Hypergraph Mining of Ab Initio Atomistic Simulations
Source: J Chem Theory Comput. 2026 Feb 12;22(4):1674–86. doi: 10.1021/acs.jctc.5c01682 (PMC12937057; doi:10.1021/acs.jctc.5c01682)
Supplement: Supplementary file 2 [file ct5c01682_si_002.zip › SI_data/Initial_Geometries/nowater/init_165.xyz]

98

N    -1.4152776082e-02    -1.5922323174e-02     2.5637078242e+00
H    -8.3531582006e-01     2.8011776586e-01     2.0563253117e+00
H     3.7700520304e-01    -7.9644061395e-01     2.0565897729e+00
H     6.5499164252e-01     7.3759312774e-01     2.5017433755e+00
N    -1.8784067677e+00     1.7400085135e+00    -2.5664463701e-02
H    -2.2294310180e+00     1.4570309438e+00     8.7771317820e-01
H    -9.0369712559e-01     1.9718228865e+00     9.9176614820e-02
H    -1.9109600467e+00     9.2465174242e-01    -6.2023405638e-01
N    -5.1094072667e-02    -3.8979726848e-02    -2.4804427777e+00
H     3.3838596314e-01     4.8793265348e-01    -1.7122929627e+00
H    -3.3303664994e-01     6.3106895103e-01    -3.1811033497e+00
H     7.0469974946e-01    -5.7730411262e-01    -2.8783899284e+00
N    -8.8919070003e-03     1.6166947184e-02    -4.9354084207e+00
H     4.9134975471e-02     8.3339382746e-01    -5.5254580797e+00
H    -7.6628271988e-01    -5.4835368181e-01    -5.2918599614e+00
H     8.4071726088e-01    -5.0971201952e-01    -5.0803047797e+00
N     3.2060568967e+00    -2.9384962583e+00    -2.5644683227e+00
H     2.2888300839e+00    -2.5345963608e+00    -2.4422171891e+00
H     3.8678800768e+00    -2.2844769470e+00    -2.1725105398e+00
H     3.2391663336e+00    -3.7676739225e+00    -1.9893617701e+00
C    -4.3712843879e-01     4.9808561181e+00    -9.8101627078e-07
O    -1.4398512665e+00     4.8163731900e+00    -5.4977397725e-01
O     5.6559386427e-01     5.1453364612e+00     5.4977470488e-01
C    -2.6346165356e+00    -3.4363929263e+00     2.4999997963e+00
O    -3.1177601585e+00    -4.0316209791e+00     1.6356885937e+00
O    -2.1514757771e+00    -2.8411624949e+00     3.3643115723e+00
N     5.6736112316e-02    -3.5825556625e-02     5.0031703886e+00
H     9.6049998197e-02     7.8747856437e-01     5.5862743552e+00
H    -7.4522017547e-01    -5.6970874034e-01     5.3051918175e+00
H    -1.3928692464e-01     2.8009340854e-01     4.0644747206e+00
C     6.5366847896e-01     9.6184345351e-07     7.4714593757e+00
O     1.4170846342e-02    -3.2609690752e-01     6.5662185195e+00
O     1.2931649901e+00     3.2609611255e-01     8.3767025861e+00
C    -4.1999348713e+00     3.8474841384e+00     4.8792860536e+00
O    -3.3232094545e+00     3.8161874472e+00     5.6310380811e+00
O    -5.0766583419e+00     3.8787796933e+00     4.1275310074e+00
N     6.0692372336e-01    -6.9783296711e+00     2.6731578962e+00
H     6.9322207308e-01    -7.9841937075e+00     2.6864103762e+00
H     1.4335612414e+00    -6.6201668931e+00     2.2173378406e+00
H    -1.7527329586e-01    -6.7600961228e+00     2.0732234647e+00
C     4.5561178172e+00     5.9426489384e+00     4.2038676260e-01
O     4.3970840827e+00     5.0875964976e+00    -3.4010757981e-01
O     4.7151503050e+00     6.7976995286e+00     1.1808841401e+00
C    -7.1898317182e+00    -1.2717799074e+00    -1.7143152298e+00
O    -7.1766160860e+00    -3.3944743642e-01    -1.0321572124e+00
O    -7.2030509988e+00    -2.2041132104e+00    -2.3964728126e+00
C     5.4594174171e+00    -3.4728338655e+00    -3.7926474197e+00
O     5.1691338776e+00    -4.4135414286e+00    -3.1880295259e+00
O     5.7497005999e+00    -2.5321278323e+00    -4.3972687376e+00
C    -1.2362425539e+00     4.5987614212e+00    -5.7942310030e+00
O    -1.8894795277e+00     3.6813584036e+00    -6.0519347273e+00
O    -5.8300610497e-01     5.5161643399e+00    -5.5365235494e+00
N     2.8816832948e-01     6.2168168908e-01    -7.4203595908e+00
H    -5.2175883037e-01     7.9865758120e-02    -7.6846302584e+00
H     1.0191724572e+00    -3.6984725724e-02    -7.1941437556e+00
H     5.8864290655e-01     1.1195065498e+00    -8.2457472677e+00
N    -9.0597056262e-01    -5.7629758243e-02    -9.9592907794e+00
H    -1.1483349615e+00     4.9067632186e-01    -1.0771697964e+01
H     9.0764672678e-02    -2.1362866629e-01    -9.9988546046e+00
H    -1.0788649252e+00     5.2382712278e-01    -9.1522004403e+00
C     4.5959991046e+00    -4.2103124450e+00    -7.8198520246e+00
O     5.2084257420e+00    -3.5335141595e+00    -8.5281145075e+00
O     3.9835721872e+00    -4.8871082783e+00    -7.1115866958e+00
N    -6.9128220077e-01     7.9844781913e+00    -5.9256609445e+00
H    -1.4327785258e-01     7.2134746057e+00    -6.2786909694e+00
H    -4.2283063590e-01     8.8006549714e+00    -6.4559168315e+00
H    -1.6542130135e+00     7.7889479665e+00    -6.1578495784e+00
C    -5.5143277927e+00    -7.1924647722e+00    -4.2261819384e+00
O    -5.0311072415e+00    -8.1283325085e+00    -3.7514109101e+00
O    -5.9975510996e+00    -6.2565988286e+00    -4.7009548064e+00
N     9.5592244751e+00     1.7288062513e+00    -2.4528179449e+00
H     9.6362337593e+00     7.6503895353e-01    -2.1619439876e+00
H     1.0045129256e+01     1.8076391259e+00    -3.3343302856e+00
H     8.5822199992e+00     1.8998649708e+00    -2.6414460159e+00
N    -8.4632884787e+00     5.3807150786e+00    -8.2886514739e-01
H    -8.7411845415e+00     4.7226714404e+00    -1.1532619154e-01
H    -7.8324346297e+00     6.0366436313e+00    -3.9164296150e-01
H    -7.9233469546e+00     4.8644564481e+00    -1.5080702399e+00
C     2.5861636032e+00    -9.6204013184e+00     8.7155696851e-01
O     3.4698494382e+00    -8.8945108339e+00     7.0742165932e-01
O     1.7024797913e+00    -1.0346294694e+01     1.0356935967e+00
N     4.4459999027e+00     8.5915559292e+00     2.4541576677e+00
H     5.1557482565e+00     9.2581778785e+00     2.7210995042e+00
H     4.7873680803e+00     7.6792559048e+00     2.7197862010e+00
H     3.6375206558e+00     8.7797063397e+00     3.0289098847e+00
N    -8.5073096693e+00    -3.1566081205e+00     4.1818320367e+00
H    -8.7551431485e+00    -3.6744567105e+00     3.3512919127e+00
H    -8.1075418344e+00    -2.2825345442e+00     3.8726991425e+00
H    -9.3707021784e+00    -2.9319959183e+00     4.6545709864e+00
C     7.5717957680e+00    -3.1255279518e+00     5.7357654018e+00
O     7.2501011543e+00    -2.4089360222e+00     6.5829764925e+00
O     7.8934897242e+00    -3.8421175254e+00     4.8885514461e+00
C    -2.9008692797e+00     6.1989901865e+00     7.2909191960e+00
O    -3.3870218050e+00     5.8025819338e+00     8.2611120993e+00
O    -2.4147166174e+00     6.5953951443e+00     6.3207244715e+00
C    -1.4306892120e+00    -4.5612639828e+00     8.7833933018e+00
O    -2.4015143504e+00    -5.0222246266e+00     9.2073884499e+00
O    -4.5986421738e-01    -4.1003001108e+00     8.3594000900e+00
