# Supplementary material for: Automated Discovery of Reactive Events via Hypergraph Mining of Ab Initio Atomistic Simulations
Source: J Chem Theory Comput. 2026 Feb 12;22(4):1674–86. doi: 10.1021/acs.jctc.5c01682 (PMC12937057; doi:10.1021/acs.jctc.5c01682)
Supplement: Supplementary file 2 [file ct5c01682_si_002.zip › SI_data/Initial_Geometries/nowater/init_166.xyz]

98

C     6.9593177893e-07     7.5387291318e-08     2.4999988418e+00
O    -7.0902922713e-01     7.2404315803e-01     1.9452049766e+00
O     7.0902863359e-01    -7.2404323293e-01     3.0547959005e+00
N    -1.8505848804e+00     1.6225080676e+00    -8.7421216076e-03
H    -1.7843723660e+00     2.1151913579e+00    -8.8752797236e-01
H    -1.0174472066e+00     1.8469929602e+00     5.1553856120e-01
H    -2.6289074227e+00     2.0242133538e+00     4.9347920788e-01
C     6.0698398557e-07     4.8016646653e-07    -2.5000011102e+00
O    -8.6606015275e-01    -1.9214576012e-01    -3.2401204472e+00
O     8.6605966679e-01     1.9214533285e-01    -1.7598787111e+00
N     8.2780851511e-03     4.4959521713e-02    -4.9507798514e+00
H    -4.0769801033e-01     4.5682384111e-01    -5.7734080563e+00
H    -5.9183034089e-01    -7.1697722843e-01    -4.6702368945e+00
H     8.8448869230e-01    -3.6464591737e-01    -5.2403618550e+00
N     3.2543456187e+00    -2.9094658167e+00    -2.5222940206e+00
H     2.9175972513e+00    -2.2403297150e+00    -1.8453576074e+00
H     3.2311349005e+00    -3.8143736292e+00    -2.0750969743e+00
H     2.5760792929e+00    -2.9354785041e+00    -3.2697279722e+00
N    -4.9132819748e-01     5.0163687960e+00    -1.7711558681e-02
H    -4.7425348465e-02     5.3902041785e+00     8.0847417134e-01
H     2.0824754413e-01     5.0053469507e+00    -7.4562253232e-01
H    -7.1900163074e-01     4.0534848894e+00     1.8328289619e-01
C    -2.6346176790e+00    -3.4363921578e+00     2.4999986566e+00
O    -1.6294076832e+00    -3.9670177328e+00     2.2932441796e+00
O    -3.6398272671e+00    -2.9057662708e+00     2.7067568656e+00
C     1.1577505166e-06    -6.3337659145e-07     5.0000003000e+00
O    -1.6944761216e-01    -9.1892334853e-02     6.1391232432e+00
O     1.6944671785e-01     9.1892872795e-02     3.8608765618e+00
N     6.8985074022e-01    -1.7914149211e-02     7.5251482790e+00
H     1.2036856113e+00    -1.4012718653e-01     6.6646698122e+00
H     4.1056160022e-01     9.5157604725e-01     7.5634682492e+00
H    -1.5607102854e-01    -5.6249685487e-01     7.4401458175e+00
C    -4.1999338483e+00     3.8474824769e+00     4.8792846297e+00
O    -5.2574346923e+00     3.3900831323e+00     4.9643484562e+00
O    -3.1424339490e+00     4.3048853383e+00     4.7942217686e+00
C     6.1466083711e-01    -7.0037471888e+00     2.6114588978e+00
O     7.4588047348e-01    -6.0240837806e+00     2.0132958233e+00
O     4.8344200989e-01    -7.9834091726e+00     3.2096253647e+00
N     4.5562194102e+00     5.9441275128e+00     4.8754669681e-01
H     3.7138020165e+00     5.5266171075e+00     1.1957456560e-01
H     5.3310362713e+00     5.4114926708e+00     1.1965942920e-01
H     4.6220969669e+00     6.8692786350e+00     8.8629500717e-02
N    -7.1490718574e+00    -1.3149214842e+00    -1.6828529079e+00
H    -6.7602314047e+00    -3.8380684751e-01    -1.7176972593e+00
H    -8.0461532726e+00    -1.2399734715e+00    -1.2256769957e+00
H    -7.3295695826e+00    -1.5920312610e+00    -2.6367974154e+00
N     5.4652341942e+00    -3.4360958928e+00    -3.8485857046e+00
H     4.5404060223e+00    -3.3724069539e+00    -3.4485581248e+00
H     6.1139013069e+00    -3.1413900416e+00    -3.1332106120e+00
H     5.6431093234e+00    -4.4152579529e+00    -4.0188251805e+00
C    -1.2362428141e+00     4.5987610706e+00    -5.7942309733e+00
O    -2.1274789215e+00     5.2765115789e+00    -6.0790300243e+00
O    -3.4500658239e-01     3.9210114816e+00    -5.5094282712e+00
C     3.0127920086e-01     5.8009670856e-01    -7.4714611424e+00
O     1.1355461431e-01     1.7200243821e+00    -7.4805401740e+00
O     4.8900654944e-01    -5.5983095247e-01    -7.4623795490e+00
N    -8.9149630953e-01     4.6502966233e-03    -1.0025926072e+01
H    -1.1158817799e+00     8.3572368227e-01    -9.4983337276e+00
H     1.0626697425e-01    -1.2947813279e-01    -9.9493749197e+00
H    -1.3279678073e+00    -7.7087134507e-01    -9.5490212639e+00
N     4.5805295372e+00    -4.1811741393e+00    -7.8783677669e+00
H     5.5549136341e+00    -4.0619597750e+00    -7.6422553782e+00
H     4.4026587559e+00    -5.1749359522e+00    -7.8918410401e+00
H     4.0454012929e+00    -3.7989600681e+00    -7.1122544942e+00
N    -6.9062351299e-01     7.9579103858e+00    -5.9275423736e+00
H     1.7860953480e-01     7.9959689233e+00    -6.4397639559e+00
H    -1.1188310633e+00     8.8684631673e+00    -6.0106929049e+00
H    -1.2892544755e+00     7.3078549402e+00    -6.4158540251e+00
C    -5.5143297044e+00    -7.1924644225e+00    -4.2261825807e+00
O    -4.8502941881e+00    -6.3439692539e+00    -4.6431607959e+00
O    -6.1783626010e+00    -8.0409622975e+00    -3.8092044356e+00
C     9.5347183880e+00     1.6865570813e+00    -2.4989378441e+00
O     8.7113244316e+00     1.7263259247e+00    -3.3083814071e+00
O     1.0358110090e+01     1.6467887703e+00    -1.6894913101e+00
N    -8.4077077966e+00     5.3449448574e+00    -8.6788332204e-01
H    -7.5417742458e+00     5.6887605638e+00    -4.7886489222e-01
H    -8.5926836366e+00     4.4551875319e+00    -4.2799933153e-01
H    -9.1349097322e+00     5.9769168709e+00    -5.6594276559e-01
N     2.6117686859e+00    -9.6130124013e+00     9.3322032718e-01
H     2.8291615279e+00    -1.0516772524e+01     5.3908394703e-01
H     2.9676581826e+00    -8.9206448989e+00     2.9029576501e-01
H     1.6058516825e+00    -9.5264859492e+00     9.2836894970e-01
N     4.3954804465e+00     8.5756956094e+00     2.5318585212e+00
H     4.8394447182e+00     9.0553788967e+00     3.3013942009e+00
H     4.5228160777e+00     9.1543845935e+00     1.7143704285e+00
H     4.9204406702e+00     7.7277871354e+00     2.3742280549e+00
C    -8.5494145707e+00    -3.1222331736e+00     4.1423603102e+00
O    -8.9799328157e+00    -2.5319530312e+00     3.2473846433e+00
O    -8.1188990011e+00    -3.7125123919e+00     5.0373384629e+00
C     7.5717953009e+00    -3.1255259646e+00     5.7357650333e+00
O     6.8947883896e+00    -3.5583815085e+00     6.5658588655e+00
O     8.2488027619e+00    -2.6926736453e+00     4.9056693325e+00
C    -2.9008685184e+00     6.1989878509e+00     7.2909186817e+00
O    -2.2262947877e+00     6.5348184629e+00     8.1666618701e+00
O    -3.5754441220e+00     5.8631604825e+00     6.4151750898e+00
C    -1.4306905006e+00    -4.5612630408e+00     8.7833934838e+00
O    -1.2425785338e+00    -5.6334725167e+00     8.3964325325e+00
O    -1.6187989968e+00    -3.4890529426e+00     9.1703557612e+00
