# Supplementary material for: Automated Discovery of Reactive Events via Hypergraph Mining of Ab Initio Atomistic Simulations
Source: J Chem Theory Comput. 2026 Feb 12;22(4):1674–86. doi: 10.1021/acs.jctc.5c01682 (PMC12937057; doi:10.1021/acs.jctc.5c01682)
Supplement: Supplementary file 2 [file ct5c01682_si_002.zip › SI_data/Initial_Geometries/nowater/init_167.xyz]

98

N     1.1407068394e-02    -4.0364132974e-03     2.5660764290e+00
H     3.7625713548e-01    -8.0388868084e-01     2.0695824495e+00
H     4.3980813036e-01     8.1380809749e-01     2.1574384827e+00
H    -9.7458843486e-01     4.6175657737e-02     2.3547212869e+00
C    -1.8434217449e+00     1.6887270030e+00     1.5070927810e-07
O    -2.8511291443e+00     2.1728871234e+00     2.9132956091e-01
O    -8.3571563990e-01     1.2045633744e+00    -2.9132971704e-01
N    -3.8082963551e-02    -4.9257469955e-02    -2.4747829849e+00
H     6.2636534904e-01    -3.9387353024e-01    -3.1523770403e+00
H     4.9376149909e-01     4.2253616465e-01    -1.7578908599e+00
H    -5.9089183455e-01     6.5586461961e-01    -2.9401694603e+00
N     1.6565618661e-02     2.8189916339e-02    -4.9413193626e+00
H    -9.7290035965e-01    -1.6284782350e-01    -5.0033447832e+00
H     4.9332658699e-01    -8.4975058832e-01    -5.0872698138e+00
H     2.4936430656e-01     6.2084542314e-01    -5.7248648953e+00
C     3.1929007251e+00    -2.9249586411e+00    -2.5000013351e+00
O     3.2727405669e+00    -1.7734197621e+00    -2.5483941021e+00
O     3.1130613308e+00    -4.0764978527e+00    -2.4516048424e+00
C    -4.3712844234e-01     4.9808546820e+00    -1.2352633712e-06
O    -1.4755127979e+00     5.2480376567e+00    -4.3026770897e-01
O     6.0125535959e-01     4.7136731287e+00     4.3026868299e-01
C    -2.6346171110e+00    -3.4363918990e+00     2.5000012701e+00
O    -2.2480906430e+00    -2.3529233665e+00     2.3929906218e+00
O    -3.0211447511e+00    -4.5198608513e+00     2.6070083630e+00
N    -2.9542988979e-02     6.0330092041e-02     5.0000104226e+00
H    -1.1364042800e-01    -4.0198183167e-01     4.1063769412e+00
H    -4.3288770489e-01    -5.5857955611e-01     5.6882298443e+00
H     9.5708422772e-01     1.2215976730e-01     5.2052498125e+00
N     6.5236091549e-01     6.7616003747e-03     7.5382814929e+00
H     1.3075804552e+00     6.4205496857e-01     7.1064537678e+00
H    -2.4913049052e-01     1.8915908302e-01     7.1218364328e+00
H     9.2071837704e-01    -9.2518003183e-01     7.2574818355e+00
N    -4.2179128647e+00     3.8624311127e+00     4.8163099521e+00
H    -4.7080399470e+00     4.4279574850e+00     5.4940568507e+00
H    -3.2312154175e+00     4.0083971981e+00     4.9728479168e+00
H    -4.4106978657e+00     2.8983738102e+00     5.0461073447e+00
N     6.3393185309e-01    -7.0141262052e+00     2.6749692817e+00
H     7.3764739533e-01    -7.8429768299e+00     2.1078403534e+00
H     1.1737874914e+00    -6.2861935914e+00     2.2299388508e+00
H    -3.3525457648e-01    -6.7378251169e+00     2.6140205005e+00
C     4.5561171231e+00     5.9426484130e+00     4.2038918424e-01
O     5.3423815525e+00     5.1776706927e+00     7.8281901835e-01
O     3.7698533325e+00     6.7076257308e+00     5.7955659391e-02
C    -7.1898329320e+00    -1.2717814353e+00    -1.7143156684e+00
O    -6.0455136257e+00    -1.2747274733e+00    -1.8733210024e+00
O    -8.3341524646e+00    -1.2688320067e+00    -1.5553087082e+00
N     5.4332919583e+00    -3.4977832504e+00    -3.8492837115e+00
H     4.8187919542e+00    -3.6294134314e+00    -3.0590630249e+00
H     5.6109853946e+00    -2.5063627199e+00    -3.9192298288e+00
H     6.3115370159e+00    -3.9360145693e+00    -3.6126018350e+00
C    -1.2362422694e+00     4.5987609961e+00    -5.7942308612e+00
O    -2.2012852164e+00     4.7642343311e+00    -6.4074752953e+00
O    -2.7120070160e-01     4.4332887632e+00    -5.1809830991e+00
C     3.0127932647e-01     5.8009745880e-01    -7.4714595380e+00
O     8.5489864027e-01     5.5778917211e-01    -6.4576715691e+00
O    -2.5233754516e-01     6.0240359769e-01    -8.4852494081e+00
N    -8.7818145649e-01    -2.0508356445e-02    -1.0025571173e+01
H     8.4346720765e-02    -3.6497765914e-02    -9.7211547812e+00
H    -1.3970850564e+00    -6.0276293701e-01    -9.3843997905e+00
H    -1.2098818406e+00     9.2426314830e-01    -9.8961067397e+00
C     4.5959982720e+00    -4.2103112213e+00    -7.8198499139e+00
O     4.7885737097e+00    -3.0725388712e+00    -7.8759465294e+00
O     4.4034249411e+00    -5.3480845380e+00    -7.7637562680e+00
N    -7.1674494795e-01     7.9385273463e+00    -6.0451339406e+00
H     6.3154438512e-03     7.5004382837e+00    -5.4931854502e+00
H    -1.5019616464e+00     8.0918025234e+00    -5.4292414651e+00
H    -3.7082263242e-01     8.8494106765e+00    -6.3097254958e+00
C    -5.5143291326e+00    -7.1924645290e+00    -4.2261816510e+00
O    -4.5387601677e+00    -7.2435115728e+00    -3.6094017517e+00
O    -6.4898970938e+00    -7.1414199693e+00    -4.8429641987e+00
N     9.5654886901e+00     1.6935987877e+00    -2.5582331874e+00
H     9.1407236091e+00     2.5553012086e+00    -2.2477029041e+00
H     1.0204822946e+01     1.4047811362e+00    -1.8321352885e+00
H     8.8309839070e+00     1.0017332822e+00    -2.5929351535e+00
N    -8.4395661198e+00     5.3847144069e+00    -8.5057461709e-01
H    -9.0940103200e+00     4.7781697975e+00    -3.7814269729e-01
H    -8.0430881235e+00     5.9910069650e+00    -1.4729898316e-01
H    -7.6895348428e+00     4.7990163671e+00    -1.1879027519e+00
C     2.5861654686e+00    -9.6204018235e+00     8.7155696141e-01
O     2.5636223920e+00    -8.6566286063e+00     1.5082602248e+00
O     2.6087053231e+00    -1.0584176511e+01     2.3485498126e-01
C     4.4603599490e+00     8.5881501839e+00     2.5196910936e+00
O     3.7340395516e+00     8.7806009474e+00     1.6420924187e+00
O     5.1866798790e+00     8.3957027412e+00     3.3972914845e+00
N    -8.5796977850e+00    -3.1403157692e+00     4.0851904196e+00
H    -9.2437155421e+00    -2.9546884060e+00     4.8227596661e+00
H    -8.0269794801e+00    -2.3029958741e+00     3.9721419626e+00
H    -7.9567205065e+00    -3.8577170584e+00     4.4266784593e+00
C     7.5717963755e+00    -3.1255261260e+00     5.7357640312e+00
O     7.3229677845e+00    -2.4137206988e+00     6.6110784983e+00
O     7.8206225390e+00    -3.8373342814e+00     4.8604504900e+00
C    -2.9008700306e+00     6.1989890180e+00     7.2909174628e+00
O    -2.5060622707e+00     7.1732021540e+00     6.8115494950e+00
O    -3.2956755232e+00     5.2247759021e+00     7.7702884391e+00
N    -1.3880541117e+00    -4.5434856440e+00     8.7346218093e+00
H    -1.4367493989e+00    -3.8493450151e+00     9.4661838706e+00
H    -1.1197889587e+00    -5.4122346104e+00     9.1735877828e+00
H    -2.3280260228e+00    -4.6692578147e+00     8.3881920932e+00
