# Supplementary material for: Automated Discovery of Reactive Events via Hypergraph Mining of Ab Initio Atomistic Simulations
Source: J Chem Theory Comput. 2026 Feb 12;22(4):1674–86. doi: 10.1021/acs.jctc.5c01682 (PMC12937057; doi:10.1021/acs.jctc.5c01682)
Supplement: Supplementary file 2 [file ct5c01682_si_002.zip › SI_data/Initial_Geometries/nowater/init_168.xyz]

98

N    -1.9596604861e-02     4.3850534193e-03     2.4358965469e+00
H     7.7542478460e-01    -6.0788955707e-01     2.5474594652e+00
H    -7.5123878982e-01    -3.5536392164e-01     3.0314319976e+00
H     2.4814488988e-01     9.0231529564e-01     2.8119486081e+00
N    -1.8489852523e+00     1.6230137575e+00    -1.2786580223e-02
H    -2.5483659146e+00     2.1638761073e+00    -5.0035206381e-01
H    -9.5008936699e-01     1.9880694427e+00    -2.9225503806e-01
H    -1.9545006698e+00     1.8274246207e+00     9.7030145058e-01
C    -4.4582453510e-07    -6.3280513200e-08    -2.4999987238e+00
O     4.1172138835e-01    -1.0497787611e+00    -2.2485869757e+00
O    -4.1172106629e-01     1.0497787594e+00    -2.7514140359e+00
C    -1.1738857627e-06    -4.7206776509e-07    -5.0000004803e+00
O    -9.4523220879e-02     7.1872883778e-01    -5.8995847242e+00
O     9.4524117556e-02    -7.1872841341e-01    -4.1004148975e+00
N     3.2155680515e+00    -2.9208201878e+00    -2.4369002318e+00
H     3.2411076352e+00    -3.8675632475e+00    -2.7867727825e+00
H     3.7627894535e+00    -2.3593943925e+00    -3.0730856595e+00
H     2.2598025883e+00    -2.6054308121e+00    -2.5170332569e+00
N    -4.8248955782e-01     4.9406879715e+00    -2.9008401567e-02
H    -6.1925442881e-01     5.0070499266e+00     9.6912833959e-01
H    -5.2293147559e-01     5.8817112507e+00    -3.9263145388e-01
H     4.6117694632e-01     4.6120052844e+00    -1.7337114204e-01
C    -2.6346169942e+00    -3.4363932283e+00     2.5000003815e+00
O    -3.4394432470e+00    -4.1365952815e+00     2.0564580071e+00
O    -1.8297923425e+00    -2.7361879260e+00     2.9435417208e+00
C     1.0540822513e-06     4.8042923584e-07     4.9999993003e+00
O     8.1688505231e-01    -6.5287327190e-01     5.4911351747e+00
O    -8.1688584998e-01     6.5287290807e-01     4.5088654241e+00
N     6.9301624753e-01     4.4643101142e-04     7.4170173300e+00
H     1.1783614939e+00     3.3339016192e-01     8.2373672291e+00
H     3.5631926884e-01    -9.2659767963e-01     7.6329025919e+00
H    -1.2049534689e-01     5.8700258161e-01     7.3006981632e+00
N    -4.1365201851e+00     3.8631521002e+00     4.8636108895e+00
H    -4.6220890602e+00     3.4325411842e+00     4.0901882369e+00
H    -4.6727295359e+00     4.6765046784e+00     5.1287885668e+00
H    -4.1862421859e+00     3.2156646797e+00     5.6367002398e+00
C     6.1466039693e-01    -7.0037463925e+00     2.6114612079e+00
O     1.3913164305e+00    -7.3028895305e+00     3.4127581808e+00
O    -1.6199355262e-01    -6.7046041430e+00     1.8101612252e+00
C     4.5561172868e+00     5.9426489659e+00     4.2038902688e-01
O     4.3795185550e+00     5.0328021901e+00     1.1101351996e+00
O     4.7327161575e+00     6.8524938340e+00    -2.6936039131e-01
N    -7.2098430290e+00    -1.2206761626e+00    -1.6755790033e+00
H    -6.2037261905e+00    -1.2972342165e+00    -1.7109804841e+00
H    -7.5289403131e+00    -1.1208389803e+00    -2.6282549950e+00
H    -7.5587566978e+00    -2.1074558553e+00    -1.3420217983e+00
C     5.4594172347e+00    -3.4728351852e+00    -3.7926475482e+00
O     5.7137383937e+00    -2.6548417989e+00    -3.0174278257e+00
O     5.2050963366e+00    -4.2908263944e+00    -4.5678703340e+00
N    -1.2421237945e+00     4.5612952215e+00    -5.7387841352e+00
H    -2.0889101140e+00     4.5588805857e+00    -6.2886319248e+00
H    -5.0173266658e-01     4.2320575762e+00    -6.3411176271e+00
H    -1.0363556947e+00     5.5260100245e+00    -5.5234606145e+00
C     3.0128036181e-01     5.8009663814e-01    -7.4714588929e+00
O    -8.1746794888e-01     6.2877986280e-01    -7.1872227039e+00
O     1.4200282060e+00     5.3141364229e-01    -7.7556988131e+00
N    -9.2509511066e-01     1.5214478403e-02    -9.9995600696e+00
H    -6.3396205419e-02     8.8907599674e-02    -1.0520549334e+01
H    -9.7008930778e-01    -9.2760951607e-01    -9.6411740730e+00
H    -8.3717948676e-01     6.2726706219e-01    -9.2014110494e+00
N     4.6371918824e+00    -4.2164678069e+00    -7.7671465623e+00
H     4.3657447243e+00    -5.1137736577e+00    -8.1420387382e+00
H     5.0643433429e+00    -3.7011523804e+00    -8.5230392305e+00
H     3.7854559621e+00    -3.7304548097e+00    -7.5269036242e+00
C    -6.9995041996e-01     7.9755787711e+00    -5.9916783711e+00
O    -1.5246730975e+00     8.1328911387e+00    -6.7853050933e+00
O     1.2477083766e-01     7.8182687292e+00    -5.1980490476e+00
C    -5.5143278101e+00    -7.1924648349e+00    -4.2261833728e+00
O    -5.9421089118e+00    -7.4792834356e+00    -5.2603479967e+00
O    -5.0865493890e+00    -6.9056478779e+00    -3.1920166741e+00
C     9.5347177302e+00     1.6865578875e+00    -2.4989379764e+00
O     9.5142051162e+00     7.2934319454e-01    -3.1455269605e+00
O     9.5552300016e+00     2.6437708801e+00    -1.8523456483e+00
C    -8.4104438274e+00     5.3500361983e+00    -8.0095617440e-01
O    -8.8953084485e+00     4.3549649371e+00    -4.7005205781e-01
O    -7.9255813385e+00     6.3451080123e+00    -1.1318633471e+00
N     2.5952536954e+00    -9.6249791341e+00     9.3795731316e-01
H     1.6192440559e+00    -9.5373509852e+00     6.9482775064e-01
H     2.9458015498e+00    -1.0437130467e+01     4.5122484178e-01
H     3.0671344958e+00    -8.8231233484e+00     5.4586652047e-01
N     4.4017194552e+00     8.5849508322e+00     2.5523041998e+00
H     4.6936602592e+00     7.6813721074e+00     2.2092276076e+00
H     5.1452280823e+00     8.9271612034e+00     3.1434632885e+00
H     4.3571107224e+00     9.2003998010e+00     1.7531721654e+00
C    -8.5494159757e+00    -3.1222324870e+00     4.1423624413e+00
O    -7.6739413778e+00    -3.5550061445e+00     4.7596219004e+00
O    -9.4248892914e+00    -2.6894598533e+00     3.5250995911e+00
C     7.5717958056e+00    -3.1255277408e+00     5.7357631954e+00
O     7.0617906440e+00    -4.1347479087e+00     5.9726754958e+00
O     8.0818001955e+00    -2.1163058901e+00     5.4988541760e+00
N    -2.8365966148e+00     6.2022916074e+00     7.3101704134e+00
H    -3.1501661911e+00     7.0646120321e+00     6.8889067205e+00
H    -3.4547774235e+00     6.0144630394e+00     8.0860280044e+00
H    -2.9908544109e+00     5.4719948742e+00     6.6302802793e+00
N    -1.4487194773e+00    -4.5233672115e+00     8.7309407324e+00
H    -2.2437396465e+00    -4.9640930341e+00     9.1703598638e+00
H    -9.8223358114e-01    -3.9834060832e+00     9.4452340709e+00
H    -8.1552910120e-01    -5.2629202096e+00     8.4635259026e+00
