# Supplementary material for: Automated Discovery of Reactive Events via Hypergraph Mining of Ab Initio Atomistic Simulations
Source: J Chem Theory Comput. 2026 Feb 12;22(4):1674–86. doi: 10.1021/acs.jctc.5c01682 (PMC12937057; doi:10.1021/acs.jctc.5c01682)
Supplement: Supplementary file 2 [file ct5c01682_si_002.zip › SI_data/Initial_Geometries/nowater/init_169.xyz]

98

C    -4.6607994147e-07     1.0950723279e-06     2.4999993557e+00
O    -1.0278373913e+00    -4.3067540427e-01     2.1953240232e+00
O     1.0278377459e+00     4.3067451373e-01     2.8046764333e+00
N    -1.8166155530e+00     1.6592828956e+00     5.4102046302e-02
H    -2.1056066122e+00     2.6079124930e+00     2.4376371270e-01
H    -2.6322422381e+00     1.1666011121e+00    -2.7966412274e-01
H    -1.1649473389e+00     1.7008266810e+00    -7.1595122022e-01
N     1.2817803070e-02     2.5233910617e-02    -2.5609217694e+00
H     8.2440717049e-01    -4.1934474588e-01    -2.1571173490e+00
H    -7.1907917334e-01    -6.6981932838e-01    -2.5856178369e+00
H    -2.8345721028e-01     7.3849082965e-01    -1.9106410112e+00
C    -4.0162912278e-08     9.9583527834e-07    -5.0000009156e+00
O    -3.0386435228e-04     8.8612482228e-01    -4.2586895626e+00
O     3.0384787351e-04    -8.8612557982e-01    -5.7413096938e+00
C     3.1929012631e+00    -2.9249592483e+00    -2.5000012150e+00
O     2.6773231606e+00    -2.1116233951e+00    -3.1382974317e+00
O     3.7084783035e+00    -3.7382937824e+00    -1.8617016333e+00
N    -4.2582000736e-01     4.9717139096e+00     6.5582469013e-02
H    -1.0459489817e+00     4.2705176838e+00    -3.1276842797e-01
H     4.2614926450e-01     4.9303888150e+00    -4.7462367798e-01
H    -8.4873974829e-01     5.8686956489e+00    -1.2400137180e-01
N    -2.6011590906e+00    -3.4795925032e+00     2.5390737896e+00
H    -2.1548763414e+00    -3.3572581566e+00     1.6417157181e+00
H    -2.6688221181e+00    -2.5638975037e+00     2.9589624266e+00
H    -3.5451239384e+00    -3.7876674255e+00     2.3563182452e+00
N    -2.1587423262e-02    -4.7756829748e-02     4.9579788544e+00
H    -4.8999258040e-01     8.3303253499e-01     4.8024404449e+00
H     9.6791635162e-01     1.2578551736e-01     4.8572444604e+00
H    -1.7792419490e-01    -2.9514665991e-01     5.9242792561e+00
N     7.1112087829e-01     2.8658950316e-02     7.4517030150e+00
H     8.0426960074e-01    -4.2719732881e-01     8.3477520435e+00
H     3.9411189119e-01    -6.7295209154e-01     6.7985343286e+00
H    -3.5794014271e-02     7.0187871995e-01     7.5426572105e+00
C    -4.1999329065e+00     3.8474835953e+00     4.8792853942e+00
O    -4.4486195074e+00     3.4321624093e+00     5.9282950877e+00
O    -3.9512498591e+00     4.2628052375e+00     3.8302745360e+00
C     6.1466096213e-01    -7.0037453871e+00     2.6114598090e+00
O     1.1038720005e+00    -6.5552708977e+00     3.5571348285e+00
O     1.2545039903e-01    -7.4522235000e+00     1.6657857043e+00
C     4.5561172302e+00     5.9426482368e+00     4.2038651028e-01
O     5.6675864826e+00     5.7470327458e+00     1.7314425903e-01
O     3.4446483687e+00     6.1382639159e+00     6.6763250365e-01
N    -7.1969797648e+00    -1.2606673333e+00    -1.7801780772e+00
H    -6.5973577100e+00    -2.0510427379e+00    -1.5927064678e+00
H    -8.0806685979e+00    -1.4512372160e+00    -1.3305568467e+00
H    -6.7921563587e+00    -4.6749477239e-01    -1.3043895957e+00
N     5.4342956500e+00    -3.5150754096e+00    -3.7468544578e+00
H     5.0760748155e+00    -2.5778950952e+00    -3.6339102896e+00
H     5.2108464130e+00    -3.8017023225e+00    -4.6888191792e+00
H     6.4404443937e+00    -3.4518877250e+00    -3.6916149551e+00
C    -1.2362416350e+00     4.5987614531e+00    -5.7942304310e+00
O    -1.5743201792e+00     3.8401502433e+00    -6.5973306616e+00
O    -8.9816618583e-01     5.3573724728e+00    -4.9911280611e+00
N     3.3913000642e-01     6.3558916195e-01    -7.4721586867e+00
H    -5.0361668847e-01     7.5921469195e-01    -6.9300514744e+00
H     8.2967419788e-01    -1.5198908487e-01    -7.0740770541e+00
H     5.1789134579e-02     3.6189023949e-01    -8.4005462695e+00
C    -8.7155799456e-01    -4.0388851952e-07    -9.9619481414e+00
O     1.2411228575e-02     2.5857993301e-01    -1.0659438408e+01
O    -1.7555256288e+00    -2.5857956341e-01    -9.2644546684e+00
C     4.5959989294e+00    -4.2103102305e+00    -7.8198509053e+00
O     5.6487259912e+00    -4.0217183160e+00    -7.3828647805e+00
O     3.5432721121e+00    -4.3989059000e+00    -8.2568372058e+00
C    -6.9995173909e-01     7.9755800173e+00    -5.9916764428e+00
O    -1.1266677921e-01     7.5132024851e+00    -5.1107329464e+00
O    -1.2872344002e+00     8.4379563792e+00    -6.8726226846e+00
N    -5.5138510011e+00    -7.1284207414e+00    -4.2464449187e+00
H    -5.3832330555e+00    -7.7695284370e+00    -5.0154087462e+00
H    -6.3855762391e+00    -7.3783295808e+00    -3.8025724524e+00
H    -4.7808172918e+00    -7.3195604920e+00    -3.5789821426e+00
N     9.5825120104e+00     1.6458065197e+00    -2.5227606355e+00
H     9.0283014571e+00     1.2004162930e+00    -1.8059177644e+00
H     8.9424305882e+00     1.9413076282e+00    -3.2455032955e+00
H     9.9692262933e+00     2.4842583692e+00    -2.1143124258e+00
C    -8.4104446066e+00     5.3500351068e+00    -8.0095688215e-01
O    -8.7730330204e+00     4.8910486881e+00    -1.7972596272e+00
O    -8.0478561633e+00     5.8090251172e+00     1.9534472694e-01
C     2.5861652964e+00    -9.6204025474e+00     8.7155834912e-01
O     2.8977694535e+00    -8.5128803681e+00     9.7670358983e-01
O     2.2745584642e+00    -1.0727924204e+01     7.6641050810e-01
N     4.4987593835e+00     8.6246739460e+00     2.5609722453e+00
H     4.0160683171e+00     9.1994968065e+00     1.8857141416e+00
H     3.7918267344e+00     8.1061043377e+00     3.0616856123e+00
H     5.0395490202e+00     7.9513012460e+00     2.0380046017e+00
C    -8.5494161347e+00    -3.1222338885e+00     4.1423606342e+00
O    -9.6363916763e+00    -2.7592974934e+00     4.2890555389e+00
O    -7.4624389057e+00    -3.4851673584e+00     3.9956673991e+00
N     7.6282211525e+00    -3.1340356919e+00     5.7003205989e+00
H     7.7909525323e+00    -2.6176023548e+00     6.5524946418e+00
H     7.2126479138e+00    -4.0146345005e+00     5.9672039189e+00
H     6.9276437920e+00    -2.6261027692e+00     5.1801524639e+00
N    -2.8824149066e+00     6.1781933635e+00     7.2297671831e+00
H    -3.8522956118e+00     6.4573579850e+00     7.2577676292e+00
H    -2.3408070399e+00     6.9722614742e+00     7.5387960479e+00
H    -2.7659613032e+00     5.4563428379e+00     7.9260069102e+00
C    -1.4306897615e+00    -4.5612624703e+00     8.7833951896e+00
O    -2.5211704879e+00    -4.3764023826e+00     8.4495740047e+00
O    -3.4020766585e-01    -4.7461234593e+00     9.1172129826e+00
