# Supplementary material for: Automated Discovery of Reactive Events via Hypergraph Mining of Ab Initio Atomistic Simulations
Source: J Chem Theory Comput. 2026 Feb 12;22(4):1674–86. doi: 10.1021/acs.jctc.5c01682 (PMC12937057; doi:10.1021/acs.jctc.5c01682)
Supplement: Supplementary file 2 [file ct5c01682_si_002.zip › SI_data/Initial_Geometries/nowater/init_16.xyz]

98

N    -1.7980860115e-02    -3.6428884779e-02     2.4465010903e+00
H     9.8352870081e-01    -1.9228521658e-02     2.5732616519e+00
H    -4.1449493774e-01    -3.9862788634e-01     3.3014692502e+00
H    -3.1915678280e-01     9.2410507612e-01     2.3687389262e+00
C    -1.8434233391e+00     1.6887250947e+00     3.3481864211e-07
O    -1.3813930404e+00     9.3450368256e-01     7.4326079704e-01
O    -2.3054504292e+00     2.4429482390e+00    -7.4326107394e-01
C    -8.1306363098e-07     1.0253581111e-06    -2.4999996549e+00
O     7.7101573155e-01     6.0375105416e-01    -1.8869927701e+00
O    -7.7101508174e-01    -6.0375186623e-01    -3.1130074432e+00
C    -7.6668231659e-07    -9.9744434164e-07    -5.0000004988e+00
O    -1.9421903731e-01    -5.5291723136e-01    -4.0043494798e+00
O     1.9421967390e-01     5.5291797261e-01    -5.9956501049e+00
N     3.2581428973e+00    -2.9335758207e+00    -2.5134809813e+00
H     3.1082093972e+00    -2.2344757967e+00    -1.8006243371e+00
H     2.8242242773e+00    -3.7838534301e+00    -2.1846577719e+00
H     2.7396068792e+00    -2.6367980925e+00    -3.3273745607e+00
C    -4.3712780238e-01     4.9808562760e+00     9.2753526232e-08
O    -7.0631649590e-01     5.2835859780e+00     1.0819660003e+00
O    -1.6794144047e-01     4.6781236251e+00    -1.0819660572e+00
C    -2.6346183214e+00    -3.4363919020e+00     2.4999988977e+00
O    -2.5746465844e+00    -4.5263359468e+00     2.1216030466e+00
O    -2.6945878715e+00    -2.3464483065e+00     2.8783977833e+00
N    -1.2443061924e-02     4.6214866446e-03     4.9341492568e+00
H    -7.5913897974e-01     3.9733685579e-01     5.4887710543e+00
H     8.3247123265e-01     4.9209745394e-01     5.1946662447e+00
H     9.9589206409e-02    -9.5365886472e-01     5.2316839937e+00
C     6.5366737348e-01     2.1361286263e-07     7.4714590955e+00
O     5.9966504586e-01    -1.0991857142e+00     7.1198455365e+00
O     7.0767168330e-01     1.0991855187e+00     7.8230757970e+00
N    -4.1992725018e+00     3.8671358211e+00     4.8150520504e+00
H    -5.0268425414e+00     4.1837319931e+00     5.2990770358e+00
H    -3.4062750637e+00     4.2239839338e+00     5.3280789235e+00
H    -4.1758787720e+00     2.8616320728e+00     4.9033375315e+00
N     6.4751120535e-01    -6.9794286602e+00     2.5581495664e+00
H     4.3063735512e-01    -6.2579834159e+00     3.2303608321e+00
H     1.1849963729e+00    -7.6812332965e+00     3.0459630882e+00
H    -2.2816406845e-01    -7.4099700876e+00     2.2989078361e+00
N     4.5406765260e+00     5.9841119625e+00     3.6984230395e-01
H     4.0678844867e+00     5.0957355049e+00     2.8835334550e-01
H     4.2850667291e+00     6.3698631768e+00     1.2671949198e+00
H     5.5299810590e+00     5.7861305530e+00     4.0804286913e-01
C    -7.1898325561e+00    -1.2717806318e+00    -1.7143162712e+00
O    -7.2761619304e+00    -2.5675728395e-01    -2.2593235122e+00
O    -7.1035045315e+00    -2.2868028294e+00    -1.1693057066e+00
N     5.4713397620e+00    -3.4216144177e+00    -3.8344442990e+00
H     6.1249271219e+00    -4.1793914722e+00    -3.9685449764e+00
H     4.5469540163e+00    -3.8070170896e+00    -3.9623421428e+00
H     5.5406842433e+00    -3.1438935654e+00    -2.8662284906e+00
N    -1.1768690650e+00     4.5769741305e+00    -5.7715892442e+00
H    -1.5572644963e+00     3.9686816035e+00    -6.4819870275e+00
H    -1.1112001929e+00     5.4979326834e+00    -6.1801293622e+00
H    -1.8653737602e+00     4.6324469578e+00    -5.0352038623e+00
C     3.0128125725e-01     5.8009663075e-01    -7.4714593869e+00
O     8.7774704863e-01     1.4994552754e+00    -7.8679753690e+00
O    -2.7518742405e-01    -3.3926181432e-01    -7.0749458133e+00
N    -8.9148222789e-01     1.5347900484e-02    -9.8996577155e+00
H    -4.1081694592e-01     7.8438314985e-01    -1.0343426985e+01
H    -1.6688511415e+00    -2.2683699774e-01    -1.0496672064e+01
H    -2.5811206669e-01    -7.7083556567e-01    -9.9113699777e+00
C     4.5959985141e+00    -4.2103117794e+00    -7.8198497468e+00
O     5.4548137553e+00    -3.7102136395e+00    -7.2307009693e+00
O     3.7371847096e+00    -4.7104093870e+00    -8.4090019658e+00
C    -6.9995099620e-01     7.9755784774e+00    -5.9916767107e+00
O     3.5932261762e-01     8.0107043182e+00    -5.5318249557e+00
O    -1.7592243249e+00     7.9404557880e+00    -6.4515305100e+00
N    -5.4761676190e+00    -7.1545794493e+00    -4.1859223567e+00
H    -6.4570169797e+00    -7.0788063143e+00    -3.9588134475e+00
H    -5.2365480805e+00    -8.1333737544e+00    -4.1232624016e+00
H    -5.3797421203e+00    -6.8917145137e+00    -5.1559654122e+00
N     9.5222393402e+00     1.6737868044e+00    -2.4341778616e+00
H     8.9545492612e+00     1.1074920928e+00    -3.0477116968e+00
H     1.0485303152e+01     1.4921764314e+00    -2.6768872592e+00
H     9.3377106842e+00     2.6374741599e+00    -2.6721594506e+00
N    -8.3971548252e+00     5.3351918265e+00    -7.3680489113e-01
H    -8.1711052971e+00     4.5709487278e+00    -1.3566593821e+00
H    -7.8717605596e+00     6.1358846772e+00    -1.0565452693e+00
H    -9.3731542836e+00     5.5495708149e+00    -8.8118663233e-01
C     2.5861635564e+00    -9.6204033342e+00     8.7155798943e-01
O     3.3884099453e+00    -1.0054962825e+01     1.5803011238e+00
O     1.7839193372e+00    -9.1858411991e+00     1.6281327618e-01
N     4.4394325110e+00     8.6494816756e+00     2.5019956189e+00
H     3.7936148244e+00     7.9304382059e+00     2.2099656590e+00
H     4.5442037901e+00     8.5594046857e+00     3.5021412083e+00
H     5.3340862676e+00     8.4223104938e+00     2.0928901428e+00
C    -8.5494151106e+00    -3.1222323784e+00     4.1423624242e+00
O    -8.9652751835e+00    -3.9917035768e+00     4.7794168057e+00
O    -8.1335562236e+00    -2.2527624540e+00     3.5053047016e+00
C     7.5717948770e+00    -3.1255270092e+00     5.7357655495e+00
O     8.2882630067e+00    -2.3620642603e+00     6.2241876010e+00
O     6.8553285854e+00    -3.8889900803e+00     5.2473402255e+00
N    -2.9156552943e+00     6.1834527449e+00     7.2272592533e+00
H    -2.5932288725e+00     5.3805246966e+00     7.7475795825e+00
H    -3.7151279903e+00     6.5507454468e+00     7.7225587225e+00
H    -2.1887707318e+00     6.8816040239e+00     7.2872842893e+00
C    -1.4306884685e+00    -4.5612638790e+00     8.7833937266e+00
O    -1.6363211984e+00    -4.6366402406e+00     7.6490253408e+00
O    -1.2250579932e+00    -4.4858845766e+00     9.9177627906e+00
