# Supplementary material for: Automated Discovery of Reactive Events via Hypergraph Mining of Ab Initio Atomistic Simulations
Source: J Chem Theory Comput. 2026 Feb 12;22(4):1674–86. doi: 10.1021/acs.jctc.5c01682 (PMC12937057; doi:10.1021/acs.jctc.5c01682)
Supplement: Supplementary file 2 [file ct5c01682_si_002.zip › SI_data/Initial_Geometries/nowater/init_170.xyz]

98

N     3.4888422509e-02    -1.4652882225e-02     2.4444968530e+00
H     5.7813998249e-01     5.2701016312e-01     3.1008994588e+00
H    -2.6790344764e-01    -8.4565257756e-01     2.9314657171e+00
H    -7.9507857732e-01     5.2227107315e-01     2.2389565261e+00
N    -1.8287029381e+00     1.6814782154e+00    -6.5140810813e-02
H    -1.0314728259e+00     1.9926767414e+00     4.7055044228e-01
H    -2.1403826379e+00     8.1594306074e-01     3.5089614140e-01
H    -2.5629644085e+00     2.3582746700e+00     8.3808954918e-02
C    -6.9532334126e-07    -5.1371088063e-07    -2.4999989588e+00
O     7.6776256606e-01     2.4318001350e-01    -1.6716506891e+00
O    -7.6776197488e-01    -2.4317964473e-01    -3.3283501119e+00
C     1.0714071574e-06    -8.9934892715e-08    -4.9999991781e+00
O     4.3618548577e-01    -9.8046988880e-01    -5.4279947158e+00
O    -4.3618634160e-01     9.8046990462e-01    -4.5720059122e+00
C     3.1928997091e+00    -2.9249581441e+00    -2.4999998913e+00
O     2.6141091560e+00    -3.5646848258e+00    -3.2684459326e+00
O     3.7716935814e+00    -2.2852332071e+00    -1.7315542110e+00
N    -4.7778708964e-01     5.0131180152e+00    -4.2643973568e-02
H     2.1900380428e-01     5.6270668086e+00     3.5350602618e-01
H     1.9620089608e-02     4.2581483699e+00    -4.9207585655e-01
H    -9.8498328464e-01     4.6089959332e+00     7.3118852976e-01
C    -2.6346165245e+00    -3.4363925899e+00     2.5000007011e+00
O    -2.8798088679e+00    -4.5479399455e+00     2.3022603631e+00
O    -2.3894270772e+00    -2.3248437794e+00     2.6977391189e+00
N     2.2185882232e-02     2.0922032824e-02     4.9401454807e+00
H    -2.5816360472e-01     7.9089362103e-01     5.5300042872e+00
H     7.2817191182e-01    -4.9320518772e-01     5.4467409919e+00
H    -7.7832275865e-01    -5.8844121549e-01     4.8550471370e+00
N     6.9374254662e-01    -1.7283774985e-02     7.4203934578e+00
H     6.5179478872e-01     9.8358613058e-01     7.5464304001e+00
H     1.0069924123e+00    -4.0919785468e-01     8.2965555208e+00
H    -2.5469410659e-01    -3.3419862086e-01     7.2810655139e+00
C    -4.1999338271e+00     3.8474847708e+00     4.8792857714e+00
O    -4.5062325054e+00     4.7109228589e+00     4.1754293672e+00
O    -3.8936360938e+00     2.9840438572e+00     5.5831398703e+00
C     6.1466125147e-01    -7.0037471904e+00     2.6114588655e+00
O     3.5539920857e-01    -6.0333341709e+00     2.0406350618e+00
O     8.7392293684e-01    -7.9741588039e+00     3.1822861459e+00
C     4.5561176429e+00     5.9426478105e+00     4.2038662402e-01
O     4.2756734523e+00     6.8901015513e+00    -1.7831239482e-01
O     4.8365609794e+00     4.9951954168e+00     1.0190890557e+00
N    -7.2029147956e+00    -1.2137506691e+00    -1.6831069587e+00
H    -6.7821400737e+00    -1.8903678707e+00    -1.0630075401e+00
H    -6.5666453573e+00    -1.0918290848e+00    -2.4574960172e+00
H    -8.0389175638e+00    -1.6395743372e+00    -2.0561390697e+00
N     5.4298478924e+00    -3.4622492631e+00    -3.7332675748e+00
H     4.7854060240e+00    -3.3495555104e+00    -4.5022801166e+00
H     5.8106712772e+00    -4.3945283995e+00    -3.8054565379e+00
H     6.1930990864e+00    -2.8215207985e+00    -3.8954219153e+00
N    -1.2173740990e+00     4.5725133339e+00    -5.7353440028e+00
H    -1.9043834296e+00     5.3034906860e+00    -5.6209946110e+00
H    -1.6269010459e+00     3.8794160796e+00    -6.3446763921e+00
H    -4.3965911871e-01     4.9781432678e+00    -6.2353471496e+00
N     2.4187093068e-01     5.4889077758e-01    -7.4684210552e+00
H     8.6240988037e-01     2.5404029798e-01    -6.7285696515e+00
H     1.4742260056e-01     1.5509296490e+00    -7.3885480443e+00
H     7.1961264666e-01     3.6898698439e-01    -8.3394990418e+00
N    -8.6391864337e-01    -6.4231821545e-02    -9.9800696295e+00
H    -7.0774024092e-01     5.6777411286e-01    -1.0751796458e+01
H    -2.1983222220e-01     2.0193527848e-01    -9.2495288422e+00
H    -1.7932551162e+00     1.2291380703e-01    -9.6326655211e+00
N     4.6403566043e+00    -4.2363425937e+00    -7.8630632395e+00
H     5.0524782084e+00    -4.0592459170e+00    -6.9585312922e+00
H     3.8546464151e+00    -4.8518252008e+00    -7.7106731352e+00
H     4.2644380539e+00    -3.3581135331e+00    -8.1898327932e+00
C    -6.9995112532e-01     7.9755795582e+00    -5.9916787710e+00
O    -5.1040593150e-01     6.8437243253e+00    -6.1248493437e+00
O    -8.8949567091e-01     9.1074349293e+00    -5.8585044897e+00
C    -5.5143294863e+00    -7.1924663426e+00    -4.2261832899e+00
O    -5.1046485294e+00    -6.9624712259e+00    -5.2816556060e+00
O    -5.9240084881e+00    -7.4224588132e+00    -3.1707091386e+00
N     9.5333137388e+00     1.7526531144e+00    -2.5108480833e+00
H     9.4001862405e+00     1.5415972332e+00    -1.5325240178e+00
H     1.0412968173e+01     1.3379220544e+00    -2.7821197350e+00
H     8.8105082180e+00     1.2616249110e+00    -3.0166374298e+00
N    -8.4283956060e+00     5.3442974630e+00    -7.3647989702e-01
H    -9.0288271724e+00     5.9799635207e+00    -1.2412532028e+00
H    -8.4675684049e+00     4.4590255206e+00    -1.2203612509e+00
H    -7.4854736376e+00     5.6908723684e+00    -8.3729347278e-01
C     2.5861640426e+00    -9.6204028589e+00     8.7155619687e-01
O     1.5936162636e+00    -1.0147078922e+01     1.1402926502e+00
O     3.5787125929e+00    -9.0937254887e+00     6.0282319145e-01
C     4.4603598662e+00     8.5881501557e+00     2.5196922830e+00
O     3.5264135251e+00     8.6879797528e+00     3.1924004914e+00
O     5.3943060280e+00     8.4883239909e+00     1.8469825322e+00
C    -8.5494156662e+00    -3.1222325303e+00     4.1423599063e+00
O    -7.5554142007e+00    -3.5766698800e+00     3.7679192143e+00
O    -9.5434166633e+00    -2.6677960002e+00     4.5168042454e+00
C     7.5717956721e+00    -3.1255264581e+00     5.7357655339e+00
O     6.4534662142e+00    -2.9181023218e+00     5.9384290516e+00
O     8.6901246741e+00    -3.3329523915e+00     5.5330987369e+00
N    -2.9194775577e+00     6.1937396055e+00     7.2265859537e+00
H    -3.6715055450e+00     5.9596587547e+00     7.8582864797e+00
H    -2.6231429163e+00     7.1303904051e+00     7.4595089985e+00
H    -2.1493595987e+00     5.5798691072e+00     7.4489836177e+00
C    -1.4306882923e+00    -4.5612618685e+00     8.7833939631e+00
O    -1.5501753663e+00    -4.2040947959e+00     9.8755993337e+00
O    -1.3112039565e+00    -4.9184315274e+00     7.6911886558e+00
