# Supplementary material for: Automated Discovery of Reactive Events via Hypergraph Mining of Ab Initio Atomistic Simulations
Source: J Chem Theory Comput. 2026 Feb 12;22(4):1674–86. doi: 10.1021/acs.jctc.5c01682 (PMC12937057; doi:10.1021/acs.jctc.5c01682)
Supplement: Supplementary file 2 [file ct5c01682_si_002.zip › SI_data/Initial_Geometries/nowater/init_171.xyz]

98

N     7.1190954027e-03     6.6379076626e-02     2.4925404438e+00
H    -9.6330720374e-01    -2.0563037829e-01     2.5531139317e+00
H     4.5786552378e-01    -2.7065214467e-01     3.3307645773e+00
H     4.0650965099e-01    -4.4618134462e-01     1.7197866801e+00
C    -1.8434224503e+00     1.6887256965e+00    -1.3285007634e-06
O    -1.2252655298e+00     2.6176973801e+00    -2.9942023707e-01
O    -2.4615786799e+00     7.5975417781e-01     2.9942127968e-01
N    -5.6806071869e-03     6.4819349154e-02    -2.5166940405e+00
H    -7.0417606285e-01    -5.0546969778e-01    -2.9708525970e+00
H    -1.1069685491e-01    -8.0589588296e-02    -1.5231096639e+00
H     8.9381655249e-01    -3.1472873206e-01    -2.7740410716e+00
C    -5.3146023807e-07     3.6135051222e-07    -4.9999988090e+00
O     9.5675378882e-01     4.5627737821e-01    -4.5404441281e+00
O    -9.5675333019e-01    -4.5627769161e-01    -5.4595567766e+00
C     3.1929004067e+00    -2.9249585780e+00    -2.5000012441e+00
O     4.1919362005e+00    -2.6699671169e+00    -3.0212160631e+00
O     2.1938660163e+00    -3.1799505316e+00    -1.9787829640e+00
C    -4.3712820485e-01     4.9808558264e+00     1.1265696804e-06
O     4.0233318379e-01     4.2377998844e+00     2.7916146420e-01
O    -1.2765907664e+00     5.7239099868e+00    -2.7916231612e-01
C    -2.6346181767e+00    -3.4363919351e+00     2.4999988059e+00
O    -3.0303843763e+00    -2.3607084354e+00     2.6450235413e+00
O    -2.2388502866e+00    -4.5120757551e+00     2.3549774218e+00
C    -2.8820187247e-07    -2.3600279216e-07     5.0000013011e+00
O    -2.1629477717e-02    -1.1536845754e+00     4.9425324099e+00
O     2.1629656792e-02     1.1536847276e+00     5.0574665548e+00
N     6.2223824313e-01     3.6060480884e-03     7.4122008847e+00
H     8.7083189472e-02    -5.1504814586e-01     8.0933707525e+00
H     7.9077905302e-01     9.1731931409e-01     7.8073010591e+00
H     1.5199201441e+00    -4.5238295678e-01     7.3372301395e+00
C    -4.1999330076e+00     3.8474830694e+00     4.8792849510e+00
O    -3.5338796688e+00     4.7019576081e+00     4.4780315860e+00
O    -4.8659895985e+00     2.9930104316e+00     5.2805382800e+00
N     6.0449728542e-01    -6.9455947697e+00     2.5794045698e+00
H     4.2973296031e-01    -7.7416828725e+00     1.9835130895e+00
H     2.0178463099e-03    -7.0447026516e+00     3.3835054577e+00
H     1.5534786760e+00    -7.0329856568e+00     2.9128360227e+00
N     4.5587927312e+00     5.9519736615e+00     3.5391689985e-01
H     5.4722638315e+00     6.0058046962e+00     7.8059975831e-01
H     4.1768807663e+00     5.0487602214e+00     5.9418928189e-01
H     3.9820267320e+00     6.6437855174e+00     8.1011501338e-01
C    -7.1898332794e+00    -1.2717807822e+00    -1.7143138608e+00
O    -6.8744556900e+00    -3.7085730276e-01    -1.0634437428e+00
O    -7.5052101011e+00    -2.1727027016e+00    -2.3651873206e+00
N     5.4916617804e+00    -3.4769884039e+00    -3.8514325526e+00
H     4.7653170809e+00    -2.7758710227e+00    -3.8670302565e+00
H     6.1145918900e+00    -3.2355125832e+00    -3.0944453721e+00
H     5.0502456747e+00    -4.3493926096e+00    -3.5995553917e+00
N    -1.2817245528e+00     4.5975501010e+00    -5.8436507784e+00
H    -1.6845938990e+00     4.8916665972e+00    -4.9658254713e+00
H    -5.2235283001e-01     5.2321250167e+00    -6.0437791068e+00
H    -8.6972411635e-01     3.6893260230e+00    -5.6862848194e+00
N     2.9363407234e-01     6.4197432158e-01    -7.4964643397e+00
H    -5.1210597234e-02     5.7099211173e-01    -6.5501931456e+00
H     1.2626416088e+00     3.5913432678e-01    -7.4762649234e+00
H    -2.0133181375e-01    -4.9744055408e-02    -8.0404439709e+00
N    -9.2284863272e-01     3.9173779233e-02    -9.9433154056e+00
H    -6.7712770137e-01    -6.2858915749e-01    -9.2270058515e+00
H    -9.0223112635e-02     5.7477809354e-01    -1.0141418527e+01
H    -1.1345320594e+00    -4.9058229393e-01    -1.0776338821e+01
N     4.5990788434e+00    -4.2773219981e+00    -7.8162975913e+00
H     5.2205825676e+00    -3.8344183532e+00    -7.1552718919e+00
H     3.6709557048e+00    -3.9304135369e+00    -7.6223284080e+00
H     4.8536573672e+00    -3.9348654579e+00    -8.7313345708e+00
C    -6.9994993565e-01     7.9755792482e+00    -5.9916765737e+00
O    -1.3695608981e+00     7.8234087486e+00    -5.0625784367e+00
O    -3.0341706166e-02     8.1277508167e+00    -6.9207770730e+00
N    -5.5231719077e+00    -7.1707875008e+00    -4.2891459061e+00
H    -6.3717430310e+00    -7.5532965203e+00    -3.8979945392e+00
H    -5.2253507218e+00    -6.4292771811e+00    -3.6720178224e+00
H    -4.8229992236e+00    -7.8960775332e+00    -4.2335404933e+00
C     9.5347183929e+00     1.6865574352e+00    -2.4989356909e+00
O     9.1073917804e+00     8.1353601392e-01    -1.8744490101e+00
O     9.9620427239e+00     2.5595784525e+00    -3.1234253422e+00
C    -8.4104453984e+00     5.3500365904e+00    -8.0095834145e-01
O    -8.3238276930e+00     4.2904245432e+00    -1.2531504828e+00
O    -8.4970607713e+00     6.4096480858e+00    -3.4876329369e-01
N     2.6513218411e+00    -9.6046368942e+00     8.7585344129e-01
H     2.2355785608e+00    -9.2654794136e+00     2.0566810196e-02
H     2.1160921469e+00    -9.2119833693e+00     1.6365994362e+00
H     2.5013343086e+00    -1.0602835872e+01     8.9780616034e-01
N     4.4603288161e+00     8.5625850693e+00     2.5818115222e+00
H     3.5248952405e+00     8.7340164656e+00     2.2427528327e+00
H     4.9027718175e+00     7.9435866085e+00     1.9181345067e+00
H     4.9538443052e+00     9.4421431993e+00     2.5349144156e+00
N    -8.5862136994e+00    -3.1467584738e+00     4.0917954663e+00
H    -8.7759217993e+00    -2.1691797676e+00     4.2583373622e+00
H    -7.5958495861e+00    -3.2256667328e+00     3.9119775174e+00
H    -8.7650933742e+00    -3.6310226125e+00     4.9594761025e+00
C     7.5717956163e+00    -3.1255269980e+00     5.7357630192e+00
O     6.4427189666e+00    -3.0265101782e+00     5.5118441973e+00
O     8.7008719586e+00    -3.2245442029e+00     5.9596855758e+00
C    -2.9008693293e+00     6.1989888754e+00     7.2909171969e+00
O    -3.5022050653e+00     7.1665824602e+00     7.0987817308e+00
O    -2.2995333191e+00     5.2313956583e+00     7.4830564022e+00
C    -1.4306882839e+00    -4.5612635548e+00     8.7833945476e+00
O    -1.1727081468e+00    -5.2038407832e+00     7.8585708863e+00
O    -1.6886711718e+00    -3.9186843093e+00     9.7082166104e+00
