# Supplementary material for: Automated Discovery of Reactive Events via Hypergraph Mining of Ab Initio Atomistic Simulations
Source: J Chem Theory Comput. 2026 Feb 12;22(4):1674–86. doi: 10.1021/acs.jctc.5c01682 (PMC12937057; doi:10.1021/acs.jctc.5c01682)
Supplement: Supplementary file 2 [file ct5c01682_si_002.zip › SI_data/Initial_Geometries/nowater/init_172.xyz]

98

N    -9.0271918982e-03     5.3056317553e-02     2.5402000657e+00
H     2.2106794861e-01     3.2824997129e-01     1.5964256370e+00
H    -8.3597715756e-01    -5.2337173402e-01     2.4830464087e+00
H     7.4035852649e-01    -5.4219771046e-01     2.8618723646e+00
N    -1.8450117694e+00     1.6276674189e+00     2.7961822466e-02
H    -2.5907129835e+00     1.7573332685e+00    -6.4024619887e-01
H    -9.7948238831e-01     1.7961761026e+00    -4.6381637845e-01
H    -1.9379796756e+00     2.3611896565e+00     7.1548016829e-01
C    -4.4794205717e-07     2.0710994170e-07    -2.4999987398e+00
O     9.9145340864e-01     3.8549455062e-01    -2.0492533443e+00
O    -9.9145301419e-01    -3.8549474693e-01    -2.9507476216e+00
C    -1.2481909252e-06    -1.7786434470e-07    -5.0000004919e+00
O     4.0102320497e-02    -1.1502804044e+00    -5.1000262609e+00
O    -4.0101320430e-02     1.1502805141e+00    -4.8999734000e+00
C     3.1929013045e+00    -2.9249587857e+00    -2.5000012920e+00
O     2.4990114114e+00    -3.7729364740e+00    -2.8663463569e+00
O     3.8867900886e+00    -2.0769811233e+00    -2.1336526269e+00
C    -4.3712838650e-01     4.9808553432e+00    -1.3251535263e-06
O     7.1451623677e-01     5.0509638855e+00     5.9643491500e-02
O    -1.5887736388e+00     4.9107464637e+00    -5.9642442853e-02
N    -2.6213747073e+00    -3.4501007686e+00     2.4355856648e+00
H    -1.9761744681e+00    -2.7748013315e+00     2.8190864010e+00
H    -2.5628440848e+00    -4.2732029507e+00     3.0173579991e+00
H    -3.5488694168e+00    -3.0706644074e+00     2.5587156463e+00
N    -1.3841575113e-02     2.7924184318e-03     5.0656743596e+00
H    -7.7991366142e-01    -3.8382336966e-01     4.5336524765e+00
H     7.9432135774e-01    -5.7104371031e-01     4.8734066916e+00
H     1.7794877487e-01     9.1606121342e-01     4.6802707395e+00
N     6.8307569203e-01    -5.9839501310e-02     7.4632789034e+00
H     1.2408133970e+00     5.6136099098e-01     8.0311029025e+00
H    -2.1677254050e-01    -1.3899098536e-01     7.9142670251e+00
H     5.2828714440e-01     4.0921333063e-01     6.5827056089e+00
C    -4.1999330348e+00     3.8474832836e+00     4.8792855134e+00
O    -4.1020555179e+00     2.8882900638e+00     4.2427901019e+00
O    -4.2978137622e+00     4.8066777428e+00     5.5157793923e+00
C     6.1466238587e-01    -7.0037464003e+00     2.6114596708e+00
O     6.2578535543e-01    -7.7313779480e+00     1.7141377328e+00
O     6.0353597058e-01    -6.2761157220e+00     3.5087828590e+00
C     4.5561176856e+00     5.9426495454e+00     4.2038823766e-01
O     4.4319359535e+00     6.4499958825e+00    -6.1011486364e-01
O     4.6802985406e+00     5.4352997145e+00     1.4508902364e+00
C    -7.1898333232e+00    -1.2717796797e+00    -1.7143162691e+00
O    -6.8515261218e+00    -2.1593866925e+00    -2.3719332386e+00
O    -7.5281396350e+00    -3.8417419737e-01    -1.0566959742e+00
N     5.4976631195e+00    -3.4379492551e+00    -3.7498375307e+00
H     5.9737680559e+00    -3.6185778677e+00    -4.6216648570e+00
H     4.6440880571e+00    -2.9497186440e+00    -3.9787972830e+00
H     5.2288962121e+00    -4.3350020329e+00    -3.3724252311e+00
N    -1.2594181206e+00     4.6197824234e+00    -5.7347861841e+00
H    -2.0067388917e+00     4.4302053045e+00    -6.3866739613e+00
H    -7.2134250072e-01     3.7694982151e+00    -5.6518797464e+00
H    -6.5857963980e-01     5.3044532596e+00    -6.1702151067e+00
C     3.0127978476e-01     5.8009632290e-01    -7.4714590067e+00
O    -2.4221524591e-01     1.5597359178e+00    -7.1891870352e+00
O     8.4477601235e-01    -3.9954216758e-01    -7.7537343752e+00
C    -8.7155758792e-01     4.0728096498e-07    -9.9619457003e+00
O    -4.0713157854e-01    -9.2584470960e-01    -9.4502061655e+00
O    -1.3359831794e+00     9.2584434029e-01    -1.0473688787e+01
N     4.6420853398e+00    -4.1626399009e+00    -7.8090820590e+00
H     3.7576293260e+00    -3.7743610368e+00    -8.1029571627e+00
H     4.4604378604e+00    -4.7077197078e+00    -6.9788566185e+00
H     4.9294732725e+00    -4.8113437288e+00    -8.5273932036e+00
N    -6.9475338811e-01     7.9206260312e+00    -6.0299605585e+00
H     8.8982489114e-02     8.0191810986e+00    -5.4011279365e+00
H    -1.5273970891e+00     7.9066750661e+00    -5.4590911140e+00
H    -7.3366903973e-01     8.7645675449e+00    -6.5827965868e+00
N    -5.5636155286e+00    -7.1546927627e+00    -4.2518058825e+00
H    -5.5576266087e+00    -7.1349937898e+00    -3.2423696159e+00
H    -4.6521431946e+00    -6.8442387842e+00    -4.5554810323e+00
H    -5.6482824934e+00    -8.1230864913e+00    -4.5246143722e+00
C     9.5347177377e+00     1.6865582290e+00    -2.4989358084e+00
O     8.4129070110e+00     1.9012895735e+00    -2.3251854319e+00
O     1.0656528021e+01     1.4718243057e+00    -2.6726888950e+00
C    -8.4104456992e+00     5.3500357506e+00    -8.0095689762e-01
O    -8.2657688517e+00     5.4649212581e+00     3.3949388175e-01
O    -8.5551193873e+00     5.2351520112e+00    -1.9414087184e+00
N     2.5661730088e+00    -9.6839616574e+00     8.6300917253e-01
H     2.4592523109e+00    -9.3791017123e+00     1.8195727466e+00
H     2.0383094005e+00    -9.0410959321e+00     2.9076293608e-01
H     3.5387485256e+00    -9.5577318067e+00     6.2312947468e-01
N     4.4229450106e+00     8.5522913890e+00     2.4769517664e+00
H     4.2253157905e+00     9.5404974644e+00     2.4154949780e+00
H     5.4107764328e+00     8.4404001833e+00     2.3007373393e+00
H     4.2649379397e+00     8.2818983071e+00     3.4367958827e+00
C    -8.5494166637e+00    -3.1222322535e+00     4.1423616388e+00
O    -8.4582231782e+00    -3.4032610856e+00     5.2592611839e+00
O    -8.6406069742e+00    -2.8412050902e+00     3.0254609423e+00
N     7.6064037193e+00    -3.0732144275e+00     5.7117193433e+00
H     8.1840003204e+00    -3.8952823151e+00     5.8115794837e+00
H     6.8377333978e+00    -3.3277453456e+00     5.1086090437e+00
H     7.2127047154e+00    -2.8805376199e+00     6.6212555563e+00
N    -2.9074447528e+00     6.1923831909e+00     7.3574439756e+00
H    -2.1605312120e+00     6.8258845508e+00     7.1121244234e+00
H    -3.7477788764e+00     6.5512341776e+00     6.9279714912e+00
H    -2.7029191728e+00     5.3116481634e+00     6.9081617935e+00
C    -1.4306895920e+00    -4.5612637546e+00     8.7833930655e+00
O    -1.3021660433e+00    -5.4844021874e+00     9.4660754084e+00
O    -1.5592121714e+00    -3.6381227271e+00     8.1007132759e+00
