# Supplementary material for: Automated Discovery of Reactive Events via Hypergraph Mining of Ab Initio Atomistic Simulations
Source: J Chem Theory Comput. 2026 Feb 12;22(4):1674–86. doi: 10.1021/acs.jctc.5c01682 (PMC12937057; doi:10.1021/acs.jctc.5c01682)
Supplement: Supplementary file 2 [file ct5c01682_si_002.zip › SI_data/Initial_Geometries/nowater/init_173.xyz]

98

C     5.4730186721e-07     3.5993199813e-07     2.5000011843e+00
O    -7.5930545016e-02    -1.0289495930e+00     3.0198612748e+00
O     7.5930068603e-02     1.0289492904e+00     1.9801378259e+00
C    -1.8434228695e+00     1.6887261486e+00    -1.0983219374e-06
O    -2.2357987554e+00     6.5449176568e-01    -3.3340544088e-01
O    -1.4510450769e+00     2.7229593432e+00     3.3340626813e-01
C    -1.4179520403e-07    -4.6002835042e-07    -2.5000012648e+00
O     8.0533649962e-01     6.6541155004e-01    -2.9933751606e+00
O    -8.0533639693e-01    -6.6541113433e-01    -2.0066238679e+00
C    -1.1794928452e-07    -3.2694306519e-07    -5.0000013080e+00
O     1.1095323951e+00    -2.5924257386e-01    -5.1910225374e+00
O    -1.1095322603e+00     2.5924286894e-01    -4.8089764517e+00
N     3.1326757218e+00    -2.9260614978e+00    -2.5297358368e+00
H     3.7478713073e+00    -2.2424217392e+00    -2.9463370430e+00
H     3.6018877206e+00    -3.8178645328e+00    -2.5922620867e+00
H     3.0658870820e+00    -2.6992669138e+00    -1.5481642017e+00
N    -4.5457952022e-01     4.9794469979e+00    -6.4853615732e-02
H     1.1383966194e-01     4.1853119991e+00     1.9133914374e-01
H    -1.2599803902e+00     4.9707973907e+00     5.4394578291e-01
H     7.7267251591e-02     5.8060268599e+00     1.6597992549e-01
N    -2.6147392021e+00    -3.4192414594e+00     2.5618321648e+00
H    -1.8333978120e+00    -3.6290240199e+00     1.9577771984e+00
H    -3.1396860750e+00    -2.6816026205e+00     2.1149520816e+00
H    -3.2070175918e+00    -4.2368891261e+00     2.5679951958e+00
N    -5.8062128776e-02    -1.0478992992e-02     5.0321167903e+00
H     3.9473789419e-01     8.3904689612e-01     5.3365234197e+00
H    -1.8679761284e-01     6.8631343016e-02     4.0338428726e+00
H     5.9894323808e-01    -7.6205357125e-01     5.1833086614e+00
N     6.4861879505e-01    -6.6384811442e-02     7.4625120550e+00
H     1.0518785266e+00     3.9403953951e-01     6.6595322924e+00
H     1.2299808574e+00     1.6546209898e-01     8.2547539672e+00
H    -2.5068598243e-01     3.6304164477e-01     7.6244478958e+00
C    -4.1999343597e+00     3.8474849771e+00     4.8792844230e+00
O    -3.2624442239e+00     3.8570504896e+00     4.2041705093e+00
O    -5.1374239374e+00     3.8379160577e+00     5.5543998446e+00
C     6.1466192623e-01    -7.0037473597e+00     2.6114592405e+00
O    -4.8606628846e-02    -6.8574764128e+00     1.6768803598e+00
O     1.2779282545e+00    -7.1500164824e+00     3.5460405513e+00
N     4.5147665463e+00     5.9907907555e+00     3.9836691594e-01
H     4.0423713697e+00     5.3327910144e+00     1.0010813017e+00
H     5.2875906015e+00     6.3684767140e+00     9.2702406505e-01
H     4.9130395296e+00     5.4576466533e+00    -3.6091918141e-01
N    -7.1907472500e+00    -1.2495540131e+00    -1.7777001445e+00
H    -6.7403658632e+00    -5.9573429856e-01    -1.1539518937e+00
H    -6.6952074879e+00    -2.1249256375e+00    -1.6908269707e+00
H    -8.1212210347e+00    -1.4035576703e+00    -1.4173103693e+00
N     5.4673303534e+00    -3.4937212605e+00    -3.7292954266e+00
H     4.7318296023e+00    -3.9964552951e+00    -4.2043560846e+00
H     6.3067594377e+00    -3.6181504691e+00    -4.2763404606e+00
H     5.2296973692e+00    -2.5136342738e+00    -3.7776632246e+00
N    -1.2791453335e+00     4.5997643382e+00    -5.8459101308e+00
H    -1.0438223667e+00     5.5298741620e+00    -5.5314195745e+00
H    -4.1057808636e-01     4.1433925798e+00    -6.0840232134e+00
H    -1.6581142488e+00     4.1090784695e+00    -5.0490479594e+00
C     3.0128150081e-01     5.8009688216e-01    -7.4714598869e+00
O     4.6404847372e-01    -4.4487138687e-01    -6.9638133463e+00
O     1.3851090956e-01     1.6050646383e+00    -7.9791073420e+00
C    -8.7155802198e-01     5.6122097791e-07    -9.9619459024e+00
O    -1.9655424795e+00    -2.1810096196e-01    -1.0262591512e+01
O     2.2242805713e-01     2.1810055605e-01    -9.6613033305e+00
C     4.5959986439e+00    -4.2103104499e+00    -7.8198503395e+00
O     3.7230675907e+00    -3.9138408415e+00    -8.5161657837e+00
O     5.4689307271e+00    -4.5067831693e+00    -7.1235367536e+00
C    -6.9995144089e-01     7.9755808217e+00    -5.9916777516e+00
O     1.1738886087e-01     8.3084636227e+00    -6.7372660576e+00
O    -1.5172902181e+00     7.6426946936e+00    -5.2460885523e+00
N    -5.5119247757e+00    -7.1566339681e+00    -4.1694125806e+00
H    -5.2991163470e+00    -8.1308409713e+00    -4.0112393191e+00
H    -4.8525682306e+00    -6.8214017649e+00    -4.8566173545e+00
H    -6.4247097976e+00    -7.1230984015e+00    -4.5996197983e+00
N     9.4693522297e+00     1.6875361726e+00    -2.4834797422e+00
H     9.7052703990e+00     9.0846762051e-01    -3.0807906341e+00
H     1.0051339397e+01     1.6124634874e+00    -1.6618733193e+00
H     9.7559195071e+00     2.5251381669e+00    -2.9689501071e+00
C    -8.4104455111e+00     5.3500360210e+00    -8.0095638188e-01
O    -7.7601805188e+00     4.5941826478e+00    -2.1734763610e-01
O    -9.0607078915e+00     6.1058903888e+00    -1.3845676537e+00
C     2.5861642466e+00    -9.6204018470e+00     8.7155867359e-01
O     1.4592574060e+00    -9.3660001419e+00     8.6065935037e-01
O     3.7130712718e+00    -9.8748049571e+00     8.8245450635e-01
N     4.4328184277e+00     8.5276342695e+00     2.5101177682e+00
H     5.3108382164e+00     8.4697058655e+00     3.0052046734e+00
H     3.8330785242e+00     9.1352915102e+00     3.0490489428e+00
H     4.6199012711e+00     9.0004579614e+00     1.6378694396e+00
C    -8.5494153992e+00    -3.1222332806e+00     4.1423599442e+00
O    -8.7766729449e+00    -2.1220444259e+00     3.6106322762e+00
O    -8.3221582348e+00    -4.1224208733e+00     4.6740911412e+00
C     7.5717957363e+00    -3.1255268711e+00     5.7357656759e+00
O     8.2532714223e+00    -2.2020789263e+00     5.6031276995e+00
O     6.8903195050e+00    -4.0489755107e+00     5.8683999902e+00
N    -2.8665515682e+00     6.2562131264e+00     7.2831591702e+00
H    -3.8476428504e+00     6.3721811790e+00     7.0748401844e+00
H    -2.8080200514e+00     5.9050806946e+00     8.2279671728e+00
H    -2.5238526904e+00     5.5244664034e+00     6.6777802862e+00
N    -1.4707644541e+00    -4.5367986771e+00     8.7353523994e+00
H    -1.6240986318e+00    -4.0822684682e+00     9.6237646979e+00
H    -4.9380906677e-01    -4.4167813781e+00     8.5105500329e+00
H    -1.6172380454e+00    -5.5247149125e+00     8.8834955044e+00
