# Supplementary material for: Automated Discovery of Reactive Events via Hypergraph Mining of Ab Initio Atomistic Simulations
Source: J Chem Theory Comput. 2026 Feb 12;22(4):1674–86. doi: 10.1021/acs.jctc.5c01682 (PMC12937057; doi:10.1021/acs.jctc.5c01682)
Supplement: Supplementary file 2 [file ct5c01682_si_002.zip › SI_data/Initial_Geometries/nowater/init_174.xyz]

98

N    -1.5375666171e-03    -5.5708395548e-02     2.4624937490e+00
H     8.3618290671e-01     4.8481025889e-01     2.3029647991e+00
H    -3.1477522460e-02    -2.6354472984e-01     3.4500613376e+00
H    -7.8333895469e-01     5.5290822576e-01     2.2681955799e+00
C    -1.8434216751e+00     1.6887251161e+00    -1.0849663156e-06
O    -2.3475881374e+00     2.3463803140e+00    -8.0502522690e-01
O    -1.3392567149e+00     1.0310716346e+00     8.0502605516e-01
C     6.9366521674e-07    -1.1598325721e-06    -2.4999999282e+00
O    -8.7491810700e-01    -6.7849290379e-01    -2.1699634214e+00
O     8.7491754531e-01     6.7849380472e-01    -2.8300365790e+00
N    -1.1873717120e-02    -3.5128299189e-02    -5.0560136211e+00
H     3.8963642466e-01     8.6966766219e-01    -5.2548084082e+00
H     6.3109528834e-01    -5.1112029828e-01    -4.4400553760e+00
H    -8.5572384201e-01     1.2962608401e-01    -4.5267194302e+00
C     3.1929002198e+00    -2.9249576328e+00    -2.4999997479e+00
O     3.0059048098e+00    -3.1067896892e+00    -1.3745096902e+00
O     3.3798974836e+00    -2.7431287849e+00    -3.6254904846e+00
C    -4.3712730899e-01     4.9808552985e+00    -3.0742311342e-07
O    -1.5346346473e-01     3.8814039025e+00     2.1330581401e-01
O    -7.2079479812e-01     6.0803064102e+00    -2.1330552009e-01
C    -2.6346186927e+00    -3.4363924846e+00     2.4999994130e+00
O    -3.1962164544e+00    -2.4267782621e+00     2.5067169887e+00
O    -2.0730177855e+00    -4.4460054911e+00     2.4932835165e+00
C     1.0086868585e-07     3.7395797960e-07     5.0000012967e+00
O     4.8592433351e-01     1.0328408150e+00     4.8214619071e+00
O    -4.8592435458e-01    -1.0328410981e+00     5.1785370698e+00
N     7.1983117181e-01     9.3618553835e-03     7.4645821535e+00
H     4.9363751727e-01    -9.5165988947e-01     7.6759092214e+00
H     2.1424075406e-01     2.5058035306e-01     6.6245975996e+00
H     3.3366331264e-01     5.7097994371e-01     8.2094572357e+00
N    -4.2444561888e+00     3.8932318033e+00     4.8583705061e+00
H    -4.0931728506e+00     3.9407407789e+00     5.8554872204e+00
H    -3.3430597523e+00     4.0145104398e+00     4.4200121579e+00
H    -4.5448512646e+00     2.9514434683e+00     4.6530003253e+00
N     6.1358800365e-01    -6.9996123545e+00     2.5444208474e+00
H     4.3325907580e-01    -6.1074944979e+00     2.9814479642e+00
H     1.5071463373e+00    -7.3187014004e+00     2.8895552706e+00
H    -8.1507941888e-02    -7.6424999158e+00     2.8950154718e+00
N     4.5798592345e+00     5.9979467641e+00     4.5023597561e-01
H     3.9450170569e+00     6.2177128549e+00    -3.0346407606e-01
H     4.0748110941e+00     5.4072800819e+00     1.0947678455e+00
H     5.3185856324e+00     5.4344734611e+00     5.5064460366e-02
C    -7.1898324687e+00    -1.2717812719e+00    -1.7143157234e+00
O    -8.1608392702e+00    -1.8736554992e+00    -1.8865111248e+00
O    -6.2188272358e+00    -6.6990417100e-01    -1.5421184582e+00
N     5.4770601511e+00    -3.5233005572e+00    -3.8333230483e+00
H     4.6556292554e+00    -3.7449695680e+00    -3.2897242749e+00
H     5.2688117279e+00    -2.6790080355e+00    -4.3463384641e+00
H     6.2086308061e+00    -3.2932014060e+00    -3.1766358032e+00
C    -1.2362431204e+00     4.5987612393e+00    -5.7942309544e+00
O    -5.3773045844e-01     3.7115607459e+00    -6.0385942000e+00
O    -1.9347546918e+00     5.4859622011e+00    -5.5498641336e+00
C     3.0128004553e-01     5.8009606864e-01    -7.4714590507e+00
O     4.3181298587e-01     1.5026644152e+00    -6.7883874238e+00
O     1.7074760245e-01    -3.4247049196e-01    -8.1545339571e+00
N    -8.5331066204e-01    -4.1441373430e-04    -9.8972987627e+00
H    -7.8061987326e-01    -9.1589005995e-01    -1.0316829314e+01
H    -2.7857085109e-01     6.2009918864e-01    -1.0448678037e+01
H    -1.8090549494e+00     3.0155136776e-01    -1.0018743831e+01
N     4.6273213490e+00    -4.2328543587e+00    -7.8748350103e+00
H     3.6405747318e+00    -4.0895013111e+00    -8.0334745710e+00
H     5.0037909110e+00    -3.3505571596e+00    -7.5598677005e+00
H     4.7083490957e+00    -4.8776009581e+00    -7.1021023868e+00
C    -6.9995015364e-01     7.9755787019e+00    -5.9916767878e+00
O    -6.7503647598e-01     8.5018354156e+00    -4.9634787377e+00
O    -7.2486590261e-01     7.4493245775e+00    -7.0198766259e+00
C    -5.5143294053e+00    -7.1924664920e+00    -4.2261831260e+00
O    -4.6779597230e+00    -7.5255982084e+00    -4.9502460129e+00
O    -6.3506973290e+00    -6.8593317347e+00    -3.5021188783e+00
N     9.5578130249e+00     1.6721164190e+00    -2.5603417420e+00
H     1.0015194569e+01     1.1248682879e+00    -1.8457040023e+00
H     8.5677336594e+00     1.4928832959e+00    -2.4766732143e+00
H     9.7002682828e+00     2.6426042737e+00    -2.3210945813e+00
N    -8.4306880629e+00     5.3122628739e+00    -7.4922846853e-01
H    -9.2088985463e+00     5.7117933151e+00    -1.2533607560e+00
H    -7.8914970278e+00     4.7810763076e+00    -1.4174319887e+00
H    -7.8496150335e+00     6.0821740390e+00    -4.5094955068e-01
C     2.5861651040e+00    -9.6204021759e+00     8.7155634044e-01
O     3.0793659422e+00    -1.0664992919e+01     8.5308577039e-01
O     2.0929621353e+00    -8.5758119875e+00     8.9002996742e-01
N     4.4099361662e+00     8.5465361941e+00     2.5351235457e+00
H     4.1035035404e+00     9.5067568759e+00     2.4762951414e+00
H     4.8296832665e+00     8.3188030880e+00     1.6455550609e+00
H     5.1486258813e+00     8.5172153757e+00     3.2227696575e+00
C    -8.5494147499e+00    -3.1222326458e+00     4.1423601175e+00
O    -8.5457682972e+00    -4.2164218773e+00     3.7715573675e+00
O    -8.5530633000e+00    -2.0280439822e+00     4.5131659449e+00
N     7.6240641702e+00    -3.1309288629e+00     5.6939156164e+00
H     7.5823238210e+00    -2.2221439165e+00     6.1318119027e+00
H     7.6631533088e+00    -3.8122426733e+00     6.4380027188e+00
H     6.7435368149e+00    -3.2671286967e+00     5.2190466212e+00
C    -2.9008696561e+00     6.1989899717e+00     7.2909193746e+00
O    -2.7390551081e+00     5.6273376831e+00     8.2817714136e+00
O    -3.0626829996e+00     6.7706395329e+00     6.3000650330e+00
N    -1.4159231476e+00    -4.5206082846e+00     8.7319967073e+00
H    -8.5428454556e-01    -5.3595882120e+00     8.7242342808e+00
H    -2.3814841437e+00    -4.8152589788e+00     8.7160274828e+00
H    -1.2615036615e+00    -4.0739127115e+00     9.6241833850e+00
