# Supplementary material for: Automated Discovery of Reactive Events via Hypergraph Mining of Ab Initio Atomistic Simulations
Source: J Chem Theory Comput. 2026 Feb 12;22(4):1674–86. doi: 10.1021/acs.jctc.5c01682 (PMC12937057; doi:10.1021/acs.jctc.5c01682)
Supplement: Supplementary file 2 [file ct5c01682_si_002.zip › SI_data/Initial_Geometries/nowater/init_175.xyz]

98

N     4.8777961695e-02    -4.5891869915e-02     2.5052110499e+00
H    -6.2222484292e-01    -2.8645871650e-01     1.7901807557e+00
H     4.1138306691e-01     8.6667443761e-01     2.2704295410e+00
H    -4.6702012827e-01     5.7540229283e-02     3.3669729148e+00
N    -1.8012759309e+00     1.7167664360e+00     4.4157896679e-02
H    -1.5672017108e+00     7.5253507692e-01    -1.4253071777e-01
H    -1.7929500591e+00     2.1966748194e+00    -8.4409922166e-01
H    -2.7558178852e+00     1.7272896507e+00     3.7297136948e-01
N     4.7404441068e-02    -2.5266241479e-02    -2.4596646021e+00
H     2.3334844102e-01    -2.2295651497e-01    -3.4321505289e+00
H    -2.6491449682e-02     9.7805746589e-01    -2.3744412460e+00
H    -8.6563245611e-01    -4.0397748005e-01    -2.2539443970e+00
N    -4.4712745557e-02     2.3636444041e-02    -5.0442108268e+00
H    -4.7050599703e-01    -1.9376870057e-01    -4.1549298796e+00
H     6.9300831091e-01     6.8795199500e-01    -4.8602690522e+00
H     3.9886756723e-01    -8.2265616899e-01    -5.3704081595e+00
C     3.1929015280e+00    -2.9249595093e+00    -2.4999990517e+00
O     3.1769531526e+00    -3.9361720248e+00    -3.0585265335e+00
O     3.2088481157e+00    -1.9137449862e+00    -1.9414742092e+00
N    -4.7347989314e-01     4.9274830827e+00     1.8507029705e-02
H    -6.4980315603e-01     5.7281231463e+00     6.0780414368e-01
H    -6.7471400915e-01     5.2121748960e+00    -9.2903583839e-01
H     5.1830166958e-01     4.7439743211e+00     6.4039950812e-02
C    -2.6346168436e+00    -3.4363916590e+00     2.4999989167e+00
O    -3.5173163597e+00    -3.0019793508e+00     1.8942881267e+00
O    -1.7519193334e+00    -3.8708051017e+00     3.1057126868e+00
N    -3.4279305956e-02     2.9836239798e-02     4.9505304509e+00
H    -6.3942173915e-01    -2.7882832508e-01     5.6974670714e+00
H     6.4835458080e-01     6.4813012970e-01     5.3641797313e+00
H     4.6744465561e-01    -7.8393259710e-01     4.6258263901e+00
N     6.1966015956e-01     2.5846044764e-02     7.5233057009e+00
H     9.8417697146e-01     7.4386139104e-01     6.9142351390e+00
H     4.1851532251e-02    -5.7491687635e-01     6.9535661221e+00
H     1.4075797948e+00    -5.2812583249e-01     7.8260881116e+00
C    -4.1999342776e+00     3.8474842478e+00     4.8792862122e+00
O    -5.2990633097e+00     4.1976165242e+00     4.8154049939e+00
O    -3.1008049887e+00     3.4973506307e+00     4.9431639193e+00
C     6.1466043683e-01    -7.0037458589e+00     2.6114593196e+00
O    -1.0315479059e-01    -7.7929288839e+00     2.1679624171e+00
O     1.3324776406e+00    -6.2145651874e+00     3.0549584007e+00
C     4.5561178848e+00     5.9426478427e+00     4.2038669402e-01
O     4.5545801944e+00     6.9512627455e+00    -1.4304179617e-01
O     4.5576540564e+00     4.9340342059e+00     9.8381839083e-01
C    -7.1898331982e+00    -1.2717794671e+00    -1.7143161745e+00
O    -6.1137422549e+00    -1.3562316859e+00    -2.1262071243e+00
O    -8.2659236095e+00    -1.1873293265e+00    -1.3024221280e+00
C     5.4594175812e+00    -3.4728335856e+00    -3.7926496933e+00
O     4.8815791265e+00    -4.0580556243e+00    -4.6040533758e+00
O     6.0372552990e+00    -2.8876138846e+00    -2.9812431500e+00
N    -1.2908498022e+00     4.5670846235e+00    -5.7712697097e+00
H    -7.4379751582e-01     4.9683582431e+00    -5.0235406336e+00
H    -1.5271642678e+00     5.3223943943e+00    -6.3982024879e+00
H    -6.7889798505e-01     3.9457409137e+00    -6.2800194991e+00
C     3.0127914653e-01     5.8009624319e-01    -7.4714595293e+00
O    -4.4281137224e-01     4.9875088758e-01    -8.3514994620e+00
O     1.0453725797e+00     6.6144292151e-01    -6.5914215837e+00
N    -8.5180806606e-01     2.6761892732e-02    -1.0020310258e+01
H    -1.8424321006e+00    -1.6799252421e-01    -1.0009345208e+01
H    -6.6610122332e-01     6.4061780351e-01    -9.2405179947e+00
H    -3.8059277526e-01    -8.4453228562e-01    -9.8249081468e+00
N     4.5471581299e+00    -4.2277699673e+00    -7.7771628033e+00
H     4.4651600893e+00    -4.7066559007e+00    -8.6622221669e+00
H     5.4635413382e+00    -4.4432418985e+00    -7.4122028777e+00
H     4.5380335319e+00    -3.2384188651e+00    -7.9783605143e+00
N    -7.5670226502e-01     7.9443162909e+00    -6.0094086691e+00
H    -7.5131641451e-01     8.1924522336e+00    -5.0307437419e+00
H    -6.1766033339e-01     8.7991756191e+00    -6.5283161320e+00
H     5.7792485192e-02     7.3695748018e+00    -6.1695645408e+00
N    -5.5104033851e+00    -7.1287981299e+00    -4.2472438959e+00
H    -5.2855478936e+00    -7.7846552274e+00    -4.9811900579e+00
H    -6.4364992897e+00    -7.3626710931e+00    -3.9200865981e+00
H    -4.8754907499e+00    -7.3148476283e+00    -3.4845834797e+00
C     9.5347175026e+00     1.6865571641e+00    -2.4989381155e+00
O     1.0203019767e+01     2.5868073180e+00    -2.7776490650e+00
O     8.8664154638e+00     7.8630741391e-01    -2.2202234273e+00
C    -8.4104452784e+00     5.3500353323e+00    -8.0095683626e-01
O    -7.7120608911e+00     5.0664654694e+00     7.4603230551e-02
O    -9.1088276615e+00     5.6336081296e+00    -1.6765181538e+00
C     2.5861632662e+00    -9.6204027044e+00     8.7155820585e-01
O     2.6744062159e+00    -8.7507349127e+00     1.6269714464e+00
O     2.4979232886e+00    -1.0490069564e+01     1.1614284657e-01
C     4.4603610658e+00     8.5881517311e+00     2.5196913758e+00
O     4.9558972896e+00     7.5609953943e+00     2.7044933260e+00
O     3.9648213443e+00     9.6153070706e+00     2.3348904070e+00
C    -8.5494161726e+00    -3.1222327865e+00     4.1423623993e+00
O    -8.4337533486e+00    -1.9885779018e+00     4.3326431487e+00
O    -8.6650771242e+00    -4.2558877792e+00     3.9520783828e+00
N     7.5425200158e+00    -3.1000497318e+00     5.7905946096e+00
H     7.3735020540e+00    -4.0910660390e+00     5.6972934810e+00
H     8.5442408642e+00    -2.9744736470e+00     5.8035589346e+00
H     7.2044834275e+00    -2.6650973946e+00     4.9444698493e+00
N    -2.8937895507e+00     6.2388596928e+00     7.3445162536e+00
H    -3.4378942473e+00     6.6775137794e+00     6.6158749395e+00
H    -3.3591842806e+00     5.3732220758e+00     7.5757333516e+00
H    -2.0039141118e+00     5.9921508357e+00     6.9363057396e+00
C    -1.4306897130e+00    -4.5612631790e+00     8.7833927569e+00
O    -2.5602509920e+00    -4.5297716050e+00     9.0239289241e+00
O    -3.0112721005e-01    -4.5927537763e+00     8.5428600161e+00
