# Supplementary material for: Automated Discovery of Reactive Events via Hypergraph Mining of Ab Initio Atomistic Simulations
Source: J Chem Theory Comput. 2026 Feb 12;22(4):1674–86. doi: 10.1021/acs.jctc.5c01682 (PMC12937057; doi:10.1021/acs.jctc.5c01682)
Supplement: Supplementary file 2 [file ct5c01682_si_002.zip › SI_data/Initial_Geometries/nowater/init_176.xyz]

98

C     8.8411106872e-08     5.5445646024e-07     2.5000012314e+00
O    -3.6582141580e-01     1.0582247278e+00     2.2152306639e+00
O     3.6582138053e-01    -1.0582251189e+00     2.7847683496e+00
N    -1.7907969016e+00     1.6709103796e+00     3.7758441031e-02
H    -2.4684764059e+00     9.2674733365e-01    -4.1974510184e-02
H    -1.5160005365e+00     1.9177166809e+00    -9.0189877958e-01
H    -2.2771176126e+00     2.4692925858e+00     4.1914721837e-01
C     2.8374073647e-07     6.9541358117e-08    -2.5000013214e+00
O    -1.5449485696e-01     1.1378226389e+00    -2.6274732880e+00
O     1.5449458274e-01    -1.1378226668e+00    -2.3725256867e+00
C    -9.8121472739e-07     2.9124055609e-07    -4.9999991146e+00
O     3.9145161903e-01    -6.4391564154e-01    -4.1242735963e+00
O    -3.9145086096e-01     6.4391535561e-01    -5.8757270898e+00
C     3.1929005169e+00    -2.9249577719e+00    -2.5000008239e+00
O     3.8825355256e+00    -3.1875478404e+00    -3.3889373014e+00
O     2.5032666362e+00    -2.6623704761e+00    -1.6110620590e+00
C    -4.3712967394e-01     4.9808560535e+00    -8.4558896562e-08
O    -1.9892867500e-01     5.6089846528e+00     9.3993225185e-01
O    -6.7532776515e-01     4.3527250768e+00    -9.3993213023e-01
N    -2.6671548195e+00    -3.4878010368e+00     2.4715227965e+00
H    -1.7102136953e+00    -3.4242407933e+00     2.1559134282e+00
H    -2.6382260184e+00    -3.5689644481e+00     3.4774838842e+00
H    -3.1032465822e+00    -2.6015451080e+00     2.2623487449e+00
N     4.3772928426e-02     1.0313539513e-02     5.0499006007e+00
H     9.3509566661e-02    -9.3237173733e-01     4.6917718128e+00
H     2.0792156339e-01     6.2862040667e-01     4.2687898989e+00
H    -9.0973949737e-01     1.6042646718e-01     5.3459741447e+00
C     6.5366676613e-01    -1.2129371367e-07     7.4714598963e+00
O     7.0429625573e-01    -1.0792276975e+00     7.0622380205e+00
O     6.0304092297e-01     1.0792277775e+00     7.8806826617e+00
N    -4.2168867042e+00     3.9074049707e+00     4.9044755759e+00
H    -3.2156975188e+00     3.7921169021e+00     4.8435299503e+00
H    -4.5838996677e+00     3.7706313703e+00     3.9738969646e+00
H    -4.5646190249e+00     3.1469832370e+00     5.4703557759e+00
N     5.8174240174e-01    -6.9944585702e+00     2.6692753039e+00
H     2.3152868442e-01    -6.3973089318e+00     1.9343275815e+00
H     5.0186885542e-01    -7.9444428113e+00     2.3368114063e+00
H     1.5680549985e+00    -6.7985657635e+00     2.7597896690e+00
C     4.5561176065e+00     5.9426477504e+00     4.2038907255e-01
O     4.0248343962e+00     6.7487759845e+00     1.0549388901e+00
O     5.0874001428e+00     5.1365210676e+00    -2.1416411117e-01
N    -7.2229808875e+00    -1.2704511069e+00    -1.6559030753e+00
H    -7.6299840648e+00    -6.4522453258e-01    -2.3362159721e+00
H    -7.2219141881e+00    -2.1915154041e+00    -2.0694505422e+00
H    -6.2569474907e+00    -9.9707265112e-01    -1.5490242807e+00
N     5.4874584225e+00    -3.4597787230e+00    -3.8522787920e+00
H     4.9909379445e+00    -2.6611965228e+00    -3.4846929144e+00
H     6.1745983634e+00    -3.7205539792e+00    -3.1600237434e+00
H     4.8230317889e+00    -4.2181874881e+00    -3.9045547345e+00
C    -1.2362425380e+00     4.5987621253e+00    -5.7942307906e+00
O    -7.3418254233e-01     3.7632906054e+00    -6.4144574833e+00
O    -1.7383030632e+00     5.4342316289e+00    -5.1740009600e+00
N     2.6646848031e-01     5.8278972708e-01    -7.5288483853e+00
H    -3.1004286259e-01     7.9075548406e-01    -6.7264953405e+00
H     1.0305508459e+00     1.2426784857e+00    -7.5185018983e+00
H     6.6710912717e-01    -3.3056843999e-01    -7.3718665031e+00
C    -8.7155739414e-01     3.7103931306e-07    -9.9619456799e+00
O    -1.1454559832e+00    -1.0255395476e+00    -9.5058694929e+00
O    -5.9765895288e-01     1.0255392364e+00    -1.0418025481e+01
C     4.5960002279e+00    -4.2103115402e+00    -7.8198515822e+00
O     4.2322123625e+00    -3.9947936091e+00    -8.8950113194e+00
O     4.9597846917e+00    -4.4258296192e+00    -6.7446902331e+00
N    -7.2659087696e-01     7.9200394671e+00    -6.0184750534e+00
H    -1.4164393546e+00     8.6456410555e+00    -5.8881028716e+00
H     7.2926098370e-04     8.3095688629e+00    -6.6004152150e+00
H    -3.1392823870e-01     7.7433647222e+00    -5.1141106567e+00
N    -5.5643875125e+00    -7.1985173021e+00    -4.1817978699e+00
H    -5.0384487004e+00    -8.0549705683e+00    -4.2780353980e+00
H    -4.9068578611e+00    -6.4803206727e+00    -3.9149075481e+00
H    -5.9020182979e+00    -6.9580009285e+00    -5.1024154383e+00
N     9.5033456925e+00     1.7399242880e+00    -2.4728546744e+00
H     9.0106794009e+00     1.3635032997e+00    -3.2697063907e+00
H     9.5930543420e+00     9.8932080256e-01    -1.8035798051e+00
H     1.0436392065e+01     1.9652114373e+00    -2.7859833199e+00
C    -8.4104444263e+00     5.3500372739e+00    -8.0095830550e-01
O    -7.7366574401e+00     4.6895892281e+00    -1.4677247760e+00
O    -9.0842317695e+00     6.0104828793e+00    -1.3418898742e-01
C     2.5861632401e+00    -9.6204016464e+00     8.7155780052e-01
O     1.7855371484e+00    -1.0261450721e+01     3.3975709018e-01
O     3.3867923254e+00    -8.9793545795e+00     1.4033574158e+00
C     4.4603603380e+00     8.5881523809e+00     2.5196924460e+00
O     4.7324461510e+00     7.9608692605e+00     3.4509514043e+00
O     4.1882729967e+00     9.2154327023e+00     1.5884314825e+00
N    -8.6090861510e+00    -3.0931946820e+00     4.1319348360e+00
H    -8.6690234393e+00    -4.1007406219e+00     4.1065538701e+00
H    -8.2199251350e+00    -2.8462169166e+00     5.0302319873e+00
H    -7.9300603046e+00    -2.8232802137e+00     3.4351928031e+00
C     7.5717946630e+00    -3.1255261176e+00     5.7357640585e+00
O     6.9359961799e+00    -3.1722487352e+00     6.6992656599e+00
O     8.2075954839e+00    -3.0788063268e+00     4.7722633151e+00
N    -2.8892168523e+00     6.1739337599e+00     7.2296897419e+00
H    -2.0341611920e+00     6.3323487922e+00     7.7426907052e+00
H    -3.4558492487e+00     5.5543896330e+00     7.7904703471e+00
H    -3.3745302622e+00     7.0584185180e+00     7.1904853084e+00
N    -1.4150523772e+00    -4.6193595164e+00     8.8132732213e+00
H    -1.3697346947e+00    -4.6872454674e+00     7.8069316796e+00
H    -7.8993396714e-01    -3.8742617166e+00     9.0842682897e+00
H    -2.3497031830e+00    -4.3149161298e+00     9.0437541882e+00
