# Supplementary material for: Automated Discovery of Reactive Events via Hypergraph Mining of Ab Initio Atomistic Simulations
Source: J Chem Theory Comput. 2026 Feb 12;22(4):1674–86. doi: 10.1021/acs.jctc.5c01682 (PMC12937057; doi:10.1021/acs.jctc.5c01682)
Supplement: Supplementary file 2 [file ct5c01682_si_002.zip › SI_data/Initial_Geometries/nowater/init_177.xyz]

98

C    -1.0797264754e-06    -3.8881503813e-07     2.4999992827e+00
O     3.6545834056e-01     3.6663752453e-01     1.4671517127e+00
O    -3.6545750081e-01    -3.6663716489e-01     3.5328488283e+00
C    -1.8434224463e+00     1.6887269722e+00    -4.8936959770e-07
O    -1.2121141798e+00     2.2836759395e+00     7.6304842724e-01
O    -2.4747300323e+00     1.0937745808e+00    -7.6304799042e-01
N     4.1124161203e-02     4.9232918073e-02    -2.5199356830e+00
H    -4.9685373992e-01     3.1160569255e-01    -1.7068392568e+00
H     5.4619322747e-01    -7.9071307409e-01    -2.2774938272e+00
H    -6.2083729522e-01    -2.0507879454e-01    -3.2386233506e+00
N     1.5634526730e-02    -5.7489390671e-02    -5.0310328833e+00
H     7.3462075508e-01     2.3052367319e-01    -4.3833502669e+00
H    -8.4075352625e-01    -1.3399648278e-01    -4.5017614478e+00
H    -1.1114015858e-01     7.0239726202e-01    -5.6836275775e+00
C     3.1929003874e+00    -2.9249589621e+00    -2.4999987625e+00
O     2.8231865986e+00    -1.8444756531e+00    -2.3249970955e+00
O     3.5626156412e+00    -4.0054417035e+00    -2.6750038533e+00
C    -4.3712777956e-01     4.9808558490e+00    -8.3874844855e-07
O    -4.9070369823e-01     4.2284980036e+00    -8.7512674028e-01
O    -3.8355417742e-01     5.7332118509e+00     8.7512739228e-01
N    -2.6294481720e+00    -3.4395148222e+00     2.5669031700e+00
H    -2.4043656355e+00    -2.5213076760e+00     2.2124754883e+00
H    -3.5633650678e+00    -3.6544785079e+00     2.2491423632e+00
H    -2.0079611475e+00    -4.0899943716e+00     2.1086351101e+00
N     6.7498259096e-03     4.0069312132e-02     5.0534920404e+00
H     5.5336648105e-01     3.6217595029e-01     4.2680984836e+00
H    -9.5143161152e-01    -1.4205809422e-02     4.7399244576e+00
H     3.0426222178e-01    -9.0481013344e-01     5.2486037732e+00
N     6.2849044782e-01     1.3304639471e-02     7.4106196062e+00
H    -3.3413123511e-03    -5.4279065830e-01     7.9682325004e+00
H     8.1658447043e-01     8.5552890749e-01     7.9347007124e+00
H     1.4976530327e+00    -4.9763047767e-01     7.3569438406e+00
N    -4.2529155683e+00     3.8775033049e+00     4.9076452626e+00
H    -4.4071113472e+00     2.8893261123e+00     4.7693882888e+00
H    -3.4204134190e+00     3.9671614149e+00     5.4718116207e+00
H    -4.0359995570e+00     4.2687858598e+00     4.0025348898e+00
N     6.7951110022e-01    -7.0140844010e+00     2.6256066060e+00
H     5.3653573540e-01    -6.7830853944e+00     1.6531956861e+00
H     2.9058431437e-01    -6.2553389592e+00     3.1663684709e+00
H     1.1564935907e-01    -7.8291533507e+00     2.8182252051e+00
C     4.5561161495e+00     5.9426477806e+00     4.2038751357e-01
O     4.4434862159e+00     5.2109699117e+00     1.3073599170e+00
O     4.6687494625e+00     6.6743270109e+00    -4.6658393231e-01
C    -7.1898323383e+00    -1.2717800279e+00    -1.7143162179e+00
O    -7.7850356275e+00    -3.5482436586e-01    -2.0880586540e+00
O    -6.5946310067e+00    -2.1887362436e+00    -1.3405706112e+00
N     5.4378206179e+00    -3.5074964325e+00    -3.7393135310e+00
H     5.1510968352e+00    -3.9333364797e+00    -4.6087013730e+00
H     6.4449474629e+00    -3.4409455292e+00    -3.7647807705e+00
H     5.0823357945e+00    -2.5625256965e+00    -3.7456561787e+00
N    -1.2956598608e+00     4.5674792331e+00    -5.7961113635e+00
H    -1.1681489417e+00     5.0862304453e+00    -4.9393595684e+00
H    -1.1903678120e+00     5.2255751251e+00    -6.5545343763e+00
H    -5.2449738196e-01     3.9192039334e+00    -5.8626466751e+00
C     3.0128080305e-01     5.8009671903e-01    -7.4714590215e+00
O    -6.5611757106e-01     4.8868637600e-01    -6.8313101696e+00
O     1.2586774796e+00     6.7150706119e-01    -8.1116112364e+00
N    -8.6938621046e-01    -6.7098018475e-02    -9.9595699985e+00
H    -3.8398778900e-01     3.5496923055e-01    -9.1813456717e+00
H    -1.8165513030e+00     2.8183456425e-01    -9.9370661075e+00
H    -4.4430751011e-01     2.9565097423e-01    -1.0800462767e+01
N     4.6212479499e+00    -4.2562866525e+00    -7.8618187390e+00
H     3.7544679976e+00    -3.8674271273e+00    -8.2036758391e+00
H     5.2543395740e+00    -3.4820482834e+00    -7.7235001640e+00
H     4.4283086497e+00    -4.6425479117e+00    -6.9491544817e+00
C    -6.9995200745e-01     7.9755793195e+00    -5.9916766997e+00
O    -5.1907384347e-01     6.8377860029e+00    -5.9052619518e+00
O    -8.8082713711e-01     9.1133734234e+00    -6.0780935368e+00
N    -5.5401033702e+00    -7.1366391264e+00    -4.1991344192e+00
H    -4.9195000589e+00    -6.9324279453e+00    -4.9688972506e+00
H    -6.2578694507e+00    -7.7497655656e+00    -4.5572823048e+00
H    -5.0074307740e+00    -7.6710160456e+00    -3.5282539573e+00
C     9.5347177905e+00     1.6865585627e+00    -2.4989363597e+00
O     1.0685495224e+01     1.6983995444e+00    -2.6005687399e+00
O     8.3839398383e+00     1.6747140166e+00    -2.3973050827e+00
C    -8.4104435398e+00     5.3500364860e+00    -8.0095641760e-01
O    -8.8048984133e+00     6.2438169663e+00    -1.8425563450e-01
O    -8.0159915426e+00     4.4562558198e+00    -1.4176596264e+00
N     2.5997736656e+00    -9.5966676481e+00     9.3290852413e-01
H     3.4397763362e+00    -9.7957564950e+00     4.0932029140e-01
H     2.0620484725e+00    -8.9413876708e+00     3.8441800188e-01
H     2.0675390478e+00    -1.0453901597e+01     9.6834367261e-01
C     4.4603601438e+00     8.5881500704e+00     2.5196917177e+00
O     5.4151062043e+00     8.6776600858e+00     1.8753269396e+00
O     3.5056131339e+00     8.4986436997e+00     3.1640564140e+00
C    -8.5494152405e+00    -3.1222334651e+00     4.1423623818e+00
O    -9.6373683200e+00    -3.3728028760e+00     4.4395678953e+00
O    -7.4614629669e+00    -2.8716622630e+00     3.8451536535e+00
C     7.5717948010e+00    -3.1255265060e+00     5.7357633948e+00
O     7.8381750247e+00    -3.8448878581e+00     4.8718659057e+00
O     7.3054166253e+00    -2.4061668597e+00     6.5996635463e+00
N    -2.9475827039e+00     6.1800488090e+00     7.3353215422e+00
H    -3.2152271605e+00     5.9592414976e+00     6.3871675098e+00
H    -2.0611841495e+00     5.7262473590e+00     7.5018866396e+00
H    -2.7770223136e+00     7.1746883432e+00     7.3666381674e+00
C    -1.4306882754e+00    -4.5612624113e+00     8.7833931441e+00
O    -1.1389493057e+00    -5.6049605071e+00     8.3829674850e+00
O    -1.7224299538e+00    -3.5175654690e+00     9.1838211536e+00
