# Supplementary material for: Automated Discovery of Reactive Events via Hypergraph Mining of Ab Initio Atomistic Simulations
Source: J Chem Theory Comput. 2026 Feb 12;22(4):1674–86. doi: 10.1021/acs.jctc.5c01682 (PMC12937057; doi:10.1021/acs.jctc.5c01682)
Supplement: Supplementary file 2 [file ct5c01682_si_002.zip › SI_data/Initial_Geometries/nowater/init_178.xyz]

98

C    -1.2283642784e-07     5.8035423825e-07     2.5000012164e+00
O    -4.5998212352e-01     9.9845681023e-01     2.1446707136e+00
O     4.5998225033e-01    -9.9845721792e-01     2.8553283144e+00
C    -1.8434224717e+00     1.6887255116e+00    -1.3056999680e-06
O    -7.7394533666e-01     1.8427261840e+00    -4.0897624454e-01
O    -2.9128988130e+00     1.5347255150e+00     4.0897725318e-01
C     6.9805100222e-07     1.1006755605e-06    -2.5000003644e+00
O    -6.9633144261e-02     5.6254066785e-01    -1.4932936476e+00
O     6.9632552327e-02    -5.6254149569e-01    -3.5067060499e+00
N    -1.1899563884e-02     1.4860987540e-02    -5.0644209573e+00
H     9.4783005145e-01     1.9263531058e-01    -4.8061558830e+00
H    -1.9410696302e-01    -9.5703129013e-01    -4.8604406907e+00
H    -5.8835715586e-01     5.5787341753e-01    -4.4381514258e+00
C     3.1929017657e+00    -2.9249578049e+00    -2.5000003818e+00
O     3.0316559569e+00    -2.2170403200e+00    -1.6013287656e+00
O     3.3541451270e+00    -3.6328779473e+00    -3.3986709308e+00
N    -4.1659334105e-01     4.9894052156e+00     6.3385390984e-02
H     1.7017871444e-01     4.3401159413e+00    -4.4010987840e-01
H    -4.0839262115e-01     5.8546032991e+00    -4.5694826110e-01
H    -1.3585495966e+00     4.6290289013e+00     1.6197412627e-02
N    -2.5999271588e+00    -3.3921013262e+00     2.5367071694e+00
H    -2.4985628189e+00    -4.3342309672e+00     2.8852792613e+00
H    -2.2988117266e+00    -3.4031476136e+00     1.5730736494e+00
H    -3.5885672812e+00    -3.1873007277e+00     2.5315299303e+00
N     2.7958659374e-02     4.6815746727e-02     5.0392314611e+00
H     3.5921786126e-01     1.0390121130e-01     4.0871841492e+00
H    -9.7736045601e-01     1.3345373189e-01     5.0044547355e+00
H     2.2960268047e-01    -8.8794913310e-01     5.3631661595e+00
C     6.5366909134e-01    -8.3056855158e-07     7.4714605516e+00
O     1.5179881667e+00     6.8928013867e-01     7.1358978427e+00
O    -2.1065280424e-01    -6.8927948362e-01     7.8070223259e+00
N    -4.1710145163e+00     3.8360366472e+00     4.8197440035e+00
H    -4.1201685936e+00     3.0304192794e+00     5.4261933764e+00
H    -5.1486578692e+00     4.0704224721e+00     4.7266910911e+00
H    -3.7328706169e+00     4.6006898763e+00     5.3124048841e+00
N     6.5565569294e-01    -7.0259520102e+00     2.5630981608e+00
H     5.1628393774e-01    -6.0272799716e+00     2.5119594637e+00
H     1.0162966529e+00    -7.2237650616e+00     3.4851557401e+00
H    -2.5829432702e-01    -7.4516110358e+00     2.5093474817e+00
N     4.5458339224e+00     5.9798252125e+00     4.7538454488e-01
H     5.1350412827e+00     6.4513665592e+00    -1.9533815343e-01
H     3.6823082887e+00     5.7588048127e+00     1.1951864346e-03
H     4.9939092442e+00     5.1011285004e+00     6.9102307276e-01
C    -7.1898336869e+00    -1.2717799372e+00    -1.7143139240e+00
O    -6.3408481593e+00    -6.8857381649e-01    -1.1910049858e+00
O    -8.0388173242e+00    -1.8549868861e+00    -2.2376260139e+00
N     5.4330048226e+00    -3.4771375926e+00    -3.8542633563e+00
H     6.2526045833e+00    -2.8878656345e+00    -3.8342562417e+00
H     5.7133212259e+00    -4.3796468021e+00    -3.4989016733e+00
H     4.7793772421e+00    -3.0911910491e+00    -3.1885339578e+00
C    -1.2362422500e+00     4.5987617877e+00    -5.7942284651e+00
O    -2.1525735694e+00     4.3121538840e+00    -5.1516159281e+00
O    -3.1991236673e-01     4.8853686629e+00    -6.4368443295e+00
C     3.0128038564e-01     5.8009620972e-01    -7.4714589882e+00
O    -7.1270069819e-01     3.4440956837e-02    -7.3773273951e+00
O     1.3152609174e+00     1.1257528591e+00    -7.5655940362e+00
C    -8.7155731188e-01     2.8110484916e-07    -9.9619456621e+00
O    -1.4504410159e+00    -9.1610398266e-01    -9.5614401250e+00
O    -2.9267398843e-01     9.1610375901e-01    -1.0362454864e+01
N     4.6290830002e+00    -4.2499146091e+00    -7.7768445009e+00
H     3.8089057371e+00    -4.7024233212e+00    -8.1535812997e+00
H     5.2029013981e+00    -3.9831291912e+00    -8.5635719454e+00
H     4.3164260163e+00    -3.3950218303e+00    -7.3400569922e+00
N    -6.6389046957e-01     7.9497138006e+00    -5.9412481548e+00
H    -1.0260248023e+00     8.8650641783e+00    -5.7167979283e+00
H    -1.4574271883e+00     7.3707820649e+00    -6.1747424937e+00
H    -1.1752946219e-01     8.0503461009e+00    -6.7843034142e+00
C    -5.5143286007e+00    -7.1924667483e+00    -4.2261825807e+00
O    -6.3568754342e+00    -7.4749381762e+00    -4.9644797946e+00
O    -4.6717823133e+00    -6.9099915941e+00    -3.4878854549e+00
C     9.5347181311e+00     1.6865566833e+00    -2.4989378535e+00
O     9.9061697233e+00     2.6402022990e+00    -3.0349805799e+00
O     9.1632650010e+00     7.3291278754e-01    -1.9628921491e+00
C    -8.4104443583e+00     5.3500365640e+00    -8.0095595858e-01
O    -9.1338693014e+00     4.5308097226e+00    -4.2641385924e-01
O    -7.6870200786e+00     6.1692629524e+00    -1.1755017385e+00
C     2.5861653448e+00    -9.6204019514e+00     8.7155820812e-01
O     2.9078212691e+00    -1.0657385377e+01     1.2664770494e+00
O     2.2645065483e+00    -8.5834197177e+00     4.7663724043e-01
N     4.4302551967e+00     8.6317368698e+00     2.5610018308e+00
H     5.4366254378e+00     8.6909362831e+00     2.6166782206e+00
H     4.1811637651e+00     8.7914794918e+00     1.5956947096e+00
H     4.1816498495e+00     7.6763348003e+00     2.7726185779e+00
N    -8.6060489548e+00    -3.1503342231e+00     4.1196571647e+00
H    -8.1735392891e+00    -3.7036120139e+00     4.8450567568e+00
H    -8.7685846031e+00    -2.2332478357e+00     4.5094222298e+00
H    -7.9190935192e+00    -3.0393150392e+00     3.3881201862e+00
C     7.5717944093e+00    -3.1255273898e+00     5.7357636380e+00
O     7.2163627916e+00    -4.0437785583e+00     6.3401155280e+00
O     7.9272291354e+00    -2.2072755264e+00     5.1314137593e+00
N    -2.9160706082e+00     6.2416631332e+00     7.2413166775e+00
H    -2.1704647286e+00     6.5909094253e+00     7.8256833371e+00
H    -2.6156201897e+00     5.3442387521e+00     6.8895481300e+00
H    -3.7052709526e+00     6.0687794430e+00     7.8468358157e+00
N    -1.4287336106e+00    -4.5947786385e+00     8.8415779385e+00
H    -1.3257621461e+00    -5.2094318371e+00     8.0472330412e+00
H    -6.9245749129e-01    -3.9070265867e+00     8.7761816375e+00
H    -2.3010253532e+00    -4.1015625104e+00     8.7181909557e+00
