# Supplementary material for: Automated Discovery of Reactive Events via Hypergraph Mining of Ab Initio Atomistic Simulations
Source: J Chem Theory Comput. 2026 Feb 12;22(4):1674–86. doi: 10.1021/acs.jctc.5c01682 (PMC12937057; doi:10.1021/acs.jctc.5c01682)
Supplement: Supplementary file 2 [file ct5c01682_si_002.zip › SI_data/Initial_Geometries/nowater/init_179.xyz]

98

C    -8.1692587073e-07    -4.2160327053e-07     2.4999990068e+00
O    -9.4917382619e-01    -1.5315508794e-01     3.1406020796e+00
O     9.4917445326e-01     1.5315536949e-01     1.8593987296e+00
C    -1.8434228153e+00     1.6887258553e+00     1.1969638046e-06
O    -9.1373746592e-01     1.5312608498e+00     6.6756990011e-01
O    -2.7731064170e+00     1.8461904752e+00    -6.6757082111e-01
N     5.3645036417e-02     3.2178725004e-02    -2.4755204568e+00
H    -2.7361806647e-01     4.4364252104e-01    -3.3374844346e+00
H    -7.2338142250e-01     4.7433252812e-02    -1.8310212198e+00
H     2.5149922940e-01    -9.3826105880e-01    -2.6716829531e+00
C     7.0708537470e-07     1.1525867043e-06    -5.0000000558e+00
O    -6.5453922145e-01     6.1355081946e-01    -4.2720630129e+00
O     6.5453861840e-01    -6.1355169277e-01    -5.7279369581e+00
C     3.1929016861e+00    -2.9249598665e+00    -2.4999998470e+00
O     3.3356947230e+00    -3.1659896180e+00    -3.6208356323e+00
O     3.0501064290e+00    -2.6839271064e+00    -1.3791645209e+00
N    -3.7826959437e-01     4.9747253786e+00    -3.1789121236e-02
H    -4.8821955029e-01     5.8861712820e+00     3.8840472154e-01
H    -4.8023457037e-01     4.2970007945e+00     7.0961132158e-01
H    -1.1608902557e+00     4.8445777116e+00    -6.5624557758e-01
C    -2.6346174497e+00    -3.4363908436e+00     2.5000005938e+00
O    -2.7048421636e+00    -2.7933138498e+00     1.5427762106e+00
O    -2.5643929732e+00    -4.0794711966e+00     3.4572232887e+00
N     4.5767098297e-02     3.2078407266e-02     4.9627326307e+00
H     4.0677818446e-01    -8.2902190397e-01     5.3468715935e+00
H    -7.7625569614e-01    -2.0848677254e-01     4.4281402584e+00
H    -2.6654458685e-01     5.9171883331e-01     5.7428886315e+00
N     6.2828241696e-01    -2.8028260928e-02     7.4159400277e+00
H     1.1699441189e+00    -6.8545963210e-01     7.9579474871e+00
H    -9.4497991128e-02     3.2716385741e-01     8.0248810147e+00
H     1.2383391536e+00     7.4780293918e-01     7.2031112053e+00
C    -4.1999347642e+00     3.8474832391e+00     4.8792838494e+00
O    -3.5654123259e+00     2.8851317442e+00     4.8017021145e+00
O    -4.8344555200e+00     4.8098361448e+00     4.9568686454e+00
N     5.9852951352e-01    -7.0570979226e+00     2.5739644520e+00
H     1.0125784502e+00    -7.3250658777e+00     3.4549537517e+00
H    -2.0769260544e-01    -6.4893077621e+00     2.7907646212e+00
H     1.2632764168e+00    -6.4554485969e+00     2.1097349569e+00
C     4.5561176481e+00     5.9426495830e+00     4.2038812623e-01
O     5.7004292980e+00     5.8710014890e+00     2.7834781952e-01
O     3.4118052228e+00     6.0142940592e+00     5.6242772433e-01
N    -7.2320138105e+00    -1.2795591177e+00    -1.7660139881e+00
H    -7.6757798299e+00    -8.2625857771e-01    -9.8053589574e-01
H    -6.4304124391e+00    -7.1757761337e-01    -2.0129838548e+00
H    -6.8771232602e+00    -2.1634021396e+00    -1.4309713182e+00
N     5.4721173625e+00    -3.4644558388e+00    -3.8580781318e+00
H     5.1980889150e+00    -4.4123752385e+00    -3.6442026661e+00
H     4.7253492259e+00    -2.8651504895e+00    -3.5378398872e+00
H     6.2783221810e+00    -3.2574122752e+00    -3.2866359788e+00
C    -1.2362422041e+00     4.5987616059e+00    -5.7942284412e+00
O    -2.2242110395e+00     4.6950693214e+00    -5.2031273886e+00
O    -2.4827491659e-01     4.5024533835e+00    -6.3853328907e+00
C     3.0128077753e-01     5.8009666467e-01    -7.4714614616e+00
O    -6.6950438229e-01     6.5801584353e-01    -8.0929619244e+00
O     1.2720643105e+00     5.0217754566e-01    -6.8499576016e+00
N    -8.6095850811e-01     1.7364080143e-02    -1.0025967758e+01
H    -4.3807908549e-01     6.6991759445e-01    -9.3819705550e+00
H    -4.7918832592e-01    -8.9263751904e-01    -9.8125885130e+00
H    -1.8446973611e+00    -1.8588405211e-02    -9.8015915820e+00
N     4.6450990328e+00    -4.2239707643e+00    -7.7760888716e+00
H     4.9734732830e+00    -4.2412417145e+00    -8.7306869856e+00
H     4.2439352101e+00    -3.3104124510e+00    -7.6216191965e+00
H     3.8882494066e+00    -4.8894595618e+00    -7.7154037484e+00
C    -6.9995035754e-01     7.9755792846e+00    -5.9916762467e+00
O    -1.6803824157e+00     7.7283653701e+00    -5.4327520033e+00
O     2.8048012409e-01     8.2227941635e+00    -6.5506037728e+00
N    -5.5125407766e+00    -7.1703940734e+00    -4.2896031788e+00
H    -5.8510123270e+00    -6.4640009459e+00    -3.6525543173e+00
H    -4.5995799303e+00    -7.4480036976e+00    -3.9597282409e+00
H    -6.1172408200e+00    -7.9721158756e+00    -4.1849160734e+00
C     9.5347178566e+00     1.6865568473e+00    -2.4989355195e+00
O     9.9298701519e+00     2.6831830118e+00    -2.0684137408e+00
O     9.1395648758e+00     6.8993193186e-01    -2.9294607857e+00
N    -8.4178728502e+00     5.3239800382e+00    -7.3948863251e-01
H    -8.7840079716e+00     4.7139043561e+00    -1.4558253049e+00
H    -7.4479570895e+00     5.4904083198e+00    -9.6520333961e-01
H    -8.8961376229e+00     6.2079002001e+00    -8.3606676249e-01
C     2.5861646585e+00    -9.6204025291e+00     8.7155612651e-01
O     1.5654450586e+00    -1.0012590410e+01     4.9862420922e-01
O     3.6068833024e+00    -9.2282142610e+00     1.2444916670e+00
N     4.4601925430e+00     8.5635192111e+00     2.4571958169e+00
H     5.3452174868e+00     8.4152650221e+00     2.9199452495e+00
H     3.7526934789e+00     8.1336839544e+00     3.0351826778e+00
H     4.2854913850e+00     9.5578160961e+00     2.4724467315e+00
N    -8.5541613579e+00    -3.0896500835e+00     4.0838091061e+00
H    -8.9431673427e+00    -4.0198924134e+00     4.0317606230e+00
H    -9.0436256777e+00    -2.6093431012e+00     4.8248300014e+00
H    -7.5955008373e+00    -3.1902611553e+00     4.3841868668e+00
N     7.6218530762e+00    -3.1174443237e+00     5.6917028415e+00
H     6.8325176859e+00    -3.5969892800e+00     5.2838158845e+00
H     7.2787062574e+00    -2.2343544632e+00     6.0406794078e+00
H     7.9085180237e+00    -3.6575624330e+00     6.4951174396e+00
C    -2.9008688199e+00     6.1989900173e+00     7.2909193487e+00
O    -3.8889353436e+00     6.3098725770e+00     7.8792964836e+00
O    -1.9128034277e+00     6.0881046736e+00     6.7025399419e+00
C    -1.4306895915e+00    -4.5612628678e+00     8.7833952906e+00
O    -1.1020110574e+00    -5.6521195960e+00     8.9751244483e+00
O    -1.7593672418e+00    -3.4704060331e+00     8.5916624724e+00
