# Supplementary material for: Automated Discovery of Reactive Events via Hypergraph Mining of Ab Initio Atomistic Simulations
Source: J Chem Theory Comput. 2026 Feb 12;22(4):1674–86. doi: 10.1021/acs.jctc.5c01682 (PMC12937057; doi:10.1021/acs.jctc.5c01682)
Supplement: Supplementary file 2 [file ct5c01682_si_002.zip › SI_data/Initial_Geometries/nowater/init_17.xyz]

98

N    -3.8565821663e-02     5.4524305248e-02     2.4927691046e+00
H     6.3754221958e-01    -3.2173730789e-02     1.7479557990e+00
H    -5.8243197036e-01    -7.9611656130e-01     2.4941157052e+00
H     4.8083436311e-01     7.0570590493e-02     3.3584164608e+00
N    -1.9076499945e+00     1.6729097346e+00    -1.1711200370e-02
H    -1.5923481706e+00     1.3348392167e+00     8.8588479888e-01
H    -1.7567372696e+00     2.6711961052e+00    -1.7346494290e-02
H    -1.2886135409e+00     1.2799363857e+00    -7.0578986798e-01
N     4.2282191699e-02    -1.9484191023e-02    -2.4515738616e+00
H    -9.1762295411e-01    -2.3575924146e-01    -2.2253158083e+00
H     2.4320509516e-01    -4.6934924983e-01    -3.3328419823e+00
H     8.6827322523e-02     9.7587851311e-01    -2.6148166231e+00
C     9.1875807572e-07     1.9095812603e-07    -4.9999990248e+00
O    -6.1856336735e-01    -4.3002010241e-01    -4.1240887432e+00
O     6.1856260777e-01     4.3001998289e-01    -5.8759119888e+00
N     3.2240308621e+00    -2.9037200719e+00    -2.5556089149e+00
H     3.8444265052e+00    -2.9248738777e+00    -1.7593380717e+00
H     2.8536935009e+00    -3.8369136949e+00    -2.6622953044e+00
H     2.4479715360e+00    -2.3082415789e+00    -2.3055755826e+00
C    -4.3712897189e-01     4.9808546333e+00    -1.1765038936e-06
O    -2.0859750009e-01     5.8862640141e+00    -6.8026970415e-01
O    -6.6565951128e-01     4.0754468867e+00     6.8027061483e-01
N    -2.6155270797e+00    -3.4263027939e+00     2.4363897099e+00
H    -2.3428088315e+00    -2.6633478315e+00     3.0388098087e+00
H    -2.2091402794e+00    -4.2649319276e+00     2.8248907131e+00
H    -3.6172021722e+00    -3.5211073311e+00     2.5202854163e+00
N    -6.2168290495e-02     1.5289393668e-02     5.0203432153e+00
H     5.5166952382e-01     8.1653700179e-01     5.0446516763e+00
H    -4.9209153140e-02    -3.3403609215e-01     4.0731442655e+00
H     3.6148599896e-01    -6.9497735889e-01     5.5994956684e+00
C     6.5366751131e-01    -6.2495659566e-09     7.4714614680e+00
O     1.6083625138e+00     2.5190442170e-01     8.0713445079e+00
O    -3.0102589413e-01    -2.5190445608e-01     6.8715750164e+00
N    -4.2115072177e+00     3.8332130593e+00     4.8146713336e+00
H    -3.4426055106e+00     3.2964136876e+00     5.1888665931e+00
H    -5.0141831556e+00     3.6375123286e+00     5.3950114473e+00
H    -3.9821857613e+00     4.8068441935e+00     4.9519064046e+00
C     6.1466084678e-01    -7.0037454335e+00     2.6114605190e+00
O     1.6852098338e+00    -6.5728155957e+00     2.5568492428e+00
O    -4.5588727587e-01    -7.4346787782e+00     2.6660707248e+00
C     4.5561160491e+00     5.9426479371e+00     4.2038784131e-01
O     4.4047943750e+00     5.9757745797e+00    -7.2449749210e-01
O     4.7074413470e+00     5.9095223236e+00     1.5652731862e+00
C    -7.1898332261e+00    -1.2717811751e+00    -1.7143141244e+00
O    -7.1968820320e+00    -5.7157068245e-01    -7.9539430715e-01
O    -7.1827838082e+00    -1.9719890075e+00    -2.6332365380e+00
N     5.4389319545e+00    -3.4803138454e+00    -3.8561853887e+00
H     5.9008726333e+00    -4.3076928870e+00    -3.5077026433e+00
H     4.6697070031e+00    -3.2897840826e+00    -3.2305869004e+00
H     6.0923544111e+00    -2.7170841364e+00    -3.7566922468e+00
N    -1.1755473848e+00     4.5899676325e+00    -5.8216386156e+00
H    -1.7640239058e+00     3.7776866619e+00    -5.9368796763e+00
H    -1.6680521761e+00     5.3685202453e+00    -6.2347692784e+00
H    -1.1201297175e+00     4.7722849780e+00    -4.8301404319e+00
C     3.0127977560e-01     5.8009602209e-01    -7.4714591477e+00
O     6.7201722292e-01     1.3262036544e+00    -6.6710622484e+00
O    -6.9456420286e-02    -1.6600971480e-01    -8.2718590525e+00
C    -8.7155827935e-01     2.0248882049e-08    -9.9619480323e+00
O    -9.7061483791e-01     1.1474269174e+00    -1.0053366653e+01
O    -7.7249938729e-01    -1.1474268995e+00    -9.8705264546e+00
N     4.6376626564e+00    -4.1690179182e+00    -7.8525844988e+00
H     4.8029261623e+00    -4.1617281390e+00    -6.8565823272e+00
H     4.7363443986e+00    -5.1262548929e+00    -8.1581027028e+00
H     3.6697304649e+00    -3.9168065098e+00    -7.9899746680e+00
N    -6.9160197324e-01     7.9924043057e+00    -5.9271814408e+00
H     1.2977190479e-01     7.5488467568e+00    -6.3118724160e+00
H    -8.8745529238e-01     8.7964071943e+00    -6.5056301570e+00
H    -1.4581948531e+00     7.3476747130e+00    -6.0538245988e+00
N    -5.4599914966e+00    -7.1714334225e+00    -4.1927517340e+00
H    -6.2627055324e+00    -7.2674253780e+00    -3.5879201755e+00
H    -5.3123314453e+00    -8.0707849833e+00    -4.6272000787e+00
H    -5.7230685649e+00    -6.5314658436e+00    -4.9280144998e+00
N     9.4984875742e+00     1.6300232955e+00    -2.4969869420e+00
H     9.0968771598e+00     2.3154794371e+00    -3.1200795885e+00
H     1.0442285105e+01     1.4637913456e+00    -2.8147844309e+00
H     9.5684767587e+00     2.0660479527e+00    -1.5890423440e+00
C    -8.4104452307e+00     5.3500359334e+00    -8.0095837313e-01
O    -7.5531610242e+00     4.7035337556e+00    -1.2274050563e+00
O    -9.2677275705e+00     5.9965394259e+00    -3.7450869351e-01
C     2.5861643833e+00    -9.6204013714e+00     8.7155833924e-01
O     1.4656593723e+00    -9.6034522612e+00     1.1525197212e+00
O     3.7066691798e+00    -9.6373532304e+00     5.9059439026e-01
C     4.4603603131e+00     8.5881511748e+00     2.5196904733e+00
O     4.4910010164e+00     9.6932539968e+00     2.1841804882e+00
O     4.4297181424e+00     7.4830489535e+00     2.8552038756e+00
C    -8.5494144239e+00    -3.1222336029e+00     4.1423610000e+00
O    -8.4939382966e+00    -3.6039726690e+00     5.1909829155e+00
O    -8.6048935667e+00    -2.6404923745e+00     3.0937397344e+00
N     7.5435224264e+00    -3.0669235286e+00     5.7190682684e+00
H     8.3622727519e+00    -3.2642643789e+00     5.1622110278e+00
H     6.9098168522e+00    -3.8425703932e+00     5.5919019534e+00
H     7.8362042336e+00    -3.0841555874e+00     6.6852047994e+00
C    -2.9008693866e+00     6.1989902656e+00     7.2909180777e+00
O    -3.9122134205e+00     6.4081202050e+00     7.8088041305e+00
O    -1.8895249133e+00     5.9898568040e+00     6.7730332867e+00
C    -1.4306880705e+00    -4.5612626829e+00     8.7833946075e+00
O    -1.0796746438e+00    -3.6016176636e+00     8.2442943743e+00
O    -1.7817047863e+00    -5.5209080606e+00     9.3224930394e+00
