# Supplementary material for: Automated Discovery of Reactive Events via Hypergraph Mining of Ab Initio Atomistic Simulations
Source: J Chem Theory Comput. 2026 Feb 12;22(4):1674–86. doi: 10.1021/acs.jctc.5c01682 (PMC12937057; doi:10.1021/acs.jctc.5c01682)
Supplement: Supplementary file 2 [file ct5c01682_si_002.zip › SI_data/Initial_Geometries/nowater/init_180.xyz]

98

C     4.6639391616e-07     2.7033479513e-07     2.5000012413e+00
O    -8.8715920993e-01    -4.4187637233e-01     3.0936769033e+00
O     8.8715879429e-01     4.4187618909e-01     1.9063221371e+00
N    -1.8050576721e+00     1.7332828047e+00     3.2485985941e-02
H    -2.7546276685e+00     1.7303393294e+00     3.7555106867e-01
H    -1.4560929029e+00     7.9094621657e-01     1.3050348127e-01
H    -1.8526929921e+00     1.9256855837e+00    -9.5750968452e-01
N     5.1504807220e-02    -4.3124826816e-02    -2.4998883868e+00
H    -8.0999409384e-01    -4.8341442916e-01    -2.7885927383e+00
H     2.0826207683e-01     7.3182007069e-01    -3.1277973365e+00
H    -1.1402450861e-01     3.5089711574e-01    -1.5851610312e+00
C    -4.6530950583e-07     2.5694497856e-07    -5.0000012446e+00
O     3.2714930415e-01    -9.9326944257e-01    -5.4910678211e+00
O    -3.2714888599e-01     9.9326923020e-01    -4.5089312265e+00
N     3.1852152457e+00    -2.9119429433e+00    -2.5654524801e+00
H     2.6833495714e+00    -3.7412861975e+00    -2.2831297841e+00
H     2.8486412288e+00    -2.1557781447e+00    -1.9872528490e+00
H     4.1535191601e+00    -3.0586903941e+00    -2.3200301998e+00
C    -4.3712841306e-01     4.9808563238e+00    -7.3081824996e-07
O    -1.3832597947e-01     4.4617072092e+00    -9.8790728140e-01
O    -7.3593137822e-01     5.5000023036e+00     9.8790784023e-01
N    -2.6044462742e+00    -3.4217881670e+00     2.5582145068e+00
H    -1.9382820582e+00    -3.6282090948e+00     1.8281452423e+00
H    -3.1749636220e+00    -2.6580243571e+00     2.2257135543e+00
H    -3.2098955732e+00    -4.2258909395e+00     2.6371401570e+00
C    -6.0059958801e-07    -1.0995755243e-06     5.0000005116e+00
O    -6.5939343438e-01    -2.5081301892e-01     4.0850947667e+00
O     6.5939385175e-01     2.5081390382e-01     5.9149048210e+00
N     6.4012626611e-01    -2.1648295254e-02     7.4093274814e+00
H     1.5763374212e+00    -2.6454644497e-01     7.6989732218e+00
H     1.1023822273e-02    -4.1665942170e-01     8.0931245346e+00
H     5.6183073797e-01     9.8205031091e-01     7.4857362432e+00
N    -4.1944392794e+00     3.9103441265e+00     4.8562439702e+00
H    -3.8323808371e+00     3.2338334893e+00     4.2000179914e+00
H    -5.1546516474e+00     3.6564656739e+00     5.0376827328e+00
H    -3.6891331464e+00     3.7785877521e+00     5.7203535411e+00
C     6.1465998786e-01    -7.0037471870e+00     2.6114596162e+00
O    -1.0223497183e-01    -6.5229416795e+00     3.3793435468e+00
O     1.3315581483e+00    -7.4845513394e+00     1.8435771383e+00
C     4.5561163312e+00     5.9426482529e+00     4.2038697322e-01
O     5.1599888535e+00     6.2283138858e+00    -5.2221112407e-01
O     3.9522466729e+00     5.6569827768e+00     1.3629875126e+00
C    -7.1898323851e+00    -1.2717791815e+00    -1.7143156448e+00
O    -6.1156862615e+00    -1.5607218526e+00    -1.4020973105e+00
O    -8.2639802601e+00    -9.8283940442e-01    -2.0265323211e+00
N     5.4946894328e+00    -3.4891803609e+00    -3.7378654869e+00
H     4.9858320624e+00    -4.2780383746e+00    -4.1095544750e+00
H     6.0865946965e+00    -3.1470232920e+00    -4.4808047737e+00
H     4.8156526048e+00    -2.7662822361e+00    -3.5489034060e+00
C    -1.2362433120e+00     4.5987618349e+00    -5.7942285104e+00
O    -4.1399191204e-01     5.3539599642e+00    -5.4970139903e+00
O    -2.0584930949e+00     3.8435624984e+00    -6.0914462116e+00
C     3.0128149395e-01     5.8009686634e-01    -7.4714598552e+00
O     6.1728492879e-01     1.3015792521e+00    -8.3166598590e+00
O    -1.4725508768e-02    -1.4138599167e-01    -6.6262609644e+00
N    -8.5000773419e-01    -6.1403622014e-03    -1.0025274818e+01
H    -2.8996192506e-01     6.4677964119e-01    -9.4966637572e+00
H    -8.2087860035e-01    -8.8481858936e-01    -9.5288293011e+00
H    -1.8033065203e+00     3.2336973318e-01    -9.9802870184e+00
N     4.6426593451e+00    -4.1650566224e+00    -7.8368012270e+00
H     4.7805576212e+00    -4.5183947787e+00    -6.9011080584e+00
H     4.6481994736e+00    -4.9637198722e+00    -8.4544487036e+00
H     3.7108053804e+00    -3.7777241462e+00    -7.8684417385e+00
C    -6.9995075005e-01     7.9755800691e+00    -5.9916761706e+00
O     3.8259982734e-01     7.6033855797e+00    -5.8357481115e+00
O    -1.7825017614e+00     8.3477732454e+00    -6.1476077339e+00
C    -5.5143294907e+00    -7.1924655281e+00    -4.2261814743e+00
O    -4.9727958307e+00    -6.3697680564e+00    -3.6223038251e+00
O    -6.0558611124e+00    -8.0151626699e+00    -4.8300622745e+00
N     9.5590400891e+00     1.6241354662e+00    -2.5038804954e+00
H     8.5676653469e+00     1.6598930287e+00    -2.6917182189e+00
H     1.0002681139e+01     2.2557102782e+00    -3.1547859880e+00
H     9.6958001442e+00     2.0115392759e+00    -1.5816037711e+00
C    -8.4104445808e+00     5.3500363280e+00    -8.0095593258e-01
O    -7.5759158675e+00     4.5590441348e+00    -6.8847825892e-01
O    -9.2449732878e+00     6.1410286594e+00    -9.1343737089e-01
N     2.5732851813e+00    -9.6821752425e+00     8.9459540114e-01
H     2.4827164991e+00    -8.9824917262e+00     1.6168320547e+00
H     1.9443941432e+00    -9.4171119021e+00     1.5053923884e-01
H     3.5103623026e+00    -9.6031521468e+00     5.2714309182e-01
N     4.4895794904e+00     8.5511203310e+00     2.5675186847e+00
H     3.6874622179e+00     9.0552954248e+00     2.9165184685e+00
H     4.1662946826e+00     7.9858436597e+00     1.7959415317e+00
H     5.1212599050e+00     9.2379312586e+00     2.1819671525e+00
N    -8.5067932877e+00    -3.0916180211e+00     4.1842967277e+00
H    -9.3607889650e+00    -3.3669379255e+00     4.6471960975e+00
H    -8.1083390588e+00    -3.9286632012e+00     3.7843321306e+00
H    -8.7714345402e+00    -2.4965488192e+00     3.4127806663e+00
N     7.6005282503e+00    -3.1434518356e+00     5.6777502009e+00
H     7.2083180816e+00    -3.9352419933e+00     6.1662428035e+00
H     6.8488055305e+00    -2.4837263156e+00     5.5397021097e+00
H     8.2589668201e+00    -2.7085136057e+00     6.3075650678e+00
C    -2.9008702323e+00     6.1989893103e+00     7.2909193710e+00
O    -2.3962129927e+00     7.0871198858e+00     7.8306444875e+00
O    -3.4055245891e+00     5.3108578823e+00     6.7511919843e+00
C    -1.4306903045e+00    -4.5612630922e+00     8.7833947956e+00
O    -2.0145992618e+00    -3.5770544588e+00     8.6248333070e+00
O    -8.4677843652e-01    -5.5454708960e+00     8.9419540412e+00
