# Supplementary material for: Automated Discovery of Reactive Events via Hypergraph Mining of Ab Initio Atomistic Simulations
Source: J Chem Theory Comput. 2026 Feb 12;22(4):1674–86. doi: 10.1021/acs.jctc.5c01682 (PMC12937057; doi:10.1021/acs.jctc.5c01682)
Supplement: Supplementary file 2 [file ct5c01682_si_002.zip › SI_data/Initial_Geometries/nowater/init_181.xyz]

98

C     1.2097374463e-06     5.6671750345e-07     2.5000002166e+00
O    -4.5050030571e-02     1.4521725044e-02     3.6543474658e+00
O     4.5049057406e-02    -1.4522126783e-02     1.3456523973e+00
C    -1.8434227572e+00     1.6887253928e+00     1.1824376300e-06
O    -1.0452384678e+00     2.1613311204e+00     6.8869829769e-01
O    -2.6416054318e+00     1.2161205936e+00    -6.8869920730e-01
C     9.6616368040e-08     1.1581247827e-06    -2.5000006935e+00
O    -4.4480554755e-02    -4.5557726120e-01    -3.5607682579e+00
O     4.4480525317e-02     4.5557633231e-01    -1.4392312288e+00
C     8.0523309415e-07     2.1879701771e-07    -4.9999989345e+00
O    -4.8283335335e-01    -7.6923928831e-01    -4.2859262448e+00
O     4.8283267509e-01     7.6923912678e-01    -5.7140745559e+00
N     3.1635758847e+00    -2.9075415669e+00    -2.5578722089e+00
H     4.1707800496e+00    -2.8719377028e+00    -2.6183505359e+00
H     2.9207079223e+00    -3.8468228546e+00    -2.2783227496e+00
H     2.8947405152e+00    -2.2981616967e+00    -1.7990816591e+00
C    -4.3712909907e-01     4.9808561271e+00    -8.6831896831e-07
O     4.8916586193e-01     5.0309379190e+00    -6.8864265438e-01
O    -1.3634226888e+00     4.9307718004e+00     6.8864334390e-01
C    -2.6346164386e+00    -3.4363928258e+00     2.5000000041e+00
O    -1.8620698667e+00    -2.5845243394e+00     2.6106793886e+00
O    -3.4071660850e+00    -4.2882591360e+00     2.3893205637e+00
N     3.7056732172e-02    -5.5193459898e-02     4.9903569249e+00
H     4.0867953565e-01     7.4154625287e-01     4.4938815327e+00
H    -9.5076219761e-03     2.0372106788e-01     5.9651272122e+00
H    -9.1414640985e-01    -1.7824960821e-01     4.6750013358e+00
C     6.5366795260e-01    -1.3231947074e-06     7.4714604941e+00
O    -2.2065131954e-01    -2.1723890623e-01     6.7481820601e+00
O     1.5279874958e+00     2.1723995019e-01     8.1947382213e+00
C    -4.1999351312e+00     3.8474835274e+00     4.8792840227e+00
O    -3.5151810875e+00     3.3801290621e+00     4.0746413979e+00
O    -4.8846864921e+00     4.3148386354e+00     5.6839292128e+00
N     6.0703226675e-01    -6.9434430045e+00     2.6400568642e+00
H     1.5578297102e+00    -7.2764218360e+00     2.7071002265e+00
H     3.7096632946e-01    -6.9293023166e+00     1.6584994288e+00
H     2.1203938283e-02    -7.6435503870e+00     3.0713736889e+00
N     4.5485511708e+00     5.9615013961e+00     4.8441770548e-01
H     5.0562841444e+00     6.6478259101e+00    -5.4610477524e-02
H     3.6610489945e+00     5.8256009260e+00     2.2624424708e-02
H     5.0561644041e+00     5.0925172439e+00     4.0333300119e-01
N    -7.1967202494e+00    -1.2952564803e+00    -1.7768765568e+00
H    -6.2996692142e+00    -1.5340042310e+00    -1.3797815495e+00
H    -7.8998047775e+00    -1.6657981901e+00    -1.1541783374e+00
H    -7.2743153797e+00    -2.8929082344e-01    -1.7395740957e+00
C     5.4594175475e+00    -3.4728340715e+00    -3.7926473657e+00
O     6.6057300775e+00    -3.3564509734e+00    -3.8773858362e+00
O     4.3131043925e+00    -3.5892181531e+00    -3.7079124777e+00
N    -1.2577128805e+00     4.5919754371e+00    -5.7309407044e+00
H    -1.7339066923e+00     5.3399027860e+00    -6.2138792381e+00
H    -1.4062277515e+00     3.7531294733e+00    -6.2728474002e+00
H    -2.7022486851e-01     4.7975545929e+00    -5.7754830163e+00
N     2.9441488886e-01     6.4176083108e-01    -7.4972072935e+00
H    -5.8660915942e-01     1.5079545033e-01    -7.4509999961e+00
H     6.6669584172e-01     6.6280648434e-01    -6.5589397104e+00
H     9.1916185885e-01     6.9747972105e-02    -8.0466359907e+00
N    -8.5960407763e-01    -3.3205042637e-02    -1.0019105103e+01
H    -1.2808278431e+00    -6.2561067853e-01    -9.3183829073e+00
H    -1.4864799557e+00     7.4594034390e-01    -1.0158177692e+01
H    -1.3478971045e-02     3.4111893330e-01    -9.6149600227e+00
C     4.5959987845e+00    -4.2103129127e+00    -7.8198509816e+00
O     3.5951125303e+00    -4.1890272810e+00    -7.2431953841e+00
O     5.5968856667e+00    -4.2315948301e+00    -8.3965065410e+00
N    -6.3430436807e-01     7.9892011879e+00    -5.9958598338e+00
H    -1.1448673443e+00     8.7263587282e+00    -5.5318450699e+00
H    -8.1240233791e-01     7.1403653418e+00    -5.4790030796e+00
H    -1.0548666024e+00     7.8707156966e+00    -6.9060619960e+00
C    -5.5143284256e+00    -7.1924667129e+00    -4.2261825627e+00
O    -5.1351202131e+00    -7.2921069453e+00    -5.3129350671e+00
O    -5.8935376484e+00    -7.0928228568e+00    -3.1394302578e+00
N     9.5988594585e+00     1.6903905959e+00    -2.4793501730e+00
H     9.1283130509e+00     2.5810140076e+00    -2.4103464786e+00
H     9.0707500946e+00     1.0368134605e+00    -1.9196006641e+00
H     9.5137161602e+00     1.3885718649e+00    -3.4390560931e+00
N    -8.4117536308e+00     5.4024057272e+00    -7.5890674165e-01
H    -8.8555264820e+00     5.6140739608e+00    -1.6407500999e+00
H    -8.8889308298e+00     4.5986712274e+00    -3.7720678174e-01
H    -7.4686843556e+00     5.1095915013e+00    -9.6928628427e-01
N     2.5941377022e+00    -9.6306544392e+00     9.3746515524e-01
H     2.8125719683e+00    -1.0455119381e+01     3.9716012623e-01
H     3.1895055030e+00    -8.8906666091e+00     5.9491986205e-01
H     1.6456102355e+00    -9.3729476503e+00     7.0667902837e-01
N     4.4393437547e+00     8.6490328974e+00     2.5387776963e+00
H     5.4466680536e+00     8.5807598453e+00     2.5340830010e+00
H     4.1263482008e+00     8.4154013920e+00     1.6077394652e+00
H     4.1001198965e+00     7.9222279365e+00     3.1520159074e+00
C    -8.5494150129e+00    -3.1222324361e+00     4.1423624077e+00
O    -9.2893841930e+00    -3.6966488308e+00     4.8185646468e+00
O    -7.8094472887e+00    -2.5478171313e+00     3.4661568695e+00
C     7.5717956881e+00    -3.1255262421e+00     5.7357633476e+00
O     7.8090060368e+00    -3.8962806821e+00     4.9084623783e+00
O     7.3345849232e+00    -2.3547742690e+00     6.5630671334e+00
N    -2.8966881271e+00     6.2444051287e+00     7.2415991447e+00
H    -2.0222564632e+00     5.7606498880e+00     7.3855978433e+00
H    -3.5925015854e+00     5.5388365398e+00     7.0482117549e+00
H    -3.1459551256e+00     6.6663370128e+00     8.1243328697e+00
C    -1.4306899355e+00    -4.5612636055e+00     8.7833948445e+00
O    -2.0810782032e+00    -5.1148163066e+00     8.0053636379e+00
O    -7.8029984490e-01    -4.0077086770e+00     9.5614236206e+00
