# Supplementary material for: Automated Discovery of Reactive Events via Hypergraph Mining of Ab Initio Atomistic Simulations
Source: J Chem Theory Comput. 2026 Feb 12;22(4):1674–86. doi: 10.1021/acs.jctc.5c01682 (PMC12937057; doi:10.1021/acs.jctc.5c01682)
Supplement: Supplementary file 2 [file ct5c01682_si_002.zip › SI_data/Initial_Geometries/nowater/init_182.xyz]

98

N     3.5127763391e-02     4.9650484211e-02     2.5285197821e+00
H    -2.4943626208e-01     2.7961299818e-01     1.5874958447e+00
H    -8.0626398722e-01    -1.6326942739e-01     3.0443754965e+00
H     5.6753276143e-01    -8.0633222463e-01     2.4717932375e+00
N    -1.8888190652e+00     1.6392791036e+00    -2.5812942629e-03
H    -1.0533639500e+00     1.3604911671e+00     4.9105574866e-01
H    -2.2469689297e+00     2.4575247162e+00     4.6814673429e-01
H    -1.5990587144e+00     1.9353174707e+00    -9.2333077423e-01
C    -7.8284392559e-07    -4.3502862410e-07    -2.5000010146e+00
O     3.0110823599e-01     8.0075165849e-01    -3.2764593159e+00
O    -3.0110764678e-01    -8.0075126380e-01    -1.7235398940e+00
C     5.4871761708e-07     1.2263905264e-06    -4.9999998375e+00
O     1.0961717187e+00    -2.9605298467e-01    -5.2133510042e+00
O    -1.0961721107e+00     2.9605200187e-01    -4.7866490833e+00
C     3.1929000305e+00    -2.9249592100e+00    -2.4999990607e+00
O     3.5797443400e+00    -4.0112180753e+00    -2.4282271441e+00
O     2.8060581302e+00    -1.8386991763e+00    -2.5717736271e+00
C    -4.3712781242e-01     4.9808562746e+00    -1.6769078143e-07
O    -3.6756662201e-01     4.9379310292e+00    -1.1524222754e+00
O    -5.0669122266e-01     5.0237785076e+00     1.1524223759e+00
N    -2.7005650253e+00    -3.4391828191e+00     2.5124760020e+00
H    -2.5067180712e+00    -3.1515642622e+00     1.5642753812e+00
H    -2.2524793227e+00    -4.3343943063e+00     2.6436159315e+00
H    -2.2281891796e+00    -2.7844354625e+00     3.1187320040e+00
C    -6.3439188419e-07     5.6524542625e-07     5.0000010534e+00
O     9.4100621480e-01     3.3897306893e-01     5.5782413163e+00
O    -9.4100568644e-01    -3.3897354546e-01     4.4217578957e+00
N     6.3069667804e-01    -3.7385722408e-02     7.5223240853e+00
H     8.6613492547e-01     8.9907421800e-01     7.8172768014e+00
H    -4.9183803781e-02     5.1971217361e-02     6.7812708128e+00
H     1.4632837748e+00    -4.3150049184e-01     7.1089820290e+00
N    -4.2098879530e+00     3.7929767490e+00     4.8413057826e+00
H    -3.3099592046e+00     3.7762090400e+00     5.2987252672e+00
H    -4.9054008977e+00     3.8799280965e+00     5.5679991786e+00
H    -4.2461171906e+00     4.6437929753e+00     4.2989234710e+00
N     6.2913771513e-01    -7.0187277408e+00     2.6753232958e+00
H    -4.2774412719e-02    -7.6598608281e+00     2.2792577080e+00
H     1.4471465008e+00    -7.0508781356e+00     2.0843833127e+00
H     2.3843298655e-01    -6.0923101121e+00     2.5832386985e+00
C     4.5561186420e+00     5.9426479278e+00     4.2038764239e-01
O     4.9909645590e+00     6.3359771405e+00     1.4158569835e+00
O     4.1212691620e+00     5.5493197773e+00    -5.7508109187e-01
C    -7.1898321259e+00    -1.2717809276e+00    -1.7143157982e+00
O    -6.5282573024e+00    -3.8090667193e-01    -2.0359053872e+00
O    -7.8514094578e+00    -2.1626531953e+00    -1.3927242225e+00
C     5.4594171035e+00    -3.4728333770e+00    -3.7926478034e+00
O     5.6810518783e+00    -4.0406155935e+00    -2.8111899941e+00
O     5.2377828611e+00    -2.9050540657e+00    -4.7741079510e+00
N    -1.2723123945e+00     4.5718600653e+00    -5.8441075833e+00
H    -1.0418207173e+00     3.8917321306e+00    -5.1343998460e+00
H    -1.7663028288e+00     5.3210095935e+00    -5.3813651927e+00
H    -3.9934867213e-01     4.9573892046e+00    -6.1737756024e+00
C     3.0127990042e-01     5.8009622655e-01    -7.4714614653e+00
O     2.7770778542e-02     1.5904907570e+00    -7.9603926498e+00
O     5.7478981864e-01    -4.3029695293e-01    -6.9825268555e+00
N    -9.3589822205e-01     6.5846712250e-03    -9.9437972544e+00
H    -5.4786617603e-01     8.7458504587e-01    -1.0283491196e+01
H    -8.1827081944e-01    -6.7402327544e-01    -1.0680220164e+01
H    -3.5439750200e-01    -2.9206975339e-01    -9.1743547109e+00
N     4.5884251276e+00    -4.2300807167e+00    -7.7560989243e+00
H     3.7249082143e+00    -4.2897738810e+00    -8.2758688346e+00
H     5.2657047777e+00    -4.7936867372e+00    -8.2490721630e+00
H     4.9026390276e+00    -3.2727444613e+00    -7.8205682943e+00
N    -7.2986678904e-01     7.9290359858e+00    -5.9535823051e+00
H     8.6872559803e-02     8.3174886241e+00    -5.5047762479e+00
H    -1.3455752213e+00     8.7022462960e+00    -6.1595702357e+00
H    -4.2541315247e-01     7.5538165324e+00    -6.8400910335e+00
C    -5.5143290147e+00    -7.1924640818e+00    -4.2261824805e+00
O    -5.4807104151e+00    -7.1519034981e+00    -3.0720669408e+00
O    -5.5479469965e+00    -7.2330283656e+00    -5.3802983652e+00
C     9.5347178742e+00     1.6865569759e+00    -2.4989354851e+00
O     9.3429761177e+00     2.7309970060e+00    -2.0438111367e+00
O     9.7264588799e+00     6.4211786134e-01    -2.9540634097e+00
N    -8.3976912562e+00     5.3365868572e+00    -8.6552485322e-01
H    -9.1404109440e+00     6.0122157670e+00    -7.5932440777e-01
H    -7.5900919762e+00     5.7131844526e+00    -3.9082522292e-01
H    -8.6780611954e+00     4.5116154618e+00    -3.5543243558e-01
C     2.5861632615e+00    -9.6204031900e+00     8.7155724053e-01
O     1.7561678876e+00    -8.8408508828e+00     1.0669131464e+00
O     3.4161615645e+00    -1.0399953199e+01     6.7620190830e-01
N     4.4878218191e+00     8.5915805548e+00     2.4584823419e+00
H     4.5645538862e+00     7.6668031970e+00     2.8563322148e+00
H     3.5052774776e+00     8.8235932672e+00     2.4458806320e+00
H     4.9296102328e+00     9.2264039554e+00     3.1074828259e+00
N    -8.4828484487e+00    -3.1277404517e+00     4.1352197937e+00
H    -8.7330058112e+00    -2.6227289151e+00     4.9729370103e+00
H    -8.9331459113e+00    -4.0296014131e+00     4.1923257161e+00
H    -8.9071712859e+00    -2.6378304325e+00     3.3610636831e+00
C     7.5717960971e+00    -3.1255269677e+00     5.7357631492e+00
O     6.6140496326e+00    -3.2337875214e+00     5.0987706748e+00
O     8.5295409300e+00    -3.0172668895e+00     6.3727589856e+00
N    -2.9381197131e+00     6.2480421119e+00     7.2641099381e+00
H    -2.1018763596e+00     6.6048824369e+00     7.7031401526e+00
H    -2.6405617453e+00     5.5770150363e+00     6.5708826994e+00
H    -3.4425034680e+00     5.7333821827e+00     7.9712885334e+00
C    -1.4306906150e+00    -4.5612628256e+00     8.7833940117e+00
O    -1.5636186224e+00    -5.6747368866e+00     9.0613575176e+00
O    -1.2977588426e+00    -3.4477887726e+00     8.5054303768e+00
