# Supplementary material for: Automated Discovery of Reactive Events via Hypergraph Mining of Ab Initio Atomistic Simulations
Source: J Chem Theory Comput. 2026 Feb 12;22(4):1674–86. doi: 10.1021/acs.jctc.5c01682 (PMC12937057; doi:10.1021/acs.jctc.5c01682)
Supplement: Supplementary file 2 [file ct5c01682_si_002.zip › SI_data/Initial_Geometries/nowater/init_183.xyz]

98

N    -2.2676443406e-02    -6.2993440546e-02     2.5054875928e+00
H     6.0933390981e-01     4.5025694890e-02     1.7255643447e+00
H     4.7864381946e-01     2.3190028020e-01     3.3307740718e+00
H    -7.7284570450e-01     5.9848818264e-01     2.3674023926e+00
C    -1.8434212205e+00     1.6887248009e+00    -8.8247800338e-08
O    -1.4416417709e+00     1.9880058833e+00    -1.0410390682e+00
O    -2.2452034051e+00     1.3894463019e+00     1.0410390855e+00
N    -5.5662229385e-02     3.2942382886e-02    -2.5181390171e+00
H    -2.4261637883e-01    -9.3537739054e-01    -2.3018280015e+00
H     3.7350129444e-01     4.3773444887e-01    -1.6987830883e+00
H     6.4264848912e-01     3.9847006576e-02    -3.2473124171e+00
C     4.6766072674e-07    -1.1778199268e-06    -5.0000004749e+00
O     7.0160831758e-01     4.3214016283e-01    -5.8097895443e+00
O    -7.0160870024e-01    -4.3213922470e-01    -4.1902101385e+00
C     3.1929018806e+00    -2.9249594542e+00    -2.4999993586e+00
O     2.8629589162e+00    -2.6808580134e+00    -1.4200409441e+00
O     3.5228421353e+00    -3.1690589534e+00    -3.5799595282e+00
C    -4.3712927943e-01     4.9808550927e+00    -1.1785385288e-06
O     1.4538765175e-01     5.7967013593e+00    -5.7430679787e-01
O    -1.0196443973e+00     4.1650091948e+00     5.7430772219e-01
N    -2.5696712960e+00    -3.4192314618e+00     2.5000791369e+00
H    -2.7404661902e+00    -4.2563952026e+00     3.0380117241e+00
H    -2.9131065098e+00    -3.5962092906e+00     1.5672805591e+00
H    -3.1528321555e+00    -2.6950500078e+00     2.8936067907e+00
N    -2.2635637086e-02     5.4549328324e-02     4.9679920787e+00
H     4.9766963078e-01    -5.5551222426e-01     4.3544019685e+00
H    -7.7480151634e-01    -4.9503799983e-01     5.3573278511e+00
H     5.9169623296e-01     2.9248356351e-01     5.7330822916e+00
N     6.1308185372e-01     2.7588965408e-02     7.5173308831e+00
H     1.0345346063e+00    -8.2732116935e-01     7.8503349851e+00
H     1.3692539846e+00     6.4543433040e-01     7.2607126874e+00
H     1.2123853164e-01    -2.0151314928e-01     6.6658722828e+00
C    -4.1999349277e+00     3.8474829513e+00     4.8792857566e+00
O    -5.2115850520e+00     4.3816300500e+00     4.7180128411e+00
O    -3.1882827377e+00     3.3133381161e+00     5.0405564809e+00
C     6.1466092981e-01    -7.0037471085e+00     2.6114588491e+00
O     9.2133342061e-01    -8.1074626220e+00     2.7615324936e+00
O     3.0798908688e-01    -5.9000304568e+00     2.4613887368e+00
C     4.5561185623e+00     5.9426487865e+00     4.2038821521e-01
O     5.0401414741e+00     5.9339955923e+00    -6.2861368815e-01
O     4.0720923187e+00     5.9513005506e+00     1.4693890959e+00
N    -7.1266499365e+00    -1.2940489126e+00    -1.7192659695e+00
H    -7.2453435676e+00    -6.6263903928e-01    -9.4040854552e-01
H    -7.7844036583e+00    -2.0484678557e+00    -1.5866228973e+00
H    -7.4178016995e+00    -7.9476904491e-01    -2.5471123594e+00
N     5.4432129339e+00    -3.4860971027e+00    -3.8564767634e+00
H     5.6273502136e+00    -4.3277878206e+00    -3.3301349632e+00
H     4.7054444678e+00    -2.9947664647e+00    -3.3730783983e+00
H     6.2706473267e+00    -2.9116372291e+00    -3.7877195101e+00
N    -1.1849538179e+00     4.6154387287e+00    -5.7541819327e+00
H    -8.7794547619e-01     4.1052158808e+00    -6.5695370803e+00
H    -1.6836500546e+00     5.4272889235e+00    -6.0882229623e+00
H    -1.8598909716e+00     4.0320172408e+00    -5.2814678684e+00
N     2.8717144807e-01     6.4551702101e-01    -7.4656608218e+00
H     9.0627368514e-01     4.5927686175e-01    -8.2411687304e+00
H    -5.4332318806e-01     9.1165916035e-02    -7.6151787025e+00
H     7.3695703658e-01     2.8070701079e-01    -6.6386263839e+00
C    -8.7155835320e-01    -4.2251930563e-07    -9.9619478731e+00
O    -8.0720894193e-01     9.0012959828e-01    -1.0683323745e+01
O    -9.3590521725e-01    -9.0012921626e-01    -9.2405695113e+00
C     4.5959982072e+00    -4.2103105364e+00    -7.8198506772e+00
O     5.3323560696e+00    -3.3637627490e+00    -8.0953356901e+00
O     3.8596426272e+00    -5.0568612030e+00    -7.5443664967e+00
C    -6.9994984746e-01     7.9755795109e+00    -5.9916766064e+00
O     3.7378322435e-02     8.6147895008e+00    -6.6101552308e+00
O    -1.4372809457e+00     7.3363697963e+00    -5.3732003357e+00
N    -5.5424438275e+00    -7.1371548251e+00    -4.2519273597e+00
H    -6.1031589456e+00    -7.9598328512e+00    -4.4198109942e+00
H    -5.4173174407e+00    -7.0678532188e+00    -3.2524661250e+00
H    -4.6317969099e+00    -7.3183552758e+00    -4.6484976169e+00
N     9.5823849296e+00     1.6763258837e+00    -2.4527236619e+00
H     9.7724042048e+00     2.4907603141e+00    -3.0183867478e+00
H     8.6740470299e+00     1.8163741031e+00    -2.0347633276e+00
H     9.4952721113e+00     8.9472148944e-01    -3.0858787049e+00
C    -8.4104448804e+00     5.3500367035e+00    -8.0095600119e-01
O    -7.3283899333e+00     5.4278322475e+00    -4.0363623717e-01
O    -9.4924989465e+00     5.2722402657e+00    -1.1982793172e+00
C     2.5861630630e+00    -9.6204025142e+00     8.7155695104e-01
O     2.8455769210e+00    -9.5800086799e+00    -2.5353452906e-01
O     2.3267527140e+00    -9.6607958966e+00     1.9966497253e+00
N     4.4535999663e+00     8.6022890841e+00     2.4543699043e+00
H     5.2622137828e+00     8.0252808634e+00     2.6348988549e+00
H     3.6533894015e+00     8.1061252926e+00     2.8188786543e+00
H     4.5594156399e+00     9.4365779792e+00     3.0130688065e+00
C    -8.5494152942e+00    -3.1222329521e+00     4.1423625463e+00
O    -7.4254441195e+00    -3.3831673993e+00     4.0843964959e+00
O    -9.6733870661e+00    -2.8612982322e+00     4.2003248871e+00
N     7.6295182929e+00    -3.0925828422e+00     5.7455247056e+00
H     7.7706997765e+00    -3.9688698811e+00     5.2643030236e+00
H     6.9771380208e+00    -2.5568939582e+00     5.1916118200e+00
H     7.1653800855e+00    -3.3086398230e+00     6.6157399009e+00
N    -2.9179324357e+00     6.2040634613e+00     7.2261450524e+00
H    -3.5838611401e+00     5.6559425336e+00     7.7510144669e+00
H    -2.8641874985e+00     7.1068061407e+00     7.6750873888e+00
H    -2.0174320823e+00     5.7637002539e+00     7.3468046551e+00
C    -1.4306901259e+00    -4.5612631539e+00     8.7833929949e+00
O    -9.0461418231e-01    -4.0015426986e+00     7.9204241869e+00
O    -1.9567636728e+00    -5.1209826012e+00     9.6463645290e+00
