# Supplementary material for: Automated Discovery of Reactive Events via Hypergraph Mining of Ab Initio Atomistic Simulations
Source: J Chem Theory Comput. 2026 Feb 12;22(4):1674–86. doi: 10.1021/acs.jctc.5c01682 (PMC12937057; doi:10.1021/acs.jctc.5c01682)
Supplement: Supplementary file 2 [file ct5c01682_si_002.zip › SI_data/Initial_Geometries/nowater/init_184.xyz]

98

N     9.3396889296e-03    -5.0759984612e-02     2.5429965404e+00
H    -2.5716228137e-01    -3.7647267874e-01     1.6252419796e+00
H     8.4481042071e-01     5.0372011206e-01     2.4250026270e+00
H    -7.1744015232e-01     5.7816015605e-01     2.8522373845e+00
C    -1.8434229164e+00     1.6887262261e+00     1.0347969080e-06
O    -9.7318531330e-01     1.7969207837e+00     7.5215693749e-01
O    -2.7136584914e+00     1.5805302603e+00    -7.5215771314e-01
N     1.2433746394e-02     2.7705947150e-02    -2.5599190350e+00
H     8.3427283085e-02     7.0010467199e-01    -1.8101021469e+00
H     6.5912895960e-01    -7.1760106682e-01    -2.3461789100e+00
H    -9.1534659351e-01    -3.6753184776e-01    -2.5110303147e+00
N    -1.1960519648e-02     5.4661955822e-02    -4.9628311304e+00
H     9.6047397517e-01    -2.1561445966e-01    -4.9362359129e+00
H    -2.4887721104e-01     1.9806523894e-01    -5.9337523757e+00
H    -5.4538378135e-01    -7.4208260874e-01    -4.6465447043e+00
N     3.1628069108e+00    -2.8665692818e+00    -2.5140544365e+00
H     4.1658969243e+00    -2.7699183007e+00    -2.4519697702e+00
H     2.9797560534e+00    -3.5658599661e+00    -3.2189423760e+00
H     2.8512619092e+00    -3.2505320383e+00    -1.6337751091e+00
N    -4.1831197249e-01     4.9906844538e+00    -6.3732470604e-02
H    -3.7962163604e-01     5.8419540414e+00     4.7777342974e-01
H     1.7142883108e-01     4.3188556680e+00     4.0555843287e-01
H    -1.3646860579e+00     4.6451583369e+00     2.3521242871e-03
N    -2.6213200280e+00    -3.3944721940e+00     2.4492219594e+00
H    -2.4028463026e+00    -4.3522725835e+00     2.2162560000e+00
H    -3.5958109032e+00    -3.3728118242e+00     2.7124337513e+00
H    -2.0899907391e+00    -3.1666471303e+00     3.2769684833e+00
C     1.6471986783e-07     7.1672503037e-07     5.0000011361e+00
O    -1.0722115119e+00     4.2506662949e-01     5.0666280118e+00
O     1.0722113634e+00    -4.2506714233e-01     4.9333710705e+00
C     6.5366763033e-01    -1.1807100699e-06     7.4714597421e+00
O    -2.1524575527e-01     4.1760638476e-01     6.8347875346e+00
O     1.5225821869e+00    -4.1760544799e-01     8.1081333433e+00
N    -4.1672506799e+00     3.8035276213e+00     4.8403985061e+00
H    -5.0336600044e+00     3.4245910088e+00     5.1941320489e+00
H    -4.4005966462e+00     4.6496637245e+00     4.3414140979e+00
H    -3.6197446212e+00     4.0790517280e+00     5.6427095200e+00
N     6.3396397433e-01    -7.0384008490e+00     2.6656726490e+00
H    -3.4572337955e-01    -6.7967220396e+00     2.7001622821e+00
H     7.7640883191e-01    -7.5597624381e+00     1.8128692480e+00
H     1.1450495047e+00    -6.1731705150e+00     2.5679616955e+00
C     4.5561178381e+00     5.9426489017e+00     4.2038896305e-01
O     5.6343594686e+00     5.5319106719e+00     3.6167658911e-01
O     3.4778748827e+00     6.3533853750e+00     4.7909827905e-01
N    -7.1718022559e+00    -1.2425894131e+00    -1.6565630446e+00
H    -8.1697997090e+00    -1.2040434705e+00    -1.8045521894e+00
H    -6.9095265143e+00    -2.2171303300e+00    -1.6859487830e+00
H    -6.7407434681e+00    -7.9982955850e-01    -2.4550186872e+00
C     5.4594182714e+00    -3.4728340904e+00    -3.7926495507e+00
O     5.4886427247e+00    -4.4852694401e+00    -4.3484180675e+00
O     5.4301911703e+00    -2.4603996749e+00    -3.2368785224e+00
C    -1.2362428504e+00     4.5987601481e+00    -5.7942291750e+00
O    -2.2344418875e+00     4.3190959822e+00    -6.3042729836e+00
O    -2.3804358470e-01     4.8784278274e+00    -5.2841867059e+00
C     3.0128149879e-01     5.8009697197e-01    -7.4714605298e+00
O     3.1193250433e-01     1.6778904999e+00    -7.1116078151e+00
O     2.9062687683e-01    -5.1769725917e-01    -7.8313124580e+00
C    -8.7155714280e-01    -4.2180652825e-07    -9.9619482349e+00
O    -6.9262619670e-01    -1.1130854411e+00    -9.7093942674e+00
O    -1.0504888302e+00     1.1130857485e+00    -1.0214498693e+01
N     4.6622317475e+00    -4.2204754880e+00    -7.8245868126e+00
H     4.4326169408e+00    -3.2384541180e+00    -7.7766643495e+00
H     4.2711513865e+00    -4.6525186173e+00    -7.0001009300e+00
H     4.1637984517e+00    -4.5987164726e+00    -8.6169739577e+00
N    -7.2720052061e-01     7.9399327237e+00    -5.9416847753e+00
H     2.5082865619e-01     8.1317126499e+00    -5.7802385542e+00
H    -1.1837967808e+00     8.8322681756e+00    -6.0626780858e+00
H    -7.8820067517e-01     7.4581399512e+00    -6.8268593830e+00
C    -5.5143286826e+00    -7.1924642066e+00    -4.2261832353e+00
O    -6.4495530608e+00    -7.2948083285e+00    -4.8967345705e+00
O    -4.5791045671e+00    -7.0901234526e+00    -3.5556302329e+00
C     9.5347170583e+00     1.6865585230e+00    -2.4989366108e+00
O     8.7638774794e+00     1.6306663271e+00    -3.3576801442e+00
O     1.0305558129e+01     1.7424472964e+00    -1.6401935795e+00
C    -8.4104442751e+00     5.3500355956e+00    -8.0095833108e-01
O    -7.3374442959e+00     5.7370667106e+00    -9.8435955995e-01
O    -9.4834450768e+00     4.9630067634e+00    -6.1755422045e-01
N     2.5402187966e+00    -9.6507155086e+00     8.3305248419e-01
H     2.2073092674e+00    -8.7696436563e+00     1.1967407154e+00
H     3.3900852868e+00    -9.4544698725e+00     3.2452845929e-01
H     2.7996000702e+00    -1.0215835558e+01     1.6285020835e+00
N     4.4421992211e+00     8.5870081521e+00     2.5843554138e+00
H     5.2246350315e+00     9.2041037616e+00     2.4219586638e+00
H     3.6923628765e+00     8.9023723044e+00     1.9862977305e+00
H     4.7164560947e+00     7.6738648698e+00     2.2521929627e+00
N    -8.5936982189e+00    -3.1619938717e+00     4.1112065934e+00
H    -8.9768808400e+00    -2.2483407266e+00     4.3056146759e+00
H    -7.7606732454e+00    -3.0180109061e+00     3.5591917530e+00
H    -8.2952988527e+00    -3.5477923382e+00     4.9952296373e+00
C     7.5717955151e+00    -3.1255265779e+00     5.7357656034e+00
O     7.7507312517e+00    -4.1015058483e+00     6.3275464041e+00
O     7.3928597484e+00    -2.1495488550e+00     5.1439813683e+00
C    -2.9008687157e+00     6.1989887619e+00     7.2909173025e+00
O    -3.2572379495e+00     7.1775981449e+00     6.7908346144e+00
O    -2.5445009103e+00     5.2203800661e+00     7.7910034080e+00
C    -1.4306900492e+00    -4.5612622352e+00     8.7833930416e+00
O    -6.2036018236e-01    -4.4212290050e+00     7.9719041314e+00
O    -2.2410176878e+00    -4.7012970259e+00     9.5948845578e+00
