# Supplementary material for: Automated Discovery of Reactive Events via Hypergraph Mining of Ab Initio Atomistic Simulations
Source: J Chem Theory Comput. 2026 Feb 12;22(4):1674–86. doi: 10.1021/acs.jctc.5c01682 (PMC12937057; doi:10.1021/acs.jctc.5c01682)
Supplement: Supplementary file 2 [file ct5c01682_si_002.zip › SI_data/Initial_Geometries/nowater/init_185.xyz]

98

N     4.5725707309e-02     2.9061456079e-02     2.4602872845e+00
H     3.5465360785e-01    -1.9751710196e-02     3.4202697427e+00
H    -1.6037360480e-01    -9.1612877242e-01     2.1712879932e+00
H    -8.2972647740e-01     5.3201558071e-01     2.4603249727e+00
C    -1.8434230589e+00     1.6887257590e+00     1.0416009593e-06
O    -1.6225385482e+00     2.7658719564e+00     3.5457705966e-01
O    -2.0643051215e+00     6.1157951235e-01    -3.5457783929e-01
C     3.6081719107e-07     9.3052247190e-07    -2.5000009140e+00
O     1.1419470695e+00    -6.3326217005e-02    -2.3365829313e+00
O    -1.1419473218e+00     6.3325517326e-02    -2.6634163111e+00
N    -4.3790922191e-02    -3.8106066949e-02    -5.0338051935e+00
H    -1.7836889401e-01    -1.0233543472e-01    -4.0352317856e+00
H    -1.2509208788e-01     9.3834740423e-01    -5.2773433301e+00
H     9.1201955380e-01    -3.0645478324e-01    -5.2176384905e+00
C     3.1928999493e+00    -2.9249578443e+00    -2.4999997561e+00
O     2.6046805261e+00    -3.0496487032e+00    -3.4865128832e+00
O     3.7811220367e+00    -2.8002695468e+00    -1.5134873590e+00
N    -3.8129566202e-01     4.9597053999e+00    -3.0787570339e-02
H    -1.0216191864e+00     4.2013822437e+00     1.5446163454e-01
H    -8.8433682449e-01     5.6383626459e+00    -5.8373966247e-01
H    -1.8133499254e-01     5.3967389087e+00     8.5712955610e-01
C    -2.6346179076e+00    -3.4363916192e+00     2.4999987694e+00
O    -2.1989226371e+00    -4.3192002954e+00     1.8953695255e+00
O    -3.0703121302e+00    -2.5535841618e+00     3.1046314204e+00
C    -7.7574367718e-07     1.0083800671e-06     5.0000004614e+00
O     5.7006616390e-01     1.8895441112e-01     5.9869545364e+00
O    -5.7006556464e-01    -1.8895523054e-01     4.0130451528e+00
N     6.9543079665e-01     5.1675292007e-02     7.4615583560e+00
H     1.0805333401e+00    -6.2904885710e-01     8.1000692462e+00
H     4.8852582725e-01    -4.3747823744e-01     6.6028958826e+00
H    -1.8842832896e-01     3.4840077257e-01     7.8490198584e+00
N    -4.1515334669e+00     3.8495682080e+00     4.9258202616e+00
H    -4.3040871094e+00     2.9132447675e+00     4.5802608687e+00
H    -3.9317212438e+00     4.4242217926e+00     4.1252967272e+00
H    -5.0366141676e+00     4.1760185485e+00     5.2856003460e+00
C     6.1466113122e-01    -7.0037470195e+00     2.6114614321e+00
O     1.6594998376e+00    -7.4949946885e+00     2.6532448684e+00
O    -4.3017753124e-01    -6.5124984954e+00     2.5696743273e+00
N     4.5394149785e+00     5.9172592438e+00     4.8029557975e-01
H     3.8387106291e+00     6.5546422335e+00     1.3080762249e-01
H     4.6529987817e+00     5.1966339858e+00    -2.1768725817e-01
H     5.4087549547e+00     6.4294967456e+00     5.1551103254e-01
C    -7.1898336898e+00    -1.2717792827e+00    -1.7143157732e+00
O    -6.4829449049e+00    -1.2394016559e+00    -2.6275616246e+00
O    -7.8967205705e+00    -1.3041595028e+00    -8.0106796212e-01
C     5.4594172738e+00    -3.4728336124e+00    -3.7926475609e+00
O     5.2995301143e+00    -4.3038057032e+00    -3.0060857192e+00
O     5.6193044784e+00    -2.6418637620e+00    -4.5792124308e+00
C    -1.2362431655e+00     4.5987611218e+00    -5.7942309197e+00
O    -8.2589716899e-01     3.5201406088e+00    -5.8485632499e+00
O    -1.6465879472e+00     5.6773824108e+00    -5.7398951091e+00
N     3.1976140201e-01     5.3441261762e-01    -7.4258102841e+00
H    -6.8391925398e-01     5.9085554991e-01    -7.5197508465e+00
H     6.8757452135e-01     3.2384666493e-01    -8.3421931592e+00
H     6.4335522664e-01     1.4604552769e+00    -7.1868303468e+00
N    -9.3833761243e-01     6.5334639847e-03    -9.9587486911e+00
H    -4.6845418027e-01     8.9924650086e-01    -9.9180241647e+00
H    -6.4246797654e-01    -4.4058629873e-01    -1.0814276108e+01
H    -5.7571234655e-01    -5.4945645633e-01    -9.1979875554e+00
N     4.6054340200e+00    -4.2557392804e+00    -7.8684288940e+00
H     3.8919608597e+00    -3.5841154927e+00    -8.1118688873e+00
H     5.4456490010e+00    -3.7313202943e+00    -7.6724554326e+00
H     4.3192710471e+00    -4.6841947891e+00    -7.0001455240e+00
C    -6.9995100855e-01     7.9755791440e+00    -5.9916761716e+00
O     3.8528478235e-01     8.1982679544e+00    -5.6639094527e+00
O    -1.7851864827e+00     7.7528916146e+00    -6.3194464190e+00
C    -5.5143285420e+00    -7.1924660555e+00    -4.2261837818e+00
O    -5.0522622944e+00    -6.3043439331e+00    -4.8028049128e+00
O    -5.9763954726e+00    -8.0805863313e+00    -3.6495594392e+00
N     9.5653601244e+00     1.7105681328e+00    -2.4441916998e+00
H     9.8361660593e+00     7.5832404567e-01    -2.6423856383e+00
H     9.7817945553e+00     2.2532601869e+00    -3.2676135579e+00
H     8.5603554574e+00     1.7144125463e+00    -2.3475986333e+00
N    -8.3939473842e+00     5.4068702404e+00    -7.6917261140e-01
H    -8.9994415092e+00     5.5771240808e+00    -1.5589675136e+00
H    -8.8790267709e+00     4.7614466459e+00    -1.6294785353e-01
H    -7.5821249926e+00     4.9217231688e+00    -1.1226639181e+00
N     2.5726637271e+00    -9.6654708822e+00     8.2360879414e-01
H     2.1953368032e+00    -8.7550512276e+00     6.0418696730e-01
H     3.5656579997e+00    -9.5448652646e+00     9.6071730758e-01
H     2.1851157078e+00    -9.9349785886e+00     1.7161061384e+00
C     4.4603588727e+00     8.5881523367e+00     2.5196914810e+00
O     5.1265884689e+00     9.5034167645e+00     2.7503149888e+00
O     3.7941318733e+00     7.6728852683e+00     2.2890686632e+00
C    -8.5494152556e+00    -3.1222338910e+00     4.1423620211e+00
O    -7.4044731834e+00    -2.9822419630e+00     4.2076916599e+00
O    -9.6943580154e+00    -3.2622228990e+00     4.0770301036e+00
C     7.5717961920e+00    -3.1255268117e+00     5.7357632304e+00
O     7.2399971165e+00    -4.0386041987e+00     5.1104975995e+00
O     7.9035934212e+00    -2.2124503365e+00     6.3610320158e+00
N    -2.8450341947e+00     6.1618874471e+00     7.2952119960e+00
H    -3.3323052262e+00     6.0127593912e+00     6.4235966807e+00
H    -2.6479575035e+00     7.1503446744e+00     7.3543319792e+00
H    -3.4982783408e+00     5.9494606804e+00     8.0351622206e+00
N    -1.4282438107e+00    -4.5763582995e+00     8.8488054028e+00
H    -1.6386996321e+00    -3.6012348170e+00     8.6931518316e+00
H    -2.1356930044e+00    -5.1089547789e+00     8.3637912655e+00
H    -5.5165952935e-01    -4.7638196740e+00     8.3842221365e+00
