# Supplementary material for: Automated Discovery of Reactive Events via Hypergraph Mining of Ab Initio Atomistic Simulations
Source: J Chem Theory Comput. 2026 Feb 12;22(4):1674–86. doi: 10.1021/acs.jctc.5c01682 (PMC12937057; doi:10.1021/acs.jctc.5c01682)
Supplement: Supplementary file 2 [file ct5c01682_si_002.zip › SI_data/Initial_Geometries/nowater/init_186.xyz]

98

N    -1.9326775588e-02    -5.6680117425e-03     2.5640847696e+00
H    -7.7339253465e-01     3.0187778388e-01     1.9672716434e+00
H     3.1050981527e-01    -8.8325509663e-01     2.1893437702e+00
H     7.3146623161e-01     6.6014428964e-01     2.4528048510e+00
N    -1.9017241253e+00     1.6831559811e+00     3.2899408676e-02
H    -1.5793146246e+00     2.6391316112e+00    -6.4477847870e-03
H    -1.9730098850e+00     1.3593953867e+00    -9.2076693909e-01
H    -1.1677258739e+00     1.1450512796e+00     4.7001412792e-01
C    -3.5979243319e-07    -7.5536900767e-07    -2.4999989363e+00
O     1.0537807906e+00    -1.3054131710e-01    -2.0447380232e+00
O    -1.0537804694e+00     1.3054186751e-01    -2.9552628259e+00
C     2.8332722056e-07    -8.4794181310e-09    -5.0000013233e+00
O    -2.0469265674e-01    -1.1209508056e+00    -5.1906008009e+00
O     2.0469247366e-01     1.1209507684e+00    -4.8093981539e+00
C     3.1929003980e+00    -2.9249581500e+00    -2.4999989101e+00
O     3.6892064849e+00    -3.5946711348e+00    -1.7000471389e+00
O     2.6965956921e+00    -2.2552469541e+00    -3.2999536951e+00
C    -4.3712874859e-01     4.9808560991e+00     1.0075935588e-06
O    -1.0814506726e+00     4.3277906444e+00     7.0222093054e-01
O     2.0719346444e-01     5.6339190581e+00    -7.0222172237e-01
C    -2.6346177097e+00    -3.4363907147e+00     2.4999999057e+00
O    -2.0659127558e+00    -3.2871797394e+00     1.5054805191e+00
O    -3.2033221641e+00    -3.5856054150e+00     3.4945195495e+00
C     1.3485333057e-06     1.1373593381e-07     5.0000000078e+00
O     7.3860176834e-02     9.5962621211e-01     4.3609220197e+00
O    -7.3861232910e-02    -9.5962629938e-01     5.6390779150e+00
C     6.5366914979e-01     2.9563242377e-07     7.4714609969e+00
O     9.1034186717e-01    -1.0791827719e+00     7.7943248584e+00
O     3.9699340443e-01     1.0791825116e+00     7.1485950624e+00
N    -4.1682626804e+00     3.7925406536e+00     4.8571336396e+00
H    -4.9340721043e+00     3.5648102368e+00     5.4744344387e+00
H    -4.5552191168e+00     4.3372375807e+00     4.1001976722e+00
H    -3.5506465787e+00     4.4039431837e+00     5.3710564721e+00
C     6.1466041089e-01    -7.0037455769e+00     2.6114603480e+00
O     2.4517821458e-01    -6.8412587071e+00     1.5289452331e+00
O     9.8414467388e-01    -7.1662355221e+00     3.6939747831e+00
C     4.5561183309e+00     5.9426487036e+00     4.2038701485e-01
O     3.9309912898e+00     5.9316528847e+00    -5.5113412474e-01
O     5.1812426482e+00     5.9536433222e+00     1.3919104635e+00
N    -7.1445998065e+00    -1.2300351447e+00    -1.7412188329e+00
H    -6.7100964193e+00    -2.0382320555e+00    -1.3200181050e+00
H    -7.7976406448e+00    -1.5749456778e+00    -2.4296637998e+00
H    -7.6903647929e+00    -7.8228979967e-01    -1.0193850112e+00
C     5.4594171561e+00    -3.4728334411e+00    -3.7926477210e+00
O     5.5637905725e+00    -4.1458244443e+00    -2.8594021211e+00
O     5.3550441208e+00    -2.7998451629e+00    -4.7258958938e+00
N    -1.2031821881e+00     4.5453829809e+00    -5.7703497271e+00
H    -6.7449880269e-01     5.3984172526e+00    -5.6598422504e+00
H    -2.0854983767e+00     4.6854917650e+00    -5.2999565332e+00
H    -1.4081717997e+00     4.4541694040e+00    -6.7547473720e+00
N     2.6916271988e-01     5.2139063588e-01    -7.4655803407e+00
H     9.2430109434e-01     6.7137417998e-01    -6.7121321740e+00
H    -3.6867359702e-01     1.3040100530e+00    -7.4582478338e+00
H     7.9454576343e-01     5.8073902051e-01    -8.3257139393e+00
N    -8.9827915664e-01    -3.5033812509e-02    -1.0012652893e+01
H    -2.2888497291e-01    -5.7926980696e-01    -9.4881492204e+00
H    -1.5998839575e+00     2.7617235900e-01    -9.3566929037e+00
H    -4.1455509929e-01     7.8995996806e-01    -1.0336343608e+01
N     4.5397321460e+00    -4.1739535091e+00    -7.8248147443e+00
H     4.6509807655e+00    -4.8071263512e+00    -8.6033398818e+00
H     4.5540400894e+00    -4.7363938474e+00    -6.9864602646e+00
H     5.3649115803e+00    -3.5926789100e+00    -7.8007705730e+00
N    -6.4270959087e-01     7.9984249616e+00    -5.9649561008e+00
H    -6.2592024224e-01     8.0242230061e+00    -6.9741330286e+00
H    -1.4408192191e+00     8.5430313978e+00    -5.6720278915e+00
H    -8.2859118024e-01     7.0420050548e+00    -5.7002140052e+00
N    -5.5431126240e+00    -7.2198368927e+00    -4.2803564136e+00
H    -4.6610731809e+00    -6.7811100800e+00    -4.5015140446e+00
H    -5.3565013158e+00    -7.9060474708e+00    -3.5636463278e+00
H    -6.1254062409e+00    -6.5098605307e+00    -3.8605384892e+00
N     9.4945255198e+00     1.6888276059e+00    -2.4451599036e+00
H     9.0153981008e+00     1.9712821148e+00    -3.2877997198e+00
H     9.8531641090e+00     7.5962265558e-01    -2.6105038106e+00
H     1.0294136875e+01     2.2972158417e+00    -2.3458381262e+00
N    -8.4489729952e+00     5.3401380031e+00    -8.5508759881e-01
H    -7.5828859012e+00     5.8044007901e+00    -1.0869036968e+00
H    -8.2029430956e+00     4.4720876634e+00    -4.0194305107e-01
H    -8.9100796577e+00     5.9111768019e+00    -1.6178051195e-01
C     2.5861640770e+00    -9.6204018955e+00     8.7155618370e-01
O     1.4637959181e+00    -9.3881669084e+00     1.0168650852e+00
O     3.7085328721e+00    -9.8526382411e+00     7.2625073777e-01
N     4.4459416891e+00     8.5636600254e+00     2.4588246423e+00
H     3.8421611313e+00     8.1826400518e+00     3.1727282147e+00
H     4.3452463803e+00     9.5675718395e+00     2.4962894122e+00
H     5.3940397458e+00     8.3545973999e+00     2.7359207886e+00
C    -8.5494148857e+00    -3.1222325575e+00     4.1423623812e+00
O    -9.1588750684e+00    -2.1819559502e+00     4.4237806424e+00
O    -7.9399564484e+00    -4.0625098811e+00     3.8609408593e+00
C     7.5717967386e+00    -3.1255271654e+00     5.7357649492e+00
O     7.4063641820e+00    -4.0876665714e+00     6.3535657933e+00
O     7.7372258761e+00    -2.1633876360e+00     5.1179625282e+00
N    -2.8817745876e+00     6.1436502072e+00     7.2579712913e+00
H    -2.2327781523e+00     6.9056683687e+00     7.1256178191e+00
H    -2.9494960630e+00     5.9870837253e+00     8.2531008423e+00
H    -3.7856904351e+00     6.4732521913e+00     6.9519025847e+00
C    -1.4306895729e+00    -4.5612634845e+00     8.7833951118e+00
O    -1.2814022079e+00    -3.6866145404e+00     9.5233008879e+00
O    -1.5799760212e+00    -5.4359105413e+00     8.0434862070e+00
