# Supplementary material for: Automated Discovery of Reactive Events via Hypergraph Mining of Ab Initio Atomistic Simulations
Source: J Chem Theory Comput. 2026 Feb 12;22(4):1674–86. doi: 10.1021/acs.jctc.5c01682 (PMC12937057; doi:10.1021/acs.jctc.5c01682)
Supplement: Supplementary file 2 [file ct5c01682_si_002.zip › SI_data/Initial_Geometries/nowater/init_187.xyz]

98

N     8.7162787796e-03    -5.4206076051e-02     2.5387070551e+00
H    -9.2452709322e-01     3.2246156067e-01     2.6197242949e+00
H     1.5712066007e-01    -2.5938651530e-01     1.5613334255e+00
H     6.4627827366e-01     6.9022130460e-01     2.7810331953e+00
C    -1.8434230837e+00     1.6887251986e+00    -8.6815033343e-07
O    -2.8062713403e+00     2.0158688084e+00     5.4832234260e-01
O    -8.8057237992e-01     1.3615830543e+00    -5.4832161809e-01
C    -9.4674530511e-07     5.4339093773e-07    -2.5000008000e+00
O     2.6393738225e-01     1.1092109101e+00    -2.3135954058e+00
O    -2.6393666022e-01    -1.1092113030e+00    -2.6864039222e+00
C     1.8676084372e-07    -1.2938321187e-06    -5.0000003502e+00
O     8.6595542831e-01     1.6940345931e-01    -5.7457761875e+00
O    -8.6595558086e-01    -1.6940243135e-01    -4.2542235953e+00
C     3.1929001956e+00    -2.9249589872e+00    -2.4999988654e+00
O     4.0289384875e+00    -2.6556995456e+00    -1.7494674684e+00
O     2.3568639115e+00    -3.1942178730e+00    -3.2505334011e+00
C    -4.3712912445e-01     4.9808555969e+00     1.1943791213e-06
O    -4.0533804833e-01     3.9509092807e+00     5.2245498509e-01
O    -4.6891884840e-01     6.0108007787e+00    -5.2245592447e-01
N    -2.6662435812e+00    -3.4117074018e+00     2.4461207793e+00
H    -3.0384239136e+00    -4.3075946411e+00     2.7258587777e+00
H    -2.7462340392e+00    -2.7997329349e+00     3.2451644974e+00
H    -1.6796902532e+00    -3.5448875770e+00     2.2777314903e+00
N     1.3927045706e-02    -5.4973505796e-02     5.0360063796e+00
H    -2.4428917609e-01     7.2569143345e-01     5.6219006776e+00
H    -7.5224382113e-01    -2.0592392156e-01     4.3960233644e+00
H     8.0298996729e-01     2.4419329991e-01     4.4816975227e+00
C     6.5366757515e-01     1.2422461259e-06     7.4714600286e+00
O     1.2851698008e+00     2.6055218079e-01     6.5397539603e+00
O     2.2166783466e-02    -2.6055313174e-01     8.4031666742e+00
N    -4.1876756635e+00     3.7984273768e+00     4.8350615528e+00
H    -4.3329805708e+00     4.6888315869e+00     4.3817930675e+00
H    -3.4242786940e+00     3.9221516382e+00     5.4841374028e+00
H    -5.0128981317e+00     3.6131989708e+00     5.3864939568e+00
N     6.1301702831e-01    -7.0078178342e+00     2.6784916863e+00
H     4.2710684835e-01    -6.0707940110e+00     2.3516748373e+00
H    -7.2735980265e-02    -7.6095218574e+00     2.2459675082e+00
H     1.5124604874e+00    -7.2743493557e+00     2.3052065504e+00
C     4.5561180928e+00     5.9426489936e+00     4.2038874684e-01
O     5.4819451300e+00     5.2516175626e+00     4.2921533904e-01
O     3.6302890100e+00     6.6336784161e+00     4.1155971063e-01
N    -7.2079070416e+00    -1.2662014228e+00    -1.7787721475e+00
H    -7.7327305404e+00    -1.9832134389e+00    -1.2993562978e+00
H    -7.3541414777e+00    -4.0699801114e-01    -1.2690986520e+00
H    -6.2314535386e+00    -1.5026560164e+00    -1.6787363431e+00
N     5.5196246249e+00    -3.4946972943e+00    -3.7724100365e+00
H     4.8606603652e+00    -3.4405243728e+00    -3.0093786530e+00
H     5.1112471126e+00    -4.1012724767e+00    -4.4685971094e+00
H     5.5696493861e+00    -2.5728802645e+00    -4.1812257253e+00
N    -1.2637553912e+00     4.6260488567e+00    -5.7393574682e+00
H    -1.8852131920e+00     4.6661253061e+00    -6.5340709846e+00
H    -1.0285098025e+00     3.6539645469e+00    -5.6011775405e+00
H    -4.1266370369e-01     5.0969825338e+00    -6.0099933709e+00
N     3.2068515673e-01     5.8947549756e-01    -7.5350840865e+00
H     2.4638722908e-01     1.4604693628e+00    -7.0298762107e+00
H     9.6940306216e-01     9.2957220920e-03    -7.0232847193e+00
H    -5.8161805325e-01     1.4018740967e-01    -7.4770452032e+00
C    -8.7155760188e-01    -1.8351716011e-07    -9.9619483104e+00
O     2.4261730355e-01    -1.1337204854e-01    -1.0245707276e+01
O    -1.9857319846e+00     1.1337223696e-01    -9.6781856557e+00
N     4.6141975837e+00    -4.1818052755e+00    -7.8778915868e+00
H     4.7304562133e+00    -5.1845715019e+00    -7.8960387439e+00
H     3.6453169536e+00    -4.0039899803e+00    -7.6564550717e+00
H     5.1593192791e+00    -3.8385214835e+00    -7.1004740953e+00
C    -6.9995073334e-01     7.9755793469e+00    -5.9916787500e+00
O    -1.5039994583e+00     8.6956757529e+00    -6.4036555264e+00
O     1.0409743809e-01     7.2554836800e+00    -5.5796983214e+00
C    -5.5143297487e+00    -7.1924663254e+00    -4.2261828236e+00
O    -5.9308413875e+00    -6.7525395797e+00    -5.2099208799e+00
O    -5.0978154439e+00    -7.6323904714e+00    -3.2424441973e+00
N     9.5847961475e+00     1.6475967817e+00    -2.5209986223e+00
H     8.7231169027e+00     1.4735867569e+00    -3.0176019686e+00
H     9.7924914165e+00     2.6294541951e+00    -2.6314557621e+00
H     9.3926084227e+00     1.4980623120e+00    -1.5411605227e+00
N    -8.3651916910e+00     5.3834738989e+00    -7.6426098565e-01
H    -8.6238109712e+00     5.8893385797e+00    -1.5988881394e+00
H    -9.2173083764e+00     5.2126183035e+00    -2.5036643919e-01
H    -8.0190897937e+00     4.4834737256e+00    -1.0635811240e+00
C     2.5861636754e+00    -9.6204021937e+00     8.7155625136e-01
O     3.5091295197e+00    -9.6931986722e+00     1.8047537826e-01
O     1.6631996656e+00    -9.5476061601e+00     1.5626403846e+00
C     4.4603587125e+00     8.5881506132e+00     2.5196919470e+00
O     3.7550004483e+00     9.4333631966e+00     2.8701822579e+00
O     5.1657200064e+00     7.7429401852e+00     2.1692010304e+00
N    -8.5521470304e+00    -3.1458392008e+00     4.0795298022e+00
H    -8.1756753095e+00    -3.8263792108e+00     4.7233619474e+00
H    -9.4645011966e+00    -2.8884099736e+00     4.4269807388e+00
H    -7.9701114148e+00    -2.3238528535e+00     4.1499028626e+00
N     7.5166064430e+00    -3.1544653928e+00     5.7106794969e+00
H     7.5585416126e+00    -2.1690522399e+00     5.4948373033e+00
H     8.3611050752e+00    -3.5698223193e+00     5.3450529542e+00
H     7.5626978849e+00    -3.2355556472e+00     6.7160049817e+00
C    -2.9008682660e+00     6.1989895797e+00     7.2909193206e+00
O    -3.5370318457e+00     7.0869546993e+00     7.6671797310e+00
O    -2.2647073202e+00     5.3110229135e+00     6.9146567052e+00
C    -1.4306882688e+00    -4.5612622644e+00     8.7833932411e+00
O    -1.6917222150e+00    -3.4529039470e+00     8.9787420812e+00
O    -1.1696571271e+00    -5.6696220750e+00     8.5880464249e+00
