# Supplementary material for: Automated Discovery of Reactive Events via Hypergraph Mining of Ab Initio Atomistic Simulations
Source: J Chem Theory Comput. 2026 Feb 12;22(4):1674–86. doi: 10.1021/acs.jctc.5c01682 (PMC12937057; doi:10.1021/acs.jctc.5c01682)
Supplement: Supplementary file 2 [file ct5c01682_si_002.zip › SI_data/Initial_Geometries/nowater/init_188.xyz]

98

N     3.1802323029e-02    -1.9561331318e-02     2.4441566935e+00
H    -9.6461472038e-01    -1.7135089175e-01     2.3850085911e+00
H     1.6696874450e-01     9.6320248749e-01     2.6320061008e+00
H     3.5569322552e-01    -5.2000880783e-01     3.2590348360e+00
C    -1.8434234099e+00     1.6887251965e+00     2.5541019451e-07
O    -2.4508915933e+00     2.3245379247e+00    -7.4932119164e-01
O    -1.2359518673e+00     1.0529140229e+00     7.4932100224e-01
C    -1.1173333118e-06     2.0207212271e-07    -2.5000007364e+00
O    -3.4569290207e-01    -1.1010486550e+00    -2.5542838315e+00
O     3.4569379605e-01     1.1010484568e+00    -2.4457156312e+00
N     2.9985059161e-02    -3.9349422231e-02    -5.0454425738e+00
H    -9.4285690527e-01     1.1843115085e-01    -5.2646896857e+00
H     4.6673751300e-01     8.6889392427e-01    -4.9844228845e+00
H     5.9421139728e-02    -4.4048939188e-01    -4.1193758253e+00
C     3.1929001325e+00    -2.9249592874e+00    -2.4999990120e+00
O     3.4569829158e+00    -4.0373710099e+00    -2.6660065222e+00
O     2.9288194645e+00    -1.8125461725e+00    -2.3339942907e+00
N    -4.1625344100e-01     4.9889420898e+00     6.3335119380e-02
H     3.5396104044e-01     4.9678483383e+00    -5.8912959178e-01
H    -1.0285251783e+00     5.7356559232e+00    -2.3149339979e-01
H    -9.2692349873e-01     4.1266790963e+00    -5.9538811146e-02
N    -2.6609311302e+00    -3.4322776501e+00     2.5616698917e+00
H    -3.2449954649e+00    -2.9845324738e+00     1.8704545830e+00
H    -2.5392332650e+00    -4.3897571885e+00     2.2653514006e+00
H    -1.7539457604e+00    -2.9920650960e+00     2.5071737750e+00
N    -1.5867308988e-02     1.8076455498e-03     4.9347507147e+00
H    -7.0673571311e-01     4.6731944381e-01     5.5051760884e+00
H     8.6850255158e-01     4.5162304465e-01     5.1216681866e+00
H     5.8741028570e-02    -9.4406345639e-01     5.2799185508e+00
C     6.5366782166e-01    -2.6644490879e-07     7.4714615390e+00
O     8.5596779770e-01     1.0603314926e+00     7.8832009356e+00
O     4.5136859171e-01    -1.0603312623e+00     7.0597185295e+00
N    -4.1552694752e+00     3.8878491138e+00     4.8494821102e+00
H    -5.0363323855e+00     3.8693157759e+00     4.3567649941e+00
H    -4.3556124609e+00     4.1783279658e+00     5.7954561106e+00
H    -3.8285581014e+00     2.9338538670e+00     4.8998023658e+00
N     6.0855418728e-01    -7.0663802374e+00     2.5879600679e+00
H     1.0865452971e+00    -6.4623058424e+00     1.9352701589e+00
H     1.1311956395e+00    -7.0354614280e+00     3.4512514582e+00
H    -2.8888995932e-01    -6.6430608097e+00     2.7744380733e+00
C     4.5561183747e+00     5.9426482652e+00     4.2038874695e-01
O     3.9166445603e+00     5.8607296687e+00     1.3790965410e+00
O     5.1955893285e+00     6.0245669747e+00    -5.3832149575e-01
N    -7.1389783784e+00    -1.3138782475e+00    -1.7267275603e+00
H    -7.1260553474e+00    -9.7491787465e-01    -7.7576785879e-01
H    -8.0369566522e+00    -1.7532314749e+00    -1.8680988667e+00
H    -7.1132099823e+00    -5.0215960304e-01    -2.3265843871e+00
C     5.4594172808e+00    -3.4728337828e+00    -3.7926498538e+00
O     5.4330657922e+00    -4.4185653131e+00    -4.4557151008e+00
O     5.4857688947e+00    -2.5271040265e+00    -3.1295812859e+00
N    -1.2111144930e+00     4.5765754806e+00    -5.7360157155e+00
H    -1.6881921829e+00     3.8466152291e+00    -6.2448775849e+00
H    -4.9149187023e-01     4.9357964308e+00    -6.3463317603e+00
H    -1.8782483071e+00     5.3221894036e+00    -5.6004733511e+00
N     3.2324639998e-01     6.0397402181e-01    -7.4126395910e+00
H    -5.1297961125e-01     4.8171499860e-02    -7.3068326545e+00
H     1.0098251992e+00     1.6060086267e-02    -7.8624716060e+00
H     1.0173419571e-01     1.3442378946e+00    -8.0625019785e+00
C    -8.7155749107e-01     1.2781582020e-06    -9.9619465407e+00
O    -2.2231796363e-01    -1.3418673736e-01    -9.0157754871e+00
O    -1.5207968610e+00     1.3418571715e-01    -1.0908118767e+01
C     4.5959985736e+00    -4.2103120979e+00    -7.8198498188e+00
O     5.0083267602e+00    -3.3846087494e+00    -7.1248983839e+00
O     4.1836716626e+00    -5.0360139990e+00    -8.5148044893e+00
C    -6.9995199943e-01     7.9755800085e+00    -5.9916767326e+00
O    -1.3244830829e+00     8.3622538361e+00    -6.8834179098e+00
O    -7.5417883849e-02     7.5889051451e+00    -5.0999375367e+00
C    -5.5143281935e+00    -7.1924652236e+00    -4.2261814099e+00
O    -5.9113719854e+00    -8.1521526097e+00    -3.7201039470e+00
O    -5.1172860768e+00    -6.2327783533e+00    -4.7322622073e+00
C     9.5347175221e+00     1.6865578476e+00    -2.4989380015e+00
O     9.4731908540e+00     7.0566761040e-01    -3.1062491754e+00
O     9.5962444263e+00     2.6674464974e+00    -1.8916234194e+00
C    -8.4104442847e+00     5.3500376581e+00    -8.0095768509e-01
O    -9.4614723604e+00     5.8040338012e+00    -6.4608504016e-01
O    -7.3594170634e+00     4.8960380076e+00    -9.5582925301e-01
C     2.5861641459e+00    -9.6204030276e+00     8.7155859698e-01
O     1.7906878628e+00    -8.9148221098e+00     1.3233672972e+00
O     3.3816409290e+00    -1.0325982064e+01     4.1974667150e-01
N     4.4351909850e+00     8.6444208956e+00     2.5463896600e+00
H     5.4320956959e+00     8.5711984625e+00     2.6885338321e+00
H     4.2776935553e+00     8.5948892381e+00     1.5503358164e+00
H     4.0210576646e+00     7.8163941546e+00     2.9491857496e+00
C    -8.5494149916e+00    -3.1222321977e+00     4.1423622890e+00
O    -8.5864402637e+00    -2.0500313097e+00     3.7136754158e+00
O    -8.5123911399e+00    -4.1944348340e+00     4.5710461425e+00
N     7.6100123297e+00    -3.0819391451e+00     5.7018221751e+00
H     6.7410753839e+00    -3.2744207589e+00     5.2250781077e+00
H     7.3694805697e+00    -2.7388283414e+00     6.6204088796e+00
H     8.0737359426e+00    -3.9690699614e+00     5.8334986959e+00
N    -2.9260506566e+00     6.1973009445e+00     7.2286645951e+00
H    -3.6519735721e+00     6.2052683273e+00     7.9303468128e+00
H    -2.3592195691e+00     7.0179848734e+00     7.3853888497e+00
H    -2.3414690351e+00     5.3971731135e+00     7.4221566170e+00
N    -1.4185147434e+00    -4.6242059578e+00     8.7633328266e+00
H    -7.7553396925e-01    -4.3251006415e+00     9.4820102417e+00
H    -2.3486867723e+00    -4.5210788987e+00     9.1421822572e+00
H    -1.3370365123e+00    -3.9628940184e+00     8.0047768317e+00
