# Supplementary material for: Automated Discovery of Reactive Events via Hypergraph Mining of Ab Initio Atomistic Simulations
Source: J Chem Theory Comput. 2026 Feb 12;22(4):1674–86. doi: 10.1021/acs.jctc.5c01682 (PMC12937057; doi:10.1021/acs.jctc.5c01682)
Supplement: Supplementary file 2 [file ct5c01682_si_002.zip › SI_data/Initial_Geometries/nowater/init_189.xyz]

98

N    -1.9932082206e-02     1.0411234387e-03     2.4358584653e+00
H    -1.2859616122e-01    -9.1285133917e-01     2.8510429758e+00
H    -5.4734354324e-01     6.4573654815e-01     3.0064608181e+00
H     9.5293385894e-01     2.5264783194e-01     2.5338651254e+00
C    -1.8434208920e+00     1.6887257848e+00    -3.6150939018e-07
O    -1.9867587916e+00     2.2394430832e+00    -1.0054469060e+00
O    -1.7000866329e+00     1.1380083238e+00     1.0054471376e+00
N     1.2150096036e-02    -3.0587866182e-02    -2.4414400656e+00
H     7.5069618098e-02     9.7409532564e-01    -2.3637334964e+00
H    -9.1109526703e-01    -2.3918028232e-01    -2.7928504928e+00
H     6.6717626162e-01    -3.0983954144e-01    -3.1572183866e+00
C    -4.9345020976e-08    -1.1386922431e-06    -4.9999992703e+00
O     1.1123450595e+00    -2.7878017998e-02    -4.6890824187e+00
O    -1.1123449768e+00     2.7878887229e-02    -5.3109181853e+00
C     3.1929002589e+00    -2.9249577421e+00    -2.4999994060e+00
O     2.5272444216e+00    -2.6266583538e+00    -3.3959222997e+00
O     3.8585579020e+00    -3.2232599673e+00    -1.6040782099e+00
N    -4.2190104199e-01     4.9969437951e+00     6.3417555282e-02
H    -2.1840276016e-01     4.0293213822e+00    -1.4074122707e-01
H     9.6464934455e-02     5.5512880251e+00    -6.0245125613e-01
H    -1.4010642983e+00     5.1383759723e+00    -1.3811566119e-01
N    -2.6084951496e+00    -3.3758171663e+00     2.5126811376e+00
H    -2.9347431984e+00    -3.8306211304e+00     3.3529793335e+00
H    -1.9354934721e+00    -3.9965050230e+00     2.0870082451e+00
H    -3.3966358530e+00    -3.3238535659e+00     1.8837825793e+00
N     1.9014432501e-02    -5.1258627581e-03     5.0642237121e+00
H     3.6898402721e-01    -7.6865321614e-01     4.5039266869e+00
H     3.5259396992e-01     8.4705886233e-01     4.6377404517e+00
H    -9.8582005067e-01    -7.1706142077e-03     4.9658221824e+00
C     6.5366712896e-01    -5.3264654902e-07     7.4714610488e+00
O    -2.6205364654e-01     5.3260536343e-01     7.0104355929e+00
O     1.5693905067e+00    -5.3260489180e-01     7.9324842556e+00
N    -4.1752776191e+00     3.8830500296e+00     4.9306620153e+00
H    -4.4600884510e+00     4.4742658866e+00     4.1633732212e+00
H    -4.9845960080e+00     3.3422155008e+00     5.1987736389e+00
H    -3.4977681809e+00     3.2317074657e+00     4.5617267822e+00
N     6.2030213419e-01    -7.0492836514e+00     2.5623981902e+00
H    -2.2926579035e-01    -7.1696686822e+00     3.0944952481e+00
H     6.0890941849e-01    -6.1057104437e+00     2.2033412410e+00
H     1.3859484378e+00    -7.1030372822e+00     3.2183522020e+00
C     4.5561171028e+00     5.9426472561e+00     4.2038869333e-01
O     4.0203484191e+00     6.5459954914e+00     1.2472386644e+00
O     5.0918865171e+00     5.3393019259e+00    -4.0646356211e-01
C    -7.1898334010e+00    -1.2717813842e+00    -1.7143144780e+00
O    -7.1954187382e+00    -8.9059596894e-01    -6.2370706317e-01
O    -7.1842469657e+00    -1.6529635733e+00    -2.8049234985e+00
N     5.5148639707e+00    -3.4936739581e+00    -3.7609644440e+00
H     4.6951221479e+00    -4.0023163869e+00    -3.4631528987e+00
H     5.5840522911e+00    -3.6110152104e+00    -4.7613774046e+00
H     5.3285412661e+00    -2.5155657866e+00    -3.5937291755e+00
N    -1.2969956186e+00     4.5813614300e+00    -5.8170076789e+00
H    -6.6071477960e-01     3.7976342626e+00    -5.7995745455e+00
H    -1.3359240958e+00     4.9470360561e+00    -4.8767158485e+00
H    -8.6781303180e-01     5.2934209079e+00    -6.3898540699e+00
C     3.0128129038e-01     5.8009619495e-01    -7.4714596055e+00
O     1.2550849234e-01     1.0785425714e+00    -6.4441265615e+00
O     4.7705108609e-01     8.1651285876e-02    -8.4987943886e+00
C    -8.7155664311e-01     9.8642580386e-07    -9.9619474741e+00
O    -2.6625185479e-02    -7.3035603569e-02    -9.1774001278e+00
O    -1.7164902839e+00     7.3034857431e-02    -1.0746493395e+01
N     4.6332138284e+00    -4.2370371768e+00    -7.7707255560e+00
H     4.7799384105e+00    -3.2419180207e+00    -7.8578763182e+00
H     3.6452344912e+00    -4.3740699993e+00    -7.6141978598e+00
H     4.8456524755e+00    -4.6435447497e+00    -8.6701702708e+00
N    -6.7892516279e-01     7.9769925083e+00    -5.9278931907e+00
H    -2.8124322994e-01     7.2032630248e+00    -6.4403161212e+00
H    -4.2849079308e-01     8.8178388457e+00    -6.4275352106e+00
H    -1.6823119469e+00     7.8860035464e+00    -5.9935845218e+00
C    -5.5143292603e+00    -7.1924660675e+00    -4.2261815399e+00
O    -6.3635336889e+00    -7.7598529308e+00    -4.7662574937e+00
O    -4.6651235390e+00    -6.6250773441e+00    -3.6861085961e+00
C     9.5347174073e+00     1.6865570875e+00    -2.4989354451e+00
O     8.7734756239e+00     8.2145541660e-01    -2.5818094238e+00
O     1.0295959642e+01     2.5516593255e+00    -2.4160651632e+00
N    -8.4307510206e+00     5.3658357982e+00    -7.3890460012e-01
H    -7.5075210277e+00     4.9571547087e+00    -7.4231638569e-01
H    -8.3945644308e+00     6.1743739798e+00    -1.3425092922e+00
H    -9.0470525067e+00     4.6990186355e+00    -1.1803870239e+00
C     2.5861646227e+00    -9.6204024699e+00     8.7155874304e-01
O     1.7385929416e+00    -8.9451188240e+00     1.2720238389e+00
O     3.4337354676e+00    -1.0295685778e+01     4.7108998962e-01
C     4.4603598586e+00     8.5881505556e+00     2.5196927815e+00
O     5.1137269159e+00     9.2618691863e+00     3.1934677774e+00
O     3.8069927034e+00     7.9144342216e+00     1.8459148010e+00
N    -8.5641230480e+00    -3.1287338033e+00     4.2075834079e+00
H    -8.2800739485e+00    -2.1880219537e+00     3.9757153030e+00
H    -9.3534539140e+00    -3.3492901441e+00     3.6179277716e+00
H    -7.8103302523e+00    -3.7390442598e+00     3.9270536439e+00
C     7.5717947192e+00    -3.1255265724e+00     5.7357653075e+00
O     7.4102429428e+00    -2.1035821746e+00     5.2216751194e+00
O     7.7333487592e+00    -4.1474724482e+00     6.2498528721e+00
N    -2.8913453919e+00     6.2235753985e+00     7.2291341192e+00
H    -3.6498895347e+00     6.6869470262e+00     7.7079691756e+00
H    -2.0716700458e+00     6.3295808589e+00     7.8090282942e+00
H    -3.1133983176e+00     5.2387637867e+00     7.2143703810e+00
C    -1.4306901803e+00    -4.5612622437e+00     8.7833947947e+00
O    -1.0608321867e+00    -3.4707963511e+00     8.6893349634e+00
O    -1.8005455748e+00    -5.6517296945e+00     8.8774523881e+00
