# Supplementary material for: Automated Discovery of Reactive Events via Hypergraph Mining of Ab Initio Atomistic Simulations
Source: J Chem Theory Comput. 2026 Feb 12;22(4):1674–86. doi: 10.1021/acs.jctc.5c01682 (PMC12937057; doi:10.1021/acs.jctc.5c01682)
Supplement: Supplementary file 2 [file ct5c01682_si_002.zip › SI_data/Initial_Geometries/nowater/init_18.xyz]

98

N    -3.2918833533e-02     5.3483085584e-02     2.4761584760e+00
H     9.6520604795e-01     1.3551917733e-01     2.3480870362e+00
H    -3.1695957670e-01    -8.0052741546e-01     2.0185898962e+00
H    -1.9077776418e-01    -7.8241927155e-02     3.4646464424e+00
N    -1.8255592313e+00     1.7499011330e+00     2.1236609588e-02
H    -1.2015526805e+00     1.3994559168e+00    -6.9093574879e-01
H    -2.7542051650e+00     1.7431344443e+00    -3.7493636587e-01
H    -1.8227499899e+00     1.0734383180e+00     7.7074948382e-01
N    -1.9867099297e-02    -1.4326928056e-02    -2.4374496538e+00
H    -7.8694291722e-01     2.9477270232e-01    -3.0166194054e+00
H     3.8923439888e-01    -8.1474921566e-01    -2.8971693625e+00
H     6.7380092107e-01     7.1907570541e-01    -2.4554672943e+00
C     3.4550622216e-07    -4.5920161542e-07    -4.9999987747e+00
O    -8.5527172518e-01     4.9961046247e-01    -4.4053083828e+00
O     8.5527145505e-01    -4.9961004730e-01    -5.5946925562e+00
N     3.2019017141e+00    -2.9634486503e+00    -2.5543141154e+00
H     2.9571786663e+00    -2.0149781345e+00    -2.7990584794e+00
H     4.0338039017e+00    -2.9127445397e+00    -1.9844457724e+00
H     2.4626374361e+00    -3.3122644180e+00    -1.9616968122e+00
N    -4.3110266981e-01     4.9648442493e+00    -6.4960337993e-02
H     4.0972786862e-01     4.7595570138e+00     4.5489218886e-01
H    -1.1816560672e+00     4.4581987332e+00     3.8153938602e-01
H    -6.2320121846e-01     5.9473125974e+00     6.6315985471e-02
C    -2.6346172563e+00    -3.4363925377e+00     2.4999987704e+00
O    -3.1268998209e+00    -2.5914315404e+00     1.8848103115e+00
O    -2.1423355700e+00    -4.2813521899e+00     3.1151906368e+00
C     1.2578658492e-07     1.1841703460e-07     5.0000013423e+00
O     2.0016422054e-01     1.1373760691e+00     5.0326866918e+00
O    -2.0016426621e-01    -1.1373761362e+00     4.9673122497e+00
C     6.5366774486e-01    -6.7243002083e-07     7.4714591073e+00
O     1.0273972651e+00     7.8781178515e-01     6.7135436585e+00
O     2.7993910023e-01    -7.8781121169e-01     8.2293776778e+00
C    -4.1999329861e+00     3.8474831580e+00     4.8792852067e+00
O    -4.3985639355e+00     2.8610690054e+00     4.3115784905e+00
O    -4.0013053842e+00     4.8338989040e+00     5.4469912546e+00
N     6.0238039494e-01    -7.0557851237e+00     2.5707944926e+00
H     3.7886954939e-01    -6.1733459007e+00     2.1340687060e+00
H     1.5735113634e+00    -7.0093262253e+00     2.8430596165e+00
H     6.2267772449e-02    -7.1053956008e+00     3.4223792131e+00
C     4.5561165088e+00     5.9426485965e+00     4.2038684677e-01
O     5.2601743431e+00     6.6554431405e+00    -1.5492572415e-01
O     3.8520610387e+00     5.2298532555e+00     9.9570224025e-01
N    -7.2172383838e+00    -1.2758122765e+00    -1.7755130833e+00
H    -7.8248714073e+00    -8.0776167173e-01    -1.1189338930e+00
H    -6.3467408946e+00    -7.6439391556e-01    -1.7837268706e+00
H    -7.0170357567e+00    -2.1871523020e+00    -1.3898219547e+00
N     5.4211784742e+00    -3.5219039309e+00    -3.8179958804e+00
H     4.8799559417e+00    -2.7014421203e+00    -3.5871147838e+00
H     6.1369017081e+00    -3.2268949130e+00    -4.4661409388e+00
H     5.8927969276e+00    -3.8082522980e+00    -2.9724427906e+00
N    -1.2878657550e+00     4.5870419289e+00    -5.8355845597e+00
H    -6.6958702146e-01     3.7917619300e+00    -5.7674184099e+00
H    -1.5951723514e+00     4.7994260423e+00    -4.8975879024e+00
H    -7.2656955256e-01     5.3679618016e+00    -6.1429769899e+00
C     3.0127989776e-01     5.8009629801e-01    -7.4714589814e+00
O    -6.0373901870e-01     1.2788441997e+00    -7.3057780201e+00
O     1.2062996739e+00    -1.1865042174e-01    -7.6371434149e+00
C    -8.7155827592e-01    -2.0186951850e-07    -9.9619480158e+00
O    -2.0730409977e-01    -7.3142194129e-01    -1.0560735690e+01
O    -1.5358100480e+00     7.3142211510e-01    -9.3631574993e+00
N     4.6062335852e+00    -4.2385263641e+00    -7.8799483077e+00
H     3.7989033446e+00    -3.6322238240e+00    -7.8791700901e+00
H     5.3928995646e+00    -3.6779079965e+00    -7.5862720104e+00
H     4.4539665926e+00    -4.9287049917e+00    -7.1589437269e+00
C    -6.9995136971e-01     7.9755795081e+00    -5.9916787047e+00
O     3.1290367487e-01     8.1140000798e+00    -6.5299374288e+00
O    -1.7128051141e+00     7.8371592913e+00    -5.4534164626e+00
N    -5.4479617348e+00    -7.1974085592e+00    -4.2170453672e+00
H    -5.7645266249e+00    -7.7517965805e+00    -4.9992384924e+00
H    -5.7352261547e+00    -6.2464926237e+00    -4.3976557813e+00
H    -5.9655300874e+00    -7.5104112828e+00    -3.4086323069e+00
C     9.5347184303e+00     1.6865574070e+00    -2.4989357163e+00
O     9.0510912793e+00     2.6227541316e+00    -2.0252285052e+00
O     1.0018343255e+01     7.5036040993e-01    -2.9726458777e+00
N    -8.4413295553e+00     5.3106512351e+00    -7.5615287314e-01
H    -9.0583433938e+00     6.0191024991e+00    -1.1259855688e+00
H    -8.0933225305e+00     4.7855128549e+00    -1.5451413883e+00
H    -7.6504611306e+00     5.7928247478e+00    -3.5438774378e-01
C     2.5861630218e+00    -9.6204026480e+00     8.7155717271e-01
O     2.6777817243e+00    -1.0772047856e+01     8.6276068508e-01
O     2.4945479527e+00    -8.4687566979e+00     8.8035432279e-01
N     4.4386483243e+00     8.5466409594e+00     2.5678373742e+00
H     4.5084456488e+00     9.4998543878e+00     2.8932570823e+00
H     3.8213727633e+00     8.5551423907e+00     1.7689126642e+00
H     5.3529829887e+00     8.2863227930e+00     2.2278286179e+00
N    -8.5585347351e+00    -3.1010374351e+00     4.2054492757e+00
H    -8.1078747909e+00    -2.4021167838e+00     3.6329101671e+00
H    -9.4317253009e+00    -3.3303409412e+00     3.7534092080e+00
H    -7.9819185412e+00    -3.9287922648e+00     4.1640356609e+00
C     7.5717961524e+00    -3.1255264280e+00     5.7357633879e+00
O     7.4216399945e+00    -3.8928241972e+00     4.8851957470e+00
O     7.7219505833e+00    -2.3582306319e+00     6.5863337337e+00
C    -2.9008690627e+00     6.1989891871e+00     7.2909198717e+00
O    -1.9227396330e+00     5.5974049715e+00     7.4178738019e+00
O    -3.8789988980e+00     6.8005728388e+00     7.1639622389e+00
C    -1.4306889655e+00    -4.5612621459e+00     8.7833928392e+00
O    -2.2969910695e+00    -4.9723575945e+00     8.1389712016e+00
O    -5.6438768632e-01    -4.1501686032e+00     9.4278176198e+00
