# Supplementary material for: Automated Discovery of Reactive Events via Hypergraph Mining of Ab Initio Atomistic Simulations
Source: J Chem Theory Comput. 2026 Feb 12;22(4):1674–86. doi: 10.1021/acs.jctc.5c01682 (PMC12937057; doi:10.1021/acs.jctc.5c01682)
Supplement: Supplementary file 2 [file ct5c01682_si_002.zip › SI_data/Initial_Geometries/nowater/init_190.xyz]

98

C     4.7690612238e-07    -4.1375147950e-07     2.5000011970e+00
O     8.2797380244e-01     7.9735625305e-01     2.6159346619e+00
O    -8.2797412152e-01    -7.9735593255e-01     2.3840643775e+00
N    -1.8147651657e+00     1.6729827323e+00     5.8680838609e-02
H    -1.4371921189e+00     1.1303079143e+00    -7.0442343297e-01
H    -1.6802387159e+00     2.6448922984e+00    -1.7938745947e-01
H    -2.8110802447e+00     1.5097572751e+00     6.8329368053e-02
N     2.2612201807e-02     5.7182343766e-02    -2.5270439680e+00
H    -7.8543629985e-01    -2.9918419267e-01    -3.0163761698e+00
H    -2.4938351148e-01     1.7663934851e-01    -1.5620929636e+00
H     7.2058088422e-01    -6.7211250080e-01    -2.5457021748e+00
N    -1.7656855464e-02     5.5712148361e-02    -4.9668805149e+00
H    -2.7697018939e-01     9.6882222298e-02    -5.9417892865e+00
H    -4.5662712766e-01    -7.6819788246e-01    -4.5823555533e+00
H     9.7897307930e-01    -1.0291152270e-01    -4.9361122725e+00
C     3.1929012814e+00    -2.9249575722e+00    -2.5000004926e+00
O     2.1405155567e+00    -2.4543956370e+00    -2.5762487817e+00
O     4.2452859124e+00    -3.3955228597e+00    -2.4237508779e+00
C    -4.3712811079e-01     4.9808542859e+00     8.5146262974e-07
O    -1.3218671962e+00     4.9533563888e+00     7.4245533932e-01
O     4.4760953939e-01     5.0083547767e+00    -7.4245596106e-01
C    -2.6346174743e+00    -3.4363920481e+00     2.5000013511e+00
O    -2.6269289862e+00    -2.2901340996e+00     2.6441944599e+00
O    -2.6423061287e+00    -4.5826499824e+00     2.3558044789e+00
C    -5.1697649558e-07    -3.1744436854e-07     5.0000012098e+00
O     6.9995515898e-01     6.5921580445e-01     5.6405121047e+00
O    -6.9995470015e-01    -6.5921557138e-01     4.3594869667e+00
N     6.9651244362e-01     1.3779683503e-03     7.4197401311e+00
H     5.9237032550e-02     7.8433460712e-01     7.4041053839e+00
H     1.1749619153e+00     3.1814099130e-02     8.3083017947e+00
H     1.3140192959e-01    -8.3529910212e-01     7.4207236496e+00
N    -4.1986340554e+00     3.7819936017e+00     4.8643900333e+00
H    -3.5214901586e+00     4.3053604325e+00     4.3287140151e+00
H    -3.9954184529e+00     3.9525505165e+00     5.8385542097e+00
H    -5.1009622920e+00     4.1946503803e+00     4.6775812613e+00
N     5.7585358357e-01    -6.9953397586e+00     2.5572770485e+00
H     5.2976690134e-01    -7.9391489627e+00     2.9129253258e+00
H     3.0602795668e-01    -6.3843328710e+00     3.3144076840e+00
H     1.5474935862e+00    -6.8045871771e+00     2.3600245743e+00
N     4.4922479469e+00     5.9627072071e+00     4.2594184298e-01
H     5.1418758245e+00     6.6992198613e+00     6.6028821886e-01
H     4.7148982456e+00     5.6644601870e+00    -5.1259832366e-01
H     4.6991647315e+00     5.1855068344e+00     1.0362896173e+00
C    -7.1898341018e+00    -1.2717803899e+00    -1.7143142666e+00
O    -6.6300599896e+00    -1.6809726975e+00    -7.9020786097e-01
O    -7.7496051976e+00    -8.6258768288e-01    -2.6384228933e+00
N     5.4063464525e+00    -3.4446595865e+00    -3.8226848309e+00
H     5.4788333721e+00    -4.4303091206e+00    -4.0291458092e+00
H     5.3618065930e+00    -3.3591957404e+00    -2.8176503952e+00
H     6.2751327137e+00    -3.0205401130e+00    -4.1137389240e+00
C    -1.2362421669e+00     4.5987612663e+00    -5.7942308776e+00
O    -1.8784361775e+00     5.3752919513e+00    -6.3593370608e+00
O    -5.9404982923e-01     3.8222309595e+00    -5.2291213403e+00
C     3.0128034866e-01     5.8009536011e-01    -7.4714603308e+00
O     7.2409416204e-01     5.4953668112e-01    -8.5461941102e+00
O    -1.2153389534e-01     6.1065777541e-01    -6.3967263363e+00
N    -8.9624818875e-01    -1.0993081808e-02    -1.0023445166e+01
H    -5.5810118644e-01    -8.5996967019e-01    -9.5941657113e+00
H    -1.5906622134e+00     3.7492116963e-01    -9.4003549335e+00
H    -1.2278441562e-01     6.3781957153e-01    -1.0036685753e+01
N     4.6204744209e+00    -4.2544298683e+00    -7.8642023047e+00
H     3.6322037572e+00    -4.0947383390e+00    -7.9953709138e+00
H     5.0737448269e+00    -3.3550824208e+00    -7.9356319382e+00
H     4.7419173379e+00    -4.5680057838e+00    -6.9122038048e+00
C    -6.9994997515e-01     7.9755797377e+00    -5.9916764662e+00
O    -5.6094817583e-01     9.1205619466e+00    -6.0584019576e+00
O    -8.3895434480e-01     6.8305972206e+00    -5.9249537117e+00
C    -5.5143284205e+00    -7.1924666416e+00    -4.2261830422e+00
O    -5.2839520907e+00    -7.6476700593e+00    -3.1896143540e+00
O    -5.7447056895e+00    -6.7372597825e+00    -5.2627505192e+00
N     9.5826940821e+00     1.7204453315e+00    -2.5315307138e+00
H     8.6973898278e+00     1.7583516244e+00    -3.0154573440e+00
H     9.4245266778e+00     2.0865130925e+00    -1.6039750273e+00
H     9.8155122638e+00     7.4386827317e-01    -2.4244217787e+00
C    -8.4104448930e+00     5.3500369769e+00    -8.0095846582e-01
O    -8.1597912114e+00     4.4502517368e+00    -1.4808976569e+00
O    -8.6610976378e+00     6.2498205946e+00    -1.2101600647e-01
C     2.5861640279e+00    -9.6204016946e+00     8.7155629183e-01
O     3.3273386926e+00    -1.0168232360e+01     1.7492171900e-01
O     1.8449902374e+00    -9.0725728939e+00     1.5681940188e+00
N     4.4529367568e+00     8.5307599488e+00     2.4855796831e+00
H     4.3226989963e+00     8.4004297907e+00     3.4782718150e+00
H     3.7889674595e+00     9.2330690760e+00     2.1935373111e+00
H     5.3725701046e+00     8.9285193282e+00     2.3613164052e+00
N    -8.5890559646e+00    -3.1513237256e+00     4.0965915402e+00
H    -8.5513981277e+00    -2.1488921818e+00     3.9821433844e+00
H    -7.6385614482e+00    -3.4874759871e+00     4.0423336727e+00
H    -8.9074067702e+00    -3.3260582331e+00     5.0386637227e+00
C     7.5717960199e+00    -3.1255275584e+00     5.7357655421e+00
O     8.1317352124e+00    -4.0497876642e+00     5.3271466393e+00
O     7.0118554102e+00    -2.2012662861e+00     6.1443811551e+00
C    -2.9008686505e+00     6.1989895942e+00     7.2909196214e+00
O    -2.3831522730e+00     7.0711076756e+00     6.7376223643e+00
O    -3.4185865311e+00     5.3268698718e+00     7.8442138389e+00
N    -1.4204853968e+00    -4.5276617740e+00     8.8406596728e+00
H    -5.6702901350e-01    -4.9290725880e+00     8.4802889563e+00
H    -1.7931788832e+00    -3.9333441003e+00     8.1145273482e+00
H    -2.0736632884e+00    -5.2883215089e+00     8.9595494970e+00
