# Supplementary material for: Automated Discovery of Reactive Events via Hypergraph Mining of Ab Initio Atomistic Simulations
Source: J Chem Theory Comput. 2026 Feb 12;22(4):1674–86. doi: 10.1021/acs.jctc.5c01682 (PMC12937057; doi:10.1021/acs.jctc.5c01682)
Supplement: Supplementary file 2 [file ct5c01682_si_002.zip › SI_data/Initial_Geometries/nowater/init_191.xyz]

98

C     1.0046274070e-06     3.2921596288e-07     2.5000008449e+00
O    -6.3456834869e-01     8.7799460703e-02     3.4614430421e+00
O     6.3456753176e-01    -8.7799670433e-02     1.5385563131e+00
C    -1.8434224773e+00     1.6887247107e+00     8.3756106291e-07
O    -1.7209624317e+00     8.3136528191e-01    -7.6465359238e-01
O    -1.9658817797e+00     2.5460869733e+00     7.6465289906e-01
C     7.3018485182e-07    -1.7150420133e-07    -2.5000011265e+00
O     1.0007009923e+00     4.1133216457e-01    -2.0948311068e+00
O    -1.0007015487e+00    -4.1133197311e-01    -2.9051680095e+00
N     1.8302073863e-02    -1.1286436381e-02    -5.0636408576e+00
H     7.3736587508e-01     4.6930250870e-01    -4.5427118714e+00
H    -1.7734868554e-01    -8.6910583874e-01    -4.5684149110e+00
H    -8.1436039661e-01     5.5664885276e-01    -5.0044623290e+00
C     3.1929001694e+00    -2.9249579434e+00    -2.5000007777e+00
O     2.4925353219e+00    -3.7232042854e+00    -2.9550281485e+00
O     3.8932670679e+00    -2.1267139472e+00    -2.0449712896e+00
N    -4.5629522659e-01     4.9822885144e+00     6.4366880176e-02
H     4.9546848264e-01     4.6619007052e+00    -3.9954673494e-02
H    -5.0631290950e-01     5.8943892908e+00    -3.6569415036e-01
H    -1.0341860439e+00     4.3663579385e+00    -4.8885198206e-01
N    -2.6772763190e+00    -3.3963942159e+00     2.4669408004e+00
H    -2.8848731275e+00    -3.4372719070e+00     3.4541682679e+00
H    -1.7214306329e+00    -3.0824635838e+00     2.3821547915e+00
H    -2.7047230831e+00    -4.3452867835e+00     2.1230964303e+00
N     3.7557272788e-02    -5.5292960528e-02     4.9933180774e+00
H    -4.9318367806e-01     1.4480677208e-01     4.1580578586e+00
H     5.9827052463e-01     7.6194260463e-01     5.1859544321e+00
H    -6.2701590661e-01    -1.3834789416e-01     5.7488468644e+00
N     7.0246672820e-01     4.4692662499e-02     7.4830259284e+00
H     6.6116960976e-01    -6.6455218764e-01     8.2004182782e+00
H     8.2994057005e-01    -4.3574834435e-01     6.6042148318e+00
H    -2.0825635153e-01     4.7921121539e-01     7.4490188725e+00
N    -4.1436461106e+00     3.8290234616e+00     4.9109611253e+00
H    -4.4412671230e+00     4.7561768925e+00     5.1777826792e+00
H    -4.9125066698e+00     3.2062432433e+00     5.1119096887e+00
H    -4.0282590047e+00     3.8365705788e+00     3.9079615055e+00
C     6.1466090203e-01    -7.0037455224e+00     2.6114607560e+00
O     1.4538499683e+00    -7.0869135003e+00     3.4011460405e+00
O    -2.2452749861e-01    -6.9205808288e+00     1.8217737502e+00
N     4.5853209826e+00     5.9049849743e+00     3.7304726975e-01
H     5.2205243479e+00     6.1257197168e+00     1.1261597123e+00
H     3.7900315802e+00     5.4415966648e+00     7.8797874115e-01
H     4.2519547912e+00     6.7840316254e+00     4.9123105406e-03
C    -7.1898330280e+00    -1.2717789186e+00    -1.7143154174e+00
O    -7.9894540843e+00    -9.1691042607e-01    -9.5970785749e-01
O    -6.3902120176e+00    -1.6266510525e+00    -2.4689220125e+00
N     5.4892449518e+00    -3.4689166134e+00    -3.7325864291e+00
H     5.9718503315e+00    -4.1014731981e+00    -4.3541567854e+00
H     5.4543535550e+00    -2.5730253273e+00    -4.1968530322e+00
H     4.5375354161e+00    -3.7984486945e+00    -3.6616149707e+00
N    -1.2515048318e+00     4.6640626376e+00    -5.7981445439e+00
H    -1.4806815477e+00     4.1703075055e+00    -6.6484794164e+00
H    -1.7487635872e+00     4.2035004939e+00    -5.0498141845e+00
H    -2.6718735537e-01     4.5149912517e+00    -5.6299892341e+00
C     3.0127940636e-01     5.8009562165e-01    -7.4714603923e+00
O    -3.5526290986e-01     7.4127740329e-01    -6.5345875779e+00
O     9.5782396051e-01     4.1891683040e-01    -8.4083327160e+00
N    -9.1530108672e-01    -4.4257137430e-03    -1.0012734909e+01
H    -1.3738358155e+00    -4.2657961235e-02    -9.1140304577e+00
H    -3.9277604345e-01     8.5913142268e-01    -1.0037609317e+01
H    -2.4015793318e-01    -7.5496917552e-01    -1.0028407013e+01
C     4.5959986463e+00    -4.2103128314e+00    -7.8198506307e+00
O     3.6734511732e+00    -4.3007739597e+00    -8.5094019300e+00
O     5.5185470832e+00    -4.1198481968e+00    -7.1303003160e+00
N    -6.8224682478e-01     7.9108406017e+00    -5.9944940888e+00
H    -1.1060641633e+00     8.1490342426e+00    -5.1096053127e+00
H    -1.3498051608e+00     8.1521103491e+00    -6.7125030455e+00
H     1.0998461473e-01     8.5252663266e+00    -6.1137826276e+00
C    -5.5143292182e+00    -7.1924653781e+00    -4.2261813385e+00
O    -4.9995399104e+00    -8.1624336694e+00    -3.8671388167e+00
O    -6.0291173182e+00    -6.2224972218e+00    -4.5852274261e+00
C     9.5347183252e+00     1.6865584058e+00    -2.4989365607e+00
O     8.7138436100e+00     2.3112507924e+00    -1.9786653100e+00
O     1.0355590954e+01     1.0618629430e+00    -3.0192084237e+00
N    -8.3928412758e+00     5.3729112638e+00    -7.4029945116e-01
H    -8.5994771357e+00     6.1240103118e+00    -1.3825901444e+00
H    -9.2150201853e+00     4.7882763464e+00    -7.0022528164e-01
H    -7.6614680991e+00     4.8199314051e+00    -1.1630120403e+00
C     2.5861647363e+00    -9.6204020648e+00     8.7155867909e-01
O     1.8098223993e+00    -1.0254428032e+01     1.4460686427e+00
O     3.3625058638e+00    -8.9863769281e+00     2.9704524590e-01
N     4.5172957723e+00     8.6091911918e+00     2.4909144629e+00
H     4.3445527900e+00     9.0725886093e+00     3.3711463577e+00
H     4.5333244575e+00     7.6177161163e+00     2.6809206228e+00
H     3.7119683716e+00     8.7817599478e+00     1.9069220120e+00
N    -8.5697718073e+00    -3.1853993220e+00     4.1319629176e+00
H    -8.6512837147e+00    -2.6197469202e+00     3.2996296536e+00
H    -7.6034008550e+00    -3.1420715600e+00     4.4211548478e+00
H    -9.1106718087e+00    -2.7270617288e+00     4.8508044994e+00
C     7.5717959833e+00    -3.1255265045e+00     5.7357632512e+00
O     8.6518124840e+00    -3.5337058387e+00     5.7771400508e+00
O     6.4917782357e+00    -2.7173488604e+00     5.6943895790e+00
C    -2.9008689865e+00     6.1989894700e+00     7.2909172872e+00
O    -1.8263405731e+00     5.7924803279e+00     7.1688637887e+00
O    -3.9753979717e+00     6.6054973465e+00     7.4129742876e+00
C    -1.4306894210e+00    -4.5612627535e+00     8.7833953218e+00
O    -1.3874279720e+00    -5.6971440524e+00     8.9899387124e+00
O    -1.4739504736e+00    -3.4253816555e+00     8.5768481904e+00
