# Supplementary material for: Automated Discovery of Reactive Events via Hypergraph Mining of Ab Initio Atomistic Simulations
Source: J Chem Theory Comput. 2026 Feb 12;22(4):1674–86. doi: 10.1021/acs.jctc.5c01682 (PMC12937057; doi:10.1021/acs.jctc.5c01682)
Supplement: Supplementary file 2 [file ct5c01682_si_002.zip › SI_data/Initial_Geometries/nowater/init_192.xyz]

98

N    -6.1802655835e-02     2.1933909998e-02     2.4854451508e+00
H     5.3149582655e-01     7.6301619069e-01     2.8292175422e+00
H     3.9995291846e-01    -3.7133866509e-01     1.6782893070e+00
H    -7.2583283156e-02    -6.9649216917e-01     3.1947596984e+00
N    -1.8305324075e+00     1.7408120173e+00     4.0415107966e-02
H    -1.1099656805e+00     1.6144572301e+00    -6.5543225516e-01
H    -2.7011411547e+00     1.8550124053e+00    -4.5796302709e-01
H    -1.8982893017e+00     8.7286946746e-01     5.5175072586e-01
C    -7.9184607994e-07     9.2176318282e-07    -2.4999994043e+00
O    -5.7659872287e-01    -7.2231215862e-01    -1.8067774413e+00
O     5.7659929519e-01     7.2231140537e-01    -3.1932230406e+00
N     2.2862519883e-02    -8.8816966147e-03    -4.9374625795e+00
H     6.3561554500e-02    -8.5966423946e-01    -5.4795863167e+00
H     5.5736545410e-01     6.8414838395e-01    -5.4408491165e+00
H    -9.3864510558e-01     2.9894537847e-01    -4.9486410700e+00
C     3.1929012128e+00    -2.9249581029e+00    -2.5000011333e+00
O     3.6103108543e+00    -3.8219453066e+00    -3.0966092104e+00
O     2.7754907615e+00    -2.0279727880e+00    -1.9033898988e+00
N    -4.1836969797e-01     4.9803619645e+00    -6.4500912679e-02
H     4.3603825181e-02     5.7101744752e+00     4.5831803888e-01
H    -2.0429110820e-01     4.1090294760e+00     3.9845927647e-01
H    -1.4113900850e+00     5.1302148157e+00     3.9585659284e-02
C    -2.6346188378e+00    -3.4363916947e+00     2.5000002151e+00
O    -2.4793239924e+00    -2.9300989154e+00     3.5267958047e+00
O    -2.7899101016e+00    -3.9426855059e+00     1.4732040790e+00
C    -9.6909815767e-07     3.0423712011e-07     4.9999991057e+00
O    -6.8192832259e-01     5.9891125063e-01     5.7148688931e+00
O     6.8192904097e-01    -5.9891151229e-01     4.2851318435e+00
C     6.5366790155e-01    -3.2973597455e-07     7.4714589341e+00
O     2.4478983895e-01     1.0183203726e+00     7.1100730913e+00
O     1.0625463781e+00    -1.0183200971e+00     7.8328484026e+00
N    -4.1583359971e+00     3.8481078797e+00     4.8265430392e+00
H    -5.0907888281e+00     4.1437365284e+00     4.5765012166e+00
H    -3.8445484005e+00     4.4631365599e+00     5.5631970636e+00
H    -4.2425501848e+00     2.9269046568e+00     5.2311069692e+00
C     6.1466132449e-01    -7.0037468081e+00     2.6114587830e+00
O    -4.2404667533e-01    -6.6181347885e+00     2.2841254489e+00
O     1.6533687692e+00    -7.3893585376e+00     2.9387958318e+00
N     4.5565407128e+00     5.9154650431e+00     3.5895984850e-01
H     4.7062435625e+00     5.2243297805e+00     1.0795891559e+00
H     3.6782369263e+00     6.3682026093e+00     5.6630796058e-01
H     5.2779875397e+00     6.6131766477e+00     4.6892517673e-01
C    -7.1898331684e+00    -1.2717799284e+00    -1.7143137555e+00
O    -6.1945742031e+00    -1.7281793698e+00    -1.3456442665e+00
O    -8.1850917218e+00    -8.1538137234e-01    -2.0829868829e+00
N     5.4705080330e+00    -3.4357745534e+00    -3.8475674240e+00
H     5.8948742266e+00    -4.3493787476e+00    -3.9155836220e+00
H     4.4852824398e+00    -3.5828031822e+00    -3.6829612344e+00
H     5.8439674093e+00    -3.0013377597e+00    -3.0161997874e+00
N    -1.2202874060e+00     4.5418761254e+00    -5.8261984018e+00
H    -4.0087559427e-01     5.0578847562e+00    -5.5403927531e+00
H    -1.7617240703e+00     4.3679611188e+00    -4.9919430489e+00
H    -1.7678597992e+00     5.1609672089e+00    -6.4060863956e+00
C     3.0127929258e-01     5.8009646421e-01    -7.4714592655e+00
O    -5.8716999544e-01     1.1322215344e+00    -7.9619425167e+00
O     1.1897311110e+00     2.7972115387e-02    -6.9809787104e+00
C    -8.7155786682e-01     1.4547683466e-07    -9.9619482527e+00
O     4.0008686047e-02    -4.7300262384e-01    -1.0491167347e+01
O    -1.7831231469e+00     4.7300253831e-01    -9.4327256325e+00
C     4.5959989051e+00    -4.2103123010e+00    -7.8198498496e+00
O     4.5736031465e+00    -3.3227794125e+00    -7.0805651602e+00
O     4.6183950091e+00    -5.0978431516e+00    -8.5591376885e+00
N    -7.2095256379e-01     8.0331708176e+00    -5.9642057684e+00
H     1.3394106320e-01     8.1533409805e+00    -6.4877528164e+00
H    -1.4022458329e+00     7.6475496584e+00    -6.6017933215e+00
H    -5.3969130414e-01     7.3255081716e+00    -5.2672571936e+00
N    -5.4965010493e+00    -7.1735173353e+00    -4.1642499843e+00
H    -5.0711514798e+00    -8.0501212453e+00    -4.4288795779e+00
H    -5.2245227456e+00    -6.4948598269e+00    -4.8605501161e+00
H    -6.4950627435e+00    -7.2957333621e+00    -4.2497904209e+00
C     9.5347186151e+00     1.6865567644e+00    -2.4989374822e+00
O     1.0284668497e+01     2.5513897071e+00    -2.3427414300e+00
O     8.7847658840e+00     8.2172533112e-01    -2.6551315869e+00
C    -8.4104440783e+00     5.3500374498e+00    -8.0095659180e-01
O    -7.8483310804e+00     5.8538716648e+00    -1.6755639961e+00
O    -8.9725584061e+00     4.8462002955e+00     7.3648867522e-02
C     2.5861641878e+00    -9.6204020222e+00     8.7155872863e-01
O     3.5599051755e+00    -1.0107337824e+01     1.2581852462e+00
O     1.6124235781e+00    -9.1334672442e+00     4.8492860533e-01
C     4.4603599736e+00     8.5881515697e+00     2.5196930385e+00
O     3.4546604620e+00     8.1379416884e+00     2.8670222850e+00
O     5.4660589565e+00     9.0383609518e+00     2.1723600957e+00
N    -8.4953573404e+00    -3.1150817635e+00     4.1031300546e+00
H    -9.3547287751e+00    -2.9713622770e+00     3.5930213020e+00
H    -8.4967184959e+00    -2.4572078105e+00     4.8690165306e+00
H    -8.5480398371e+00    -4.0375059883e+00     4.5102387436e+00
N     7.5550774722e+00    -3.1526755899e+00     5.7948911409e+00
H     6.7435759026e+00    -2.9417256740e+00     5.2324404065e+00
H     8.1381287396e+00    -3.7685919856e+00     5.2470952867e+00
H     8.0660123809e+00    -2.2889844891e+00     5.9060782895e+00
N    -2.8722128749e+00     6.2479609892e+00     7.2549592894e+00
H    -3.7496073374e+00     5.9486754886e+00     6.8549684902e+00
H    -3.0668959204e+00     6.5383876057e+00     8.2021303284e+00
H    -2.2843379379e+00     5.4293452374e+00     7.3153802281e+00
N    -1.4560275620e+00    -4.6190872737e+00     8.8063463326e+00
H    -4.6424678398e-01    -4.6845546852e+00     8.6289473490e+00
H    -1.5862305909e+00    -3.8623040944e+00     9.4618678622e+00
H    -1.8894675938e+00    -4.3333478626e+00     7.9404005442e+00
