# Supplementary material for: Automated Discovery of Reactive Events via Hypergraph Mining of Ab Initio Atomistic Simulations
Source: J Chem Theory Comput. 2026 Feb 12;22(4):1674–86. doi: 10.1021/acs.jctc.5c01682 (PMC12937057; doi:10.1021/acs.jctc.5c01682)
Supplement: Supplementary file 2 [file ct5c01682_si_002.zip › SI_data/Initial_Geometries/nowater/init_193.xyz]

98

N     9.2033858583e-03    -1.5417073923e-02     2.4352688650e+00
H     8.7246882966e-01    -4.6147251100e-02     2.9579675572e+00
H    -6.2972006792e-01    -6.5222917512e-01     2.8887324830e+00
H    -3.7064875407e-01     9.1262576712e-01     2.5528623070e+00
C    -1.8434228018e+00     1.6887265997e+00    -8.4681075615e-07
O    -2.7475229055e+00     1.0229731121e+00    -2.7227524205e-01
O    -9.3932101023e-01     2.3544776409e+00     2.7227586321e-01
C    -7.4363589908e-07    -1.0184685647e-06    -2.4999995088e+00
O    -9.0187579198e-01     1.1464077504e-01    -3.2129067304e+00
O     9.0187632896e-01    -1.1463994024e-01    -1.7870936464e+00
N     1.2934361802e-02    -1.0677716651e-03    -5.0659095627e+00
H     4.0149974126e-02    -9.2511517901e-01    -4.6599770653e+00
H    -9.0070852537e-01     3.7916327950e-01    -4.8657518566e+00
H     6.8081034110e-01     5.6079192254e-01    -4.5583322377e+00
C     3.1929020770e+00    -2.9249593769e+00    -2.5000002958e+00
O     2.8135781943e+00    -3.5709681617e+00    -3.3795138500e+00
O     3.5722226631e+00    -2.2789489676e+00    -1.6204859132e+00
C    -4.3712862856e-01     4.9808555170e+00     1.3167106801e-06
O    -1.3209482461e+00     4.3052954331e+00     3.1183381461e-01
O     4.4669094556e-01     5.6564147453e+00    -3.1183484964e-01
N    -2.5732905056e+00    -3.4189070358e+00     2.5211134050e+00
H    -2.5430049360e+00    -4.1838603318e+00     1.8628469450e+00
H    -3.0467215454e+00    -2.6554616842e+00     2.0602486411e+00
H    -3.1663828571e+00    -3.7128405427e+00     3.2834938459e+00
C    -1.9564546454e-07    -1.2254888522e-06     4.9999994601e+00
O    -3.0813626250e-02    -5.9687606800e-01     5.9887102394e+00
O     3.0813826798e-02     5.9687700748e-01     4.0112902126e+00
N     6.6256024054e-01     6.5673404337e-02     7.4824348240e+00
H     1.5301023145e+00    -4.0227033376e-01     7.2638372462e+00
H     3.4791116865e-02    -1.0739030389e-01     6.7108540018e+00
H     2.7253572899e-01    -4.0299624298e-01     8.2871764115e+00
N    -4.1705642812e+00     3.8100479949e+00     4.8318667990e+00
H    -4.0127625643e+00     4.7966626797e+00     4.6866925071e+00
H    -3.8243971197e+00     3.5915160196e+00     5.7547937500e+00
H    -5.1707936297e+00     3.6745125141e+00     4.8553351734e+00
N     5.7575215499e-01    -6.9640155128e+00     2.6491434361e+00
H     4.0896930536e-01    -6.8310563040e+00     1.6622843666e+00
H     4.1778645874e-01    -7.9422133587e+00     2.8429420375e+00
H     1.5579424294e+00    -6.7901117187e+00     2.8054735865e+00
N     4.5300475449e+00     5.9913941763e+00     3.8222096292e-01
H     4.7592291700e+00     6.3185838431e+00     1.3094793939e+00
H     5.3794208950e+00     5.6148473274e+00    -1.2949212459e-02
H     3.8919920152e+00     5.2170959418e+00     4.9503393096e-01
N    -7.2350936852e+00    -1.2346059924e+00    -1.6814204304e+00
H    -6.6712633672e+00    -6.7802358232e-01    -2.3072773520e+00
H    -7.6706042405e+00    -1.9530436799e+00    -2.2413846528e+00
H    -6.5986490728e+00    -1.7008814239e+00    -1.0514165750e+00
C     5.4594181846e+00    -3.4728343136e+00    -3.7926496818e+00
O     5.4902875283e+00    -4.5942273830e+00    -4.0688429430e+00
O     5.4285464380e+00    -2.3514415505e+00    -3.5164535354e+00
C    -1.2362432638e+00     4.5987616991e+00    -5.7942284471e+00
O    -2.6334293648e-01     4.4711628712e+00    -5.1843583441e+00
O    -2.2091421373e+00     4.7263596598e+00    -6.4041019154e+00
C     3.0128153061e-01     5.8009642761e-01    -7.4714602198e+00
O     6.7678044871e-01     1.6317733020e+00    -7.7676600924e+00
O    -7.4221070551e-02    -4.7157966137e-01    -7.1752604468e+00
N    -8.7207964400e-01    -6.6926375239e-02    -9.9676998845e+00
H    -6.1346689966e-01     3.8516733337e-01    -1.0832637004e+01
H    -2.1716085664e-01     2.4744821161e-01    -9.2665350779e+00
H    -1.7767872528e+00     2.9745385859e-01    -9.7067198693e+00
C     4.5959985372e+00    -4.2103116786e+00    -7.8198497257e+00
O     4.3553760618e+00    -3.0916200016e+00    -7.6605142113e+00
O     4.8366223730e+00    -5.3290030363e+00    -7.9791887386e+00
C    -6.9995170398e-01     7.9755793192e+00    -5.9916763800e+00
O    -1.3380689198e+00     8.9385726267e+00    -6.0061110104e+00
O    -6.1832267578e-02     7.0125868916e+00    -5.9772446629e+00
C    -5.5143286249e+00    -7.1924644921e+00    -4.2261816317e+00
O    -6.5230702349e+00    -7.3763445946e+00    -3.6938410241e+00
O    -4.5055874883e+00    -7.0085869110e+00    -4.7585249978e+00
C     9.5347170421e+00     1.6865578503e+00    -2.4989378734e+00
O     9.7908849290e+00     8.3985233473e-01    -3.2420568638e+00
O     9.2785507325e+00     2.5332617975e+00    -1.7558158427e+00
C    -8.4104439677e+00     5.3500352038e+00    -8.0095746887e-01
O    -8.8577987910e+00     5.1124855285e+00    -1.8393224644e+00
O    -7.9630908893e+00     5.5875881796e+00     2.3740803137e-01
N     2.5835682221e+00    -9.6290568233e+00     9.3812220052e-01
H     2.2760139138e+00    -1.0450164629e+01     4.3754472198e-01
H     3.5197687182e+00    -9.4260685243e+00     6.1920768767e-01
H     1.9987889892e+00    -8.8647027244e+00     6.3287567585e-01
N     4.4277608641e+00     8.5983488022e+00     2.4618485585e+00
H     3.8094448809e+00     8.6480134787e+00     3.2584690816e+00
H     5.1540947507e+00     9.2832455665e+00     2.6126384533e+00
H     4.8705653926e+00     7.6914827832e+00     2.4918077616e+00
C    -8.5494143920e+00    -3.1222332008e+00     4.1423605589e+00
O    -8.1108990654e+00    -3.8064122480e+00     4.9635556575e+00
O    -8.9879328163e+00    -2.4380531163e+00     3.3211673365e+00
N     7.5864090868e+00    -3.0940468734e+00     5.6782496173e+00
H     6.7772787485e+00    -3.6911277150e+00     5.5877617323e+00
H     7.3880637060e+00    -2.4444617293e+00     6.4252973637e+00
H     8.3469615153e+00    -3.6784689689e+00     5.9935117280e+00
N    -2.8906579833e+00     6.2281044203e+00     7.2312483468e+00
H    -3.7502096432e+00     5.6988292389e+00     7.2518449332e+00
H    -2.9465753060e+00     6.9052785068e+00     7.9780351935e+00
H    -2.1477261933e+00     5.5882460105e+00     7.4721071258e+00
N    -1.4892009396e+00    -4.5766005384e+00     8.7541767571e+00
H    -1.0839558979e+00    -5.3700986347e+00     9.2290690821e+00
H    -1.5902791262e+00    -3.8446857834e+00     9.4422654698e+00
H    -8.0470183323e-01    -4.2558556849e+00     8.0848763067e+00
