# Supplementary material for: Automated Discovery of Reactive Events via Hypergraph Mining of Ab Initio Atomistic Simulations
Source: J Chem Theory Comput. 2026 Feb 12;22(4):1674–86. doi: 10.1021/acs.jctc.5c01682 (PMC12937057; doi:10.1021/acs.jctc.5c01682)
Supplement: Supplementary file 2 [file ct5c01682_si_002.zip › SI_data/Initial_Geometries/nowater/init_194.xyz]

98

C    -1.7816433474e-07    -1.2698863554e-06     2.4999995674e+00
O     1.0320028724e+00    -1.3430169342e-01     1.9983112676e+00
O    -1.0320027190e+00     1.3430270492e-01     3.0016890162e+00
N    -1.8514253976e+00     1.7460185399e+00    -3.4146619807e-02
H    -1.8252151624e+00     9.4223843851e-01    -6.4458585942e-01
H    -2.6016391501e+00     1.5893509588e+00     6.2313313760e-01
H    -9.9219296164e-01     1.7383957670e+00     4.9598628322e-01
C    -1.8329933807e-08     1.0011609088e-06    -2.5000009104e+00
O     7.7020187952e-01    -4.5003725969e-01    -3.2341757196e+00
O    -7.7020180636e-01     4.5003648074e-01    -1.7658235627e+00
N    -1.0745786329e-02    -1.4460939365e-02    -4.9352858777e+00
H    -4.4034029762e-02     9.7912572050e-01    -5.1115326799e+00
H    -6.9940507647e-01    -4.4127126052e-01    -5.5377503304e+00
H     8.9277196133e-01    -3.3689350648e-01    -5.2500434034e+00
C     3.1929005494e+00    -2.9249574692e+00    -2.4999999339e+00
O     4.0940306880e+00    -2.5569803191e+00    -1.8776532937e+00
O     2.2917713958e+00    -3.2929382534e+00    -3.1223466990e+00
N    -4.6533843112e-01     4.9460790380e+00     5.0073279541e-02
H     3.1883317088e-01     4.4564437488e+00    -3.5578097425e-01
H    -1.2105374356e-01     5.8433203827e+00     3.5960212800e-01
H    -1.1171368837e+00     5.1260837922e+00    -6.9968431212e-01
C    -2.6346185624e+00    -3.4363918468e+00     2.5000008750e+00
O    -2.0722620710e+00    -3.7532491146e+00     3.4581838944e+00
O    -3.1969722340e+00    -3.1195352151e+00     1.5418154399e+00
N    -6.5755150586e-02     1.3663934882e-02     5.0014371385e+00
H     4.1350073712e-01     5.3555382018e-01     4.2821804147e+00
H     1.1377600968e-01    -9.6356865245e-01     4.8220852007e+00
H     3.8651614457e-01     2.3812719794e-01     5.8757633361e+00
N     6.0976280501e-01    -8.1610933164e-03     7.5216422297e+00
H     2.9325028687e-01    -4.4352135819e-01     6.6674368921e+00
H     1.5104811670e+00    -4.0980375434e-01     7.7379098651e+00
H     7.6742113053e-01     9.6673935885e-01     7.3116604653e+00
N    -4.2004054426e+00     3.8689379354e+00     4.9429403122e+00
H    -3.6794520860e+00     3.0106087149e+00     4.8368081192e+00
H    -3.7818702577e+00     4.5437228278e+00     4.3193412961e+00
H    -5.1319314460e+00     3.6899741928e+00     4.5970925647e+00
N     5.7287878944e-01    -6.9578191113e+00     2.5858202946e+00
H     2.8885041431e-01    -7.8986949076e+00     2.3545928931e+00
H     6.1997415547e-01    -6.9060654064e+00     3.5930370863e+00
H     1.5158047788e+00    -6.8447300467e+00     2.2430655388e+00
C     4.5561185757e+00     5.9426477994e+00     4.2038817747e-01
O     4.2471186723e+00     5.3899447652e+00     1.3867196247e+00
O     4.8651150791e+00     6.4953522221e+00    -5.4594410862e-01
C    -7.1898335580e+00    -1.2717792593e+00    -1.7143142859e+00
O    -8.2949665342e+00    -1.5947326543e+00    -1.8099189910e+00
O    -6.0846991306e+00    -9.4882853964e-01    -1.6187118008e+00
N     5.4895678871e+00    -3.4169966247e+00    -3.7706124845e+00
H     5.7199947743e+00    -4.2202291157e+00    -3.2039498791e+00
H     5.7557388603e+00    -3.6419243382e+00    -4.7182108285e+00
H     4.4835183331e+00    -3.3323215760e+00    -3.7620211135e+00
C    -1.2362438885e+00     4.5987613409e+00    -5.7942289368e+00
O    -1.8238098890e+00     3.8956659163e+00    -6.4979199692e+00
O    -6.4867474733e-01     5.3018569636e+00    -5.0905399752e+00
C     3.0128040312e-01     5.8009775452e-01    -7.4714610638e+00
O     1.3842785988e+00     8.2291931992e-01    -7.1506641720e+00
O    -7.8171832703e-01     3.3727329467e-01    -7.7922556044e+00
N    -9.0512453800e-01     3.7490477572e-02    -9.9174473012e+00
H    -1.0562843785e-01     5.2440390187e-01    -1.0295741890e+01
H    -1.4834617659e+00    -2.2774606945e-01    -1.0701384614e+01
H    -5.5910426421e-01    -8.1766031000e-01    -9.5071224527e+00
C     4.5959985453e+00    -4.2103115946e+00    -7.8198522592e+00
O     5.5927084980e+00    -4.4697390089e+00    -8.3433259806e+00
O     3.5992899335e+00    -3.9508840969e+00    -7.2963750184e+00
C    -6.9995073755e-01     7.9755805003e+00    -5.9916764255e+00
O    -1.0459603544e+00     7.2884539860e+00    -5.1297642788e+00
O    -3.5394166100e-01     8.6627045477e+00    -6.8535913676e+00
C    -5.5143284654e+00    -7.1924658477e+00    -4.2261838586e+00
O    -6.5812437681e+00    -7.1622831343e+00    -4.6683815415e+00
O    -4.4474140687e+00    -7.2226473773e+00    -3.7839827160e+00
N     9.5898316715e+00     1.6489068118e+00    -2.5065122531e+00
H     8.7689405712e+00     1.0873562123e+00    -2.3327761927e+00
H     9.3954754245e+00     2.2044975491e+00    -3.3268333286e+00
H     9.6738222467e+00     2.2910443382e+00    -1.7319256789e+00
N    -8.4100357540e+00     5.3672997847e+00    -8.6587505268e-01
H    -8.9383827336e+00     6.0191563019e+00    -3.0434318076e-01
H    -7.4787872217e+00     5.3347476371e+00    -4.7716100148e-01
H    -8.8198439750e+00     4.4562967740e+00    -7.1921177447e-01
N     2.5673159462e+00    -9.6334538399e+00     8.0841547482e-01
H     2.5284743407e+00    -1.0456040365e+01     1.3925629140e+00
H     1.9780787643e+00    -8.9383320765e+00     1.2431422423e+00
H     3.5138737198e+00    -9.2854582101e+00     8.5644466915e-01
C     4.4603586522e+00     8.5881507096e+00     2.5196919543e+00
O     3.8690435194e+00     9.4670354887e+00     2.9808492040e+00
O     5.0516769879e+00     7.7092678129e+00     2.0585340801e+00
N    -8.5033019438e+00    -3.1615248927e+00     4.1133408638e+00
H    -8.2337616571e+00    -2.8879981761e+00     5.0471056427e+00
H    -9.3983298006e+00    -3.6222958886e+00     4.1907831644e+00
H    -8.6569920535e+00    -2.3103668676e+00     3.5924870005e+00
C     7.5717954646e+00    -3.1255266529e+00     5.7357630946e+00
O     7.8191242684e+00    -4.1182222963e+00     5.1989746143e+00
O     7.3244668678e+00    -2.1328323309e+00     6.2725550966e+00
C    -2.9008696535e+00     6.1989886965e+00     7.2909197792e+00
O    -1.8745968478e+00     6.1957210394e+00     7.8214963532e+00
O    -3.9271411864e+00     6.2022571680e+00     6.7603397543e+00
N    -1.4502585930e+00    -4.5830812934e+00     8.8438381971e+00
H    -4.5548651311e-01    -4.4145555208e+00     8.8062474254e+00
H    -1.9030647812e+00    -3.7173195165e+00     8.5892695687e+00
H    -1.6615647023e+00    -5.2487036474e+00     8.1146770416e+00
