# Supplementary material for: Automated Discovery of Reactive Events via Hypergraph Mining of Ab Initio Atomistic Simulations
Source: J Chem Theory Comput. 2026 Feb 12;22(4):1674–86. doi: 10.1021/acs.jctc.5c01682 (PMC12937057; doi:10.1021/acs.jctc.5c01682)
Supplement: Supplementary file 2 [file ct5c01682_si_002.zip › SI_data/Initial_Geometries/nowater/init_195.xyz]

98

N    -2.3570819893e-02    -4.6959881076e-02     2.5418532476e+00
H    -7.1582303827e-01     2.3789621535e-01     1.8643361898e+00
H     7.7816742301e-01    -3.7205158154e-01     2.0213599613e+00
H     2.6521842633e-01     7.8675204134e-01     3.0326735633e+00
C    -1.8434221686e+00     1.6887246685e+00     8.3187882972e-07
O    -1.6932735761e+00     2.2706974465e+00     9.8667257874e-01
O    -1.9935707830e+00     1.1067548788e+00    -9.8667320880e-01
C    -3.7373288902e-07    -1.0205231224e-06    -2.5000008065e+00
O    -2.4840933191e-01     6.3067327959e-01    -3.4355760129e+00
O     2.4840957302e-01    -6.3067245316e-01    -1.5644233658e+00
C     3.3786873780e-07    -1.7206839032e-07    -4.9999987009e+00
O    -7.8205997067e-01     7.1819773486e-01    -4.5446620227e+00
O     7.8205971267e-01    -7.1819754155e-01    -5.4553389888e+00
C     3.1929009569e+00    -2.9249589966e+00    -2.4999986662e+00
O     3.7521203159e+00    -3.9351704783e+00    -2.5387868207e+00
O     2.6336814194e+00    -1.9147469488e+00    -2.4612142318e+00
N    -4.4721833603e-01     4.9539490506e+00     6.0718736023e-02
H    -1.3005808327e+00     5.3162996056e+00    -3.3910624771e-01
H    -8.0247953167e-02     4.2800786260e+00    -5.9549271913e-01
H     2.0965993834e-01     5.7200989401e+00     9.0796301872e-02
N    -2.6426471518e+00    -3.4441352129e+00     2.4337574356e+00
H    -2.6074048798e+00    -2.4706943989e+00     2.6993820897e+00
H    -1.7876259218e+00    -3.8680389471e+00     2.7633426373e+00
H    -3.3972347699e+00    -3.8628382445e+00     2.9578420458e+00
C     9.2327144717e-07     8.6695436986e-07     4.9999995230e+00
O     2.5819764499e-01     5.1186975888e-01     6.0030362824e+00
O    -2.5819839801e-01    -5.1187039286e-01     3.9969641154e+00
N     7.0366909784e-01     3.3387727512e-02     7.5014212977e+00
H     9.5071594422e-01    -9.2684588512e-01     7.3108832229e+00
H     4.4659793121e-01     4.4967835277e-01     6.6182459949e+00
H    -1.3116982742e-01     1.3182680730e-02     8.0688850460e+00
N    -4.1851392308e+00     3.8470457712e+00     4.8137607188e+00
H    -3.4120978271e+00     3.5260488238e+00     5.3783432556e+00
H    -4.9710028226e+00     3.2505378219e+00     5.0281873178e+00
H    -4.4223072882e+00     4.7719511416e+00     5.1419081688e+00
C     6.1466065469e-01    -7.0037470774e+00     2.6114613211e+00
O     1.3889687437e+00    -6.4558142489e+00     3.2709874000e+00
O    -1.5964602283e-01    -7.5516788543e+00     1.9519319115e+00
C     4.5561176409e+00     5.9426487054e+00     4.2038911260e-01
O     3.7302133251e+00     5.3479908348e+00     9.6721827081e-01
O     5.3820211066e+00     6.5373054358e+00    -1.2644353404e-01
N    -7.1613269921e+00    -1.2146646399e+00    -1.6933932058e+00
H    -8.0841160322e+00    -1.0601163943e+00    -2.0728147659e+00
H    -7.2618314540e+00    -1.8839403269e+00    -9.4415960220e-01
H    -6.6196962916e+00    -1.6650146295e+00    -2.4167191709e+00
C     5.4594172526e+00    -3.4728349702e+00    -3.7926474241e+00
O     5.3853896800e+00    -2.4937385557e+00    -3.1838386037e+00
O     5.5334450275e+00    -4.4519297897e+00    -4.4014596514e+00
C    -1.2362425138e+00     4.5987604347e+00    -5.7942305765e+00
O    -2.3219544636e+00     4.2154004089e+00    -5.8892184848e+00
O    -1.5053124393e-01     4.9821231240e+00    -5.6992400923e+00
C     3.0128038186e-01     5.8009603036e-01    -7.4714590744e+00
O    -2.6999473564e-01     1.3130842547e+00    -6.7850692046e+00
O     8.7255503159e-01    -1.5289027447e-01    -8.1578521517e+00
C    -8.7155783712e-01     3.1248062710e-07    -9.9619482324e+00
O    -5.1809881031e-01     1.0999138957e+00    -9.9658051828e+00
O    -1.2250157544e+00    -1.0999140945e+00    -9.9580877773e+00
C     4.5959985682e+00    -4.2103119835e+00    -7.8198522018e+00
O     5.3937616470e+00    -3.6724291052e+00    -8.4593943267e+00
O     3.7982367222e+00    -4.7481936786e+00    -7.1803067194e+00
N    -6.8568126864e-01     7.9907352852e+00    -6.0555459831e+00
H    -9.7848659196e-01     8.8019140330e+00    -5.5305321025e+00
H     1.1066778255e-01     7.6016134329e+00    -5.5720230182e+00
H    -1.4303370511e+00     7.3125932705e+00    -5.9849021283e+00
N    -5.5508557191e+00    -7.1455363514e+00    -4.2574228881e+00
H    -4.5619813372e+00    -6.9465313485e+00    -4.3011259624e+00
H    -5.6829886259e+00    -8.0603680878e+00    -4.6636320384e+00
H    -5.7904059952e+00    -7.2226663626e+00    -3.2796468364e+00
N     9.5629545293e+00     1.7235148167e+00    -2.5474066040e+00
H     8.6074961091e+00     1.4803737435e+00    -2.7650464877e+00
H     9.5464967251e+00     2.2091212686e+00    -1.6623655883e+00
H     1.0057754869e+01     8.5658201797e-01    -2.3958166072e+00
C    -8.4104432799e+00     5.3500367848e+00    -8.0095734187e-01
O    -7.9463041810e+00     4.3002797750e+00    -9.3265080155e-01
O    -8.8745859723e+00     6.3997926826e+00    -6.6926367734e-01
N     2.5694939439e+00    -9.6030302121e+00     8.0884526782e-01
H     1.7647085724e+00    -9.8827285563e+00     1.3505784449e+00
H     3.0079219927e+00    -8.8428628093e+00     1.3081532396e+00
H     3.2175303115e+00    -1.0377034269e+01     8.2744543345e-01
N     4.4648744819e+00     8.5428757074e+00     2.4702726904e+00
H     4.0864210575e+00     9.4208199408e+00     2.1456615051e+00
H     5.3647827913e+00     8.7464236048e+00     2.8802914376e+00
H     3.8671364268e+00     8.2264015908e+00     3.2198944161e+00
N    -8.5593699141e+00    -3.1505844995e+00     4.2024411748e+00
H    -9.2947709160e+00    -2.5011843325e+00     3.9640082022e+00
H    -8.5234144858e+00    -3.8359632959e+00     3.4619378342e+00
H    -7.6917249167e+00    -2.6355515220e+00     4.1662117475e+00
N     7.6158078344e+00    -3.1174301442e+00     5.7858629006e+00
H     7.7773721586e+00    -3.9731166602e+00     5.2749000363e+00
H     7.6625155515e+00    -2.3637181748e+00     5.1156996808e+00
H     6.6638635486e+00    -3.1522680295e+00     6.1204787684e+00
N    -2.9292381642e+00     6.2519126856e+00     7.3210315728e+00
H    -3.5797888673e+00     5.7629723649e+00     6.7234475715e+00
H    -2.5822003180e+00     5.5781466241e+00     7.9881043669e+00
H    -2.1463767039e+00     6.5203726407e+00     6.7427266643e+00
C    -1.4306899114e+00    -4.5612624226e+00     8.7833951008e+00
O    -5.5382659408e-01    -3.9917356717e+00     9.2748297890e+00
O    -2.3075513790e+00    -5.1307902826e+00     8.2919573238e+00
