# Supplementary material for: Automated Discovery of Reactive Events via Hypergraph Mining of Ab Initio Atomistic Simulations
Source: J Chem Theory Comput. 2026 Feb 12;22(4):1674–86. doi: 10.1021/acs.jctc.5c01682 (PMC12937057; doi:10.1021/acs.jctc.5c01682)
Supplement: Supplementary file 2 [file ct5c01682_si_002.zip › SI_data/Initial_Geometries/nowater/init_196.xyz]

98

C    -9.8295305363e-07     2.5830764700e-07     2.4999991063e+00
O     4.7482832285e-02     1.1531195533e+00     2.5530955185e+00
O    -4.7482090025e-02    -1.1531197220e+00     2.4469052216e+00
C    -1.8434224522e+00     1.6887247151e+00    -8.5089995273e-07
O    -2.9575679458e+00     1.5448035594e+00     2.6967408327e-01
O    -7.2927626370e-01     1.8326486788e+00    -2.6967337167e-01
N    -5.7167252135e-02    -6.1755328850e-04    -2.4647291590e+00
H     2.3547420277e-01     9.3795328967e-01    -2.6945796423e+00
H    -1.4546312032e-01    -5.0101917056e-01    -3.3371878377e+00
H     7.0443662781e-01    -4.2835342109e-01    -1.9583884258e+00
N     5.1728765390e-02    -1.0259922758e-02    -4.9583901799e+00
H     2.6889687416e-01     6.7099620851e-01    -5.6712110475e+00
H    -7.6504882741e-01     3.2766145278e-01    -4.4704705218e+00
H    -2.2271871984e-01    -8.5607704649e-01    -5.4365652019e+00
N     3.1837813090e+00    -2.9154324740e+00    -2.5658679812e+00
H     2.3185881104e+00    -3.1283526857e+00    -2.0910088382e+00
H     3.5709385323e+00    -2.0989267721e+00    -2.1155238816e+00
H     3.8159114485e+00    -3.6799822712e+00    -2.3781062306e+00
N    -4.8203078375e-01     5.0186332239e+00     3.2697485564e-02
H    -9.2422279023e-01     4.2986754715e+00    -5.2003441806e-01
H     1.5270919917e-01     4.5530800777e+00     6.6495337288e-01
H     8.4129838513e-02     5.5658129321e+00    -5.9931192684e-01
N    -2.6659330006e+00    -3.4130409437e+00     2.4453504206e+00
H    -1.8242255689e+00    -2.8942679861e+00     2.6497732935e+00
H    -2.3951809827e+00    -4.3802002337e+00     2.3420143795e+00
H    -3.2492589760e+00    -3.3592173857e+00     3.2676722625e+00
N    -2.0549733182e-03     7.0125442611e-03     4.9332234351e+00
H    -8.7867468153e-01     2.5735317810e-01     5.3671046946e+00
H     7.0835764179e-01     5.8876150125e-01     5.3530616804e+00
H     1.9887625026e-01    -9.4356732397e-01     5.2078212103e+00
N     6.1603000016e-01     5.4865954112e-03     7.4160907383e+00
H     9.1765781843e-01     9.0582780930e-01     7.7592989126e+00
H     1.4501632488e+00    -5.3981270357e-01     7.2540645588e+00
H     1.1623611719e-01    -4.4226318834e-01     8.1704816094e+00
C    -4.1999330186e+00     3.8474836451e+00     4.8792842694e+00
O    -3.4849477553e+00     3.8503606148e+00     5.7867785374e+00
O    -4.9149214904e+00     3.8446070086e+00     3.9717919470e+00
C     6.1466149412e-01    -7.0037461041e+00     2.6114612863e+00
O     9.1023459061e-01    -7.9645206882e+00     3.1809406919e+00
O     3.1908738205e-01    -6.0429731919e+00     2.0419786611e+00
N     4.6142734871e+00     5.9602803681e+00     4.4901446119e-01
H     4.4366047732e+00     4.9698709143e+00     5.3213145642e-01
H     4.5961873233e+00     6.1786354177e+00    -5.3656965388e-01
H     3.8273696979e+00     6.4344084233e+00     8.6777978256e-01
N    -7.2343714998e+00    -1.2749240993e+00    -1.7645041950e+00
H    -6.3061773519e+00    -1.5341798952e+00    -2.0655482933e+00
H    -7.4777350107e+00    -1.8921713518e+00    -1.0034771811e+00
H    -7.1666407760e+00    -3.4529936480e-01    -1.3764452013e+00
N     5.4187335531e+00    -3.4798513100e+00    -3.7396571132e+00
H     5.2471181168e+00    -4.1825031756e+00    -4.4440816946e+00
H     6.3920110486e+00    -3.5559533648e+00    -3.4821275442e+00
H     5.3045019765e+00    -2.5825326776e+00    -4.1881543814e+00
N    -1.2458509125e+00     4.6562477554e+00    -5.8276289323e+00
H    -3.0739397975e-01     4.3028092633e+00    -5.9449545932e+00
H    -1.8730434451e+00     3.9286772580e+00    -6.1385192399e+00
H    -1.3947685028e+00     4.7659151188e+00    -4.8350686060e+00
C     3.0128021356e-01     5.8009705209e-01    -7.4714589283e+00
O    -3.5401122574e-01    -2.8703871759e-01    -7.0797616770e+00
O     9.5657157142e-01     1.4472318481e+00    -7.8631598179e+00
C    -8.7155683079e-01     8.9476099319e-07    -9.9619478024e+00
O    -1.7548967523e-01     4.8408045322e-01    -9.1771449315e+00
O    -1.5676256622e+00    -4.8408111020e-01    -1.0746748350e+01
C     4.5959982396e+00    -4.2103107889e+00    -7.8198517707e+00
O     3.8262892163e+00    -5.0135728545e+00    -8.1314221857e+00
O     5.3657094195e+00    -3.4070509595e+00    -7.5082792251e+00
N    -6.6202317614e-01     7.9926331210e+00    -6.0444332242e+00
H    -1.0326776857e-01     7.7551658773e+00    -5.2377193990e+00
H    -1.2459817977e+00     7.1928089228e+00    -6.2410436644e+00
H    -1.2776824455e+00     8.7417728697e+00    -5.7631279071e+00
N    -5.5281305021e+00    -7.1748780162e+00    -4.1628367070e+00
H    -5.4182726724e+00    -6.3707326266e+00    -4.7633922353e+00
H    -6.2593365641e+00    -7.7426802169e+00    -4.5657268169e+00
H    -4.6735763183e+00    -7.7083950122e+00    -4.2297406882e+00
C     9.5347178804e+00     1.6865577921e+00    -2.4989379931e+00
O     8.9099529510e+00     9.4007007187e-01    -3.1211782334e+00
O     1.0159482021e+01     2.4330440584e+00    -1.8766943683e+00
C    -8.4104440880e+00     5.3500351715e+00    -8.0095698832e-01
O    -7.4165463797e+00     5.4387378372e+00    -1.3832432004e+00
O    -9.4043431468e+00     5.2613359103e+00    -2.1867165710e-01
C     2.5861646046e+00    -9.6204035444e+00     8.7155681820e-01
O     3.3486220331e+00    -9.2126545466e+00     1.0529480378e-01
O     1.8237063745e+00    -1.0028149249e+01     1.6378204760e+00
C     4.4603596046e+00     8.5881513406e+00     2.5196930478e+00
O     4.8770895523e+00     9.6375776088e+00     2.7642307926e+00
O     4.0436302638e+00     7.5387251948e+00     2.2751515871e+00
C    -8.5494143387e+00    -3.1222322249e+00     4.1423614849e+00
O    -8.5576956346e+00    -3.2760728595e+00     5.2873604061e+00
O    -8.5411363488e+00    -2.9683932522e+00     2.9973618559e+00
N     7.5593747467e+00    -3.1518324786e+00     5.7963140194e+00
H     8.3939983897e+00    -2.5836899777e+00     5.7945917561e+00
H     6.8040854591e+00    -2.5624254260e+00     5.4776927658e+00
H     7.6899116480e+00    -3.8649031039e+00     5.0935553258e+00
C    -2.9008686651e+00     6.1989877791e+00     7.2909187136e+00
O    -1.8050241154e+00     6.4872936708e+00     7.0656133966e+00
O    -3.9967147062e+00     5.9106853041e+00     7.5162234897e+00
C    -1.4306879606e+00    -4.5612629300e+00     8.7833943310e+00
O    -1.0244573458e+00    -4.8851913676e+00     7.7515003902e+00
O    -1.8369221973e+00    -4.2373342202e+00     9.8152872717e+00
