# Supplementary material for: Automated Discovery of Reactive Events via Hypergraph Mining of Ab Initio Atomistic Simulations
Source: J Chem Theory Comput. 2026 Feb 12;22(4):1674–86. doi: 10.1021/acs.jctc.5c01682 (PMC12937057; doi:10.1021/acs.jctc.5c01682)
Supplement: Supplementary file 2 [file ct5c01682_si_002.zip › SI_data/Initial_Geometries/nowater/init_197.xyz]

98

N     4.4375108186e-03    -2.5006724970e-02     2.5621890707e+00
H    -7.5763445704e-01    -4.3580285475e-01     2.0426909007e+00
H     8.4481756278e-01    -1.8960672982e-01     2.0273523746e+00
H    -1.4884941492e-01     9.7292615020e-01     2.5657211621e+00
C    -1.8434234989e+00     1.6887259153e+00    -3.1550848913e-07
O    -2.2264434016e+00     6.5611798166e-01     3.4896194555e-01
O    -1.4603999666e+00     2.7213332993e+00    -3.4896173072e-01
C    -5.4499510548e-07    -1.1303171322e-06    -2.5000005069e+00
O     1.5116193880e-01     2.4826998492e-01    -3.6181549716e+00
O    -1.5116154864e-01    -2.4826906701e-01    -1.3818446645e+00
C    -1.8535702911e-07     9.7894559811e-08    -5.0000013370e+00
O    -7.3313172137e-01    -8.8539225504e-01    -5.1155720186e+00
O     7.3313188213e-01     8.8539212158e-01    -4.8844269405e+00
N     3.1749882290e+00    -2.9576439742e+00    -2.5558866904e+00
H     3.9844296426e+00    -2.3723340511e+00    -2.7028641887e+00
H     3.4052466932e+00    -3.5912988011e+00    -1.8043251926e+00
H     2.4379563445e+00    -2.3570212679e+00    -2.2161577597e+00
N    -4.6715950238e-01     5.0029987348e+00     5.5859812813e-02
H    -5.9363362810e-01     5.6379891686e+00    -7.1885106073e-01
H    -8.2865481292e-01     4.1074071627e+00    -2.3845118140e-01
H     5.2823889910e-01     4.8894413936e+00     1.8102423756e-01
N    -2.6134866384e+00    -3.4583643394e+00     2.4401400671e+00
H    -3.6034829977e+00    -3.6079754156e+00     2.5701755529e+00
H    -2.4493034905e+00    -2.4693537571e+00     2.5596559521e+00
H    -2.1447192903e+00    -3.9264994140e+00     3.2020364550e+00
N    -7.2835367516e-03    -2.3694850190e-02     4.9375659349e+00
H     2.0049249142e-01    -7.5768923869e-01     5.5989787053e+00
H    -8.4247633053e-01     4.3835538816e-01     5.2667234342e+00
H     7.4320176092e-01     6.4862015132e-01     5.0019378026e+00
C     6.5366740650e-01     2.6024819897e-07     7.4714590856e+00
O     1.3713581908e+00     8.0783422418e-01     7.0627020978e+00
O    -6.4021531007e-02    -8.0783437050e-01     7.8802192884e+00
N    -4.1806262991e+00     3.8490863727e+00     4.8149643111e+00
H    -3.4197136992e+00     3.6060069000e+00     5.4324672489e+00
H    -4.9130147499e+00     3.1724114648e+00     4.9733950883e+00
H    -4.5353952449e+00     4.7417612317e+00     5.1258500971e+00
C     6.1466094934e-01    -7.0037472936e+00     2.6114589223e+00
O     1.5723511211e+00    -6.6183235248e+00     2.0927720191e+00
O    -3.4302867872e-01    -7.3891693358e+00     3.1301491293e+00
C     4.5561170120e+00     5.9426489496e+00     4.2038898708e-01
O     3.9203223059e+00     6.7698739246e+00    -7.5818613274e-02
O     5.1919126956e+00     5.1154221874e+00     9.1659341850e-01
N    -7.2170884970e+00    -1.3171922923e+00    -1.6729944710e+00
H    -6.4995602516e+00    -1.7203079780e+00    -2.2578332984e+00
H    -6.7884473152e+00    -5.5523908746e-01    -1.1679438440e+00
H    -7.9027252560e+00    -9.0870534781e-01    -2.2913956607e+00
N     5.4567583592e+00    -3.4268535143e+00    -3.7437488014e+00
H     5.7966136660e+00    -3.0375332252e+00    -4.6111089204e+00
H     4.5496989080e+00    -3.8254635745e+00    -3.9380044492e+00
H     6.0688896112e+00    -4.1944994230e+00    -3.5083885034e+00
C    -1.2362431910e+00     4.5987620452e+00    -5.7942285559e+00
O    -2.5799484593e-01     4.5345675740e+00    -5.1829452374e+00
O    -2.2144902889e+00     4.6629546911e+00    -6.4055149248e+00
N     3.1265838746e-01     5.7569629010e-01    -7.4054020669e+00
H     1.1314118225e+00     3.3949620745e-01    -7.9469164495e+00
H     3.9026651335e-02     1.5076778926e+00    -7.6809343707e+00
H    -4.2472052858e-01    -4.5731046520e-02    -7.7045337772e+00
C    -8.7155843583e-01     7.4494025677e-07    -9.9619474907e+00
O    -1.4520966350e+00    -8.5998914300e-01    -1.0470032958e+01
O    -2.9101741898e-01     8.5998853777e-01    -9.4538606585e+00
N     4.5929785460e+00    -4.2195338786e+00    -7.8863215410e+00
H     5.4804057019e+00    -3.8340577963e+00    -7.5977617969e+00
H     4.4708045707e+00    -5.0835945899e+00    -7.3785275948e+00
H     3.8787608016e+00    -3.5851218361e+00    -7.5595284037e+00
N    -6.7590139487e-01     7.9299679069e+00    -5.9486228081e+00
H    -1.6851607718e+00     7.9577656419e+00    -5.9457437404e+00
H    -3.9157463844e-01     7.7403238084e+00    -6.8986625422e+00
H    -3.5732992776e-01     8.8625110424e+00    -5.7289528249e+00
C    -5.5143288419e+00    -7.1924667295e+00    -4.2261823379e+00
O    -4.4279491678e+00    -7.4609573885e+00    -4.5133234530e+00
O    -6.6007083149e+00    -6.9239724019e+00    -3.9390420555e+00
C     9.5347180885e+00     1.6865573044e+00    -2.4989355126e+00
O     8.5433479307e+00     1.9043685857e+00    -1.9471189614e+00
O     1.0526086836e+01     1.4687460339e+00    -3.0507555570e+00
C    -8.4104433635e+00     5.3500369665e+00    -8.0095708509e-01
O    -8.3240774383e+00     5.1282841368e+00     3.2958466985e-01
O    -8.4968126855e+00     5.5717882492e+00    -1.9314993505e+00
C     2.5861646106e+00    -9.6204011450e+00     8.7155692930e-01
O     2.1937890547e+00    -9.7975280306e+00    -2.0055572321e-01
O     2.9785393924e+00    -9.4432776929e+00     1.9436709244e+00
N     4.4930040503e+00     8.6252006027e+00     2.5652352762e+00
H     5.1247763612e+00     8.0738973922e+00     2.0028172730e+00
H     3.9563872288e+00     9.1954827680e+00     1.9278949247e+00
H     3.8462606221e+00     7.9802052737e+00     2.9954484145e+00
C    -8.5494159963e+00    -3.1222318267e+00     4.1423604513e+00
O    -7.8667255658e+00    -3.2911846539e+00     3.2257652470e+00
O    -9.2321050372e+00    -2.9532817835e+00     5.0589577792e+00
N     7.6044876216e+00    -3.1193613968e+00     5.7941228986e+00
H     6.8655953979e+00    -2.4377014120e+00     5.7005096521e+00
H     7.1774407696e+00    -4.0287417413e+00     5.6939208018e+00
H     8.2180318341e+00    -2.9958240240e+00     5.0018594340e+00
N    -2.8778566297e+00     6.2033012479e+00     7.2279555809e+00
H    -2.6342624357e+00     7.0153342449e+00     7.7762709769e+00
H    -2.5044477722e+00     5.4004475617e+00     7.7131090294e+00
H    -3.8837012187e+00     6.1212569599e+00     7.2583657471e+00
C    -1.4306880143e+00    -4.5612623690e+00     8.7833942586e+00
O    -8.6016828133e-01    -5.5215412781e+00     8.4882168522e+00
O    -2.0012112115e+00    -3.6009847405e+00     9.0785709224e+00
