# Supplementary material for: Automated Discovery of Reactive Events via Hypergraph Mining of Ab Initio Atomistic Simulations
Source: J Chem Theory Comput. 2026 Feb 12;22(4):1674–86. doi: 10.1021/acs.jctc.5c01682 (PMC12937057; doi:10.1021/acs.jctc.5c01682)
Supplement: Supplementary file 2 [file ct5c01682_si_002.zip › SI_data/Initial_Geometries/nowater/init_198.xyz]

98

C     9.9530652175e-08    -5.3403108005e-07     2.4999987605e+00
O     5.4597703390e-01     8.8573846310e-01     1.9978696274e+00
O    -5.4597713809e-01    -8.8573799685e-01     3.0021313207e+00
N    -1.8485033927e+00     1.6877956495e+00     6.6976299418e-02
H    -2.2196648023e+00     8.4767168976e-01    -3.5232840292e-01
H    -8.8955143211e-01     1.7677653994e+00    -2.3863466446e-01
H    -2.3504364237e+00     2.4636664662e+00    -3.3980016113e-01
N     4.1150782038e-02    -5.2637152331e-02    -2.5069607215e+00
H    -3.8990809266e-01     2.0889988933e-01    -3.3817018921e+00
H     5.2608918409e-01     7.6404556056e-01    -2.1645484298e+00
H    -7.0804898271e-01    -2.4145156419e-01    -1.8570159462e+00
N     5.4855267586e-02     1.3215388348e-02    -5.0364521802e+00
H    -1.0392266332e-01    -9.7898100181e-01    -4.9378550956e+00
H    -7.7867633697e-01     4.0255397813e-01    -5.4524120479e+00
H     1.2028003913e-01     3.9277535603e-01    -4.1031605801e+00
C     3.1929001666e+00    -2.9249588279e+00    -2.5000011349e+00
O     3.9237895265e+00    -3.5675289435e+00    -3.1226265763e+00
O     2.4620128992e+00    -2.2823885421e+00    -1.8773725656e+00
N    -3.8986614067e-01     5.0141298208e+00    -3.4228145151e-02
H    -6.6133842543e-02     4.7297080082e+00     8.7883654299e-01
H    -6.8485087609e-01     4.1760282662e+00    -5.1376112105e-01
H    -1.2172041260e+00     5.5744148669e+00     1.1058865552e-01
N    -2.6594922406e+00    -3.3748873251e+00     2.4894678449e+00
H    -1.6501142337e+00    -3.3835935482e+00     2.4678869746e+00
H    -2.9723233927e+00    -4.0341302009e+00     1.7916730428e+00
H    -2.9357350900e+00    -3.7461784309e+00     3.3868040046e+00
C     2.9881086748e-07     7.7386989535e-07     5.0000010693e+00
O    -1.0282997240e+00    -6.2264461386e-02     5.5229543690e+00
O     1.0282994433e+00     6.2263889713e-02     4.4770447816e+00
C     6.5366811240e-01     1.0907109277e-06     7.4714610358e+00
O    -2.5364330371e-01    -2.6558170343e-01     8.1355467410e+00
O     1.5609793556e+00     2.6558086081e-01     6.8073730907e+00
C    -4.1999348671e+00     3.8474846259e+00     4.8792857241e+00
O    -5.2508930098e+00     3.3949064696e+00     4.7198553485e+00
O    -3.1489748443e+00     4.3000603489e+00     5.0387139234e+00
N     6.5867203270e-01    -7.0221836232e+00     2.6587425623e+00
H     4.2885885507e-01    -7.7844778101e+00     2.0378730356e+00
H     1.0139981880e+00    -6.2730829812e+00     2.0825710285e+00
H    -2.1048847641e-01    -6.6974616071e+00     3.0568568703e+00
N     4.5380247471e+00     5.9327493576e+00     4.8431888975e-01
H     3.8353846077e+00     6.4402309502e+00    -3.3508070496e-02
H     4.6900170328e+00     5.0627380211e+00    -4.9261453069e-03
H     5.3943826680e+00     6.4625393566e+00     4.1115435673e-01
N    -7.2489156025e+00    -1.2643317673e+00    -1.6832300613e+00
H    -6.8368088737e+00    -2.1678665069e+00    -1.5010803662e+00
H    -6.5762299516e+00    -5.7159738117e-01    -1.3882806244e+00
H    -7.3353951094e+00    -1.1793858895e+00    -2.6855697609e+00
N     5.4384215783e+00    -3.4438929296e+00    -3.8495176124e+00
H     4.7380495680e+00    -3.4034061986e+00    -3.1234147512e+00
H     6.2665931346e+00    -2.9986247897e+00    -3.4817537727e+00
H     5.6653862773e+00    -4.4186691345e+00    -3.9824753369e+00
N    -1.1691209713e+00     4.5965743194e+00    -5.7926830762e+00
H    -1.5101896243e+00     5.2927989598e+00    -6.4394665926e+00
H    -1.5613077336e+00     4.8198240083e+00    -4.8895046859e+00
H    -1.5700159560e+00     3.7140543096e+00    -6.0752092238e+00
C     3.0128094126e-01     5.8009560283e-01    -7.4714605203e+00
O    -4.8762839377e-01     3.3511837339e-02    -8.1145983738e+00
O     1.0901881853e+00     1.1266823946e+00    -6.8283218537e+00
C    -8.7155735296e-01    -3.9829492515e-07    -9.9619482722e+00
O    -1.5013496640e+00     8.5372556652e-01    -1.0419410481e+01
O    -2.4176530840e-01    -8.5372525373e-01    -9.5044824735e+00
C     4.5959990857e+00    -4.2103110959e+00    -7.8198497269e+00
O     4.9669268763e+00    -5.1783316679e+00    -7.3098430636e+00
O     4.2250710557e+00    -3.2422919117e+00    -8.3298598842e+00
N    -7.0368638920e-01     8.0407044740e+00    -6.0077182434e+00
H     1.8811974173e-01     7.8023167888e+00    -5.5987700444e+00
H    -8.2397979844e-01     7.4449627597e+00    -6.8139461208e+00
H    -1.4120821930e+00     7.7744250201e+00    -5.3393994435e+00
C    -5.5143283332e+00    -7.1924657051e+00    -4.2261838609e+00
O    -6.1555402806e+00    -6.4237235903e+00    -4.8029341097e+00
O    -4.8731176752e+00    -7.9612069985e+00    -3.6494301690e+00
C     9.5347165210e+00     1.6865568683e+00    -2.4989360557e+00
O     9.9098093812e+00     6.1532964861e-01    -2.2832148466e+00
O     9.1596266309e+00     2.7577852124e+00    -2.7146592913e+00
C    -8.4104435668e+00     5.3500368676e+00    -8.0095651349e-01
O    -7.8889945682e+00     5.9903848000e+00    -1.6089190853e+00
O    -8.9318953341e+00     4.7096876102e+00     7.0038742009e-03
C     2.5861647027e+00    -9.6204022346e+00     8.7155871896e-01
O     3.5152324514e+00    -1.0305659378e+01     8.2668315835e-01
O     1.6570958924e+00    -8.9351455258e+00     9.1643069132e-01
N     4.4964753088e+00     8.5979593027e+00     2.5754768612e+00
H     4.9388551150e+00     7.9413793350e+00     1.9489081529e+00
H     4.3631403957e+00     9.4532730178e+00     2.0558208840e+00
H     3.5771893919e+00     8.2335032361e+00     2.7791053442e+00
N    -8.5982242430e+00    -3.1516126321e+00     4.1779567788e+00
H    -7.6807815527e+00    -3.3870589318e+00     4.5275986573e+00
H    -8.6689736601e+00    -2.1446505628e+00     4.1980564266e+00
H    -8.6202020198e+00    -3.4266997784e+00     3.2067598782e+00
C     7.5717947526e+00    -3.1255267705e+00     5.7357654225e+00
O     8.2349518763e+00    -2.2625768062e+00     6.1234483321e+00
O     6.9086398098e+00    -3.9884777141e+00     5.3480796013e+00
C    -2.9008682161e+00     6.1989898832e+00     7.2909182662e+00
O    -3.2907500597e+00     7.0733351153e+00     7.9376567089e+00
O    -2.5109891778e+00     5.3246422485e+00     6.6441805648e+00
N    -1.3870654574e+00    -4.5180584710e+00     8.8106493800e+00
H    -9.5591679254e-01    -5.4049040032e+00     8.5938514928e+00
H    -1.7803316049e+00    -4.1662220607e+00     7.9498735889e+00
H    -2.1620561642e+00    -4.7130679356e+00     9.4276907836e+00
