# Supplementary material for: Automated Discovery of Reactive Events via Hypergraph Mining of Ab Initio Atomistic Simulations
Source: J Chem Theory Comput. 2026 Feb 12;22(4):1674–86. doi: 10.1021/acs.jctc.5c01682 (PMC12937057; doi:10.1021/acs.jctc.5c01682)
Supplement: Supplementary file 2 [file ct5c01682_si_002.zip › SI_data/Initial_Geometries/nowater/init_199.xyz]

98

N     2.6995233372e-03     1.1983567153e-02     2.4339574758e+00
H    -1.9401284492e-01     8.4931482899e-01     2.9626975775e+00
H     8.7285887955e-01    -3.5884177797e-01     2.7870769217e+00
H    -7.1636033167e-01    -6.5700878443e-01     2.6680120401e+00
N    -1.8605891450e+00     1.7316011122e+00    -4.8780182747e-02
H    -8.6650631365e-01     1.7376280676e+00     1.2770917474e-01
H    -2.1112522891e+00     7.8026117193e-01    -2.7572156506e-01
H    -2.3139417470e+00     1.9524522013e+00     8.2590581537e-01
C    -1.3330701736e-06    -8.9915695283e-08    -2.5000002154e+00
O    -3.4450376408e-01     3.0022511335e-01    -1.4388965670e+00
O     3.4450480327e-01    -3.0022507974e-01    -3.5611032182e+00
C     9.7449062849e-07    -3.4239986627e-07    -4.9999991255e+00
O    -4.1190322252e-01    -1.0412849258e+00    -4.7157115966e+00
O     4.1190241830e-01     1.0412851834e+00    -5.2842890469e+00
N     3.1667487498e+00    -2.9282259942e+00    -2.5617891457e+00
H     3.1140081612e+00    -1.9960978717e+00    -2.1774181185e+00
H     4.1403972017e+00    -3.1950830521e+00    -2.5484441996e+00
H     2.6877320467e+00    -3.5382923801e+00    -1.9154599853e+00
C    -4.3712833872e-01     4.9808547280e+00    -1.2342921960e-06
O    -8.0041096174e-01     5.8972104960e+00    -6.0255902601e-01
O    -7.3846564457e-02     4.0645002958e+00     6.0255997602e-01
C    -2.6346170618e+00    -3.4363909693e+00     2.4999993579e+00
O    -3.0125218994e+00    -2.6381383119e+00     3.2448071713e+00
O    -2.2567136406e+00    -4.2346466254e+00     1.7551933315e+00
C    -2.4739858436e-08     1.1658194123e-06     4.9999993131e+00
O    -9.9170785299e-01    -1.7914684927e-01     4.4350394719e+00
O     9.9170786678e-01     1.7914590611e-01     5.5649610154e+00
C     6.5366729790e-01    -3.5617013808e-07     7.4714612881e+00
O     1.2726220266e+00     5.2141089235e-01     8.2959510721e+00
O     3.4714767255e-02    -5.2141063641e-01     6.6469686019e+00
N    -4.1492062631e+00     3.8233642870e+00     4.8424415261e+00
H    -4.9590593262e+00     3.2212337718e+00     4.8114197285e+00
H    -4.4492102295e+00     4.7331605007e+00     4.5236146850e+00
H    -3.8964934391e+00     3.9232441464e+00     5.8148301433e+00
N     5.7349752728e-01    -7.0338642540e+00     2.5677451612e+00
H     1.5288006179e+00    -7.3433323008e+00     2.4628117248e+00
H     3.0994920938e-01    -7.2187541057e+00     3.5246882691e+00
H     5.7727935323e-01    -6.0306123974e+00     2.4543838328e+00
C     4.5561163604e+00     5.9426483581e+00     4.2038877125e-01
O     5.1452801452e+00     6.5011120385e+00     1.2424364599e+00
O     3.9669553808e+00     5.3841844610e+00    -4.0166142243e-01
N    -7.1763360534e+00    -1.3334335033e+00    -1.6913104265e+00
H    -7.4238441875e+00    -1.3405976777e+00    -2.6701229168e+00
H    -6.3864894704e+00    -7.1206381059e-01    -1.5942322872e+00
H    -7.9467308316e+00    -9.0588883632e-01    -1.1982822081e+00
N     5.4742803993e+00    -3.4079365654e+00    -3.7837118346e+00
H     6.0551757560e+00    -3.8353029878e+00    -4.4903263114e+00
H     4.5162999172e+00    -3.5402148197e+00    -4.0738117211e+00
H     5.6002240043e+00    -3.9448644270e+00    -2.9380014466e+00
N    -1.2111316432e+00     4.5779211370e+00    -5.8529461340e+00
H    -1.5345153906e+00     3.8082065453e+00    -5.2851892385e+00
H    -1.9967862298e+00     5.1998393380e+00    -5.9768279590e+00
H    -5.2639345647e-01     5.0778549137e+00    -5.3046950827e+00
C     3.0128096782e-01     5.8009780812e-01    -7.4714600679e+00
O     1.3322367834e+00     6.0883125585e-02    -7.5194628798e+00
O    -7.2967694179e-01     1.0993093876e+00    -7.4234576774e+00
N    -8.6491100314e-01    -6.6599049708e-02    -9.9562111345e+00
H    -1.1182846736e+00     2.0898656236e-01    -1.0893889036e+01
H    -9.6662984331e-03     4.1987768292e-01    -9.7297625343e+00
H    -1.5790852743e+00     2.9665665059e-01    -9.3418986837e+00
N     4.6561547342e+00    -4.2079251123e+00    -7.7900499456e+00
H     3.9518262727e+00    -4.6103849664e+00    -7.1889401576e+00
H     4.6732135312e+00    -4.7636360586e+00    -8.6328289360e+00
H     4.3269794655e+00    -3.2900780691e+00    -8.0519274518e+00
C    -6.9994980914e-01     7.9755788624e+00    -5.9916776531e+00
O    -1.9432452655e-01     8.1495012345e+00    -4.9675428317e+00
O    -1.2055781255e+00     7.8016586364e+00    -7.0158118561e+00
N    -5.4570763979e+00    -7.1726417508e+00    -4.2551946171e+00
H    -5.7186507413e+00    -8.1071490192e+00    -4.5338709906e+00
H    -6.2307327894e+00    -6.5693404256e+00    -4.4936592557e+00
H    -5.3892340372e+00    -7.1763928833e+00    -3.2478402983e+00
C     9.5347180437e+00     1.6865566205e+00    -2.4989378567e+00
O     8.8672496307e+00     2.2067628920e+00    -3.2854678325e+00
O     1.0202185139e+01     1.1663521939e+00    -1.7124048720e+00
C    -8.4104444197e+00     5.3500376314e+00    -8.0095782041e-01
O    -8.2648088687e+00     5.0194153504e+00    -1.8983352595e+00
O    -8.5560803536e+00     5.6806564645e+00     2.9642108730e-01
N     2.6194549578e+00    -9.6491613796e+00     9.2232317564e-01
H     2.7070453024e+00    -1.0176234764e+01     6.5639411330e-02
H     2.9569869104e+00    -8.7176534628e+00     7.2803661724e-01
H     1.6318238998e+00    -9.5676563824e+00     1.1155101558e+00
C     4.4603594970e+00     8.5881510099e+00     2.5196904440e+00
O     5.2557511735e+00     9.2288199343e+00     1.9796409459e+00
O     3.6649686634e+00     7.9474831721e+00     3.0597434494e+00
C    -8.5494151238e+00    -3.1222336211e+00     4.1423622454e+00
O    -7.7870409327e+00    -3.7644641077e+00     3.5583385773e+00
O    -9.3117904216e+00    -2.4800009938e+00     4.7263830180e+00
N     7.5068697101e+00    -3.1098647801e+00     5.7429642739e+00
H     8.0442999590e+00    -2.3369955935e+00     5.3779609300e+00
H     7.6412375280e+00    -3.8842554447e+00     5.1092084273e+00
H     7.9321165876e+00    -3.3729897861e+00     6.6200672924e+00
C    -2.9008690650e+00     6.1989888555e+00     7.2909198759e+00
O    -1.7657649039e+00     6.4075323475e+00     7.3438935065e+00
O    -4.0359735860e+00     5.9904457412e+00     7.2379425143e+00
N    -1.4182847677e+00    -4.5626639637e+00     8.8493990820e+00
H    -1.2810701062e+00    -5.4657911807e+00     8.4193771526e+00
H    -8.1541566962e-01    -3.9137313617e+00     8.3648194563e+00
H    -2.3679659523e+00    -4.2847927921e+00     8.6487186389e+00
