# Supplementary material for: Automated Discovery of Reactive Events via Hypergraph Mining of Ab Initio Atomistic Simulations
Source: J Chem Theory Comput. 2026 Feb 12;22(4):1674–86. doi: 10.1021/acs.jctc.5c01682 (PMC12937057; doi:10.1021/acs.jctc.5c01682)
Supplement: Supplementary file 2 [file ct5c01682_si_002.zip › SI_data/Initial_Geometries/nowater/init_19.xyz]

98

C    -6.1510293279e-07     9.5953129854e-07     2.5000007297e+00
O     1.7477041266e-01    -4.6789502312e-01     3.5417715718e+00
O    -1.7476996513e-01     4.6789423038e-01     1.4582278819e+00
N    -1.8843949778e+00     1.6939303934e+00     5.2977834408e-02
H    -2.3945742627e+00     1.6530685923e+00    -8.1732837811e-01
H    -1.3136354695e+00     8.6222547486e-01     9.6366739162e-02
H    -1.2526608961e+00     2.4785540501e+00    -1.5265466911e-02
N     2.8364024420e-02    -4.4009308662e-02    -2.5420852846e+00
H    -9.7637340052e-01    -2.1436092281e-02    -2.6389287145e+00
H     3.5829475695e-01     8.9706398193e-01    -2.6999106892e+00
H     2.2390773869e-01    -2.6403401197e-01    -1.5763052028e+00
C    -2.8469093862e-07    -1.6930342983e-07    -5.0000013122e+00
O     2.7755317660e-01    -1.1192278071e+00    -5.0710760685e+00
O    -2.7755289910e-01     1.1192279185e+00    -4.9289229128e+00
C     3.1928999945e+00    -2.9249580222e+00    -2.5000006653e+00
O     3.4821499711e+00    -3.2514584256e+00    -3.5698090536e+00
O     2.9036525869e+00    -2.5984596881e+00    -1.4301904577e+00
N    -4.1513331409e-01     4.9510714292e+00    -5.6050347118e-02
H     2.8768499204e-01     5.5470929277e+00     3.5649091738e-01
H    -6.8008774077e-01     4.2798462146e+00     6.5009266106e-01
H    -1.2246509099e+00     5.5295278006e+00    -2.2765707531e-01
C    -2.6346172891e+00    -3.4363919422e+00     2.5000013229e+00
O    -3.6635016472e+00    -3.0214074493e+00     2.8224030885e+00
O    -1.6057336767e+00    -3.8513766932e+00     2.1775958736e+00
N     3.6738142138e-02    -2.4017734576e-02     5.0508523908e+00
H     4.9770918283e-01     7.4037086806e-01     4.5790460143e+00
H    -8.5916654491e-01     3.2237041793e-01     5.3619024260e+00
H    -1.4909031337e-01    -7.2896970388e-01     4.3523612407e+00
N     6.7712408689e-01     5.1588544751e-02     7.5075288600e+00
H     1.3200007505e-01    -5.8603875120e-01     8.0693622306e+00
H     1.4216800876e+00    -4.8881936283e-01     7.0916229331e+00
H     8.1358991230e-02     3.5793723087e-01     6.7521522560e+00
C    -4.1999340047e+00     3.8474824064e+00     4.8792850124e+00
O    -3.9891238109e+00     3.6778915368e+00     3.7560948907e+00
O    -4.4107447242e+00     4.0170770014e+00     6.0024749424e+00
C     6.1466193148e-01    -7.0037474925e+00     2.6114593650e+00
O     1.5790417928e+00    -6.3711061380e+00     2.6785000236e+00
O    -3.4972011193e-01    -7.6363865731e+00     2.5444207703e+00
N     4.5932961039e+00     5.9557860160e+00     4.7477212959e-01
H     4.0445469197e+00     5.1155546040e+00     5.8554667617e-01
H     5.1614367337e+00     5.8270721029e+00    -3.4986781501e-01
H     3.9456997000e+00     6.7027452744e+00     2.6971081027e-01
C    -7.1898327988e+00    -1.2717814648e+00    -1.7143145711e+00
O    -6.8244489181e+00    -9.4997230889e-01    -6.6660681747e-01
O    -7.5552172493e+00    -1.5935871574e+00    -2.7620236933e+00
C     5.4594176146e+00    -3.4728332455e+00    -3.7926480345e+00
O     6.0626546557e+00    -2.9966762473e+00    -4.6552821606e+00
O     4.8561797799e+00    -3.9489934915e+00    -2.9300156446e+00
C    -1.2362419257e+00     4.5987618954e+00    -5.7942287076e+00
O    -1.3864614652e+00     3.7547227136e+00    -5.0197676048e+00
O    -1.0860247214e+00     5.4427997120e+00    -6.5686924323e+00
N     3.0525909173e-01     5.6412984379e-01    -7.4063316229e+00
H     1.0224916584e+00     1.0891998542e-01    -7.9519935359e+00
H     4.0756140341e-01     1.5568390218e+00    -7.5594486037e+00
H    -5.8150744091e-01     2.9642218899e-01    -7.8080244269e+00
N    -8.5288656742e-01     1.4516717771e-03    -1.0026458995e+01
H    -5.5971405686e-01    -8.4831822849e-01    -9.5667563859e+00
H    -1.8553567350e+00     5.9591021750e-02    -9.9213140286e+00
H    -4.5906965662e-01     7.6855448034e-01    -9.5012534137e+00
C     4.5959978724e+00    -4.2103123072e+00    -7.8198510328e+00
O     5.0565931577e+00    -5.2281308165e+00    -7.5254779437e+00
O     4.1354057850e+00    -3.1924918083e+00    -8.1142240376e+00
N    -7.2759898829e-01     8.0308685010e+00    -6.0179687169e+00
H    -2.3960659585e-01     8.2252217324e+00    -5.1557183243e+00
H    -5.7535325164e-02     7.6085216446e+00    -6.6440836465e+00
H    -1.4184881859e+00     7.3246504096e+00    -5.8098641647e+00
C    -5.5143292134e+00    -7.1924648520e+00    -4.2261814630e+00
O    -5.1824929639e+00    -8.0411999482e+00    -3.5160466236e+00
O    -5.8461642777e+00    -6.3437313493e+00    -4.9363195036e+00
C     9.5347173658e+00     1.6865569358e+00    -2.4989354837e+00
O     1.0113285124e+01     2.5541500467e+00    -2.0016432218e+00
O     8.9561502912e+00     8.1896480865e-01    -2.9962313174e+00
N    -8.4441281773e+00     5.4074872718e+00    -8.0975049070e-01
H    -8.8805897044e+00     4.8149918906e+00    -1.1849362694e-01
H    -7.4965028683e+00     5.5680206004e+00    -5.0052984293e-01
H    -8.3861421503e+00     4.8687079320e+00    -1.6616506165e+00
N     2.5327516803e+00    -9.6583506365e+00     8.5674098006e-01
H     3.3906593217e+00    -1.0059459581e+01     5.0675299938e-01
H     2.6496593776e+00    -9.5420646092e+00     1.8528294475e+00
H     2.4604439479e+00    -8.7323187704e+00     4.6099364226e-01
N     4.4154818013e+00     8.5643398134e+00     2.4757430730e+00
H     4.5017386825e+00     9.5688437076e+00     2.4217322403e+00
H     5.3372236828e+00     8.1831369363e+00     2.3193514004e+00
H     4.1657829695e+00     8.3433792775e+00     3.4287416646e+00
N    -8.4999837296e+00    -3.1614791058e+00     4.1193669360e+00
H    -8.9449594373e+00    -3.5531769894e+00     4.9366520030e+00
H    -9.2247520292e+00    -3.0229855147e+00     3.4302279644e+00
H    -8.1654840337e+00    -2.2451336032e+00     4.3797517549e+00
N     7.5934933654e+00    -3.0648546711e+00     5.7167757954e+00
H     6.9836393007e+00    -3.0143309332e+00     6.5198392205e+00
H     8.3556255436e+00    -3.6780534820e+00     5.9668234833e+00
H     7.0745898737e+00    -3.5273568642e+00     4.9845119985e+00
C    -2.9008695872e+00     6.1989885404e+00     7.2909173252e+00
O    -1.8974059590e+00     6.3710522130e+00     6.7448286057e+00
O    -3.9043321473e+00     6.0269262134e+00     7.8370093972e+00
C    -1.4306905772e+00    -4.5612628938e+00     8.7833936701e+00
O    -1.8148207965e+00    -3.7932286705e+00     9.5562620008e+00
O    -1.0465567102e+00    -5.3292969020e+00     8.0105262562e+00
