# Supplementary material for: Automated Discovery of Reactive Events via Hypergraph Mining of Ab Initio Atomistic Simulations
Source: J Chem Theory Comput. 2026 Feb 12;22(4):1674–86. doi: 10.1021/acs.jctc.5c01682 (PMC12937057; doi:10.1021/acs.jctc.5c01682)
Supplement: Supplementary file 2 [file ct5c01682_si_002.zip › SI_data/Initial_Geometries/nowater/init_1.xyz]

98

C     1.1369722002e-06     2.4623606438e-07     2.5000006915e+00
O    -4.9444632750e-01     3.1228514807e-01     3.4963730592e+00
O     4.9444541730e-01    -3.1228528660e-01     1.5036264121e+00
C    -1.8434221147e+00     1.6887263241e+00     1.2160756456e-06
O    -2.4000526408e+00     8.7271400658e-01     5.9920435804e-01
O    -1.2867918714e+00     2.5047369997e+00    -5.9920530468e-01
N     6.6136590443e-02     7.6106702112e-03    -2.4910257359e+00
H    -1.5947519197e-01    -2.5205142778e-01    -3.4402677554e+00
H    -4.4290519087e-01     8.5639884771e-01    -2.2914833106e+00
H    -3.1671383003e-01    -7.1011141732e-01    -1.8929622433e+00
N     2.7041988423e-02     4.1282796106e-03    -5.0613530479e+00
H    -4.6659586442e-01    -8.6571092437e-01    -4.9231976189e+00
H    -6.3526257589e-01     7.4645749013e-01    -4.8890681322e+00
H     7.2605857905e-01     6.1884551854e-02    -4.3351165852e+00
C     3.1929017094e+00    -2.9249582858e+00    -2.4999990299e+00
O     3.5781135690e+00    -3.9382552452e+00    -2.1005004123e+00
O     2.8076875747e+00    -1.9116627195e+00    -2.8995003075e+00
N    -4.3550679769e-01     5.0195648333e+00     5.4876612690e-02
H     1.4066819370e-01     5.3902184485e+00    -6.8675926151e-01
H    -1.3696345374e+00     4.9303345862e+00    -3.1771621295e-01
H    -1.0495910650e-01     4.0840679025e+00     2.4186082866e-01
C    -2.6346171407e+00    -3.4363908214e+00     2.5000003746e+00
O    -3.6755714780e+00    -2.9367217923e+00     2.5387686515e+00
O    -1.5936639746e+00    -3.9360632615e+00     2.4612310088e+00
C     4.3438915010e-07     7.4807286240e-07     4.9999989592e+00
O     1.9863823465e-01     9.7464264521e-01     5.5876844591e+00
O    -1.9863861546e-01    -9.7464318992e-01     4.4123163688e+00
N     6.7927892223e-01    -4.0352467215e-02     7.5186648009e+00
H    -1.1266581908e-01     4.8523510573e-01     7.8592036724e+00
H     3.6186916475e-01    -5.5661665985e-01     6.7111349785e+00
H     1.3558899302e+00     6.3215520860e-01     7.1880436424e+00
N    -4.2187651683e+00     3.8509380118e+00     4.9436741673e+00
H    -4.6927451574e+00     4.5362856069e+00     4.3735626546e+00
H    -4.4169830218e+00     2.9472193303e+00     4.5394659138e+00
H    -3.2283813701e+00     4.0109413855e+00     4.8300157615e+00
C     6.1466237581e-01    -7.0037471549e+00     2.6114604301e+00
O     3.7972320317e-01    -7.3452488450e+00     3.6898565683e+00
O     8.4959811728e-01    -6.6622441418e+00     1.5330634741e+00
C     4.5561172585e+00     5.9426488147e+00     4.2038661331e-01
O     4.5011798110e+00     4.9454528455e+00    -1.6042327468e-01
O     4.6110550229e+00     6.9398432897e+00     1.0011999449e+00
N    -7.1544307981e+00    -1.3288544553e+00    -1.7130023978e+00
H    -6.5859436550e+00    -5.2571110980e-01    -1.4867975617e+00
H    -7.9178036285e+00    -1.3418580601e+00    -1.0523399175e+00
H    -7.5577343972e+00    -1.1546170795e+00    -2.6220496597e+00
N     5.4727962378e+00    -3.4076868663e+00    -3.8020990640e+00
H     4.8188337144e+00    -3.5539689985e+00    -3.0469036926e+00
H     6.3032018041e+00    -3.9355246013e+00    -3.5758337204e+00
H     5.0702918920e+00    -3.8343592381e+00    -4.6238778173e+00
C    -1.2362438311e+00     4.5987605951e+00    -5.7942297174e+00
O    -1.1706726239e+00     4.1888172677e+00    -4.7160808708e+00
O    -1.3018119928e+00     5.0087061336e+00    -6.8723783976e+00
C     3.0128083828e-01     5.8009552291e-01    -7.4714604351e+00
O    -1.8171073939e-01     3.2025305841e-01    -8.4882982195e+00
O     7.8427060266e-01     8.3994124372e-01    -6.4546221029e+00
N    -8.7023620551e-01     1.0515272777e-02    -9.8956130400e+00
H     2.3455090525e-02    -3.0110908935e-01    -1.0247169035e+01
H    -1.1094083189e+00     8.4774508678e-01    -1.0406714814e+01
H    -1.5470811358e+00    -6.9276493857e-01    -1.0153793723e+01
N     4.6071819175e+00    -4.2197498777e+00    -7.7542890378e+00
H     3.6482865855e+00    -3.9652714290e+00    -7.9417615814e+00
H     4.7998714726e+00    -5.0507070624e+00    -8.2944399217e+00
H     5.1844323891e+00    -3.4837938398e+00    -8.1344600309e+00
N    -7.0699824780e-01     7.9825228468e+00    -6.0581201550e+00
H    -1.4361311106e+00     7.4100564140e+00    -5.6580789762e+00
H    -7.3744787413e-01     8.8710051305e+00    -5.5795241494e+00
H     1.7166327434e-01     7.5491890544e+00    -5.8140809480e+00
N    -5.5109949384e+00    -7.2552350309e+00    -4.2024894086e+00
H    -5.7036221458e+00    -7.2345768348e+00    -5.1933746143e+00
H    -4.6473041570e+00    -6.7515072948e+00    -4.0622086653e+00
H    -6.2383893449e+00    -6.7190080694e+00    -3.7522257039e+00
C     9.5347167213e+00     1.6865578271e+00    -2.4989376578e+00
O     1.0227159654e+01     1.6595434469e+00    -3.4233569664e+00
O     8.8422762471e+00     1.7135707508e+00    -1.5745158944e+00
N    -8.4392374948e+00     5.3397260889e+00    -8.6076676188e-01
H    -8.9761250832e+00     4.9349556011e+00    -1.0757484561e-01
H    -8.3397569257e+00     6.3227787680e+00    -6.5317790995e-01
H    -7.5153184580e+00     4.9356573058e+00    -8.1095298204e-01
C     2.5861642587e+00    -9.6204023000e+00     8.7155877757e-01
O     3.5254784322e+00    -8.9672723298e+00     1.0323946435e+00
O     1.6468503153e+00    -1.0273532484e+01     7.1071915757e-01
C     4.4603601308e+00     8.5881510763e+00     2.5196904323e+00
O     4.2541087215e+00     9.6278199694e+00     2.0600090219e+00
O     4.6666105726e+00     7.5484830477e+00     2.9793753794e+00
C    -8.5494161931e+00    -3.1222330289e+00     4.1423623725e+00
O    -7.9777089861e+00    -2.3492928386e+00     4.7830435583e+00
O    -9.1211214665e+00    -3.8951726884e+00     3.5016779975e+00
N     7.5383522009e+00    -3.1224344953e+00     5.6775880072e+00
H     8.4767978673e+00    -3.4745542264e+00     5.5562746969e+00
H     7.0827422929e+00    -3.7286524991e+00     6.3441474033e+00
H     7.6206037954e+00    -2.2163525015e+00     6.1153430488e+00
C    -2.9008696561e+00     6.1989893463e+00     7.2909173073e+00
O    -2.3751987445e+00     5.3557527190e+00     6.7015276797e+00
O    -3.4265392693e+00     7.0422250269e+00     7.8803103423e+00
N    -1.4807677514e+00    -4.5187175974e+00     8.7694455776e+00
H    -6.6303045321e-01    -4.3385219465e+00     8.2053350108e+00
H    -1.7435590162e+00    -5.4795037615e+00     8.6044826034e+00
H    -1.1895432115e+00    -4.4570104767e+00     9.7342045523e+00
