# Supplementary material for: Automated Discovery of Reactive Events via Hypergraph Mining of Ab Initio Atomistic Simulations
Source: J Chem Theory Comput. 2026 Feb 12;22(4):1674–86. doi: 10.1021/acs.jctc.5c01682 (PMC12937057; doi:10.1021/acs.jctc.5c01682)
Supplement: Supplementary file 2 [file ct5c01682_si_002.zip › SI_data/Initial_Geometries/nowater/init_200.xyz]

98

C    -5.6029808582e-07     4.7550293383e-07     2.5000011364e+00
O    -4.5200670042e-02    -1.0006547067e+00     3.0756783086e+00
O     4.5201065660e-02     1.0006542941e+00     1.9243207968e+00
C    -1.8434215584e+00     1.6887263580e+00    -1.0191564145e-06
O    -1.8204323470e+00     2.7477625323e+00     4.6116264806e-01
O    -1.8664125861e+00     6.2968849128e-01    -4.6116185293e-01
N     1.7007371134e-02    -3.1698192429e-02    -2.4432683313e+00
H     6.9171752285e-01     6.7454975129e-01    -2.6989351970e+00
H    -8.7609609738e-01     4.3251017559e-01    -2.3641553079e+00
H    -5.1972618679e-02    -6.6655358465e-01    -3.2253039907e+00
C    -1.7513980508e-07    -9.6305154318e-07    -4.9999990654e+00
O    -1.0937841148e+00     2.5248851219e-01    -4.7267888745e+00
O     1.0937842350e+00    -2.5248771679e-01    -5.2732118184e+00
C     3.1929017018e+00    -2.9249586709e+00    -2.5000010867e+00
O     3.3310733186e+00    -4.0555910609e+00    -2.6932290692e+00
O     3.0547278988e+00    -1.7943266030e+00    -2.3067700533e+00
C    -4.3712825792e-01     4.9808539025e+00    -5.5392671961e-08
O    -1.3368454185e+00     4.5469342483e+00     5.8050043103e-01
O     4.6258788075e-01     5.4147771764e+00    -5.8050032869e-01
C    -2.6346172910e+00    -3.4363924196e+00     2.5000012772e+00
O    -1.5031932927e+00    -3.2026871958e+00     2.4955679207e+00
O    -3.7660419713e+00    -3.6700966663e+00     2.5044310599e+00
N    -1.1408533964e-03     6.6235558704e-02     4.9888618885e+00
H    -9.2512637672e-01    -3.3925708071e-01     4.9540485987e+00
H     3.8253803487e-01    -1.5844099919e-01     5.8953347451e+00
H     5.5844397698e-01    -4.2277111152e-01     4.3054025446e+00
N     6.5465524732e-01     6.4303635201e-02     7.4520546619e+00
H     4.3582013876e-01    -3.1550445433e-02     8.4330279967e+00
H     1.5449845874e+00    -3.8877357128e-01     7.3057098773e+00
H    -3.3518448704e-02    -4.7329790273e-01     6.9453190986e+00
C    -4.1999329748e+00     3.8474833058e+00     4.8792845263e+00
O    -4.4885750657e+00     2.7377745745e+00     4.7378973799e+00
O    -3.9112942347e+00     4.9571932253e+00     5.0206729185e+00
N     5.7115819628e-01    -7.0253887987e+00     2.5650745482e+00
H     1.2288495288e+00    -7.7436790872e+00     2.8313200472e+00
H     1.0601861189e-01    -6.7273811051e+00     3.4101891360e+00
H     1.1136707401e+00    -6.2394204861e+00     2.2374874118e+00
N     4.5994513561e+00     5.9562496703e+00     4.6988204991e-01
H     4.6898536627e+00     6.6026565540e+00    -3.0042377036e-01
H     3.6406109924e+00     6.0061607118e+00     7.8215777722e-01
H     4.7356780890e+00     5.0301097244e+00     9.1614342498e-02
N    -7.1477678903e+00    -1.3229606555e+00    -1.7031976704e+00
H    -6.9219688420e+00    -8.2517252109e-01    -2.5520835615e+00
H    -7.1272874527e+00    -6.4674044446e-01    -9.5373862367e-01
H    -8.1048183560e+00    -1.6321781286e+00    -1.7916190536e+00
N     5.4197584902e+00    -3.4204226519e+00    -3.8065300856e+00
H     5.3835658272e+00    -3.6740875835e+00    -2.8299392364e+00
H     6.3873926974e+00    -3.2305974715e+00    -4.0233999242e+00
H     5.1584289987e+00    -4.2421791879e+00    -4.3316990803e+00
C    -1.2362419581e+00     4.5987622630e+00    -5.7942289771e+00
O    -2.1924310707e-01     4.1960687017e+00    -6.1661285373e+00
O    -2.2532429808e+00     5.0014533931e+00    -5.4223313049e+00
C     3.0127940553e-01     5.8009765785e-01    -7.4714597077e+00
O    -5.2779995679e-01    -1.2005862178e-01    -7.0750172210e+00
O     1.1303609490e+00     1.2802512579e+00    -7.8679036957e+00
N    -9.3314054985e-01    -2.0371764136e-02    -9.9794117620e+00
H    -7.1609579428e-01     8.9191365059e-01    -1.0353594056e+01
H    -2.1769983003e-01    -6.5034981476e-01    -1.0312059198e+01
H    -8.2506144734e-01     4.1539288948e-02    -8.9774809711e+00
N     4.5757882715e+00    -4.1920256819e+00    -7.8812485481e+00
H     3.9450577912e+00    -3.8671424970e+00    -7.1629063801e+00
H     5.4884060457e+00    -3.8225373707e+00    -7.6576657421e+00
H     4.6354012864e+00    -5.1953724769e+00    -7.7857452600e+00
N    -7.5497285787e-01     7.9886064471e+00    -5.9554090554e+00
H    -2.8333231591e-01     7.1532314331e+00    -5.6406245604e+00
H    -8.2477327930e-02     8.7400557463e+00    -5.9058530487e+00
H    -9.6940826731e-01     7.8524204066e+00    -6.9325734214e+00
N    -5.4827561045e+00    -7.1853873288e+00    -4.2850517563e+00
H    -6.4858207649e+00    -7.1270388216e+00    -4.3842597797e+00
H    -5.2127330216e+00    -6.4727097745e+00    -3.6228128846e+00
H    -5.2831937662e+00    -8.0760106880e+00    -3.8533756210e+00
N     9.5580224270e+00     1.7089300038e+00    -2.5578337531e+00
H     9.6530786715e+00     7.0770029202e-01    -2.4690144545e+00
H     8.5789857886e+00     1.9216688288e+00    -2.4328876134e+00
H     1.0048222438e+01     2.1193924540e+00    -1.7764222693e+00
C    -8.4104440241e+00     5.3500355483e+00    -8.0095638736e-01
O    -8.1592190612e+00     4.4964217837e+00    -1.5378333167e+00
O    -8.6616705598e+00     6.2036516374e+00    -6.4081971052e-02
C     2.5861632044e+00    -9.6204016758e+00     8.7155710740e-01
O     3.1042794851e+00    -8.6351209682e+00     5.6246893713e-01
O     2.0680500489e+00    -1.0605684271e+01     1.1806462056e+00
N     4.4784364789e+00     8.5600515763e+00     2.4614152726e+00
H     3.7832453088e+00     9.2811049465e+00     2.3342273508e+00
H     5.2611173815e+00     8.9888638585e+00     2.9335516048e+00
H     4.0855080482e+00     7.8849851568e+00     3.1011589386e+00
C    -8.5494159369e+00    -3.1222318792e+00     4.1423620781e+00
O    -9.6472451569e+00    -3.0705190904e+00     3.7861952053e+00
O    -7.4515855674e+00    -3.1739472948e+00     4.4985265075e+00
C     7.5717963702e+00    -3.1255260910e+00     5.7357641431e+00
O     8.5504959850e+00    -3.6804499469e+00     5.9983753166e+00
O     6.5930944095e+00    -2.5706051061e+00     5.4731536376e+00
N    -2.8657070987e+00     6.2058836962e+00     7.2340977897e+00
H    -3.7239485750e+00     6.7373290206e+00     7.2147864330e+00
H    -2.3460653015e+00     6.5193574111e+00     8.0409984760e+00
H    -3.1212371084e+00     5.2444652594e+00     7.4066039755e+00
C    -1.4306881721e+00    -4.5612633908e+00     8.7833934235e+00
O    -1.9662227976e+00    -5.0684336120e+00     7.8941583130e+00
O    -8.9515660739e-01    -4.0540916121e+00     9.6726300822e+00
