# Supplementary material for: Automated Discovery of Reactive Events via Hypergraph Mining of Ab Initio Atomistic Simulations
Source: J Chem Theory Comput. 2026 Feb 12;22(4):1674–86. doi: 10.1021/acs.jctc.5c01682 (PMC12937057; doi:10.1021/acs.jctc.5c01682)
Supplement: Supplementary file 2 [file ct5c01682_si_002.zip › SI_data/Initial_Geometries/nowater/init_201.xyz]

98

C    -1.2855259623e-07    -1.3392949018e-06     2.4999998540e+00
O     4.1633672738e-01    -3.0473737270e-01     3.5337104627e+00
O    -4.1633656937e-01     3.0473841480e-01     1.4662896648e+00
N    -1.8222236493e+00     1.6978623247e+00     6.3084488634e-02
H    -1.1687434385e+00     1.1529929696e+00    -4.8048380791e-01
H    -1.9489505787e+00     2.5731283206e+00    -4.2397999033e-01
H    -2.7071676669e+00     1.2130867118e+00     2.7784749937e-02
N     5.6629527195e-02     3.4542290498e-02    -2.5106035432e+00
H    -4.5351220577e-01     3.8055072083e-01    -1.7109667060e+00
H     2.3666278961e-01    -9.4434603226e-01    -2.3410518967e+00
H    -5.7012527288e-01     8.3763272439e-02    -3.3006257557e+00
C     5.1931736459e-07     2.2067970340e-07    -5.0000012301e+00
O    -9.5760542819e-01    -2.1697583807e-01    -5.6088282083e+00
O     9.5760500324e-01     2.1697561159e-01    -4.3911708455e+00
N     3.2232818516e+00    -2.9299560404e+00    -2.4402962854e+00
H     3.1619094186e+00    -3.8218843377e+00    -2.9094261503e+00
H     3.7140391572e+00    -2.3052648403e+00    -3.0634337151e+00
H     2.2805531913e+00    -2.5782791888e+00    -2.3568370394e+00
C    -4.3712800814e-01     4.9808540007e+00    -6.2714818553e-08
O    -6.4135132526e-04     4.9790383889e+00     1.0696887482e+00
O    -8.7361632686e-01     4.9826729878e+00    -1.0696886828e+00
C    -2.6346171606e+00    -3.4363924069e+00     2.4999987529e+00
O    -2.7164186570e+00    -2.3904479548e+00     2.0161942796e+00
O    -2.5528168011e+00    -4.4823358570e+00     2.9838066751e+00
N    -4.8805919166e-02    -1.3604620985e-02     4.9558932561e+00
H     3.5383570731e-01     8.9987581245e-01     4.8048346204e+00
H     7.0813146623e-01    -6.7940752978e-01     4.8999078464e+00
H    -3.8371578569e-01    -3.1407552812e-02     5.9082050840e+00
C     6.5366685381e-01     3.0343341423e-07     7.4714597269e+00
O     9.9274076653e-01     2.1448518251e-01     6.3880469854e+00
O     3.1459634889e-01    -2.1448536849e-01     8.5548738649e+00
N    -4.2556742976e+00     3.8784196805e+00     4.9004631433e+00
H    -3.5719071664e+00     3.7843907670e+00     5.6373529361e+00
H    -3.8070752464e+00     4.3802940126e+00     4.1479585712e+00
H    -4.4462052997e+00     2.9478530151e+00     4.5582307674e+00
C     6.1466146032e-01    -7.0037468239e+00     2.6114614280e+00
O     3.6666402899e-01    -5.9230795041e+00     2.9361358315e+00
O     8.6265804424e-01    -8.0844137304e+00     2.2867833772e+00
N     4.6110539774e+00     5.9159098829e+00     3.9246772937e-01
H     4.5981011089e+00     5.7934481967e+00     1.3945759330e+00
H     3.7638806875e+00     5.4979633027e+00     3.6096914325e-02
H     4.5429205594e+00     6.9081144729e+00     2.1849281907e-01
N    -7.1232527967e+00    -1.2790073558e+00    -1.7195448201e+00
H    -7.5206596862e+00    -8.3397534743e-01    -2.5340383860e+00
H    -7.3811565878e+00    -7.1454672479e-01    -9.2314547588e-01
H    -7.5929418374e+00    -2.1663840334e+00    -1.6130825372e+00
C     5.4594161545e+00    -3.4728337043e+00    -3.7926486060e+00
O     5.3836013720e+00    -3.2305894206e+00    -4.9197368350e+00
O     5.5352341763e+00    -3.7150799040e+00    -2.6655605388e+00
N    -1.2211865934e+00     4.6162484052e+00    -5.8573171059e+00
H    -1.3564614892e+00     3.6201771999e+00    -5.7628271611e+00
H    -2.0695791764e+00     5.0582284248e+00    -5.5344149964e+00
H    -4.9192193740e-01     4.8748647725e+00    -5.2087263130e+00
C     3.0128094846e-01     5.8009754357e-01    -7.4714594792e+00
O     1.2804642586e+00    -3.2964000026e-02    -7.4821196447e+00
O    -6.7790441636e-01     1.1931567017e+00    -7.4608013824e+00
C    -8.7155693284e-01     1.1064614725e-06    -9.9619463787e+00
O    -3.1343571118e-01     4.3233900437e-01    -1.0876464117e+01
O    -1.4296794766e+00    -4.3233988615e-01    -9.0474303333e+00
C     4.5959983675e+00    -4.2103116419e+00    -7.8198498008e+00
O     5.4153282698e+00    -3.7097518266e+00    -7.1772796236e+00
O     3.7766703059e+00    -4.7108713089e+00    -8.4624232615e+00
N    -7.6063051989e-01     7.9660000911e+00    -5.9644979193e+00
H    -7.7485454864e-01     8.6776555727e+00    -6.6805493460e+00
H    -4.0180021832e-01     7.1259639996e+00    -6.3945703139e+00
H    -7.9938744988e-02     8.2562437618e+00    -5.2776233313e+00
C    -5.5143288231e+00    -7.1924644464e+00    -4.2261835696e+00
O    -6.2018582273e+00    -6.4548217046e+00    -3.6623178462e+00
O    -4.8267993481e+00    -7.9301098637e+00    -4.7900466420e+00
N     9.5033941292e+00     1.7279285805e+00    -2.5415954784e+00
H     8.9728484668e+00     8.8559316224e-01    -2.3731382543e+00
H     9.6599022580e+00     2.1593779208e+00    -1.6422964417e+00
H     1.0406702045e+01     1.4397689407e+00    -2.8885511129e+00
C    -8.4104448403e+00     5.3500361943e+00    -8.0095597268e-01
O    -7.7285018403e+00     4.4295141085e+00    -6.5145385134e-01
O    -9.0923871189e+00     6.2705587930e+00    -9.5046175574e-01
N     2.6011174282e+00    -9.6809505757e+00     8.4660091239e-01
H     1.6043105317e+00    -9.5319220600e+00     9.0619961827e-01
H     2.9746174787e+00    -8.9347012533e+00     2.7827728459e-01
H     2.9717643683e+00    -9.5531506243e+00     1.7770134009e+00
N     4.5022009122e+00     8.6405159426e+00     2.5152439687e+00
H     3.5362605568e+00     8.9190037194e+00     2.4214928032e+00
H     4.5843572808e+00     8.1648297388e+00     3.4020105962e+00
H     4.6790006421e+00     7.9529145176e+00     1.7973822017e+00
N    -8.6041154199e+00    -3.0880157681e+00     4.1236630543e+00
H    -8.4134781323e+00    -2.9870632703e+00     5.1099954074e+00
H    -7.7778695562e+00    -2.7779732703e+00     3.6331801217e+00
H    -8.6967390277e+00    -4.0771733617e+00     3.9437533463e+00
C     7.5717949958e+00    -3.1255272758e+00     5.7357631253e+00
O     8.5483998122e+00    -2.9692535802e+00     5.1386202489e+00
O     6.5951916590e+00    -3.2818004857e+00     6.3329094319e+00
C    -2.9008703723e+00     6.1989895297e+00     7.2909180858e+00
O    -3.4910230635e+00     6.1348926608e+00     8.2820636062e+00
O    -2.3107144742e+00     6.2630848922e+00     6.2997738453e+00
N    -1.4638015705e+00    -4.5202972693e+00     8.8250821985e+00
H    -9.5933788910e-01    -4.0100910684e+00     8.1147361422e+00
H    -2.0856489341e+00    -5.1536113174e+00     8.3438325151e+00
H    -7.8692317296e-01    -5.0893814363e+00     9.3122764374e+00
