# Supplementary material for: Automated Discovery of Reactive Events via Hypergraph Mining of Ab Initio Atomistic Simulations
Source: J Chem Theory Comput. 2026 Feb 12;22(4):1674–86. doi: 10.1021/acs.jctc.5c01682 (PMC12937057; doi:10.1021/acs.jctc.5c01682)
Supplement: Supplementary file 2 [file ct5c01682_si_002.zip › SI_data/Initial_Geometries/nowater/init_202.xyz]

98

C     2.4172275187e-07    -2.0919098260e-07     2.5000013150e+00
O     9.1500424939e-01     6.9853393435e-01     2.5978571602e+00
O    -9.1500438280e-01    -6.9853378531e-01     2.4021417972e+00
N    -1.8131109818e+00     1.6876966256e+00     5.9938965531e-02
H    -1.7672647625e+00     7.9143832008e-01    -4.0266741897e-01
H    -1.3934090404e+00     2.3607225763e+00    -5.6477571729e-01
H    -2.7908247679e+00     1.9283191934e+00     1.3447696230e-01
N     6.5870855870e-02     1.3006881557e-02    -2.4979120126e+00
H    -2.1178837190e-01    -6.4888153899e-01    -1.7878454207e+00
H    -2.1492250128e-01    -3.7640627904e-01    -3.3861093814e+00
H    -4.8869025765e-01     8.4453291430e-01    -2.3550631104e+00
C    -4.2610248593e-07    -8.7514204882e-07    -5.0000009403e+00
O    -1.0333984254e+00    -2.2778709824e-01    -4.5363630841e+00
O     1.0333987487e+00     2.2778774351e-01    -5.4636361373e+00
C     3.1929007639e+00    -2.9249584553e+00    -2.5000013080e+00
O     2.1871679288e+00    -2.3631391723e+00    -2.4127166709e+00
O     4.1986339294e+00    -3.4867786511e+00    -2.5872823051e+00
N    -3.9856162633e-01     4.9846931201e+00    -5.4866797217e-02
H    -1.3729368358e+00     4.8552948074e+00    -2.8559287038e-01
H    -3.4015034832e-01     5.8209063308e+00     5.0790995580e-01
H    -1.3425956952e-01     4.2130299431e+00     5.4016239922e-01
N    -2.6963053589e+00    -3.4099280975e+00     2.4973958428e+00
H    -2.1643736264e+00    -3.0535738139e+00     3.2780659073e+00
H    -2.1627955563e+00    -3.2086912471e+00     1.6641773208e+00
H    -2.7194139316e+00    -4.4146786200e+00     2.5939451154e+00
C     5.9120425011e-07    -3.6559768798e-07     4.9999988388e+00
O    -1.3021453913e-01     1.0033971415e+00     4.4423291222e+00
O     1.3021402768e-01    -1.0033968385e+00     5.5576717575e+00
C     6.5366811155e-01    -2.5395545396e-07     7.4714615644e+00
O     9.5322329044e-01    -1.1136865108e+00     7.4027035374e+00
O     3.5411278116e-01     1.1136866645e+00     7.5402158858e+00
C    -4.1999354119e+00     3.8474832684e+00     4.8792846732e+00
O    -3.9288963999e+00     3.3130427347e+00     3.8915249756e+00
O    -4.4709709893e+00     4.3819251612e+00     5.8670451118e+00
N     6.4596975752e-01    -7.0026373349e+00     2.5520374948e+00
H     1.1983962019e+00    -7.4606587004e+00     3.2622677007e+00
H    -2.3547704091e-01    -7.4928726134e+00     2.5061790382e+00
H     4.4597014048e-01    -6.0731251480e+00     2.8917235679e+00
N     4.5835315302e+00     5.9735738348e+00     3.6742955255e-01
H     4.0564564040e+00     5.1559677036e+00     9.7064024751e-02
H     3.9494557086e+00     6.5765138840e+00     8.7120850648e-01
H     5.2814679112e+00     5.6656950914e+00     1.0288483821e+00
N    -7.2508500832e+00    -1.2565518316e+00    -1.7379269871e+00
H    -6.9734434403e+00    -2.1956276611e+00    -1.9840319119e+00
H    -7.2082297106e+00    -1.1937084011e+00    -7.3114186006e-01
H    -6.5398776895e+00    -6.3763109680e-01    -2.0996378661e+00
C     5.4594169388e+00    -3.4728356093e+00    -3.7926481503e+00
O     5.5329864388e+00    -3.1952471910e+00    -2.6735903998e+00
O     5.3858485181e+00    -3.7504206886e+00    -4.9117072713e+00
N    -1.2114235864e+00     4.5683076483e+00    -5.8487189851e+00
H    -1.8693367753e+00     5.2956707768e+00    -6.0884659523e+00
H    -4.8706565946e-01     5.0007948116e+00    -5.2940636578e+00
H    -1.6972342686e+00     3.9230311309e+00    -5.2429256394e+00
N     2.7185510107e-01     5.5906531885e-01    -7.5280672356e+00
H    -2.4931552342e-01     2.8723477071e-01    -6.7071684438e+00
H     3.6008515378e-01     1.5644116535e+00    -7.4984650398e+00
H     1.2019896455e+00     1.8091580785e-01    -7.4220858349e+00
C    -8.7155773391e-01    -5.1455710341e-07    -9.9619481945e+00
O    -6.8691683537e-02     5.6418729824e-01    -1.0571748381e+01
O    -1.6744229371e+00    -5.6418684043e-01    -9.3521446522e+00
C     4.5959982155e+00    -4.2103124909e+00    -7.8198515931e+00
O     3.7774762642e+00    -4.2577641958e+00    -7.0058932396e+00
O     5.4145223859e+00    -4.1628582809e+00    -8.6338082169e+00
N    -6.8107461398e-01     7.9262391674e+00    -6.0331709745e+00
H    -1.5263964118e+00     8.3811061075e+00    -6.3460808945e+00
H     2.4478171945e-02     8.6439980199e+00    -5.9531735950e+00
H    -8.6025528994e-01     7.5873143472e+00    -5.0991454758e+00
N    -5.5299459182e+00    -7.1473671115e+00    -4.2734558334e+00
H    -5.4705068451e+00    -6.7291158438e+00    -3.3564398211e+00
H    -4.6396603248e+00    -7.5891007585e+00    -4.4513463397e+00
H    -6.2157887147e+00    -7.8859072705e+00    -4.2138112815e+00
N     9.5303442129e+00     1.6668537900e+00    -2.4348652950e+00
H     8.6263396134e+00     1.6991321339e+00    -2.8833285441e+00
H     1.0106551517e+01     1.0451748524e+00    -2.9833928937e+00
H     9.9320394570e+00     2.5891822157e+00    -2.5204841400e+00
C    -8.4104454999e+00     5.3500359042e+00    -8.0095642798e-01
O    -8.3714118365e+00     6.2062136247e+00    -2.6234455823e-02
O    -8.4494765522e+00     4.4938595643e+00    -1.5756807384e+00
N     2.5524866608e+00    -9.5996985498e+00     8.1724651390e-01
H     2.7569527205e+00    -1.0587787722e+01     7.8176536676e-01
H     2.0334686237e+00    -9.4391362388e+00     1.6682589147e+00
H     3.4360864673e+00    -9.1220010036e+00     9.1940236060e-01
C     4.4603597975e+00     8.5881502930e+00     2.5196909032e+00
O     5.4443529720e+00     8.8133845786e+00     1.9577433974e+00
O     3.4763666411e+00     8.3629190676e+00     3.0816406060e+00
C    -8.5494142197e+00    -3.1222329912e+00     4.1423608636e+00
O    -8.6908097199e+00    -3.0203709133e+00     3.0002621464e+00
O    -8.4080223449e+00    -3.2240946772e+00     5.2844605264e+00
C     7.5717966486e+00    -3.1255274388e+00     5.7357650380e+00
O     7.5122705247e+00    -4.2708668873e+00     5.5964372290e+00
O     7.6313195986e+00    -1.9801871405e+00     5.8750910040e+00
C    -2.9008689987e+00     6.1989881950e+00     7.2909196017e+00
O    -1.8148418050e+00     6.5235063578e+00     7.5145061547e+00
O    -3.9868967311e+00     5.8744722664e+00     7.0673300637e+00
N    -1.4408218751e+00    -4.5441340068e+00     8.8475534873e+00
H    -5.0994764707e-01    -4.3085490417e+00     8.5355304290e+00
H    -2.0844210451e+00    -4.0774284603e+00     8.2251805075e+00
H    -1.5568885514e+00    -5.5358483904e+00     8.6978521554e+00
