# Supplementary material for: Automated Discovery of Reactive Events via Hypergraph Mining of Ab Initio Atomistic Simulations
Source: J Chem Theory Comput. 2026 Feb 12;22(4):1674–86. doi: 10.1021/acs.jctc.5c01682 (PMC12937057; doi:10.1021/acs.jctc.5c01682)
Supplement: Supplementary file 2 [file ct5c01682_si_002.zip › SI_data/Initial_Geometries/nowater/init_203.xyz]

98

C    -9.2958101258e-07     1.7533446711e-07     2.5000009678e+00
O     6.2816173882e-01    -3.9517000452e-01     3.3854444957e+00
O    -6.2816100532e-01     3.9516981029e-01     1.6145547617e+00
C    -1.8434219182e+00     1.6887252198e+00     1.2201330106e-06
O    -2.8264911967e+00     1.0983169676e+00     1.4053925620e-01
O    -8.6035346137e-01     2.2791349301e+00    -1.4054019094e-01
C     4.8424963266e-07     9.7251385871e-07    -2.5000008070e+00
O    -9.9347880842e-01     5.6555040796e-01    -2.6670660077e+00
O     9.9347838840e-01    -5.6555118328e-01    -2.3329334010e+00
C     1.1915523611e-06    -9.8028998167e-08    -5.0000006341e+00
O    -3.4146721596e-01     4.0718455825e-01    -6.0258456675e+00
O     3.4146625722e-01    -4.0718451349e-01    -3.9741538786e+00
N     3.2226409768e+00    -2.8648719377e+00    -2.5041962293e+00
H     3.4872535404e+00    -3.3602377191e+00    -1.6651620065e+00
H     3.4622292970e+00    -3.4608398428e+00    -3.2831710541e+00
H     2.2159245828e+00    -2.7888198286e+00    -2.4933537520e+00
N    -3.7451858214e-01     5.0022593498e+00    -1.1591099178e-02
H    -4.0138929904e-01     4.0207341350e+00     2.2350826382e-01
H    -9.7184048602e-01     5.1264406408e+00    -8.1605839806e-01
H    -8.0824245067e-01     5.4979405909e+00     7.5362984519e-01
N    -2.6095208961e+00    -3.4056717087e+00     2.5542118669e+00
H    -2.0574470796e+00    -3.2262481180e+00     1.7281324704e+00
H    -3.5501534821e+00    -3.1018025478e+00     2.3486493310e+00
H    -2.6450192139e+00    -4.4080433968e+00     2.6698416597e+00
C    -4.0561603194e-07    -4.6667447819e-07     5.0000012038e+00
O     7.8135761949e-01     5.5298542102e-01     5.6468739075e+00
O    -7.8135724683e-01    -5.5298507455e-01     4.3531251607e+00
C     6.5366842717e-01     1.2542549322e-06     7.4714605980e+00
O     5.3876854318e-01     4.9481782840e-01     6.4338129580e+00
O     7.6856736002e-01    -4.9481881029e-01     8.5091071872e+00
N    -4.1465416113e+00     3.8143041796e+00     4.9029674063e+00
H    -4.1584739904e+00     3.8407673358e+00     3.8937385855e+00
H    -4.1680404154e+00     4.7724380472e+00     5.2206140307e+00
H    -5.0152797817e+00     3.3903398201e+00     5.1943907989e+00
C     6.1466224407e-01    -7.0037460573e+00     2.6114596548e+00
O     1.2817067376e+00    -7.9375978369e+00     2.4783035528e+00
O    -5.2385282433e-02    -6.0698960696e+00     2.7446170915e+00
N     4.5139308065e+00     5.9626206058e+00     4.6869841425e-01
H     5.0803810868e+00     6.7234209202e+00     1.2271798887e-01
H     4.0241893121e+00     5.5781129925e+00    -3.2609039341e-01
H     5.1500433593e+00     5.2488563819e+00     7.9316849524e-01
N    -7.1632928914e+00    -1.2506020069e+00    -1.7722772342e+00
H    -6.5291465123e+00    -1.1235079278e+00    -9.9697667435e-01
H    -7.3979384294e+00    -2.2322134280e+00    -1.7998919855e+00
H    -8.0112408046e+00    -7.5393182322e-01    -1.5405825087e+00
N     5.4895247254e+00    -3.5021537673e+00    -3.7402422902e+00
H     6.1258300962e+00    -2.9197671724e+00    -4.2649582346e+00
H     4.7218701263e+00    -2.9120735081e+00    -3.4540713815e+00
H     5.1121504876e+00    -4.1792144293e+00    -4.3872020457e+00
C    -1.2362425491e+00     4.5987624581e+00    -5.7942304912e+00
O    -9.1393170862e-02     4.6793194537e+00    -5.6616087670e+00
O    -2.3810924559e+00     4.5182025632e+00    -5.9268498689e+00
N     2.5291095293e-01     6.2111244188e-01    -7.4493100024e+00
H     1.0873643265e+00     1.1262424122e+00    -7.7099184703e+00
H    -3.7720003797e-02     9.7804741333e-02    -8.2623689070e+00
H     5.2637825700e-01    -5.3749936775e-02    -6.7499132737e+00
N    -8.9049439712e-01    -7.4444466408e-03    -1.0025966351e+01
H    -5.8148208856e-01    -8.7828148897e-01    -9.6191006088e+00
H    -1.6427982706e+00     3.3515953856e-01    -9.4462737803e+00
H    -1.2722737462e-01     6.4657796169e-01    -9.9307953342e+00
N     4.5893945885e+00    -4.1968154022e+00    -7.7543777646e+00
H     4.7990828343e+00    -3.3684469135e+00    -8.2921713864e+00
H     3.7475625721e+00    -4.5938183896e+00    -8.1456443859e+00
H     5.3331319715e+00    -4.8562257652e+00    -7.9316122390e+00
C    -6.9995119789e-01     7.9755794752e+00    -5.9916761208e+00
O    -4.4031871508e-01     9.0526464444e+00    -5.6641463240e+00
O    -9.5958282938e-01     6.8985129198e+00    -6.3192095640e+00
C    -5.5143282910e+00    -7.1924663901e+00    -4.2261818241e+00
O    -6.4954937107e+00    -7.7915731085e+00    -4.1115362424e+00
O    -4.5331642648e+00    -6.5933569242e+00    -4.3408295741e+00
N     9.4931684393e+00     1.7306740156e+00    -2.5279176402e+00
H     9.0450153696e+00     1.2255829947e+00    -1.7772996416e+00
H     1.0306476461e+01     2.1800125777e+00    -2.1329404214e+00
H     9.8300667051e+00     1.0409910065e+00    -3.1838263886e+00
N    -8.3918427371e+00     5.3470463954e+00    -7.3647829685e-01
H    -8.5690695006e+00     4.4308906897e+00    -1.1220102544e+00
H    -7.6839559025e+00     5.7755203042e+00    -1.3150009184e+00
H    -9.2368157665e+00     5.8852513228e+00    -8.6191918479e-01
C     2.5861644580e+00    -9.6204020904e+00     8.7155874465e-01
O     2.2686593637e+00    -8.5105907741e+00     8.2394144337e-01
O     2.9036692079e+00    -1.0730214138e+01     9.1917236657e-01
N     4.4580927228e+00     8.6192008186e+00     2.4601660763e+00
H     5.3301327490e+00     8.1295126975e+00     2.5985034535e+00
H     3.7208100504e+00     7.9365585911e+00     2.5591404925e+00
H     4.3616405587e+00     9.2668918016e+00     3.2286533899e+00
C    -8.5494152173e+00    -3.1222334495e+00     4.1423623843e+00
O    -9.5918210102e+00    -3.0311589162e+00     4.6321109344e+00
O    -7.5070102777e+00    -3.2133062244e+00     3.6526106138e+00
N     7.5467765984e+00    -3.1538618624e+00     5.6802332525e+00
H     7.7498619747e+00    -3.8372741703e+00     6.3951384493e+00
H     6.9061941367e+00    -2.4875712940e+00     6.0865497216e+00
H     8.4070155077e+00    -2.6579693778e+00     5.4973151194e+00
C    -2.9008695380e+00     6.1989878690e+00     7.2909178814e+00
O    -3.2745866936e+00     6.6919481248e+00     6.3151701046e+00
O    -2.5271515231e+00     5.7060307976e+00     8.2666674785e+00
C    -1.4306888573e+00    -4.5612628647e+00     8.7833926888e+00
O    -1.9245504845e+00    -5.5696951592e+00     8.5115047508e+00
O    -9.3682833318e-01    -3.5528304778e+00     9.0552842277e+00
