# Supplementary material for: Automated Discovery of Reactive Events via Hypergraph Mining of Ab Initio Atomistic Simulations
Source: J Chem Theory Comput. 2026 Feb 12;22(4):1674–86. doi: 10.1021/acs.jctc.5c01682 (PMC12937057; doi:10.1021/acs.jctc.5c01682)
Supplement: Supplementary file 2 [file ct5c01682_si_002.zip › SI_data/Initial_Geometries/nowater/init_204.xyz]

98

N     2.3650820234e-02     4.3864738167e-03     2.5627208567e+00
H     4.6174669068e-01    -7.4327211062e-01     2.0445856016e+00
H     1.8004508968e-01     8.5338532512e-01     2.0391524582e+00
H    -9.7046549780e-01    -1.7107027893e-01     2.5446362013e+00
N    -1.8480608103e+00     1.6722534491e+00    -6.4958874203e-02
H    -1.3859552039e+00     9.5521583588e-01     4.7513460175e-01
H    -2.7551051331e+00     1.8152453502e+00     3.5481010709e-01
H    -1.3247449000e+00     2.5246308072e+00     7.2782470279e-02
C    -4.7040114733e-07     5.6439485464e-07    -2.4999988635e+00
O     7.0378745964e-01    -5.4118394126e-01    -1.7607019471e+00
O    -7.0378710040e-01     5.4118344536e-01    -3.2392989202e+00
N     1.7019652338e-03     1.2360294588e-02    -4.9339936765e+00
H     7.1303530690e-01     5.2598583631e-01    -5.4335726722e+00
H    -8.8502520376e-01     2.6739677668e-01    -5.3439368499e+00
H     1.4833649815e-01    -9.6515295352e-01    -5.1397740063e+00
N     3.1835711272e+00    -2.9319834450e+00    -2.5661522306e+00
H     3.4126179899e+00    -3.8088433214e+00    -2.1211356186e+00
H     2.3597489357e+00    -2.5760179979e+00    -2.1035642043e+00
H     3.9359900654e+00    -2.2923925640e+00    -2.3559888966e+00
C    -4.3712895961e-01     4.9808553810e+00    -1.2990011361e-06
O     9.8853302216e-02     5.9920622888e+00    -1.5793057070e-01
O    -9.7311030877e-01     3.9696480346e+00     1.5793160124e-01
C    -2.6346170517e+00    -3.4363923003e+00     2.4999987663e+00
O    -3.1408024872e+00    -2.5527139389e+00     1.9544285063e+00
O    -2.1284330616e+00    -4.3200699804e+00     3.0455724378e+00
C    -5.9188707868e-07     8.8758606192e-07     4.9999991673e+00
O     1.3108671328e-01     9.3785429021e-01     5.6618187528e+00
O    -1.3108628618e-01    -9.3785496888e-01     4.3381819430e+00
N     6.4450318412e-01    -2.3205233046e-02     7.5338303433e+00
H    -8.0878704367e-02    -3.3405032283e-01     6.9040828232e+00
H     1.5229651432e+00    -3.2940469098e-01     7.1414930353e+00
H     6.4628272110e-01     9.8593621155e-01     7.5020536432e+00
C    -4.1999328797e+00     3.8474839344e+00     4.8792846282e+00
O    -4.0168357192e+00     2.8135774639e+00     4.3973397246e+00
O    -4.3830336413e+00     4.8813898352e+00     5.3612304806e+00
C     6.1466220595e-01    -7.0037464889e+00     2.6114593068e+00
O     8.9067160122e-01    -8.1131198587e+00     2.4445234197e+00
O     3.3864988508e-01    -5.8943737172e+00     2.7783974907e+00
C     4.5561176022e+00     5.9426496068e+00     4.2038766883e-01
O     5.6254560722e+00     5.9594891367e+00     8.5741137176e-01
O     3.4867784594e+00     5.9258064160e+00    -1.6635453635e-02
C    -7.1898325883e+00    -1.2717807258e+00    -1.7143138877e+00
O    -7.9402156248e+00    -2.1466943789e+00    -1.6355138352e+00
O    -6.4394508178e+00    -3.9686567783e-01    -1.7931172026e+00
C     5.4594160987e+00    -3.4728344146e+00    -3.7926480485e+00
O     5.6689278155e+00    -4.3290981051e+00    -3.0458713864e+00
O     5.2499077443e+00    -2.6165707664e+00    -4.5394264087e+00
N    -1.2100494116e+00     4.5758543355e+00    -5.7367693861e+00
H    -6.9647811121e-01     4.2505712248e+00    -6.5428840865e+00
H    -1.2091049206e+00     5.5846830244e+00    -5.7773387002e+00
H    -2.1671522382e+00     4.2793684056e+00    -5.8609855415e+00
C     3.0128011718e-01     5.8009677764e-01    -7.4714588873e+00
O    -7.7232921717e-01     1.6615278895e-01    -7.3676734279e+00
O     1.3748896479e+00     9.9404058909e-01    -7.5752481046e+00
C    -8.7155678461e-01    -6.3729208463e-07    -9.9619459749e+00
O    -1.1204275985e+00    -1.0809151965e+00    -1.0285125621e+01
O    -6.2268780982e-01     1.0809156665e+00    -9.6387691150e+00
C     4.5960002640e+00    -4.2103118230e+00    -7.8198505367e+00
O     4.5805555628e+00    -5.3585148058e+00    -7.9469309114e+00
O     4.6114414591e+00    -3.0621081987e+00    -7.6927713816e+00
N    -6.3540396243e-01     7.9922517664e+00    -5.9999381326e+00
H    -1.2582035023e+00     8.7105334464e+00    -6.3399052699e+00
H    -8.6590336359e-01     7.8414833943e+00    -5.0285880367e+00
H    -8.7274835536e-01     7.1430297403e+00    -6.4917398915e+00
N    -5.5094567961e+00    -7.1506888933e+00    -4.1738042342e+00
H    -5.4574366934e+00    -6.6604390877e+00    -5.0549027134e+00
H    -6.3822221790e+00    -7.6582930875e+00    -4.1729959843e+00
H    -4.7710334903e+00    -7.8392293206e+00    -4.1785457538e+00
N     9.5969205058e+00     1.6754482510e+00    -2.4761355669e+00
H     9.2281809865e+00     8.7789638293e-01    -2.9734560649e+00
H     9.5614402066e+00     2.4584996383e+00    -3.1124953378e+00
H     8.9501037295e+00     1.8776585190e+00    -1.7277249536e+00
C    -8.4104456342e+00     5.3500360578e+00    -8.0095805545e-01
O    -8.9208581245e+00     6.3862622434e+00    -8.2269356138e-01
O    -7.9000302348e+00     4.3138108420e+00    -7.7922036120e-01
N     2.5363142963e+00    -9.6089944799e+00     9.1511593252e-01
H     2.8676143267e+00    -8.7564845561e+00     4.8750324251e-01
H     2.2501969805e+00    -1.0220398725e+01     1.6431381789e-01
H     3.3334423695e+00    -1.0042859580e+01     1.3575267036e+00
N     4.4012173925e+00     8.5857598079e+00     2.5514559044e+00
H     4.9169867488e+00     7.7230306360e+00     2.6466706097e+00
H     4.9933516829e+00     9.3211389180e+00     2.9091941206e+00
H     4.2926374039e+00     8.7535214757e+00     1.5617863689e+00
C    -8.5494153121e+00    -3.1222331287e+00     4.1423599115e+00
O    -9.5907922257e+00    -2.8089314093e+00     3.7523160594e+00
O    -7.5080390165e+00    -3.4355340639e+00     4.5324073960e+00
N     7.5888264948e+00    -3.0652329352e+00     5.7115349300e+00
H     7.1549206905e+00    -2.9988276331e+00     6.6207662437e+00
H     8.3893965159e+00    -3.6719260748e+00     5.8134817818e+00
H     6.9343924051e+00    -3.5437308848e+00     5.1097582977e+00
N    -2.9016160854e+00     6.1694984380e+00     7.2305674250e+00
H    -3.0254992835e+00     7.1693459586e+00     7.1646630857e+00
H    -2.0303772780e+00     6.0144763982e+00     7.7166674069e+00
H    -3.6363511532e+00     5.8229711390e+00     7.8301194176e+00
N    -1.3782955230e+00    -4.6022540428e+00     8.7927279728e+00
H    -2.0399740209e+00    -4.9789405759e+00     8.1296485551e+00
H    -1.0943627101e+00    -3.6993344427e+00     8.4413016811e+00
H    -1.8858411458e+00    -4.4358610552e+00     9.6495186095e+00
