# Supplementary material for: Automated Discovery of Reactive Events via Hypergraph Mining of Ab Initio Atomistic Simulations
Source: J Chem Theory Comput. 2026 Feb 12;22(4):1674–86. doi: 10.1021/acs.jctc.5c01682 (PMC12937057; doi:10.1021/acs.jctc.5c01682)
Supplement: Supplementary file 2 [file ct5c01682_si_002.zip › SI_data/Initial_Geometries/nowater/init_205.xyz]

98

C    -3.2075061700e-07     1.2894500530e-06     2.4999997431e+00
O     3.8069953399e-01     3.5530507570e-02     1.4097872201e+00
O    -3.8069922687e-01    -3.5531506934e-02     3.5902129647e+00
C    -1.8434225846e+00     1.6887249829e+00    -1.0551397845e-06
O    -2.8556984549e+00     1.3368158055e+00     4.3152593521e-01
O    -8.3114563817e-01     2.0406362090e+00    -4.3152507281e-01
C    -9.6839587571e-07     9.3657548244e-07    -2.5000001287e+00
O    -1.6471537475e-01    -1.0924971941e-01    -3.6382845873e+00
O     1.6471616505e-01     1.0924901291e-01    -1.3617153538e+00
N     2.4092831646e-02     1.4350985077e-02    -4.9389582684e+00
H     4.0954861946e-01    -8.4371880269e-01    -5.3057355414e+00
H     2.3521855881e-01     7.3940167814e-01    -5.6091145969e+00
H    -9.7958339503e-01    -9.5115789483e-02    -4.9334412141e+00
C     3.1929003706e+00    -2.9249587941e+00    -2.4999987555e+00
O     4.1865563506e+00    -2.8911632420e+00    -1.9115569960e+00
O     2.1992459028e+00    -2.9587543378e+00    -3.0884439653e+00
N    -4.2397769722e-01     5.0447312116e+00    -1.6106431735e-02
H    -1.2900783646e+00     4.9539716473e+00     4.9479260780e-01
H     2.9984413901e-01     4.6436788202e+00     5.6235792641e-01
H    -5.0390744383e-01     4.4572359567e+00    -8.3332117812e-01
N    -2.6081648285e+00    -3.3949467074e+00     2.4542283396e+00
H    -3.1977048549e+00    -2.9056707250e+00     3.1118278099e+00
H    -1.8967966918e+00    -3.8661141711e+00     2.9939863225e+00
H    -3.1769610901e+00    -4.1133543441e+00     2.0302700150e+00
N     4.9588908114e-02    -3.6660343391e-02     4.9733641646e+00
H     3.8954625381e-01     6.1045499609e-01     5.6698239507e+00
H    -6.4629299343e-01    -6.1248146441e-01     5.4245409598e+00
H    -4.3238660468e-01     5.1149083773e-01     4.2757903203e+00
N     6.8370595845e-01     3.9030231328e-02     7.5171425588e+00
H     6.2995648461e-01     4.8660329907e-01     6.6137186073e+00
H    -2.6137097259e-01    -1.9630697173e-01     7.7832780133e+00
H     1.1749844204e+00    -8.3269655961e-01     7.3825422044e+00
C    -4.1999351528e+00     3.8474835094e+00     4.8792858675e+00
O    -4.7803253657e+00     3.0532112658e+00     4.2734502018e+00
O    -3.6195422700e+00     4.6417564271e+00     5.4851189624e+00
N     5.8804586490e-01    -7.0444643688e+00     2.6577872828e+00
H     1.5835124487e+00    -7.1819763409e+00     2.5602053631e+00
H     4.4852320622e-01    -6.0706446110e+00     2.8849229075e+00
H     1.8181662608e-01    -7.1927685504e+00     1.7454479513e+00
C     4.5561181106e+00     5.9426485186e+00     4.2038675724e-01
O     3.7271141450e+00     6.4058984586e+00    -2.3757218389e-01
O     5.3851199362e+00     5.4793979101e+00     1.0783487257e+00
N    -7.1730250926e+00    -1.2787913122e+00    -1.6496556025e+00
H    -6.4344204657e+00    -1.5820671417e+00    -2.2676139097e+00
H    -7.3756654811e+00    -3.1832006546e-01    -1.8859053474e+00
H    -7.9929923881e+00    -1.8175201344e+00    -1.8879920687e+00
N     5.4143007589e+00    -3.4359334205e+00    -3.8260450956e+00
H     6.0110860965e+00    -3.9595524604e+00    -4.4497885163e+00
H     4.9748969258e+00    -4.1056222504e+00    -3.2113718267e+00
H     6.0192485442e+00    -2.8661379739e+00    -3.2526772323e+00
C    -1.2362437480e+00     4.5987612558e+00    -5.7942305643e+00
O    -2.1177950359e+00     4.8068681049e+00    -5.0770716445e+00
O    -3.5468970500e-01     4.3906547845e+00    -6.5113869426e+00
N     3.4773526064e-01     6.1350856032e-01    -7.4362738189e+00
H    -1.2859422993e-01    -7.6831908924e-02    -6.8742010958e+00
H     7.4869324132e-01     1.2369980677e-01    -8.2228500501e+00
H    -3.6183928150e-01     1.2291011821e+00    -7.8063131056e+00
N    -8.8003281748e-01     4.2804206360e-02    -1.0013020222e+01
H    -1.4932727283e+00     2.5162153269e-01    -9.2386058442e+00
H     6.3033337098e-02     6.5162488631e-02    -9.6531474391e+00
H    -1.0666499064e+00    -9.1163041375e-01    -1.0284328163e+01
N     4.6480123952e+00    -4.1686853807e+00    -7.8284751376e+00
H     4.8952527816e+00    -5.1282836567e+00    -8.0219404652e+00
H     3.8744448545e+00    -3.9383218779e+00    -8.4350293409e+00
H     4.2954734116e+00    -4.1428034362e+00    -6.8827342795e+00
N    -7.1486177192e-01     7.9655553155e+00    -6.0564052347e+00
H    -7.7844815591e-01     7.1142829231e+00    -5.5172600050e+00
H    -1.3371347611e+00     8.6325843758e+00    -5.6237036696e+00
H     2.2294476740e-01     8.3191797353e+00    -5.9345526796e+00
C    -5.5143292573e+00    -7.1924655195e+00    -4.2261838774e+00
O    -5.8189937000e+00    -8.3055771198e+00    -4.1721450680e+00
O    -5.2096634400e+00    -6.0793536519e+00    -4.2802191896e+00
N     9.5301720714e+00     1.6601078450e+00    -2.5605182086e+00
H     8.9028322510e+00     1.2115981347e+00    -1.9088516660e+00
H     9.3039586122e+00     2.6440607267e+00    -2.5537150957e+00
H     1.0460531171e+01     1.5715796144e+00    -2.1784526667e+00
C    -8.4104449988e+00     5.3500363614e+00    -8.0095856905e-01
O    -9.3277425211e+00     6.0414802468e+00    -6.7755411578e-01
O    -7.4931463526e+00     4.6585925626e+00    -9.2435942770e-01
C     2.5861640686e+00    -9.6204022324e+00     8.7155610505e-01
O     2.5908209331e+00    -1.0743362856e+01     6.0008639906e-01
O     2.5815079561e+00    -8.4974420226e+00     1.1430294792e+00
C     4.4603609901e+00     8.5881507883e+00     2.5196914446e+00
O     4.0668258571e+00     7.5089875018e+00     2.3960194980e+00
O     4.8538928074e+00     9.6673156831e+00     2.6433641729e+00
C    -8.5494148877e+00    -3.1222326276e+00     4.1423623968e+00
O    -9.4712228788e+00    -3.2451513515e+00     4.8278688264e+00
O    -7.6276086863e+00    -2.9993144372e+00     3.4568526954e+00
C     7.5717965762e+00    -3.1255271448e+00     5.7357635184e+00
O     8.3189006622e+00    -2.5609962182e+00     6.4124453992e+00
O     6.8246895536e+00    -3.6900579439e+00     5.0590839940e+00
N    -2.8977644317e+00     6.2375853944e+00     7.2360260307e+00
H    -3.6844561674e+00     6.4760622269e+00     7.8222260021e+00
H    -2.0701986370e+00     6.3255258713e+00     7.8076757598e+00
H    -2.9910982445e+00     5.2590081869e+00     7.0056896920e+00
C    -1.4306889332e+00    -4.5612623598e+00     8.7833952115e+00
O    -3.3796577751e-01    -4.2680311315e+00     8.5494516246e+00
O    -2.5234129579e+00    -4.8544948843e+00     9.0173353696e+00
