# Supplementary material for: Automated Discovery of Reactive Events via Hypergraph Mining of Ab Initio Atomistic Simulations
Source: J Chem Theory Comput. 2026 Feb 12;22(4):1674–86. doi: 10.1021/acs.jctc.5c01682 (PMC12937057; doi:10.1021/acs.jctc.5c01682)
Supplement: Supplementary file 2 [file ct5c01682_si_002.zip › SI_data/Initial_Geometries/nowater/init_206.xyz]

98

C     4.3916470031e-07    -4.0029432958e-08     2.4999987205e+00
O    -8.9825870933e-01     5.4144276945e-01     2.0155111186e+00
O     8.9825831467e-01    -5.4144276388e-01     2.9844898670e+00
C    -1.8434231686e+00     1.6887261546e+00     8.4174591867e-07
O    -2.4834662549e+00     7.2710186695e-01    -1.9534443331e-02
O    -1.2033774140e+00     2.6503492631e+00     1.9533743251e-02
N     1.2325570330e-02    -3.8003853818e-02    -2.5540027381e+00
H    -5.5393494497e-01    -5.2166031946e-01    -1.8722322891e+00
H    -4.7943184872e-01     8.1079867702e-01    -2.7929399460e+00
H     8.6207983936e-01     2.3899879713e-01    -2.0843575590e+00
C     6.9763731714e-07    -7.6612359257e-07    -5.0000008706e+00
O     9.9865688237e-01     5.7803914748e-01    -4.9424358365e+00
O    -9.9865741526e-01    -5.7803849918e-01    -5.0575635131e+00
N     3.1994027750e+00    -2.9634060067e+00    -2.4453004180e+00
H     2.7549870061e+00    -2.0810929727e+00    -2.2369645652e+00
H     2.6412179030e+00    -3.4106037683e+00    -3.1579194576e+00
H     4.0921420526e+00    -2.7488831767e+00    -2.8652717482e+00
C    -4.3712834329e-01     4.9808555734e+00     1.2715075981e-06
O    -4.7702423216e-01     3.9282697433e+00     4.7458470825e-01
O    -3.9723328365e-01     6.0334403489e+00    -4.7458568544e-01
N    -2.6303163430e+00    -3.4385596133e+00     2.5670023105e+00
H    -1.8600095428e+00    -3.9167369785e+00     2.1227508794e+00
H    -2.6263468817e+00    -2.4911348815e+00     2.2180715067e+00
H    -3.4772706259e+00    -3.8711808459e+00     2.2280529158e+00
C    -1.0204961399e-06    -8.5689762511e-07     4.9999997637e+00
O    -3.0270685733e-01    -1.8070249358e-01     6.1002152630e+00
O     3.0270768151e-01     1.8070312514e-01     3.8997849584e+00
C     6.5366826183e-01    -4.9521681776e-07     7.4714589908e+00
O     4.7043553046e-01     9.8101689803e-01     6.8894034175e+00
O     8.3690040798e-01    -9.8101648941e-01     8.0535180126e+00
N    -4.2196807361e+00     3.8709486140e+00     4.8195188995e+00
H    -4.4070201978e+00     2.8838481403e+00     4.9191285078e+00
H    -4.6896172566e+00     4.3359620322e+00     5.5826075395e+00
H    -3.2287490240e+00     3.9965533738e+00     4.9666826409e+00
N     5.7064170413e-01    -6.9727203948e+00     2.5713083293e+00
H     1.8116466331e-01    -7.8061950885e+00     2.9872567189e+00
H     8.7221507372e-01    -6.3804475008e+00     3.3313401751e+00
H     1.4023384528e+00    -7.2557658020e+00     2.0737691888e+00
C     4.5561168304e+00     5.9426477801e+00     4.2038899532e-01
O     5.5458668469e+00     5.8302103000e+00     1.0056331906e+00
O     3.5663683127e+00     6.0550866315e+00    -1.6485837248e-01
C    -7.1898321041e+00    -1.2717799724e+00    -1.7143141075e+00
O    -6.6626243683e+00    -2.2995750000e+00    -1.7354667644e+00
O    -7.7170424163e+00    -2.4398569891e-01    -1.6931640935e+00
N     5.4589046574e+00    -3.4103111014e+00    -3.7680909367e+00
H     4.6464296746e+00    -3.6001758541e+00    -4.3366164604e+00
H     5.4713233343e+00    -4.1045912733e+00    -3.0351496674e+00
H     6.2676241421e+00    -3.5826169997e+00    -4.3474551168e+00
C    -1.2362419115e+00     4.5987603730e+00    -5.7942299158e+00
O    -1.7638555101e+00     3.8123575137e+00    -5.1324501310e+00
O    -7.0863063491e-01     5.3851661000e+00    -6.4560089412e+00
C     3.0128046757e-01     5.8009729064e-01    -7.4714614261e+00
O     9.2499507863e-01    -2.7790434555e-01    -7.9292510354e+00
O    -3.2243481473e-01     1.4380972814e+00    -7.0136684951e+00
C    -8.7155716831e-01     1.2944260214e-07    -9.9619456589e+00
O    -1.2214612720e+00    -1.0517819806e+00    -9.6362470846e+00
O    -5.2165384181e-01     1.0517818640e+00    -1.0287647900e+01
N     4.5368554838e+00    -4.1946454811e+00    -7.8475840877e+00
H     4.9680389112e+00    -3.3984406669e+00    -7.4009027261e+00
H     5.1958232170e+00    -4.5386810527e+00    -8.5307993810e+00
H     4.4460470197e+00    -4.9115244766e+00    -7.1424474276e+00
C    -6.9995134841e-01     7.9755798528e+00    -5.9916786949e+00
O     1.5913884931e-01     7.4432148172e+00    -6.5514193055e+00
O    -1.5590402778e+00     8.5079442561e+00    -5.4319345938e+00
N    -5.4555638352e+00    -7.1834456845e+00    -4.2574529645e+00
H    -5.3362086284e+00    -7.3534662224e+00    -3.2694080038e+00
H    -5.9653648420e+00    -7.9712979702e+00    -4.6299765130e+00
H    -6.0580643352e+00    -6.3779785490e+00    -4.3446035343e+00
N     9.4954925272e+00     1.6859197068e+00    -2.5534665445e+00
H     9.2767038797e+00     9.2981818881e-01    -1.9211473883e+00
H     9.3995417910e+00     2.5429247296e+00    -2.0283780453e+00
H     1.0473014433e+01     1.5957907473e+00    -2.7894900062e+00
N    -8.4681879988e+00     5.3314249583e+00    -8.2979856861e-01
H    -7.7077756179e+00     5.3657106238e+00    -1.4931107102e+00
H    -8.1886484028e+00     4.6949913393e+00    -9.7547281252e-02
H    -8.5324553340e+00     6.2480483190e+00    -4.1140795586e-01
N     2.5691467332e+00    -9.6394316192e+00     8.0942211013e-01
H     2.9436547758e+00    -1.0405227920e+01     1.3504260333e+00
H     1.7795004089e+00    -9.2770730208e+00     1.3237537284e+00
H     3.2718287622e+00    -8.9144573152e+00     8.0398104068e-01
C     4.4603589908e+00     8.5881507390e+00     2.5196908364e+00
O     4.8081149325e+00     9.1339162447e+00     1.5626308237e+00
O     4.1126052867e+00     8.0423870693e+00     3.4767532603e+00
N    -8.5085946064e+00    -3.1363991954e+00     4.0909270274e+00
H    -8.2196305547e+00    -3.5974607593e+00     4.9414018972e+00
H    -9.4590025436e+00    -3.4253687210e+00     3.9103627701e+00
H    -8.5368988170e+00    -2.1470000262e+00     4.2900941338e+00
N     7.5946653474e+00    -3.0702033896e+00     5.7052887320e+00
H     7.9685612965e+00    -3.9119728963e+00     5.2917534736e+00
H     6.5888280481e+00    -3.1416935313e+00     5.6546668809e+00
H     7.8401762759e+00    -3.0917428441e+00     6.6843902673e+00
C    -2.9008704093e+00     6.1989884210e+00     7.2909187637e+00
O    -2.7720981649e+00     5.3077026118e+00     6.5671885891e+00
O    -3.0296393261e+00     7.0902758584e+00     8.0146482539e+00
N    -1.3725604308e+00    -4.5719546621e+00     8.8153193865e+00
H    -1.3339821958e+00    -3.7557073857e+00     8.2223290016e+00
H    -2.1371658292e+00    -4.4294845441e+00     9.4591073446e+00
H    -1.6287313293e+00    -5.3500137112e+00     8.2250821735e+00
