# Supplementary material for: Automated Discovery of Reactive Events via Hypergraph Mining of Ab Initio Atomistic Simulations
Source: J Chem Theory Comput. 2026 Feb 12;22(4):1674–86. doi: 10.1021/acs.jctc.5c01682 (PMC12937057; doi:10.1021/acs.jctc.5c01682)
Supplement: Supplementary file 2 [file ct5c01682_si_002.zip › SI_data/Initial_Geometries/nowater/init_207.xyz]

98

C    -2.0940678472e-08     6.0812219638e-07     2.4999987912e+00
O    -2.2444566178e-01    -9.3775126550e-01     1.8635998377e+00
O     2.2444571864e-01     9.3775075084e-01     3.1364010892e+00
N    -1.8834827579e+00     1.6659562716e+00     4.8879557431e-02
H    -2.3940754315e+00     1.8555038389e+00    -8.0126886161e-01
H    -1.1596233483e+00     1.0027257561e+00    -1.8677893168e-01
H    -1.4198487960e+00     2.5243721782e+00     3.0877388469e-01
N    -1.3284665577e-03    -2.3141583867e-02    -2.4369507289e+00
H     1.9170311454e-01     9.6724286318e-01    -2.4724887203e+00
H    -8.8103672594e-01    -1.6652993951e-01    -2.9112241128e+00
H     7.0779445587e-01    -4.7911767532e-01    -2.9924773849e+00
C    -1.5924747314e-07     3.5773541202e-07    -4.9999987045e+00
O     8.6634114010e-01    -6.2712740906e-01    -4.5630529787e+00
O    -8.6634101874e-01     6.2712707176e-01    -5.4369480206e+00
C     3.1929017284e+00    -2.9249594354e+00    -2.5000008433e+00
O     2.8390483992e+00    -3.9957057525e+00    -2.2489068448e+00
O     3.5467527768e+00    -1.8542113110e+00    -2.7510924495e+00
C    -4.3712973649e-01     4.9808549711e+00    -7.3388510068e-07
O    -5.9530950269e-01     6.0600998486e+00    -3.8074698292e-01
O    -2.7894690113e-01     3.9016107857e+00     3.8074758712e-01
N    -2.5903647627e+00    -3.4243020835e+00     2.4509283015e+00
H    -3.2130120912e+00    -2.6435606658e+00     2.5997188792e+00
H    -2.1357935996e+00    -3.6077935939e+00     3.3335822587e+00
H    -3.1700229514e+00    -4.2258361619e+00     2.2486441301e+00
N    -9.2603268285e-03    -2.8322337022e-03     5.0664735520e+00
H    -5.6151225289e-01     7.2587764262e-01     4.6382385471e+00
H    -2.6375170588e-01    -8.6765351354e-01     4.6118304207e+00
H     9.5395437468e-01     1.8113381479e-01     4.8261543634e+00
N     6.9789392801e-01    -2.4414129575e-02     7.5157381323e+00
H     1.1532344908e+00     4.2711784636e-01     6.7358860055e+00
H     8.4289994794e-02     6.6064658246e-01     7.9323484044e+00
H     1.0887612297e-01    -7.4848362067e-01     7.1308215464e+00
N    -4.1716360808e+00     3.8432857091e+00     4.8185058303e+00
H    -3.5517625129e+00     4.2624425040e+00     5.4963331196e+00
H    -4.4288965764e+00     2.9361759637e+00     5.1795474238e+00
H    -5.0124004111e+00     4.4021715185e+00     4.8066157687e+00
C     6.1466081407e-01    -7.0037469393e+00     2.6114588297e+00
O     1.3136576554e-01    -8.0402422379e+00     2.7753534367e+00
O     1.0979568065e+00    -5.9672510040e+00     2.4475678137e+00
C     4.5561180377e+00     5.9426472923e+00     4.2038846681e-01
O     4.1302780874e+00     6.0972616075e+00     1.4831738640e+00
O     4.9819561103e+00     5.7880357909e+00    -6.4239858836e-01
C    -7.1898331953e+00    -1.2717790024e+00    -1.7143156197e+00
O    -6.8397086792e+00    -6.4709544190e-01    -8.0770582353e-01
O    -7.5399572671e+00    -1.8964659527e+00    -2.6209238337e+00
C     5.4594167359e+00    -3.4728340118e+00    -3.7926498143e+00
O     4.3693530495e+00    -3.7444024513e+00    -3.5228910470e+00
O     6.5494819923e+00    -3.2012667315e+00    -4.0624053594e+00
N    -1.2479898190e+00     4.5390853584e+00    -5.8227477985e+00
H    -8.7475500134e-01     5.2065480663e+00    -6.4819706723e+00
H    -5.8279476309e-01     4.4724669766e+00    -5.0661371895e+00
H    -2.0879305669e+00     4.9465809624e+00    -5.4382660000e+00
N     2.7084941487e-01     5.2641542806e-01    -7.4449122402e+00
H    -3.9006632952e-01     1.1777426622e+00    -7.8428427693e+00
H     9.1087214514e-01     2.7195790060e-01    -8.1831563437e+00
H     8.0592987239e-01     1.0365924258e+00    -6.7573166356e+00
C    -8.7155785239e-01     1.2235889755e-06    -9.9619473731e+00
O    -1.4278616051e+00     2.8477659660e-01    -8.9902544320e+00
O    -3.1525297270e-01    -2.8477757009e-01    -1.0933639209e+01
N     4.5533961519e+00    -4.2612124563e+00    -7.8301759717e+00
H     4.1771623742e+00    -3.3815583757e+00    -8.1527319143e+00
H     5.4301999118e+00    -4.3980853676e+00    -8.3116975783e+00
H     4.7726837696e+00    -4.1439272308e+00    -6.8516380331e+00
N    -6.4509514326e-01     7.9644825135e+00    -5.9545262946e+00
H    -4.1410589118e-01     8.2773269653e+00    -6.8862761577e+00
H    -1.2405753772e+00     8.6713831360e+00    -5.5482297456e+00
H    -1.2074977010e+00     7.1322442307e+00    -6.0568111143e+00
C    -5.5143284034e+00    -7.1924652188e+00    -4.2261813302e+00
O    -4.7660971097e+00    -8.0699896194e+00    -4.1564754659e+00
O    -6.2625607495e+00    -6.3149413980e+00    -4.2958907648e+00
N     9.4846402214e+00     1.7297941653e+00    -2.4873032862e+00
H     9.9655568219e+00     1.4705139530e+00    -1.6382576526e+00
H     1.0179413319e+01     2.1144202961e+00    -3.1107895871e+00
H     9.1551031115e+00     8.7387920544e-01    -2.9094339002e+00
N    -8.4651209423e+00     5.3211147096e+00    -8.2715917612e-01
H    -8.0083643956e+00     5.9340113975e+00    -1.4867928625e+00
H    -7.7785831422e+00     4.6397498456e+00    -5.3769440134e-01
H    -8.6845538312e+00     5.8782689262e+00    -1.4258341512e-02
C     2.5861653958e+00    -9.6204020975e+00     8.7155820414e-01
O     2.7559413493e+00    -1.0690071818e+01     1.2737283994e+00
O     2.4163864244e+00    -8.5507331586e+00     4.6938589386e-01
N     4.5104844247e+00     8.5478229972e+00     2.5003616273e+00
H     3.8365010313e+00     8.6938182278e+00     1.7629219544e+00
H     4.8437893221e+00     9.4600380609e+00     2.7763210587e+00
H     4.0042127121e+00     8.1710380744e+00     3.2884615293e+00
C    -8.5494162455e+00    -3.1222336457e+00     4.1423604149e+00
O    -8.1456297754e+00    -2.7365664284e+00     3.1309379837e+00
O    -8.9532007077e+00    -3.5078985583e+00     5.1537850479e+00
C     7.5717943459e+00    -3.1255264945e+00     5.7357641125e+00
O     7.9884691459e+00    -2.2927451819e+00     5.0519399781e+00
O     7.1551228354e+00    -3.9583094972e+00     6.4195889641e+00
C    -2.9008686717e+00     6.1989895685e+00     7.2909174318e+00
O    -2.4482048917e+00     5.2374532983e+00     6.8378152871e+00
O    -3.3535338961e+00     7.1605242490e+00     7.7440226712e+00
N    -1.4115324935e+00    -4.6256317021e+00     8.7819200201e+00
H    -7.3623277592e-01    -4.0405712145e+00     9.2520902132e+00
H    -2.2900801882e+00    -4.5032940943e+00     9.2641746652e+00
H    -1.5319759891e+00    -4.2453951333e+00     7.8544002647e+00
