# Supplementary material for: Automated Discovery of Reactive Events via Hypergraph Mining of Ab Initio Atomistic Simulations
Source: J Chem Theory Comput. 2026 Feb 12;22(4):1674–86. doi: 10.1021/acs.jctc.5c01682 (PMC12937057; doi:10.1021/acs.jctc.5c01682)
Supplement: Supplementary file 2 [file ct5c01682_si_002.zip › SI_data/Initial_Geometries/nowater/init_208.xyz]

98

C     1.7861988630e-07    -1.1386392844e-06     2.5000007093e+00
O     1.1531248666e+00     3.9020589605e-02     2.5594885983e+00
O    -1.1531249693e+00    -3.9019717785e-02     2.4405108045e+00
N    -1.8141975733e+00     1.7386872534e+00    -3.4092177005e-02
H    -2.8205170918e+00     1.7659078874e+00    -1.1132919436e-01
H    -1.5957249152e+00     1.7743741327e+00     9.5098560123e-01
H    -1.5201551913e+00     8.3158450889e-01    -3.6587986385e-01
C    -2.0243249903e-07     2.8507840955e-08    -2.4999986622e+00
O    -1.1432637471e+00     1.6468222197e-01    -2.5242121461e+00
O     1.1432638787e+00    -1.6468219184e-01    -2.4757889069e+00
C     6.5936992123e-07     1.0220151316e-06    -4.9999994065e+00
O     7.4922384116e-01    -6.3646930079e-01    -4.3930989186e+00
O    -7.4922436819e-01     6.3646847626e-01    -5.6069014932e+00
N     3.2561469989e+00    -2.9464696815e+00    -2.4929487311e+00
H     3.0088139989e+00    -2.2625570821e+00    -1.7926092159e+00
H     2.5890918123e+00    -3.7002133047e+00    -2.4136391264e+00
H     3.1018715397e+00    -2.5131720477e+00    -3.3917432704e+00
N    -4.0520710928e-01     4.9361141885e+00    -3.8623396318e-02
H    -9.4103955523e-01     4.4909779510e+00     6.9221366688e-01
H    -1.0501761732e+00     5.5027214871e+00    -5.6999253409e-01
H     2.3621972834e-01     5.5706288482e+00     4.1452353271e-01
N    -2.5963538073e+00    -3.3860659928e+00     2.5227086246e+00
H    -2.0994058078e+00    -4.2648994587e+00     2.5137689287e+00
H    -2.9166108044e+00    -3.2219297936e+00     1.5793757837e+00
H    -3.4195845756e+00    -3.5217225083e+00     3.0912750611e+00
N     3.9808133183e-02    -5.3244904024e-02     4.9903666704e+00
H    -8.8334005449e-01    -3.2185867254e-01     5.2986353195e+00
H    -7.9901233486e-02     4.8734314804e-01     4.1460821742e+00
H     4.1003228918e-01     5.7445573830e-01     5.6891551638e+00
C     6.5366732674e-01     5.9805658470e-07     7.4714611951e+00
O    -3.5760495252e-01    -2.1625572051e-02     6.9132329836e+00
O     1.6649416581e+00     2.1625143927e-02     8.0296866970e+00
N    -4.2654948459e+00     3.8387052645e+00     4.8675697776e+00
H    -3.8235049733e+00     2.9929623240e+00     5.1973414019e+00
H    -4.0976587971e+00     4.5477142133e+00     5.5665114461e+00
H    -3.7675485558e+00     4.1237698810e+00     4.0368068528e+00
C     6.1466033229e-01    -7.0037458658e+00     2.6114594176e+00
O     5.1686026897e-01    -7.6575049436e+00     1.6639404120e+00
O     7.1246268943e-01    -6.3499890885e+00     3.5589803304e+00
N     4.5568798365e+00     5.9483184529e+00     4.8731898690e-01
H     3.6239312284e+00     5.8005456977e+00     1.3073014727e-01
H     5.1183568064e+00     5.1727840850e+00     1.6689404831e-01
H     4.9154693173e+00     6.7758170620e+00     3.3403778009e-02
N    -7.2296938113e+00    -1.3132016184e+00    -1.7490698395e+00
H    -6.2526298573e+00    -1.4753476486e+00    -1.9451315335e+00
H    -7.3494171479e+00    -1.4207179398e+00    -7.5233083248e-01
H    -7.4135115310e+00    -3.4364564179e-01    -1.9624981292e+00
N     5.4276674015e+00    -3.4858587339e+00    -3.8503965432e+00
H     5.9716726517e+00    -4.2743804857e+00    -3.5315278747e+00
H     4.7833157043e+00    -3.2560472070e+00    -3.1078471258e+00
H     6.0644881369e+00    -2.7070766239e+00    -3.9360537472e+00
C    -1.2362427538e+00     4.5987626644e+00    -5.7942291660e+00
O    -9.5639776996e-02     4.7060758062e+00    -5.6450085607e+00
O    -2.3768456867e+00     4.4914460013e+00    -5.9434511096e+00
C     3.0128030131e-01     5.8009552451e-01    -7.4714608950e+00
O    -1.7935905895e-01     9.2373877667e-01    -8.4642615652e+00
O     7.8191933699e-01     2.3645555259e-01    -6.4786584009e+00
C    -8.7155676249e-01    -4.0982954996e-08    -9.9619481589e+00
O    -4.6311790552e-01     1.0805252053e+00    -9.9419246144e+00
O    -1.2799974997e+00    -1.0805251252e+00    -9.9819684430e+00
C     4.5960003113e+00    -4.2103113810e+00    -7.8198513125e+00
O     4.9864183956e+00    -5.2555382197e+00    -7.5201304001e+00
O     4.2055786271e+00    -3.1650851086e+00    -8.1195712701e+00
C    -6.9995077198e-01     7.9755793109e+00    -5.9916787468e+00
O    -1.1666889971e+00     6.9195497168e+00    -5.9502664812e+00
O    -2.3321290637e-01     9.0316097071e+00    -6.0330873491e+00
C    -5.5143300298e+00    -7.1924650064e+00    -4.2261823012e+00
O    -5.2341210975e+00    -6.1706300118e+00    -3.7656453881e+00
O    -5.7945354565e+00    -8.2143011070e+00    -4.6867200384e+00
N     9.5696326952e+00     1.7191348138e+00    -2.5461823910e+00
H     9.1404171768e+00     8.7864065149e-01    -2.9049707617e+00
H     8.8266349623e+00     2.2870850049e+00    -2.1656971295e+00
H     1.0151888665e+01     1.4412206195e+00    -1.7695736952e+00
C    -8.4104456351e+00     5.3500363765e+00    -8.0095812592e-01
O    -9.1027008227e+00     6.0446369664e+00    -1.9016288528e-01
O    -7.7181875340e+00     4.6554358314e+00    -1.4117509789e+00
C     2.5861655445e+00    -9.6204029049e+00     8.7155720587e-01
O     2.4055239487e+00    -9.9631095229e+00    -2.1687232243e-01
O     2.7668037109e+00    -9.2776948481e+00     1.9599873349e+00
N     4.4475443161e+00     8.6021707704e+00     2.5841256162e+00
H     5.0175035528e+00     9.3126111202e+00     2.1484577714e+00
H     3.6019412418e+00     8.5299837843e+00     2.0372009736e+00
H     4.9397291015e+00     7.7270321713e+00     2.4779844362e+00
N    -8.5379033742e+00    -3.1086072229e+00     4.0775976342e+00
H    -9.5095259667e+00    -3.3198073088e+00     4.2528961069e+00
H    -8.2948960408e+00    -2.3328976782e+00     4.6764333571e+00
H    -8.0038064668e+00    -3.9033467083e+00     4.3977679396e+00
N     7.5846733556e+00    -3.1081071025e+00     5.7993506249e+00
H     8.4297989491e+00    -3.2967875824e+00     5.2801705974e+00
H     7.0913864247e+00    -2.3819464140e+00     5.3006114715e+00
H     7.0152377948e+00    -3.9399311235e+00     5.7428588484e+00
C    -2.9008690889e+00     6.1989898193e+00     7.2909174640e+00
O    -2.4708012277e+00     5.4168565813e+00     6.5573867674e+00
O    -3.3309372290e+00     6.9811207777e+00     8.0244511469e+00
N    -1.4514570155e+00    -4.6105577571e+00     8.8240291505e+00
H    -2.1415322547e+00    -3.8791774144e+00     8.7331201208e+00
H    -1.2563375747e+00    -4.9456317840e+00     7.8918082082e+00
H    -6.0558945947e-01    -4.1739329218e+00     9.1605498949e+00
