# Supplementary material for: Automated Discovery of Reactive Events via Hypergraph Mining of Ab Initio Atomistic Simulations
Source: J Chem Theory Comput. 2026 Feb 12;22(4):1674–86. doi: 10.1021/acs.jctc.5c01682 (PMC12937057; doi:10.1021/acs.jctc.5c01682)
Supplement: Supplementary file 2 [file ct5c01682_si_002.zip › SI_data/Initial_Geometries/nowater/init_209.xyz]

98

C    -1.1044107278e-07     7.6658574615e-07     2.5000011098e+00
O    -1.0067669217e+00    -4.2387550503e-01     2.8761759950e+00
O     1.0067669547e+00     4.2387492260e-01     2.1238231180e+00
N    -1.8529670023e+00     1.6645483786e+00     6.1942395608e-02
H    -2.5088327244e+00     1.2770569795e+00    -6.0068575297e-01
H    -9.2841932105e-01     1.4572675594e+00    -2.8681014127e-01
H    -1.9603699243e+00     2.6678435320e+00     2.6688627709e-02
C    -2.9567425551e-07    -1.3139366784e-06    -2.5000001330e+00
O    -3.3862108391e-02    -3.0593853352e-02    -3.6544157966e+00
O     3.3862293032e-02     3.0594896453e-02    -1.3455841325e+00
C     7.0896180078e-07     1.1670178276e-07    -5.0000011469e+00
O    -7.7259632601e-01     6.2249794269e-01    -5.5919034432e+00
O     7.7259572501e-01    -6.2249805621e-01    -4.4080956890e+00
N     3.1417365431e+00    -2.9211584360e+00    -2.5433621278e+00
H     3.6694948285e+00    -2.0613020591e+00    -2.5045846042e+00
H     3.7926998104e+00    -3.6526473818e+00    -2.7894369775e+00
H     2.8275342688e+00    -3.1137412618e+00    -1.6033790606e+00
C    -4.3712854931e-01     4.9808539596e+00     5.2589575303e-07
O     7.0623753587e-01     4.9545401497e+00     1.6364535113e-01
O    -1.5804948011e+00     5.0071712191e+00    -1.6364580396e-01
C    -2.6346176306e+00    -3.4363916669e+00     2.5000012939e+00
O    -3.7641297438e+00    -3.6301158468e+00     2.6463958926e+00
O    -1.5051053401e+00    -3.2426685305e+00     2.3536030799e+00
N    -1.3771428076e-02     6.4165510155e-02     4.9856597285e+00
H    -5.2522445607e-01    -5.7402264444e-01     4.3936148209e+00
H    -2.4943629888e-01    -1.6939780483e-01     5.9392279386e+00
H     9.6604149790e-01    -1.4828119967e-01     4.8664439317e+00
N     6.5720012423e-01     3.3849802171e-02     7.4135445746e+00
H    -2.9722606625e-01    -1.1345238308e-01     7.7080920346e+00
H     1.1231289972e+00     5.2073326462e-01     8.1653669367e+00
H     1.0860180353e+00    -8.7768804940e-01     7.3457705018e+00
C    -4.1999347290e+00     3.8474836451e+00     4.8792861908e+00
O    -4.8005174486e+00     4.8342066629e+00     4.8584023873e+00
O    -3.5993504566e+00     2.8607609656e+00     4.9001665787e+00
C     6.1466095892e-01    -7.0037456771e+00     2.6114609953e+00
O     1.5824349638e+00    -6.4202917783e+00     2.3711423036e+00
O    -3.5311248126e-01    -7.5872024115e+00     2.8517772718e+00
N     4.5641521801e+00     5.9137836107e+00     3.6026481435e-01
H     5.1238816043e+00     6.7484794509e+00     4.5707038813e-01
H     4.8273613655e+00     5.2964181726e+00     1.1145611258e+00
H     3.6054493721e+00     6.1841757287e+00     5.2505683157e-01
N    -7.1682707656e+00    -1.2674395331e+00    -1.6508427452e+00
H    -6.4421678977e+00    -1.0375745852e+00    -2.3136566135e+00
H    -7.9386782369e+00    -6.4063308677e-01    -1.8324139206e+00
H    -7.4883029649e+00    -2.1974551259e+00    -1.8789430942e+00
N     5.4417323988e+00    -3.4259937959e+00    -3.8374337996e+00
H     6.3997602779e+00    -3.3196476015e+00    -3.5370031705e+00
H     5.3549505839e+00    -4.3595406156e+00    -4.2120553911e+00
H     4.8693054829e+00    -3.3902554146e+00    -3.0065128800e+00
N    -1.1718244695e+00     4.6026855611e+00    -5.7755911393e+00
H    -1.7871684005e+00     5.0386474687e+00    -5.1042681510e+00
H    -1.4791820068e+00     3.6461681858e+00    -5.8755308210e+00
H    -1.3375922692e+00     5.0569338743e+00    -6.6619087388e+00
C     3.0128025197e-01     5.8009695305e-01    -7.4714589065e+00
O     1.2217360638e+00     1.2782445126e+00    -7.4819056175e+00
O    -6.1917563253e-01    -1.1805132152e-01    -7.4610158935e+00
C    -8.7155749297e-01     3.4634453901e-07    -9.9619456743e+00
O    -1.6131751315e+00     8.7848858408e-01    -1.0076049770e+01
O    -1.2993965749e-01    -8.7848879973e-01    -9.8478452297e+00
N     4.5913270115e+00    -4.1889347593e+00    -7.8833625023e+00
H     3.7264398921e+00    -4.0642407032e+00    -7.3775886832e+00
H     5.3047281720e+00    -3.6932559673e+00    -7.3688302834e+00
H     4.8217567605e+00    -5.1705096376e+00    -7.8305205698e+00
C    -6.9995087613e-01     7.9755782736e+00    -5.9916775970e+00
O    -1.7057373636e+00     7.7356332210e+00    -5.4763350279e+00
O     3.0583550516e-01     8.2155270577e+00    -6.5070196595e+00
C    -5.5143290613e+00    -7.1924653590e+00    -4.2261812953e+00
O    -6.6467186204e+00    -7.4062438354e+00    -4.3083439375e+00
O    -4.3819387512e+00    -6.9786869755e+00    -4.1440223434e+00
C     9.5347181845e+00     1.6865571835e+00    -2.4989355594e+00
O     8.5873384604e+00     1.8302755649e+00    -1.8535095487e+00
O     1.0482096232e+01     1.5428391478e+00    -3.1443649258e+00
N    -8.3850003365e+00     5.3613889440e+00    -8.6208190038e-01
H    -9.1212026538e+00     6.0128003743e+00    -6.3174564695e-01
H    -7.6848256856e+00     5.4443571677e+00    -1.3941059412e-01
H    -8.7789004018e+00     4.4351856534e+00    -7.8227222870e-01
N     2.6134408267e+00    -9.6807096813e+00     8.8302602477e-01
H     2.5473489838e+00    -9.4767846894e+00    -1.0360053024e-01
H     3.1529779767e+00    -8.9359925641e+00     1.2997731471e+00
H     1.6791072806e+00    -9.6103444367e+00     1.2591230037e+00
C     4.4603604423e+00     8.5881508596e+00     2.5196927824e+00
O     4.6200199798e+00     9.5776907457e+00     3.0942166689e+00
O     4.3006991680e+00     7.5986124593e+00     1.9451659014e+00
N    -8.5947738530e+00    -3.1143708923e+00     4.0934396516e+00
H    -8.7431087707e+00    -2.4676320613e+00     4.8544331665e+00
H    -7.6523684008e+00    -2.9656078513e+00     3.7631010281e+00
H    -8.6224279881e+00    -4.0427159558e+00     4.4894069137e+00
N     7.5696369440e+00    -3.1712311613e+00     5.6865811398e+00
H     6.9182425815e+00    -3.3826951312e+00     6.4284395272e+00
H     7.3423713181e+00    -2.2456937174e+00     5.3532451830e+00
H     8.4847708117e+00    -3.1130468275e+00     6.1091021077e+00
N    -2.8703841143e+00     6.2050182038e+00     7.3504736899e+00
H    -2.3953592143e+00     5.5497114296e+00     6.7468928179e+00
H    -2.9092286079e+00     7.0836696196e+00     6.8546462202e+00
H    -3.8216689801e+00     5.8798000210e+00     7.4435844749e+00
C    -1.4306888720e+00    -4.5612625774e+00     8.7833952536e+00
O    -2.1216545813e+00    -5.3318325561e+00     9.2967629062e+00
O    -7.3972430482e-01    -3.7906932430e+00     8.2700240693e+00
