# Supplementary material for: Automated Discovery of Reactive Events via Hypergraph Mining of Ab Initio Atomistic Simulations
Source: J Chem Theory Comput. 2026 Feb 12;22(4):1674–86. doi: 10.1021/acs.jctc.5c01682 (PMC12937057; doi:10.1021/acs.jctc.5c01682)
Supplement: Supplementary file 2 [file ct5c01682_si_002.zip › SI_data/Initial_Geometries/nowater/init_20.xyz]

98

C     1.1877814731e-06     6.4552876750e-07     2.5000000633e+00
O     4.2563180428e-01    -3.6862833892e-01     1.4911842722e+00
O    -4.2563270630e-01     3.6862778201e-01     3.5088156696e+00
C    -1.8434220561e+00     1.6887266981e+00     9.4116340298e-07
O    -2.0359342429e+00     1.0237754028e+00     9.2495330906e-01
O    -1.6509103098e+00     2.3536753010e+00    -9.2495402437e-01
C     3.6654340183e-07    -1.2851462129e-06    -2.5000002135e+00
O     1.1319519415e+00     1.3289134155e-01    -2.3108356507e+00
O    -1.1319521890e+00    -1.3289031696e-01    -2.6891642223e+00
C     1.4621025662e-07    -9.1845941244e-07    -4.9999990168e+00
O    -1.1055757886e+00    -4.1624778313e-02    -4.6672418130e+00
O     1.1055756485e+00     4.1625534766e-02    -5.3327589187e+00
C     3.1929016833e+00    -2.9249581809e+00    -2.5000009321e+00
O     4.1810845881e+00    -2.9431837694e+00    -1.9017364214e+00
O     2.2047166203e+00    -2.9067342032e+00    -3.0982628087e+00
N    -4.2351263799e-01     5.0145997603e+00    -5.6466080019e-02
H    -5.6097116449e-01     5.6327452291e+00     7.2990967365e-01
H     3.2227178182e-01     4.3824624114e+00     1.9570460850e-01
H    -1.2619060092e+00     4.4584118617e+00    -1.4091107538e-01
C    -2.6346172682e+00    -3.4363917721e+00     2.5000012927e+00
O    -3.2425187529e+00    -4.2942970418e+00     2.9787625936e+00
O    -2.0267166293e+00    -2.5784872892e+00     2.0212364062e+00
N    -5.8935465160e-02     3.0040669986e-02     4.9883090888e+00
H     7.1965127162e-01     6.5797538877e-01     4.8508821070e+00
H     9.1103516433e-02    -7.5949040035e-01     4.3771535621e+00
H     8.2651893337e-03    -3.1595863566e-01     5.9344316671e+00
N     6.4368307231e-01    -3.1768348599e-02     7.4131200253e+00
H     5.3212705010e-01     9.6769693954e-01     7.3236220656e+00
H     1.5721963766e+00    -1.9072493862e-01     7.7764076952e+00
H    -4.5579341614e-03    -3.3549140745e-01     8.1250998576e+00
C    -4.1999340505e+00     3.8474842587e+00     4.8792862051e+00
O    -3.4031505870e+00     4.6469629126e+00     4.6328555975e+00
O    -4.9967178125e+00     3.0480041725e+00     5.1257133412e+00
C     6.1466087336e-01    -7.0037471057e+00     2.6114588589e+00
O     1.2974199689e+00    -6.2540832321e+00     2.0577421947e+00
O    -6.8097487492e-02    -7.7534097726e+00     3.1651790154e+00
N     4.6164124098e+00     5.9336971365e+00     3.9215858795e-01
H     4.6835481739e+00     6.3851536499e+00     1.2927502261e+00
H     4.1338162795e+00     5.0591051552e+00     5.3903243266e-01
H     4.0130723730e+00     6.5080783881e+00    -1.7832047249e-01
N    -7.1234558042e+00    -1.2746672700e+00    -1.7242265788e+00
H    -7.6062271089e+00    -2.0413959179e+00    -2.1696977238e+00
H    -7.5242475485e+00    -4.2401594819e-01    -2.0918410388e+00
H    -7.3614622602e+00    -1.3098064376e+00    -7.4366676604e-01
C     5.4594174187e+00    -3.4728341501e+00    -3.7926473306e+00
O     5.5908998607e+00    -4.5639046987e+00    -3.4362269670e+00
O     5.3279346268e+00    -2.3817643602e+00    -4.1490713676e+00
N    -1.2858740078e+00     4.6139842709e+00    -5.8368619384e+00
H    -3.8113140109e-01     4.8760351173e+00    -6.2003941414e+00
H    -1.2462550329e+00     3.6244809536e+00    -5.6401499489e+00
H    -1.3916217546e+00     5.0842164995e+00    -4.9496875216e+00
N     2.6711033228e-01     5.3375014655e-01    -7.4368636344e+00
H     1.0249476438e+00     9.2615550232e-01    -6.8973396412e+00
H    -3.2051364951e-01     1.3047867721e+00    -7.7189676276e+00
H     6.7426101952e-01     1.5342169427e-01    -8.2788600518e+00
N    -8.4014360967e-01     3.8487755323e-02    -9.9167322372e+00
H    -1.5232354281e+00     5.5915480918e-01    -1.0447464636e+01
H    -1.3308399045e+00    -7.3025003527e-01    -9.4835562447e+00
H    -1.9715140612e-01    -3.6376666057e-01    -1.0583164373e+01
C     4.5959981418e+00    -4.2103120342e+00    -7.8198500582e+00
O     5.3273216684e+00    -4.2274066268e+00    -6.9256287631e+00
O     3.8646770746e+00    -4.1932162179e+00    -8.7140739311e+00
C    -6.9995087645e-01     7.9755800630e+00    -5.9916787131e+00
O    -2.8379135762e-01     7.0127796729e+00    -6.4760181746e+00
O    -1.1161104355e+00     8.9383791970e+00    -5.5073357003e+00
N    -5.5168331307e+00    -7.1352089269e+00    -4.1911407565e+00
H    -6.3676541893e+00    -7.2991235665e+00    -4.7094273667e+00
H    -5.3787882729e+00    -7.9380826794e+00    -3.5947185573e+00
H    -4.7617400112e+00    -7.1358783436e+00    -4.8613745317e+00
N     9.5359868659e+00     1.7422863634e+00    -2.5364223348e+00
H     8.9011439362e+00     1.0507191350e+00    -2.9080333092e+00
H     9.2414866793e+00     1.9301239307e+00    -1.5891268301e+00
H     1.0443883717e+01     1.3043678383e+00    -2.4787157170e+00
N    -8.3915228909e+00     5.3594007602e+00    -8.6472864824e-01
H    -8.4104182424e+00     6.2246351521e+00    -3.4473066178e-01
H    -7.7678106364e+00     4.7363548099e+00    -3.7261194243e-01
H    -9.3160573979e+00     4.9589821844e+00    -7.9930472240e-01
N     2.5726778410e+00    -9.5839010639e+00     9.2631395988e-01
H     3.3242465082e+00    -9.1860386778e+00     3.8203870479e-01
H     1.7738491359e+00    -9.6552950147e+00     3.1299700382e-01
H     2.8478163734e+00    -1.0527129246e+01     1.1586903034e+00
C     4.4603599877e+00     8.5881516259e+00     2.5196930274e+00
O     3.6616040623e+00     9.4152202754e+00     2.6324071378e+00
O     5.2591154049e+00     7.7610823491e+00     2.4069752373e+00
C    -8.5494152760e+00    -3.1222335885e+00     4.1423623143e+00
O    -9.1975181469e+00    -2.5188714615e+00     4.8844370158e+00
O    -7.9013130577e+00    -3.7255935689e+00     3.4002845867e+00
N     7.6003225307e+00    -3.0695886264e+00     5.7118980094e+00
H     7.8995437747e+00    -3.2745230062e+00     6.6541580798e+00
H     7.8261682707e+00    -3.8783186150e+00     5.1512451826e+00
H     6.5932370132e+00    -3.0011121269e+00     5.7335569571e+00
N    -2.9457644270e+00     6.1935349153e+00     7.2412478162e+00
H    -3.1151261584e+00     5.5257650358e+00     7.9793436671e+00
H    -2.9612974421e+00     7.1091547425e+00     7.6664314734e+00
H    -2.0022790877e+00     6.0378435430e+00     6.9172493723e+00
C    -1.4306905805e+00    -4.5612625082e+00     8.7833940104e+00
O    -1.6701249590e+00    -4.8159417092e+00     7.6822274776e+00
O    -1.1912525252e+00    -4.3065841170e+00     9.8845604102e+00
