# Supplementary material for: Automated Discovery of Reactive Events via Hypergraph Mining of Ab Initio Atomistic Simulations
Source: J Chem Theory Comput. 2026 Feb 12;22(4):1674–86. doi: 10.1021/acs.jctc.5c01682 (PMC12937057; doi:10.1021/acs.jctc.5c01682)
Supplement: Supplementary file 2 [file ct5c01682_si_002.zip › SI_data/Initial_Geometries/nowater/init_210.xyz]

98

N    -1.0895674626e-02     2.8974064505e-02     2.4403820818e+00
H    -5.7647190422e-01    -7.9753992821e-01     2.5683806812e+00
H    -2.2349928630e-01     6.5012526944e-01     3.2074237819e+00
H     9.5138792581e-01    -2.5523395679e-01     2.5527006180e+00
C    -1.8434217693e+00     1.6887261322e+00     1.2218559962e-06
O    -2.3095750413e+00     8.2503616110e-01     6.0950824487e-01
O    -1.3772697385e+00     2.5524149980e+00    -6.0950918195e-01
C    -1.3282277538e-07     2.1187407320e-07    -2.5000013300e+00
O     9.6902152048e-01    -5.3260513629e-01    -2.8347947420e+00
O    -9.6902136258e-01     5.3260499491e-01    -2.1652042177e+00
N    -2.6643198885e-02     3.7929764760e-02    -4.9513792101e+00
H     8.1078827506e-01    -4.3594858731e-01    -4.6455470225e+00
H     2.2632109034e-01     5.8438985037e-01    -5.7617942446e+00
H    -6.6685208387e-01    -6.7554688470e-01    -5.2683382530e+00
C     3.1929009093e+00    -2.9249594398e+00    -2.5000011783e+00
O     2.6297272613e+00    -2.1324487811e+00    -3.1241168313e+00
O     3.7560744778e+00    -3.7174682405e+00    -1.8758822492e+00
N    -4.0598294905e-01     4.9841553375e+00    -5.9426966871e-02
H    -8.8629988408e-01     4.1052266734e+00     6.7716803899e-02
H    -1.0969260439e+00     5.7126750800e+00     4.6585811852e-02
H     2.3901161131e-01     5.0788036559e+00     7.1154845008e-01
N    -2.6464760172e+00    -3.4398887986e+00     2.5660277054e+00
H    -1.8450679459e+00    -3.9913593554e+00     2.2958225588e+00
H    -2.4653846733e+00    -2.4937353215e+00     2.2637337959e+00
H    -3.4286048420e+00    -3.7754863762e+00     2.0228627692e+00
C     1.0680118940e-06    -2.5608231978e-07     4.9999992092e+00
O    -5.8471912053e-01    -3.0491271892e-01     4.0513745515e+00
O     5.8471826270e-01     3.0491286539e-01     5.9486260567e+00
C     6.5366833679e-01     6.7768226816e-07     7.4714590949e+00
O     7.0444321611e-02     9.6344420237e-01     7.7291107454e+00
O     1.2368915531e+00    -9.6344472489e-01     7.2138106109e+00
C    -4.1999346787e+00     3.8474833410e+00     4.8792861487e+00
O    -3.8579079867e+00     4.7566873852e+00     5.5046850599e+00
O    -4.5419599258e+00     2.9382804346e+00     4.2538839498e+00
N     5.8261120981e-01    -6.9754611125e+00     2.5596408552e+00
H     1.4046806066e+00    -7.4822226042e+00     2.2650560789e+00
H    -3.6197086718e-03    -7.6319575976e+00     3.0543405218e+00
H     8.8831623394e-01    -6.2901417889e+00     3.2351119823e+00
C     4.5561179889e+00     5.9426479425e+00     4.2038900139e-01
O     4.2566925968e+00     4.8268196400e+00     4.2583731682e-01
O     4.8555415677e+00     7.0584771888e+00     4.1493752163e-01
N    -7.1775758387e+00    -1.3377025045e+00    -1.7102502266e+00
H    -7.9936197527e+00    -1.1384238359e+00    -2.2703804219e+00
H    -6.4075108865e+00    -8.3465178190e-01    -2.1265698452e+00
H    -7.3387040162e+00    -9.2614909413e-01    -8.0248325132e-01
C     5.4594163144e+00    -3.4728334924e+00    -3.7926487044e+00
O     5.7017821291e+00    -2.9335068382e+00    -2.8001046892e+00
O     5.2170532490e+00    -4.0121627149e+00    -4.7851925268e+00
C    -1.2362436971e+00     4.5987611136e+00    -5.7942305842e+00
O    -7.1241667496e-01     3.6825125553e+00    -6.2641793906e+00
O    -1.7600680393e+00     5.5150104877e+00    -5.3242792590e+00
N     3.1335583486e-01     5.2795514350e-01    -7.4308653430e+00
H    -6.7517874171e-01     6.7413005287e-01    -7.5751490215e+00
H     7.2609196741e-01     4.0049522290e-01    -8.3434358545e+00
H     6.8511486061e-01     1.3902710899e+00    -7.0599397224e+00
C    -8.7155700530e-01     4.0841630352e-07    -9.9619482001e+00
O    -1.4387837180e+00    -7.8716657464e-01    -1.0589148365e+01
O    -3.0433144843e-01     7.8716619996e-01    -9.3347446531e+00
C     4.5959986993e+00    -4.2103128913e+00    -7.8198510918e+00
O     5.4994580549e+00    -4.5303745026e+00    -8.4648935771e+00
O     3.6925402174e+00    -3.8902476227e+00    -7.1748083796e+00
N    -7.0597301007e-01     7.9198298360e+00    -6.0286666852e+00
H    -6.8735682907e-01     7.7175296372e+00    -5.0396704464e+00
H    -1.4716939190e+00     8.5598860109e+00    -6.1815773372e+00
H     1.4288610481e-01     8.4240734432e+00    -6.2397495322e+00
N    -5.5467013958e+00    -7.1454665563e+00    -4.2616174853e+00
H    -5.8606565372e+00    -7.1794677268e+00    -3.3026276091e+00
H    -4.5506941670e+00    -6.9818771368e+00    -4.2373237231e+00
H    -5.6817553354e+00    -8.0691899752e+00    -4.6461624884e+00
C     9.5347164939e+00     1.6865565734e+00    -2.4989364281e+00
O     9.0245247843e+00     2.4944969698e+00    -1.8495561194e+00
O     1.0044911266e+01     8.7861817871e-01    -3.1483176333e+00
C    -8.4104441784e+00     5.3500354608e+00    -8.0095639298e-01
O    -7.7354650273e+00     6.0310622988e+00    -1.5646927777e-01
O    -9.0854243788e+00     4.6690112463e+00    -1.4454459999e+00
C     2.5861639773e+00    -9.6204029942e+00     8.7155857768e-01
O     2.4463734678e+00    -8.6747448705e+00     1.5203631528e+00
O     2.7259554879e+00    -1.0566059351e+01     2.2275082977e-01
N     4.4472540557e+00     8.6532516111e+00     2.5095572331e+00
H     3.7035163658e+00     8.0603772288e+00     2.1708247301e+00
H     4.5680960099e+00     8.4396322583e+00     3.4889172686e+00
H     5.2915973346e+00     8.3597532284e+00     2.0401719891e+00
N    -8.5494165632e+00    -3.0764696832e+00     4.1915368434e+00
H    -7.7519908593e+00    -2.9753223181e+00     3.5805810755e+00
H    -9.3726984157e+00    -3.0081328770e+00     3.6110894667e+00
H    -8.5235441389e+00    -4.0192097395e+00     4.5520242696e+00
N     7.5507728455e+00    -3.1005148494e+00     5.6770707369e+00
H     8.4936454267e+00    -3.4571202640e+00     5.6204194618e+00
H     6.9688406752e+00    -3.8623348063e+00     5.9938788607e+00
H     7.5450492071e+00    -2.4047195667e+00     6.4086550076e+00
N    -2.8776093936e+00     6.2082821312e+00     7.3532493263e+00
H    -2.9312830401e+00     5.2294885628e+00     7.1114482032e+00
H    -2.2897214649e+00     6.6485448165e+00     6.6604732902e+00
H    -3.8048422678e+00     6.5897893119e+00     7.2346287174e+00
N    -1.4238576697e+00    -4.5328847130e+00     8.7228917383e+00
H    -2.2447393072e+00    -4.1991769791e+00     9.2068111309e+00
H    -6.3379840450e-01    -4.3418250884e+00     9.3217946205e+00
H    -1.5084666788e+00    -5.5371545115e+00     8.6623701052e+00
