# Supplementary material for: Automated Discovery of Reactive Events via Hypergraph Mining of Ab Initio Atomistic Simulations
Source: J Chem Theory Comput. 2026 Feb 12;22(4):1674–86. doi: 10.1021/acs.jctc.5c01682 (PMC12937057; doi:10.1021/acs.jctc.5c01682)
Supplement: Supplementary file 2 [file ct5c01682_si_002.zip › SI_data/Initial_Geometries/nowater/init_211.xyz]

98

C     1.1000180187e-06     7.9648338683e-09     2.5000007883e+00
O    -3.9272238729e-01     7.3627460686e-01     3.2990164501e+00
O     3.9272152794e-01    -7.3627455404e-01     1.7009829287e+00
N    -1.8864678237e+00     1.6989286052e+00    -5.0551791556e-02
H    -9.6631722712e-01     2.0586253931e+00    -2.5870220211e-01
H    -1.7758335160e+00     7.1769198388e-01     1.5996383204e-01
H    -2.1899156671e+00     2.1480704923e+00     8.0125238326e-01
C     3.5202123349e-07     1.7026845475e-07    -2.5000012956e+00
O     8.7537786048e-01    -7.5374470377e-01    -2.5184656594e+00
O    -8.7537808058e-01     7.5374458206e-01    -2.4815333092e+00
C    -1.3835090788e-07     6.3346097454e-07    -4.9999988121e+00
O     3.1556227459e-01    -8.8069844924e-01    -4.3220994542e+00
O    -3.1556220201e-01     8.8069790983e-01    -5.6779014574e+00
N     3.1683410954e+00    -2.8918648627e+00    -2.4469517461e+00
H     3.8200132154e+00    -2.3298250931e+00    -2.9749860618e+00
H     2.4403329062e+00    -3.1739889213e+00    -3.0871018667e+00
H     3.6596607995e+00    -3.7309662044e+00    -2.1751185851e+00
N    -4.6201085650e-01     4.9371446783e+00    -4.4528336071e-02
H    -7.9577024649e-01     4.7556580456e+00     8.9091421418e-01
H    -7.1623722671e-01     5.8888476517e+00    -2.6591597801e-01
H     5.4640797160e-01     4.9055018820e+00    -6.1932190747e-03
C    -2.6346179799e+00    -3.4363933345e+00     2.4999998918e+00
O    -1.9141112178e+00    -3.9025311654e+00     3.2735266066e+00
O    -3.3551234936e+00    -2.9702519611e+00     1.7264734670e+00
C    -9.6543511183e-07    -9.4814903219e-07     5.0000000221e+00
O    -8.5619516885e-01     6.6618236128e-01     5.3973529313e+00
O     8.5619591459e-01    -6.6618160666e-01     4.6026471085e+00
N     6.1074773368e-01    -5.1627221322e-02     7.4736925011e+00
H     2.4514178595e-01     7.2141164561e-01     6.9369162961e+00
H     1.4911832604e+00    -3.0951292229e-01     7.0521354667e+00
H     8.2114011930e-01     3.0555902451e-01     8.3943077359e+00
N    -4.1955446995e+00     3.8375595659e+00     4.9455778798e+00
H    -5.1443660827e+00     3.7495716468e+00     4.6118390569e+00
H    -3.6403187605e+00     3.1733723513e+00     4.4259996032e+00
H    -3.8761164595e+00     4.7574224109e+00     4.6787496082e+00
C     6.1466154775e-01    -7.0037477913e+00     2.6114607967e+00
O     1.5975673698e+00    -6.5669327530e+00     3.0331796812e+00
O    -3.6824534981e-01    -7.4405597686e+00     2.1897399976e+00
N     4.5404887108e+00     5.9684154503e+00     4.8042373929e-01
H     4.3701869057e+00     6.6237469835e+00    -2.6852443638e-01
H     4.0016667988e+00     5.1403427331e+00     2.7222045620e-01
H     5.5136881048e+00     5.7057700169e+00     4.2315510484e-01
N    -7.2553617099e+00    -1.2598150949e+00    -1.7056354820e+00
H    -6.9882103427e+00    -2.1706023387e+00    -1.3614229945e+00
H    -6.6803090577e+00    -5.8482358143e-01    -1.2228487912e+00
H    -6.9903334545e+00    -1.2261916443e+00    -2.6792929516e+00
N     5.4951588093e+00    -3.4716725651e+00    -3.7357829919e+00
H     4.6976407250e+00    -2.8539246381e+00    -3.6940948981e+00
H     5.1397020555e+00    -4.3942443844e+00    -3.9404627887e+00
H     6.0442134891e+00    -3.1864814990e+00    -4.5336453829e+00
N    -1.1950623177e+00     4.5747003298e+00    -5.7469248542e+00
H    -9.5253358076e-01     4.2371305935e+00    -6.6670400524e+00
H    -1.1729532857e+00     5.5831616119e+00    -5.7905037272e+00
H    -2.1555223565e+00     4.3103675760e+00    -5.5825348007e+00
N     2.8356919818e-01     5.7545440258e-01    -7.5360920977e+00
H    -5.1788492104e-01     5.6126685762e-01    -6.9222065208e+00
H     7.8536624850e-01     1.4297388793e+00    -7.3417217348e+00
H     8.8248877263e-01    -1.8620149837e-01    -7.2522699482e+00
N    -9.1393858904e-01     4.7516005074e-02    -9.9833613387e+00
H    -1.2374678757e+00    -3.9347039788e-01    -9.1346886773e+00
H     4.0158190979e-03     4.1958809172e-01    -9.7876468737e+00
H    -7.9225217028e-01    -6.8644256440e-01    -1.0665912886e+01
N     4.5469731921e+00    -4.2040473461e+00    -7.7743566303e+00
H     4.9125911983e+00    -5.1445109969e+00    -7.8095288958e+00
H     5.3271129026e+00    -3.5945274379e+00    -7.5762415161e+00
H     4.2296003216e+00    -3.9789483214e+00    -8.7060133647e+00
C    -6.9995155744e-01     7.9755800191e+00    -5.9916763167e+00
O    -1.7691880859e+00     7.6918339914e+00    -6.3248121571e+00
O     3.6928673311e-01     8.2593249613e+00    -5.6585436241e+00
C    -5.5143280309e+00    -7.1924664957e+00    -4.2261823167e+00
O    -5.2070828377e+00    -6.8743963561e+00    -3.1588539568e+00
O    -5.8215752532e+00    -7.5105335699e+00    -5.2935115001e+00
C     9.5347169319e+00     1.6865571526e+00    -2.4989355963e+00
O     1.0324977801e+01     2.1910697167e+00    -1.8238705017e+00
O     8.7444579429e+00     1.1820449411e+00    -3.1740039364e+00
C    -8.4104449722e+00     5.3500351095e+00    -8.0095717281e-01
O    -7.9899604080e+00     5.1540119472e+00     2.5711924282e-01
O    -8.8309283773e+00     5.5460618440e+00    -1.8590338858e+00
N     2.6055353752e+00    -9.6415188691e+00     9.3231402414e-01
H     1.6906820574e+00    -9.9895439119e+00     6.8471057172e-01
H     3.2393135476e+00    -9.9438525855e+00     2.0684752801e-01
H     2.5593010215e+00    -8.6343563076e+00     8.7878515436e-01
N     4.4823976684e+00     8.5754665412e+00     2.5818683582e+00
H     5.0119121598e+00     9.3100071104e+00     2.1352700502e+00
H     3.5156912113e+00     8.8666978252e+00     2.5751564324e+00
H     4.5472166363e+00     7.7640285663e+00     1.9845859333e+00
C    -8.5494153881e+00    -3.1222331423e+00     4.1423599049e+00
O    -8.7231466908e+00    -2.0606425445e+00     3.7209327022e+00
O    -8.3756844964e+00    -4.1838228594e+00     4.5637907473e+00
C     7.5717968081e+00    -3.1255274267e+00     5.7357646406e+00
O     7.4691872845e+00    -3.1825415259e+00     6.8851030278e+00
O     7.6744027479e+00    -3.0685124281e+00     4.5864255191e+00
C    -2.9008696694e+00     6.1989898044e+00     7.2909195296e+00
O    -3.9649992397e+00     6.3617921788e+00     6.8715370137e+00
O    -1.8367388345e+00     6.0361852477e+00     7.7102992474e+00
C    -1.4306894121e+00    -4.5612616061e+00     8.7833945742e+00
O    -3.9828552443e-01    -4.5189701776e+00     9.3002230738e+00
O    -2.4630928692e+00    -4.6035564160e+00     8.2665644707e+00
