# Supplementary material for: Automated Discovery of Reactive Events via Hypergraph Mining of Ab Initio Atomistic Simulations
Source: J Chem Theory Comput. 2026 Feb 12;22(4):1674–86. doi: 10.1021/acs.jctc.5c01682 (PMC12937057; doi:10.1021/acs.jctc.5c01682)
Supplement: Supplementary file 2 [file ct5c01682_si_002.zip › SI_data/Initial_Geometries/nowater/init_212.xyz]

98

N    -1.4196679672e-02    -4.6775605070e-02     2.4539239176e+00
H     7.0286911697e-01     5.9000483650e-01     2.1381505723e+00
H     3.1588877485e-01    -4.5372620297e-01     3.3169516625e+00
H    -8.2146857060e-01     5.1375671710e-01     2.6852137586e+00
C    -1.8434229433e+00     1.6887259875e+00     1.0992620965e-06
O    -1.4968852129e+00     7.8346195033e-01     6.2862393890e-01
O    -2.1899586143e+00     2.5939892691e+00    -6.2862480294e-01
N    -6.0595314338e-02    -1.8158888991e-02    -2.4773953336e+00
H    -9.0269750953e-02     8.5880795385e-01    -2.9768290904e+00
H     3.2753373346e-01    -7.0203264438e-01    -3.1106840622e+00
H     6.0482384796e-01     9.5575700666e-02    -1.7266216246e+00
N    -5.8417613196e-02    -2.7661110007e-03    -4.9669509545e+00
H    -1.6408693166e-01    -2.3997977080e-01    -5.9426297786e+00
H     6.2381978399e-01    -6.4061782919e-01    -4.5834416269e+00
H     3.5209192237e-01     9.1903790008e-01    -4.9332068145e+00
C     3.1929005741e+00    -2.9249577384e+00    -2.5000008071e+00
O     2.8765850687e+00    -2.1834825973e+00    -1.6724035824e+00
O     3.5092169382e+00    -3.6664357598e+00    -3.3275957604e+00
C    -4.3712830869e-01     4.9808561042e+00    -9.6053108865e-07
O    -2.2031136212e-01     5.8759497788e+00     6.9753454069e-01
O    -6.5394617235e-01     4.0857599622e+00    -6.9753376676e-01
C    -2.6346186724e+00    -3.4363919321e+00     2.4999992520e+00
O    -2.6435437955e+00    -2.2831670455e+00     2.4310735440e+00
O    -2.6256904519e+00    -4.5896171253e+00     2.5689270824e+00
N     5.4375317333e-03     6.6711425141e-02     4.9942967276e+00
H     3.8182322237e-01    -4.1371506831e-01     4.1899897654e+00
H    -9.5576041522e-01    -2.2797613199e-01     5.0872474420e+00
H     4.9837131364e-01    -2.8539101690e-01     5.8020216421e+00
C     6.5366761674e-01    -4.0380092798e-07     7.4714590264e+00
O     1.9558634198e-01     1.0070535247e+00     7.1386498003e+00
O     1.1117501005e+00    -1.0070531892e+00     7.8042716323e+00
C    -4.1999334876e+00     3.8474827395e+00     4.8792855399e+00
O    -4.9206973188e+00     2.9892885947e+00     4.5986427782e+00
O    -3.4791716284e+00     4.7056796742e+00     5.1599267141e+00
C     6.1466168346e-01    -7.0037479176e+00     2.6114599265e+00
O    -4.8645692613e-02    -7.5804521011e+00     3.3612556719e+00
O     1.2779675645e+00    -6.4270403277e+00     1.8616647752e+00
N     4.6010772749e+00     5.9045114543e+00     4.5258561714e-01
H     3.7390972230e+00     5.9923636506e+00     9.7090778992e-01
H     4.3609194763e+00     5.5245469269e+00    -4.5147924479e-01
H     4.9435323245e+00     6.8410180970e+00     2.9428455053e-01
C    -7.1898323857e+00    -1.2717795650e+00    -1.7143140738e+00
O    -7.6291271498e+00    -1.8704765665e+00    -8.2924907006e-01
O    -6.7505394487e+00    -6.7308439258e-01    -2.5993818176e+00
N     5.5009273944e+00    -3.5173911859e+00    -3.8210055714e+00
H     5.4602521523e+00    -3.6233517876e+00    -2.8177591567e+00
H     4.5555385216e+00    -3.6099913641e+00    -4.1631271448e+00
H     5.7855988691e+00    -2.5659585306e+00    -4.0029875335e+00
C    -1.2362423407e+00     4.5987601264e+00    -5.7942298306e+00
O    -5.2655259997e-01     4.5472700414e+00    -4.8840390302e+00
O    -1.9459331611e+00     4.6502537906e+00    -6.7044201663e+00
C     3.0128010257e-01     5.8009703567e-01    -7.4714589280e+00
O     1.1706412452e+00     1.3403825502e+00    -7.4408780480e+00
O    -5.6808069629e-01    -1.8018941966e-01    -7.5020434396e+00
N    -9.3656014430e-01     7.7769195486e-03    -9.9468912631e+00
H    -7.0907259488e-01    -9.5333717382e-01    -1.0156401663e+01
H    -3.3558491019e-01     2.9121361141e-01    -9.1867106960e+00
H    -6.6667785194e-01     5.5404970338e-01    -1.0751955841e+01
N     4.6227063721e+00    -4.2393660077e+00    -7.8742115022e+00
H     3.9650432102e+00    -3.5131024993e+00    -8.1179449116e+00
H     5.3261765300e+00    -3.8122102973e+00    -7.2893612471e+00
H     4.1256287178e+00    -4.9018557813e+00    -7.2968030799e+00
N    -6.6363116411e-01     8.0055239827e+00    -6.0396015344e+00
H    -1.2295189094e+00     7.2545740010e+00    -6.4073387745e+00
H    -1.2934624783e+00     8.6498313875e+00    -5.5840111826e+00
H    -8.1603277065e-02     7.6062005829e+00    -5.3176848206e+00
N    -5.5083209354e+00    -7.2019060775e+00    -4.2924192228e+00
H    -6.1080270990e+00    -7.8923974173e+00    -3.8646813123e+00
H    -5.9009120899e+00    -6.2979258195e+00    -4.0731614670e+00
H    -4.6175370880e+00    -7.2558755155e+00    -3.8202213644e+00
N     9.5300135470e+00     1.6927442746e+00    -2.5656608406e+00
H     8.9868216478e+00     2.3927168341e+00    -2.0815467325e+00
H     1.0482089677e+01     1.7871045735e+00    -2.2431251648e+00
H     9.2006142929e+00     7.9386972179e-01    -2.2448804635e+00
C    -8.4104449674e+00     5.3500372236e+00    -8.0095628525e-01
O    -7.5481691286e+00     6.1138209271e+00    -8.8968554956e-01
O    -9.2727196629e+00     4.5862512188e+00    -7.1222977561e-01
N     2.6119940431e+00    -9.6210217624e+00     8.0954976548e-01
H     3.2146668242e+00    -9.1460636273e+00     1.4657401204e+00
H     2.4668796672e+00    -1.0553558512e+01     1.1682963519e+00
H     1.7179923947e+00    -9.1529784183e+00     8.4235009093e-01
N     4.4931934469e+00     8.6245581841e+00     2.5656156107e+00
H     4.9531262766e+00     8.6451131333e+00     1.6670474277e+00
H     3.5519124457e+00     8.9593609721e+00     2.4197415051e+00
H     4.4197534282e+00     7.6540381584e+00     2.8340868830e+00
C    -8.5494146860e+00    -3.1222336673e+00     4.1423618858e+00
O    -9.3585398953e+00    -3.8166924204e+00     4.5871106757e+00
O    -7.7402918191e+00    -2.4277725865e+00     3.6976112831e+00
N     7.5080904447e+00    -3.1226027397e+00     5.7146546555e+00
H     7.7852754618e+00    -4.0640606177e+00     5.9517432958e+00
H     7.6604313984e+00    -2.5572961898e+00     6.5372133606e+00
H     8.1549830907e+00    -2.7958629773e+00     5.0116963261e+00
C    -2.9008681443e+00     6.1989881988e+00     7.2909187528e+00
O    -3.4877970027e+00     5.2229993550e+00     7.4851308591e+00
O    -2.3139422739e+00     7.1749792716e+00     7.0967061026e+00
C    -1.4306896982e+00    -4.5612619583e+00     8.7833949342e+00
O    -1.9502141430e+00    -5.3422558560e+00     9.4578583751e+00
O    -9.1116409484e-01    -3.7802704577e+00     8.1089288279e+00
