# Supplementary material for: Automated Discovery of Reactive Events via Hypergraph Mining of Ab Initio Atomistic Simulations
Source: J Chem Theory Comput. 2026 Feb 12;22(4):1674–86. doi: 10.1021/acs.jctc.5c01682 (PMC12937057; doi:10.1021/acs.jctc.5c01682)
Supplement: Supplementary file 2 [file ct5c01682_si_002.zip › SI_data/Initial_Geometries/nowater/init_213.xyz]

98

N     9.5987281432e-03     1.8027023094e-02     2.4360046942e+00
H    -5.1319366229e-01     7.1202575201e-01     2.9502413847e+00
H     8.8198229466e-01    -1.1358967302e-01     2.9269283573e+00
H    -5.0218016960e-01    -8.4895686425e-01     2.5121668865e+00
N    -1.8228271153e+00     1.7137763147e+00    -5.8828730111e-02
H    -2.6422271227e+00     1.1328100353e+00    -1.6104078018e-01
H    -2.0607508241e+00     2.4412111831e+00     5.9966417494e-01
H    -1.1134957728e+00     1.1440314687e+00     3.7891461653e-01
C    -5.5472590265e-07    -4.4919972182e-08    -2.4999987664e+00
O     5.6544694762e-01    -9.3080375138e-01    -2.1144710342e+00
O    -5.6544652928e-01     9.3080373036e-01    -2.8855299414e+00
N     2.8414867272e-02     3.8496173311e-02    -5.0471502733e+00
H     5.5674810505e-01    -8.0519993276e-01    -4.8785490766e+00
H    -9.0499076770e-01    -2.4780606019e-01    -5.3043798139e+00
H    -4.6637319362e-02     5.1802899206e-01    -4.1618283964e+00
C     3.1929007663e+00    -2.9249600829e+00    -2.4999996830e+00
O     4.0478435174e+00    -3.3298893196e+00    -3.1632215581e+00
O     2.3379583879e+00    -2.5200272172e+00    -1.8367787477e+00
N    -4.7025759478e-01     4.9234720769e+00    -1.1052432660e-02
H     2.9616643243e-01     5.0482042438e+00    -6.5635979364e-01
H    -7.8419143078e-02     4.9610880472e+00     9.1869471115e-01
H    -1.0687435275e+00     5.7307213001e+00    -1.0873897562e-01
N    -2.6168488617e+00    -3.4214559235e+00     2.5630372425e+00
H    -2.8678463735e+00    -4.3940729942e+00     2.4610481457e+00
H    -1.8706813326e+00    -3.2419510332e+00     1.9069929622e+00
H    -3.4122540857e+00    -2.8807169679e+00     2.2559358060e+00
C     8.5127669264e-07    -1.8436125130e-07     5.0000010358e+00
O    -7.6619356088e-01    -4.3086679068e-01     5.7497064049e+00
O     7.6619285857e-01     4.3086696711e-01     4.2502928187e+00
C     6.5366778485e-01    -6.0404102501e-07     7.4714614126e+00
O     1.0675325515e+00     8.2371720005e-01     8.1678542502e+00
O     2.3980387012e-01    -8.2371672132e-01     6.7750653160e+00
C    -4.1999340168e+00     3.8474838955e+00     4.8792862940e+00
O    -5.1761668619e+00     3.3245013394e+00     5.2082494049e+00
O    -3.2237016757e+00     4.3704660653e+00     4.5503194698e+00
N     5.9369434023e-01    -7.0625875563e+00     2.6361715374e+00
H    -1.0559575264e-01    -6.3407856673e+00     2.7330265427e+00
H     8.1705325285e-01    -7.1229739515e+00     1.6533967085e+00
H     1.4239006187e+00    -6.7297751956e+00     3.1045440905e+00
N     4.4968918320e+00     5.9651474347e+00     3.9805773966e-01
H     4.9335003387e+00     6.6162650294e+00     1.0343001329e+00
H     5.1509449967e+00     5.8096086114e+00    -3.5520464302e-01
H     4.4069583150e+00     5.0894018031e+00     8.9238650869e-01
C    -7.1898335748e+00    -1.2717793015e+00    -1.7143142475e+00
O    -8.2966687802e+00    -1.5434352236e+00    -1.9037263334e+00
O    -6.0829968679e+00    -1.0001259325e+00    -1.5249044893e+00
C     5.4594160358e+00    -3.4728347295e+00    -3.7926489836e+00
O     5.0699887231e+00    -3.6620921117e+00    -2.7215345819e+00
O     5.8488468967e+00    -3.2835765062e+00    -4.8637624392e+00
C    -1.2362434727e+00     4.5987618499e+00    -5.7942307176e+00
O    -1.2798253730e+00     3.6023664127e+00    -6.3773728966e+00
O    -1.1926595161e+00     5.5951560316e+00    -5.2110856426e+00
C     3.0128025153e-01     5.8009608357e-01    -7.4714614383e+00
O    -1.7312705539e-02    -4.7071984406e-01    -7.1122366283e+00
O     6.1987311702e-01     1.6309136929e+00    -7.8306828786e+00
N    -8.7518367058e-01    -1.0948852341e-02    -9.8957693313e+00
H    -1.7467815457e+00    -2.1730695298e-01    -1.0361729599e+01
H    -1.6691821034e-01    -5.8066905852e-01    -1.0335270195e+01
H    -6.5057752975e-01     9.5013112712e-01    -1.0108505636e+01
N     4.6602626980e+00    -4.2198080470e+00    -7.8369537397e+00
H     4.0375172587e+00    -4.8204751846e+00    -8.3573118864e+00
H     4.3599723512e+00    -3.2708226289e+00    -8.0061709631e+00
H     4.4974413820e+00    -4.4076641164e+00    -6.8583942388e+00
N    -6.7001557866e-01     7.9940507403e+00    -5.9344480574e+00
H    -1.4232536975e-01     7.2878989799e+00    -6.4266657205e+00
H    -7.8297972612e-01     8.7703669300e+00    -6.5700220970e+00
H    -1.5905569163e+00     7.6117826921e+00    -5.7736557512e+00
N    -5.5588526047e+00    -7.2006389591e+00    -4.2758145635e+00
H    -5.3747076298e+00    -6.2255696203e+00    -4.0894925148e+00
H    -4.6704952288e+00    -7.6299977834e+00    -4.4899506361e+00
H    -5.8790395796e+00    -7.6082430918e+00    -3.4093744025e+00
C     9.5347177963e+00     1.6865572319e+00    -2.4989354344e+00
O     9.2768245045e+00     5.6970571228e-01    -2.3543955323e+00
O     9.7926104603e+00     2.8034088884e+00    -2.6434790485e+00
N    -8.4188964679e+00     5.3634897198e+00    -8.6622658760e-01
H    -7.4455441377e+00     5.3836402806e+00    -5.9871081354e-01
H    -8.7708142404e+00     4.4498714787e+00    -6.1957364148e-01
H    -8.8975215113e+00     6.0296373050e+00    -2.7754599245e-01
C     2.5861648950e+00    -9.6204020255e+00     8.7155625096e-01
O     1.8392534425e+00    -1.0161718980e+01     1.7595774114e-01
O     3.3330747539e+00    -9.0790860856e+00     1.5671580200e+00
N     4.4434558473e+00     8.5884257551e+00     2.4546787160e+00
H     3.7349353695e+00     8.1540533835e+00     3.0280066051e+00
H     4.5784880664e+00     9.5220845562e+00     2.8144420100e+00
H     5.3025695981e+00     8.0845042803e+00     2.6201057118e+00
C    -8.5494145641e+00    -3.1222329025e+00     4.1423602577e+00
O    -9.2554407739e+00    -3.2588682527e+00     3.2381391440e+00
O    -7.8433910281e+00    -2.9855974150e+00     5.0465840216e+00
C     7.5717952095e+00    -3.1255260611e+00     5.7357651471e+00
O     7.5284876031e+00    -2.3280887534e+00     4.9009141175e+00
O     7.6151037250e+00    -3.9229662868e+00     6.5706139742e+00
N    -2.8787072507e+00     6.1882402368e+00     7.3534150974e+00
H    -3.2527536172e+00     5.3489405447e+00     6.9350243285e+00
H    -2.1447094860e+00     6.5168690519e+00     6.7429788042e+00
H    -3.6131263920e+00     6.8805332503e+00     7.3262436255e+00
C    -1.4306895213e+00    -4.5612620113e+00     8.7833929195e+00
O    -1.6799906169e+00    -5.3941139793e+00     8.0224956773e+00
O    -1.1813876647e+00    -3.7284123026e+00     9.5442930786e+00
