# Supplementary material for: Automated Discovery of Reactive Events via Hypergraph Mining of Ab Initio Atomistic Simulations
Source: J Chem Theory Comput. 2026 Feb 12;22(4):1674–86. doi: 10.1021/acs.jctc.5c01682 (PMC12937057; doi:10.1021/acs.jctc.5c01682)
Supplement: Supplementary file 2 [file ct5c01682_si_002.zip › SI_data/Initial_Geometries/nowater/init_214.xyz]

98

C     2.8375344721e-08    -9.4865605436e-07     2.5000009648e+00
O    -1.0643718504e+00    -4.1692092296e-01     2.3325247309e+00
O     1.0643717785e+00     4.1692168833e-01     2.6674745369e+00
N    -1.8713857722e+00     1.6283028858e+00    -8.9233336411e-03
H    -9.1484268015e-01     1.6538252989e+00    -3.3104041256e-01
H    -1.8595519674e+00     1.8998559188e+00     9.6344542160e-01
H    -2.3672657603e+00     2.3521869652e+00    -5.0839731460e-01
N    -4.5036407254e-02     1.8773329380e-02    -2.5461713378e+00
H     5.9329561805e-01    -6.7803662955e-01    -2.9016619842e+00
H    -4.8452382200e-01    -3.7779142652e-01    -1.7282659084e+00
H     5.1709406008e-01     7.9493738806e-01    -2.2284323375e+00
C     1.0225197788e-06     6.6659356601e-07    -4.9999994155e+00
O     2.7196557668e-01    -8.0127828128e-01    -4.2133957166e+00
O    -2.7196640360e-01     8.0127775276e-01    -5.7866046884e+00
C     3.1928999524e+00    -2.9249578298e+00    -2.5000001952e+00
O     3.7492607024e+00    -2.0460255096e+00    -1.9973086967e+00
O     2.6365418449e+00    -3.8038927666e+00    -3.0026910924e+00
N    -4.3385690428e-01     4.9753769861e+00    -6.6871468431e-02
H    -1.2513233327e+00     5.4874848483e+00     2.3125546594e-01
H     3.6767420762e-01     5.4577763065e+00     3.1289274422e-01
H    -4.7320211417e-01     4.0734344408e+00     3.8515837585e-01
N    -2.6402399094e+00    -3.4262374343e+00     2.5661648024e+00
H    -2.7323325971e+00    -2.5679493340e+00     2.0424798141e+00
H    -3.3473702067e+00    -4.0576871532e+00     2.2188607856e+00
H    -1.7460167524e+00    -3.8246588912e+00     2.3191735703e+00
C     3.9287903809e-07     1.2461781098e-06     5.0000003525e+00
O     1.1285953829e+00    -2.2261477685e-01     5.1071148007e+00
O    -1.1285956644e+00     2.2261377883e-01     4.8928849716e+00
C     6.5366852797e-01     1.2686406912e-06     7.4714603493e+00
O    -1.4529025976e-01     5.0792948580e-01     6.8093184975e+00
O     1.4526260449e+00    -5.0793047500e-01     8.1336018259e+00
C    -4.1999342121e+00     3.8474849182e+00     4.8792842805e+00
O    -3.3244626043e+00     3.6286502475e+00     4.1578836284e+00
O    -5.0754056698e+00     4.0663163391e+00     5.6006868320e+00
N     6.2847544531e-01    -6.9406211419e+00     2.6298132734e+00
H     1.4545042723e+00    -7.5211050676e+00     2.6197991783e+00
H     2.2794883019e-01    -6.9864630047e+00     1.7041464656e+00
H    -3.0446976165e-02    -7.3809213816e+00     3.2553820722e+00
C     4.5561183901e+00     5.9426483889e+00     4.2038872364e-01
O     4.0213715754e+00     6.5822816044e+00     1.2201844750e+00
O     5.0908623207e+00     5.3030149556e+00    -3.7940944141e-01
N    -7.2112046267e+00    -1.3013675839e+00    -1.7707096698e+00
H    -7.7732575498e+00    -4.9842658622e-01    -1.5282890458e+00
H    -6.2583177833e+00    -9.7744247511e-01    -1.8510917102e+00
H    -7.2409233041e+00    -1.9282995442e+00    -9.7985412167e-01
C     5.4594177164e+00    -3.4728331242e+00    -3.7926487750e+00
O     4.5488474788e+00    -3.0811556466e+00    -4.3861204645e+00
O     6.3699868129e+00    -3.8645141813e+00    -3.1991768085e+00
C    -1.2362428048e+00     4.5987625959e+00    -5.7942290217e+00
O    -2.0983884167e+00     4.3388973822e+00    -5.0703968142e+00
O    -3.7409709499e-01     4.8586245016e+00    -6.5180630290e+00
C     3.0128092565e-01     5.8009692562e-01    -7.4714591117e+00
O    -2.7324405066e-01    -1.4399392477e-01    -6.7783707031e+00
O     8.7580384800e-01     1.3041871679e+00    -8.1645506193e+00
C    -8.7155805306e-01    -4.0226799795e-07    -9.9619481116e+00
O    -1.5794218661e+00     9.0629453847e-01    -1.0072927176e+01
O    -1.6369255131e-01    -9.0629421736e-01    -9.8509658731e+00
N     4.5908038813e+00    -4.1884664780e+00    -7.7565397697e+00
H     4.8563700471e+00    -3.4494835251e+00    -8.3911769102e+00
H     3.7200136689e+00    -4.5682638153e+00    -8.0983883816e+00
H     5.2838087669e+00    -4.9167678542e+00    -7.8498173904e+00
N    -7.0875489881e-01     7.9907925255e+00    -5.9268425261e+00
H     1.2063008039e-02     8.5546677114e+00    -6.3532833930e+00
H    -1.5497380698e+00     8.1344258111e+00    -6.4667488793e+00
H    -4.3983078890e-01     7.0262323470e+00    -6.0560046948e+00
C    -5.5143295837e+00    -7.1924664391e+00    -4.2261822791e+00
O    -4.7159609972e+00    -8.0266882515e+00    -4.2641245774e+00
O    -6.3126959065e+00    -6.3582417831e+00    -4.1882409711e+00
C     9.5347182022e+00     1.6865580718e+00    -2.4989376896e+00
O     8.5821297934e+00     2.0696453155e+00    -3.0286333922e+00
O     1.0487304879e+01     1.3034686210e+00    -1.9692394729e+00
N    -8.3653234752e+00     5.3625825148e+00    -8.4911524879e-01
H    -9.0884691584e+00     4.7318738790e+00    -1.1632050936e+00
H    -8.8273350279e+00     6.2036175471e+00    -5.3512880904e-01
H    -7.9425727957e+00     4.9402667585e+00    -3.5290546732e-02
N     2.5228815385e+00    -9.6014103496e+00     8.5942891286e-01
H     3.1917830936e+00    -9.0187002406e+00     3.7734475897e-01
H     2.6961497336e+00    -1.0551115695e+01     5.6376022316e-01
H     2.7499945360e+00    -9.5553227767e+00     1.8421165553e+00
N     4.4675307618e+00     8.5816662266e+00     2.5861674829e+00
H     4.7474954923e+00     9.4962555786e+00     2.2628540745e+00
H     3.5101846092e+00     8.4489821315e+00     2.2941651543e+00
H     5.0237442510e+00     7.9093388716e+00     2.0782483331e+00
N    -8.5652387792e+00    -3.1360074241e+00     4.0785459099e+00
H    -8.3598001454e+00    -3.9718619454e+00     4.6063031267e+00
H    -9.3156622331e+00    -2.6630619453e+00     4.5608003019e+00
H    -7.7528904076e+00    -2.5403491487e+00     4.1468153966e+00
N     7.6169543694e+00    -3.0757961614e+00     5.7358997153e+00
H     6.7686723369e+00    -2.8178899900e+00     6.2188981555e+00
H     7.9687897097e+00    -3.9075771800e+00     6.1872690932e+00
H     7.3503572735e+00    -3.3422215824e+00     4.7992445685e+00
N    -2.8805768705e+00     6.2082873521e+00     7.3542768060e+00
H    -2.8751575250e+00     5.2326273460e+00     7.0945776025e+00
H    -2.2889208066e+00     6.6899281310e+00     6.6929543830e+00
H    -3.8205297518e+00     6.5451946800e+00     7.2047394730e+00
C    -1.4306882535e+00    -4.5612629012e+00     8.7833930812e+00
O    -1.5324896257e+00    -5.6889516810e+00     8.5538009499e+00
O    -1.3288896642e+00    -3.4335739177e+00     9.0129877433e+00
