# Supplementary material for: Automated Discovery of Reactive Events via Hypergraph Mining of Ab Initio Atomistic Simulations
Source: J Chem Theory Comput. 2026 Feb 12;22(4):1674–86. doi: 10.1021/acs.jctc.5c01682 (PMC12937057; doi:10.1021/acs.jctc.5c01682)
Supplement: Supplementary file 2 [file ct5c01682_si_002.zip › SI_data/Initial_Geometries/nowater/init_215.xyz]

98

N    -4.5481163462e-03     1.6537571308e-02     2.5649486850e+00
H    -8.8862913899e-01     1.1343743066e-01     2.0870400580e+00
H     2.9289009962e-01    -9.3991159286e-01     2.4379936185e+00
H     6.5894500130e-01     5.9665237131e-01     2.0723808397e+00
C    -1.8434215527e+00     1.6887254013e+00     1.1432105576e-06
O    -7.7101316386e-01     1.9343131384e+00    -3.5268137855e-01
O    -2.9158316945e+00     1.4431385583e+00     3.5268045261e-01
C     4.7614385439e-07    -2.7940230143e-07    -2.4999987644e+00
O    -9.8442038511e-01     1.6543882510e-01    -1.9183601130e+00
O     9.8441999225e-01    -1.6543855401e-01    -3.0816408353e+00
C     5.1352346999e-07    -1.1355819593e-07    -4.9999987530e+00
O     7.7766674764e-01     8.5069887180e-01    -5.0793997278e+00
O    -7.7766709550e-01    -8.5069878815e-01    -4.9206012718e+00
N     3.1663657215e+00    -2.8948897961e+00    -2.4461089148e+00
H     3.8028004104e+00    -3.6359631189e+00    -2.1908703795e+00
H     3.6861455366e+00    -2.2489005190e+00    -3.0222242528e+00
H     2.4585133062e+00    -3.3078773007e+00    -3.0358255077e+00
N    -4.9176425467e-01     4.9460543604e+00     1.7786438469e-02
H     2.0559935221e-01     4.3594124440e+00    -4.1686371372e-01
H    -4.9332652632e-02     5.3871455103e+00     8.1092889723e-01
H    -7.0838673197e-01     5.6796327596e+00    -6.4124073495e-01
C    -2.6346172998e+00    -3.4363918489e+00     2.4999986864e+00
O    -3.7153654188e+00    -3.5755314566e+00     2.1160954135e+00
O    -1.5538699061e+00    -3.2972528679e+00     2.8839056024e+00
C     1.5099937701e-07    -1.5715854644e-07     4.9999986643e+00
O     9.1044713776e-01     6.9890071447e-01     4.8681582074e+00
O    -9.1044725867e-01    -6.9890053266e-01     5.1318428316e+00
N     6.6608846982e-01     1.7748745787e-02     7.4078738848e+00
H     1.3673363517e+00     3.7030093869e-01     8.0429674626e+00
H     6.4485848853e-01    -9.8502514222e-01     7.5235281208e+00
H    -2.2379661606e-01     3.6807050624e-01     7.7315381842e+00
N    -4.1810003435e+00     3.8832382304e+00     4.9329099075e+00
H    -3.3913793772e+00     3.5858573190e+00     4.3784292351e+00
H    -4.7857707719e+00     4.4110976032e+00     4.3205380464e+00
H    -4.6857754435e+00     3.0486201760e+00     5.1936668489e+00
N     5.8295071303e-01    -7.0142802212e+00     2.6697353430e+00
H     2.2719625102e-01    -6.2021152720e+00     2.1868146963e+00
H     4.8414416496e-01    -7.7960689731e+00     2.0385256326e+00
H     1.5733203259e+00    -6.8666737335e+00     2.7991947397e+00
C     4.5561171660e+00     5.9426470186e+00     4.2038828182e-01
O     3.6735428209e+00     5.6805645397e+00    -2.7756110731e-01
O     5.4386919819e+00     6.2047330466e+00     1.1183364987e+00
N    -7.1854841388e+00    -1.3246039558e+00    -1.6730446293e+00
H    -7.5846768019e+00    -1.5741433799e+00    -2.5662191849e+00
H    -6.2816015474e+00    -9.1587205746e-01    -1.8609716926e+00
H    -7.7636557871e+00    -5.9123814533e-01    -1.2892849211e+00
C     5.4594163766e+00    -3.4728336612e+00    -3.7926480194e+00
O     6.0465501630e+00    -3.3005784935e+00    -2.8126683644e+00
O     4.8722851863e+00    -3.6450909476e+00    -4.7726293957e+00
C    -1.2362432644e+00     4.5987610983e+00    -5.7942284509e+00
O    -2.2977059264e+00     4.3130886313e+00    -6.1498213486e+00
O    -1.7477921210e-01     4.8844344596e+00    -5.4386389383e+00
N     3.1325077656e-01     6.2358411686e-01    -7.4216801339e+00
H    -5.4617737662e-01     8.3291686820e-01    -7.9084537382e+00
H     2.3458429116e-01    -3.2491619001e-01    -7.0847219216e+00
H     1.0490807224e+00     6.2794799481e-01    -8.1129938311e+00
N    -8.3196130948e-01     3.6885051411e-02    -1.0001748347e+01
H    -8.8461459089e-01     4.1356095750e-01    -9.0664791948e+00
H    -5.0213821999e-01    -9.1348961428e-01    -9.9158017977e+00
H    -1.7781828690e+00    -1.2660536747e-02    -1.0350445028e+01
C     4.5959985087e+00    -4.2103113212e+00    -7.8198522186e+00
O     5.3760479244e+00    -4.8056973793e+00    -8.4296033163e+00
O     3.8159505470e+00    -3.6149259592e+00    -7.2100977161e+00
C    -6.9995020917e-01     7.9755794269e+00    -5.9916762948e+00
O    -3.2491134872e-01     9.0607634250e+00    -5.8633034254e+00
O    -1.0749909762e+00     6.8903959805e+00    -6.1200523661e+00
C    -5.5143292617e+00    -7.1924651642e+00    -4.2261813776e+00
O    -4.5759137546e+00    -7.5108095228e+00    -3.6322190425e+00
O    -6.4527434049e+00    -6.8741215366e+00    -4.8201471474e+00
C     9.5347165067e+00     1.6865568147e+00    -2.4989374283e+00
O     9.7719444463e+00     5.6130366371e-01    -2.3880938401e+00
O     9.2974916184e+00     2.8118112545e+00    -2.6097792221e+00
N    -8.3602603083e+00     5.3451013377e+00    -8.4533850522e-01
H    -8.0651830935e+00     5.7902288756e+00     1.1502439973e-02
H    -8.7316081294e+00     4.4410408632e+00    -5.9204511976e-01
H    -9.1319492621e+00     5.8874205090e+00    -1.2055682315e+00
N     2.6177845815e+00    -9.6550580586e+00     9.1963705606e-01
H     2.5455639956e+00    -8.6737326226e+00     1.1458450768e+00
H     1.6774168178e+00    -9.9899135345e+00     7.6810367971e-01
H     3.0960878126e+00    -9.7159553324e+00     3.2564949713e-02
N     4.5116756233e+00     8.5478564382e+00     2.5356764674e+00
H     4.0317327707e+00     8.2372665966e+00     1.7034659762e+00
H     4.8144327837e+00     9.4952396548e+00     2.3619375038e+00
H     3.8217832886e+00     8.5919239387e+00     3.2715337923e+00
N    -8.5356814977e+00    -3.0869107338e+00     4.1978250266e+00
H    -8.5334837355e+00    -4.0813568609e+00     4.3723459802e+00
H    -7.8622687831e+00    -2.9174333942e+00     3.4649029080e+00
H    -9.4433540572e+00    -2.8587750129e+00     3.8190586102e+00
C     7.5717959173e+00    -3.1255263080e+00     5.7357633568e+00
O     8.6964518450e+00    -3.0995553372e+00     5.9988842476e+00
O     6.4471389073e+00    -3.1514995028e+00     5.4726453073e+00
N    -2.8511313528e+00     6.1872163079e+00     7.3345081876e+00
H    -2.5172231385e+00     6.2329321423e+00     6.3827724785e+00
H    -3.3195362662e+00     7.0617371851e+00     7.5221039159e+00
H    -3.5570513569e+00     5.4659022511e+00     7.3621190533e+00
C    -1.4306903384e+00    -4.5612633042e+00     8.7833933225e+00
O    -1.0443975292e+00    -4.3860355404e+00     7.7087626200e+00
O    -1.8169801567e+00    -4.7364896481e+00     9.8580258223e+00
