# Supplementary material for: Automated Discovery of Reactive Events via Hypergraph Mining of Ab Initio Atomistic Simulations
Source: J Chem Theory Comput. 2026 Feb 12;22(4):1674–86. doi: 10.1021/acs.jctc.5c01682 (PMC12937057; doi:10.1021/acs.jctc.5c01682)
Supplement: Supplementary file 2 [file ct5c01682_si_002.zip › SI_data/Initial_Geometries/nowater/init_216.xyz]

98

N     5.5414124199e-03    -3.8250780341e-02     2.4450574949e+00
H    -4.9486263391e-01    -5.0899220325e-01     3.1849113969e+00
H    -4.8935338409e-01     8.2187266161e-01     2.2589153722e+00
H     9.0720781041e-01     2.1868820325e-01     2.8197032557e+00
N    -1.8942668327e+00     1.6721243014e+00    -4.0641401633e-02
H    -1.5354154786e+00     2.5943487986e+00    -2.4092414024e-01
H    -1.1180673884e+00     1.0319636582e+00    -1.2484863641e-01
H    -2.1702003850e+00     1.6705719265e+00     9.3056282277e-01
N     1.4246140410e-02    -1.5134421555e-02    -2.4361211688e+00
H    -5.9487278927e-02    -8.4040035222e-01    -3.0130830563e+00
H     7.2295825296e-01     5.7060653572e-01    -2.8532743269e+00
H    -8.6144779501e-01     4.8011679730e-01    -2.5213604925e+00
C     5.6497096606e-07     9.3051894135e-07    -4.9999991960e+00
O     3.9643146634e-02    -6.3715815763e-01    -4.0370792552e+00
O    -3.9643633541e-02     6.3715742232e-01    -5.9629213359e+00
N     3.1306506862e+00    -2.9443540686e+00    -2.4838370328e+00
H     3.2877556641e+00    -2.9690425752e+00    -3.4808796581e+00
H     3.8324671534e+00    -3.5355719006e+00    -2.0627702846e+00
H     3.3235656964e+00    -2.0007275180e+00    -2.1809639367e+00
C    -4.3712867291e-01     4.9808538983e+00     3.5126687968e-07
O     8.9602613993e-02     4.5534323445e+00    -9.3521246777e-01
O    -9.6385984901e-01     5.4082790743e+00     9.3521214125e-01
N    -2.5894013596e+00    -3.4617150050e+00     2.5427405258e+00
H    -2.2686214886e+00    -3.4997813167e+00     1.5861650069e+00
H    -2.7985362589e+00    -2.4943719557e+00     2.7424706028e+00
H    -3.4650607041e+00    -3.9631115620e+00     2.5774044223e+00
C     7.3957790268e-07     8.0380158754e-07     4.9999992010e+00
O    -5.7121053759e-01    -1.9937281843e-01     4.0157604668e+00
O     5.7120996807e-01     1.9937214338e-01     5.9842401224e+00
N     6.3551531334e-01    -1.0236831474e-02     7.4075995044e+00
H    -1.4053712407e-01     2.9369811526e-01     7.9774693629e+00
H     1.3519259043e+00     6.9656584856e-01     7.4886422190e+00
H     1.0018839675e+00    -8.4800359305e-01     7.8357352809e+00
N    -4.1509079332e+00     3.8510180716e+00     4.8334980160e+00
H    -3.8151161447e+00     4.0539027642e+00     5.7638028958e+00
H    -4.5708517305e+00     2.9335043028e+00     4.8681069150e+00
H    -4.8951485700e+00     4.5059272259e+00     4.6422409770e+00
N     6.2179385502e-01    -7.0155042811e+00     2.6772126234e+00
H     1.1083797422e+00    -7.6990758186e+00     2.1156526349e+00
H     9.8281361244e-01    -6.1102744634e+00     2.4133835182e+00
H    -3.4633293919e-01    -7.0384943277e+00     2.3915881344e+00
N     4.5710600095e+00     5.9612773944e+00     3.5760105993e-01
H     4.3355241280e+00     6.7511496410e+00     9.4070497478e-01
H     5.3419904199e+00     5.4872775456e+00     8.0523096351e-01
H     3.7831815391e+00     5.3306295095e+00     3.8776961557e-01
C    -7.1898333617e+00    -1.2717790139e+00    -1.7143145699e+00
O    -7.9221792711e+00    -1.6420208341e+00    -9.0108120015e-01
O    -6.4574865682e+00    -9.0154057983e-01    -2.5275493337e+00
N     5.4738720308e+00    -3.4677787441e+00    -3.8580551493e+00
H     6.0316652649e+00    -2.8399134192e+00    -3.2976648078e+00
H     5.6388103336e+00    -4.3991984167e+00    -3.5050185582e+00
H     4.5068998172e+00    -3.2496507785e+00    -3.6663149360e+00
C    -1.2362418178e+00     4.5987620991e+00    -5.7942303596e+00
O    -9.3295057065e-01     5.3299854826e+00    -4.9527525923e+00
O    -1.5395356843e+00     3.8675368369e+00    -6.6357061772e+00
N     2.9374436387e-01     5.1408357439e-01    -7.4813590395e+00
H    -1.7338967179e-01     8.2665721410e-01    -6.6426284478e+00
H    -8.2929263300e-02     1.0566048076e+00    -8.2450145738e+00
H     1.2648847849e+00     7.7440647202e-01    -7.3891763286e+00
C    -8.7155756569e-01    -6.7166691892e-07    -9.9619458142e+00
O    -1.4241594799e+00     8.2826808375e-01    -9.3759764947e+00
O    -3.1895524077e-01    -8.2826751292e-01    -1.0547918352e+01
C     4.5960003414e+00    -4.2103113548e+00    -7.8198511093e+00
O     4.8603140339e+00    -5.1778204450e+00    -8.3932815606e+00
O     4.3316829602e+00    -3.2428029402e+00    -7.2464202985e+00
C    -6.9995042523e-01     7.9755789763e+00    -5.9916785243e+00
O    -1.1189264609e+00     8.6971891495e+00    -6.7907379024e+00
O    -2.8097579748e-01     7.2539705838e+00    -5.1926161399e+00
N    -5.4753744079e+00    -7.1993802198e+00    -4.2804712060e+00
H    -6.0696686862e+00    -8.0027760766e+00    -4.1364055923e+00
H    -6.0824638384e+00    -6.3956705366e+00    -4.3502942213e+00
H    -4.9321987796e+00    -7.0828536808e+00    -3.4374046705e+00
C     9.5347181199e+00     1.6865571118e+00    -2.4989355380e+00
O     8.5585937640e+00     1.8188894606e+00    -1.8952572782e+00
O     1.0510840979e+01     1.5542253079e+00    -3.1026172116e+00
N    -8.3481407047e+00     5.3612418057e+00    -8.2343337848e-01
H    -8.8513890805e+00     6.2209495075e+00    -6.5902768287e-01
H    -8.3500269010e+00     4.8504864263e+00     4.7489964637e-02
H    -8.8957483884e+00     4.8229514435e+00    -1.4789855818e+00
C     2.5861635119e+00    -9.6204026957e+00     8.7155639314e-01
O     3.3637240947e+00    -9.4946454391e+00     2.6368424337e-02
O     1.8086051958e+00    -9.7461589936e+00     1.7167472140e+00
C     4.4603600862e+00     8.5881500651e+00     2.5196918589e+00
O     4.6088789071e+00     8.5954448191e+00     3.6653999354e+00
O     4.3118405250e+00     8.5808589845e+00     1.3739833946e+00
N    -8.5769327821e+00    -3.1775379007e+00     4.1159669351e+00
H    -8.6106938771e+00    -2.3963426726e+00     3.4772340511e+00
H    -7.6063375223e+00    -3.3159980064e+00     4.3571219177e+00
H    -9.0488096161e+00    -2.8857893440e+00     4.9595274925e+00
C     7.5717966186e+00    -3.1255271000e+00     5.7357651528e+00
O     8.2779000847e+00    -2.5869888646e+00     4.9967438307e+00
O     6.8656901244e+00    -3.6640654178e+00     6.4747842352e+00
C    -2.9008699173e+00     6.1989895933e+00     7.2909195313e+00
O    -2.6845615449e+00     5.4169728981e+00     8.1133662631e+00
O    -3.1171763502e+00     6.9810046024e+00     6.4684700449e+00
C    -1.4306895585e+00    -4.5612615135e+00     8.7833942177e+00
O    -6.9596478129e-01    -4.3977085056e+00     9.6598575458e+00
O    -2.1654135217e+00    -4.7248181491e+00     7.9069302824e+00
