# Supplementary material for: Automated Discovery of Reactive Events via Hypergraph Mining of Ab Initio Atomistic Simulations
Source: J Chem Theory Comput. 2026 Feb 12;22(4):1674–86. doi: 10.1021/acs.jctc.5c01682 (PMC12937057; doi:10.1021/acs.jctc.5c01682)
Supplement: Supplementary file 2 [file ct5c01682_si_002.zip › SI_data/Initial_Geometries/nowater/init_217.xyz]

98

C     5.8791497996e-07    -5.0887670135e-07     2.4999988923e+00
O    -7.7646125595e-01     3.7562443943e-01     1.7313826335e+00
O     7.7646074502e-01    -3.7562406850e-01     3.2686182201e+00
C    -1.8434224149e+00     1.6887264633e+00     1.1197532901e-06
O    -1.4831151460e+00     9.0101652969e-01     7.6449427387e-01
O    -2.2037291053e+00     2.4764343278e+00    -7.6449512886e-01
N    -3.7815769999e-03     9.0798974125e-03    -2.5664512111e+00
H     8.2386093658e-01     4.3299724300e-01    -2.1731479605e+00
H     2.3550853104e-02    -9.6945086210e-01    -2.3192416323e+00
H    -7.9486050706e-01     4.1027004993e-01    -2.0841442874e+00
N    -2.3661797975e-02     1.5030426520e-02    -4.9389531827e+00
H     9.4526954512e-03     8.2433043978e-01    -5.5417155006e+00
H    -5.9404607372e-01    -6.7441495532e-01    -5.4066164465e+00
H     9.1341886335e-01    -3.5879329715e-01    -4.9000296884e+00
C     3.1929007099e+00    -2.9249590244e+00    -2.5000013161e+00
O     4.0280044390e+00    -2.2382385505e+00    -2.9071558353e+00
O     2.3577975098e+00    -3.6116787439e+00    -2.0928431441e+00
N    -4.7753720851e-01     4.9830242769e+00     5.3618557429e-02
H    -7.0655133434e-01     5.6975975098e+00    -6.2189836911e-01
H    -5.3447994728e-01     4.0971947212e+00    -4.2746938428e-01
H     4.9120007367e-01     5.1176286324e+00     3.0423604723e-01
N    -2.6055143090e+00    -3.4856438382e+00     2.4647896110e+00
H    -2.7643261489e+00    -2.6618576534e+00     1.9030595919e+00
H    -2.0413676094e+00    -3.1985842352e+00     3.2513755061e+00
H    -3.5026034942e+00    -3.7642875266e+00     2.8348815853e+00
C    -1.1924528114e-06    -6.3917205668e-07     5.0000000325e+00
O    -3.2477706134e-01     3.4076818564e-01     6.0550617810e+00
O     3.2477801082e-01    -3.4076771126e-01     3.9449382443e+00
N     6.6009978269e-01     4.5051186586e-02     7.4220483750e+00
H     2.8522043244e-01    -8.3116478455e-01     7.0887369024e+00
H     4.1446720882e-02     3.6898966085e-01     8.1512358261e+00
H     1.5449562195e+00    -1.6389590909e-01     7.8610809228e+00
C    -4.1999353459e+00     3.8474838379e+00     4.8792842795e+00
O    -4.8373522933e+00     4.2922167689e+00     5.7340768306e+00
O    -3.5625151771e+00     3.4027506239e+00     4.0244936608e+00
C     6.1465983283e-01    -7.0037469699e+00     2.6114599226e+00
O     6.7434264177e-01    -7.2163571528e+00     1.4774436429e+00
O     5.5498066729e-01    -6.7911359727e+00     3.7454767065e+00
N     4.5746371923e+00     5.9285099390e+00     4.8339286458e-01
H     4.4744678755e+00     5.0950533564e+00    -7.7589956931e-02
H     5.2474955885e+00     6.5172622246e+00     1.4335928039e-02
H     3.6890206240e+00     6.4121099696e+00     4.4884311942e-01
C    -7.1898324331e+00    -1.2717802646e+00    -1.7143162849e+00
O    -8.1073616879e+00    -9.4748346596e-01    -2.3369957394e+00
O    -6.2723048640e+00    -1.5960769920e+00    -1.0916334622e+00
C     5.4594161608e+00    -3.4728345413e+00    -3.7926493588e+00
O     5.5870875725e+00    -4.5841968100e+00    -4.0813221293e+00
O     5.3317479751e+00    -2.3614719245e+00    -3.5039746742e+00
C    -1.2362425888e+00     4.5987622224e+00    -5.7942285965e+00
O    -2.0231479879e+00     5.3908101832e+00    -6.0912100283e+00
O    -4.4933762580e-01     3.8067120349e+00    -5.4972501718e+00
N     2.9679999203e-01     5.8367561013e-01    -7.5383902545e+00
H     8.4691791323e-01    -2.0777697954e-01    -7.2377932416e+00
H    -6.0945590719e-01     4.9185130617e-01    -7.1029013026e+00
H     7.2863856465e-01     1.4064808967e+00    -7.1435658780e+00
N    -8.8374722083e-01    -1.4733093798e-02    -1.0026343046e+01
H    -3.1513224252e-01    -7.1850866245e-01    -9.5782778181e+00
H    -1.7344480150e+00     5.9979221769e-02    -9.4877260080e+00
H    -3.9569273099e-01     8.6327476860e-01    -9.9249310687e+00
N     4.5390850869e+00    -4.2146331246e+00    -7.7844301242e+00
H     4.3790834366e+00    -3.8588169321e+00    -8.7156550176e+00
H     4.9893210692e+00    -5.1123696135e+00    -7.8880585067e+00
H     5.2105206191e+00    -3.5996929945e+00    -7.3480789547e+00
C    -6.9995074518e-01     7.9755795900e+00    -5.9916787787e+00
O    -6.8775664944e-01     9.1177889089e+00    -6.1647892233e+00
O    -7.1214535169e-01     6.8333703802e+00    -5.8185646033e+00
N    -5.5370109165e+00    -7.2117106585e+00    -4.2864125861e+00
H    -5.0588596972e+00    -7.9596906984e+00    -3.8054939189e+00
H    -6.2845758867e+00    -6.9057754321e+00    -3.6806631846e+00
H    -4.8843400984e+00    -6.4444795316e+00    -4.3553805627e+00
N     9.5256741898e+00     1.7338127941e+00    -2.5458157901e+00
H     9.9544543450e+00     9.0202221824e-01    -2.9248375698e+00
H     8.6540724926e+00     1.4471425528e+00    -2.1244931832e+00
H     1.0121300242e+01     2.0538024428e+00    -1.7960054068e+00
N    -8.3941241927e+00     5.3576886685e+00    -8.6566892272e-01
H    -7.5906608244e+00     5.4428225987e+00    -2.6020684894e-01
H    -8.8029838939e+00     4.4527788115e+00    -6.8303820145e-01
H    -9.0644930610e+00     6.0481642663e+00    -5.6033564619e-01
C     2.5861630155e+00    -9.6204025696e+00     8.7155772081e-01
O     2.6365295913e+00    -9.3296874562e+00     1.9885653220e+00
O     2.5358000900e+00    -9.9111171626e+00    -2.4545065259e-01
C     4.4603595288e+00     8.5881513465e+00     2.5196930346e+00
O     5.5317121157e+00     8.3630005287e+00     2.8888390678e+00
O     3.3890077271e+00     8.8133022034e+00     2.1505433171e+00
N    -8.4967544832e+00    -3.0819721334e+00     4.1314800494e+00
H    -8.5908936885e+00    -3.7844626629e+00     3.4124318180e+00
H    -9.3663525343e+00    -2.5694936098e+00     4.1548697324e+00
H    -8.4228263141e+00    -3.5722404174e+00     5.0109975400e+00
C     7.5717941783e+00    -3.1255269863e+00     5.7357642405e+00
O     7.3570902023e+00    -2.7655113744e+00     6.8123556264e+00
O     7.7865018791e+00    -3.4855430059e+00     4.6591732439e+00
N    -2.9560656117e+00     6.2245760036e+00     7.3193996033e+00
H    -2.9036877806e+00     5.2222621915e+00     7.4289855415e+00
H    -2.1117516237e+00     6.6067758539e+00     7.7199482882e+00
H    -2.9201084189e+00     6.4123501767e+00     6.3280231255e+00
C    -1.4306887576e+00    -4.5612622753e+00     8.7833928440e+00
O    -3.6378193334e-01    -4.3549650017e+00     9.1757056191e+00
O    -2.4975969693e+00    -4.7675609953e+00     8.3910832585e+00
