# Supplementary material for: Automated Discovery of Reactive Events via Hypergraph Mining of Ab Initio Atomistic Simulations
Source: J Chem Theory Comput. 2026 Feb 12;22(4):1674–86. doi: 10.1021/acs.jctc.5c01682 (PMC12937057; doi:10.1021/acs.jctc.5c01682)
Supplement: Supplementary file 2 [file ct5c01682_si_002.zip › SI_data/Initial_Geometries/nowater/init_218.xyz]

98

C     4.7113087736e-07     4.3374920161e-07     2.4999988078e+00
O    -4.8944129171e-01    -8.1230643941e-01     1.8401788666e+00
O     4.8944094526e-01     8.1230604596e-01     3.1598220566e+00
C    -1.8434216561e+00     1.6887251575e+00     1.0985200687e-06
O    -8.5631562175e-01     1.3350290502e+00    -4.8505435262e-01
O    -2.8305291836e+00     2.0424228235e+00     4.8505346208e-01
N     3.7702774383e-03    -2.0992390353e-02    -2.5636993946e+00
H     8.2553772216e-01    -2.7176031979e-01    -2.0334172004e+00
H    -7.8841483300e-01    -4.1887791869e-01    -2.0804686608e+00
H    -8.9519508402e-02     9.8236763949e-01    -2.5008897855e+00
C    -4.8719411519e-07     9.4165370495e-07    -4.9999991589e+00
O     7.2371388401e-01    -1.9459841360e-01    -4.1207229509e+00
O    -7.2371350969e-01     1.9459763483e-01    -5.8792776661e+00
C     3.1929003829e+00    -2.9249599503e+00    -2.4999995768e+00
O     3.9306207500e+00    -3.1109094427e+00    -1.6305460149e+00
O     2.4551815136e+00    -2.7390072099e+00    -3.3694543217e+00
N    -4.3349280470e-01     4.9805364549e+00     6.7075983273e-02
H     3.1479122174e-01     4.4500883347e+00    -3.5492081842e-01
H    -3.7791542822e-01     5.9153104955e+00    -3.1040346405e-01
H    -1.2987891486e+00     4.5815975739e+00    -2.6682428198e-01
N    -2.6734348628e+00    -3.4269419053e+00     2.5540038823e+00
H    -3.1847532374e+00    -3.2971789183e+00     1.6931318941e+00
H    -2.2850533620e+00    -4.3584633128e+00     2.5255475633e+00
H    -1.8946045866e+00    -2.7848625015e+00     2.5308344900e+00
C    -6.7657766552e-07    -7.9035059922e-07     4.9999991345e+00
O     8.4336727722e-01    -7.6484022425e-01     4.8037615616e+00
O    -8.4336670384e-01     7.6484084965e-01     5.1962390766e+00
N     6.4766971285e-01     1.8258580940e-02     7.4070929129e+00
H     5.2531913636e-01    -9.7622563165e-01     7.5312580466e+00
H    -3.6499948864e-02     4.7237631212e-01     7.9945203937e+00
H     1.5555434029e+00     2.5011290338e-01     7.7831092911e+00
C    -4.1999347702e+00     3.8474832742e+00     4.8792838371e+00
O    -3.4837048639e+00     2.9600233556e+00     4.6943847721e+00
O    -4.9161629786e+00     4.7349445132e+00     5.0641859949e+00
C     6.1466104166e-01    -7.0037463017e+00     2.6114614109e+00
O     1.5858233316e+00    -7.4985113900e+00     2.9946185122e+00
O    -3.5650096189e-01    -6.5089823563e+00     2.2283007314e+00
C     4.5561187069e+00     5.9426483479e+00     4.2038780936e-01
O     4.7385643981e+00     6.1240134926e+00     1.5466996242e+00
O     4.3736692534e+00     5.7612830932e+00    -7.0592384664e-01
N    -7.2562426403e+00    -1.2616732696e+00    -1.7146622402e+00
H    -6.9219394669e+00    -1.6102465668e+00    -2.6012983198e+00
H    -6.9794231120e+00    -1.9333694585e+00    -1.0135365286e+00
H    -6.7452483163e+00    -4.1218009004e-01    -1.5232842913e+00
C     5.4594184447e+00    -3.4728338159e+00    -3.7926490897e+00
O     5.7510745087e+00    -4.2660222458e+00    -4.5803970857e+00
O     5.1677592494e+00    -2.6796470866e+00    -3.0048998712e+00
N    -1.1836611024e+00     4.6405549729e+00    -5.7952178566e+00
H    -1.5245330257e+00     4.4834418518e+00    -4.8579306583e+00
H    -9.5444622777e-01     3.7349896871e+00    -6.1783550893e+00
H    -1.9604708206e+00     4.9970509389e+00    -6.3326717325e+00
N     3.5744604728e-01     6.1685223814e-01    -7.4740940804e+00
H     3.3325430489e-01    -8.9349749168e-02    -8.1952591140e+00
H    -4.7068006577e-01     1.1824376783e+00    -7.5911510565e+00
H     2.6073433330e-01     1.3641499410e-01    -6.5913674638e+00
C    -8.7155652022e-01    -7.1508209574e-07    -9.9619476860e+00
O    -1.3373815104e+00    -1.0434948870e+00    -9.7919916859e+00
O    -4.0573404568e-01     1.0434954126e+00    -1.0131901677e+01
N     4.6213395498e+00    -4.2073825027e+00    -7.7577077193e+00
H     4.9351814198e+00    -5.0274867654e+00    -8.2560226520e+00
H     4.8885419082e+00    -3.4078448173e+00    -8.3133375188e+00
H     3.6121183501e+00    -4.2363068360e+00    -7.7537919041e+00
N    -6.4731433226e-01     8.0078114502e+00    -5.9651631423e+00
H    -4.6214028790e-01     7.6904702155e+00    -6.9055835840e+00
H    -1.4669024258e+00     8.5956324684e+00    -6.0112488479e+00
H    -9.0229646438e-01     7.1927140223e+00    -5.4266655323e+00
C    -5.5143290733e+00    -7.1924665499e+00    -4.2261819562e+00
O    -5.0288036004e+00    -6.9124275372e+00    -3.2159338596e+00
O    -5.9998536627e+00    -7.4725023884e+00    -5.2364318794e+00
N     9.4776600122e+00     1.7220018193e+00    -2.4981453385e+00
H     1.0256661534e+01     2.2508074560e+00    -2.1335815987e+00
H     9.7314004744e+00     1.4342636385e+00    -3.4320642868e+00
H     9.4090139728e+00     8.8203057498e-01    -1.9421638545e+00
C    -8.4104448804e+00     5.3500350985e+00    -8.0095750340e-01
O    -9.5515736679e+00     5.4816106396e+00    -9.2453346249e-01
O    -7.2693152842e+00     5.2184631780e+00    -6.7738088958e-01
N     2.5981501031e+00    -9.5643288646e+00     8.3656297952e-01
H     1.6407350674e+00    -9.6154680198e+00     1.1529910587e+00
H     3.1812723152e+00    -9.6294516587e+00     1.6582135089e+00
H     2.7699217181e+00    -1.0395535806e+01     2.8978248172e-01
N     4.4974297685e+00     8.5708118579e+00     2.5729614654e+00
H     4.2532154307e+00     7.7720312889e+00     2.0057803190e+00
H     4.9817088927e+00     9.2200400595e+00     1.9701691653e+00
H     3.6309976983e+00     9.0133498585e+00     2.8428410058e+00
C    -8.5494149296e+00    -3.1222336303e+00     4.1423621405e+00
O    -8.5590409026e+00    -4.0999970478e+00     3.5270215111e+00
O    -8.5397906363e+00    -2.1444680360e+00     4.7577001946e+00
N     7.5820729401e+00    -3.1456384805e+00     5.7990290149e+00
H     6.6696461412e+00    -3.4140534141e+00     5.4601835441e+00
H     8.2582357083e+00    -3.5408095968e+00     5.1618274891e+00
H     7.6446817838e+00    -2.1422325201e+00     5.7060989775e+00
C    -2.9008680481e+00     6.1989892655e+00     7.2909178945e+00
O    -3.3490983803e+00     6.3898995168e+00     6.2433488537e+00
O    -2.4526409616e+00     6.0080782490e+00     8.3384886882e+00
N    -1.4235471541e+00    -4.6273530577e+00     8.7737204035e+00
H    -6.4451977160e-01    -4.1040886905e+00     8.4013009727e+00
H    -1.4908285110e+00    -4.3934874802e+00     9.7535990672e+00
H    -2.2559736764e+00    -4.2677626122e+00     8.3297156996e+00
