# Supplementary material for: Automated Discovery of Reactive Events via Hypergraph Mining of Ab Initio Atomistic Simulations
Source: J Chem Theory Comput. 2026 Feb 12;22(4):1674–86. doi: 10.1021/acs.jctc.5c01682 (PMC12937057; doi:10.1021/acs.jctc.5c01682)
Supplement: Supplementary file 2 [file ct5c01682_si_002.zip › SI_data/Initial_Geometries/nowater/init_219.xyz]

98

N     2.0026373127e-02    -3.7341727255e-03     2.4359882148e+00
H     5.6563236062e-01     6.6101343510e-01     2.9649591189e+00
H     1.0114348545e-01    -8.9138833844e-01     2.9101951117e+00
H    -9.4508112069e-01     2.8226707311e-01     2.5144113835e+00
N    -1.8048341801e+00     1.7161465640e+00    -4.7661006891e-02
H    -1.8482241001e+00     2.2910100328e+00     7.8121461721e-01
H    -1.4629089580e+00     8.1136316546e-01     2.4188385835e-01
H    -2.7553874138e+00     1.5827380571e+00    -3.6075859696e-01
C     5.4606908586e-07    -1.1102348678e-06    -2.5000005484e+00
O     1.9347833407e-01     4.3217682188e-01    -3.5538253112e+00
O    -1.9347880142e-01    -4.3217595006e-01    -1.4461743032e+00
C    -1.2429453085e-06    -7.4906720671e-08    -4.9999994699e+00
O    -3.0078595083e-01    -1.0142799838e+00    -5.4642438840e+00
O     3.0078690174e-01     1.0142800350e+00    -4.5357565854e+00
N     3.2197634558e+00    -2.9146796404e+00    -2.5607062675e+00
H     3.7733708038e+00    -2.4977852245e+00    -1.8264696277e+00
H     3.1395852224e+00    -3.8975147947e+00    -2.3439377382e+00
H     2.2924395198e+00    -2.5224255457e+00    -2.4859638868e+00
C    -4.3712741377e-01     4.9808549729e+00     5.6064223312e-07
O    -6.1623628945e-02     6.0734380226e+00     4.1523296002e-03
O    -8.1263453954e-01     3.8882725947e+00    -4.1528141868e-03
C    -2.6346185977e+00    -3.4363927955e+00     2.5000004345e+00
O    -2.9154745954e+00    -3.9106633230e+00     1.4846456071e+00
O    -2.3537597222e+00    -2.9621201832e+00     3.5153540115e+00
C     2.7801392353e-07    -1.2378877282e-06     4.9999995290e+00
O    -6.9573545683e-01    -5.9046234041e-01     5.7085653508e+00
O     6.9573525298e-01     5.9046329229e-01     4.2914350729e+00
C     6.5366749873e-01    -5.2897716208e-07     7.4714591290e+00
O    -1.8902744114e-01     7.8087605512e-01     7.3495778388e+00
O     1.4963639780e+00    -7.8087564222e-01     7.5933435271e+00
N    -4.1440905838e+00     3.8400939762e+00     4.8426872469e+00
H    -4.3503725865e+00     3.0162873842e+00     5.3887421228e+00
H    -4.9534525097e+00     4.0186325783e+00     4.2661117311e+00
H    -4.0720310270e+00     4.6102273229e+00     5.4915951211e+00
C     6.1465982070e-01    -7.0037469059e+00     2.6114599237e+00
O     2.8516179050e-01    -6.9290338598e+00     3.7162707939e+00
O     9.4416153170e-01    -7.0784594011e+00     1.5066496365e+00
C     4.5561185733e+00     5.9426480901e+00     4.2038730090e-01
O     4.8589140190e+00     7.0529634409e+00     3.1903252777e-01
O     4.2533197238e+00     4.8323333296e+00     5.2174357616e-01
N    -7.1693211860e+00    -1.2702389047e+00    -1.7782634623e+00
H    -7.0991616432e+00    -3.6508487449e-01    -1.3364950692e+00
H    -6.6226842330e+00    -1.9105011306e+00    -1.2209176014e+00
H    -8.1327040983e+00    -1.5611757005e+00    -1.6968477029e+00
N     5.4549800234e+00    -3.5364971735e+00    -3.8136217616e+00
H     5.2826764174e+00    -3.4518061464e+00    -2.8223980783e+00
H     4.7879794149e+00    -2.9376975946e+00    -4.2783058882e+00
H     6.3692604609e+00    -3.1442835910e+00    -3.9857820586e+00
C    -1.2362428822e+00     4.5987625506e+00    -5.7942289543e+00
O    -2.3818039295e+00     4.7073626915e+00    -5.8974469104e+00
O    -9.0681492006e-02     4.4901592489e+00    -5.6910130188e+00
N     3.3325662632e-01     5.8593738075e-01    -7.4126733043e+00
H    -5.5513409965e-01     1.0656633668e+00    -7.4094500486e+00
H     1.4396728746e-01    -3.7789668032e-01    -7.6462873744e+00
H     8.7063494466e-01     9.7135492946e-01    -8.1756000614e+00
N    -8.7384960696e-01    -5.9938980504e-02    -9.9921888863e+00
H    -8.1562290586e-01    -1.4488676002e-01    -8.9878089686e+00
H    -1.6928376624e+00     4.9590664076e-01    -1.0191377981e+01
H    -7.4358046528e-02     4.8194709969e-01    -1.0286386272e+01
N     4.6422105122e+00    -4.1696706961e+00    -7.7929191449e+00
H     3.7224584071e+00    -4.0017999965e+00    -7.4117879517e+00
H     4.8530767361e+00    -5.1433665552e+00    -7.6291086004e+00
H     4.5702660742e+00    -4.0505515922e+00    -8.7929261536e+00
N    -7.6208425332e-01     7.9610422450e+00    -5.9706864625e+00
H    -7.6586060093e-01     8.4501479810e+00    -6.8539456608e+00
H    -2.0208713917e-01     7.1307719502e+00    -6.0988915890e+00
H    -2.6844326633e-01     8.5478424030e+00    -5.3139037502e+00
C    -5.5143274823e+00    -7.1924650844e+00    -4.2261823876e+00
O    -5.2372799484e+00    -8.1207831595e+00    -3.5967157360e+00
O    -5.7913786269e+00    -6.2641479128e+00    -4.8556496206e+00
C     9.5347187606e+00     1.6865573504e+00    -2.4989360939e+00
O     1.0089865499e+01     2.3960214171e+00    -3.2222830970e+00
O     8.9795687937e+00     9.7709309598e-01    -1.7755910235e+00
N    -8.4599025538e+00     5.3684987296e+00    -8.4249713312e-01
H    -8.5192062150e+00     4.3916598036e+00    -5.9419433088e-01
H    -8.4764361174e+00     5.8910214252e+00     2.1261374062e-02
H    -7.5483783135e+00     5.5108600761e+00    -1.2526631811e+00
N     2.5804800527e+00    -9.6064626367e+00     8.0609078522e-01
H     1.7636536071e+00    -9.3205491369e+00     1.3261230164e+00
H     3.3716841552e+00    -9.1396795542e+00     1.2250080885e+00
H     2.7021503780e+00    -1.0594697680e+01     9.7332478608e-01
C     4.4603602235e+00     8.5881501179e+00     2.5196919570e+00
O     5.2608489817e+00     8.8490992168e+00     3.3108186004e+00
O     3.6598703482e+00     8.3272045478e+00     1.7285646132e+00
N    -8.5443825292e+00    -3.1139777143e+00     4.0758854289e+00
H    -8.8399599012e+00    -2.2679427818e+00     4.5409062921e+00
H    -7.6645650564e+00    -3.3835999749e+00     4.4913455786e+00
H    -9.2136637086e+00    -3.8298775457e+00     4.3186394505e+00
N     7.5780589745e+00    -3.1371053466e+00     5.8016371357e+00
H     7.4629120652e+00    -3.9917356074e+00     5.2765335272e+00
H     8.3868783555e+00    -2.6673562225e+00     5.4214673653e+00
H     6.7785540739e+00    -2.5565867027e+00     5.5938646673e+00
C    -2.9008704281e+00     6.1989890233e+00     7.2909179499e+00
O    -3.3740255980e+00     7.0223403040e+00     7.9489262356e+00
O    -2.4277118925e+00     5.3756376845e+00     6.6329113556e+00
C    -1.4306887412e+00    -4.5612625321e+00     8.7833951964e+00
O    -1.9479536418e+00    -3.5396914252e+00     8.9369775725e+00
O    -9.1342527050e-01    -5.5828343670e+00     8.6298094119e+00
