# Supplementary material for: Automated Discovery of Reactive Events via Hypergraph Mining of Ab Initio Atomistic Simulations
Source: J Chem Theory Comput. 2026 Feb 12;22(4):1674–86. doi: 10.1021/acs.jctc.5c01682 (PMC12937057; doi:10.1021/acs.jctc.5c01682)
Supplement: Supplementary file 2 [file ct5c01682_si_002.zip › SI_data/Initial_Geometries/nowater/init_21.xyz]

98

N     2.8026976690e-02     3.7543857092e-03     2.5609335825e+00
H    -8.2717038480e-01    -5.3284263784e-01     2.5702395103e+00
H     6.4082033541e-01    -4.3483536120e-01     1.8889920536e+00
H    -2.0313694436e-01     9.1550401389e-01     2.1939795830e+00
C    -1.8434221538e+00     1.6887259980e+00    -1.3270165581e-06
O    -2.7451665668e+00     1.0367030555e+00    -3.1061547036e-01
O    -9.4167785400e-01     2.3407481522e+00     3.1061649835e-01
C    -9.6513795295e-07    -2.1222889028e-07    -2.5000009247e+00
O    -8.7868297760e-01    -1.5848733236e-01    -1.7668175889e+00
O     8.7868371966e-01     1.5848744737e-01    -3.2331816606e+00
C    -4.9402695429e-07    -1.8958095651e-07    -5.0000012456e+00
O     9.5445104489e-01     2.8467405110e-01    -5.5854420084e+00
O    -9.5445064192e-01    -2.8467384753e-01    -4.4145570307e+00
N     3.1945606773e+00    -2.8917486029e+00    -2.4416318753e+00
H     2.2709624976e+00    -2.8940790195e+00    -2.8494878116e+00
H     3.4694695514e+00    -3.8574246585e+00    -2.3354388840e+00
H     3.8152061451e+00    -2.4848919306e+00    -3.1262092866e+00
N    -4.3823648686e-01     5.0403392982e+00    -3.1191722143e-02
H    -1.3671956219e+00     4.7089987965e+00     1.8475709210e-01
H     6.7968591357e-02     5.0801023918e+00     8.4148083961e-01
H     3.2384110544e-03     4.3268197929e+00    -5.9276915291e-01
N    -2.6058110348e+00    -3.4903408594e+00     2.4722111629e+00
H    -3.5919352647e+00    -3.6307669243e+00     2.6372112131e+00
H    -2.5211864038e+00    -2.6723357336e+00     1.8864737038e+00
H    -2.1910513266e+00    -3.2563512498e+00     3.3624934932e+00
C     1.3200368868e-07     1.2608740845e-06     5.0000004736e+00
O    -3.3824624784e-01     5.5563642563e-01     4.0452141099e+00
O     3.3824617930e-01    -5.5563739965e-01     5.9547854733e+00
C     6.5366939054e-01     2.9885600016e-07     7.4714602395e+00
O     8.5635139421e-01    -2.2774198647e-01     8.5858262059e+00
O     4.5098370447e-01     2.2774179011e-01     6.3570943073e+00
C    -4.1999332087e+00     3.8474837153e+00     4.8792840155e+00
O    -4.7999963499e+00     4.3490864225e+00     4.0289446710e+00
O    -3.5998728043e+00     3.3458810697e+00     5.7296259479e+00
N     6.0527914635e-01    -7.0695764287e+00     2.6019242802e+00
H    -2.6857132718e-01    -6.5722620489e+00     2.6938440853e+00
H     1.1045964909e+00    -6.6435274766e+00     1.8347563946e+00
H     1.1383403217e+00    -6.8806210212e+00     3.4382980112e+00
N     4.6178806703e+00     5.9435285956e+00     3.9398660036e-01
H     4.3248534359e+00     5.0091874292e+00     6.4000919664e-01
H     3.9273629790e+00     6.3071027399e+00    -2.4662345620e-01
H     4.5578164288e+00     6.4994224642e+00     1.2346730308e+00
N    -7.1358053595e+00    -1.2370886656e+00    -1.6945662583e+00
H    -7.5202494034e+00    -8.7995809591e-01    -2.5571472842e+00
H    -7.8767456262e+00    -1.2058143664e+00    -1.0094301226e+00
H    -6.9233215528e+00    -2.2116740735e+00    -1.8508138026e+00
C     5.4594173057e+00    -3.4728342657e+00    -3.7926500001e+00
O     5.8767983682e+00    -2.3962045552e+00    -3.8303271206e+00
O     5.0420362197e+00    -4.5494643257e+00    -3.7549691288e+00
N    -1.2499497077e+00     4.5827418158e+00    -5.8580105412e+00
H    -6.8441918554e-01     3.8799457065e+00    -5.4045368923e+00
H    -2.0884518947e+00     4.6845988704e+00    -5.3049090064e+00
H    -7.4537395118e-01     5.4543633057e+00    -5.7868862496e+00
C     3.0127904226e-01     5.8009697930e-01    -7.4714596020e+00
O     8.9258356413e-02     1.5944614740e+00    -7.9822138979e+00
O     5.1330298776e-01    -4.3426823354e-01    -6.9607070526e+00
N    -8.3000520748e-01     3.2752417344e-02    -1.0003337807e+01
H    -1.2699280303e+00     6.5356450388e-01    -9.3396769326e+00
H    -3.4959504810e-01    -6.7513247674e-01    -9.4671595341e+00
H    -1.5725958344e+00    -4.3359052513e-01    -1.0503800394e+01
C     4.5959987082e+00    -4.2103114097e+00    -7.8198522970e+00
O     3.4769107757e+00    -4.4891426969e+00    -7.7516367362e+00
O     5.7150874647e+00    -3.9314806478e+00    -7.8880642196e+00
N    -7.1378097293e-01     8.0410291672e+00    -5.9978088366e+00
H     7.2277046685e-02     7.7653506274e+00    -6.5683345815e+00
H    -1.4931567982e+00     7.4620616606e+00    -6.2748504114e+00
H    -4.8677924480e-01     7.7897801017e+00    -5.0466392917e+00
C    -5.5143300115e+00    -7.1924657790e+00    -4.2261822080e+00
O    -5.2240136783e+00    -8.2211209653e+00    -3.7876129609e+00
O    -5.8046429022e+00    -6.1638096074e+00    -4.6647526256e+00
N     9.5268656442e+00     1.7030194815e+00    -2.4342849999e+00
H     9.0706207097e+00     2.3602258102e+00    -3.0501631489e+00
H     9.1428396645e+00     7.9271407362e-01    -2.6422518150e+00
H     1.0499810486e+01     1.6779570974e+00    -2.7028545289e+00
N    -8.3456688212e+00     5.3659858894e+00    -7.9306908545e-01
H    -8.5597735123e+00     4.4547908096e+00    -4.1456122450e-01
H    -8.6153789441e+00     5.3489733987e+00    -1.7658738498e+00
H    -8.9563639463e+00     6.0246974187e+00    -3.3205936110e-01
C     2.5861648170e+00    -9.6204021143e+00     8.7155866070e-01
O     1.8076555402e+00    -1.0224548001e+01     1.4746250779e+00
O     3.3646726615e+00    -9.0162569180e+00     2.6848882829e-01
C     4.4603589926e+00     8.5881506350e+00     2.5196909214e+00
O     3.5644181724e+00     9.3170622535e+00     2.4925625373e+00
O     5.3563020233e+00     7.8592410930e+00     2.5468215400e+00
N    -8.5647076728e+00    -3.1203656597e+00     4.0769764176e+00
H    -9.3164649087e+00    -3.5048400019e+00     4.6305340311e+00
H    -8.3703980491e+00    -2.2010813766e+00     4.4464926714e+00
H    -7.7488689029e+00    -3.6867241047e+00     4.2587031191e+00
N     7.5983400786e+00    -3.1327375712e+00     5.6744789323e+00
H     8.0595355555e+00    -2.4069597129e+00     6.2035637323e+00
H     7.6677316441e+00    -3.9801581539e+00     6.2189467932e+00
H     6.6192315359e+00    -2.8892618480e+00     5.6364603264e+00
C    -2.9008702516e+00     6.1989889909e+00     7.2909176751e+00
O    -2.4578973910e+00     5.4476448645e+00     6.5332798337e+00
O    -3.3438401755e+00     6.9503331719e+00     8.0485578756e+00
C    -1.4306904539e+00    -4.5612623128e+00     8.7833935771e+00
O    -1.8927388126e+00    -5.5534950312e+00     8.4136049929e+00
O    -9.6863876997e-01    -3.5690310083e+00     9.1531832266e+00
