# Supplementary material for: Automated Discovery of Reactive Events via Hypergraph Mining of Ab Initio Atomistic Simulations
Source: J Chem Theory Comput. 2026 Feb 12;22(4):1674–86. doi: 10.1021/acs.jctc.5c01682 (PMC12937057; doi:10.1021/acs.jctc.5c01682)
Supplement: Supplementary file 2 [file ct5c01682_si_002.zip › SI_data/Initial_Geometries/nowater/init_220.xyz]

98

N     3.3902484442e-02    -4.7535504405e-03     2.5577973496e+00
H    -8.6129014268e-01     4.4583638200e-01     2.6802079954e+00
H    -1.4817233543e-01    -9.1042248981e-01     2.1503729798e+00
H     5.3832367394e-01     5.3064471616e-01     1.8662141367e+00
N    -1.8602620207e+00     1.6712554384e+00    -6.2639582565e-02
H    -1.5324688407e+00     8.8208863754e-01     4.7508979598e-01
H    -2.6402933744e+00     2.0654678315e+00     4.4285993410e-01
H    -1.1234836811e+00     2.3614050173e+00    -4.7453483481e-02
C     8.2126808004e-07     8.8766004313e-07    -2.4999993924e+00
O    -6.0041841294e-01     9.5521348822e-01    -2.7486430755e+00
O     6.0041777364e-01    -9.5521415267e-01    -2.2513574508e+00
C     7.9834395919e-07     8.9809751240e-08    -5.0000010891e+00
O    -7.9158286790e-01    -2.8715636261e-01    -5.7910096360e+00
O     7.9158222793e-01     2.8715623697e-01    -4.2089895262e+00
C     3.1929004315e+00    -2.9249594496e+00    -2.5000010743e+00
O     2.7839541665e+00    -2.0150048176e+00    -3.0826704232e+00
O     3.6018479524e+00    -3.8349121772e+00    -1.9173287275e+00
C    -4.3712937893e-01     4.9808558390e+00     9.2637128005e-07
O     1.7476540847e-01     4.6724275604e+00     9.3017016703e-01
O    -1.0490220702e+00     5.2892823003e+00    -9.3017086286e-01
N    -2.6425109602e+00    -3.4538566594e+00     2.5643831501e+00
H    -2.4997999762e+00    -2.4601687630e+00     2.4566639193e+00
H    -3.4477171976e+00    -3.6956598197e+00     2.0053158626e+00
H    -1.8466421265e+00    -3.9106448683e+00     2.1432932401e+00
C    -1.7834341666e-07     5.4660064474e-07     4.9999987749e+00
O    -8.3241784748e-01    -7.1387575748e-01     4.6363787854e+00
O     8.3241799594e-01     7.1387527635e-01     5.3636221493e+00
C     6.5366851651e-01     1.0140472224e-06     7.4714594582e+00
O     1.7330914391e+00     4.0472136284e-02     7.8812963681e+00
O    -4.2575562992e-01    -4.0472901040e-02     7.0616247606e+00
N    -4.2068466314e+00     3.8720725757e+00     4.8171551281e+00
H    -4.7014872032e+00     4.4265626881e+00     5.5007170588e+00
H    -3.2403009440e+00     3.8442024593e+00     5.1076629174e+00
H    -4.5619515273e+00     2.9299767227e+00     4.8928868732e+00
N     5.7655961002e-01    -7.0545943665e+00     2.5896588456e+00
H     1.3486126136e-01    -6.1592490451e+00     2.4391768954e+00
H     1.4696029668e+00    -7.0224556189e+00     2.1197410349e+00
H     7.6901376535e-01    -7.1229109312e+00     3.5784326446e+00
C     4.5561176913e+00     5.9426487090e+00     4.2038909886e-01
O     4.2412850615e+00     4.9890684992e+00     9.9163619844e-01
O     4.8709493321e+00     6.8962277389e+00    -1.5086143890e-01
C    -7.1898322030e+00    -1.2717799169e+00    -1.7143160986e+00
O    -7.9581876281e+00    -1.4122971147e+00    -2.5655756994e+00
O    -6.4214790747e+00    -1.1312636310e+00    -8.6305365451e-01
C     5.4594169155e+00    -3.4728340098e+00    -3.7926498862e+00
O     5.9672427208e+00    -4.3184038965e+00    -4.3942166476e+00
O     4.9515922613e+00    -2.6272652343e+00    -3.1910797144e+00
C    -1.2362416454e+00     4.5987611520e+00    -5.7942304050e+00
O    -1.7434561162e+00     3.9444669469e+00    -6.6000781722e+00
O    -7.2903025622e-01     5.2530560058e+00    -4.9883805703e+00
C     3.0128042957e-01     5.8009743129e-01    -7.4714591175e+00
O    -3.1716874746e-01    -6.8670811355e-02    -6.7425020318e+00
O     9.1972892477e-01     1.2288636500e+00    -8.2004193067e+00
N    -8.6174943435e-01     2.8529707422e-02    -1.0021966706e+01
H    -1.8744165034e-02     1.6498862565e-02    -9.4664643496e+00
H    -1.1711075134e+00    -9.2902594432e-01    -1.0104227496e+01
H    -1.5611225542e+00     5.1605179252e-01    -9.4810611351e+00
C     4.5959989135e+00    -4.2103106313e+00    -7.8198519505e+00
O     4.9403570588e+00    -3.3112595167e+00    -7.1811950698e+00
O     4.2516410079e+00    -5.1093643504e+00    -8.4585061199e+00
N    -6.7955753691e-01     7.9917880145e+00    -5.9297588891e+00
H    -9.6910691194e-01     8.8026129018e+00    -6.4571199179e+00
H    -1.4645188361e+00     7.3569534278e+00    -5.9155149063e+00
H     5.0368025304e-02     7.5419245809e+00    -6.4628732721e+00
N    -5.5145479469e+00    -7.1974320840e+00    -4.1591916300e+00
H    -4.7054500680e+00    -6.6981024619e+00    -4.4989209987e+00
H    -6.3267395465e+00    -6.7073184681e+00    -4.5049018176e+00
H    -5.5077523365e+00    -8.1029541295e+00    -4.6056924983e+00
N     9.5045744610e+00     1.7451175787e+00    -2.5121501175e+00
H     8.9308875342e+00     1.1455841220e+00    -1.9369732426e+00
H     1.0378189825e+01     1.8713835002e+00    -2.0220121795e+00
H     9.7139729131e+00     1.2288979975e+00    -3.3542005987e+00
C    -8.4104432673e+00     5.3500364807e+00    -8.0095694800e-01
O    -8.4634785680e+00     6.3548853126e+00    -2.3330905351e-01
O    -8.3574116052e+00     4.3451874743e+00    -1.3686058028e+00
N     2.5432947136e+00    -9.6423052001e+00     8.2470690931e-01
H     2.0701561359e+00    -9.3779698118e+00     1.6765591159e+00
H     3.0611660479e+00    -8.8328534446e+00     5.1490177459e-01
H     3.2229266724e+00    -1.0346002049e+01     1.0742876086e+00
N     4.4116018430e+00     8.5437363781e+00     2.5324383695e+00
H     4.3350029848e+00     8.9337002875e+00     1.6042970778e+00
H     5.3292025259e+00     8.1279851133e+00     2.5998324157e+00
H     4.3944594400e+00     9.3199992834e+00     3.1778075821e+00
C    -8.5494153141e+00    -3.1222316169e+00     4.1423606618e+00
O    -9.6489810911e+00    -2.7677852219e+00     4.1513553859e+00
O    -7.4498501414e+00    -3.4766814134e+00     4.1333674401e+00
N     7.6369277351e+00    -3.1120267316e+00     5.7451474492e+00
H     7.4927064706e+00    -4.0383767275e+00     5.3703656392e+00
H     7.2055989405e+00    -2.4656547428e+00     5.1005229012e+00
H     7.1119445884e+00    -3.0601621071e+00     6.6060087255e+00
N    -2.8770886892e+00     6.2366256367e+00     7.3412224069e+00
H    -2.6685612919e+00     5.2572017407e+00     7.4701822830e+00
H    -2.4845128710e+00     6.5040643988e+00     6.4502999522e+00
H    -3.8800092109e+00     6.3126693354e+00     7.2532044335e+00
N    -1.4538330542e+00    -4.5381238633e+00     8.7247300018e+00
H    -1.9543803694e+00    -5.3595614950e+00     9.0314515294e+00
H    -1.5377837568e+00    -3.8528128112e+00     9.4614002987e+00
H    -4.7827595113e-01    -4.7929726458e+00     8.6725781347e+00
