# Supplementary material for: Automated Discovery of Reactive Events via Hypergraph Mining of Ab Initio Atomistic Simulations
Source: J Chem Theory Comput. 2026 Feb 12;22(4):1674–86. doi: 10.1021/acs.jctc.5c01682 (PMC12937057; doi:10.1021/acs.jctc.5c01682)
Supplement: Supplementary file 2 [file ct5c01682_si_002.zip › SI_data/Initial_Geometries/nowater/init_221.xyz]

98

N     4.2634953758e-02     4.7700983858e-02     2.4795211043e+00
H    -2.7158620694e-01    -5.3239510407e-01     1.7152311829e+00
H    -7.8361850190e-01     4.3780168138e-01     2.9090659305e+00
H     4.6271052270e-01    -5.6830190861e-01     3.1602973770e+00
N    -1.8434425184e+00     1.7464366156e+00     3.4379677689e-02
H    -1.1434876085e+00     1.7397269104e+00    -6.9322158475e-01
H    -2.7316187438e+00     1.5722692166e+00    -4.1304718180e-01
H    -1.6548791340e+00     9.5217813854e-01     6.2849810221e-01
C    -8.6798955007e-07     1.7650765489e-07    -2.5000010232e+00
O    -6.0624303146e-01    -9.7236539529e-01    -2.3525775373e+00
O     6.0624372600e-01     9.7236520389e-01    -2.6474216828e+00
N     1.5253695580e-02     4.6171674555e-02    -4.9536533760e+00
H     2.7859596103e-01    -8.8391344318e-01    -4.6621434824e+00
H     4.8396080760e-01     2.2115717239e-01    -5.8306230469e+00
H    -9.7453602406e-01     2.1113895151e-02    -5.1513091354e+00
N     3.1509931463e+00    -2.8933326691e+00    -2.5419051048e+00
H     2.8018069663e+00    -3.8012240489e+00    -2.2713727641e+00
H     3.2994644149e+00    -2.3717706218e+00    -1.6902529469e+00
H     4.0598200844e+00    -3.0413853968e+00    -2.9560226811e+00
C    -4.3712919965e-01     4.9808543330e+00    -8.6048240872e-07
O     5.2824541110e-01     4.6331209839e+00    -5.3093534707e-01
O    -1.4025021811e+00     5.3285901349e+00     5.3093597562e-01
N    -2.6483948667e+00    -3.3747429279e+00     2.4771509525e+00
H    -3.4668368527e+00    -3.9658590069e+00     2.4881049353e+00
H    -2.2881952721e+00    -3.3569902132e+00     3.4201902826e+00
H    -1.9573572673e+00    -3.8430585634e+00     1.9092364499e+00
C    -1.8209748822e-07     1.1179028312e-06     4.9999992593e+00
O     4.0946683895e-01    -4.1260908305e-01     4.0015766880e+00
O    -4.0946663925e-01     4.1260820628e-01     5.9984238765e+00
N     6.1210860742e-01    -8.8780395228e-03     7.5234842662e+00
H     1.3225923282e+00     6.8096854602e-01     7.7202329995e+00
H     1.2278328933e-01     3.0313777389e-01     6.6972948507e+00
H     1.0931755622e+00    -8.6072963573e-01     7.2738789303e+00
N    -4.2507202735e+00     3.8842535488e+00     4.8551755702e+00
H    -3.3625037558e+00     4.1640495746e+00     4.4650844337e+00
H    -4.3637166901e+00     2.9022247659e+00     4.6496679929e+00
H    -4.1678134528e+00     3.9651894233e+00     5.8581487622e+00
C     6.1466149011e-01    -7.0037478054e+00     2.6114594326e+00
O     1.0880706482e+00    -6.4764262291e+00     1.6990046258e+00
O     1.4125133544e-01    -7.5310662630e+00     3.5239161027e+00
C     4.5561166646e+00     5.9426493542e+00     4.2038738753e-01
O     4.4315335571e+00     5.5738046116e+00    -6.6735828831e-01
O     4.6807017353e+00     6.3114911399e+00     1.5081343261e+00
N    -7.2113160516e+00    -1.2237716199e+00    -1.6725279698e+00
H    -7.9197617892e+00    -1.4877267157e+00    -2.3417198984e+00
H    -6.9475778154e+00    -2.0643873388e+00    -1.1793855553e+00
H    -6.4036107998e+00    -9.3039803443e-01    -2.2025501827e+00
C     5.4594163113e+00    -3.4728338197e+00    -3.7926493539e+00
O     4.7384816312e+00    -4.3753071543e+00    -3.8161678081e+00
O     6.1803537693e+00    -2.5703621695e+00    -3.7691289922e+00
N    -1.2769624460e+00     4.6411010081e+00    -5.8268145171e+00
H    -1.7376327510e+00     3.7714994391e+00    -5.6010680345e+00
H    -9.4469213547e-01     5.0302266852e+00    -4.9564354428e+00
H    -4.6052470371e-01     4.4061697326e+00    -6.3723565314e+00
C     3.0128099883e-01     5.8009737734e-01    -7.4714593715e+00
O    -4.6709723668e-02     1.6462714379e+00    -7.7488280429e+00
O     6.4926953471e-01    -4.8607852900e-01    -7.1940931501e+00
C    -8.7155769381e-01    -8.1321462104e-07    -9.9619480294e+00
O    -7.0307898334e-01     7.7609943822e-01    -1.0801019763e+01
O    -1.0400357034e+00    -7.7609876270e-01    -9.1228733973e+00
C     4.5959987466e+00    -4.2103103526e+00    -7.8198504814e+00
O     4.0316715604e+00    -4.5581349160e+00    -6.8736417570e+00
O     5.1603266142e+00    -3.8624892152e+00    -8.7660606163e+00
C    -6.9994978241e-01     7.9755788713e+00    -5.9916774084e+00
O    -5.3085295818e-01     7.9162742998e+00    -7.1330131530e+00
O    -8.6904977429e-01     8.0348854787e+00    -4.8503417767e+00
C    -5.5143295570e+00    -7.1924651245e+00    -4.2261836863e+00
O    -5.6119753325e+00    -6.0556185017e+00    -4.0450674008e+00
O    -5.4166816485e+00    -8.3293125077e+00    -4.4072969611e+00
C     9.5347169242e+00     1.6865571849e+00    -2.4989355973e+00
O     9.8956158715e+00     6.2657958591e-01    -2.2144053009e+00
O     9.1738198063e+00     2.7465350228e+00    -2.7834691781e+00
N    -8.4270972810e+00     5.4115662847e+00    -8.2215324725e-01
H    -8.8362592315e+00     4.6896336703e+00    -1.3972926144e+00
H    -8.7353278240e+00     5.2410320775e+00     1.2404657384e-01
H    -7.4283252428e+00     5.2643689635e+00    -8.3506622113e-01
C     2.5861631396e+00    -9.6204022140e+00     8.7155678671e-01
O     2.9683041243e+00    -9.8214479617e+00    -2.0003405188e-01
O     2.2040254690e+00    -9.4193568591e+00     1.9431493730e+00
N     4.4252380449e+00     8.5777240538e+00     2.4633868133e+00
H     4.0053899605e+00     8.1227319912e+00     3.2609426434e+00
H     4.4944005861e+00     9.5592034742e+00     2.6898747271e+00
H     5.3693732550e+00     8.2274273756e+00     2.3907209818e+00
N    -8.5390818708e+00    -3.1839531264e+00     4.1179413545e+00
H    -7.7223681216e+00    -2.8213754512e+00     4.5879430294e+00
H    -9.2945764974e+00    -3.1635342042e+00     4.7874135509e+00
H    -8.7749090589e+00    -2.5240679796e+00     3.3910875102e+00
N     7.5242796639e+00    -3.1721901161e+00     5.7445573492e+00
H     7.5901859624e+00    -2.5459146852e+00     6.5337474009e+00
H     7.3470063345e+00    -2.6001871166e+00     4.9316804703e+00
H     8.4385176036e+00    -3.5820085479e+00     5.6196685063e+00
C    -2.9008705546e+00     6.1989889007e+00     7.2909184310e+00
O    -3.0160332902e+00     6.7623039040e+00     6.2888347012e+00
O    -2.7857040797e+00     5.6356742481e+00     8.2930024545e+00
N    -1.4758971121e+00    -4.5501993924e+00     8.7349547455e+00
H    -1.7993599108e+00    -5.2318545174e+00     9.4058523544e+00
H    -1.2622184719e+00    -3.7098300460e+00     9.2521615564e+00
H    -6.0223952408e-01    -4.8958499322e+00     8.3653231670e+00
