# Supplementary material for: Automated Discovery of Reactive Events via Hypergraph Mining of Ab Initio Atomistic Simulations
Source: J Chem Theory Comput. 2026 Feb 12;22(4):1674–86. doi: 10.1021/acs.jctc.5c01682 (PMC12937057; doi:10.1021/acs.jctc.5c01682)
Supplement: Supplementary file 2 [file ct5c01682_si_002.zip › SI_data/Initial_Geometries/nowater/init_222.xyz]

98

C    -1.3857538666e-07    -7.6126206322e-07     2.4999988897e+00
O    -8.8344017299e-01    -6.4617479902e-01     2.8697973060e+00
O     8.8344028633e-01     6.4617534633e-01     2.1302035967e+00
N    -1.8256929047e+00     1.7499528348e+00    -2.1199596806e-02
H    -1.6566102363e+00     1.6279283243e+00     9.6668023555e-01
H    -1.3135942783e+00     1.0216819539e+00    -4.9739137101e-01
H    -2.8064443084e+00     1.5656992225e+00    -1.7468142352e-01
C     1.1360229995e-06    -5.6531099520e-07    -2.4999995295e+00
O     7.2142312934e-01     8.5885487102e-01    -2.7769032983e+00
O    -7.2142399351e-01    -8.5885442071e-01    -2.2230971231e+00
N    -7.3441426191e-03     1.9761611369e-02    -4.9362187285e+00
H     5.9365784834e-01     6.4100255614e-01    -5.4579866735e+00
H    -8.8955708193e-01    -1.3029947461e-02    -5.4261239522e+00
H     3.9795890403e-01    -9.0259866736e-01    -5.0022515781e+00
C     3.1929006494e+00    -2.9249576655e+00    -2.5000007338e+00
O     4.2730022310e+00    -2.7361035990e+00    -2.8639688162e+00
O     2.1127998122e+00    -3.1138147884e+00    -2.1360305789e+00
C    -4.3712836567e-01     4.9808552386e+00     1.3280985925e-06
O    -1.1850746156e+00     4.1604535986e+00     3.1980690431e-01
O     3.1081710884e-01     5.8012567917e+00    -3.1980793361e-01
C    -2.6346168576e+00    -3.4363923419e+00     2.5000011262e+00
O    -3.5409088057e+00    -3.5970039243e+00     3.1982824983e+00
O    -1.7283268693e+00    -3.2757799193e+00     1.8017166484e+00
N    -6.6908047685e-02     5.9824397258e-03     5.0001785553e+00
H     2.7650826134e-01    -3.7573577689e-01     4.1308443647e+00
H     2.6048463643e-01    -6.0278165237e-01     5.7361149625e+00
H     3.9282194369e-01     8.9538010104e-01     5.1305607462e+00
C     6.5366769679e-01    -1.0214348286e-06     7.4714610410e+00
O     1.6572576257e+00    -5.7229108132e-01     7.4644330839e+00
O    -3.4992117463e-01     5.7229184256e-01     7.4784867154e+00
N    -4.2284360764e+00     3.9081937862e+00     4.8830851348e+00
H    -3.5207116558e+00     3.7774804001e+00     5.5911992840e+00
H    -3.7808733465e+00     3.7555114528e+00     3.9910325620e+00
H    -4.9021298204e+00     3.1657775680e+00     5.0028109844e+00
N     6.3568518223e-01    -7.0105955714e+00     2.5480283374e+00
H     1.2123757544e+00    -6.3672001517e+00     3.0703843567e+00
H     6.4974279640e-01    -7.8876099622e+00     3.0480585633e+00
H    -3.1030495199e-01    -6.6612529663e+00     2.5974428172e+00
N     4.5726612528e+00     5.9018049754e+00     3.6968646150e-01
H     5.3822157320e+00     6.2032026014e+00     8.9233979723e-01
H     3.9499142678e+00     5.4555344199e+00     1.0272660147e+00
H     4.1063117291e+00     6.7368030562e+00     4.6150207728e-02
N    -7.1389626267e+00    -1.3153332615e+00    -1.7195918235e+00
H    -7.3706492800e+00    -8.9477075421e-01    -2.6077550772e+00
H    -6.9255932426e+00    -5.5941889080e-01    -1.0852030980e+00
H    -7.9801974303e+00    -1.7558985142e+00    -1.3766550307e+00
N     5.4783787002e+00    -3.5238189190e+00    -3.8320637999e+00
H     6.1541713177e+00    -3.3352717208e+00    -3.1060198719e+00
H     4.5988707864e+00    -3.7082323506e+00    -3.3718034381e+00
H     5.3617037935e+00    -2.6664723855e+00    -4.3523745419e+00
C    -1.2362433670e+00     4.5987602484e+00    -5.7942293327e+00
O    -1.7647927422e+00     4.9780300512e+00    -4.8394790907e+00
O    -7.0769224717e-01     4.2194936698e+00    -6.7489804423e+00
N     2.6211653797e-01     5.6309619454e-01    -7.4195979355e+00
H     3.8981261000e-02     1.4804463218e+00    -7.7774594804e+00
H     1.6964001321e-01    -8.1826580855e-02    -8.1908986492e+00
H     1.2394734751e+00     5.7792343651e-01    -7.1667482748e+00
C    -8.7155617831e-01    -1.6821006309e-07    -9.9619474737e+00
O    -9.9836324221e-01    -1.0894546280e+00    -1.0324944717e+01
O    -7.4475258443e-01     1.0894547115e+00    -9.5989488252e+00
N     4.5393411760e+00    -4.1993791970e+00    -7.7854579527e+00
H     4.8756239504e+00    -3.3612218401e+00    -8.2368908202e+00
H     4.4146100766e+00    -4.8914566690e+00    -8.5099253504e+00
H     5.2851313391e+00    -4.5301839188e+00    -7.1906935881e+00
C    -6.9995191924e-01     7.9755787688e+00    -5.9916771250e+00
O    -9.6565046625e-01     7.6559030646e+00    -7.0696241443e+00
O    -4.3425060345e-01     8.2952568630e+00    -4.9137310076e+00
N    -5.5587612360e+00    -7.2153772696e+00    -4.1813126788e+00
H    -4.8637090776e+00    -6.6197144355e+00    -3.7553152867e+00
H    -6.0013034903e+00    -6.6735535132e+00    -4.9092999417e+00
H    -5.0605009786e+00    -7.9657245810e+00    -4.6374869974e+00
C     9.5347175165e+00     1.6865564255e+00    -2.4989357313e+00
O     8.9483253861e+00     2.3709015891e+00    -1.7760429200e+00
O     1.0121109876e+01     1.0022137060e+00    -3.2218314001e+00
C    -8.4104451032e+00     5.3500370801e+00    -8.0095832766e-01
O    -8.9634791766e+00     6.1587388676e+00    -1.8865710866e-01
O    -7.8574096158e+00     4.5413333904e+00    -1.4132566185e+00
C     2.5861644447e+00    -9.6204034826e+00     8.7155666740e-01
O     1.6620068315e+00    -1.0182740109e+01     1.2771035512e+00
O     3.5103217138e+00    -9.0580637921e+00     4.6601194789e-01
N     4.4161994670e+00     8.5483521014e+00     2.4884124745e+00
H     4.1999810135e+00     8.6564439779e+00     3.4686936687e+00
H     4.4380081497e+00     9.4758307215e+00     2.0900534963e+00
H     5.3567826685e+00     8.1852668037e+00     2.4350112742e+00
C    -8.5494164253e+00    -3.1222323152e+00     4.1423603585e+00
O    -9.3883032966e+00    -3.8952662456e+00     4.3252412212e+00
O    -7.7105270299e+00    -2.3491998831e+00     3.9594818570e+00
N     7.6319498062e+00    -3.1064921049e+00     5.7588216463e+00
H     7.5538974603e+00    -4.1107048858e+00     5.6891795956e+00
H     7.4441819524e+00    -2.7343945946e+00     4.8392191448e+00
H     6.8813484764e+00    -2.7960083685e+00     6.3584689374e+00
C    -2.9008695169e+00     6.1989885138e+00     7.2909173159e+00
O    -2.2358976174e+00     6.9115772924e+00     6.6706047692e+00
O    -3.5658405766e+00     5.4864011583e+00     7.9112332480e+00
N    -1.4442006654e+00    -4.6198780834e+00     8.8132971610e+00
H    -5.1350718188e-01    -4.2918616987e+00     9.0268396255e+00
H    -2.0832202181e+00    -3.8926857264e+00     9.1000503164e+00
H    -1.5075750984e+00    -4.6846698824e+00     7.8077301147e+00
