# Supplementary material for: Automated Discovery of Reactive Events via Hypergraph Mining of Ab Initio Atomistic Simulations
Source: J Chem Theory Comput. 2026 Feb 12;22(4):1674–86. doi: 10.1021/acs.jctc.5c01682 (PMC12937057; doi:10.1021/acs.jctc.5c01682)
Supplement: Supplementary file 2 [file ct5c01682_si_002.zip › SI_data/Initial_Geometries/nowater/init_223.xyz]

98

N    -3.6588571802e-03    -3.0856854303e-02     2.5595564910e+00
H     7.3245857197e-01    -4.0979063535e-01     1.9816933470e+00
H     1.8001915836e-01     9.5724047545e-01     2.6560351851e+00
H    -8.6163167665e-01    -1.1863392893e-01     2.0346210599e+00
C    -1.8434213085e+00     1.6887261502e+00     9.3459908495e-07
O    -9.4440448400e-01     1.0552930349e+00    -3.5396133436e-01
O    -2.7424405906e+00     2.3221580554e+00     3.5396061748e-01
N     2.6869586464e-03     3.9764121610e-02    -2.5540749776e+00
H    -7.8526113564e-01     2.5892425444e-01    -1.9620512196e+00
H     8.3024145804e-01     1.2303767474e-01    -1.9817104515e+00
H    -8.2319344564e-02    -9.3456051719e-01    -2.8047636436e+00
C    -2.2272163116e-07    -1.3317346502e-06    -4.9999999083e+00
O     1.0956690635e+00    -3.4477631911e-01    -5.1240848525e+00
O    -1.0956688614e+00     3.4477735402e-01    -4.8759152711e+00
N     3.2596872370e+00    -2.9234402992e+00    -2.4929439393e+00
H     2.9604857759e+00    -3.6709316296e+00    -3.1021406972e+00
H     2.9011171855e+00    -2.0652140212e+00    -2.8856999181e+00
H     2.7889762621e+00    -3.0598314120e+00    -1.6102163352e+00
C    -4.3712833852e-01     4.9808556869e+00    -1.2318237324e-06
O    -1.0748887861e+00     4.2322196840e+00    -6.0627163089e-01
O     2.0063133313e-01     5.7294902927e+00     6.0627257866e-01
C    -2.6346182309e+00    -3.4363930026e+00     2.4999993126e+00
O    -2.9125910808e+00    -2.7879939232e+00     1.5850852298e+00
O    -2.3566435363e+00    -4.0847894097e+00     3.4149153052e+00
C    -1.1640739762e-07    -1.7453695348e-07     5.0000013370e+00
O     8.9957661220e-01     6.5248386358e-01     5.3158879298e+00
O    -8.9957646472e-01    -6.5248374504e-01     4.6841110255e+00
N     6.4831947818e-01    -4.0706178630e-02     7.5246289097e+00
H     1.5539441779e+00     4.0315242816e-01     7.4775233517e+00
H    -3.8830358120e-02     6.9878400573e-01     7.5436408684e+00
H     5.2021784088e-01    -5.3624646161e-01     6.6543363272e+00
N    -4.1689574079e+00     3.8382567994e+00     4.9381730848e+00
H    -3.8531699642e+00     3.1831529568e+00     4.2378140777e+00
H    -4.0078999223e+00     4.7631963880e+00     4.5667847050e+00
H    -5.1692142914e+00     3.7243292546e+00     5.0148937614e+00
N     5.6654776982e-01    -7.0460002699e+00     2.5911562567e+00
H     2.8345121394e-01    -6.5101748093e+00     3.3987037222e+00
H     8.1493817133e-01    -6.3819272142e+00     1.8723438542e+00
H     1.4142216826e+00    -7.5319441654e+00     2.8454923507e+00
C     4.5561172932e+00     5.9426470024e+00     4.2038744292e-01
O     5.0925762514e+00     5.4670140515e+00     1.3263361900e+00
O     4.0196585674e+00     6.4182835305e+00    -4.8556014594e-01
N    -7.1783355768e+00    -1.2501477494e+00    -1.6517662629e+00
H    -6.3969946282e+00    -1.0680066163e+00    -2.2647233761e+00
H    -7.9839638369e+00    -8.0306461391e-01    -2.0646365348e+00
H    -7.3483209524e+00    -2.2448939614e+00    -1.6828198678e+00
C     5.4594175028e+00    -3.4728350620e+00    -3.7926474850e+00
O     5.1493845658e+00    -2.6125115940e+00    -3.0866155038e+00
O     5.7694499354e+00    -4.3331566690e+00    -4.4986827025e+00
C    -1.2362416405e+00     4.5987618838e+00    -5.7942290517e+00
O    -1.7260517306e+00     5.5158516869e+00    -5.2904528922e+00
O    -7.4643464394e-01     3.6816708033e+00    -6.2980069405e+00
N     2.5871658132e-01     5.4440125782e-01    -7.5092316724e+00
H     1.2152012490e+00     2.4500571307e-01    -7.6312352841e+00
H     5.0424224242e-02     4.6296274370e-01    -6.5246687504e+00
H     2.2971672218e-01     1.5283783003e+00    -7.7335697402e+00
N    -9.1573521402e-01    -3.7245430134e-02    -9.9962049643e+00
H    -1.1574658672e+00     3.2506084242e-02    -9.0184082008e+00
H    -8.6033718475e-01     9.0620371970e-01    -1.0351475066e+01
H     1.7065764136e-02    -4.2111298450e-01    -1.0039878944e+01
C     4.5959978072e+00    -4.2103111238e+00    -7.8198514047e+00
O     4.8852186317e+00    -4.0000627151e+00    -8.9184436727e+00
O     4.3067803618e+00    -4.4205607490e+00    -6.7212579997e+00
C    -6.9995119965e-01     7.9755793153e+00    -5.9916787234e+00
O    -3.8986077976e-01     8.9869171653e+00    -6.4562190714e+00
O    -1.0100408519e+00     6.9642423528e+00    -5.5271347956e+00
C    -5.5143293276e+00    -7.1924656645e+00    -4.2261838263e+00
O    -4.7865975777e+00    -6.5587712978e+00    -4.8614758853e+00
O    -6.2420595484e+00    -7.8261592562e+00    -3.5908884127e+00
N     9.4976176952e+00     1.6756215864e+00    -2.5538595939e+00
H     9.7436545127e+00     8.1540426700e-01    -2.0860160934e+00
H     9.0129861702e+00     2.2476770444e+00    -1.8776444487e+00
H     1.0363085387e+01     2.1485643537e+00    -2.7698924463e+00
N    -8.4652806916e+00     5.3888323541e+00    -8.0033877218e-01
H    -7.9058236626e+00     5.5112163480e+00     3.1175198749e-02
H    -7.8668149892e+00     5.5921733211e+00    -1.5876591257e+00
H    -8.6966428677e+00     4.4075756391e+00    -8.5498475397e-01
N     2.5383818535e+00    -9.6454438171e+00     8.3152906282e-01
H     2.5607682267e+00    -1.0107627153e+01     1.7288979431e+00
H     2.4026663601e+00    -8.6615505163e+00     1.0129604889e+00
H     3.4590868832e+00    -9.7440296132e+00     4.2908345185e-01
C     4.4603605216e+00     8.5881524987e+00     2.5196914599e+00
O     4.8646393183e+00     8.2788296716e+00     1.4825626861e+00
O     4.0560797706e+00     8.8974721788e+00     3.5568209190e+00
N    -8.5906894873e+00    -3.0693804596e+00     4.1463101549e+00
H    -8.7673314117e+00    -3.7428459749e+00     4.8774922959e+00
H    -7.6211709032e+00    -2.7990951675e+00     4.2260701744e+00
H    -8.6861628534e+00    -3.5592410683e+00     3.2686423356e+00
N     7.5916515926e+00    -3.0802419635e+00     5.6902946014e+00
H     6.7849758331e+00    -2.7660867115e+00     6.2098773087e+00
H     8.3147361024e+00    -3.2800439557e+00     6.3660238671e+00
H     7.3397379392e+00    -3.9597748769e+00     5.2632808474e+00
C    -2.9008692494e+00     6.1989882269e+00     7.2909174325e+00
O    -1.9957438435e+00     6.6659392090e+00     6.7455159014e+00
O    -3.8059945464e+00     5.7320394605e+00     7.8363220084e+00
C    -1.4306893845e+00    -4.5612622386e+00     8.7833951987e+00
O    -1.0336438992e+00    -5.4486082003e+00     9.4076788498e+00
O    -1.8277345614e+00    -3.6739179197e+00     8.1591081716e+00
