# Supplementary material for: Automated Discovery of Reactive Events via Hypergraph Mining of Ab Initio Atomistic Simulations
Source: J Chem Theory Comput. 2026 Feb 12;22(4):1674–86. doi: 10.1021/acs.jctc.5c01682 (PMC12937057; doi:10.1021/acs.jctc.5c01682)
Supplement: Supplementary file 2 [file ct5c01682_si_002.zip › SI_data/Initial_Geometries/nowater/init_224.xyz]

98

N     4.5752377541e-02     4.6731295512e-02     2.4846567839e+00
H     4.7278918841e-01    -8.0881258218e-01     2.8088013945e+00
H    -5.2825058794e-01    -1.9596801489e-01     1.6903018725e+00
H    -5.8035605934e-01     3.5536089115e-01     3.2141191740e+00
C    -1.8434225214e+00     1.6887257422e+00     1.3134188161e-06
O    -7.9649099518e-01     1.9483628971e+00     4.1386237385e-01
O    -2.8903530965e+00     1.4290885301e+00    -4.1386339169e-01
C    -1.0130689594e-06     4.6844149913e-07    -2.4999992346e+00
O    -6.7425304133e-01    -9.3666075201e-01    -2.5529899004e+00
O     6.7425379642e-01     9.3666037293e-01    -2.4470107424e+00
N     3.9844801026e-02    -3.6288561524e-02    -5.0401003796e+00
H    -6.0323330329e-01     5.3825992563e-01    -5.5652004470e+00
H     5.6744424159e-01     5.8520923195e-01    -4.4444818709e+00
H    -5.1792945841e-01    -6.1917062902e-01    -4.4330453973e+00
C     3.1929004091e+00    -2.9249587090e+00    -2.4999987412e+00
O     4.0094569017e+00    -3.5600934369e+00    -1.9856084011e+00
O     2.3763452885e+00    -2.2898242217e+00    -3.0143925816e+00
C    -4.3712805952e-01     4.9808548157e+00     1.1671882077e-06
O    -7.6077897464e-01     5.8908512485e+00     6.3396853828e-01
O    -1.1347868541e-01     4.0708595162e+00    -6.3396944931e-01
C    -2.6346184475e+00    -3.4363916209e+00     2.5000009163e+00
O    -2.4057044972e+00    -4.2197356758e+00     3.3177591599e+00
O    -2.8635299268e+00    -2.6530488297e+00     1.6822401253e+00
N    -3.0385468435e-02    -2.8592945578e-02     5.0526467006e+00
H    -2.0918222295e-01    -5.2967000780e-01     4.1945447303e+00
H     9.7213162810e-01     6.0142304051e-03     5.1672935470e+00
H    -3.4068452545e-01     9.2100994519e-01     4.9065363803e+00
N     6.4133613943e-01    -6.4184537881e-02     7.4559432488e+00
H     1.2206467264e+00     2.1665908927e-02     8.2783874340e+00
H    -2.0750773832e-01     4.5001808170e-01     7.6415283293e+00
H     1.1192397828e+00     4.2028289125e-01     6.7101022480e+00
N    -4.2282029195e+00     3.8986837379e+00     4.8462403283e+00
H    -3.2305959167e+00     3.8565099396e+00     4.6966170287e+00
H    -4.6049087540e+00     3.0076866013e+00     4.5571055818e+00
H    -4.3714511279e+00     3.9667326254e+00     5.8433504929e+00
C     6.1466160089e-01    -7.0037470414e+00     2.6114588945e+00
O    -3.9881747995e-01    -6.9747407304e+00     2.0575845073e+00
O     1.6281393672e+00    -7.0327524244e+00     3.1653366879e+00
C     4.5561162543e+00     5.9426489042e+00     4.2038834730e-01
O     3.8002217276e+00     5.0979174878e+00     1.9720602507e-01
O     5.3120138186e+00     6.7873786011e+00     6.4356925259e-01
N    -7.1567429571e+00    -1.2731212767e+00    -1.6558705863e+00
H    -6.6909877356e+00    -6.9626360632e-01    -2.3412119573e+00
H    -8.0919771206e+00    -9.0692315083e-01    -1.5528265328e+00
H    -7.2463849405e+00    -2.1935179220e+00    -2.0611034957e+00
C     5.4594167664e+00    -3.4728347482e+00    -3.7926474618e+00
O     6.4448404769e+00    -3.7277436460e+00    -3.2460949806e+00
O     4.4739945935e+00    -3.2179249586e+00    -4.3392032645e+00
N    -1.2776373606e+00     4.5479224232e+00    -5.7795875237e+00
H    -7.5208530409e-01     4.3766012664e+00    -6.6244718887e+00
H    -6.0460016374e-01     4.7114198058e+00    -5.0449640675e+00
H    -1.7767858485e+00     5.4147681587e+00    -5.9167321136e+00
C     3.0128061723e-01     5.8009757171e-01    -7.4714592835e+00
O     5.3673813947e-01    -1.9714615481e-01    -6.6497476584e+00
O     6.5821909855e-02     1.3573388562e+00    -8.2931735209e+00
C    -8.7155628632e-01    -6.6023145782e-07    -9.9619472865e+00
O    -4.4751304472e-01    -7.2001173843e-02    -8.8896780547e+00
O    -1.2956026725e+00     7.2001733000e-02    -1.1034215640e+01
C     4.5959987095e+00    -4.2103110130e+00    -7.8198497974e+00
O     3.9942484063e+00    -5.0940962982e+00    -7.3821533361e+00
O     5.1977497975e+00    -3.3265273126e+00    -8.2575495851e+00
N    -7.2466734857e-01     7.9860316892e+00    -5.9300952937e+00
H    -5.7908005536e-01     8.8504336295e+00    -6.4310934163e+00
H    -1.3424196678e+00     7.4214695600e+00    -6.4949260288e+00
H     1.6512853907e-01     7.5095828286e+00    -5.9048140334e+00
C    -5.5143290672e+00    -7.1924667156e+00    -4.2261828029e+00
O    -6.0554744765e+00    -7.0840438941e+00    -5.2411528457e+00
O    -4.9731829057e+00    -7.3008858811e+00    -3.2112122509e+00
C     9.5347167215e+00     1.6865567358e+00    -2.4989358928e+00
O     1.0272059359e+01     1.5565747150e+00    -1.6190560379e+00
O     8.7973765387e+00     1.8165402503e+00    -3.3788181838e+00
N    -8.4528044430e+00     5.2980691025e+00    -8.0514656512e-01
H    -7.6207247789e+00     5.1535021524e+00    -1.3584361120e+00
H    -8.1480924431e+00     5.4623032704e+00     1.4330470935e-01
H    -8.8738460765e+00     6.1564888257e+00    -1.1295211976e+00
C     2.5861635434e+00    -9.6204024661e+00     8.7155853057e-01
O     3.2872614257e+00    -9.0609376710e+00     1.5997198812e+00
O     1.8850678717e+00    -1.0179867017e+01     1.4339413937e-01
N     4.4703106471e+00     8.5301746681e+00     2.4872542330e+00
H     4.6618329557e+00     9.3294881464e+00     1.9009073545e+00
H     5.0629992906e+00     8.6154602818e+00     3.3001678944e+00
H     3.5179612926e+00     8.6252019187e+00     2.8087816956e+00
N    -8.5485168832e+00    -3.0569451626e+00     4.1265744926e+00
H    -8.8049922832e+00    -3.6333197507e+00     3.3382863496e+00
H    -9.2086721083e+00    -3.2590070381e+00     4.8632889299e+00
H    -7.6470704705e+00    -3.3816679992e+00     4.4448963816e+00
N     7.5646550309e+00    -3.0739713023e+00     5.7782322264e+00
H     7.6093790665e+00    -2.7688354028e+00     4.8168387916e+00
H     6.7965582582e+00    -3.7261226988e+00     5.8423258196e+00
H     8.4086794562e+00    -3.5980905031e+00     5.9579576096e+00
N    -2.8675562030e+00     6.2311327702e+00     7.2422407173e+00
H    -2.4859104822e+00     5.3133602277e+00     7.4195133808e+00
H    -3.8423161982e+00     6.1028163087e+00     7.0125454360e+00
H    -2.8373297812e+00     6.7340925029e+00     8.1171677150e+00
N    -1.3878750482e+00    -4.5100318088e+00     8.7759888671e+00
H    -1.2309295865e+00    -5.0127935547e+00     9.6373739389e+00
H    -1.3071386823e+00    -5.1819096564e+00     8.0266932765e+00
H    -2.3489848890e+00    -4.2010376238e+00     8.7890214529e+00
