# Supplementary material for: Automated Discovery of Reactive Events via Hypergraph Mining of Ab Initio Atomistic Simulations
Source: J Chem Theory Comput. 2026 Feb 12;22(4):1674–86. doi: 10.1021/acs.jctc.5c01682 (PMC12937057; doi:10.1021/acs.jctc.5c01682)
Supplement: Supplementary file 2 [file ct5c01682_si_002.zip › SI_data/Initial_Geometries/nowater/init_225.xyz]

98

C     1.0438416889e-06    -1.1401622860e-08     2.5000008613e+00
O    -3.1723117451e-01     9.1285051569e-01     3.1331088181e+00
O     3.1723036843e-01    -9.1285045021e-01     1.8668904940e+00
N    -1.8152056702e+00     1.7422336210e+00     2.9210310558e-02
H    -2.4395206748e+00     1.2546986625e+00     6.5525019142e-01
H    -1.1259790513e+00     1.0711031415e+00    -2.7727399910e-01
H    -2.3568882130e+00     1.9967813681e+00    -7.8391012818e-01
N     1.4883876330e-02     3.9603153828e-02    -2.5521782401e+00
H    -9.7592386512e-01    -1.4300612036e-01    -2.4863043793e+00
H     2.9533743424e-01     4.5018256159e-01    -1.6734561927e+00
H     4.7374787286e-01    -8.5753741674e-01    -2.6151227392e+00
C     3.9962370095e-07     4.0691346447e-07    -5.0000012273e+00
O     1.1169924552e+00    -2.7523700401e-01    -4.8935532799e+00
O    -1.1169927267e+00     2.7523671946e-01    -5.1064457340e+00
N     3.1285345218e+00    -2.9270426394e+00    -2.5191085044e+00
H     3.3816652745e+00    -3.7249802896e+00    -1.9546567160e+00
H     3.3340320846e+00    -2.1044354238e+00    -1.9709568779e+00
H     3.7574988986e+00    -2.9164999177e+00    -3.3088375999e+00
C    -4.3712901717e-01     4.9808544841e+00     1.0760818655e-06
O    -4.2775140305e-01     5.8425749518e+00     7.6948658347e-01
O    -4.4650548828e-01     4.1191360396e+00    -7.6948739641e-01
C    -2.6346187416e+00    -3.4363923271e+00     2.5000005839e+00
O    -3.3052825699e+00    -3.2108302927e+00     1.5867153885e+00
O    -1.9639516202e+00    -3.6619535518e+00     3.4132841386e+00
C    -1.5594506116e-07     1.8782290894e-07     4.9999986689e+00
O    -8.7550373645e-01    -7.3780299504e-01     4.8454089083e+00
O     8.7550386406e-01     7.3780278963e-01     5.1545921255e+00
C     6.5366736004e-01     1.0541507371e-06     7.4714597716e+00
O     1.2792715552e-01     2.7530035417e-01     8.4627042333e+00
O     1.1794094924e+00    -2.7530120450e-01     6.4802166219e+00
C    -4.1999341367e+00     3.8474846129e+00     4.8792859982e+00
O    -3.7274001189e+00     3.1309348675e+00     5.6526074803e+00
O    -4.6724683013e+00     4.5640319108e+00     4.1059616561e+00
N     5.4963010227e-01    -7.0203177826e+00     2.6084816877e+00
H     1.1501390462e+00    -7.8079336056e+00     2.4124311413e+00
H     8.1042818754e-01    -6.6739324468e+00     3.5202841020e+00
H     7.8714609827e-01    -6.2990859674e+00     1.9430568602e+00
C     4.5561176526e+00     5.9426495278e+00     4.2038739890e-01
O     5.2604041989e+00     6.2563662811e+00     1.2808060817e+00
O     3.8518302625e+00     5.6289293509e+00    -4.4002995783e-01
N    -7.2461681258e+00    -1.2536695553e+00    -1.7461092206e+00
H    -6.7561175485e+00    -1.9892987817e+00    -2.2340493459e+00
H    -7.4307028047e+00    -1.5941078083e+00    -8.1367647072e-01
H    -6.5997956023e+00    -4.8361577138e-01    -1.6533778272e+00
N     5.4519246002e+00    -3.4504484843e+00    -3.7297579714e+00
H     6.0953121865e+00    -2.8809466331e+00    -4.2599518496e+00
H     4.5787716891e+00    -3.4538897507e+00    -4.2366842347e+00
H     5.8082922852e+00    -4.3947626695e+00    -3.7552956542e+00
N    -1.2261736237e+00     4.6447166409e+00    -5.7462792998e+00
H    -6.2658995872e-01     4.7935355654e+00    -6.5448642042e+00
H    -2.1761587040e+00     4.6563707394e+00    -6.0880023077e+00
H    -1.0459105501e+00     3.7077420259e+00    -5.4161835928e+00
N     2.8853070244e-01     5.6831799752e-01    -7.4065663177e+00
H    -4.1226011013e-01     1.6251637438e-01    -8.0095611541e+00
H     1.1777063329e+00     1.8532640165e-01    -7.6930383417e+00
H     3.1557441096e-01     1.5561351745e+00    -7.6136055491e+00
C    -8.7155838962e-01     9.3768382744e-07    -9.9619468179e+00
O    -1.0782493295e+00     1.9973859611e-01    -1.1080938227e+01
O    -6.6486474127e-01    -1.9973929325e-01    -8.8429558970e+00
C     4.5959981367e+00    -4.2103123979e+00    -7.8198503615e+00
O     3.6369952218e+00    -3.6066565586e+00    -8.0449527538e+00
O     5.5550034682e+00    -4.8139659112e+00    -7.5947496840e+00
C    -6.9995182981e-01     7.9755786827e+00    -5.9916770961e+00
O     3.7135940049e-02     7.1710710235e+00    -5.6119046695e+00
O    -1.4370370159e+00     8.7800889023e+00    -6.3714505024e+00
C    -5.5143280295e+00    -7.1924643894e+00    -4.2261831055e+00
O    -4.5374176092e+00    -7.4379276011e+00    -3.6603634411e+00
O    -6.4912405158e+00    -6.9470039927e+00    -4.7920013562e+00
N     9.5911526201e+00     1.6501532980e+00    -2.4974053771e+00
H     9.1425049120e+00     1.6908199040e+00    -1.5938308344e+00
H     8.9138170557e+00     1.2711130555e+00    -3.1431043105e+00
H     9.7635584583e+00     2.6036415907e+00    -2.7811582333e+00
C    -8.4104454355e+00     5.3500353546e+00    -8.0095723771e-01
O    -8.1908823974e+00     4.9273673096e+00    -1.8535264023e+00
O    -8.6300061058e+00     5.7727063241e+00     2.5161174755e-01
N     2.6025772539e+00    -9.6432180349e+00     9.3257028988e-01
H     1.6677845073e+00    -9.2623859501e+00     9.0987806489e-01
H     2.6384300834e+00    -1.0371365295e+01     2.3407316933e-01
H     3.2241904546e+00    -8.9103895049e+00     6.2283047160e-01
N     4.4360372443e+00     8.6023128979e+00     2.5806865692e+00
H     3.9515026908e+00     9.1079282172e+00     1.8533868315e+00
H     4.3534198481e+00     7.6207908626e+00     2.3589413441e+00
H     5.4141657587e+00     8.8389325740e+00     2.4991076573e+00
N    -8.6157907621e+00    -3.1267743651e+00     4.1330763027e+00
H    -8.1857658584e+00    -4.0339793245e+00     4.2400493695e+00
H    -8.3848914213e+00    -2.5947382802e+00     4.9595175793e+00
H    -8.1551788922e+00    -2.6748662976e+00     3.3565486570e+00
N     7.5474080215e+00    -3.1208926580e+00     5.6733441743e+00
H     7.6223192801e+00    -4.0799048021e+00     5.9800516958e+00
H     6.9625744136e+00    -2.6443921864e+00     6.3443874193e+00
H     8.4694032785e+00    -2.7166876774e+00     5.7503016974e+00
N    -2.9023585183e+00     6.2113182277e+00     7.2249012640e+00
H    -3.8224324989e+00     6.2534299006e+00     7.6385145741e+00
H    -2.3281535591e+00     6.8771136185e+00     7.7212753641e+00
H    -2.5313233790e+00     5.2950857565e+00     7.4304015437e+00
C    -1.4306900707e+00    -4.5612617518e+00     8.7833937486e+00
O    -1.5810749931e+00    -4.7300645124e+00     7.6504118188e+00
O    -1.2803028611e+00    -4.3924619241e+00     9.9163762774e+00
