# Supplementary material for: Automated Discovery of Reactive Events via Hypergraph Mining of Ab Initio Atomistic Simulations
Source: J Chem Theory Comput. 2026 Feb 12;22(4):1674–86. doi: 10.1021/acs.jctc.5c01682 (PMC12937057; doi:10.1021/acs.jctc.5c01682)
Supplement: Supplementary file 2 [file ct5c01682_si_002.zip › SI_data/Initial_Geometries/nowater/init_226.xyz]

98

C     1.0216289702e-09    -1.5958911716e-07     2.4999986561e+00
O    -1.1012446287e+00    -3.3046245201e-01     2.3868041818e+00
O     1.1012446079e+00     3.3046252167e-01     2.6131968773e+00
C    -1.8434221166e+00     1.6887250902e+00    -1.1869030486e-06
O    -8.8722315747e-01     2.2067272803e+00    -3.9002084255e-01
O    -2.7996212928e+00     1.1707247486e+00     3.9002174402e-01
N    -6.2031849824e-02     2.0893868075e-02    -2.5150998078e+00
H     6.3671008643e-01     7.1220336243e-01    -2.7458299155e+00
H     1.8509555703e-01    -8.2182409767e-01    -3.0132328823e+00
H     4.0244659220e-02    -1.8074074257e-01    -1.5310965659e+00
C    -8.6444598438e-07    -2.8245671138e-07    -4.9999989978e+00
O    -1.1272311409e-01    -1.1300150473e+00    -5.2124098632e+00
O     1.1272375369e-01     1.1300152446e+00    -4.7875909610e+00
N     3.1650614206e+00    -2.9362808280e+00    -2.4399226941e+00
H     2.7677057942e+00    -2.1271175145e+00    -2.8946190009e+00
H     3.0385975653e+00    -3.7161630891e+00    -3.0685502763e+00
H     4.1592824755e+00    -2.7742555616e+00    -2.3717194124e+00
C    -4.3712813121e-01     4.9808550245e+00    -1.2477137669e-06
O    -1.3510667492e+00     5.3821353432e+00    -5.8176439420e-01
O     4.7680906834e-01     4.5795751747e+00     5.8176535710e-01
C    -2.6346165727e+00    -3.4363914674e+00     2.4999992733e+00
O    -1.9105956565e+00    -3.2160047066e+00     3.3729147553e+00
O    -3.3586402149e+00    -3.6567798173e+00     1.6270858492e+00
N     4.8240273220e-02    -1.4287166736e-02     4.9554886394e+00
H    -5.1152824090e-01    -8.2407140075e-01     5.1797523191e+00
H    -5.8542730251e-01     6.9305643416e-01     4.6126876496e+00
H     4.2656514036e-01     3.2956377661e-01     5.8261298998e+00
N     6.5747225995e-01    -2.1050377256e-02     7.5351384743e+00
H    -2.2806605272e-01    -2.5642011914e-01     7.1111001807e+00
H     1.3764044826e+00    -4.3170156662e-01     6.9573113853e+00
H     7.5980075726e-01     9.8065690014e-01     7.4610386114e+00
N    -4.2124611363e+00     3.8701460998e+00     4.8173010782e+00
H    -4.9883048028e+00     4.0311742105e+00     5.4430183033e+00
H    -3.4072152621e+00     4.3191977012e+00     5.2287786914e+00
H    -4.0301951107e+00     2.8771427546e+00     4.8274417378e+00
C     6.1466116895e-01    -7.0037456862e+00     2.6114592140e+00
O     1.1614616245e+00    -7.5739724015e+00     1.7684830547e+00
O     6.7860698995e-02    -6.4335217763e+00     3.4544378874e+00
N     4.5019438597e+00     5.9263958450e+00     3.8414425451e-01
H     4.7868270039e+00     5.1756749048e+00     9.9622689375e-01
H     4.3381596800e+00     6.7334355654e+00     9.6830494904e-01
H     5.2962091005e+00     6.1446944824e+00    -1.9969460415e-01
C    -7.1898327419e+00    -1.2717798929e+00    -1.7143163488e+00
O    -7.8988088248e+00    -2.0272313983e+00    -2.2255931692e+00
O    -6.4808574297e+00    -5.1632937124e-01    -1.2030359746e+00
N     5.4968072903e+00    -3.4330186479e+00    -3.7535436322e+00
H     5.8237523201e+00    -3.4402220924e+00    -4.7087611733e+00
H     4.5307583034e+00    -3.1405252196e+00    -3.7776067632e+00
H     5.5041351914e+00    -4.3910717482e+00    -3.4350158635e+00
N    -1.2035136479e+00     4.6125608937e+00    -5.8512462263e+00
H    -1.8118834721e+00     5.3683212457e+00    -5.5717861388e+00
H    -5.7059262742e-01     4.4473668747e+00    -5.0821532523e+00
H    -1.7810844102e+00     3.7888248944e+00    -5.9363954984e+00
C     3.0127982315e-01     5.8009665590e-01    -7.4714589383e+00
O     1.3160920935e+00     2.5235269331e-01    -7.0270514664e+00
O    -7.1353136346e-01     9.0784069237e-01    -7.9158700174e+00
N    -8.0868115893e-01    -2.3324251236e-02    -9.9580659411e+00
H    -8.3351109701e-01     9.6687351960e-01    -1.0153711902e+01
H    -1.3181883806e+00    -1.6402101988e-01    -9.0978398689e+00
H    -1.3367588552e+00    -4.7871873779e-01    -1.0688222903e+01
N     4.6256207253e+00    -4.1662631268e+00    -7.7786830853e+00
H     5.2392983229e+00    -4.4580197756e+00    -8.5254516955e+00
H     3.7992985448e+00    -3.7816448650e+00    -8.2130130653e+00
H     4.3377487206e+00    -5.0034068617e+00    -7.2931942013e+00
N    -7.1674176654e-01     7.9505332443e+00    -5.9316503194e+00
H    -1.2551023091e+00     8.7728766119e+00    -6.1625286533e+00
H    -8.6754222769e-01     7.2843639569e+00    -6.6751957358e+00
H     2.5613332793e-01     8.2175640990e+00    -5.9714994578e+00
C    -5.5143291958e+00    -7.1924650139e+00    -4.2261838427e+00
O    -4.5780980240e+00    -6.5810963650e+00    -4.5167997718e+00
O    -6.4505591904e+00    -7.8038347002e+00    -3.9355644886e+00
C     9.5347167491e+00     1.6865571294e+00    -2.4989378188e+00
O     8.5778486804e+00     2.0807657673e+00    -1.9853610485e+00
O     1.0491587123e+01     1.2923489036e+00    -3.0125116380e+00
N    -8.4050764517e+00     5.3814015081e+00    -8.6011741818e-01
H    -8.7719116695e+00     5.9887235357e+00    -1.4180176969e-01
H    -7.5133508644e+00     5.0428241937e+00    -5.2909934618e-01
H    -9.0206705806e+00     4.5826824904e+00    -9.0982837997e-01
C     2.5861652287e+00    -9.6204019448e+00     8.7155651755e-01
O     1.8984926517e+00    -9.6589746941e+00    -5.6008369683e-02
O     3.2738352701e+00    -9.5818304260e+00     1.7991239044e+00
N     4.4266599890e+00     8.6454944705e+00     2.5102789064e+00
H     5.0908709527e+00     8.4711207886e+00     1.7701416840e+00
H     3.8109442818e+00     7.8460581963e+00     2.5445993982e+00
H     4.9475862786e+00     8.6503831809e+00     3.3751437987e+00
C    -8.5494154778e+00    -3.1222318918e+00     4.1423621866e+00
O    -7.9551600268e+00    -3.7331889817e+00     4.9223300984e+00
O    -9.1436710606e+00    -2.5112774646e+00     3.3623916132e+00
C     7.5717965575e+00    -3.1255264702e+00     5.7357649393e+00
O     7.4338738737e+00    -2.1134548052e+00     5.1959072467e+00
O     7.7097163733e+00    -4.1375999307e+00     6.2756209758e+00
C    -2.9008696458e+00     6.1989887460e+00     7.2909197932e+00
O    -4.0278861530e+00     6.3608079083e+00     7.0949442808e+00
O    -1.7738519524e+00     6.0371703585e+00     7.4868918151e+00
N    -1.3934792444e+00    -4.5842125571e+00     8.8343962546e+00
H    -1.8561388310e+00    -5.3314152181e+00     8.3373854063e+00
H    -8.3816305657e-01    -4.0825070485e+00     8.1566812710e+00
H    -2.1148692696e+00    -3.9509344921e+00     9.1473414646e+00
