# Supplementary material for: Automated Discovery of Reactive Events via Hypergraph Mining of Ab Initio Atomistic Simulations
Source: J Chem Theory Comput. 2026 Feb 12;22(4):1674–86. doi: 10.1021/acs.jctc.5c01682 (PMC12937057; doi:10.1021/acs.jctc.5c01682)
Supplement: Supplementary file 2 [file ct5c01682_si_002.zip › SI_data/Initial_Geometries/nowater/init_227.xyz]

98

N    -4.0986708053e-02     5.3192960319e-02     2.4982373181e+00
H     8.6322479002e-01     2.5887003682e-01     2.0988828389e+00
H    -4.1600831006e-01    -7.3061274263e-01     1.9840491201e+00
H     1.2237080217e-01    -2.6747571853e-01     3.4415640392e+00
N    -1.8734144700e+00     1.7036015361e+00     5.8238151782e-02
H    -1.5128083996e+00     7.6059994379e-01     4.8401897369e-02
H    -1.0942014317e+00     2.3163685985e+00    -1.3340123123e-01
H    -2.5064568085e+00     1.7824824725e+00    -7.2433106315e-01
N    -7.3613626584e-03     2.4586705748e-02    -2.4379209169e+00
H     7.0129308712e-01     5.1978625569e-01    -2.9594300440e+00
H    -8.6112269015e-01     8.6928347881e-02    -2.9732593148e+00
H     2.6212846979e-01    -9.4839435789e-01    -2.4300177132e+00
C    -4.5002710544e-07     6.7155794744e-07    -5.0000010854e+00
O    -9.5377299227e-03    -8.9117985169e-01    -5.7351639010e+00
O     9.5381289542e-03     8.9117930647e-01    -4.2648352801e+00
C     3.1929003839e+00    -2.9249576158e+00    -2.5000004706e+00
O     2.3095030374e+00    -3.3826638375e+00    -3.0872586702e+00
O     4.0762991749e+00    -2.4672546394e+00    -1.9127410164e+00
C    -4.3712729215e-01     4.9808554395e+00     5.9343918456e-08
O    -4.8239135308e-01     5.9421367092e+00     6.3925551338e-01
O    -3.9186694569e-01     4.0195735700e+00    -6.3925558081e-01
N    -2.6689759580e+00    -3.4268430147e+00     2.4430717643e+00
H    -3.2359877928e+00    -3.8561083926e+00     3.1597406611e+00
H    -2.3220137154e+00    -2.5592938927e+00     2.8256391544e+00
H    -1.8683746306e+00    -4.0264750288e+00     2.3057460832e+00
N     4.9419378430e-02    -2.2330574614e-02     5.0396431430e+00
H    -6.2399624880e-01    -7.4505071124e-01     4.8309028972e+00
H     3.9807202120e-01     3.1651139920e-01     4.1547648822e+00
H    -4.6085139198e-01     7.3886631476e-01     5.4634147998e+00
C     6.5366835426e-01    -8.2428923189e-08     7.4714589150e+00
O     9.0928044679e-01     1.1139556815e+00     7.3025711883e+00
O     3.9805543295e-01    -1.1139555741e+00     7.6403503064e+00
C    -4.1999349978e+00     3.8474831266e+00     4.8792858391e+00
O    -4.3449201276e+00     2.8675056241e+00     4.2848268777e+00
O    -4.0549476281e+00     4.8274623487e+00     5.4737423069e+00
N     5.7702849813e-01    -6.9763847294e+00     2.5630079223e+00
H     1.3284382804e+00    -6.3656058338e+00     2.8488714788e+00
H     1.0016216851e+00    -7.8436181365e+00     2.2680351642e+00
H     3.6900270508e-02    -7.1822640264e+00     3.3908089813e+00
C     4.5561178738e+00     5.9426470777e+00     4.2038816481e-01
O     4.8300539855e+00     5.6184727423e+00    -6.5414804077e-01
O     4.2821802830e+00     6.2668247600e+00     1.4949234745e+00
C    -7.1898316933e+00    -1.2717800070e+00    -1.7143149480e+00
O    -7.2496099083e+00    -3.7513354321e-01    -9.8822285053e-01
O    -7.1300571883e+00    -2.1684270239e+00    -2.4404073945e+00
C     5.4594181647e+00    -3.4728338436e+00    -3.7926495372e+00
O     5.6636133620e+00    -4.4152122862e+00    -4.4290340455e+00
O     5.2552206255e+00    -2.5304570163e+00    -3.1562625595e+00
C    -1.2362416420e+00     4.5987606554e+00    -5.7942298712e+00
O    -5.3355747435e-01     5.1641356796e+00    -5.0721882569e+00
O    -1.9389288598e+00     4.0333877690e+00    -6.5162709216e+00
C     3.0127891079e-01     5.8009646487e-01    -7.4714599217e+00
O    -5.6701092287e-03     8.0143162924e-02    -8.4667423164e+00
O     6.0823151742e-01     1.0800504569e+00    -6.4761784498e+00
N    -8.2639912417e-01     9.4186900834e-03    -1.0010778571e+01
H    -1.4872750481e+00     7.7065164214e-01    -9.9546278911e+00
H    -3.9143495031e-01    -6.7414922745e-02    -9.1028772286e+00
H    -1.3635220948e+00    -8.3412833054e-01    -1.0149727192e+01
C     4.5959979306e+00    -4.2103107785e+00    -7.8198508417e+00
O     3.7918734593e+00    -4.9908782341e+00    -8.1006645381e+00
O     5.4001253948e+00    -3.4297455630e+00    -7.5390376105e+00
N    -6.3714812373e-01     7.9890261975e+00    -6.0113626495e+00
H    -1.0311239814e+00     8.7403550312e+00    -5.4639382253e+00
H    -6.8517486284e-01     7.1565164154e+00    -5.4421500531e+00
H    -1.2563180871e+00     7.8430001394e+00    -6.7953807153e+00
N    -5.5155554954e+00    -7.1586393605e+00    -4.1681584668e+00
H    -4.8400361583e+00    -7.9088883340e+00    -4.1545351079e+00
H    -5.2757873189e+00    -6.5637546876e+00    -4.9479055619e+00
H    -6.4101158984e+00    -7.5748294705e+00    -4.3824639925e+00
N     9.5550417455e+00     1.6225304452e+00    -2.4989193751e+00
H     8.5950109500e+00     1.7148280751e+00    -2.2002431087e+00
H     9.6167910662e+00     2.0388360276e+00    -3.4166659460e+00
H     1.0109908973e+01     2.1957831211e+00    -1.8801438828e+00
N    -8.3640399687e+00     5.3418932299e+00    -7.5307399300e-01
H    -9.2798751602e+00     5.5181530048e+00    -3.6633908772e-01
H    -8.4475771012e+00     4.5258386788e+00    -1.3416813341e+00
H    -8.1487610488e+00     6.1192817103e+00    -1.3602819622e+00
C     2.5861650926e+00    -9.6204024227e+00     8.7155631662e-01
O     1.7743071439e+00    -9.3116157512e+00     1.0978501709e-01
O     3.3980208559e+00    -9.9291889831e+00     1.6333306827e+00
N     4.4348344051e+00     8.5266692155e+00     2.5106969398e+00
H     4.6581003469e+00     8.7057152277e+00     3.4789326228e+00
H     3.7921606044e+00     9.2493079176e+00     2.2206180246e+00
H     5.2855419431e+00     8.6638432496e+00     1.9845226817e+00
C    -8.5494160933e+00    -3.1222340566e+00     4.1423611392e+00
O    -9.0931699182e+00    -3.0969186673e+00     5.1614042978e+00
O    -8.0056606397e+00    -3.1475460595e+00     3.1233182479e+00
C     7.5717943694e+00    -3.1255272119e+00     5.7357636559e+00
O     7.4735532361e+00    -4.2764680115e+00     5.7567875873e+00
O     7.6700387296e+00    -1.9745861942e+00     5.7147416561e+00
N    -2.9008231032e+00     6.2558069782e+00     7.2550824651e+00
H    -2.1615955390e+00     6.2415306045e+00     7.9426319444e+00
H    -2.7737930219e+00     5.4409881346e+00     6.6725743576e+00
H    -3.7678605929e+00     6.1248536249e+00     7.7555588296e+00
N    -1.4300006900e+00    -4.4942690118e+00     8.7785088105e+00
H    -1.2809115894e+00    -4.8060050360e+00     9.7271808214e+00
H    -7.1064004643e-01    -4.9222068967e+00     8.2139102663e+00
H    -2.3100849319e+00    -4.8865831401e+00     8.4769781613e+00
