# Supplementary material for: Automated Discovery of Reactive Events via Hypergraph Mining of Ab Initio Atomistic Simulations
Source: J Chem Theory Comput. 2026 Feb 12;22(4):1674–86. doi: 10.1021/acs.jctc.5c01682 (PMC12937057; doi:10.1021/acs.jctc.5c01682)
Supplement: Supplementary file 2 [file ct5c01682_si_002.zip › SI_data/Initial_Geometries/nowater/init_228.xyz]

98

C    -1.1447704747e-07    -3.3676211979e-07     2.5000013058e+00
O    -5.9272983451e-01    -9.8045333062e-01     2.3512012520e+00
O     5.9272986541e-01     9.8045359047e-01     2.6487977191e+00
N    -1.8120918799e+00     1.6387358517e+00     3.2123685360e-02
H    -2.7355075052e+00     1.3705867943e+00    -2.7574829933e-01
H    -1.3056101762e+00     1.9370785578e+00    -7.8875998389e-01
H    -1.9245420759e+00     2.4532172096e+00     6.1808823352e-01
N    -1.4320619282e-02     6.4611919793e-02    -2.4884792363e+00
H     8.5275250714e-01    -2.1425740944e-01    -2.0528170005e+00
H     7.7446421313e-02    -1.3260907832e-01    -3.4744126889e+00
H    -7.3118754261e-01    -5.5103927311e-01    -2.1328743945e+00
N    -5.2619050799e-03    -1.4580548724e-02    -4.9346377153e+00
H    -5.4661504520e-02    -8.4143992110e-01    -5.5119147293e+00
H     8.6916156157e-01     4.4124610543e-01    -5.1514042883e+00
H    -7.4137527687e-01     6.0281960274e-01    -5.2450141600e+00
N     3.2028279773e+00    -2.9126451099e+00    -2.5652865618e+00
H     3.9168569546e+00    -2.4925341863e+00    -1.9881774521e+00
H     3.2071570101e+00    -3.9015733146e+00    -2.3618551232e+00
H     2.3167322471e+00    -2.5518917566e+00    -2.2426865686e+00
N    -4.6873455968e-01     4.9216740471e+00    -3.3412184773e-03
H    -7.7622379647e-01     5.4707799144e+00     7.8616407523e-01
H    -6.2668078418e-01     5.4820518396e+00    -8.2821199908e-01
H     5.3074379564e-01     4.8121687023e+00     8.8479135099e-02
N    -2.6122827197e+00    -3.4305274387e+00     2.4369185457e+00
H    -2.4129317829e+00    -2.6076368002e+00     2.9869146312e+00
H    -2.1898551037e+00    -4.2120094941e+00     2.9167339178e+00
H    -3.6114508782e+00    -3.5710313279e+00     2.4729883201e+00
N    -3.2388608174e-02     4.0118796697e-02     4.9569422652e+00
H    -3.9780504103e-01     1.1825080476e-01     5.8948930704e+00
H     9.5244620244e-01     2.5660015013e-01     5.0081116338e+00
H    -1.0453862369e-01    -9.3237818877e-01     4.6953636554e+00
C     6.5366925933e-01    -1.1656161131e-07     7.4714595994e+00
O     1.1102201510e+00    -8.1338249502e-01     8.1531695376e+00
O     1.9711508748e-01     8.1338259632e-01     6.7897514832e+00
C    -4.1999346794e+00     3.8474832470e+00     4.8792861120e+00
O    -3.1934916194e+00     3.5580134987e+00     5.3671771673e+00
O    -5.2063763167e+00     4.1369543376e+00     4.3913918371e+00
N     6.4260725791e-01    -6.9913671194e+00     2.5516414837e+00
H     7.8916150861e-01    -6.2330575463e+00     3.2019290632e+00
H     1.0218092827e+00    -7.8224189207e+00     2.9816889378e+00
H    -3.5535193567e-01    -7.1278027688e+00     2.4820559814e+00
N     4.5585031906e+00     5.9397831868e+00     4.8745951465e-01
H     5.3412386260e+00     5.4661091493e+00     6.0442374967e-02
H     4.5723322863e+00     6.8907850071e+00     1.4865812931e-01
H     3.7216245187e+00     5.5108678854e+00     1.1997463945e-01
C    -7.1898330415e+00    -1.2717811403e+00    -1.7143140701e+00
O    -7.7829952903e+00    -6.4487157053e-01    -9.4626394926e-01
O    -6.5966707192e+00    -1.8986881255e+00    -2.4823669306e+00
N     5.4184795808e+00    -3.4812052924e+00    -3.7400507547e+00
H     4.9926420462e+00    -2.9233969666e+00    -4.4659279887e+00
H     5.6773483574e+00    -4.3612440391e+00    -4.1618336914e+00
H     6.2771700509e+00    -3.0175339773e+00    -3.4811319085e+00
C    -1.2362438136e+00     4.5987612071e+00    -5.7942304752e+00
O    -1.1812438414e+00     3.4454711460e+00    -5.8349132484e+00
O    -1.2912407884e+00     5.7520517902e+00    -5.7535454806e+00
N     2.3577593692e-01     5.8498254140e-01    -7.4855253584e+00
H     5.6069228623e-01     1.3580087778e+00    -6.9231684461e+00
H     8.0232177055e-01     5.7317560072e-01    -8.3211499748e+00
H     4.5113337199e-01    -2.5879323749e-01    -6.9746016942e+00
N    -9.1786461276e-01    -3.1935364444e-02    -9.9252279749e+00
H    -1.2107851821e+00     8.6027910246e-02    -1.0884221040e+01
H    -4.1191764377e-02    -5.3228923062e-01    -9.9469721784e+00
H    -7.1916774541e-01     8.9006374771e-01    -9.5649273050e+00
N     4.5905691360e+00    -4.1869755008e+00    -7.8826080781e+00
H     4.6082122969e+00    -3.4414850331e+00    -7.2019332845e+00
H     5.4355544919e+00    -4.7235015368e+00    -7.7502387238e+00
H     3.8196892103e+00    -4.7902486973e+00    -7.6352521179e+00
C    -6.9994983336e-01     7.9755789192e+00    -5.9916778629e+00
O    -8.5497772030e-01     7.0401208953e+00    -5.3316455227e+00
O    -5.4492492875e-01     8.9110388791e+00    -6.6517089586e+00
C    -5.5143290017e+00    -7.1924667365e+00    -4.2261825035e+00
O    -4.4240754505e+00    -7.5124955594e+00    -4.0171686359e+00
O    -6.6045818848e+00    -6.8724342236e+00    -4.4351967294e+00
C     9.5347176938e+00     1.6865574429e+00    -2.4989354302e+00
O     8.7273991562e+00     9.1753456743e-01    -2.1962827482e+00
O     1.0342035885e+01     2.4555799007e+00    -2.8015918401e+00
N    -8.4049676118e+00     5.3688425904e+00    -7.3670124673e-01
H    -7.5417642442e+00     5.4991025352e+00    -1.2439465385e+00
H    -9.1137302946e+00     5.8957156957e+00    -1.2260296386e+00
H    -8.6519534748e+00     4.3939431841e+00    -8.2585567275e-01
C     2.5861656732e+00    -9.6204023569e+00     8.7155736305e-01
O     2.7448555730e+00    -8.5408702833e+00     1.2512757691e+00
O     2.4274720090e+00    -1.0699934417e+01     4.9183910277e-01
C     4.4603594339e+00     8.5881513444e+00     2.5196904078e+00
O     5.3951564928e+00     9.1092450214e+00     2.0845193051e+00
O     3.5255634079e+00     8.0670578247e+00     2.9548651299e+00
C    -8.5494161305e+00    -3.1222336476e+00     4.1423621075e+00
O    -8.7768989549e+00    -3.9938766794e+00     3.4190032478e+00
O    -8.3219316450e+00    -2.2505883566e+00     4.8657184517e+00
C     7.5717949393e+00    -3.1255268910e+00     5.7357631624e+00
O     7.9750330719e+00    -4.0621375327e+00     5.1927000312e+00
O     7.1685584741e+00    -2.1889168913e+00     6.2788296102e+00
C    -2.9008705537e+00     6.1989889660e+00     7.2909186918e+00
O    -3.1841866054e+00     6.4367504755e+00     6.1964053161e+00
O    -2.6175507653e+00     5.9612276210e+00     8.3854316180e+00
C    -1.4306898420e+00    -4.5612640093e+00     8.7833942289e+00
O    -5.4539291636e-01    -5.0423423782e+00     9.3487003466e+00
O    -2.3159851077e+00    -4.0801823362e+00     8.2180873907e+00
