# Supplementary material for: Automated Discovery of Reactive Events via Hypergraph Mining of Ab Initio Atomistic Simulations
Source: J Chem Theory Comput. 2026 Feb 12;22(4):1674–86. doi: 10.1021/acs.jctc.5c01682 (PMC12937057; doi:10.1021/acs.jctc.5c01682)
Supplement: Supplementary file 2 [file ct5c01682_si_002.zip › SI_data/Initial_Geometries/nowater/init_229.xyz]

98

C    -1.2243606431e-09    -1.2032769961e-06     2.5000006194e+00
O    -8.4095215043e-01     2.2285754603e-01     3.2601923786e+00
O     8.4095215867e-01    -2.2285657665e-01     1.7398071885e+00
N    -1.8740110659e+00     1.7152465276e+00     5.3604821608e-02
H    -2.2313817271e+00     2.0935074774e+00    -8.1160634187e-01
H    -1.9941251115e+00     7.1388652366e-01     6.3518480638e-03
H    -8.7966864678e-01     1.8902251525e+00     6.0314145442e-02
C    -2.1074361263e-07    -4.9259328200e-07    -2.5000012428e+00
O    -8.8792886195e-01    -6.9162142902e-01    -2.2392307674e+00
O     8.8792903158e-01     6.9162175971e-01    -2.7607682381e+00
C    -5.3018641478e-07    -6.2154515054e-07    -4.9999989211e+00
O     5.9044725259e-01     5.7455103873e-01    -4.1900483944e+00
O    -5.9044678287e-01    -5.7455056555e-01    -5.8099524318e+00
N     3.1875989191e+00    -2.9776864677e+00    -2.4587181925e+00
H     2.7384830150e+00    -3.1460803122e+00    -3.3471572230e+00
H     4.1505036962e+00    -2.7477713945e+00    -2.6570500718e+00
H     2.7633982476e+00    -2.1482723262e+00    -2.0694813074e+00
C    -4.3712815534e-01     4.9808558692e+00     1.0817609691e-06
O    -3.7541210887e-01     4.0771223349e+00     7.1708885793e-01
O    -4.9884554989e-01     5.8845875318e+00    -7.1708967284e-01
N    -2.6199033390e+00    -3.4613881127e+00     2.4394095933e+00
H    -2.5201364291e+00    -2.4571133376e+00     2.4688074296e+00
H    -2.0190994924e+00    -3.8358562033e+00     3.1592640729e+00
H    -3.5690985709e+00    -3.6688400783e+00     2.7139482505e+00
N    -1.0276751704e-02     5.2661110268e-02     4.9595808937e+00
H     8.7702791552e-02     3.3038329781e-01     5.9253220023e+00
H     8.2792382731e-01    -4.5421239190e-01     4.7148746882e+00
H    -7.7281116411e-01    -6.0799818207e-01     4.9215026851e+00
C     6.5366694967e-01     1.5951027175e-07     7.4714609770e+00
O     6.5729160616e-02    -9.0138786906e-01     7.0512386212e+00
O     1.2416078260e+00     9.0138774452e-01     7.8916812201e+00
N    -4.1974945406e+00     3.8985922652e+00     4.9228105360e+00
H    -4.5715421716e+00     3.0606041800e+00     5.3438210250e+00
H    -3.2834571039e+00     3.6626660963e+00     4.5646813805e+00
H    -4.7787057246e+00     4.1089313838e+00     4.1244807824e+00
C     6.1466208229e-01    -7.0037475343e+00     2.6114606082e+00
O     6.3949341098e-01    -6.5913348368e+00     3.6903754437e+00
O     5.8982817046e-01    -7.4161578412e+00     1.5325444295e+00
C     4.5561176995e+00     5.9426487707e+00     4.2038907402e-01
O     4.4375309298e+00     4.9568294715e+00     1.0110290130e+00
O     4.6747034614e+00     6.9284667098e+00    -1.7025423043e-01
C    -7.1898341003e+00    -1.2717807427e+00    -1.7143157041e+00
O    -7.3739368655e+00    -3.9058851083e-01    -2.4384458529e+00
O    -7.0057283689e+00    -2.1529714876e+00    -9.9018377142e-01
N     5.3941058663e+00    -3.4594039657e+00    -3.8008062875e+00
H     5.9708971566e+00    -2.6474125569e+00    -3.9662367943e+00
H     5.7142437668e+00    -4.1788198139e+00    -4.4327355927e+00
H     5.6007376916e+00    -3.7789138693e+00    -2.8656078642e+00
N    -1.2628130485e+00     4.5888136548e+00    -5.8551194802e+00
H    -1.1481103986e+00     3.7242086218e+00    -5.3465067277e+00
H    -1.8396241139e+00     5.1893425485e+00    -5.2841237468e+00
H    -3.5174916510e-01     5.0209773955e+00    -5.9058785401e+00
N     3.3111025205e-01     6.3893518468e-01    -7.4587831045e+00
H     2.0115893029e-01     4.8604915740e-01    -8.4482900574e+00
H    -5.8153435345e-01     5.7757968287e-01    -7.0313519272e+00
H     8.6967022061e-01    -1.4101162445e-01    -7.1109102602e+00
C    -8.7155636011e-01     7.2588225791e-07    -9.9619465743e+00
O    -7.9365803201e-01     6.8533811087e-01    -1.0888770489e+01
O    -9.4945763070e-01    -6.8533869285e-01    -9.0351238413e+00
N     4.6609424454e+00    -4.1933052284e+00    -7.8222264558e+00
H     4.4538124481e+00    -4.7864316696e+00    -7.0318571231e+00
H     4.3709565112e+00    -4.6958153711e+00    -8.6485277322e+00
H     4.0607151667e+00    -3.3850229977e+00    -7.7461578672e+00
N    -6.7908491608e-01     7.9776120529e+00    -5.9278574723e+00
H    -1.5767684692e-01     7.3083875868e+00    -6.4752674945e+00
H    -5.7980094372e-01     8.8713091792e+00    -6.3870199970e+00
H    -1.6523483341e+00     7.7187988043e+00    -5.9996446723e+00
C    -5.5143294527e+00    -7.1924654071e+00    -4.2261837897e+00
O    -5.0637736622e+00    -6.2211242667e+00    -4.6600661686e+00
O    -5.9648833803e+00    -8.1638064923e+00    -3.7922981368e+00
N     9.5853819562e+00     1.6606991489e+00    -2.5346717248e+00
H     9.8997765439e+00     2.0442277835e+00    -1.6552131853e+00
H     8.8836581256e+00     9.6812201640e-01    -2.3171799640e+00
H     9.1166392450e+00     2.4066694383e+00    -3.0278126568e+00
N    -8.3978433783e+00     5.2951284156e+00    -8.3754733083e-01
H    -7.7804065326e+00     5.3696957630e+00    -4.2187698128e-02
H    -9.3408645987e+00     5.3012651916e+00    -4.7691538176e-01
H    -8.2851815567e+00     6.1421994049e+00    -1.3752809392e+00
N     2.6049840003e+00    -9.6444779328e+00     9.3137962452e-01
H     2.9137318043e+00    -1.0234038958e+01     1.7211808551e-01
H     2.9819617538e+00    -8.7239641194e+00     7.5839356281e-01
H     1.6012639001e+00    -9.5686269003e+00     8.5281778855e-01
C     4.4603599583e+00     8.5881505207e+00     2.5196927435e+00
O     4.2872768812e+00     7.6098824036e+00     1.9299539966e+00
O     4.6334425480e+00     9.5664210052e+00     3.1094286008e+00
C    -8.5494160087e+00    -3.1222328136e+00     4.1423624771e+00
O    -9.2017558696e+00    -2.1749285475e+00     4.0336178981e+00
O    -7.8970747595e+00    -4.0695370825e+00     4.2511035541e+00
C     7.5717949597e+00    -3.1255271921e+00     5.7357655936e+00
O     8.5080876401e+00    -2.8300919118e+00     6.3447254131e+00
O     6.6355038798e+00    -3.4209623093e+00     5.1268023677e+00
N    -2.9064881589e+00     6.2305271499e+00     7.2318737999e+00
H    -1.9996801611e+00     6.3732280314e+00     7.6522560148e+00
H    -3.0328729814e+00     5.2329107937e+00     7.1414826093e+00
H    -3.5919695898e+00     6.5525447248e+00     7.8995558126e+00
C    -1.4306900288e+00    -4.5612634988e+00     8.7833948580e+00
O    -6.1514361139e-01    -4.7493907277e+00     9.5797931483e+00
O    -2.2462342732e+00    -4.3731344037e+00     7.9869941208e+00
