# Supplementary material for: Automated Discovery of Reactive Events via Hypergraph Mining of Ab Initio Atomistic Simulations
Source: J Chem Theory Comput. 2026 Feb 12;22(4):1674–86. doi: 10.1021/acs.jctc.5c01682 (PMC12937057; doi:10.1021/acs.jctc.5c01682)
Supplement: Supplementary file 2 [file ct5c01682_si_002.zip › SI_data/Initial_Geometries/nowater/init_22.xyz]

98

C    -2.2605634380e-07    -6.5605349528e-07     2.5000011619e+00
O     7.1130236930e-01     6.2189037979e-01     3.1648757422e+00
O    -7.1130213408e-01    -6.2188987525e-01     1.8351233537e+00
C    -1.8434234253e+00     1.6887255017e+00     5.1347205947e-07
O    -1.7513823384e+00     5.4094690749e-01     9.4291484314e-02
O    -1.9354610992e+00     2.8365047082e+00    -9.4291929842e-02
C    -1.2998716001e-06    -9.7632086615e-08    -2.5000003638e+00
O    -4.9855176371e-02    -1.1519464516e+00    -2.5727481380e+00
O     4.9856210158e-02     1.1519464961e+00    -2.4272516243e+00
N     3.5151021104e-02     3.0863212114e-02    -4.9517882155e+00
H    -6.9672018782e-01     6.1953946490e-01    -5.3222072971e+00
H    -4.0916181298e-01    -8.1125374112e-01    -4.6159203435e+00
H     6.1739205397e-01    -2.3719014883e-01    -5.7318665167e+00
N     3.1557832365e+00    -2.9644890920e+00    -2.5396502359e+00
H     3.8905784577e+00    -3.4777162694e+00    -2.0748283986e+00
H     2.6027389984e+00    -2.5270836160e+00    -1.8170157466e+00
H     3.6012048915e+00    -2.2207263554e+00    -3.0571402566e+00
N    -4.4957138926e-01     5.0444682977e+00     1.7636900225e-02
H    -1.1330321026e+00     4.6927412388e+00    -6.3700423997e-01
H    -4.5961681256e-01     4.4224837140e+00     8.1288299550e-01
H     4.5417981803e-01     4.9433153385e+00    -4.2097592995e-01
C    -2.6346178918e+00    -3.4363933054e+00     2.5000003912e+00
O    -1.9485583273e+00    -4.0141566540e+00     1.7718041009e+00
O    -3.3206765220e+00    -2.8586264916e+00     3.2281955367e+00
C     4.6670394009e-07    -1.2251698491e-06     4.9999996643e+00
O     9.9846805723e-02     1.8308970015e-01     3.8636605988e+00
O    -9.9847214922e-02    -1.8308874629e-01     6.1363396245e+00
N     6.3950008047e-01     1.2852390778e-02     7.5358542759e+00
H     1.2417710153e+00     7.1613471334e-01     7.1333009391e+00
H    -1.9248327391e-01    -2.0912945721e-02     6.9648501735e+00
H     1.1086065567e+00    -8.7383111246e-01     7.4213516135e+00
C    -4.1999341311e+00     3.8474837270e+00     4.8792863109e+00
O    -3.5605995059e+00     4.7991686669e+00     5.0217821439e+00
O    -4.8392688298e+00     2.8957988462e+00     4.7367867119e+00
N     5.6739768488e-01    -6.9758466516e+00     2.5727269084e+00
H     2.1968627797e-01    -7.7806620204e+00     3.0734808326e+00
H     9.1878840798e-01    -6.3304002060e+00     3.2650458598e+00
H     1.3623253246e+00    -7.2879008619e+00     2.0341253876e+00
N     4.5630318006e+00     5.9188198493e+00     3.5796266789e-01
H     4.0679426616e+00     5.2738022951e+00     9.5648133273e-01
H     4.0491944626e+00     6.7877324961e+00     3.7651225619e-01
H     5.4551258090e+00     6.0975529960e+00     7.9568646560e-01
N    -7.1913786041e+00    -1.2842193788e+00    -1.7803104234e+00
H    -6.2595545926e+00    -1.3691616231e+00    -1.4010027386e+00
H    -7.7773321421e+00    -1.9219083545e+00    -1.2612793005e+00
H    -7.5111349672e+00    -3.5140519604e-01    -1.5635318513e+00
N     5.4004898427e+00    -3.4724229549e+00    -3.7604012863e+00
H     6.0873449781e+00    -2.8924114786e+00    -3.3008338773e+00
H     5.3162154417e+00    -3.1312247716e+00    -4.7069020575e+00
H     5.7936002936e+00    -4.4005853962e+00    -3.8183498537e+00
N    -1.3030759674e+00     4.6050062659e+00    -5.7968432708e+00
H    -8.4758542721e-01     5.4869870931e+00    -5.6123881781e+00
H    -9.2161482751e-01     4.2548373107e+00    -6.6635907464e+00
H    -1.0107531442e+00     3.9676743327e+00    -5.0703897247e+00
N     3.0060537599e-01     5.5309040863e-01    -7.5329639999e+00
H     1.1083726255e+00     2.6302359326e-01    -7.0012133004e+00
H    -5.1271230607e-01     2.9042603680e-01    -6.9954662225e+00
H     3.1755693010e-01     1.5621446729e+00    -7.5629892769e+00
N    -8.6873983721e-01    -4.9440798512e-02    -1.0007336153e+01
H    -1.1608031607e-01     6.1354655410e-01    -1.0122821687e+01
H    -8.0731191060e-01    -3.9946683274e-01    -9.0623015134e+00
H    -1.7304366932e+00     4.7299358251e-01    -1.0069947865e+01
C     4.5959999125e+00    -4.2103109254e+00    -7.8198502183e+00
O     4.7702685717e+00    -3.3097860274e+00    -8.5223054785e+00
O     4.4217287853e+00    -5.1108376404e+00    -7.1173971488e+00
C    -6.9995138444e-01     7.9755791939e+00    -5.9916786313e+00
O    -1.6391190902e+00     8.6474294857e+00    -6.0282744785e+00
O     2.3921758551e-01     7.3037300668e+00    -5.9550794319e+00
N    -5.5178446736e+00    -7.2269546674e+00    -4.1686444762e+00
H    -4.5847941314e+00    -7.2286773866e+00    -4.5543894839e+00
H    -5.7818726237e+00    -6.2600741934e+00    -4.0469338549e+00
H    -6.1274607110e+00    -7.6093499632e+00    -4.8768263070e+00
C     9.5347171452e+00     1.6865567738e+00    -2.4989356012e+00
O     1.0483255729e+01     1.8933811442e+00    -1.8726319322e+00
O     8.5861798484e+00     1.4797338021e+00    -3.1252425228e+00
C    -8.4104456775e+00     5.3500364921e+00    -8.0095650367e-01
O    -9.1177537477e+00     5.8053406264e+00    -1.5928980982e+00
O    -7.7031345451e+00     4.8947321555e+00    -9.0170942137e-03
C     2.5861635675e+00    -9.6204024686e+00     8.7155854702e-01
O     3.2634084894e+00    -8.9919051330e+00     1.5651639573e+00
O     1.9089207909e+00    -1.0248899549e+01     1.7795005058e-01
N     4.4523757272e+00     8.5550198691e+00     2.5775801009e+00
H     3.8969020924e+00     9.3974638361e+00     2.5440734359e+00
H     4.1831624503e+00     7.9957087920e+00     1.7812903198e+00
H     5.4119693187e+00     8.8317057973e+00     2.4292412426e+00
C    -8.5494165520e+00    -3.1222321313e+00     4.1423617315e+00
O    -8.4418760613e+00    -3.4757092607e+00     5.2370064282e+00
O    -8.6569541841e+00    -2.7687570094e+00     3.0477156238e+00
C     7.5717966630e+00    -3.1255278406e+00     5.7357644319e+00
O     8.0941436447e+00    -2.5013305141e+00     6.5556969770e+00
O     7.0494465299e+00    -3.7497231127e+00     4.9158316872e+00
C    -2.9008678902e+00     6.1989889647e+00     7.2909182404e+00
O    -2.8941462159e+00     7.0590111395e+00     6.5195073720e+00
O    -2.9075932500e+00     5.3389668983e+00     8.0623298815e+00
N    -1.4141284394e+00    -4.5030082474e+00     8.7543310623e+00
H    -8.1731737604e-01    -5.2594555024e+00     8.4526862413e+00
H    -2.3624157452e+00    -4.7761571630e+00     8.5409700055e+00
H    -1.3424801559e+00    -4.4577334370e+00     9.7604106296e+00
