# Supplementary material for: Automated Discovery of Reactive Events via Hypergraph Mining of Ab Initio Atomistic Simulations
Source: J Chem Theory Comput. 2026 Feb 12;22(4):1674–86. doi: 10.1021/acs.jctc.5c01682 (PMC12937057; doi:10.1021/acs.jctc.5c01682)
Supplement: Supplementary file 2 [file ct5c01682_si_002.zip › SI_data/Initial_Geometries/nowater/init_230.xyz]

98

N    -1.0413839404e-03    -7.1547435078e-03     2.4332150206e+00
H     7.2148442840e-01     6.3061952009e-01     2.7341899901e+00
H     1.6785172964e-01    -8.8364633024e-01     2.9050409413e+00
H    -8.7486488459e-01     3.5245437881e-01     2.7888737748e+00
C    -1.8434216840e+00     1.6887254934e+00    -1.2294507968e-06
O    -7.7107040060e-01     1.4175433592e+00     3.3358687772e-01
O    -2.9157743467e+00     1.9599083406e+00    -3.3358590429e-01
C    -5.9815296583e-07     7.0636698647e-07    -2.5000009873e+00
O    -8.3839599070e-01    -7.5764360673e-01    -2.7404720059e+00
O     8.3839646440e-01     7.5764300701e-01    -2.2595272572e+00
N    -6.6887478381e-02    -4.0473590391e-03    -5.0047108845e+00
H     3.9590699985e-01    -5.1004259944e-01    -5.7457747014e+00
H     2.7474887895e-01    -3.8399354169e-01    -4.1339023048e+00
H     2.5887298200e-01     9.5028229132e-01    -5.0548548923e+00
N     3.1371660960e+00    -2.9607538349e+00    -2.4888262202e+00
H     3.6384358722e+00    -2.7645701280e+00    -1.6346447068e+00
H     2.9349632232e+00    -2.0704631302e+00    -2.9199625609e+00
H     3.7798444361e+00    -3.4424020753e+00    -3.1006749795e+00
N    -4.7435160308e-01     4.9327025288e+00     2.8430229511e-02
H    -5.1011661045e-01     4.8928978179e+00    -9.7979689883e-01
H     4.9849137769e-01     4.8624842966e+00     2.8925204512e-01
H    -7.8247567301e-01     5.8563568555e+00     2.9545386675e-01
N    -2.6194658773e+00    -3.3787554117e+00     2.4690007679e+00
H    -3.4352244594e+00    -3.2889749377e+00     3.0571018607e+00
H    -1.8667229241e+00    -3.6994520006e+00     3.0605359140e+00
H    -2.8124653189e+00    -4.1217207125e+00     1.8131553912e+00
C    -3.2394610250e-07    -7.4636802242e-07     4.9999989186e+00
O    -1.1358340000e+00     2.1119307587e-01     5.0060882450e+00
O     1.1358342136e+00    -2.1119252055e-01     4.9939126343e+00
N     6.0248424255e-01    -3.4816282685e-02     7.4453728725e+00
H     1.4805871033e+00    -2.6427466775e-01     7.0030271835e+00
H     7.1723381121e-01    -2.1315367658e-01     8.4324951523e+00
H     4.7447934256e-01     9.6126722184e-01     7.3413931716e+00
C    -4.1999339563e+00     3.8474835552e+00     4.8792862796e+00
O    -3.4579876352e+00     4.7191973224e+00     5.0354554661e+00
O    -4.9418808382e+00     2.9757703207e+00     4.7231134062e+00
C     6.1466151398e-01    -7.0037470528e+00     2.6114588686e+00
O     1.2575760848e-01    -6.1211038185e+00     2.0487227472e+00
O     1.1035643295e+00    -7.8863892806e+00     3.1741984529e+00
N     4.4966567450e+00     5.9134808196e+00     4.3162185900e-01
H     5.2507272783e+00     5.2422375578e+00     4.1763589224e-01
H     4.7244466577e+00     6.5940140294e+00     1.1418108416e+00
H     4.5194960804e+00     6.3970321315e+00    -4.5440064309e-01
N    -7.1479703142e+00    -1.3241965998e+00    -1.7178570510e+00
H    -7.7288942071e+00    -1.3590177977e+00    -8.9281135052e-01
H    -7.7703018220e+00    -1.2826946094e+00    -2.5118111833e+00
H    -6.6520649863e+00    -4.4520262778e-01    -1.6891014708e+00
C     5.4594180256e+00    -3.4728339880e+00    -3.7926497223e+00
O     6.1957371496e+00    -2.7909025161e+00    -3.2203196904e+00
O     4.7230968963e+00    -4.1547665755e+00    -4.3649767666e+00
N    -1.1942046868e+00     4.5526549815e+00    -5.7693397608e+00
H    -7.3016400290e-01     5.1824047386e+00    -6.4076711640e+00
H    -1.6040300319e+00     5.1221583055e+00    -5.0433292681e+00
H    -1.9587341155e+00     4.1324575550e+00    -6.2775801133e+00
N     2.9612022654e-01     6.4705437162e-01    -7.4698622757e+00
H    -4.3236386654e-01     1.9853285235e-01    -6.9336488239e+00
H     1.1760679211e+00     3.2628858900e-01    -7.0927900645e+00
H     2.3184568023e-01     2.8496436667e-01    -8.4101489297e+00
N    -8.2254856688e-01    -1.1569981594e-02    -9.9174860383e+00
H    -6.1218023542e-01    -4.0472442854e-01    -1.0823333840e+01
H    -9.8131281240e-01     9.7567471809e-01    -1.0057213996e+01
H    -1.7022512492e+00    -4.1016227785e-01    -9.6231618077e+00
C     4.5959999453e+00    -4.2103114598e+00    -7.8198519620e+00
O     3.9802681152e+00    -4.6800595599e+00    -8.6771553425e+00
O     5.2117291738e+00    -3.7405637485e+00    -6.9625458849e+00
N    -6.4593954273e-01     8.0013955719e+00    -6.0221539322e+00
H    -9.0688765379e-01     7.1060768443e+00    -6.4090595438e+00
H    -1.4523234451e+00     8.6028872448e+00    -6.1077976965e+00
H    -4.9123287666e-01     7.8590141756e+00    -5.0346455696e+00
N    -5.4600538569e+00    -7.1771092886e+00    -4.1897006897e+00
H    -6.1893081502e+00    -6.4856419915e+00    -4.0925068329e+00
H    -5.8599398447e+00    -8.0635751865e+00    -3.9183126031e+00
H    -5.2479913356e+00    -7.2415829420e+00    -5.1747144032e+00
N     9.5701764395e+00     1.7144835127e+00    -2.5486892014e+00
H     9.7488595038e+00     2.1599723557e+00    -1.6604338629e+00
H     9.7867980675e+00     7.3514098888e-01    -2.4331670120e+00
H     8.5757267151e+00     1.7764692453e+00    -2.7118054031e+00
C    -8.4104443504e+00     5.3500358182e+00    -8.0095848567e-01
O    -8.4384656765e+00     6.3118492136e+00    -1.4404018748e+00
O    -8.3824237004e+00     4.3882240640e+00    -1.6151177359e-01
C     2.5861636925e+00    -9.6204033936e+00     8.7155804990e-01
O     3.5247035041e+00    -1.0249946414e+01     1.1115094155e+00
O     1.6476256573e+00    -8.9908575617e+00     6.3160491497e-01
C     4.4603591689e+00     8.5881505014e+00     2.5196908979e+00
O     4.2079671871e+00     9.3258320041e+00     1.6671169491e+00
O     4.7127528659e+00     7.8504714795e+00     3.3722671042e+00
C    -8.5494160516e+00    -3.1222323999e+00     4.1423600518e+00
O    -7.8870464680e+00    -3.7461163568e+00     3.4304658228e+00
O    -9.2117840927e+00    -2.4983496374e+00     4.8542575036e+00
C     7.5717955474e+00    -3.1255265403e+00     5.7357631410e+00
O     7.0275454426e+00    -3.9652518994e+00     5.1583454457e+00
O     8.1160455999e+00    -2.2858028434e+00     6.3131842165e+00
C    -2.9008684610e+00     6.1989895894e+00     7.2909195031e+00
O    -1.9357542786e+00     5.5862771447e+00     7.1238981717e+00
O    -3.8659847158e+00     6.8117003560e+00     7.4579381736e+00
C    -1.4306898984e+00    -4.5612621505e+00     8.7833929847e+00
O    -6.3300783433e-01    -3.7431775261e+00     8.6125160639e+00
O    -2.2283701870e+00    -5.3793485664e+00     8.9542727040e+00
