# Supplementary material for: Automated Discovery of Reactive Events via Hypergraph Mining of Ab Initio Atomistic Simulations
Source: J Chem Theory Comput. 2026 Feb 12;22(4):1674–86. doi: 10.1021/acs.jctc.5c01682 (PMC12937057; doi:10.1021/acs.jctc.5c01682)
Supplement: Supplementary file 2 [file ct5c01682_si_002.zip › SI_data/Initial_Geometries/nowater/init_231.xyz]

98

C    -1.0335369872e-06    -6.2412332830e-07     2.4999993886e+00
O     4.0235155437e-01    -1.0793738010e+00     2.5884527114e+00
O    -4.0235070705e-01     1.0793742641e+00     2.4115477298e+00
C    -1.8434214003e+00     1.6887268161e+00     1.7981559360e-07
O    -1.6690239420e+00     1.5601232662e+00     1.1348150121e+00
O    -2.0178211072e+00     1.8173273784e+00    -1.1348151103e+00
C    -6.5345257211e-08    -7.3345896376e-07    -2.4999988645e+00
O     1.1322422446e+00    -2.5095819466e-02    -2.2716227749e+00
O    -1.1322421548e+00     2.5096355326e-02    -2.7283781372e+00
C    -3.1426655460e-07     3.7840364202e-07    -5.0000012608e+00
O    -1.1472445434e+00    -9.7767156743e-02    -4.9049736963e+00
O     1.1472447587e+00     9.7766810340e-02    -5.0950253235e+00
N     3.2058447943e+00    -2.9284193241e+00    -2.4341745600e+00
H     3.7742016354e+00    -3.5715862606e+00    -2.9658627073e+00
H     3.3818374025e+00    -2.0065526351e+00    -2.8064251403e+00
H     2.2427830115e+00    -3.1486451968e+00    -2.6424819004e+00
N    -3.7265707157e-01     4.9884997465e+00     1.7247848234e-02
H    -4.7341484107e-01     4.5281276122e+00    -8.7566360479e-01
H    -8.5259555395e-01     5.8738585436e+00    -5.4730887984e-02
H    -8.8133092965e-01     4.4343449995e+00     6.9070371404e-01
C    -2.6346176114e+00    -3.4363921916e+00     2.5000013451e+00
O    -1.5986483156e+00    -3.9258523437e+00     2.6481716117e+00
O    -3.6705867283e+00    -2.9469317182e+00     2.3518273294e+00
N    -4.3780585379e-02    -2.6923710466e-02     5.0432536989e+00
H     3.5357453372e-01     8.3282615386e-01     5.3930029994e+00
H    -4.7339934400e-01     1.8964712650e-01     4.1556125103e+00
H     7.2823891068e-01    -6.4831780199e-01     4.8502908493e+00
C     6.5366886058e-01    -2.6004298827e-07     7.4714613033e+00
O     1.5675682036e+00    -3.9988676326e-01     6.8886776166e+00
O    -2.6023267418e-01     3.9988691121e-01     8.0542419998e+00
N    -4.2633741553e+00     3.8375398830e+00     4.8990079716e+00
H    -4.2135519331e+00     4.2545292697e+00     3.9808450827e+00
H    -3.7406368933e+00     2.9747845762e+00     4.8568046496e+00
H    -3.7639938817e+00     4.4513253907e+00     5.5261172712e+00
N     6.4973655578e-01    -6.9585128117e+00     2.5763016240e+00
H    -3.0022099347e-01    -6.6575362040e+00     2.7387184622e+00
H     1.0595195076e+00    -7.1340200458e+00     3.4822029586e+00
H     5.9724643347e-01    -7.8482953998e+00     2.1020536788e+00
C     4.5561172394e+00     5.9426473766e+00     4.2038884911e-01
O     3.5784496307e+00     5.4470542687e+00     5.5270281457e-02
O     5.5337851170e+00     6.4382430447e+00     7.8550466635e-01
C    -7.1898327587e+00    -1.2717791006e+00    -1.7143157711e+00
O    -6.1993610873e+00    -9.9484814510e-01    -1.1879763707e+00
O    -8.1803051624e+00    -1.5487131580e+00    -2.2406531632e+00
C     5.4594171554e+00    -3.4728337720e+00    -3.7926474703e+00
O     5.1036477914e+00    -4.3833113230e+00    -3.1768416251e+00
O     5.8151868905e+00    -2.5623580135e+00    -4.4084566079e+00
C    -1.2362420191e+00     4.5987623635e+00    -5.7942302818e+00
O    -8.6168919613e-01     3.9557172395e+00    -6.6779503741e+00
O    -1.6107968259e+00     5.2418047869e+00    -4.9105084684e+00
C     3.0127966183e-01     5.8009669837e-01    -7.4714589964e+00
O     1.2878840668e+00     5.0995115388e-01    -6.8744251608e+00
O    -6.8532320081e-01     6.5024220428e-01    -8.0684962687e+00
N    -8.9035903470e-01     6.3574315865e-02    -9.9511158111e+00
H    -1.6346683626e+00    -5.8977506550e-01    -9.7548412500e+00
H    -1.0726040506e-01    -2.0321312419e-01    -9.3723558583e+00
H    -6.1145796834e-01    -9.0497687532e-02    -1.0909163510e+01
C     4.5959997081e+00    -4.2103116700e+00    -7.8198498320e+00
O     5.3834786699e+00    -3.3978144584e+00    -8.0532662322e+00
O     3.8085188591e+00    -5.0228086358e+00    -7.5864366829e+00
N    -6.8617182033e-01     7.9409314690e+00    -6.0475536455e+00
H    -1.6730734069e+00     8.1329386656e+00    -5.9551199505e+00
H    -2.1210689133e-01     8.8321546471e+00    -6.0284284069e+00
H    -4.0615778757e-01     7.4431479903e+00    -5.2149774446e+00
N    -5.4662668441e+00    -7.2050911566e+00    -4.2713838277e+00
H    -6.3380960121e+00    -6.9445261205e+00    -4.7088826927e+00
H    -5.2133480059e+00    -6.4495778076e+00    -3.6512114923e+00
H    -5.6594534504e+00    -8.0078332645e+00    -3.6902956899e+00
N     9.5152305362e+00     1.6398422102e+00    -2.5431008336e+00
H     9.0763779060e+00     1.5154318396e+00    -1.6423700627e+00
H     9.2859904910e+00     2.5728747033e+00    -2.8533933624e+00
H     1.0512594571e+01     1.6205612094e+00    -2.3873041526e+00
N    -8.3826309729e+00     5.3482709467e+00    -7.3983613399e-01
H    -8.0108856139e+00     4.6311211674e+00    -1.3455481739e+00
H    -8.2246030256e+00     6.2318814395e+00    -1.2020500993e+00
H    -9.3823685384e+00     5.2116422628e+00    -7.0466820313e-01
C     2.5861651706e+00    -9.6204031632e+00     8.7155673413e-01
O     2.0754144935e+00    -1.0629543370e+01     1.1072001907e+00
O     3.0969134935e+00    -8.6112607800e+00     6.3591525587e-01
N     4.4842197110e+00     8.6185368161e+00     2.4647377440e+00
H     3.6349411555e+00     8.1064408928e+00     2.2753461032e+00
H     4.2702856345e+00     9.2778198973e+00     3.1988767735e+00
H     5.1442745003e+00     7.9579306855e+00     2.8485431581e+00
N    -8.5984631412e+00    -3.1598908178e+00     4.1161178335e+00
H    -8.0553852563e+00    -3.6681105886e+00     4.7988802874e+00
H    -8.9590450023e+00    -2.3396407518e+00     4.5814699966e+00
H    -7.9522067581e+00    -2.8356165301e+00     3.4114347457e+00
N     7.5732074483e+00    -3.1693942859e+00     5.7866189261e+00
H     7.8284666275e+00    -2.2385101170e+00     6.0827319260e+00
H     6.6558802367e+00    -3.1022641407e+00     5.3702219816e+00
H     8.2114174178e+00    -3.4261901374e+00     5.0476173659e+00
N    -2.8922589071e+00     6.1799795687e+00     7.3547700250e+00
H    -3.6234164316e+00     5.6538780274e+00     6.8986874277e+00
H    -2.0545764749e+00     6.0523872659e+00     6.8057796500e+00
H    -3.1442699755e+00     7.1548746774e+00     7.2809504542e+00
C    -1.4306899606e+00    -4.5612625422e+00     8.7833951063e+00
O    -1.6686035183e+00    -5.6526926082e+00     9.0782435424e+00
O    -1.1927745043e+00    -3.4698332599e+00     8.4885435124e+00
