# Supplementary material for: Automated Discovery of Reactive Events via Hypergraph Mining of Ab Initio Atomistic Simulations
Source: J Chem Theory Comput. 2026 Feb 12;22(4):1674–86. doi: 10.1021/acs.jctc.5c01682 (PMC12937057; doi:10.1021/acs.jctc.5c01682)
Supplement: Supplementary file 2 [file ct5c01682_si_002.zip › SI_data/Initial_Geometries/nowater/init_232.xyz]

98

N    -3.9274429747e-02    -1.9022855873e-02     2.5510701325e+00
H     2.0937572507e-01    -7.9540449405e-01     1.9554275001e+00
H     8.2545509533e-01     3.9200339893e-01     2.8715110025e+00
H    -4.8903743202e-01     6.6776113575e-01     1.9633453914e+00
N    -1.7783995895e+00     1.7048368258e+00    -5.0001842626e-03
H    -2.3780214429e+00     2.5063702532e+00    -1.3684589231e-01
H    -2.0036456501e+00     1.3171311797e+00     8.9961610409e-01
H    -2.0522121598e+00     1.0187802615e+00    -6.9328242839e-01
C    -5.7115975737e-07     6.9772512359e-07    -2.5000010092e+00
O    -1.0674350363e+00    -4.2919602532e-01    -2.3944932576e+00
O     1.0674354646e+00     4.2919542824e-01    -2.6055059761e+00
C    -9.7384461775e-07    -6.5911317951e-07    -5.0000006699e+00
O    -2.0377845095e-01    -8.1454809906e-01    -4.2064357651e+00
O     2.0377924400e-01     8.1454856475e-01    -5.7935637044e+00
N     3.2019844374e+00    -2.9235700958e+00    -2.4334562605e+00
H     4.0782510530e+00    -2.9434319452e+00    -2.9346027643e+00
H     2.6951753360e+00    -2.1149484823e+00    -2.7630889437e+00
H     2.6790419348e+00    -3.7357937413e+00    -2.7270601931e+00
C    -4.3712857825e-01     4.9808549443e+00    -1.3273600893e-06
O    -1.3099322998e+00     4.2247244943e+00    -3.5193035889e-02
O     4.3567502148e-01     5.7369860601e+00     3.5194087065e-02
N    -2.6786207985e+00    -3.4738415818e+00     2.4657398845e+00
H    -2.3849069495e+00    -2.6617442719e+00     1.9426570734e+00
H    -1.8424834238e+00    -3.9899689690e+00     2.6978366221e+00
H    -3.0649530144e+00    -3.1370315096e+00     3.3356167579e+00
C    -1.8405556862e-07     1.2328796422e-06     5.0000005269e+00
O     9.7361344331e-01     4.5482620399e-02     5.6202956165e+00
O    -9.7361329213e-01    -4.5483608297e-02     4.3797040252e+00
N     6.2994915828e-01    -1.0958467458e-02     7.4095745871e+00
H    -3.5614796355e-02    -2.7368676412e-01     8.1218834790e+00
H     8.5287433311e-01     9.6181050634e-01     7.5625679691e+00
H     1.4733651469e+00    -5.3583404725e-01     7.5899477461e+00
N    -4.2140176903e+00     3.8761609103e+00     4.9383762722e+00
H    -3.2701053980e+00     4.0719234961e+00     4.6382228322e+00
H    -4.8270931887e+00     4.2005836326e+00     4.2047071265e+00
H    -4.3068881258e+00     2.8714201504e+00     4.9737382320e+00
N     6.3047119322e-01    -7.0163507512e+00     2.6755201558e+00
H     7.7172068844e-01    -7.8231437011e+00     2.0851650007e+00
H     1.1885055865e+00    -6.2694868242e+00     2.2879972851e+00
H    -3.3595352249e-01    -6.7434507143e+00     2.5709820319e+00
C     4.5561171542e+00     5.9426470111e+00     4.2038746074e-01
O     3.4344702581e+00     5.8767317031e+00     6.8931396180e-01
O     5.6777645892e+00     6.0085658638e+00     1.5146211544e-01
N    -7.2232592179e+00    -1.2137465942e+00    -1.7090905657e+00
H    -7.4823036584e+00    -1.8662318716e+00    -9.8345675051e-01
H    -6.2244895482e+00    -1.0825476282e+00    -1.6410606960e+00
H    -7.3981842002e+00    -1.6730484434e+00    -2.5910329916e+00
N     5.4632797850e+00    -3.4533535009e+00    -3.7284763566e+00
H     6.0296108056e+00    -2.8767961721e+00    -4.3336509717e+00
H     4.5184998326e+00    -3.4075493499e+00    -4.0815696959e+00
H     5.7764636013e+00    -4.4048827594e+00    -3.8545213797e+00
C    -1.2362433950e+00     4.5987609246e+00    -5.7942307512e+00
O    -1.3614457061e+00     5.6029085848e+00    -6.3516981565e+00
O    -1.1110393295e+00     3.5946146430e+00    -5.2367603106e+00
C     3.0128027828e-01     5.8009556449e-01    -7.4714595069e+00
O     1.4203630984e+00     6.5075875872e-01    -7.1932178767e+00
O    -8.1780269931e-01     5.0943551895e-01    -7.7497031992e+00
N    -8.1006522627e-01     2.5343203167e-02    -9.9713777580e+00
H    -8.9728149096e-01    -9.0668500407e-01    -1.0349666321e+01
H    -1.5228865558e+00     5.8774313438e-01    -1.0412936536e+01
H    -1.0490560731e+00    -3.3248907174e-02    -8.9921792488e+00
N     4.5973434042e+00    -4.2338233970e+00    -7.8827627950e+00
H     3.7559013965e+00    -4.5053342467e+00    -7.3952766934e+00
H     4.6387306520e+00    -3.2254162888e+00    -7.8547577103e+00
H     5.3746830983e+00    -4.5734416995e+00    -7.3352394720e+00
C    -6.9995061205e-01     7.9755783488e+00    -5.9916778018e+00
O    -1.4784358792e+00     7.4394314020e+00    -5.3273998551e+00
O     7.8533829385e-02     8.5117288105e+00    -6.6559546733e+00
C    -5.5143285486e+00    -7.1924656210e+00    -4.2261839342e+00
O    -5.6639845626e+00    -6.1041046299e+00    -4.5837192202e+00
O    -5.3646732208e+00    -8.2808259914e+00    -3.8686449963e+00
C     9.5347177486e+00     1.6865561361e+00    -2.4989374617e+00
O     8.4178243577e+00     1.4002745381e+00    -2.5720814981e+00
O     1.0651610668e+01     1.9728409138e+00    -2.4257914608e+00
N    -8.4168132264e+00     5.3975562530e+00    -8.4800844819e-01
H    -8.7185682707e+00     5.7209236384e+00     5.9605412656e-02
H    -7.4599501483e+00     5.0919619631e+00    -7.4599244675e-01
H    -8.9643098427e+00     4.5768439479e+00    -1.0626200694e+00
N     2.5779926983e+00    -9.6412840981e+00     8.0823534363e-01
H     3.0875504212e+00    -1.0311910332e+01     1.3650089731e+00
H     1.6948964076e+00    -9.4868740801e+00     1.2726495688e+00
H     3.0896053336e+00    -8.7722303443e+00     8.5699459928e-01
C     4.4603590846e+00     8.5881510709e+00     2.5196928146e+00
O     3.9624646107e+00     9.6198892846e+00     2.6692769094e+00
O     4.9582555799e+00     7.5564137632e+00     2.3701056727e+00
C    -8.5494161826e+00    -3.1222339041e+00     4.1423607222e+00
O    -9.3457596655e+00    -2.5393196731e+00     3.5416893423e+00
O    -7.7530708971e+00    -3.7051451371e+00     4.7430334999e+00
C     7.5717943411e+00    -3.1255274884e+00     5.7357638090e+00
O     7.4890201721e+00    -4.1644947651e+00     6.2342148950e+00
O     7.6545718146e+00    -2.0865592365e+00     5.2373142462e+00
N    -2.8851228773e+00     6.1342014880e+00     7.2991123718e+00
H    -3.6306248298e+00     6.4232780740e+00     7.9155919410e+00
H    -3.1908508062e+00     6.3331201780e+00     6.3576539961e+00
H    -2.0999566491e+00     6.7409147806e+00     7.4856394619e+00
C    -1.4306887515e+00    -4.5612636575e+00     8.7833930536e+00
O    -6.4618519387e-01    -5.0708210781e+00     9.4613779010e+00
O    -2.2151936759e+00    -4.0517038638e+00     8.1054107932e+00
