# Supplementary material for: Automated Discovery of Reactive Events via Hypergraph Mining of Ab Initio Atomistic Simulations
Source: J Chem Theory Comput. 2026 Feb 12;22(4):1674–86. doi: 10.1021/acs.jctc.5c01682 (PMC12937057; doi:10.1021/acs.jctc.5c01682)
Supplement: Supplementary file 2 [file ct5c01682_si_002.zip › SI_data/Initial_Geometries/nowater/init_233.xyz]

98

N     3.0811690729e-02    -4.8041726361e-02     2.5354279629e+00
H    -9.4630310495e-01    -2.5478191667e-01     2.3874730277e+00
H     4.4512162215e-01     7.3692894228e-02     1.6227889062e+00
H     7.2995598550e-02     8.4872083491e-01     2.9973985326e+00
C    -1.8434221276e+00     1.6887256652e+00    -1.3498178564e-06
O    -6.9356477881e-01     1.7461927198e+00    -9.6353128487e-02
O    -2.9932796327e+00     1.6312588566e+00     9.6354184749e-02
C     3.8346981513e-07     1.9848664082e-07    -2.4999987174e+00
O    -7.9870462740e-01    -6.6772585303e-01    -1.9990293811e+00
O     7.9870427200e-01     6.6772571448e-01    -3.0009716097e+00
N    -3.2852020002e-03    -3.7725396731e-02    -5.0554843239e+00
H    -1.0077879639e-01    -5.9015646167e-01    -4.2160199646e+00
H    -7.3022068735e-01     6.6250430777e-01    -5.0304794054e+00
H     8.7665332978e-01     4.5191960992e-01    -4.9824409918e+00
C     3.1929011439e+00    -2.9249595751e+00    -2.4999989363e+00
O     2.9644538021e+00    -2.1506846848e+00    -1.6735195013e+00
O     3.4213478504e+00    -3.6992321965e+00    -3.3264813106e+00
C    -4.3712833388e-01     4.9808551103e+00    -1.3186237347e-06
O    -1.2385806744e+00     5.7194653950e+00    -3.8325977362e-01
O     3.6432314386e-01     4.2422450737e+00     3.8326079502e-01
C    -2.6346177804e+00    -3.4363921026e+00     2.5000013330e+00
O    -1.8767580892e+00    -2.6220854515e+00     2.8119491117e+00
O    -3.3924767761e+00    -4.2506986311e+00     2.1880498538e+00
N    -3.0725723513e-03     6.5948433347e-02     4.9875954948e+00
H    -4.2227026507e-01    -1.7211414458e-01     5.8747172432e+00
H     9.4865444306e-01    -2.7000513687e-01     5.0146689443e+00
H    -4.8368387975e-01    -4.7436001460e-01     4.2829970752e+00
C     6.5366936562e-01    -3.7561593555e-07     7.4714601200e+00
O     4.6833360115e-01    -1.1261896057e+00     7.2922771894e+00
O     8.3900151773e-01     1.1261898593e+00     7.6506434150e+00
N    -4.2191825560e+00     3.8530494254e+00     4.9434022847e+00
H    -3.9495248188e+00     4.7432408569e+00     4.5506817566e+00
H    -4.9554066036e+00     3.4863772702e+00     4.3578190138e+00
H    -3.4273789066e+00     3.2354861446e+00     4.8383215751e+00
N     6.0459737111e-01    -6.9847888560e+00     2.5478061383e+00
H    -2.5616874175e-01    -7.0131101477e+00     3.0747455053e+00
H     1.2255503692e+00    -6.3560558924e+00     3.0361649403e+00
H     1.0144584817e+00    -7.9055289616e+00     2.6080631603e+00
C     4.5561165737e+00     5.9426484365e+00     4.2038676204e-01
O     4.7069543027e+00     4.8835010228e+00    -1.5747146156e-02
O     4.4052810662e+00     7.0017954240e+00     8.5652368267e-01
N    -7.1942137436e+00    -1.2528286655e+00    -1.6500176653e+00
H    -7.6525990767e+00    -6.0000320799e-01    -2.2689581322e+00
H    -7.6203757954e+00    -2.1542765064e+00    -1.8086360143e+00
H    -6.2356454415e+00    -1.3244303601e+00    -1.9588855791e+00
N     5.4756486165e+00    -3.5166764523e+00    -3.8408868986e+00
H     6.0074139032e+00    -3.6693454669e+00    -2.9963140214e+00
H     4.5003282406e+00    -3.5773737609e+00    -3.5870206229e+00
H     5.6449435916e+00    -2.5625149696e+00    -4.1242496644e+00
C    -1.2362415934e+00     4.5987607033e+00    -5.7942296119e+00
O    -1.6736252539e+00     3.5683450205e+00    -6.0800566649e+00
O    -7.9886117388e-01     5.6291783034e+00    -5.5084026657e+00
C     3.0127950236e-01     5.8009653424e-01    -7.4714613797e+00
O     9.8341287931e-01     1.2076074510e+00    -8.1611585274e+00
O    -3.8085192028e-01    -4.7413855483e-02    -6.7817610548e+00
N    -8.4533618601e-01     1.6027279092e-03    -9.9001215325e+00
H    -6.1221668015e-01     8.2784218736e-01    -1.0431505711e+01
H    -1.8529648504e+00    -5.9617129283e-02    -9.8822696799e+00
H    -5.1388581443e-01    -7.9049902062e-01    -1.0431247555e+01
C     4.5960001128e+00    -4.2103119892e+00    -7.8198516611e+00
O     4.9489303136e+00    -5.0052688695e+00    -7.0594294876e+00
O     4.2430668818e+00    -3.4153539556e+00    -8.5802719163e+00
N    -7.0344680599e-01     7.9595670050e+00    -6.0568225301e+00
H     4.0187970855e-03     8.6568417458e+00    -5.8760302475e+00
H    -4.7935871053e-01     7.1601915981e+00    -5.4822221740e+00
H    -1.5759313880e+00     8.3322300421e+00    -5.7114643167e+00
C    -5.5143281236e+00    -7.1924645566e+00    -4.2261834434e+00
O    -6.3141293359e+00    -6.3590120692e+00    -4.2469926234e+00
O    -4.7145287753e+00    -8.0259194094e+00    -4.2053720003e+00
N     9.5757315766e+00     1.7248707260e+00    -2.5358480398e+00
H     8.6579833256e+00     2.1349826458e+00    -2.4413395532e+00
H     9.9299392519e+00     1.5828738788e+00    -1.6010989275e+00
H     9.4462638313e+00     8.0937643339e-01    -2.9414188522e+00
N    -8.4143519649e+00     5.3925341204e+00    -7.4908065855e-01
H    -7.5073492077e+00     5.4183790499e+00    -1.1918712761e+00
H    -9.0947251687e+00     5.6048652763e+00    -1.4641959420e+00
H    -8.5749601700e+00     4.4362779907e+00    -4.6772927774e-01
N     2.6044711986e+00    -9.5828663628e+00     8.1894170019e-01
H     1.7462728112e+00    -9.2547091230e+00     1.2375033407e+00
H     3.3040519514e+00    -9.5807163809e+00     1.5469281237e+00
H     2.4537606009e+00    -1.0547416458e+01     5.6143672741e-01
C     4.4603595622e+00     8.5881510056e+00     2.5196904313e+00
O     4.6042816239e+00     7.4512321251e+00     2.6661825796e+00
O     4.3164382203e+00     9.7250708994e+00     2.3732018393e+00
C    -8.5494143697e+00    -3.1222322257e+00     4.1423608359e+00
O    -7.8458148920e+00    -4.0285490139e+00     4.2776224516e+00
O    -9.2530170145e+00    -2.2159171486e+00     4.0071003305e+00
N     7.5891663423e+00    -3.1032417834e+00     5.6748207290e+00
H     7.2094897595e+00    -4.0381953147e+00     5.6417589704e+00
H     6.8881675185e+00    -2.5183295505e+00     6.1059360426e+00
H     8.3763285712e+00    -3.1297523635e+00     6.3065265111e+00
C    -2.9008682051e+00     6.1989895613e+00     7.2909192554e+00
O    -2.0310202849e+00     5.8883228556e+00     6.5969388206e+00
O    -3.7707188932e+00     6.5096546681e+00     7.9848976966e+00
N    -1.3930954280e+00    -4.5939280465e+00     8.8284738463e+00
H    -2.1607879345e+00    -5.1588791513e+00     8.4955114494e+00
H    -8.5830742140e-01    -4.3202676932e+00     8.0169974857e+00
H    -1.7954093183e+00    -3.7506949870e+00     9.2112021072e+00
