# Supplementary material for: Automated Discovery of Reactive Events via Hypergraph Mining of Ab Initio Atomistic Simulations
Source: J Chem Theory Comput. 2026 Feb 12;22(4):1674–86. doi: 10.1021/acs.jctc.5c01682 (PMC12937057; doi:10.1021/acs.jctc.5c01682)
Supplement: Supplementary file 2 [file ct5c01682_si_002.zip › SI_data/Initial_Geometries/nowater/init_234.xyz]

98

C     4.1834761818e-07    -1.7942825767e-07     2.5000012745e+00
O    -9.7696558976e-01     3.2208534306e-01     3.0258875601e+00
O     9.7696524686e-01    -3.2208514675e-01     1.9741114545e+00
N    -1.8977828627e+00     1.7030570920e+00    -3.6770074333e-02
H    -1.0419495145e+00     1.9247398262e+00    -5.2440881206e-01
H    -1.8514455560e+00     7.2368982031e-01     2.0421682589e-01
H    -1.8814272346e+00     2.2185851798e+00     8.3118307225e-01
C    -6.5394004425e-07    -9.2959471464e-07    -2.4999992653e+00
O    -3.7058253698e-02     5.9094458566e-01    -1.5079467554e+00
O     3.7058809058e-02    -5.9094385586e-01    -3.4920537796e+00
C    -2.5342593407e-07    -1.0609129419e-08    -4.9999986706e+00
O     1.0945799323e+00     7.2410785356e-02    -4.6374949549e+00
O    -1.0945796968e+00    -7.2410822809e-02    -5.3625060797e+00
C     3.1929016632e+00    -2.9249598122e+00    -2.4999995824e+00
O     3.8274497865e+00    -3.0414173776e+00    -3.4584067844e+00
O     2.5583514052e+00    -2.8084993886e+00    -1.5415935907e+00
C    -4.3712933057e-01     4.9808546039e+00    -9.8551552952e-07
O     4.6079546885e-01     4.5841997659e+00    -6.0922511854e-01
O    -1.3350521320e+00     5.3775111439e+00     6.0922584997e-01
N    -2.6545667891e+00    -3.4850032761e+00     2.4581492480e+00
H    -3.2829091075e+00    -3.3784772776e+00     3.2412352175e+00
H    -2.6051375947e+00    -2.5871598152e+00     1.9990022570e+00
H    -1.7385724470e+00    -3.6679929661e+00     2.8413574408e+00
N    -3.5809938170e-02     4.8154145571e-02     5.0301883240e+00
H    -4.5809060379e-01    -8.6237288758e-01     5.1397559032e+00
H     9.0025760164e-01    -1.7173961470e-02     5.4028703388e+00
H     5.5481489632e-02     2.1035409210e-01     4.0378494538e+00
N     6.1535992232e-01     2.1909055784e-03     7.5265981901e+00
H     3.0005435133e-01    -7.0120936249e-01     6.8745276779e+00
H     1.5782462357e+00    -2.1078842101e-01     7.7430972405e+00
H     6.1506940183e-01     8.8155166459e-01     7.0305095370e+00
C    -4.1999330895e+00     3.8474834302e+00     4.8792842207e+00
O    -4.7584791787e+00     3.4657579435e+00     3.9427640826e+00
O    -3.6413900529e+00     4.2292097450e+00     5.8158064052e+00
C     6.1466089122e-01    -7.0037468653e+00     2.6114588006e+00
O     3.2524138357e-01    -5.9119347256e+00     2.3686818443e+00
O     9.0408104492e-01    -8.0955584992e+00     2.8542394336e+00
C     4.5561173353e+00     5.9426477675e+00     4.2038910527e-01
O     5.4182787370e+00     6.5729130367e+00     8.6107205038e-01
O     3.6939560479e+00     5.3123839380e+00    -2.0297319217e-02
N    -7.1369629441e+00    -1.2521339502e+00    -1.7508018718e+00
H    -6.9465086786e+00    -1.2180055723e+00    -7.5986901853e-01
H    -7.4118238483e+00    -2.2001901593e+00    -1.9629880932e+00
H    -7.9458976077e+00    -6.7016804307e-01    -1.9130355725e+00
N     5.5011518280e+00    -3.4278574536e+00    -3.8199948005e+00
H     4.6162685752e+00    -3.0153844321e+00    -3.5626368231e+00
H     5.8856457646e+00    -3.8405870774e+00    -2.9826174929e+00
H     5.2963580248e+00    -4.1875730955e+00    -4.4526645581e+00
N    -1.2448120593e+00     4.5746001366e+00    -5.7321385348e+00
H    -1.7047397196e+00     4.0043239551e+00    -6.4268594264e+00
H    -2.6955713550e-01     4.6189510579e+00    -5.9896126390e+00
H    -1.6153433641e+00     5.5087768572e+00    -5.8290910363e+00
N     3.3320167260e-01     6.3016308038e-01    -7.4400454930e+00
H     2.8892881580e-01     7.7691280459e-01    -8.4379883398e+00
H    -6.1791335933e-01     5.2655961031e-01    -7.1175108407e+00
H     7.8921493760e-01    -2.5895043732e-01    -7.2954479985e+00
N    -8.8329541688e-01    -5.2377379057e-02    -1.0002336807e+01
H     1.4871976864e-02    -1.2017157931e-01    -9.5461737090e+00
H    -1.5765378809e+00     2.5375736761e-02    -9.2724385789e+00
H    -8.8988605588e-01     8.2267963869e-01    -1.0505935020e+01
N     4.6444780564e+00    -4.2029902326e+00    -7.7739305310e+00
H     5.0096912078e+00    -4.5084155234e+00    -8.6642789116e+00
H     4.1490742402e+00    -3.3394596190e+00    -7.9420733961e+00
H     3.9555220075e+00    -4.8848028173e+00    -7.4913521477e+00
C    -6.9995112965e-01     7.9755808224e+00    -5.9916768608e+00
O    -1.4334552784e+00     7.6210446178e+00    -5.1725103371e+00
O     3.3553567987e-02     8.3301136646e+00    -6.8108449922e+00
N    -5.4921037792e+00    -7.1292756105e+00    -4.2312429972e+00
H    -4.8372349867e+00    -7.7928592351e+00    -4.6187854217e+00
H    -6.3663072665e+00    -7.2630221035e+00    -4.7183386996e+00
H    -5.6483041102e+00    -7.3996570383e+00    -3.2710999241e+00
N     9.5582723383e+00     1.7124376022e+00    -2.4415966317e+00
H     9.8092724945e+00     7.4043128534e-01    -2.5492448304e+00
H     9.9163914056e+00     2.1980294815e+00    -3.2511232497e+00
H     8.5511505950e+00     1.7615561555e+00    -2.4932932715e+00
C    -8.4104436108e+00     5.3500355147e+00    -8.0095762902e-01
O    -8.0286297816e+00     5.9030196461e+00    -1.7407367522e+00
O    -8.7922601490e+00     4.7970538393e+00     1.3882240003e-01
C     2.5861638229e+00    -9.6204016212e+00     8.7155843888e-01
O     3.5910454411e+00    -9.3725013036e+00     1.3848969393e+00
O     1.5812836201e+00    -9.8683040562e+00     3.5821716266e-01
C     4.4603601473e+00     8.5881503275e+00     2.5196909318e+00
O     5.5950804799e+00     8.8004750214e+00     2.4740177311e+00
O     3.3256388805e+00     8.3758285995e+00     2.5653662591e+00
C    -8.5494159488e+00    -3.1222331412e+00     4.1423624619e+00
O    -7.9296287943e+00    -2.3332660307e+00     4.7152087168e+00
O    -9.1692018448e+00    -3.9111994052e+00     3.5695127586e+00
N     7.5658076696e+00    -3.1750712832e+00     5.6907973771e+00
H     8.4117322742e+00    -3.2587649985e+00     6.2355839576e+00
H     6.7969447980e+00    -3.1629931609e+00     6.3450802582e+00
H     7.5899206590e+00    -2.2663123688e+00     5.2515307385e+00
C    -2.9008688150e+00     6.1989883039e+00     7.2909174508e+00
O    -3.4556146813e+00     5.2157887893e+00     7.5365468226e+00
O    -2.3461240266e+00     7.1821897285e+00     7.0452911420e+00
N    -1.4682902266e+00    -4.6059092477e+00     8.7501468501e+00
H    -2.0029838273e+00    -4.1020208989e+00     9.4426674479e+00
H    -1.0658974548e+00    -3.9157759446e+00     8.1327505706e+00
H    -7.0064846507e-01    -5.0455443297e+00     9.2367950817e+00
