# Supplementary material for: Automated Discovery of Reactive Events via Hypergraph Mining of Ab Initio Atomistic Simulations
Source: J Chem Theory Comput. 2026 Feb 12;22(4):1674–86. doi: 10.1021/acs.jctc.5c01682 (PMC12937057; doi:10.1021/acs.jctc.5c01682)
Supplement: Supplementary file 2 [file ct5c01682_si_002.zip › SI_data/Initial_Geometries/nowater/init_235.xyz]

98

N    -5.9684118536e-02     2.6737765122e-02     2.4846570465e+00
H     7.0567858431e-01     5.7751693150e-01     2.1237585343e+00
H     4.6415118332e-02    -9.0362951202e-01     2.1071100078e+00
H     7.7330232578e-02    -4.5460889888e-02     3.4823512894e+00
C    -1.8434217826e+00     1.6887255626e+00     1.2772475568e-06
O    -9.6296587099e-01     9.7429891445e-01    -2.2169672065e-01
O    -2.7238788469e+00     2.4031526337e+00     2.2169571366e-01
C    -2.8143881045e-07    -1.0699496973e-06    -2.4999992206e+00
O     1.0389762170e+00    -5.0245242015e-01    -2.5531831141e+00
O    -1.0389759782e+00     5.0245322199e-01    -2.4468175395e+00
N     8.4808192787e-03     1.5131892271e-02    -4.9351030829e+00
H     8.7750458971e-01     4.8227908864e-02    -5.4480239668e+00
H    -6.2543308335e-01     6.5389499472e-01    -5.3928332959e+00
H    -3.6993006049e-01    -9.1240910264e-01    -5.0610089583e+00
C     3.1929009225e+00    -2.9249595769e+00    -2.4999989106e+00
O     2.4541512411e+00    -3.7240993438e+00    -2.8877908540e+00
O     3.9316504875e+00    -2.1258175727e+00    -2.1122099958e+00
C    -4.3712960733e-01     4.9808545725e+00     6.8162000352e-07
O    -3.2116607912e-01     5.5532541795e+00     9.9683025591e-01
O    -5.5309035907e-01     4.4084567105e+00    -9.9683074682e-01
C    -2.6346174824e+00    -3.4363927593e+00     2.4999988461e+00
O    -2.1398781542e+00    -2.6169374065e+00     1.8530954746e+00
O    -3.1293570311e+00    -4.2558461096e+00     3.1469054009e+00
N     4.1515416833e-02    -1.1618935095e-02     4.9484832180e+00
H    -5.9358754229e-01     7.4986447445e-01     4.7582918897e+00
H     5.4255925650e-01     2.2940256555e-01     5.7912440333e+00
H    -5.2590665488e-01    -8.1780050401e-01     5.1663888194e+00
N     6.3574527636e-01    -3.9210396488e-03     7.4068389760e+00
H     7.3001480798e-02    -6.0356766533e-01     7.9926109777e+00
H     5.3936137606e-01     9.3320109676e-01     7.7700115659e+00
H     1.5977133964e+00    -2.7514185845e-01     7.5497934587e+00
C    -4.1999347121e+00     3.8474835296e+00     4.8792837340e+00
O    -5.1640161817e+00     3.3146027509e+00     5.2276270216e+00
O    -3.2358517628e+00     4.3803648569e+00     4.5309438671e+00
N     5.7850775172e-01    -6.9978399194e+00     2.5551524760e+00
H     7.6564701254e-01    -7.9629687215e+00     2.7851324438e+00
H     1.0728485652e-01    -6.5938342389e+00     3.3514630172e+00
H     1.4734714534e+00    -6.5365216386e+00     2.4802872832e+00
C     4.5561184336e+00     5.9426486269e+00     4.2038860214e-01
O     4.4250086272e+00     5.1440459766e+00     1.2448897094e+00
O     4.6872252050e+00     6.7412503432e+00    -4.0411453199e-01
C    -7.1898334825e+00    -1.2717805932e+00    -1.7143138487e+00
O    -7.8730138119e+00    -2.1351677198e+00    -2.0644357664e+00
O    -6.5066519313e+00    -4.0839243872e-01    -1.3641953430e+00
N     5.4200420136e+00    -3.4185972809e+00    -3.7971684303e+00
H     5.5440127752e+00    -3.8716846320e+00    -4.6908846021e+00
H     5.0394055539e+00    -4.1111730220e+00    -3.1688080135e+00
H     6.3420281282e+00    -3.1893738813e+00    -3.4554410270e+00
N    -1.2619557317e+00     4.6158067726e+00    -5.8539021558e+00
H    -7.5123789163e-01     5.3769782337e+00    -5.4306164511e+00
H    -6.2149337153e-01     3.8386336135e+00    -5.9259572098e+00
H    -1.9786662253e+00     4.3437931230e+00    -5.1968526726e+00
C     3.0128121667e-01     5.8009652096e-01    -7.4714593546e+00
O     2.3154694944e-01    -5.7072919786e-01    -7.3973287466e+00
O     3.7101263321e-01     1.7309227152e+00    -7.5455923791e+00
N    -8.3629196227e-01    -6.2607427787e-03    -1.0018777064e+01
H    -2.6631963412e-01     3.2587304263e-01    -9.2544445537e+00
H    -1.2375703920e+00    -8.8452716951e-01    -9.7238096247e+00
H    -1.6008641150e+00     6.4565820399e-01    -1.0117824986e+01
C     4.5959994815e+00    -4.2103119545e+00    -7.8198497766e+00
O     3.7418203230e+00    -3.7639068094e+00    -7.1827795593e+00
O     5.4501773305e+00    -4.6567159975e+00    -8.4569233499e+00
N    -6.7420910372e-01     7.9327645476e+00    -5.9467693354e+00
H    -9.1319514278e-01     7.4735177887e+00    -6.8135816453e+00
H    -2.7852752818e-02     8.6734119154e+00    -6.1770887424e+00
H    -1.5165357467e+00     8.3748072337e+00    -5.6084448302e+00
C    -5.5143289314e+00    -7.1924653403e+00    -4.2261839602e+00
O    -4.4400392991e+00    -7.5021971258e+00    -4.5172613676e+00
O    -6.5886180859e+00    -6.8827337036e+00    -3.9351028190e+00
N     9.5558662502e+00     1.6862012026e+00    -2.5626950306e+00
H     9.9880313276e+00     2.4233031316e+00    -2.0248292620e+00
H     9.7645191245e+00     8.1878031089e-01    -2.0900143143e+00
H     8.5577009336e+00     1.8225355632e+00    -2.4959243519e+00
N    -8.3862495768e+00     5.3683673184e+00    -8.6088296909e-01
H    -7.6793061367e+00     4.9371709065e+00    -2.8322725859e-01
H    -9.1407466156e+00     4.7027541184e+00    -9.4499819646e-01
H    -8.7475179345e+00     6.1554411652e+00    -3.4186532585e-01
N     2.5352387159e+00    -9.6484836216e+00     9.0518084631e-01
H     2.6654995794e+00    -1.0068074500e+01    -3.8632094057e-03
H     3.4113301395e+00    -9.7417987292e+00     1.3982712974e+00
H     2.3893721092e+00    -8.6610908401e+00     7.5300394678e-01
N     4.4507657847e+00     8.6110190019e+00     2.5821219507e+00
H     4.9905077323e+00     9.2548201681e+00     2.0221360746e+00
H     3.5786936486e+00     8.4610717448e+00     2.0959243629e+00
H     4.9452040798e+00     7.7307721260e+00     2.5734276813e+00
C    -8.5494150829e+00    -3.1222320347e+00     4.1423602148e+00
O    -9.2740379116e+00    -3.4982847669e+00     3.3248859651e+00
O    -7.8247934531e+00    -2.7461815764e+00     4.9598372184e+00
C     7.5717957921e+00    -3.1255261180e+00     5.7357634959e+00
O     8.5134316597e+00    -3.5931627346e+00     5.2568105360e+00
O     6.6301592204e+00    -2.6578922868e+00     6.2147188923e+00
N    -2.9176772737e+00     6.1590697079e+00     7.3422648819e+00
H    -1.9368576995e+00     6.3983035897e+00     7.3543315958e+00
H    -3.4306588956e+00     7.0285870168e+00     7.3553641178e+00
H    -3.1015123365e+00     5.7248314841e+00     6.4495044351e+00
C    -1.4306885493e+00    -4.5612622720e+00     8.7833949948e+00
O    -2.3133691857e+00    -4.0647184830e+00     9.3393421234e+00
O    -5.4800991948e-01    -5.0578075115e+00     8.2274450270e+00
