# Supplementary material for: Automated Discovery of Reactive Events via Hypergraph Mining of Ab Initio Atomistic Simulations
Source: J Chem Theory Comput. 2026 Feb 12;22(4):1674–86. doi: 10.1021/acs.jctc.5c01682 (PMC12937057; doi:10.1021/acs.jctc.5c01682)
Supplement: Supplementary file 2 [file ct5c01682_si_002.zip › SI_data/Initial_Geometries/nowater/init_236.xyz]

98

C    -8.2253639498e-07    -1.7200715232e-07     2.4999989392e+00
O     7.4966137650e-01     3.0818224496e-01     1.6767199856e+00
O    -7.4966072138e-01    -3.0818205468e-01     3.3232808279e+00
N    -1.8073092443e+00     1.6967081008e+00     5.6077133801e-02
H    -1.7651974644e+00     2.5104478605e+00    -5.4011049986e-01
H    -2.7831098213e+00     1.5304101406e+00     2.5492458072e-01
H    -1.4838183078e+00     9.1438795919e-01    -4.9411209796e-01
C     9.6758885229e-07    -1.5756596952e-07    -2.4999990670e+00
O    -4.5872299808e-01     6.8460978042e-01    -1.6902833105e+00
O     4.5872224688e-01    -6.8460959824e-01    -3.3097174173e+00
N    -6.4405204491e-02     1.0064783189e-02    -4.9837772356e+00
H     4.7826846614e-01    -3.1256511527e-01    -4.1958681489e+00
H     3.7809481009e-01     8.5405796983e-01    -5.3173208202e+00
H     3.8669615422e-02    -6.8136136615e-01    -5.7122584242e+00
C     3.1929007784e+00    -2.9249581705e+00    -2.5000012049e+00
O     2.1965305407e+00    -3.4182295357e+00    -2.8141472851e+00
O     4.1892713545e+00    -2.4316885385e+00    -2.1858517971e+00
N    -4.1590304971e-01     4.9786038805e+00    -6.3693915461e-02
H     6.5714398185e-02     5.6869440057e+00     4.7080060644e-01
H    -2.6989936945e-01     4.1017158915e+00     4.1498391464e-01
H    -1.4021712456e+00     5.1851908251e+00    -6.3631789821e-04
N    -2.6393645707e+00    -3.5025637234e+00     2.5105491454e+00
H    -2.3027416559e+00    -3.2905556321e+00     1.5825819717e+00
H    -2.0047666456e+00    -3.0605283158e+00     3.1596040404e+00
H    -3.5303754798e+00    -3.0385105583e+00     2.6112149317e+00
N     2.9800797402e-02     5.0119356559e-02     5.0333537237e+00
H     1.6153040083e-01     1.2878286452e-01     4.0354334578e+00
H    -9.6645770645e-01     2.7393232339e-02     5.1956331175e+00
H     3.9078760458e-01    -8.5268034055e-01     5.3054210179e+00
C     6.5366905248e-01     6.9157782204e-07     7.4714608595e+00
O     8.9226381051e-01    -7.8118524946e-01     8.2885160089e+00
O     4.1507153289e-01     7.8118470214e-01     6.6544040253e+00
N    -4.1348424145e+00     3.8561723455e+00     4.8651400373e+00
H    -4.5474866354e+00     3.1200179578e+00     4.3108955447e+00
H    -4.6747716435e+00     4.6911967087e+00     4.6902319888e+00
H    -4.2821184161e+00     3.6104932612e+00     5.8332985716e+00
C     6.1466152199e-01    -7.0037463536e+00     2.6114613733e+00
O    -5.6019753850e-02    -7.7538652623e+00     3.1791464084e+00
O     1.2853416855e+00    -6.2536283778e+00     2.0437728620e+00
N     4.5468173540e+00     5.9087477369e+00     4.7763094215e-01
H     3.6773228470e+00     6.0803064264e+00    -6.0346566459e-03
H     5.1449142693e+00     5.4097164646e+00    -1.6473184787e-01
H     4.9753575871e+00     6.8090343820e+00     6.3642831633e-01
C    -7.1898322821e+00    -1.2717813530e+00    -1.7143149596e+00
O    -6.2835510979e+00    -8.0427753447e-01    -1.1713116032e+00
O    -8.0961154843e+00    -1.7392820075e+00    -2.2573186433e+00
C     5.4594180408e+00    -3.4728347307e+00    -3.7926497463e+00
O     6.2351144426e+00    -2.6206177673e+00    -3.7103126973e+00
O     4.6837195946e+00    -4.3250507439e+00    -3.8749837771e+00
C    -1.2362416610e+00     4.5987619975e+00    -5.7942302097e+00
O    -1.3462453624e+00     5.6248025622e+00    -5.2747131306e+00
O    -1.1262410214e+00     3.5727198309e+00    -6.3137457886e+00
C     3.0127997301e-01     5.8009675626e-01    -7.4714589036e+00
O     1.0361090339e+00    -2.5395129364e-01    -7.1565809082e+00
O    -4.3354845259e-01     1.4141445986e+00    -7.7863406063e+00
N    -9.0729079727e-01     2.5172247174e-02    -9.9109372508e+00
H    -1.3732423396e+00    -7.5526247448e-01    -1.0350478260e+01
H    -1.8334589473e-03    -3.0618154991e-01    -9.6113813219e+00
H    -7.4301202702e-01     7.1162831314e-01    -1.0632858255e+01
N     4.5900205539e+00    -4.1768559182e+00    -7.7619071790e+00
H     4.2407432651e+00    -3.6432837112e+00    -8.5446533502e+00
H     4.0789746396e+00    -5.0475367489e+00    -7.7505471885e+00
H     5.5513613334e+00    -4.4050456728e+00    -7.9695913673e+00
C    -6.9994978050e-01     7.9755795916e+00    -5.9916766931e+00
O    -6.1150898245e-01     9.1136035524e+00    -5.8132453621e+00
O    -7.8839370115e-01     6.8375557399e+00    -6.1701101287e+00
C    -5.5143283978e+00    -7.1924663088e+00    -4.2261835527e+00
O    -5.3573784330e+00    -6.4494958100e+00    -5.0968841882e+00
O    -5.6712794588e+00    -7.9354342777e+00    -3.3554803503e+00
C     9.5347184451e+00     1.6865563386e+00    -2.4989372152e+00
O     1.0350796549e+01     1.8296756933e+00    -1.6937717487e+00
O     8.7186380053e+00     1.5434396691e+00    -3.3041014467e+00
N    -8.4039951425e+00     5.3496681700e+00    -8.6782115720e-01
H    -7.9997119164e+00     4.5271918510e+00    -4.4417829948e-01
H    -9.3716207538e+00     5.3802968311e+00    -5.8121228395e-01
H    -7.9496292758e+00     6.1477387318e+00    -4.4828043419e-01
N     2.6108509777e+00    -9.6661497142e+00     9.1410455168e-01
H     2.0372960183e+00    -8.9817948639e+00     1.3853567564e+00
H     2.0357490013e+00    -1.0086420308e+01     1.9855411325e-01
H     3.3423800645e+00    -9.1572462919e+00     4.3948693447e-01
C     4.4603605254e+00     8.5881517423e+00     2.5196906246e+00
O     3.8841378396e+00     7.9616687920e+00     1.7385090968e+00
O     5.0365812083e+00     9.2146336269e+00     3.3008751598e+00
C    -8.5494165045e+00    -3.1222323842e+00     4.1423604084e+00
O    -9.2208189324e+00    -2.6666518492e+00     4.9648099242e+00
O    -7.8780113673e+00    -3.5778142026e+00     3.3199131739e+00
N     7.6140095411e+00    -3.1234788568e+00     5.7879782438e+00
H     8.0831584848e+00    -2.9331582965e+00     4.9144435587e+00
H     6.8716106670e+00    -2.4447398692e+00     5.8748078663e+00
H     7.1739720099e+00    -4.0271475528e+00     5.6924311888e+00
N    -2.9217414968e+00     6.2020560507e+00     7.2271419820e+00
H    -2.2910738273e+00     5.4289862292e+00     7.3820833732e+00
H    -3.6902366480e+00     6.0858311929e+00     7.8715712411e+00
H    -2.4312380571e+00     7.0395279807e+00     7.5053981998e+00
N    -1.4019084636e+00    -4.5114576668e+00     8.7487007315e+00
H    -1.6049775840e+00    -4.2416305301e+00     9.7001952095e+00
H    -8.1189735898e-01    -5.3293684995e+00     8.7965635674e+00
H    -2.2751564041e+00    -4.8049277715e+00     8.3355509855e+00
