# Supplementary material for: Automated Discovery of Reactive Events via Hypergraph Mining of Ab Initio Atomistic Simulations
Source: J Chem Theory Comput. 2026 Feb 12;22(4):1674–86. doi: 10.1021/acs.jctc.5c01682 (PMC12937057; doi:10.1021/acs.jctc.5c01682)
Supplement: Supplementary file 2 [file ct5c01682_si_002.zip › SI_data/Initial_Geometries/nowater/init_237.xyz]

98

C    -3.3332726079e-07     7.8078353040e-07     2.4999989461e+00
O     4.9753967219e-02    -8.1760675830e-01     1.6852594344e+00
O    -4.9753657053e-02     8.1760612949e-01     3.3147413628e+00
N    -1.8698808137e+00     1.6907294845e+00     6.1712517448e-02
H    -2.5764546276e+00     1.7662913671e+00    -6.5552477973e-01
H    -1.3717032746e+00     8.2921553962e-01    -1.0856650979e-01
H    -1.2144145569e+00     2.4428237974e+00    -9.3521214121e-02
C     5.6442074266e-07    -1.8915278919e-07    -2.4999987846e+00
O    -9.6273902065e-01    -2.8841488235e-01    -1.9301676638e+00
O     9.6273854008e-01     2.8841506872e-01    -3.0698332644e+00
C    -6.3169665853e-07     6.1924670762e-08    -4.9999988047e+00
O    -4.7270094226e-01    -1.0538969720e+00    -5.0247679084e+00
O     4.7270138589e-01     1.0538969095e+00    -4.9752330542e+00
N     3.2093568398e+00    -2.9384139992e+00    -2.5637233657e+00
H     3.9738694662e+00    -2.5170548361e+00    -2.0564143941e+00
H     2.9462284859e+00    -3.7711098367e+00    -2.0570053015e+00
H     2.4299170380e+00    -2.2997265849e+00    -2.5010227856e+00
C    -4.3712853712e-01     4.9808549029e+00    -1.3165193706e-06
O    -1.2233682373e+00     5.7374812334e+00    -3.7960871909e-01
O     3.4911086394e-01     4.2242294020e+00     3.7960974856e-01
C    -2.6346174274e+00    -3.4363924510e+00     2.5000012883e+00
O    -1.4803626608e+00    -3.4300587926e+00     2.5491324253e+00
O    -3.7888725035e+00    -3.4427250528e+00     2.4508665486e+00
C    -2.4650576594e-07     4.7553195522e-07     4.9999987572e+00
O     3.3404203135e-01    -9.3641550163e-01     4.4115270718e+00
O    -3.3404178258e-01     9.3641511669e-01     5.5884738859e+00
N     6.3100855316e-01    -1.6273462445e-02     7.5325685739e+00
H     8.8773970991e-01    -8.3130681153e-01     6.9947998075e+00
H     1.4489965368e+00     5.7388872002e-01     7.5771369698e+00
H    -6.0834607726e-02     4.8357021056e-01     6.9932275650e+00
N    -4.2304781781e+00     3.8919096779e+00     4.8392111626e+00
H    -3.9795400768e+00     4.2957636201e+00     5.7298949201e+00
H    -3.3791218343e+00     3.5357367677e+00     4.4296805547e+00
H    -4.8166732449e+00     3.0935670634e+00     5.0351800224e+00
C     6.1466066495e-01    -7.0037463699e+00     2.6114613436e+00
O     2.4413028707e-01    -8.0564614956e+00     2.9102190270e+00
O     9.8519231995e-01    -5.9510321640e+00     2.3127002375e+00
N     4.5100140939e+00     5.9514967906e+00     3.7233890677e-01
H     5.0700322544e+00     6.7791545602e+00     5.1637976713e-01
H     5.1486299477e+00     5.2016207054e+00     1.5044313631e-01
H     4.0903824163e+00     5.7242013880e+00     1.2620722577e+00
C    -7.1898328172e+00    -1.2717789839e+00    -1.7143145716e+00
O    -7.4027478068e+00    -1.5153455901e+00    -6.0521558338e-01
O    -6.9769184553e+00    -1.0282158361e+00    -2.8234149154e+00
N     5.4296686748e+00    -3.4681589703e+00    -3.8526958638e+00
H     5.1157223476e+00    -4.2773398338e+00    -3.3368959736e+00
H     5.2426507184e+00    -2.6622122503e+00    -3.2740282101e+00
H     6.4332931793e+00    -3.5439238802e+00    -3.9325514390e+00
C    -1.2362434202e+00     4.5987604637e+00    -5.7942303660e+00
O    -2.1694549706e+00     4.5416454874e+00    -5.1155462481e+00
O    -3.0303000616e-01     4.6558780295e+00    -6.4729124806e+00
N     3.0766685061e-01     5.9208963359e-01    -7.4056735449e+00
H     5.2283585970e-01     1.4070586652e+00    -7.9614732103e+00
H    -6.3100501289e-01     3.1153530390e-01    -7.6497360075e+00
H     9.2325435038e-01    -1.4496964640e-01    -7.7174026397e+00
N    -8.3701382296e-01    -3.6046877176e-02    -9.9170040132e+00
H    -4.3642272437e-01     8.8033165096e-01    -1.0055433266e+01
H    -1.7957758672e+00     1.0405678319e-01    -9.6332287646e+00
H    -8.6252404264e-01    -4.8344924822e-01    -1.0821746920e+01
N     4.6087199650e+00    -4.1984485659e+00    -7.7549668261e+00
H     4.2067153634e+00    -3.3945300874e+00    -8.2148503694e+00
H     3.9594467727e+00    -4.9614852310e+00    -7.8798726084e+00
H     5.4450530677e+00    -4.4397800054e+00    -8.2665188355e+00
C    -6.9995156485e-01     7.9755806654e+00    -5.9916779884e+00
O     4.2627340356e-02     8.1786980782e+00    -6.8531174444e+00
O    -1.4425286024e+00     7.7724603671e+00    -5.1302369905e+00
N    -5.5116909170e+00    -7.2439704854e+00    -4.1831387223e+00
H    -5.3135151982e+00    -6.3629560907e+00    -3.7315575957e+00
H    -6.4218133040e+00    -7.1547241919e+00    -4.6110340655e+00
H    -4.8443166771e+00    -7.3439555237e+00    -4.9341340596e+00
N     9.5655428773e+00     1.6525844319e+00    -2.5480097264e+00
H     1.0060672569e+01     2.4980966415e+00    -2.3044092650e+00
H     9.4857728455e+00     1.1067947925e+00    -1.7023546570e+00
H     8.6293305236e+00     1.9268968347e+00    -2.8080837833e+00
N    -8.3894467579e+00     5.4084394524e+00    -7.7525352397e-01
H    -7.6344996413e+00     4.8875898651e+00    -1.1973388847e+00
H    -9.0895273807e+00     5.5398787642e+00    -1.4907903251e+00
H    -8.7991127551e+00     4.8110193264e+00    -7.1945380650e-02
C     2.5861646672e+00    -9.6204018159e+00     8.7155624195e-01
O     1.8091125000e+00    -1.0169818990e+01     2.1650758084e-01
O     3.3632158790e+00    -9.0709862369e+00     1.5266081795e+00
C     4.4603588520e+00     8.5881521920e+00     2.5196922284e+00
O     4.7218366631e+00     9.5342291863e+00     1.9103272103e+00
O     4.1988837271e+00     7.6420729769e+00     3.1290558168e+00
C    -8.5494165504e+00    -3.1222331645e+00     4.1423620255e+00
O    -8.0038411337e+00    -3.9306719282e+00     4.7616618561e+00
O    -9.0949890842e+00    -2.3137935395e+00     3.5230599278e+00
C     7.5717947410e+00    -3.1255281201e+00     5.7357638885e+00
O     7.0161390809e+00    -3.3642830302e+00     6.7201423373e+00
O     8.1274525876e+00    -2.8867704626e+00     4.7513868045e+00
N    -2.8647898728e+00     6.2394801173e+00     7.3305576561e+00
H    -2.3209640072e+00     5.8836058510e+00     6.5579048055e+00
H    -3.6629915248e+00     6.7126296501e+00     6.9325806127e+00
H    -3.2200444555e+00     5.4380309085e+00     7.8314096580e+00
N    -1.4217621816e+00    -4.5365086050e+00     8.8452004898e+00
H    -1.9022672906e+00    -5.4243770517e+00     8.8589828919e+00
H    -5.4506628289e-01    -4.6861671754e+00     8.3673001881e+00
H    -1.9687919713e+00    -3.9172502281e+00     8.2649791076e+00
