# Supplementary material for: Automated Discovery of Reactive Events via Hypergraph Mining of Ab Initio Atomistic Simulations
Source: J Chem Theory Comput. 2026 Feb 12;22(4):1674–86. doi: 10.1021/acs.jctc.5c01682 (PMC12937057; doi:10.1021/acs.jctc.5c01682)
Supplement: Supplementary file 2 [file ct5c01682_si_002.zip › SI_data/Initial_Geometries/nowater/init_238.xyz]

98

C     6.9955025021e-07     1.0820905274e-06     2.5000004138e+00
O     6.9807201102e-01     8.7452295760e-02     1.5835906913e+00
O    -6.9807250836e-01    -8.7453173168e-02     3.4164089770e+00
N    -1.8686366036e+00     1.7503652432e+00    -8.7927826364e-03
H    -9.6289970231e-01     1.6466381096e+00    -4.4269005212e-01
H    -2.4650416131e+00     1.0377527977e+00    -4.0359229120e-01
H    -1.7519243315e+00     1.5251873783e+00     9.6847512092e-01
N    -6.5155526639e-02    -7.3907743696e-03    -2.4854177466e+00
H     5.0664827176e-01    -7.0030473743e-01    -2.0246616842e+00
H     2.8576906755e-01     8.9603363090e-01    -2.2024718895e+00
H     1.1304262400e-01    -9.3018643503e-02    -3.4755150488e+00
C     2.5221770770e-08     6.0834867946e-07    -5.0000012086e+00
O    -8.0596691781e-01     7.9888028178e-01    -4.7832834099e+00
O     8.0596683961e-01    -7.9888076626e-01    -5.2167156487e+00
C     3.1928996395e+00    -2.9249590847e+00    -2.4999996237e+00
O     3.4068141685e+00    -3.9967079114e+00    -2.1253623631e+00
O     2.9789886258e+00    -1.8532094423e+00    -2.8746379656e+00
N    -4.2585036170e-01     5.0447038447e+00    -1.7568729272e-02
H     3.3462850259e-01     4.6615686674e+00     5.2489309059e-01
H    -5.4163184976e-01     4.4457285220e+00    -8.2205943443e-01
H    -1.2611164566e+00     4.9479697768e+00     5.4131627813e-01
N    -2.5832949442e+00    -3.4576975469e+00     2.4622564661e+00
H    -2.7890245082e+00    -2.4818170953e+00     2.3050362899e+00
H    -2.3959886028e+00    -3.5615085700e+00     3.4489284941e+00
H    -3.4320647959e+00    -3.9697712212e+00     2.2705544275e+00
N    -5.9829092597e-02    -1.0517993019e-03     5.0305267376e+00
H    -9.7196651347e-02     4.7533137144e-01     4.1411178141e+00
H     2.8889774211e-01    -9.3108228145e-01     4.8493776777e+00
H     6.3973861202e-01     4.7036657535e-01     5.5852781444e+00
C     6.5366777705e-01    -1.7550872851e-07     7.4714589263e+00
O    -4.9574337373e-01     7.1006481411e-02     7.5640338219e+00
O     1.8030797088e+00    -7.1006388735e-02     7.3788876892e+00
N    -4.2613891154e+00     3.8292826969e+00     4.8993976618e+00
H    -3.8302052727e+00     4.4787814430e+00     5.5409717929e+00
H    -4.2767369179e+00     4.2784132289e+00     3.9952802496e+00
H    -3.6388271930e+00     3.0381944180e+00     4.8220971549e+00
C     6.1466245020e-01    -7.0037463662e+00     2.6114602446e+00
O     4.7828637455e-01    -5.8587323408e+00     2.6828920146e+00
O     7.5103488191e-01    -8.1487612616e+00     2.5400280791e+00
C     4.5561165668e+00     5.9426472084e+00     4.2038765519e-01
O     5.1361983204e+00     5.4977305015e+00    -4.7421411837e-01
O     3.9760370016e+00     6.3875669398e+00     1.3149899331e+00
N    -7.2539936732e+00    -1.2705956791e+00    -1.7341774992e+00
H    -6.9285367485e+00    -2.2107010828e+00    -1.5619418667e+00
H    -7.1127631869e+00    -7.5142163027e-01    -8.7983895882e-01
H    -6.6365647198e+00    -8.6967810971e-01    -2.4251376795e+00
N     5.5072457703e+00    -3.4897770977e+00    -3.8366701478e+00
H     4.6124151741e+00    -3.8907950954e+00    -4.0771868054e+00
H     5.3755312062e+00    -2.4899830086e+00    -3.7872218126e+00
H     5.7256387342e+00    -3.8022730737e+00    -2.9017743467e+00
N    -1.2787361040e+00     4.6340120476e+00    -5.7559645968e+00
H    -1.1267862936e+00     5.0705530691e+00    -6.6535885074e+00
H    -1.6189873124e+00     3.7011441550e+00    -5.9386355990e+00
H    -3.7242872491e-01     4.5347109845e+00    -5.3222300995e+00
C     3.0128014898e-01     5.8009615920e-01    -7.4714614739e+00
O     2.9164284918e-01     1.5686457059e+00    -8.0693201247e+00
O     3.1091755815e-01    -4.0845184298e-01    -6.8735993888e+00
C    -8.7155701859e-01     9.0154454513e-07    -9.9619479037e+00
O    -1.6648278669e+00     8.1067799997e-01    -9.7422161274e+00
O    -7.8287363007e-02    -8.1067870461e-01    -1.0181677134e+01
C     4.5959984676e+00    -4.2103126690e+00    -7.8198504008e+00
O     5.5771331578e+00    -4.6721127621e+00    -7.4212610836e+00
O     3.6148653294e+00    -3.7485095761e+00    -8.2184413863e+00
C    -6.9995109712e-01     7.9755786873e+00    -5.9916764700e+00
O     4.1079165388e-01     7.8259164566e+00    -5.7113020633e+00
O    -1.8106932937e+00     8.1252434690e+00    -6.2720535928e+00
N    -5.4762622738e+00    -7.2465445808e+00    -4.2143973451e+00
H    -5.9738547400e+00    -6.9468541233e+00    -3.3885808641e+00
H    -6.1703550440e+00    -7.4203798062e+00    -4.9267165331e+00
H    -4.9277830917e+00    -6.4586293817e+00    -4.5270306871e+00
N     9.4841444166e+00     1.7237584063e+00    -2.4750424350e+00
H     1.0378509498e+01     2.1746408381e+00    -2.3477568217e+00
H     9.3863799137e+00     1.5425196315e+00    -3.4634637487e+00
H     9.5420730549e+00     8.2553022348e-01    -2.0176478732e+00
C    -8.4104437231e+00     5.3500374399e+00    -8.0095742716e-01
O    -8.5693672602e+00     5.5203563396e+00    -1.9325460591e+00
O    -8.2515225310e+00     5.1797156133e+00     3.3063155972e-01
N     2.5590503708e+00    -9.6816960435e+00     8.6703774448e-01
H     3.5448228167e+00    -9.7189597681e+00     1.0820949295e+00
H     2.1231247907e+00    -9.1274910892e+00     1.5896772412e+00
H     2.4673440615e+00    -9.1629632772e+00     5.7099029420e-03
C     4.4603599860e+00     8.5881517963e+00     2.5196904351e+00
O     3.6317124028e+00     7.9481996971e+00     2.0312617874e+00
O     5.2890070635e+00     9.2281026804e+00     3.0081226125e+00
C    -8.5494156734e+00    -3.1222340916e+00     4.1423607401e+00
O    -7.9092918365e+00    -3.6650343761e+00     4.9363175240e+00
O    -9.1895390155e+00    -2.5794303151e+00     3.3484052802e+00
N     7.5886853402e+00    -3.1106593307e+00     5.7990588428e+00
H     8.3185737146e+00    -3.6199987680e+00     5.3223809728e+00
H     7.4052979375e+00    -2.2822197004e+00     5.2518487147e+00
H     6.7567976459e+00    -3.6809781357e+00     5.7534660215e+00
N    -2.8787261970e+00     6.2340839951e+00     7.3437440724e+00
H    -2.5397711159e+00     6.6105902037e+00     6.4703953328e+00
H    -3.8868337870e+00     6.2294835192e+00     7.2882462564e+00
H    -2.5837231371e+00     5.2691809750e+00     7.3800033761e+00
C    -1.4306880473e+00    -4.5612624735e+00     8.7833934882e+00
O    -1.1721426108e+00    -3.7521704428e+00     9.5665169736e+00
O    -1.6892368817e+00    -5.3703553904e+00     8.0002713667e+00
