# Supplementary material for: Automated Discovery of Reactive Events via Hypergraph Mining of Ab Initio Atomistic Simulations
Source: J Chem Theory Comput. 2026 Feb 12;22(4):1674–86. doi: 10.1021/acs.jctc.5c01682 (PMC12937057; doi:10.1021/acs.jctc.5c01682)
Supplement: Supplementary file 2 [file ct5c01682_si_002.zip › SI_data/Initial_Geometries/nowater/init_239.xyz]

98

C    -5.6505943613e-07     1.0520436272e-06     2.4999993632e+00
O     9.5726988578e-01     6.3579357995e-01     2.3810069451e+00
O    -9.5726942108e-01    -6.3579436734e-01     2.6189935945e+00
C    -1.8434216617e+00     1.6887256986e+00    -1.2431993845e-06
O    -2.8223135609e+00     1.8605326533e+00    -5.8907769840e-01
O    -8.6453128595e-01     1.5169188048e+00     5.8907865684e-01
N    -2.3265797857e-02    -4.8754743561e-02    -2.4600727419e+00
H    -6.3570339179e-01     1.2260884744e-01    -3.2442539749e+00
H     8.8420159068e-01    -2.7299254171e-01    -2.8416516112e+00
H     7.4825716890e-02     8.2792360080e-01    -1.9689591950e+00
C     9.8113590623e-07     8.3918036908e-07    -4.9999995942e+00
O     7.9133548539e-01    -8.0359135550e-01    -4.7494255788e+00
O    -7.9133624993e-01     8.0359066880e-01    -5.2505746878e+00
N     3.2374019717e+00    -2.9506846520e+00    -2.5432474543e+00
H     2.4727536454e+00    -2.4909534336e+00    -3.0158420343e+00
H     3.6568236463e+00    -2.2657460239e+00    -1.9314250786e+00
H     2.8306992290e+00    -3.6606668206e+00    -1.9517260431e+00
C    -4.3712875012e-01     4.9808556769e+00     1.2618293452e-06
O    -1.3272656081e+00     4.3177749196e+00     3.2052947213e-01
O     4.5300840293e-01     5.6439351309e+00    -3.2053047069e-01
C    -2.6346180092e+00    -3.4363932419e+00     2.4999995372e+00
O    -2.1230917250e+00    -3.4017241515e+00     1.4646749674e+00
O    -3.1461430405e+00    -3.4710590029e+00     3.5353253471e+00
N    -2.6677684722e-02     3.1232080938e-02     4.9468458226e+00
H     2.3368555884e-01     6.7986788160e-01     5.6754527623e+00
H     8.0638441243e-01    -4.8477826611e-01     4.7036937120e+00
H    -6.6933243460e-01    -6.2912005807e-01     5.3595313029e+00
N     6.8487023862e-01    -4.8694473222e-03     7.5307495392e+00
H     8.5716097112e-02    -7.9767822925e-01     7.3522725292e+00
H     1.3380333123e+00     4.6499652877e-02     6.7625560091e+00
H     1.0364218863e-01     8.1884979676e-01     7.4756138751e+00
C    -4.1999347489e+00     3.8474825357e+00     4.8792851541e+00
O    -4.1256646314e+00     3.4686653406e+00     3.7903684757e+00
O    -4.2742033186e+00     4.2263031148e+00     5.9682012453e+00
C     6.1466110439e-01    -7.0037469417e+00     2.6114614486e+00
O     2.7000469190e-01    -8.1046318251e+00     2.5480384163e+00
O     9.5931756730e-01    -5.9028613815e+00     2.6748807754e+00
N     4.5029308883e+00     5.9298833910e+00     4.5938484858e-01
H     4.2771496523e+00     6.5648080801e+00    -2.9246551272e-01
H     4.8696858225e+00     5.0912219046e+00     3.3333426378e-02
H     5.2606445664e+00     6.3493062897e+00     9.7835863860e-01
N    -7.1914897783e+00    -1.2898498849e+00    -1.7789931235e+00
H    -6.4542156907e+00    -1.7594383392e+00    -1.2737218137e+00
H    -8.0553941357e+00    -1.5063651246e+00    -1.3034171600e+00
H    -7.0368668328e+00    -2.9842438685e-01    -1.6669814849e+00
N     5.4089968024e+00    -3.4814351926e+00    -3.8361952659e+00
H     6.0628987770e+00    -2.7784039156e+00    -4.1485167737e+00
H     5.9373372084e+00    -4.3304082631e+00    -3.6966129389e+00
H     5.0787046751e+00    -3.1901680522e+00    -2.9276525073e+00
C    -1.2362421863e+00     4.5987625861e+00    -5.7942300136e+00
O    -1.5936679626e+00     4.6162397807e+00    -6.8927287219e+00
O    -8.7881794851e-01     4.5812820803e+00    -4.6957303771e+00
N     3.1120317461e-01     5.7915745362e-01    -7.5378918608e+00
H     6.8349472138e-01    -2.4450690106e-01    -7.0880457447e+00
H    -6.6964279569e-01     6.2253295678e-01    -7.3024309656e+00
H     7.5208909097e-01     1.3753176934e+00    -7.1007101343e+00
C    -8.7155808102e-01     8.5171762394e-07    -9.9619461569e+00
O    -1.7648468202e+00    -6.8852941729e-01    -9.7115078465e+00
O     2.1732428161e-02     6.8852874429e-01    -1.0212386794e+01
N     4.6057032971e+00    -4.1938477578e+00    -7.8842503506e+00
H     4.0655571523e+00    -3.4966739974e+00    -7.3927461460e+00
H     5.4769347450e+00    -4.2945700286e+00    -7.3840575147e+00
H     4.1106467082e+00    -5.0684878015e+00    -7.7877975204e+00
N    -7.2285847149e-01     7.9600354925e+00    -6.0528830909e+00
H    -6.6847956557e-01     7.1502501372e+00    -5.4523199336e+00
H    -1.3158385021e+00     8.6307061402e+00    -5.5860237432e+00
H     2.0280920399e-01     8.3617991879e+00    -6.0861196408e+00
C    -5.5143278653e+00    -7.1924663361e+00    -4.2261822459e+00
O    -5.9079790460e+00    -8.0593791488e+00    -4.8805972314e+00
O    -5.1206792643e+00    -6.3255509742e+00    -3.5717682796e+00
N     9.5259973105e+00     1.7066853074e+00    -2.4354440318e+00
H     9.8444139272e+00     2.4578946067e+00    -3.0301548353e+00
H     8.6712360147e+00     1.3548104216e+00    -2.8415835113e+00
H     1.0209686898e+01     9.6724851784e-01    -2.5074243257e+00
N    -8.4382334435e+00     5.3267895837e+00    -7.4438986647e-01
H    -8.3893233535e+00     4.6174276496e+00    -1.4611875664e+00
H    -7.4957753437e+00     5.6567434455e+00    -5.9510736874e-01
H    -8.9600551739e+00     6.0989979924e+00    -1.1326882515e+00
N     2.5298142883e+00    -9.5839868354e+00     8.6822712036e-01
H     3.2003224128e+00    -9.1857347033e+00     1.5094755803e+00
H     2.9887772170e+00    -9.6537108817e+00    -2.8362904315e-02
H     2.3524841032e+00    -1.0527825395e+01     1.1798393148e+00
C     4.4603606870e+00     8.5881510022e+00     2.5196926614e+00
O     4.4565933204e+00     7.4562887694e+00     2.2881073791e+00
O     4.4641255516e+00     9.7200142471e+00     2.7512753155e+00
N    -8.5364437808e+00    -3.1433708579e+00     4.0799318456e+00
H    -8.1109504588e+00    -2.2482119859e+00     4.2723676009e+00
H    -8.1907616536e+00    -3.7870038316e+00     4.7767980789e+00
H    -9.5268017679e+00    -3.0377309160e+00     4.2454934374e+00
C     7.5717951004e+00    -3.1255277256e+00     5.7357632280e+00
O     8.1741070551e+00    -2.4805210607e+00     4.9901461939e+00
O     6.9694842947e+00    -3.7705326530e+00     6.4813834009e+00
C    -2.9008705050e+00     6.1989890165e+00     7.2909181468e+00
O    -3.2927319472e+00     5.4158385077e+00     8.0444949118e+00
O    -2.5090054556e+00     6.9821394362e+00     6.5373424649e+00
C    -1.4306895318e+00    -4.5612630062e+00     8.7833952911e+00
O    -2.5285489825e+00    -4.2018679820e+00     8.7661357091e+00
O    -3.3282934814e-01    -4.9206574343e+00     8.8006512262e+00
