# Supplementary material for: Automated Discovery of Reactive Events via Hypergraph Mining of Ab Initio Atomistic Simulations
Source: J Chem Theory Comput. 2026 Feb 12;22(4):1674–86. doi: 10.1021/acs.jctc.5c01682 (PMC12937057; doi:10.1021/acs.jctc.5c01682)
Supplement: Supplementary file 2 [file ct5c01682_si_002.zip › SI_data/Initial_Geometries/nowater/init_23.xyz]

98

C    -3.8992045349e-07     3.9872992437e-07     2.5000012331e+00
O     4.4803989577e-01     1.0642520330e+00     2.4627666851e+00
O    -4.4803953437e-01    -1.0642523312e+00     2.5372323622e+00
N    -1.9010067687e+00     1.6545881583e+00    -5.5813092643e-03
H    -1.1252922866e+00     1.1582777361e+00    -4.1949977957e-01
H    -1.6559082105e+00     1.8280521140e+00     9.5837877169e-01
H    -1.9488192708e+00     2.5542548435e+00    -4.6131500429e-01
N     4.6434949940e-02    -2.8983069260e-02    -2.5389395099e+00
H    -2.9079246311e-01    -6.5515803644e-01    -1.8223028688e+00
H    -7.5937339348e-01     2.6925083866e-01    -3.0691390334e+00
H     4.0486350785e-01     7.8868317738e-01    -2.0674204132e+00
N    -4.0406250006e-02    -3.2630230234e-03    -5.0535648761e+00
H     9.2359643416e-01     1.4378167466e-01    -5.3152176515e+00
H    -6.8487395237e-02    -8.5122045101e-01    -4.5062425447e+00
H    -2.9358819825e-01     7.5278404803e-01    -4.4341529711e+00
N     3.2540548099e+00    -2.9229958700e+00    -2.5277282320e+00
H     3.0686973177e+00    -3.8101204677e+00    -2.0827135790e+00
H     2.5242145568e+00    -2.7806047745e+00    -3.2106924081e+00
H     3.1359403276e+00    -2.2114282651e+00    -1.8212582090e+00
C    -4.3712922132e-01     4.9808558236e+00    -1.0444126008e-06
O     5.2363600881e-01     5.2791545143e+00    -5.6807332313e-01
O    -1.3978927555e+00     4.6825554579e+00     5.6807415154e-01
C    -2.6346172714e+00    -3.4363920762e+00     2.5000013239e+00
O    -3.6559450172e+00    -3.8357691434e+00     2.8635197472e+00
O    -1.6132903525e+00    -3.0370149180e+00     2.1364792264e+00
N    -4.8845433452e-02    -4.4072716902e-02     4.9864269544e+00
H     6.3639322410e-01     1.1067768539e-03     4.2462970410e+00
H     4.4964194485e-01    -2.8029427322e-01     5.8320579583e+00
H    -4.0723513374e-01     8.9166184449e-01     5.1102697336e+00
N     6.7297942002e-01    -1.0438374422e-02     7.4079730682e+00
H     2.0440430152e-01    -8.1519224781e-01     7.7980936325e+00
H     3.2942305997e-02     7.6652140225e-01     7.4858709692e+00
H     1.4552897138e+00     1.9373337335e-01     8.0126910870e+00
C    -4.1999342646e+00     3.8474848083e+00     4.8792841227e+00
O    -4.6235611755e+00     3.2840106542e+00     3.9639726084e+00
O    -3.7763070826e+00     4.4109559807e+00     5.7945979233e+00
N     5.8483054983e-01    -7.0365486760e+00     2.6619246996e+00
H     2.6723761971e-01    -7.3605370135e+00     1.7599536463e+00
H     1.5878641458e+00    -7.1509284958e+00     2.6768561089e+00
H     4.0343564872e-01    -6.0439280676e+00     2.6962699772e+00
C     4.5561172589e+00     5.9426494239e+00     4.2038858825e-01
O     3.9760015158e+00     5.4963949925e+00     1.3143017592e+00
O     5.1362332125e+00     6.3889006909e+00    -4.7352661584e-01
N    -7.2012674762e+00    -1.2604856507e+00    -1.7795392517e+00
H    -7.9906405336e+00    -1.6983964215e+00    -1.3273116253e+00
H    -7.0123548665e+00    -4.0652457628e-01    -1.2751142383e+00
H    -6.4075990919e+00    -1.8673783610e+00    -1.6341050236e+00
C     5.4594166276e+00    -3.4728339385e+00    -3.7926497249e+00
O     4.3987833336e+00    -3.5469052125e+00    -3.3406226105e+00
O     6.5200517837e+00    -3.3987640228e+00    -4.2446738596e+00
C    -1.2362434317e+00     4.5987615579e+00    -5.7942285053e+00
O    -2.0563569599e+00     3.8110531456e+00    -5.9984032055e+00
O    -4.1612805288e-01     5.3864695568e+00    -5.5900570602e+00
C     3.0127897222e-01     5.8009669971e-01    -7.4714607928e+00
O     4.6565445393e-01    -3.0415480454e-01    -8.1966076941e+00
O     1.3690694758e-01     1.4643482157e+00    -6.7463123948e+00
N    -8.7518977793e-01     3.0818949191e-02    -9.9023692442e+00
H    -3.9629139484e-01     5.9319101219e-01    -1.0590685665e+01
H    -1.7893792399e+00    -1.7514175885e-01    -1.0278161606e+01
H    -3.7852429156e-01    -8.4633816153e-01    -9.8449394750e+00
C     4.5959984113e+00    -4.2103111269e+00    -7.8198521144e+00
O     4.1660737380e+00    -3.2328135901e+00    -7.3789197033e+00
O     5.0259247056e+00    -5.1878099163e+00    -8.2607813641e+00
N    -7.4637263957e-01     7.9272055539e+00    -5.9958585248e+00
H    -1.1162570133e+00     8.7720600887e+00    -5.5850156617e+00
H    -3.7991568518e-01     8.1792795489e+00    -6.9022525266e+00
H     4.1439139704e-02     7.6476483270e+00    -5.4296609110e+00
C    -5.5143292316e+00    -7.1924644756e+00    -4.2261834875e+00
O    -5.9802203234e+00    -7.9189698200e+00    -4.9942287500e+00
O    -5.0484368436e+00    -6.4659617501e+00    -3.4581358473e+00
C     9.5347177982e+00     1.6865572060e+00    -2.4989381055e+00
O     1.0587805867e+01     2.1613565591e+00    -2.5170804377e+00
O     8.4816291624e+00     1.2117581418e+00    -2.4807920602e+00
C    -8.4104452547e+00     5.3500362223e+00    -8.0095612672e-01
O    -7.8156005269e+00     4.4379007639e+00    -4.1504589671e-01
O    -9.0052881032e+00     6.2621721153e+00    -1.1868695926e+00
C     2.5861639271e+00    -9.6204028139e+00     8.7155621151e-01
O     3.0141913794e+00    -8.7481633701e+00     2.4645709708e-01
O     2.1581375451e+00    -1.0492640969e+01     1.4966587003e+00
N     4.5237194588e+00     8.5987435663e+00     2.5000481914e+00
H     4.3644908361e+00     8.9089198477e+00     3.4475831054e+00
H     4.2759829418e+00     7.6205109112e+00     2.4673438269e+00
H     3.8601022857e+00     9.0878238022e+00     1.9171312582e+00
N    -8.5356732950e+00    -3.0866604610e+00     4.1976628068e+00
H    -8.3552552500e+00    -2.5607089536e+00     3.3549233251e+00
H    -9.5034416461e+00    -3.3722355949e+00     4.1622601745e+00
H    -7.9805248300e+00    -3.9281007747e+00     4.1413799426e+00
N     7.6090134850e+00    -3.1152512485e+00     5.6807940278e+00
H     6.7360312578e+00    -2.6091629699e+00     5.6467032927e+00
H     8.0852091424e+00    -2.8200889814e+00     6.5207339166e+00
H     7.3769327687e+00    -4.0901326814e+00     5.8037741622e+00
C    -2.9008691758e+00     6.1989884381e+00     7.2909197668e+00
O    -3.1434620362e+00     7.1487795143e+00     7.9023146195e+00
O    -2.6582763701e+00     5.2491989817e+00     6.6795215135e+00
N    -1.4179557834e+00    -4.6200741440e+00     8.7535344063e+00
H    -1.5953253901e+00    -4.7279742105e+00     9.7416047942e+00
H    -2.2275388149e+00    -4.1631817616e+00     8.3595715264e+00
H    -6.4615983888e-01    -3.9753363468e+00     8.6639600040e+00
