# Supplementary material for: Automated Discovery of Reactive Events via Hypergraph Mining of Ab Initio Atomistic Simulations
Source: J Chem Theory Comput. 2026 Feb 12;22(4):1674–86. doi: 10.1021/acs.jctc.5c01682 (PMC12937057; doi:10.1021/acs.jctc.5c01682)
Supplement: Supplementary file 2 [file ct5c01682_si_002.zip › SI_data/Initial_Geometries/nowater/init_240.xyz]

98

C     1.2580700487e-06     4.2258589563e-07     2.4999997350e+00
O     5.6048403683e-01    -9.0524364090e-01     2.9484975504e+00
O    -5.6048500799e-01     9.0524330327e-01     2.0515027142e+00
N    -1.8334133010e+00     1.6692658060e+00     6.3510955631e-02
H    -2.7171443506e+00     1.3410380579e+00    -2.9797413457e-01
H    -1.1166695103e+00     1.3208442386e+00    -5.5637841740e-01
H    -1.8355439716e+00     2.6747279641e+00    -2.8253358548e-02
N    -2.3237618423e-02     2.9573468402e-02    -2.5556590637e+00
H     4.4853111827e-01     6.8380411436e-01    -1.9483683474e+00
H     6.3818622361e-01    -7.0398277930e-01    -2.7649335665e+00
H    -7.6378643945e-01    -3.9080232261e-01    -2.0132099706e+00
C     4.6765444854e-07    -1.9285376085e-07    -5.0000012552e+00
O    -2.5888020288e-01     1.0449526685e+00    -5.4193011075e+00
O     2.5887978400e-01    -1.0449525015e+00    -4.5806979314e+00
C     3.1929007257e+00    -2.9249576496e+00    -2.5000007320e+00
O     2.5705745603e+00    -3.3958308984e+00    -3.3519083430e+00
O     3.8152274037e+00    -2.4540875583e+00    -1.6480911312e+00
N    -4.4084932095e-01     5.0120408348e+00    -5.9381151678e-02
H    -1.1299455677e+00     4.2791821801e+00     2.6932509140e-02
H    -5.9120002369e-01     5.6466742115e+00     7.1134397979e-01
H     4.6146662969e-01     4.5833265732e+00     8.6938319846e-02
C    -2.6346178346e+00    -3.4363916051e+00     2.5000012444e+00
O    -2.2569788293e+00    -2.3538221506e+00     2.3579089919e+00
O    -3.0122559953e+00    -4.5189622951e+00     2.6420900397e+00
N    -3.1482951775e-02    -1.2832381928e-02     4.9420632929e+00
H    -5.8454555904e-01    -2.8524714286e-01     5.7416240745e+00
H     1.7528317062e-01     9.6940978639e-01     5.0508299159e+00
H     8.4677886973e-01    -5.0583131286e-01     5.0126862892e+00
N     6.7373979732e-01    -1.2856195386e-02     7.5342643147e+00
H     1.3710181562e+00     4.9641995494e-01     7.0109802752e+00
H    -1.7009228297e-01     5.4109576710e-01     7.5126604165e+00
H     4.8114207698e-01    -8.5885461712e-01     7.0179580401e+00
N    -4.2423596999e+00     3.8954819988e+00     4.8995025583e+00
H    -3.8882701542e+00     3.3528013826e+00     5.6737788885e+00
H    -3.4404076040e+00     4.2770949974e+00     4.4192667411e+00
H    -4.6815411186e+00     3.2455283836e+00     4.2638459214e+00
N     6.4394556066e-01    -7.0110603943e+00     2.6714721256e+00
H     1.3181487667e+00    -7.0028366752e+00     1.9199617129e+00
H     1.2393096718e-01    -6.1480445011e+00     2.6068929063e+00
H    -5.0602855351e-03    -7.7587205553e+00     2.4735451801e+00
C     4.5561160087e+00     5.9426482782e+00     4.2038798806e-01
O     4.4501307345e+00     4.8538112971e+00     7.9181658220e-01
O     4.6621050287e+00     7.0314852426e+00     4.8958993809e-02
C    -7.1898337268e+00    -1.2717790975e+00    -1.7143153193e+00
O    -6.3035779688e+00    -6.1588770761e-01    -2.0594461153e+00
O    -8.0760874912e+00    -1.9276735980e+00    -1.3691837874e+00
C     5.4594164648e+00    -3.4728348154e+00    -3.7926496312e+00
O     6.2449627793e+00    -3.5885360268e+00    -4.6318684749e+00
O     4.6738725189e+00    -3.3571324294e+00    -2.9534281038e+00
C    -1.2362414696e+00     4.5987613547e+00    -5.7942292253e+00
O    -7.9010721013e-01     4.0329339656e+00    -6.6973137388e+00
O    -1.6823792897e+00     5.1645888276e+00    -4.8911459393e+00
C     3.0127995323e-01     5.8009639575e-01    -7.4714615294e+00
O     2.9537147002e-01     1.6593503389e+00    -7.8836921278e+00
O     3.0718909222e-01    -4.9915665698e-01    -7.0592273298e+00
N    -8.8753621508e-01     9.4759093460e-03    -1.0026502335e+01
H    -1.6629342040e+00    -3.5869546925e-01    -9.4949072943e+00
H    -6.0630914876e-01     8.6833869804e-01    -9.5763377742e+00
H    -1.2337210518e-01    -6.4132815245e-01    -9.9174763436e+00
N     4.6112966664e+00    -4.1459996313e+00    -7.8079151812e+00
H     5.4240225763e+00    -4.6866331597e+00    -8.0659412970e+00
H     3.9449493434e+00    -4.2430726572e+00    -8.5602051238e+00
H     4.2064336738e+00    -4.5949656278e+00    -6.9992775171e+00
C    -6.9995142961e-01     7.9755798827e+00    -5.9916786576e+00
O     5.7517983378e-02     7.3631646674e+00    -6.6129239736e+00
O    -1.4574193476e+00     8.5879943775e+00    -5.3704299595e+00
N    -5.5087103235e+00    -7.1308196974e+00    -4.2522737613e+00
H    -4.6141827316e+00    -7.5930108417e+00    -4.1775393893e+00
H    -6.0995145569e+00    -7.7268395117e+00    -4.8136050570e+00
H    -5.9073695539e+00    -7.1142304919e+00    -3.3248175646e+00
C     9.5347165299e+00     1.6865581211e+00    -2.4989366500e+00
O     9.2732211347e+00     1.7611635847e+00    -3.6217956051e+00
O     9.7962149014e+00     1.6119503787e+00    -1.3760780696e+00
N    -8.3902913548e+00     5.3738229721e+00    -8.6045984638e-01
H    -7.9242002042e+00     5.8333963251e+00    -9.1735665895e-02
H    -8.2053230577e+00     4.3858054815e+00    -7.6564290639e-01
H    -9.3818783801e+00     5.5003464348e+00    -7.1859242551e-01
C     2.5861645273e+00    -9.6204032169e+00     8.7155846248e-01
O     3.5843401177e+00    -9.1694388053e+00     1.2390290605e+00
O     1.5879884175e+00    -1.0071365283e+01     5.0408496227e-01
N     4.4444189582e+00     8.5798142441e+00     2.4549700751e+00
H     4.1731970847e+00     7.7859347968e+00     3.0167348047e+00
H     3.9919174862e+00     9.3889452342e+00     2.8548844954e+00
H     5.4374933485e+00     8.7054359201e+00     2.5868860723e+00
C    -8.5494163215e+00    -3.1222318214e+00     4.1423616132e+00
O    -8.1151287353e+00    -2.9923182607e+00     5.2050350388e+00
O    -8.9837016839e+00    -3.2521482336e+00     3.0796871311e+00
C     7.5717961894e+00    -3.1255260885e+00     5.7357637992e+00
O     8.5839496672e+00    -3.2951085660e+00     6.2663721018e+00
O     6.5596408611e+00    -2.9559464622e+00     5.2051571210e+00
N    -2.9629650506e+00     6.1994537496e+00     7.2652982566e+00
H    -2.8294980576e+00     6.9320314609e+00     7.9471354451e+00
H    -2.2590297059e+00     6.3309934140e+00     6.5535718822e+00
H    -2.7511393595e+00     5.3274828590e+00     7.7280898113e+00
N    -1.4494063873e+00    -4.5926824153e+00     8.8397409940e+00
H    -4.8701341976e-01    -4.7838606585e+00     8.6017574893e+00
H    -1.5371972965e+00    -3.5899618798e+00     8.9186483369e+00
H    -2.0077480571e+00    -4.8733297303e+00     8.0467270944e+00
