# Supplementary material for: Automated Discovery of Reactive Events via Hypergraph Mining of Ab Initio Atomistic Simulations
Source: J Chem Theory Comput. 2026 Feb 12;22(4):1674–86. doi: 10.1021/acs.jctc.5c01682 (PMC12937057; doi:10.1021/acs.jctc.5c01682)
Supplement: Supplementary file 2 [file ct5c01682_si_002.zip › SI_data/Initial_Geometries/nowater/init_241.xyz]

98

C     7.3779103462e-07    -9.6056573574e-08     2.5000011305e+00
O    -5.6869058425e-01    -8.8581907606e-01     2.9761029736e+00
O     5.6868995708e-01     8.8581915573e-01     2.0238961734e+00
C    -1.8434218165e+00     1.6887255393e+00    -1.2843667746e-06
O    -1.5197432386e+00     2.7738510225e+00    -2.2911460587e-01
O    -2.1671014846e+00     6.0360064628e-01     2.2911559456e-01
N     1.6238319426e-02    -3.1491888613e-02    -2.5570708879e+00
H    -9.2845678285e-01     3.2424227831e-01    -2.5768157427e+00
H     6.2114944473e-01     7.5590176682e-01    -2.3741068293e+00
H     8.1646341741e-02    -6.4250409255e-01    -1.7559683615e+00
N     2.0440230340e-02    -5.8686226956e-02    -4.9744925097e+00
H     7.9050941424e-01     4.8624230637e-01    -5.3342588765e+00
H    -4.4428625143e-01     5.1269453532e-01    -4.2838874080e+00
H    -6.3028035122e-01    -1.8337998859e-01    -5.7363281686e+00
C     3.1929016321e+00    -2.9249582148e+00    -2.5000009927e+00
O     2.6168181111e+00    -3.3861517600e+00    -3.3889252531e+00
O     3.7689831305e+00    -2.4637662802e+00    -1.6110739924e+00
C    -4.3712780500e-01     4.9808552882e+00     1.0744410279e-06
O    -1.1844662778e+00     4.5898234994e+00     7.8951826709e-01
O     3.1020834904e-01     5.3718868764e+00    -7.8951908046e-01
C    -2.6346177484e+00    -3.4363915433e+00     2.4999987629e+00
O    -2.3903058731e+00    -4.3932015776e+00     1.9003452661e+00
O    -2.8789290209e+00    -2.4795829519e+00     3.0996556869e+00
C     7.6752037528e-07     1.6722688487e-07     4.9999988980e+00
O     6.1100523025e-01    -9.7614920179e-01     5.0925408131e+00
O    -6.1100578268e-01     9.7614906389e-01     4.9074600830e+00
N     6.3242091557e-01    -2.0735756596e-02     7.5317188045e+00
H     4.7564958607e-02     7.1130008557e-01     7.1556170517e+00
H     6.3621083620e-01    -7.6893960249e-01     6.8538111955e+00
H     1.5724988817e+00     3.4580115345e-01     7.5675446568e+00
N    -4.1533436158e+00     3.7991928267e+00     4.8824178049e+00
H    -4.1797761153e+00     4.2411371891e+00     3.9750193276e+00
H    -3.9866780150e+00     4.5301637975e+00     5.5586471316e+00
H    -5.0808130942e+00     3.4422446966e+00     5.0606529856e+00
N     6.1073561435e-01    -6.9800793481e+00     2.5487149569e+00
H    -2.7396974617e-01    -6.9206094796e+00     3.0315661274e+00
H     1.2816877885e+00    -6.4696809295e+00     3.1043215796e+00
H     8.9081951567e-01    -7.9498523661e+00     2.5704562194e+00
C     4.5561176403e+00     5.9426477712e+00     4.2038663940e-01
O     4.1227880375e+00     6.8046279916e+00    -2.1520254019e-01
O     4.9894463941e+00     5.0806689989e+00     1.0559791915e+00
N    -7.2022656453e+00    -1.2847467855e+00    -1.7790437828e+00
H    -6.5203895045e+00    -1.9197252972e+00    -1.3901572810e+00
H    -8.0330566541e+00    -1.3643935126e+00    -1.2108670643e+00
H    -6.8432791730e+00    -3.5102607742e-01    -1.6423919161e+00
N     5.4533918667e+00    -3.4089683714e+00    -3.7727154762e+00
H     6.4025218138e+00    -3.7431873088e+00    -3.6900381614e+00
H     5.1836924882e+00    -3.5310996094e+00    -4.7379762135e+00
H     4.8757713834e+00    -4.0317565057e+00    -3.2269418073e+00
C    -1.2362432820e+00     4.5987611539e+00    -5.7942284457e+00
O    -3.3608548806e-01     4.9493146666e+00    -5.1605201287e+00
O    -2.1363995450e+00     4.2482083096e+00    -6.4279401392e+00
C     3.0128061961e-01     5.8009648594e-01    -7.4714589656e+00
O     1.4362024321e+00     6.7743998135e-01    -7.6644221064e+00
O    -8.3364230982e-01     4.8275354977e-01    -7.2784993788e+00
N    -9.2494004700e-01    -3.7958129787e-02    -9.9470478323e+00
H    -1.3829965653e-01    -5.9361482944e-01    -1.0250079219e+01
H    -6.1223798703e-01     5.0310772136e-01    -9.1540489349e+00
H    -1.1222819674e+00     6.1800874580e-01    -1.0688764089e+01
C     4.5959981956e+00    -4.2103126167e+00    -7.8198512843e+00
O     3.6785182918e+00    -3.8575384835e+00    -7.2127770819e+00
O     5.5134803634e+00    -4.5630838704e+00    -8.4269246072e+00
C    -6.9995125697e-01     7.9755790483e+00    -5.9916762574e+00
O    -2.5024349267e-01     8.7823618745e+00    -5.2976860211e+00
O    -1.1496580032e+00     7.1687978070e+00    -6.6856697561e+00
N    -5.5353081636e+00    -7.1471929997e+00    -4.1812072601e+00
H    -5.7828861723e+00    -6.8861468303e+00    -5.1245764986e+00
H    -5.9362372415e+00    -8.0589012321e+00    -4.0155991134e+00
H    -4.5323142241e+00    -7.2614955162e+00    -4.1633894941e+00
C     9.5347182694e+00     1.6865570306e+00    -2.4989379125e+00
O     1.0487297523e+01     2.2899348590e+00    -2.2473708011e+00
O     8.5821371326e+00     1.0831799794e+00    -2.7505018550e+00
N    -8.4181954312e+00     5.3177711517e+00    -7.4255020928e-01
H    -8.5052430248e+00     6.3180700831e+00    -6.3667170636e-01
H    -9.1064421910e+00     5.0352467089e+00    -1.4251030802e+00
H    -7.5119358756e+00     5.1451782778e+00    -1.1527753894e+00
C     2.5861631911e+00    -9.6204030949e+00     8.7155759431e-01
O     2.3996912588e+00    -9.8667626312e+00    -2.4167789178e-01
O     2.7726382413e+00    -9.3740415049e+00     1.9847925775e+00
N     4.5217825740e+00     8.5623468671e+00     2.5282869718e+00
H     4.3449714265e+00     8.8053711247e+00     1.5644080783e+00
H     4.3849866388e+00     9.4025127520e+00     3.0712328650e+00
H     3.7975347955e+00     7.9151734331e+00     2.8039880459e+00
N    -8.5992898374e+00    -3.1451794635e+00     4.1810718440e+00
H    -8.8949788568e+00    -2.3735589295e+00     3.6009380245e+00
H    -8.2435471395e+00    -3.8577086284e+00     3.5604822800e+00
H    -7.8166211063e+00    -2.8165450443e+00     4.7277055939e+00
N     7.5893065172e+00    -3.0973498861e+00     5.7941759784e+00
H     8.3886703091e+00    -3.2667196058e+00     5.2011187136e+00
H     6.9537903157e+00    -2.5148780877e+00     5.2686021522e+00
H     7.1295758905e+00    -3.9865595908e+00     5.9258317137e+00
N    -2.8895570098e+00     6.2100887930e+00     7.2256396204e+00
H    -3.3818662252e+00     6.9770764553e+00     7.6600899116e+00
H    -2.0313226771e+00     6.0837757476e+00     7.7422254598e+00
H    -3.4466222671e+00     5.3818611099e+00     7.3776152258e+00
C    -1.4306888020e+00    -4.5612638523e+00     8.7833947127e+00
O    -1.4200472332e+00    -4.0291337603e+00     9.8088128579e+00
O    -1.4413316074e+00    -5.0933910157e+00     7.7579745463e+00
