# Supplementary material for: Automated Discovery of Reactive Events via Hypergraph Mining of Ab Initio Atomistic Simulations
Source: J Chem Theory Comput. 2026 Feb 12;22(4):1674–86. doi: 10.1021/acs.jctc.5c01682 (PMC12937057; doi:10.1021/acs.jctc.5c01682)
Supplement: Supplementary file 2 [file ct5c01682_si_002.zip › SI_data/Initial_Geometries/nowater/init_242.xyz]

98

N    -8.6811016030e-03    -2.7703399245e-02     2.4394222115e+00
H    -7.6746764498e-01     5.9162689893e-01     2.6844904804e+00
H     8.4020748296e-01     5.1670021557e-01     2.4883605406e+00
H     4.7902017374e-02    -7.2333590201e-01     3.1689927375e+00
C    -1.8434226075e+00     1.6887259315e+00     1.2740419766e-06
O    -8.3335355297e-01     2.0465729555e+00     4.3181612166e-01
O    -2.8534904711e+00     1.3308783272e+00    -4.3181710011e-01
C     5.4400977562e-07     2.5069751428e-07    -2.5000012136e+00
O    -9.4170639447e-01    -2.1385511931e-01    -3.1342030528e+00
O     9.4170595110e-01     2.1385486951e-01    -1.8657960154e+00
N     2.7802134054e-02    -1.2356617401e-02    -5.0598904305e+00
H     7.0564926818e-01    -5.1980969517e-02    -4.3126698027e+00
H    -6.9563590561e-01    -6.7934613135e-01    -4.8337389858e+00
H    -3.9637829950e-01     9.0304554878e-01    -5.0213000876e+00
N     3.1437832008e+00    -2.9414986271e+00    -2.4572636803e+00
H     3.0304258397e+00    -2.0062214649e+00    -2.8202956784e+00
H     3.1775427389e+00    -3.5617389281e+00    -3.2532186712e+00
H     4.0533185028e+00    -2.9770645482e+00    -2.0203884347e+00
C    -4.3712893828e-01     4.9808565162e+00    -1.0750573154e-07
O    -1.0955910740e-01     5.3016442130e+00     1.0604485285e+00
O    -7.6469792656e-01     4.6600651641e+00    -1.0604483955e+00
C    -2.6346168585e+00    -3.4363919386e+00     2.4999988433e+00
O    -1.7138479357e+00    -4.0604119376e+00     2.8123154804e+00
O    -3.5553876628e+00    -2.8123722441e+00     2.1876854556e+00
C     4.3321114811e-07    -6.8345353416e-07     5.0000010848e+00
O     4.8125621072e-01     8.9061262123e-01     5.5567405825e+00
O    -4.8125649521e-01    -8.9061206545e-01     4.4432585588e+00
N     5.9666728672e-01     4.3233982183e-03     7.5067409270e+00
H     1.3602748966e+00    -3.5093475540e-01     8.0635896995e+00
H     8.8905513316e-01     9.0195034896e-01     7.1487502994e+00
H     5.0380816968e-01    -6.1109653139e-01     6.7117472947e+00
N    -4.2401544981e+00     3.8359911914e+00     4.8267230391e+00
H    -4.4596726395e+00     3.2369245069e+00     5.6092295159e+00
H    -4.3124790924e+00     4.7871189604e+00     5.1576417678e+00
H    -3.2687124708e+00     3.6781200303e+00     4.6014310847e+00
C     6.1466062680e-01    -7.0037464243e+00     2.6114613412e+00
O     1.6099705385e+00    -7.0028241731e+00     3.1980748250e+00
O    -3.8064782210e-01    -7.0046694687e+00     2.0248444777e+00
C     4.5561162494e+00     5.9426484420e+00     4.2038862134e-01
O     4.9539778289e+00     5.4146965607e+00     1.3678753098e+00
O     4.1582577475e+00     6.4705998402e+00    -5.2710018532e-01
N    -7.2475325112e+00    -1.2523856019e+00    -1.7427250305e+00
H    -7.1297331545e+00    -2.2547200116e+00    -1.7716133631e+00
H    -7.1933005523e+00    -9.7970666141e-01    -7.7211327760e-01
H    -6.4446209378e+00    -8.5043800584e-01    -2.2044072979e+00
C     5.4594174249e+00    -3.4728333832e+00    -3.7926495294e+00
O     6.3202084303e+00    -2.9166865054e+00    -3.2592664161e+00
O     4.5986260899e+00    -4.0289830776e+00    -4.3260301629e+00
C    -1.2362436748e+00     4.5987611716e+00    -5.7942306226e+00
O    -9.0889772952e-01     5.4305620925e+00    -6.5261526883e+00
O    -1.5635870601e+00     3.7669609596e+00    -5.0623058856e+00
C     3.0128083608e-01     5.8009748644e-01    -7.4714593305e+00
O    -5.6307184282e-01     6.5411269172e-01    -6.7084558927e+00
O     1.1656317154e+00     5.0608013805e-01    -8.2344652902e+00
C    -8.7155828864e-01     8.1342683807e-07    -9.9619476353e+00
O    -2.6531591902e-01     9.7772796294e-01    -9.8557503635e+00
O    -1.4777982627e+00    -9.7772856383e-01    -1.0068143039e+01
N     4.5999051223e+00    -4.2125573103e+00    -7.8868749199e+00
H     3.9247289899e+00    -4.8702445989e+00    -7.5249769871e+00
H     4.3257240774e+00    -3.2995610600e+00    -7.5542419595e+00
H     5.4832617398e+00    -4.4299190530e+00    -7.4489087801e+00
C    -6.9995045648e-01     7.9755792542e+00    -5.9916786578e+00
O    -1.1847569548e+00     8.8341739053e+00    -6.5937882280e+00
O    -2.1514528001e-01     7.1169856129e+00    -5.3895657075e+00
N    -5.4955081275e+00    -7.2526090736e+00    -4.2029225476e+00
H    -6.2920164886e+00    -7.3178910148e+00    -4.8199299965e+00
H    -4.7582705559e+00    -6.8009862342e+00    -4.7243625335e+00
H    -5.7542467747e+00    -6.6227075694e+00    -3.4574979786e+00
N     9.4742722334e+00     1.6962757543e+00    -2.5265848913e+00
H     1.0027670754e+01     1.0336469759e+00    -3.0500910256e+00
H     9.4064646775e+00     1.3402812499e+00    -1.5842197110e+00
H     1.0010020281e+01     2.5506875780e+00    -2.4782750030e+00
N    -8.4020921096e+00     5.3659594440e+00    -7.3623324486e-01
H    -7.5271238685e+00     5.1389150135e+00    -1.1859741666e+00
H    -8.8130142931e+00     6.1234804259e+00    -1.2622437067e+00
H    -9.0072702855e+00     4.5664333486e+00    -8.5411784433e-01
C     2.5861643607e+00    -9.6204030874e+00     8.7155628082e-01
O     2.5159337569e+00    -8.7325157839e+00     1.3570177829e-01
O     2.6563948050e+00    -1.0508288367e+01     1.6074139569e+00
C     4.4603607347e+00     8.5881515874e+00     2.5196907510e+00
O     4.9599625642e+00     7.5475632465e+00     2.5679811945e+00
O     3.9607563523e+00     9.6287393350e+00     2.4714030135e+00
N    -8.5167212319e+00    -3.1001399651e+00     4.1967257009e+00
H    -9.4281362716e+00    -3.4684801911e+00     4.4270159446e+00
H    -8.0134791890e+00    -3.8384698034e+00     3.7266208391e+00
H    -8.6609792391e+00    -2.3667711061e+00     3.5179480313e+00
N     7.5218069727e+00    -3.1499167452e+00     5.6980974059e+00
H     7.8859409176e+00    -3.8414005352e+00     6.3373486331e+00
H     7.2252778339e+00    -2.3629755450e+00     6.2568246221e+00
H     8.2988534972e+00    -2.8332636172e+00     5.1365736969e+00
N    -2.8826446269e+00     6.2572953066e+00     7.2629766675e+00
H    -2.1016544397e+00     5.6253240116e+00     7.3632368431e+00
H    -3.5793998419e+00     5.7757917916e+00     6.7133689708e+00
H    -3.2748200291e+00     6.3855743104e+00     8.1844550079e+00
N    -1.4141802313e+00    -4.5771605532e+00     8.7202495253e+00
H    -7.5049138378e-01    -3.9398162683e+00     9.1358152474e+00
H    -1.4518362643e+00    -5.3902521670e+00     9.3176155232e+00
H    -2.3191654332e+00    -4.1327917565e+00     8.7742637589e+00
