# Supplementary material for: Automated Discovery of Reactive Events via Hypergraph Mining of Ab Initio Atomistic Simulations
Source: J Chem Theory Comput. 2026 Feb 12;22(4):1674–86. doi: 10.1021/acs.jctc.5c01682 (PMC12937057; doi:10.1021/acs.jctc.5c01682)
Supplement: Supplementary file 2 [file ct5c01682_si_002.zip › SI_data/Initial_Geometries/nowater/init_243.xyz]

98

C     6.0828382744e-07    -1.6019918783e-07     2.5000011983e+00
O    -9.5520821961e-01    -5.5508843642e-02     3.1474986356e+00
O     9.5520771345e-01     5.5509015704e-02     1.8525004471e+00
C    -1.8434217747e+00     1.6887259809e+00     1.2627536553e-06
O    -2.2879655103e+00     7.4318140610e-01     4.9303713808e-01
O    -1.3988792651e+00     2.6342698676e+00    -4.9303810757e-01
C     1.2687882791e-06     3.7416983217e-07    -2.5000002859e+00
O     3.9599395988e-02    -4.1340533055e-01    -3.5780938633e+00
O    -3.9600376677e-02     4.1340498166e-01    -1.4219059276e+00
N    -2.5092991668e-02     6.2029270147e-02    -4.9940653790e+00
H     9.8448381781e-01     5.9585444283e-02    -4.9824814872e+00
H    -3.0843471103e-01    -3.7981180296e-01    -5.8565478548e+00
H    -3.2733542516e-01    -5.4178901889e-01    -4.2434440591e+00
C     3.1929004810e+00    -2.9249583384e+00    -2.5000012102e+00
O     3.7877881923e+00    -3.6759694058e+00    -3.1456396832e+00
O     2.5980139973e+00    -2.1739484773e+00    -1.8543593861e+00
C    -4.3712890858e-01     4.9808539552e+00     4.3582989635e-07
O     6.2892704519e-01     4.5441569632e+00    -8.7054091998e-02
O    -1.5031840453e+00     5.4175544012e+00     8.7053701370e-02
C    -2.6346164205e+00    -3.4363913120e+00     2.4999999848e+00
O    -2.5310450198e+00    -3.2965908805e+00     3.6421413309e+00
O    -2.7381909956e+00    -3.5761937708e+00     1.3578587129e+00
N     1.5475123868e-02    -1.6803506009e-02     5.0631717582e+00
H    -2.3772949198e-01    -8.2172498717e-01     4.5087582621e+00
H     7.8697873556e-01     4.3201773690e-01     4.5912355825e+00
H    -7.6430489031e-01     6.2322524288e-01     5.0221143507e+00
C     6.5366896576e-01    -9.8905838314e-07     7.4714600076e+00
O     1.2559481694e+00     5.3069625345e-01     6.6405699741e+00
O     5.1387256581e-02    -5.3069547823e-01     8.3023506184e+00
N    -4.2474328256e+00     3.8750580835e+00     4.8406062454e+00
H    -4.5567171387e+00     3.7588202009e+00     5.7946594208e+00
H    -3.4103051359e+00     4.4386590792e+00     4.8714807287e+00
H    -3.9726950423e+00     2.9617743841e+00     4.5092281904e+00
N     6.1450593961e-01    -7.0136692443e+00     2.5450219735e+00
H     1.5124302599e+00    -7.2226029418e+00     2.9566821711e+00
H    -6.4763067659e-02    -7.5936414632e+00     3.0157744838e+00
H     3.9847163884e-01    -6.0571029573e+00     2.7852083596e+00
N     4.5863019836e+00     5.9731351900e+00     3.6869699257e-01
H     4.7840264328e+00     6.4315992276e+00     1.2462511285e+00
H     4.8828590425e+00     5.0130783461e+00     4.6732179777e-01
H     3.5819935044e+00     5.9595925199e+00     2.6593291575e-01
C    -7.1898326954e+00    -1.2717789179e+00    -1.7143151808e+00
O    -7.7779683340e+00    -8.8922675675e-01    -7.9643263664e-01
O    -6.6016980273e+00    -1.6543347055e+00    -2.6321974099e+00
N     5.4714658453e+00    -3.4607000312e+00    -3.8576109354e+00
H     6.2899375051e+00    -3.3090025686e+00    -3.2862288260e+00
H     5.1768687635e+00    -4.4132861444e+00    -3.6989466945e+00
H     4.7440071178e+00    -2.8648455873e+00    -3.4899961069e+00
C    -1.2362427443e+00     4.5987621420e+00    -5.7942285282e+00
O    -1.4090904981e+00     3.7308341448e+00    -5.0515423927e+00
O    -1.0633950561e+00     5.4666880680e+00    -6.5369178097e+00
N     3.0084213115e-01     5.7113123946e-01    -7.5380330295e+00
H     4.0483363709e-01     1.5437650791e+00    -7.2879237060e+00
H     1.0584111361e+00     7.2718493362e-02    -7.0941231039e+00
H    -5.5331595861e-01     2.4839733711e-01    -7.1071778722e+00
C    -8.7155753914e-01     1.3882500161e-07    -9.9619456394e+00
O    -1.8010533313e+00    -6.7088131919e-01    -9.8180231189e+00
O     5.7938507555e-02     6.7088122792e-01    -1.0105871900e+01
C     4.5959977912e+00    -4.2103112179e+00    -7.8198514482e+00
O     4.1378142286e+00    -5.2693325707e+00    -7.8772940061e+00
O     5.0541847579e+00    -3.1512909067e+00    -7.7624076578e+00
N    -7.6432127228e-01     7.9927440545e+00    -6.0002999091e+00
H    -6.6942836020e-01     7.0955490606e+00    -5.5470649026e+00
H    -2.6737610084e-01     8.6619050675e+00    -5.4305182667e+00
H    -2.6849904790e-01     7.9307535280e+00    -6.8776236106e+00
N    -5.5001621702e+00    -7.2304581187e+00    -4.2797397778e+00
H    -6.0596691228e+00    -7.7264932199e+00    -3.6012954976e+00
H    -6.0148918644e+00    -6.3990504446e+00    -4.5311293288e+00
H    -4.6652970255e+00    -6.9238702372e+00    -3.8018449758e+00
C     9.5347182388e+00     1.6865574736e+00    -2.4989379442e+00
O     9.0958532124e+00     2.7249534381e+00    -2.7517013903e+00
O     9.9735814085e+00     6.4816100483e-01    -2.2461712592e+00
N    -8.3783146752e+00     5.2912647394e+00    -8.0606314989e-01
H    -7.7417113530e+00     6.0574476405e+00    -6.4148652550e-01
H    -9.0423291313e+00     5.2946276720e+00    -4.5500478102e-02
H    -8.8938006741e+00     5.5147773958e+00    -1.6449288471e+00
C     2.5861648926e+00    -9.6204022447e+00     8.7155620692e-01
O     1.6298909335e+00    -9.3430972185e+00     2.8555271902e-01
O     3.5424372231e+00    -9.8977076571e+00     1.4575630698e+00
N     4.4338114240e+00     8.5430672499e+00     2.4775596178e+00
H     4.3558192530e+00     8.2521640222e+00     3.4412390388e+00
H     3.9789750492e+00     9.4416058113e+00     2.4059048152e+00
H     5.4152253279e+00     8.6972152186e+00     2.2974359560e+00
N    -8.5340722211e+00    -3.0667958498e+00     4.1076649299e+00
H    -8.3265776705e+00    -3.9075655370e+00     3.5885909104e+00
H    -9.5145087560e+00    -3.1049051879e+00     4.3457278719e+00
H    -8.0203853175e+00    -3.1246295560e+00     4.9749367489e+00
N     7.5853584891e+00    -3.1294678863e+00     5.8014379848e+00
H     7.5038960385e+00    -2.1729568526e+00     5.4886505096e+00
H     6.7175478220e+00    -3.5887103764e+00     5.5661019142e+00
H     8.3054589342e+00    -3.5601510441e+00     5.2398805549e+00
C    -2.9008704109e+00     6.1989895951e+00     7.2909183362e+00
O    -2.7007877897e+00     6.5846333073e+00     6.2204026090e+00
O    -3.1009496614e+00     5.8133442928e+00     8.3614346133e+00
N    -1.4210962040e+00    -4.5349659918e+00     8.8444591802e+00
H    -1.0325440443e+00    -3.9530354501e+00     8.1166064774e+00
H    -2.4013038414e+00    -4.6521935260e+00     8.6327216592e+00
H    -9.9153477639e-01    -5.4440047295e+00     8.7522369825e+00
