# Supplementary material for: Automated Discovery of Reactive Events via Hypergraph Mining of Ab Initio Atomistic Simulations
Source: J Chem Theory Comput. 2026 Feb 12;22(4):1674–86. doi: 10.1021/acs.jctc.5c01682 (PMC12937057; doi:10.1021/acs.jctc.5c01682)
Supplement: Supplementary file 2 [file ct5c01682_si_002.zip › SI_data/Initial_Geometries/nowater/init_244.xyz]

98

N     2.9613997768e-02     3.5052120915e-02     2.5490598437e+00
H    -6.1698870944e-01    -6.5061876642e-01     2.9112005158e+00
H     7.0004645086e-01    -4.6547277785e-01     1.9839251373e+00
H    -4.9459963250e-01     6.2897591797e-01     1.9230934119e+00
C    -1.8434220828e+00     1.6887260294e+00     1.3162962996e-06
O    -7.0344422143e-01     1.8757048053e+00     1.5732274515e-02
O    -2.9834002155e+00     1.5017463941e+00    -1.5733299740e-02
N    -2.7283099732e-02    -6.6794203077e-03    -2.4389792976e+00
H    -1.3088490154e-01     9.3081432501e-01    -2.7991981716e+00
H    -4.5147181825e-01    -6.2719969937e-01    -3.1130717239e+00
H     9.6150735000e-01    -2.1079278139e-01    -2.4357292257e+00
N    -7.6682710947e-03     2.9022706215e-02    -4.9399051711e+00
H     6.9340032886e-01    -6.9733016179e-01    -4.9225897914e+00
H     2.7579901126e-01     6.9186386931e-01    -5.6467785525e+00
H    -8.6263472735e-01    -3.9785838510e-01    -5.2657644555e+00
C     3.1928997240e+00    -2.9249591977e+00    -2.4999994854e+00
O     3.3771468659e+00    -2.5926568686e+00    -1.4089512725e+00
O     3.0086558896e+00    -3.2572603795e+00    -3.5910490897e+00
N    -4.0570833585e-01     4.9222208086e+00     9.3424550843e-03
H    -1.3138602851e+00     4.8014295266e+00    -4.1498642248e-01
H     1.1822134502e-01     5.5404903768e+00    -5.9283900876e-01
H    -5.5239044900e-01     5.4154830722e+00     8.7799432872e-01
N    -2.6643188540e+00    -3.4678712787e+00     2.5513750857e+00
H    -1.8268371174e+00    -2.9823956076e+00     2.8382952956e+00
H    -3.2701164552e+00    -2.7801043386e+00     2.1278565060e+00
H    -2.3941441069e+00    -4.1092124855e+00     1.8198927257e+00
N     2.7417944977e-02    -5.8613752873e-02     5.0180330968e+00
H    -2.8274693756e-01    -6.5678763010e-02     4.0572348222e+00
H     6.7853188486e-01     7.0762377752e-01     5.1092074856e+00
H    -7.7680889589e-01     1.7260542914e-01     5.5829545594e+00
C     6.5366841099e-01    -1.0204664949e-06     7.4714610569e+00
O    -3.8423386797e-01    -1.5772117029e-01     7.9537900564e+00
O     1.6915697214e+00     1.5772199978e-01     6.9891298181e+00
N    -4.1529610462e+00     3.8519840339e+00     4.8314751212e+00
H    -3.8883915965e+00     4.3486206022e+00     5.6697713806e+00
H    -4.3273508412e+00     2.8949175966e+00     5.1016493591e+00
H    -5.0368418578e+00     4.2363718385e+00     4.5308422767e+00
N     6.2414266695e-01    -6.9856303989e+00     2.6754476876e+00
H     1.4589222047e+00    -6.8651928656e+00     2.1204491138e+00
H    -1.0232835486e-01    -6.4424280991e+00     2.2321044788e+00
H     3.5562430415e-01    -7.9553794153e+00     2.5925977352e+00
N     4.4948833850e+00     5.9418678066e+00     4.4799763757e-01
H     4.4680417702e+00     6.2121004920e+00    -5.2444224055e-01
H     4.9392339736e+00     5.0361165189e+00     4.8735807606e-01
H     5.1120395316e+00     6.5905733169e+00     9.1455827901e-01
C    -7.1898331215e+00    -1.2717796967e+00    -1.7143138261e+00
O    -6.5009441176e+00    -3.6007264906e-01    -1.8845496913e+00
O    -7.8787217936e+00    -2.1834882179e+00    -1.5440814119e+00
C     5.4594166619e+00    -3.4728333626e+00    -3.7926492182e+00
O     6.3222465237e+00    -3.1094688400e+00    -4.4695900602e+00
O     4.5965886445e+00    -3.8362007616e+00    -3.1157067902e+00
N    -1.2217266787e+00     4.6047345609e+00    -5.7289141722e+00
H    -1.4302007107e+00     3.6504654096e+00    -5.9844419750e+00
H    -4.5626260623e-01     4.9036805276e+00    -6.3154959207e+00
H    -2.0239927500e+00     5.1591311757e+00    -5.9904345824e+00
C     3.0127985488e-01     5.8009737878e-01    -7.4714591171e+00
O     7.9063207430e-01    -1.3256583574e-01    -6.7050365195e+00
O    -1.8807141333e-01     1.2927586620e+00    -8.2378848062e+00
C    -8.7155755360e-01     5.2447308836e-07    -9.9619482221e+00
O    -2.5551064061e-01    -7.9819536006e-01    -1.0525976219e+01
O    -1.4876040566e+00     7.9819494933e-01    -9.3979167768e+00
N     4.5651523709e+00    -4.1812010770e+00    -7.7677590345e+00
H     4.0396403559e+00    -4.0792710210e+00    -8.6238156207e+00
H     4.6987897491e+00    -5.1714579692e+00    -7.6231408355e+00
H     5.4782405877e+00    -3.7847524314e+00    -7.9365125837e+00
C    -6.9995058358e-01     7.9755799879e+00    -5.9916761764e+00
O    -1.7379249030e+00     8.3734150629e+00    -5.6768832039e+00
O     3.3802280269e-01     7.5777439348e+00    -6.3064726652e+00
C    -5.5143289404e+00    -7.1924664855e+00    -4.2261834183e+00
O    -6.6649165038e+00    -7.2633582873e+00    -4.1494979464e+00
O    -4.3637409504e+00    -7.1215717093e+00    -4.3028666179e+00
C     9.5347176274e+00     1.6865561815e+00    -2.4989375477e+00
O     8.9278600944e+00     2.1060032187e+00    -3.3880641797e+00
O     1.0141574998e+01     1.2671122274e+00    -1.6098087571e+00
C    -8.4104443389e+00     5.3500357131e+00    -8.0095842661e-01
O    -7.9343252016e+00     6.2156054084e+00    -1.4000057702e+00
O    -8.8865641652e+00     4.4844679670e+00    -2.0190793375e-01
N     2.5697395167e+00    -9.5634769999e+00     8.3989931031e-01
H     1.9082898400e+00    -9.7969457643e+00     1.5660963595e+00
H     3.4768868973e+00    -9.5039402685e+00     1.2791271467e+00
H     2.6015715413e+00    -1.0351407454e+01     2.0939815852e-01
C     4.4603605432e+00     8.5881523110e+00     2.5196910651e+00
O     3.6616939435e+00     8.9092539820e+00     1.7491176231e+00
O     5.2590250696e+00     8.2670480213e+00     3.2902662494e+00
C    -8.5494153237e+00    -3.1222337494e+00     4.1423602380e+00
O    -7.6711527997e+00    -3.6876782038e+00     4.6360054123e+00
O    -9.4276783280e+00    -2.5567867333e+00     3.6487177838e+00
N     7.5744516733e+00    -3.0617504530e+00     5.7148361555e+00
H     8.4928984190e+00    -3.4373034084e+00     5.9013865404e+00
H     7.1448437435e+00    -3.6669807134e+00     5.0303542760e+00
H     7.0407307476e+00    -3.1585956928e+00     6.5663890627e+00
N    -2.8547211294e+00     6.1501790296e+00     7.2915887984e+00
H    -2.9937157077e+00     6.5267592275e+00     6.3651691555e+00
H    -2.5953992015e+00     6.9242241538e+00     7.8857170408e+00
H    -3.7548080807e+00     5.8242914404e+00     7.6125563043e+00
C    -1.4306886813e+00    -4.5612626102e+00     8.7833927736e+00
O    -3.8963925876e-01    -4.2419838662e+00     9.1694435909e+00
O    -2.4717397052e+00    -4.8805418619e+00     8.3973453281e+00
