# Supplementary material for: Automated Discovery of Reactive Events via Hypergraph Mining of Ab Initio Atomistic Simulations
Source: J Chem Theory Comput. 2026 Feb 12;22(4):1674–86. doi: 10.1021/acs.jctc.5c01682 (PMC12937057; doi:10.1021/acs.jctc.5c01682)
Supplement: Supplementary file 2 [file ct5c01682_si_002.zip › SI_data/Initial_Geometries/nowater/init_245.xyz]

98

C    -4.7600710112e-07     2.4382585129e-07     2.4999987568e+00
O     6.2913840603e-01    -7.9086513057e-01     1.9401110209e+00
O    -6.2913797787e-01     7.9086494744e-01     3.0598899332e+00
N    -1.7976049851e+00     1.6600448031e+00     3.9883526421e-02
H    -2.5266562168e+00     2.1166222016e+00     5.6847303988e-01
H    -2.2503760807e+00     9.8697589171e-01    -5.6124762428e-01
H    -1.3899513011e+00     2.3611545023e+00    -5.6148411843e-01
N    -9.3054744707e-03     2.0743148605e-02    -2.5632110611e+00
H    -8.8387736884e-01    -1.4697945478e-01    -2.0874184351e+00
H     4.9715526144e-01     6.9914201637e-01    -2.0130705481e+00
H     5.1604075238e-01    -8.4042762242e-01    -2.5210728873e+00
C     1.2377525257e-06     4.6800414661e-07    -4.9999997163e+00
O    -2.6900082305e-01     5.5437650974e-01    -4.0227263944e+00
O     2.6899983198e-01    -5.5437682127e-01    -5.9772738245e+00
N     3.2577097321e+00    -2.9174376740e+00    -2.4840075990e+00
H     2.8061219426e+00    -2.0316858003e+00    -2.6597846729e+00
H     2.7363051655e+00    -3.3700974545e+00    -1.7473811768e+00
H     3.1356334041e+00    -3.4776144084e+00    -3.3150784606e+00
N    -4.2147402318e-01     4.9860798760e+00    -6.5116392742e-02
H    -2.3653505867e-01     5.8415070593e+00     4.3829934657e-01
H     1.0582429361e-01     4.2573723208e+00     3.9349441060e-01
H    -1.3982255737e+00     4.7710780262e+00     7.3122508005e-02
C    -2.6346185270e+00    -3.4363912035e+00     2.4999996078e+00
O    -2.2789896734e+00    -3.2915814487e+00     1.4103591609e+00
O    -2.9902446239e+00    -3.5812032906e+00     3.5896411285e+00
N     1.1387410984e-02    -1.1439741343e-02     4.9347928876e+00
H    -6.5080457724e-01    -6.6678945169e-01     5.3238995838e+00
H    -3.6202990671e-01     9.1243433376e-01     5.0972683783e+00
H     8.5458522505e-01    -8.6666538344e-02     5.4850089870e+00
C     6.5366791128e-01     5.7564672877e-07     7.4714590213e+00
O     7.6846226558e-01    -9.5725851808e-01     6.8348780493e+00
O     5.3887405185e-01     9.5725804385e-01     8.1080433555e+00
C    -4.1999330967e+00     3.8474841967e+00     4.8792842811e+00
O    -4.6990075761e+00     4.7686061322e+00     4.3922349057e+00
O    -3.7008616602e+00     2.9263610103e+00     5.3663354919e+00
N     5.6006599549e-01    -6.9662830903e+00     2.6001306548e+00
H     3.8565353631e-01    -7.9476072706e+00     2.4389827713e+00
H     8.8735416626e-01    -6.8800781833e+00     3.5513578896e+00
H     1.3296799125e+00    -6.7041816937e+00     2.0014849689e+00
N     4.5687495535e+00     5.9168471198e+00     4.8111046817e-01
H     3.9950607169e+00     5.3031102971e+00    -7.8883928493e-02
H     5.4155996632e+00     6.0837886737e+00    -4.2680992456e-02
H     4.0821443409e+00     6.7996032164e+00     5.3887223387e-01
C    -7.1898316798e+00    -1.2717801926e+00    -1.7143152262e+00
O    -7.0758303215e+00    -2.2898929858e+00    -2.2483639887e+00
O    -7.3038367733e+00    -2.5366754502e-01    -1.1802659956e+00
C     5.4594169682e+00    -3.4728355718e+00    -3.7926492573e+00
O     6.4149921591e+00    -3.5975401211e+00    -4.4298955833e+00
O     4.5038427346e+00    -3.3481277615e+00    -3.1554013062e+00
N    -1.2130116788e+00     4.6591683053e+00    -5.8122250023e+00
H    -1.5011319824e+00     4.6374195796e+00    -4.8448061805e+00
H    -5.1686853300e-01     3.9368016254e+00    -5.9260370637e+00
H    -2.0135670608e+00     4.3825934351e+00    -6.3617673593e+00
N     2.8948774536e-01     6.2538908351e-01    -7.5196478525e+00
H     1.1325413844e+00     8.3228665783e-01    -7.0040516457e+00
H     3.9718316787e-01    -3.0606185870e-01    -7.8940579527e+00
H    -4.6200610909e-01     5.8464042924e-01    -6.8466129987e+00
N    -8.9165302612e-01     4.3084912825e-02    -9.9144878879e+00
H    -1.1570485843e-01     4.0470980771e-01    -1.0449761061e+01
H    -1.6284281454e+00    -1.6564476882e-01    -1.0572497332e+01
H    -5.9127390351e-01    -8.3781269549e-01    -9.5231170062e+00
N     4.5821830738e+00    -4.2155382505e+00    -7.7543200036e+00
H     4.1811406763e+00    -3.3826280849e+00    -8.1602893922e+00
H     4.2231172979e+00    -4.9989584677e+00    -8.2803491061e+00
H     5.5757381599e+00    -4.1767150249e+00    -7.9295924446e+00
C    -6.9995028787e-01     7.9755798349e+00    -5.9916762548e+00
O    -1.5026775520e+00     7.5031375877e+00    -5.3081666991e+00
O     1.0277519233e-01     8.4480215030e+00    -6.6751890775e+00
C    -5.5143288245e+00    -7.1924665400e+00    -4.2261818790e+00
O    -4.3778163507e+00    -7.3968686440e+00    -4.1898882594e+00
O    -6.6508411334e+00    -6.9880613108e+00    -4.2624775955e+00
N     9.5343792217e+00     1.7013828876e+00    -2.5644546725e+00
H     1.0337036074e+01     2.0915976334e+00    -2.0923742529e+00
H     9.5557370912e+00     7.0510879000e-01    -2.4020851901e+00
H     8.7160809597e+00     2.0569344165e+00    -2.0918550055e+00
C    -8.4104441896e+00     5.3500351148e+00    -8.0095746858e-01
O    -8.1556117304e+00     5.1097801391e+00     2.9999485308e-01
O    -8.6652776719e+00     5.5902936757e+00    -1.9019092501e+00
C     2.5861640861e+00    -9.6204024611e+00     8.7155609790e-01
O     3.6741367405e+00    -9.8226448574e+00     5.3963507345e-01
O     1.4981921278e+00    -9.4181597686e+00     1.2034808128e+00
N     4.3936201210e+00     8.5944841375e+00     2.5154232841e+00
H     4.8173493188e+00     9.3727688969e+00     2.9992743907e+00
H     4.8279340022e+00     8.5448322893e+00     1.6053198661e+00
H     4.6632711205e+00     7.7588462613e+00     3.0137977007e+00
C    -8.5494141887e+00    -3.1222327214e+00     4.1423614513e+00
O    -8.4506569149e+00    -4.0073202993e+00     4.8783132368e+00
O    -8.6481751693e+00    -2.2371454561e+00     3.4064090706e+00
N     7.5657535994e+00    -3.1314300958e+00     5.8024063802e+00
H     7.7330268591e+00    -4.0220937895e+00     5.3572959057e+00
H     8.3322507471e+00    -2.5271838200e+00     5.5440449173e+00
H     6.7340732140e+00    -2.7452692464e+00     5.3798345928e+00
C    -2.9008690844e+00     6.1989884471e+00     7.2909197650e+00
O    -3.4162394172e+00     7.0398696524e+00     7.8926425157e+00
O    -2.3854990737e+00     5.3581088454e+00     6.6891936208e+00
C    -1.4306887718e+00    -4.5612621846e+00     8.7833928850e+00
O    -4.0857465807e-01    -5.0985836468e+00     8.7469726307e+00
O    -2.4528042020e+00    -4.0239424535e+00     8.8198162152e+00
