# Supplementary material for: Automated Discovery of Reactive Events via Hypergraph Mining of Ab Initio Atomistic Simulations
Source: J Chem Theory Comput. 2026 Feb 12;22(4):1674–86. doi: 10.1021/acs.jctc.5c01682 (PMC12937057; doi:10.1021/acs.jctc.5c01682)
Supplement: Supplementary file 2 [file ct5c01682_si_002.zip › SI_data/Initial_Geometries/nowater/init_246.xyz]

98

N    -1.6916368445e-02    -1.2189508319e-02     2.4361426537e+00
H     1.4070171529e-01    -8.6386646011e-01     2.9549763482e+00
H    -7.3548627910e-01     5.0002395558e-01     2.9267308066e+00
H     8.2986919739e-01     5.3324028219e-01     2.5057122572e+00
C    -1.8434224279e+00     1.6887254674e+00    -1.3059155699e-06
O    -8.6141939339e-01     2.1280141649e+00    -4.2125364189e-01
O    -2.8254248056e+00     1.2494375735e+00     4.2125465144e-01
N     2.6999884089e-02     1.3963373867e-02    -2.5599044135e+00
H    -5.1680748687e-01     7.8520618375e-01    -2.2009565558e+00
H     7.3103642981e-01    -1.9459475655e-01    -1.8669266842e+00
H    -5.8944283439e-01    -7.8466018341e-01    -2.5996305916e+00
C     1.5433256163e-07    -1.2396489380e-06    -5.0000005206e+00
O     9.0647728416e-02     3.1245598377e-01    -6.1085633519e+00
O    -9.0647894753e-02    -3.1245500305e-01    -3.8914362770e+00
C     3.1929022285e+00    -2.9249587403e+00    -2.4999997347e+00
O     3.2136012359e+00    -1.9003617453e+00    -1.9665856374e+00
O     3.1721995327e+00    -3.9495557771e+00    -3.0334145973e+00
N    -4.0885722854e-01     4.9290585103e+00    -3.2098894487e-02
H    -1.3755784784e+00     5.0548861425e+00    -2.9478297289e-01
H     6.3135813911e-02     5.7995384931e+00    -2.2925175997e-01
H    -3.9182681115e-01     4.8079552791e+00     9.7011034160e-01
N    -2.6581613223e+00    -3.4694179771e+00     2.4464510723e+00
H    -1.7297329007e+00    -3.7739745276e+00     2.7007175993e+00
H    -3.2419794307e+00    -3.6018893715e+00     3.2594638833e+00
H    -2.6049560994e+00    -2.4743537593e+00     2.2839832686e+00
C    -2.0310873990e-07     1.2998668016e-06     5.0000003172e+00
O     9.4884671951e-01     1.4826302385e-01     5.6422354991e+00
O    -9.4884655555e-01    -1.4826405527e-01     4.3577643100e+00
N     6.0904693848e-01     4.0728121148e-02     7.5008317019e+00
H     1.4190661609e+00     5.4365601768e-01     7.1686903414e+00
H     2.1618185788e-01    -4.3917313860e-01     6.7041298165e+00
H     9.4585083536e-01    -6.7047873787e-01     8.1333878807e+00
N    -4.1939113600e+00     3.8447089350e+00     4.9461320556e+00
H    -3.6114878416e+00     4.5643670838e+00     4.5433163567e+00
H    -5.1417958707e+00     4.0415293328e+00     4.6594985435e+00
H    -3.9302186161e+00     2.9751154167e+00     4.5060722526e+00
N     6.3826145474e-01    -7.0525195607e+00     2.6511683155e+00
H    -3.3892231508e-01    -6.8648991848e+00     2.8223289641e+00
H     7.2379856092e-01    -7.2865903058e+00     1.6727632999e+00
H     1.1311369810e+00    -6.1819588211e+00     2.7874661328e+00
C     4.5561168649e+00     5.9426487578e+00     4.2038902780e-01
O     3.6680903680e+00     5.2097441048e+00     5.1535091823e-01
O     5.4441446746e+00     6.6755521142e+00     3.2542385294e-01
N    -7.1567500899e+00    -1.2275617197e+00    -1.6760691332e+00
H    -8.0296133287e+00    -1.5124816135e+00    -1.2561692482e+00
H    -6.6199616231e+00    -2.0681515650e+00    -1.8330689379e+00
H    -7.3796733090e+00    -8.4920821486e-01    -2.5852078709e+00
N     5.4128407539e+00    -3.4494548991e+00    -3.8350341632e+00
H     6.1650925597e+00    -2.7900550767e+00    -3.6983060098e+00
H     5.8317456114e+00    -4.3056333401e+00    -4.1679895391e+00
H     5.0286832681e+00    -3.6477189980e+00    -2.9226232065e+00
C    -1.2362423622e+00     4.5987605134e+00    -5.7942287229e+00
O    -2.1229265764e+00     3.8668448150e+00    -5.9075802337e+00
O    -3.4955927688e-01     5.3306787014e+00    -5.6808798042e+00
C     3.0128065542e-01     5.8009697468e-01    -7.4714589887e+00
O     4.0021096130e-01     1.7246740491e+00    -7.5935825548e+00
O     2.0234914427e-01    -5.6448082920e-01    -7.3493389163e+00
N    -8.5852242160e-01    -5.7219181299e-02    -9.9292581109e+00
H    -1.7780358949e+00    -6.0717360849e-02    -1.0346233204e+01
H    -1.9982529230e-01     1.1050903752e-01    -1.0675828550e+01
H    -8.1795593290e-01     7.4537818193e-01    -9.3180533881e+00
C     4.5959985976e+00    -4.2103107175e+00    -7.8198519472e+00
O     5.0304484183e+00    -4.7758939803e+00    -8.7287672218e+00
O     4.1615499863e+00    -3.6447298469e+00    -6.9109340257e+00
C    -6.9995131864e-01     7.9755806378e+00    -5.9916782256e+00
O    -1.8152695229e+00     7.9632526311e+00    -5.6905613485e+00
O     4.1536797732e-01     7.9879057682e+00    -6.2927929285e+00
C    -5.5143291968e+00    -7.1924665114e+00    -4.2261832769e+00
O    -6.2861335633e+00    -6.6737649758e+00    -4.9117668145e+00
O    -4.7425237162e+00    -7.7111649604e+00    -3.5405978890e+00
N     9.5274768707e+00     1.6874887778e+00    -2.5657141069e+00
H     1.0433277770e+01     2.0287407469e+00    -2.2785602851e+00
H     9.4329793803e+00     7.5599708282e-01    -2.1878576111e+00
H     8.8385181313e+00     2.2619882846e+00    -2.1023939664e+00
C    -8.4104454634e+00     5.3500353788e+00    -8.0095722581e-01
O    -8.8479454742e+00     5.4703520883e+00    -1.8634428399e+00
O    -7.9729430256e+00     5.2297215451e+00     2.6152821102e-01
C     2.5861637688e+00    -9.6204023593e+00     8.7155866280e-01
O     2.1032556195e+00    -1.0669099032e+01     8.2921415615e-01
O     3.0690734034e+00    -8.5717057273e+00     9.1389970765e-01
N     4.4328481958e+00     8.5296617279e+00     2.5014001694e+00
H     3.7376193195e+00     9.2496396338e+00     2.6343442089e+00
H     5.0824296844e+00     8.8749184528e+00     1.8098629191e+00
H     4.9433578801e+00     8.4527207863e+00     3.3690633151e+00
C    -8.5494151500e+00    -3.1222319119e+00     4.1423621361e+00
O    -8.6505826047e+00    -3.7930993939e+00     5.0774878056e+00
O    -8.4482487663e+00    -2.4513670080e+00     3.2072339370e+00
N     7.5811358481e+00    -3.1019538863e+00     5.7979702251e+00
H     8.4554854592e+00    -3.2868842190e+00     5.3281840794e+00
H     7.0705840224e+00    -2.4508824176e+00     5.2193296969e+00
H     7.0595140638e+00    -3.9664092175e+00     5.7953103267e+00
C    -2.9008701536e+00     6.1989898961e+00     7.2909181547e+00
O    -2.2759650127e+00     6.7431339178e+00     6.4858349921e+00
O    -3.5257726293e+00     5.6548434403e+00     8.0960023961e+00
N    -1.4151934850e+00    -4.5552953977e+00     8.8484845251e+00
H    -1.0244632039e+00    -5.3927294473e+00     8.4417664985e+00
H    -1.0700313689e+00    -3.7778605216e+00     8.3045725728e+00
H    -2.4129168736e+00    -4.5961256590e+00     8.6992856297e+00
