# Supplementary material for: Automated Discovery of Reactive Events via Hypergraph Mining of Ab Initio Atomistic Simulations
Source: J Chem Theory Comput. 2026 Feb 12;22(4):1674–86. doi: 10.1021/acs.jctc.5c01682 (PMC12937057; doi:10.1021/acs.jctc.5c01682)
Supplement: Supplementary file 2 [file ct5c01682_si_002.zip › SI_data/Initial_Geometries/nowater/init_247.xyz]

98

C     7.0587858133e-07    -3.2371081550e-07     2.4999988916e+00
O    -8.9876577378e-01    -2.1184131959e-01     1.8056644926e+00
O     8.9876519171e-01     2.1184152173e-01     3.1943363720e+00
N    -1.8292910431e+00     1.6554997850e+00     5.6646756767e-02
H    -2.8017584457e+00     1.9224065497e+00     7.1147171788e-03
H    -1.6361458124e+00     1.1015925666e+00    -7.6509760626e-01
H    -1.2887404175e+00     2.5039154732e+00    -2.9232354788e-02
N     4.9249000171e-03     2.8964583564e-02    -2.5604094907e+00
H     1.9779986061e-01    -9.6134473656e-01    -2.5987786598e+00
H    -9.1870302064e-01     1.3163868037e-01    -2.1657557451e+00
H     6.5246151281e-01     4.2718908709e-01    -1.8959601243e+00
C    -1.0082339371e-06    -7.1004969374e-07    -5.0000005575e+00
O    -7.6048996469e-01     1.1614348171e-01    -4.1380695139e+00
O     7.6049075183e-01    -1.1614295977e-01    -5.8619300012e+00
C     3.1929009872e+00    -2.9249575735e+00    -2.4999993815e+00
O     4.3242643635e+00    -2.9552400359e+00    -2.2679262605e+00
O     2.0615373980e+00    -2.8946784790e+00    -2.7320741767e+00
N    -4.3843666731e-01     4.9667037966e+00    -6.5654664671e-02
H     3.0781404019e-02     4.2486393313e+00     4.6688952911e-01
H    -1.3669391968e+00     5.0571181564e+00     3.2046757139e-01
H     4.2948602024e-02     5.8334698406e+00     1.2503940476e-01
C    -2.6346167033e+00    -3.4363913473e+00     2.4999992183e+00
O    -2.3916182641e+00    -2.6007383491e+00     3.2598635978e+00
O    -2.8776175351e+00    -4.2720462676e+00     1.7401370234e+00
C    -1.2798661617e-07     1.1773212736e-06     4.9999993450e+00
O    -1.0244867962e+00     3.0541389062e-01     5.4380726167e+00
O     1.0244868437e+00    -3.0541483008e-01     4.5619278756e+00
C     6.5366768272e-01    -1.0875681457e-06     7.4714595298e+00
O     1.4697986918e+00    -7.2451305479e-01     7.8506305143e+00
O    -1.6246219221e-01     7.2451390175e-01     7.0922904875e+00
N    -4.1454960968e+00     3.8760736415e+00     4.8522364558e+00
H    -4.8906559093e+00     4.5419897237e+00     4.9960353370e+00
H    -3.9476202306e+00     3.4604983399e+00     5.7508600673e+00
H    -4.5180464861e+00     3.1426510058e+00     4.2668504075e+00
C     6.1466227588e-01    -7.0037468466e+00     2.6114593955e+00
O     1.0900563869e+00    -5.9794681723e+00     2.8556144418e+00
O     1.3926499955e-01    -8.0280250401e+00     2.3673063345e+00
C     4.5561160526e+00     5.9426484004e+00     4.2038750849e-01
O     4.4781435248e+00     4.9620358444e+00    -1.8548157806e-01
O     4.6340922218e+00     6.9232606411e+00     1.0262575074e+00
N    -7.2273956131e+00    -1.2243542934e+00    -1.7435099489e+00
H    -7.7647585134e+00    -1.7930401887e+00    -1.1053697144e+00
H    -6.4652401018e+00    -8.2940881281e-01    -1.2119846636e+00
H    -6.8174954966e+00    -1.8519646564e+00    -2.4198726529e+00
N     5.3982827220e+00    -3.4640163886e+00    -3.8190553415e+00
H     5.3618761355e+00    -3.9488382405e+00    -2.9341780475e+00
H     5.8685238387e+00    -2.5862936262e+00    -3.6521477941e+00
H     5.9974340586e+00    -4.0059135148e+00    -4.4246497281e+00
N    -1.2905234637e+00     4.6226731860e+00    -5.8257628065e+00
H    -1.2138235727e+00     4.9766842400e+00    -4.8833304251e+00
H    -4.3584419579e-01     4.8719729638e+00    -6.3019508521e+00
H    -1.3047259174e+00     3.6153269128e+00    -5.7591958729e+00
C     3.0128038312e-01     5.8009778434e-01    -7.4714610292e+00
O     2.6714118108e-01     1.3829015196e+00    -6.6413413223e+00
O     3.3541904176e-01    -2.2270893763e-01    -8.3015785054e+00
N    -8.1002989114e-01    -5.4336774627e-03    -9.9355396764e+00
H    -1.3260238312e+00     7.6554319335e-01    -9.5371298226e+00
H    -1.3622296297e+00    -8.3670886709e-01    -9.7824413656e+00
H    -7.8146111530e-01     1.4667561505e-01    -1.0933250040e+01
N     4.5838844450e+00    -4.2637230788e+00    -7.7809542382e+00
H     5.1800032962e+00    -3.5896393446e+00    -7.3230908005e+00
H     3.7348715399e+00    -3.7790813971e+00    -8.0333063970e+00
H     5.0414760507e+00    -4.5199597410e+00    -8.6437010585e+00
C    -6.9995162972e-01     7.9755805636e+00    -5.9916780836e+00
O    -6.2098924116e-01     8.8010664480e+00    -5.1872552806e+00
O    -7.7891205464e-01     7.1500920497e+00    -6.7960990367e+00
C    -5.5143297663e+00    -7.1924648478e+00    -4.2261833516e+00
O    -4.8435852425e+00    -6.6468969350e+00    -4.9924832188e+00
O    -6.1850715106e+00    -7.7380342635e+00    -3.4598814332e+00
C     9.5347169306e+00     1.6865566307e+00    -2.4989377521e+00
O     9.6800782767e+00     2.4735730079e+00    -3.3321444199e+00
O     9.3893573862e+00     8.9954213301e-01    -1.6657283616e+00
N    -8.3582329573e+00     5.3283026354e+00    -8.3720778396e-01
H    -8.2002270547e+00     6.2524644699e+00    -4.6258192863e-01
H    -8.5514111996e+00     4.7238286319e+00    -5.1920937839e-02
H    -9.2052758812e+00     5.3758467986e+00    -1.3845990683e+00
C     2.5861652862e+00    -9.6204018427e+00     8.7155821692e-01
O     1.9379836261e+00    -8.8115670559e+00     1.3818570249e+00
O     3.2343442499e+00    -1.0429238042e+01     3.6125718970e-01
N     4.4088492448e+00     8.6052815136e+00     2.4801224119e+00
H     4.6361996368e+00     7.6246753781e+00     2.4019629643e+00
H     4.2128624959e+00     8.7829803456e+00     3.4544911328e+00
H     5.2478544246e+00     9.1187437518e+00     2.2525126165e+00
N    -8.5033626662e+00    -3.1398436565e+00     4.0967377334e+00
H    -8.0894375576e+00    -2.6775818573e+00     4.8932084023e+00
H    -9.0083390358e+00    -3.9385300053e+00     4.4523795016e+00
H    -9.1904630072e+00    -2.5058516528e+00     3.7155204184e+00
N     7.5904613040e+00    -3.1121223451e+00     5.6726421899e+00
H     7.5929857179e+00    -2.2850246017e+00     6.2516831584e+00
H     8.2046393067e+00    -3.7803168327e+00     6.1150035722e+00
H     6.6583651761e+00    -3.4975262166e+00     5.7178090461e+00
C    -2.9008693870e+00     6.1989883974e+00     7.2909173427e+00
O    -2.2431155063e+00     6.9101552331e+00     6.6613463662e+00
O    -3.5586227919e+00     5.4878233058e+00     7.9204916243e+00
N    -1.4512164005e+00    -4.6236904198e+00     8.7694677910e+00
H    -1.6002294567e+00    -4.3838022691e+00     9.7388151371e+00
H    -1.9403676760e+00    -3.9329385737e+00     8.2190361406e+00
H    -4.6620698759e-01    -4.4994966905e+00     8.5858601806e+00
