# Supplementary material for: Automated Discovery of Reactive Events via Hypergraph Mining of Ab Initio Atomistic Simulations
Source: J Chem Theory Comput. 2026 Feb 12;22(4):1674–86. doi: 10.1021/acs.jctc.5c01682 (PMC12937057; doi:10.1021/acs.jctc.5c01682)
Supplement: Supplementary file 2 [file ct5c01682_si_002.zip › SI_data/Initial_Geometries/nowater/init_248.xyz]

98

N    -6.5786997665e-02    -1.2168498161e-02     2.4939579058e+00
H     1.2729250296e-01     9.7104328171e-01     2.6180562355e+00
H     4.5059166752e-01    -3.1075884188e-01     1.6793543423e+00
H     3.3635182552e-01    -4.9118124686e-01     3.2865552399e+00
C    -1.8434225976e+00     1.6887260566e+00     1.2516346582e-06
O    -2.5372945509e+00     2.5672120299e+00    -2.8558963996e-01
O    -1.1495495069e+00     8.1023924595e-01     2.8558865083e-01
N     4.4966905344e-02    -3.8663188571e-02    -2.5315538205e+00
H     4.4423822590e-01     4.3003506341e-01    -1.7313726821e+00
H    -7.4275587719e-01    -5.7266625300e-01    -2.1943363388e+00
H    -3.2638426331e-01     6.7992914846e-01    -3.1357911441e+00
C     9.0805492608e-07     3.3618834298e-07    -5.0000009455e+00
O     7.4942377377e-01     5.3791601900e-01    -4.3044650825e+00
O    -7.4942448849e-01    -5.3791622565e-01    -5.6955341601e+00
C     3.1929004364e+00    -2.9249575312e+00    -2.5000002643e+00
O     4.1150290897e+00    -2.3366662744e+00    -2.1280457051e+00
O     2.2707730888e+00    -3.5132522319e+00    -2.8719540317e+00
C    -4.3712790300e-01     4.9808554935e+00    -1.1084701831e-06
O    -7.7452362419e-01     4.0789680672e+00    -6.3837501755e-01
O    -9.9734163253e-02     5.8827420610e+00     6.3837588737e-01
N    -2.6510280516e+00    -3.3732105627e+00     2.4841474681e+00
H    -2.5912645271e+00    -3.9647110987e+00     1.6680954293e+00
H    -3.3278581059e+00    -3.7961085849e+00     3.1025651467e+00
H    -1.7566752528e+00    -3.4263834951e+00     2.9496419269e+00
N    -3.9517780522e-03     6.1687961184e-02     5.0262961443e+00
H    -5.3948257382e-01    -2.1500228304e-02     4.1744323143e+00
H    -3.5207125756e-01    -6.4283717724e-01     5.6602040574e+00
H     9.4647175416e-01    -1.9293489041e-01     4.7999298626e+00
C     6.5366860894e-01    -1.0545689316e-06     7.4714595802e+00
O     1.6975996820e+00     4.5733013138e-01     7.2822133091e+00
O    -3.9026394828e-01    -4.5732926997e-01     7.6607076304e+00
N    -4.2016770035e+00     3.8759335940e+00     4.9401132177e+00
H    -3.5797395174e+00     3.0810872750e+00     4.9118539621e+00
H    -3.8849680493e+00     4.5200888315e+00     4.2300839554e+00
H    -5.1108756336e+00     3.5459115060e+00     4.6505917967e+00
C     6.1466084252e-01    -7.0037455978e+00     2.6114608567e+00
O    -5.0896738675e-01    -6.9484933515e+00     2.3484687621e+00
O     1.7382898845e+00    -7.0590008635e+00     2.8744508502e+00
N     4.5617251843e+00     5.9908920282e+00     4.6679477693e-01
H     5.1235050783e+00     6.1840597980e+00    -3.4958445875e-01
H     3.6101329384e+00     5.8818451080e+00     1.4747823878e-01
H     4.8567813596e+00     5.0916008248e+00     8.1835780905e-01
C    -7.1898335919e+00    -1.2717797786e+00    -1.7143162115e+00
O    -6.6256779802e+00    -1.9667604542e+00    -2.4447190842e+00
O    -7.7539875678e+00    -5.7680033795e-01    -9.8391017798e-01
C     5.4594164606e+00    -3.4728343547e+00    -3.7926476012e+00
O     4.5964569792e+00    -4.0802682480e+00    -4.2628422937e+00
O     6.3223782605e+00    -2.8654005906e+00    -3.3224558752e+00
N    -1.2399023762e+00     4.5948622841e+00    -5.7272676426e+00
H    -8.9160166630e-01     3.7406066517e+00    -6.1375351445e+00
H    -6.2505206595e-01     5.3362563956e+00    -6.0300480123e+00
H    -2.1412170565e+00     4.7736083368e+00    -6.1456706496e+00
N     2.6249127208e-01     6.2427325044e-01    -7.4389585501e+00
H     1.0078434817e+00     1.0774392270e+00    -7.9473640716e+00
H    -2.6191124528e-01     8.2540186193e-02    -8.1104564070e+00
H     6.9695348801e-01    -3.3607615603e-02    -6.8082329920e+00
C    -8.7155651929e-01    -9.3363513686e-07    -9.9619466134e+00
O    -1.5706063186e-02     7.2415316605e-01    -9.6828787241e+00
O    -1.7274094640e+00    -7.2415241167e-01    -1.0241015564e+01
C     4.5959997050e+00    -4.2103124136e+00    -7.8198501801e+00
O     3.8766220677e+00    -5.1121483691e+00    -7.8826655798e+00
O     5.3153753656e+00    -3.3084741419e+00    -7.7570369986e+00
C    -6.9994961882e-01     7.9755795943e+00    -5.9916778360e+00
O    -4.2219744703e-01     6.9467922480e+00    -5.5453501791e+00
O    -9.7770537132e-01     9.0043669939e+00    -6.4380043235e+00
N    -5.4579460666e+00    -7.1949524344e+00    -4.1897503098e+00
H    -6.2482476948e+00    -6.8850549123e+00    -3.6431495823e+00
H    -5.7022224617e+00    -8.0974021316e+00    -4.5709270033e+00
H    -5.3760607826e+00    -6.5603780666e+00    -4.9707685891e+00
N     9.5017164002e+00     1.6799264457e+00    -2.5570699083e+00
H     9.0452005154e+00     1.1856061511e+00    -1.8043241435e+00
H     9.5739650426e+00     2.6455036336e+00    -2.2710228619e+00
H     1.0443602323e+01     1.3207114435e+00    -2.6135930942e+00
N    -8.4182727661e+00     5.2998022124e+00    -8.4486348264e-01
H    -7.4561638924e+00     5.4043080582e+00    -5.5709528353e-01
H    -8.9604023592e+00     5.1564004043e+00    -5.2722067689e-03
H    -8.7059812623e+00     6.1875004464e+00    -1.2303437637e+00
C     2.5861648535e+00    -9.6204017155e+00     8.7155848605e-01
O     3.6412832298e+00    -1.0088509923e+01     8.2299957077e-01
O     1.5310450120e+00    -9.1522953806e+00     9.2011447915e-01
N     4.4578235848e+00     8.6410029763e+00     2.5610775123e+00
H     5.3242680056e+00     8.6066706870e+00     2.0438920014e+00
H     3.7119532369e+00     8.6570329413e+00     1.8807815846e+00
H     4.3801023039e+00     7.7662767327e+00     3.0592670161e+00
C    -8.5494159602e+00    -3.1222331088e+00     4.1423624654e+00
O    -7.9503950528e+00    -2.3051346846e+00     4.6975940999e+00
O    -9.1484355774e+00    -3.9393307751e+00     3.5871273737e+00
C     7.5717964882e+00    -3.1255279231e+00     5.7357638653e+00
O     8.4307204121e+00    -2.3530350864e+00     5.7519675788e+00
O     6.7128698790e+00    -3.8980184852e+00     5.7195614960e+00
N    -2.9143745212e+00     6.1825186148e+00     7.3546275733e+00
H    -3.7177921727e+00     6.0640230397e+00     6.7547406097e+00
H    -2.1738621850e+00     5.6165902918e+00     6.9663638769e+00
H    -2.6232698191e+00     7.1452410184e+00     7.2662929446e+00
N    -1.4170346524e+00    -4.5733026728e+00     8.7187325401e+00
H    -1.4559823879e+00    -3.5845806198e+00     8.9194743367e+00
H    -7.1986340689e-01    -4.9688166340e+00     9.3326568398e+00
H    -2.3059784120e+00    -4.9630757181e+00     8.9966450191e+00
