# Supplementary material for: Automated Discovery of Reactive Events via Hypergraph Mining of Ab Initio Atomistic Simulations
Source: J Chem Theory Comput. 2026 Feb 12;22(4):1674–86. doi: 10.1021/acs.jctc.5c01682 (PMC12937057; doi:10.1021/acs.jctc.5c01682)
Supplement: Supplementary file 2 [file ct5c01682_si_002.zip › SI_data/Initial_Geometries/nowater/init_249.xyz]

98

N    -8.1158343863e-04    -2.1930256616e-02     2.4365105246e+00
H    -7.7936212110e-01    -3.7992806608e-01     2.9704413458e+00
H    -4.8659348938e-02     9.8518350456e-01     2.4895628407e+00
H     8.3930085109e-01    -3.0049165672e-01     2.9223026862e+00
C    -1.8434225522e+00     1.6887246768e+00     7.6346321012e-07
O    -9.7938150211e-01     1.7558884002e+00     7.6399038922e-01
O    -2.7074625547e+00     1.6215638772e+00    -7.6399099436e-01
N    -2.7084642955e-03    -4.8163499873e-02    -2.5467487948e+00
H     8.9958180178e-01    -9.3255960370e-03    -2.0953627227e+00
H    -6.8784250083e-01    -1.8871237910e-01    -1.8185871030e+00
H    -1.7410146755e-01     8.6736162487e-01    -2.9363865304e+00
C     9.6874282850e-07     8.9378238538e-07    -4.9999996930e+00
O     8.8133194513e-01    -5.5593624476e-01    -5.4989462415e+00
O    -8.8133267203e-01     5.5593550153e-01    -4.5010539739e+00
C     3.1928999561e+00    -2.9249583449e+00    -2.5000008676e+00
O     3.8095391240e+00    -3.0501073915e+00    -3.4689445724e+00
O     2.5762634586e+00    -2.7998104534e+00    -1.5310547698e+00
C    -4.3712780682e-01     4.9808545898e+00    -8.8698417921e-07
O    -8.0037346512e-01     5.5336673790e+00    -9.4721187825e-01
O    -7.3884468768e-02     4.4280434958e+00     9.4721254031e-01
N    -2.5823682217e+00    -3.3955229134e+00     2.5105938240e+00
H    -2.7987523407e+00    -3.9518505029e+00     3.3248806404e+00
H    -2.4105848154e+00    -4.0406973507e+00     1.7532151263e+00
H    -3.4206193257e+00    -2.8845827865e+00     2.2746814375e+00
C    -1.2743829910e-06     4.5067057240e-07     5.0000000662e+00
O    -5.1719092701e-01    -1.0269417419e+00     5.1125284918e+00
O     5.1719191019e-01     1.0269413530e+00     4.8874714117e+00
C     6.5366938760e-01     1.5695060226e-07     7.4714599665e+00
O     9.3651295608e-01     5.7410013907e-01     8.4333158687e+00
O     3.7082214821e-01    -5.7410020355e-01     6.5096048213e+00
C    -4.1999353758e+00     3.8474837996e+00     4.8792843293e+00
O    -3.9266706110e+00     3.1755009273e+00     3.9801050157e+00
O    -4.4731967821e+00     4.5194665451e+00     5.7784653448e+00
C     6.1466172788e-01    -7.0037455021e+00     2.6114603896e+00
O     9.1815047567e-01    -6.7357854260e+00     1.5294021528e+00
O     3.1117140072e-01    -7.2717089082e+00     3.6935178462e+00
C     4.5561178506e+00     5.9426478971e+00     4.2038665984e-01
O     3.5526065999e+00     5.8986699020e+00    -1.5039276848e-01
O     5.5596276864e+00     5.9866269381e+00     9.9116941922e-01
N    -7.1530286928e+00    -1.3242717639e+00    -1.6942504718e+00
H    -7.8003992561e+00    -1.5742938179e+00    -2.4275892880e+00
H    -6.5793413902e+00    -5.7528804966e-01    -2.0538173772e+00
H    -7.7012237723e+00    -9.3628795876e-01    -9.4037375608e-01
C     5.4594175896e+00    -3.4728344929e+00    -3.7926473332e+00
O     6.4460424837e+00    -2.8719769428e+00    -3.8099555088e+00
O     4.4727919674e+00    -4.0736918317e+00    -3.7753428477e+00
N    -1.2189995515e+00     4.6457013411e+00    -5.8390830131e+00
H    -4.1951634835e-01     4.1227831899e+00    -5.5123281996e+00
H    -1.8690626391e+00     3.9756503937e+00    -6.2235720182e+00
H    -1.6597777134e+00     5.0455308473e+00    -5.0234664619e+00
C     3.0128046297e-01     5.8009622931e-01    -7.4714614772e+00
O     6.2479697699e-01     1.5807068956e+00    -7.9498686364e+00
O    -2.2236804107e-02    -4.2051307947e-01    -6.9930508856e+00
N    -8.6417248745e-01    -2.4750097016e-02    -9.8999356620e+00
H    -1.6714159694e+00    -4.1068070820e-01    -1.0367697372e+01
H    -6.5154855429e-02    -2.2350272019e-01    -1.0484273153e+01
H    -9.8072789371e-01     9.7813360994e-01    -9.8956358685e+00
N     4.5681817887e+00    -4.2461062333e+00    -7.7702782839e+00
H     4.1290510200e+00    -3.3433052593e+00    -7.8775166281e+00
H     4.4952732584e+00    -4.7142012247e+00    -8.6618799383e+00
H     5.5502466504e+00    -4.0759945162e+00    -7.6090641660e+00
C    -6.9995145055e-01     7.9755801081e+00    -5.9916762959e+00
O    -1.1296849323e+00     6.9820172425e+00    -5.5880427779e+00
O    -2.7021652088e-01     8.9691415834e+00    -6.3953130016e+00
N    -5.4576310667e+00    -7.2240685078e+00    -4.2088874723e+00
H    -5.2848222809e+00    -6.2779667877e+00    -4.5161563315e+00
H    -6.1088066100e+00    -7.1669934184e+00    -3.4394104221e+00
H    -5.9372809309e+00    -7.6932516671e+00    -4.9633293530e+00
N     9.5896063845e+00     1.7077953122e+00    -2.5313200219e+00
H     9.8166621812e+00     1.0832261687e+00    -1.7712249335e+00
H     8.9597179602e+00     1.2079938626e+00    -3.1419108578e+00
H     9.0649874202e+00     2.4733093977e+00    -2.1336486654e+00
C    -8.4104449040e+00     5.3500354036e+00    -8.0095642761e-01
O    -7.4438834310e+00     4.7276588727e+00    -9.1569274623e-01
O    -9.3770054531e+00     5.9724146642e+00    -6.8622253526e-01
N     2.6241729768e+00    -9.6402369886e+00     8.1984245557e-01
H     3.1819154222e+00    -9.3371605339e+00     1.6049879964e+00
H     2.0254820910e+00    -1.0380785462e+01     1.1553111818e+00
H     2.0228916282e+00    -8.8676219992e+00     5.7305064336e-01
N     4.4894908894e+00     8.5700807148e+00     2.4619220018e+00
H     5.1510076203e+00     8.6075073742e+00     3.2237489855e+00
H     3.7630116653e+00     7.9252479837e+00     2.7372413995e+00
H     4.0622268594e+00     9.4828247535e+00     2.4009043882e+00
N    -8.5608647073e+00    -3.1863101736e+00     4.1589599809e+00
H    -7.5953074034e+00    -3.0264398726e+00     3.9109154834e+00
H    -8.7762207036e+00    -2.5548806221e+00     4.9167862151e+00
H    -9.1176113340e+00    -2.8949008791e+00     3.3687111609e+00
N     7.5534916441e+00    -3.1458300920e+00     5.7971261252e+00
H     6.9058183213e+00    -3.4555984673e+00     5.0872329546e+00
H     8.4628322581e+00    -3.4992936270e+00     5.5372314120e+00
H     7.6011045508e+00    -2.1395405573e+00     5.7300905810e+00
N    -2.8823086421e+00     6.1661525264e+00     7.3465043217e+00
H    -2.4367652104e+00     5.7938020114e+00     6.5205311760e+00
H    -2.6453988121e+00     7.1466710291e+00     7.3893911874e+00
H    -3.8783785075e+00     6.1128205424e+00     7.1903636696e+00
C    -1.4306893893e+00    -4.5612623125e+00     8.7833927279e+00
O    -1.1625435240e+00    -5.5264377404e+00     8.2078128130e+00
O    -1.6988348457e+00    -3.5960882937e+00     9.3589761125e+00
