# Supplementary material for: Automated Discovery of Reactive Events via Hypergraph Mining of Ab Initio Atomistic Simulations
Source: J Chem Theory Comput. 2026 Feb 12;22(4):1674–86. doi: 10.1021/acs.jctc.5c01682 (PMC12937057; doi:10.1021/acs.jctc.5c01682)
Supplement: Supplementary file 2 [file ct5c01682_si_002.zip › SI_data/Initial_Geometries/nowater/init_24.xyz]

98

C    -4.4357252134e-07     1.5647887579e-07     2.4999987310e+00
O    -7.1374718934e-01     8.8657480140e-01     2.6982637861e+00
O     7.1374748087e-01    -8.8657492856e-01     2.3017372268e+00
C    -1.8434221782e+00     1.6887262888e+00    -1.2350108003e-06
O    -2.4301288145e+00     8.5648680243e-01    -5.4581330007e-01
O    -1.2567155657e+00     2.5209641859e+00     5.4581424547e-01
C     8.4708260448e-07    -1.9338270403e-07    -2.5000010376e+00
O    -7.7658281730e-01    -4.0084645806e-01    -3.2556452227e+00
O     7.7658213590e-01     4.0084655324e-01    -1.7443539687e+00
N     8.6387814528e-03    -1.7005974378e-02    -5.0644102213e+00
H     8.7315797656e-01     2.7171391105e-01    -4.6300913498e+00
H    -3.5208007703e-01    -7.8394157938e-01    -4.5157083279e+00
H    -6.4113147616e-01     7.4855736658e-01    -4.9590975253e+00
C     3.1928997633e+00    -2.9249582110e+00    -2.4999995331e+00
O     3.3000133300e+00    -3.2591544481e+00    -1.3992735867e+00
O     3.0857893485e+00    -2.5907635939e+00    -3.6007267573e+00
N    -4.3436527589e-01     4.9957795178e+00     6.5438040077e-02
H     1.3230853324e-02     4.1146044002e+00    -1.4089569538e-01
H     2.2176406182e-02     5.6952367592e+00    -5.0175799729e-01
H    -1.3851953791e+00     4.9253240591e+00    -2.6673288545e-01
C    -2.6346175885e+00    -3.4363931585e+00     2.4999992168e+00
O    -2.9884489922e+00    -2.9197635114e+00     1.5290948983e+00
O    -2.2807861375e+00    -3.9530197236e+00     3.4709057012e+00
N    -2.1661748387e-02    -2.3211908283e-02     5.0591986848e+00
H    -7.2376733462e-01     5.3015799282e-01     4.5899279832e+00
H     2.3050172086e-01    -7.7068436977e-01     4.4290553765e+00
H     7.9429792502e-01     5.6309907690e-01     5.1583380848e+00
C     6.5366911056e-01     7.8092283028e-07     7.4714598613e+00
O     1.2944821983e+00    -1.3622811222e-01     8.4230681449e+00
O     1.2853122753e-02     1.3622753196e-01     6.5198526696e+00
C    -4.1999340830e+00     3.8474837142e+00     4.8792863081e+00
O    -3.4904387946e+00     2.9390518447e+00     4.9575552317e+00
O    -4.9094296547e+00     4.7559156194e+00     4.8010136282e+00
C     6.1466045949e-01    -7.0037455250e+00     2.6114600671e+00
O     1.4689292551e+00    -6.3131765503e+00     2.9693669911e+00
O    -2.3960642065e-01    -7.6943177372e+00     2.2535533442e+00
N     4.5963640447e+00     5.9748945946e+00     4.6343304382e-01
H     3.9010642776e+00     6.5881781893e+00     6.3649403079e-02
H     4.0974574220e+00     5.2174026974e+00     9.0691956260e-01
H     5.1105263114e+00     5.5742388579e+00    -3.0759972125e-01
C    -7.1898324169e+00    -1.2717791884e+00    -1.7143144457e+00
O    -6.6799933853e+00    -1.8777266804e+00    -8.7309518240e-01
O    -7.6996731622e+00    -6.6583460020e-01    -2.5555353891e+00
C     5.4594165829e+00    -3.4728351777e+00    -3.7926478095e+00
O     4.6256099899e+00    -3.7676207615e+00    -4.5360360493e+00
O     6.2932251481e+00    -3.1780474223e+00    -3.0492619333e+00
C    -1.2362432911e+00     4.5987614554e+00    -5.7942309028e+00
O    -2.5918207554e-01     4.4487193648e+00    -6.3922248846e+00
O    -2.2133029596e+00     4.7488034512e+00    -5.1962334874e+00
N     3.6239006770e-01     5.8770496208e-01    -7.4982969167e+00
H     1.2822328424e-01    -3.8464104173e-01    -7.3601134898e+00
H    -3.5966931641e-01     9.8175267291e-01    -8.0837358395e+00
H     2.8604830887e-01     1.0374485468e+00    -6.5975849625e+00
N    -8.9526723381e-01    -3.0862005896e-02    -1.0016699972e+01
H    -1.5755731907e+00    -7.5886677013e-03    -9.2710273559e+00
H    -6.3505775989e-01     9.2637931021e-01    -1.0204748309e+01
H    -7.4547366425e-02    -4.8990362684e-01    -9.6491689251e+00
N     4.6439271033e+00    -4.2451076738e+00    -7.7881549617e+00
H     3.8985284717e+00    -4.8412574137e+00    -8.1173537781e+00
H     5.0029870825e+00    -3.7542390134e+00    -8.5940742967e+00
H     4.2204302359e+00    -3.5518791607e+00    -7.1886017843e+00
N    -6.8133454723e-01     7.9337337880e+00    -6.0408187210e+00
H     9.2822737355e-03     8.6507573036e+00    -5.8725594632e+00
H    -8.2043866706e-01     7.4508441033e+00    -5.1651191828e+00
H    -1.5474071472e+00     8.4066640058e+00    -6.2544413822e+00
C    -5.5143300463e+00    -7.1924658487e+00    -4.2261827717e+00
O    -5.4454563539e+00    -8.1002291683e+00    -3.5148599054e+00
O    -5.5832001838e+00    -6.2847013532e+00    -4.9375052232e+00
N     9.4972695012e+00     1.6929290296e+00    -2.5543402892e+00
H     8.9805357348e+00     1.9277078763e+00    -1.7193249595e+00
H     1.0308302467e+01     2.2939233328e+00    -2.5746740242e+00
H     9.8357283287e+00     7.4949323254e-01    -2.4328746577e+00
C    -8.4104434422e+00     5.3500367680e+00    -8.0095664354e-01
O    -8.7076529129e+00     6.4461282310e+00    -5.8880555241e-01
O    -8.1132371198e+00     4.2539443224e+00    -1.0131095551e+00
N     2.5972675731e+00    -9.5970975656e+00     9.3357445920e-01
H     3.2241844007e+00    -9.1862689788e+00     2.5712737579e-01
H     1.6582983993e+00    -9.4013366396e+00     6.1830213976e-01
H     2.7217080110e+00    -1.0597466597e+01     8.7739832460e-01
N     4.4107470260e+00     8.5910781223e+00     2.4744975182e+00
H     4.2779431382e+00     9.2526918077e+00     3.2255074727e+00
H     5.3101244066e+00     8.7932752361e+00     2.0626495618e+00
H     4.4824767749e+00     7.6778137691e+00     2.8989765459e+00
C    -8.5494161876e+00    -3.1222324471e+00     4.1423623262e+00
O    -7.6297049891e+00    -2.9265519381e+00     4.8136286668e+00
O    -9.4691254903e+00    -3.3179140756e+00     3.4710929287e+00
N     7.6309898766e+00    -3.1385585885e+00     5.7647249785e+00
H     7.5189188855e+00    -2.1566770762e+00     5.5580022612e+00
H     6.8550567413e+00    -3.4034898680e+00     6.3538949638e+00
H     7.5187920154e+00    -3.6353185833e+00     4.8929334161e+00
N    -2.8467680367e+00     6.1704360664e+00     7.3186728368e+00
H    -3.7015210946e+00     5.7094134972e+00     7.5947903729e+00
H    -2.8131448499e+00     6.1437526181e+00     6.3099411779e+00
H    -2.9397797471e+00     7.1405990216e+00     7.5823242026e+00
N    -1.4049424490e+00    -4.5009892575e+00     8.7686729558e+00
H    -9.0036000965e-01    -4.9557738111e+00     9.5156355150e+00
H    -1.3806395047e+00    -5.1265161809e+00     7.9765192335e+00
H    -2.3688699650e+00    -4.4391143843e+00     9.0626025813e+00
