# Supplementary material for: Automated Discovery of Reactive Events via Hypergraph Mining of Ab Initio Atomistic Simulations
Source: J Chem Theory Comput. 2026 Feb 12;22(4):1674–86. doi: 10.1021/acs.jctc.5c01682 (PMC12937057; doi:10.1021/acs.jctc.5c01682)
Supplement: Supplementary file 2 [file ct5c01682_si_002.zip › SI_data/Initial_Geometries/nowater/init_25.xyz]

98

C    -1.1026778558e-06    -2.5801524816e-07     2.5000007410e+00
O    -6.0552636028e-01     9.3712235965e-01     2.2001701021e+00
O     6.0552722854e-01    -9.3712210424e-01     2.7998293429e+00
N    -1.7775857579e+00     1.7019340492e+00    -1.9006024433e-03
H    -1.9758206294e+00     7.3512603670e-01    -2.1490458295e-01
H    -2.2946454811e+00     2.2593970078e+00    -6.6617944254e-01
H    -2.1747235234e+00     1.8881008801e+00     9.0749638837e-01
C    -8.2982615234e-07     8.2955461776e-07    -2.4999993256e+00
O    -7.0170950233e-01    -8.0888268720e-01    -2.0663284303e+00
O     7.0171010584e-01     8.0888201376e-01    -2.9336721259e+00
N     8.7080465284e-03    -2.7759136608e-02    -4.9394516014e+00
H     8.1648946217e-01     5.0243238580e-01    -5.2323195361e+00
H    -7.7780766842e-01     6.0509374233e-01    -4.9559545900e+00
H    -1.5969812128e-01    -7.2176018345e-01    -5.6531611293e+00
C     3.1928997292e+00    -2.9249586348e+00    -2.5000006611e+00
O     3.5274182394e+00    -3.3953159967e+00    -3.5008100179e+00
O     2.8583845109e+00    -2.4546016324e+00    -1.4991895080e+00
C    -4.3712917423e-01     4.9808556737e+00    -1.1436803284e-06
O    -8.0076513566e-03     4.1798844281e+00    -7.1348403239e-01
O    -8.6624911091e-01     5.7818256146e+00     7.1348490308e-01
C    -2.6346188334e+00    -3.4363924805e+00     2.5000000829e+00
O    -2.4162684937e+00    -4.5707562395e+00     2.5173217933e+00
O    -2.8529655964e+00    -2.3020275724e+00     2.4826780940e+00
N    -9.7177430124e-04     1.0392077790e-02     4.9336406097e+00
H    -9.3035070207e-01    -4.9544053568e-03     5.3278547484e+00
H     5.1161461852e-01     7.3029833591e-01     5.4218744207e+00
H     4.3224212280e-01    -8.6976125548e-01     5.1724610651e+00
N     6.8135953328e-01     3.5177141300e-02     7.4213777044e+00
H     4.9442810132e-01     6.1059539483e-01     8.2296697100e+00
H     1.2789678343e+00    -7.1759031586e-01     7.7305500817e+00
H    -1.9721689756e-01    -3.8185971829e-01     7.1501525331e+00
N    -4.2367622498e+00     3.8890816100e+00     4.9170449815e+00
H    -3.9565864892e+00     4.3165320550e+00     4.0463135917e+00
H    -4.7407513010e+00     3.0468943755e+00     4.6801952752e+00
H    -3.3906690108e+00     3.6009421148e+00     5.3865992837e+00
C     6.1466138424e-01    -7.0037460171e+00     2.6114612669e+00
O     8.3239921303e-01    -7.9193522096e+00     3.2815460289e+00
O     3.9692284227e-01    -6.0881417358e+00     1.9413733379e+00
N     4.5641388376e+00     5.9740813345e+00     4.7921070789e-01
H     5.0274689514e+00     5.0771669921e+00     4.6323068791e-01
H     4.9384005121e+00     6.5099958630e+00    -2.9027347135e-01
H     3.5910084752e+00     5.8039612003e+00     2.7075011579e-01
N    -7.1389030822e+00    -1.2554341200e+00    -1.7549531559e+00
H    -7.9056528397e+00    -6.0262286651e-01    -1.8278761960e+00
H    -6.8591617774e+00    -1.2703530747e+00    -7.8495093322e-01
H    -7.5124521580e+00    -2.1695258551e+00    -1.9653736121e+00
C     5.4594168877e+00    -3.4728342390e+00    -3.7926499293e+00
O     5.6981268138e+00    -4.5372240048e+00    -4.1732416368e+00
O     5.2207081863e+00    -2.4084449647e+00    -3.4120546932e+00
C    -1.2362436876e+00     4.5987618080e+00    -5.7942287757e+00
O    -1.7724849971e+00     5.3612012443e+00    -6.4767896991e+00
O    -6.9999974896e-01     3.8363213090e+00    -5.1116703322e+00
N     2.3566775563e-01     5.9270880440e-01    -7.4644996602e+00
H     4.0450581521e-01    -2.7234996775e-01    -7.9569958769e+00
H     7.0312257277e-01     5.1724500213e-01    -6.5727747624e+00
H     7.0802255080e-01     1.3201268052e+00    -7.9813394615e+00
C    -8.7155752250e-01    -1.2631707723e-06    -9.9619465046e+00
O    -1.7220885745e+00    -3.5920488259e-01    -1.0656444697e+01
O    -2.1026263873e-02     3.5920588000e-01    -9.2674496281e+00
N     4.5831859765e+00    -4.2191653677e+00    -7.8851958041e+00
H     4.5394630688e+00    -3.2460841226e+00    -7.6195142448e+00
H     5.5027234628e+00    -4.5501857734e+00    -7.6317034233e+00
H     3.9238726789e+00    -4.7116258657e+00    -7.3002445120e+00
N    -6.6820658869e-01     8.0107138066e+00    -6.0393260980e+00
H    -1.5222187854e+00     7.5948414364e+00    -6.3815231650e+00
H    -9.1985492046e-01     8.5864742541e+00    -5.2490381067e+00
H    -9.8926144937e-02     7.2571673399e+00    -5.6823010575e+00
C    -5.5143293199e+00    -7.1924659438e+00    -4.2261815003e+00
O    -4.9424726440e+00    -8.1960918816e+00    -4.2479293627e+00
O    -6.0861844992e+00    -6.1888385597e+00    -4.2044367780e+00
C     9.5347168507e+00     1.6865566534e+00    -2.4989377092e+00
O     1.0277047419e+01     1.7987370157e+00    -3.3770714935e+00
O     8.7923883448e+00     1.5743781073e+00    -1.6208013484e+00
N    -8.4679043975e+00     5.3599315150e+00    -8.3431839720e-01
H    -8.5151339309e+00     5.7082099329e+00     1.1217883357e-01
H    -7.6883067836e+00     5.8236475556e+00    -1.2776885349e+00
H    -8.2293785901e+00     4.3807400400e+00    -7.7374715653e-01
N     2.5819217403e+00    -9.5742728030e+00     8.2291000303e-01
H     3.1959187897e+00    -1.0334979367e+01     5.7048448797e-01
H     1.6835588455e+00    -9.9825268650e+00     1.0365798767e+00
H     2.9379728574e+00    -9.1847586173e+00     1.6836571678e+00
C     4.4603586222e+00     8.5881509955e+00     2.5196922495e+00
O     4.6220459873e+00     7.4471238387e+00     2.4380082635e+00
O     4.2986745300e+00     9.7291791894e+00     2.6013746848e+00
C    -8.5494142446e+00    -3.1222327235e+00     4.1423616647e+00
O    -8.6908422493e+00    -2.1553312887e+00     4.7586877026e+00
O    -8.4079897778e+00    -4.0891344125e+00     3.5260343579e+00
C     7.5717955628e+00    -3.1255266857e+00     5.7357630825e+00
O     8.5544642747e+00    -2.5230730479e+00     5.8143115845e+00
O     6.5891267347e+00    -3.7279814768e+00     5.6572181650e+00
N    -2.8680849575e+00     6.2528954967e+00     7.3139791402e+00
H    -2.7002152333e+00     5.4359115763e+00     7.8829629033e+00
H    -2.5906850878e+00     6.0153839026e+00     6.3726929776e+00
H    -3.8673071125e+00     6.3965387500e+00     7.2966274448e+00
N    -1.4215984957e+00    -4.5432936254e+00     8.7193082974e+00
H    -2.0185850668e+00    -3.8956490687e+00     9.2128151921e+00
H    -5.5050095035e-01    -4.5835394649e+00     9.2281809965e+00
H    -1.8493141232e+00    -5.4543168370e+00     8.7997783572e+00
