# Supplementary material for: Automated Discovery of Reactive Events via Hypergraph Mining of Ab Initio Atomistic Simulations
Source: J Chem Theory Comput. 2026 Feb 12;22(4):1674–86. doi: 10.1021/acs.jctc.5c01682 (PMC12937057; doi:10.1021/acs.jctc.5c01682)
Supplement: Supplementary file 2 [file ct5c01682_si_002.zip › SI_data/Initial_Geometries/nowater/init_26.xyz]

98

N     4.7044525385e-02    -9.7635034834e-03     2.4530532755e+00
H     3.3476024778e-01    -3.5941177987e-01     3.3554673927e+00
H    -8.1947712033e-01    -4.7390347951e-01     2.2226267036e+00
H    -1.6905745434e-01     9.6899791793e-01     2.5743190783e+00
N    -1.8663123622e+00     1.6261604857e+00     8.6103463482e-03
H    -9.6827838728e-01     1.6403661710e+00    -4.5260399797e-01
H    -1.7515076126e+00     2.1112197274e+00     8.8663055478e-01
H    -2.4923789970e+00     2.1840551599e+00    -5.5368271068e-01
N    -2.6039551836e-02    -3.0398230796e-03    -2.5618482783e+00
H    -3.0709715225e-01    -7.8908770334e-01    -1.9939390881e+00
H    -3.1452806321e-01     8.3041726752e-01    -2.0704159413e+00
H     9.8349465913e-01     9.1597956154e-04    -2.5761454507e+00
C    -4.1719731311e-07    -2.3848508508e-07    -4.9999987348e+00
O     7.9179136831e-01     6.4242987728e-01    -4.4567608818e+00
O    -7.9179098701e-01    -6.4242970840e-01    -5.5432400945e+00
C     3.1929019635e+00    -2.9249594215e+00    -2.5000005344e+00
O     2.6487618841e+00    -3.3787579491e+00    -3.4125445172e+00
O     3.7370390573e+00    -2.4711591429e+00    -1.5874550641e+00
C    -4.3712917167e-01     4.9808562675e+00    -6.3303946966e-07
O     1.5464274613e-01     4.8892685867e+00    -9.8801669779e-01
O    -1.0288995099e+00     5.0724410113e+00     9.8801718390e-01
N    -2.6534012915e+00    -3.4478524855e+00     2.4365308110e+00
H    -2.4471169052e+00    -4.3039032789e+00     2.9305037699e+00
H    -3.3712951342e+00    -2.9721738075e+00     2.9635415423e+00
H    -1.8244053413e+00    -2.8738332525e+00     2.4879799637e+00
C    -1.6691222012e-07     1.8654449011e-07     5.0000013300e+00
O     6.0008352120e-01     9.8308093987e-01     5.0906095519e+00
O    -6.0008333176e-01    -9.8308108218e-01     4.9093894132e+00
N     6.3576227532e-01     2.1516577408e-02     7.5325251823e+00
H     1.0812620331e+00     7.4791612161e-01     6.9909911011e+00
H    -1.5778868556e-01    -2.9775458909e-01     6.9961252572e+00
H     1.2863650937e+00    -7.4917648307e-01     7.5786506614e+00
C    -4.1999346227e+00     3.8474849761e+00     4.8792853120e+00
O    -3.3071673440e+00     4.4543427772e+00     4.4676443940e+00
O    -5.0927006150e+00     3.2406237654e+00     5.2909252752e+00
N     6.2489552462e-01    -7.0401355823e+00     2.5559298174e+00
H     1.4819035669e+00    -6.8754863423e+00     3.0636830412e+00
H    -1.0402974757e-02    -7.4955553086e+00     3.1949687633e+00
H     2.3025519426e-01    -6.1345057831e+00     2.3474278818e+00
C     4.5561167015e+00     5.9426494739e+00     4.2038787969e-01
O     4.4754088687e+00     6.0478631553e+00     1.5680700557e+00
O     4.6368263126e+00     5.8374324717e+00    -7.2729432641e-01
C    -7.1898332673e+00    -1.2717796058e+00    -1.7143138898e+00
O    -6.8558318492e+00    -2.1320594726e+00    -1.0192457969e+00
O    -7.5238340407e+00    -4.1150151075e-01    -2.4093852442e+00
N     5.4489453869e+00    -3.4995554142e+00    -3.8533844350e+00
H     6.3951281786e+00    -3.1641279372e+00    -3.7456253271e+00
H     5.2898454228e+00    -4.1678390737e+00    -3.1134748211e+00
H     4.8388044763e+00    -2.7151976167e+00    -3.6748058938e+00
C    -1.2362421212e+00     4.5987626000e+00    -5.7942295556e+00
O    -5.4245360826e-01     4.4877756310e+00    -6.7113432030e+00
O    -1.9300323288e+00     4.7097462180e+00    -4.8771162096e+00
N     2.3994347730e-01     5.6448374908e-01    -7.4489535753e+00
H     2.7472764938e-01     6.0215471027e-01    -8.4572969955e+00
H     9.3278474176e-01    -1.0970684459e-01    -7.1577146518e+00
H     5.4871951939e-01     1.4648136010e+00    -7.1121407278e+00
N    -8.3694240219e-01    -3.9362807105e-02    -1.0003957429e+01
H    -9.0337056899e-01    -4.3906722759e-01    -9.0791822304e+00
H    -1.7819454514e+00     1.1633415292e-01    -1.0323503636e+01
H    -4.1039858943e-01     8.6975498034e-01    -9.8993409630e+00
C     4.5959989970e+00    -4.2103114411e+00    -7.8198496428e+00
O     5.5076913141e+00    -4.8815786733e+00    -7.5896856316e+00
O     3.6843067205e+00    -3.5390446507e+00    -8.0500173950e+00
C    -6.9995022977e-01     7.9755796452e+00    -5.9916762671e+00
O    -1.6126874854e+00     8.0431024818e+00    -5.2866163981e+00
O     2.1278510046e-01     7.9080567798e+00    -6.6967393740e+00
N    -5.5023293258e+00    -7.1603999346e+00    -4.1683870555e+00
H    -6.0716519668e+00    -7.9832271199e+00    -4.0334328166e+00
H    -4.6501646577e+00    -7.4649707207e+00    -4.6160857259e+00
H    -5.9879238215e+00    -6.5748085494e+00    -4.8322093931e+00
N     9.5447238299e+00     1.6786167982e+00    -2.4329873046e+00
H     1.0130074294e+01     1.0651245071e+00    -2.9810543955e+00
H     9.7452212611e+00     2.6208285509e+00    -2.7353445072e+00
H     8.5898008481e+00     1.4840683476e+00    -2.6969046777e+00
C    -8.4104448459e+00     5.3500357770e+00    -8.0095611275e-01
O    -7.6884480507e+00     4.4579759647e+00    -9.3402740702e-01
O    -9.1324409014e+00     6.2420972698e+00    -6.6788810792e-01
C     2.5861637585e+00    -9.6204026185e+00     8.7155863273e-01
O     3.2703740093e+00    -8.9351784341e+00     1.5017032193e+00
O     1.9019551276e+00    -1.0305626125e+01     2.4141071330e-01
N     4.4807538703e+00     8.5815593510e+00     2.4560274696e+00
H     5.0106568783e+00     9.2831660871e+00     2.9523502305e+00
H     4.5771755606e+00     7.7210295215e+00     2.9752320102e+00
H     3.5098318967e+00     8.8518660403e+00     2.5162287619e+00
N    -8.5962311990e+00    -3.1698685404e+00     4.1351751370e+00
H    -7.7337401261e+00    -3.4138544611e+00     3.6704542394e+00
H    -8.3691652494e+00    -3.0058126653e+00     5.1051796778e+00
H    -8.8947487708e+00    -2.2850419280e+00     3.7513151287e+00
N     7.5528001391e+00    -3.1551717722e+00     5.6785552869e+00
H     8.3873194541e+00    -2.5998163742e+00     5.5579593172e+00
H     7.7517087905e+00    -3.8274238651e+00     6.4051188126e+00
H     6.8403345277e+00    -2.5373731251e+00     6.0392448555e+00
C    -2.9008690689e+00     6.1989895672e+00     7.2909197619e+00
O    -2.9573518195e+00     5.2257086157e+00     7.9108326095e+00
O    -2.8443867599e+00     7.1722689291e+00     6.6710035276e+00
C    -1.4306891924e+00    -4.5612628837e+00     8.7833953288e+00
O    -7.6421758363e-01    -5.5026018357e+00     8.8501382855e+00
O    -2.0971610146e+00    -3.6199237889e+00     8.7166486136e+00
