# Supplementary material for: Automated Discovery of Reactive Events via Hypergraph Mining of Ab Initio Atomistic Simulations
Source: J Chem Theory Comput. 2026 Feb 12;22(4):1674–86. doi: 10.1021/acs.jctc.5c01682 (PMC12937057; doi:10.1021/acs.jctc.5c01682)
Supplement: Supplementary file 2 [file ct5c01682_si_002.zip › SI_data/Initial_Geometries/nowater/init_27.xyz]

98

C    -5.8901234901e-07    -1.2018069577e-06     2.5000002007e+00
O    -3.5384002075e-01    -1.7733075153e-01     1.4145924720e+00
O     3.5384043184e-01     1.7733171359e-01     3.5854073474e+00
N    -1.8953842900e+00     1.6569599927e+00    -2.8344074949e-02
H    -1.8053998176e+00     2.6061788184e+00    -3.6041621871e-01
H    -1.0185273796e+00     1.1953855753e+00    -2.2187211104e-01
H    -1.9842264802e+00     1.7060570797e+00     9.7618363593e-01
C    -7.5262464023e-07    -1.1115118386e-06    -2.4999998278e+00
O     5.6952656731e-01    -4.2807136511e-01    -1.5905205593e+00
O    -5.6952592902e-01     4.2807220226e-01    -3.4094795784e+00
C    -7.8514638859e-07     3.6555477889e-07    -4.9999989601e+00
O     7.7431181093e-01     6.5863743962e-01    -4.4510041893e+00
O    -7.7431115493e-01    -6.5863774565e-01    -5.5489965874e+00
N     3.2515056471e+00    -2.9548640495e+00    -2.4864476328e+00
H     2.7345149649e+00    -2.7376282290e+00    -1.6468556332e+00
H     2.6532296797e+00    -3.5354969922e+00    -3.0559327842e+00
H     3.3765335041e+00    -2.0861607999e+00    -2.9855489048e+00
N    -4.4873696930e-01     5.0376372128e+00     3.3964071297e-02
H    -8.4255680055e-01     4.2320058178e+00     4.9791394902e-01
H     5.3863319682e-01     4.8577247885e+00    -7.6098454176e-02
H    -8.4614111178e-01     5.0637414356e+00    -8.9381170857e-01
C    -2.6346180008e+00    -3.4363928759e+00     2.4999990221e+00
O    -2.8917688139e+00    -4.3419721622e+00     3.1697435001e+00
O    -2.3774658983e+00    -2.5308113476e+00     1.8302572833e+00
N     1.7341631485e-02    -1.2618163993e-02     5.0636597052e+00
H     2.6023066507e-01    -7.7446598165e-01     4.4472358955e+00
H     4.7491408674e-01     8.1206410069e-01     4.7032312166e+00
H    -9.7613984517e-01     1.3775672376e-01     4.9648602655e+00
C     6.5366859949e-01    -4.3131092827e-08     7.4714614807e+00
O     1.7526795394e+00    -1.7674027833e-01     7.1621139520e+00
O    -4.4534378825e-01     1.7674025941e-01     7.7808055321e+00
N    -4.1499807892e+00     3.8615515463e+00     4.9219377923e+00
H    -4.7869552728e+00     3.1746905091e+00     5.2985953503e+00
H    -3.8075182308e+00     3.4933024847e+00     4.0464412992e+00
H    -4.6995258017e+00     4.6789599152e+00     4.7000747301e+00
N     5.6261518213e-01    -6.9890555004e+00     2.6513085217e+00
H     8.4369998734e-01    -7.9550153281e+00     2.7367394098e+00
H     1.3742018860e+00    -6.4284692834e+00     2.8668362464e+00
H     3.4935967633e-01    -6.8319161677e+00     1.6770351001e+00
C     4.5561184588e+00     5.9426488618e+00     4.2038839233e-01
O     4.3595985194e+00     5.6483477056e+00     1.5201723679e+00
O     4.7526352937e+00     6.2369484550e+00    -6.7939703592e-01
C    -7.1898338851e+00    -1.2717808858e+00    -1.7143158763e+00
O    -7.0253238048e+00    -6.3297104703e-01    -2.6627970166e+00
O    -7.3543415948e+00    -1.9105888373e+00    -7.6583249763e-01
C     5.4594163115e+00    -3.4728340869e+00    -3.7926477981e+00
O     4.9163420120e+00    -2.7132047195e+00    -4.4729356632e+00
O     6.0024934007e+00    -4.2324642936e+00    -3.1123623216e+00
C    -1.2362421364e+00     4.5987611206e+00    -5.7942308364e+00
O    -1.0040651115e+00     3.4881573966e+00    -5.5764895969e+00
O    -1.4684208188e+00     5.7093656188e+00    -6.0119687827e+00
C     3.0127961940e-01     5.8009721098e-01    -7.4714613445e+00
O     1.2684109359e+00     8.5860354772e-01    -8.0387789692e+00
O    -6.6585003506e-01     3.0158950930e-01    -6.9041406268e+00
N    -8.9557636679e-01    -5.4483849878e-02    -9.9308486053e+00
H    -1.5121251679e+00     7.3914872406e-01    -9.8338929115e+00
H    -7.7066493327e-01    -2.0816095318e-01    -1.0920880204e+01
H     1.9076243909e-03     2.2616832047e-01    -9.5632398112e+00
N     4.6100513658e+00    -4.2110465997e+00    -7.7541661399e+00
H     5.4390971342e+00    -4.0878211043e+00    -8.3170907211e+00
H     3.9777920143e+00    -3.4624222688e+00    -7.9974598071e+00
H     4.1758222744e+00    -5.0704765526e+00    -8.0578182976e+00
N    -6.7799947938e-01     7.9740022938e+00    -5.9282096882e+00
H    -1.6739395316e+00     7.8193787936e+00    -5.9880467887e+00
H    -2.3775011557e-01     7.2666668755e+00    -6.4985071445e+00
H    -4.9321872634e-01     8.8626128686e+00    -6.3704841507e+00
C    -5.5143285407e+00    -7.1924666341e+00    -4.2261831371e+00
O    -5.6707519867e+00    -6.9179181750e+00    -5.3374494865e+00
O    -5.3579058030e+00    -7.4670116760e+00    -3.1149153691e+00
C     9.5347175032e+00     1.6865573357e+00    -2.4989381205e+00
O     8.3832062200e+00     1.6352544501e+00    -2.5773462123e+00
O     1.0686228997e+01     1.7378600415e+00    -2.4205262717e+00
C    -8.4104455212e+00     5.3500363832e+00    -8.0095825223e-01
O    -8.8378929294e+00     6.4063993545e+00    -6.1084240235e-01
O    -7.9829955229e+00     4.2936734686e+00    -9.9107136728e-01
N     2.5651065009e+00    -9.6298876509e+00     9.3463758240e-01
H     1.8132610310e+00    -9.3461658803e+00     3.2339635399e-01
H     2.9629502354e+00    -1.0468976505e+01     5.3836451761e-01
H     3.2749214213e+00    -8.9142494488e+00     8.7629271916e-01
C     4.4603584704e+00     8.5881514059e+00     2.5196919489e+00
O     4.3198804959e+00     7.4576430860e+00     2.7119806056e+00
O     4.6008401432e+00     9.7186596124e+00     2.3274025843e+00
N    -8.5377791838e+00    -3.0853562186e+00     4.1972904370e+00
H    -9.0961568056e+00    -2.5879364526e+00     3.5189295440e+00
H    -9.0316497371e+00    -3.9392677497e+00     4.4124858331e+00
H    -7.6821487027e+00    -3.3519663545e+00     3.7323228082e+00
N     7.6041709599e+00    -3.0979667914e+00     5.6837569848e+00
H     7.1230868289e+00    -2.4059572522e+00     6.2396943459e+00
H     8.2326997665e+00    -3.5862972690e+00     6.3049388976e+00
H     6.9096823356e+00    -3.7673313097e+00     5.3854013699e+00
N    -2.8625169979e+00     6.1669657183e+00     7.3358198219e+00
H    -3.0140092465e+00     5.6139693028e+00     6.5047779721e+00
H    -2.4475835030e+00     7.0372172174e+00     7.0360288816e+00
H    -3.7739916597e+00     6.3908063559e+00     7.7079605084e+00
N    -1.4857081879e+00    -4.5985504737e+00     8.7931436676e+00
H    -6.7462531454e-01    -4.9956491832e+00     9.2446330700e+00
H    -1.5935494365e+00    -3.6627847659e+00     9.1565922750e+00
H    -1.2593010364e+00    -4.5071702448e+00     7.8134657429e+00
