# Supplementary material for: Automated Discovery of Reactive Events via Hypergraph Mining of Ab Initio Atomistic Simulations
Source: J Chem Theory Comput. 2026 Feb 12;22(4):1674–86. doi: 10.1021/acs.jctc.5c01682 (PMC12937057; doi:10.1021/acs.jctc.5c01682)
Supplement: Supplementary file 2 [file ct5c01682_si_002.zip › SI_data/Initial_Geometries/nowater/init_28.xyz]

98

N    -2.4872576880e-02     6.6976787265e-03     2.5620403444e+00
H    -2.6950685348e-01     7.8713021415e-01     1.9700398195e+00
H    -3.6774823559e-01    -8.2559966658e-01     2.1047663603e+00
H     9.8290711398e-01    -5.4608971270e-02     2.5630252233e+00
C    -1.8434223376e+00     1.6887253780e+00     1.2974229489e-06
O    -1.1694313835e+00     2.5082789270e+00     4.5697637791e-01
O    -2.5174128365e+00     8.6917282130e-01    -4.5697738856e-01
C    -1.8836756304e-07     1.2665383493e-06    -2.4999995619e+00
O    -5.4183601211e-01    -2.6094507242e-01    -1.5135518955e+00
O     5.4183610164e-01     2.6094406985e-01    -3.4864484421e+00
N     2.0640331384e-02     8.4005036940e-03    -5.0633712598e+00
H     1.1386280846e-01     8.5413026340e-01    -4.5198307955e+00
H     5.4946368649e-01    -7.0623214315e-01    -4.5848024309e+00
H    -9.5016310501e-01    -2.6464055559e-01    -5.0147024973e+00
C     3.1929004279e+00    -2.9249576499e+00    -2.5000005855e+00
O     3.3139176924e+00    -2.2202105544e+00    -1.5925622111e+00
O     3.0718844434e+00    -3.6297078683e+00    -3.4074372864e+00
N    -4.4795687490e-01     4.9745532549e+00     6.5996535663e-02
H    -4.5127895726e-01     5.9406201797e+00    -2.2741299678e-01
H    -1.1529346723e+00     4.5009745141e+00    -4.7999940412e-01
H     4.4330657794e-01     4.5885471362e+00    -2.0973542578e-01
N    -2.6664295362e+00    -3.4462065877e+00     2.4416546413e+00
H    -2.1777564830e+00    -4.2741245548e+00     2.7500958512e+00
H    -3.3037833475e+00    -3.1904059580e+00     3.1817412861e+00
H    -1.9802255016e+00    -2.7082528776e+00     2.3789830742e+00
N     1.9525593017e-02     4.6612175120e-02     5.0442556738e+00
H     2.3776609330e-01    -8.8791855473e-01     5.3579575897e+00
H     4.6714834872e-01     1.6562671644e-01     4.1471205154e+00
H    -9.7625982716e-01     7.4527839140e-02     4.8799039373e+00
N     6.5216538391e-01    -2.5958342407e-02     7.4095214376e+00
H     9.2971925746e-01     9.4478309481e-01     7.4062961582e+00
H     1.3023172348e+00    -5.1371606925e-01     8.0085014502e+00
H    -2.5014952715e-01    -7.0327716542e-02     7.8603412914e+00
N    -4.2136389453e+00     3.8455080321e+00     4.9450176311e+00
H    -3.4371552857e+00     4.4569503342e+00     4.7386273925e+00
H    -4.9989940879e+00     4.1780268967e+00     4.4046190842e+00
H    -3.9732006291e+00     2.9349298285e+00     4.5811273564e+00
C     6.1466120688e-01    -7.0037455966e+00     2.6114609112e+00
O    -4.7985845324e-01    -6.6582251490e+00     2.4795503957e+00
O     1.7091806681e+00    -7.3492690597e+00     2.7433691774e+00
C     4.5561162427e+00     5.9426475421e+00     4.2038767102e-01
O     4.3557715961e+00     5.6924880922e+00     1.5303607889e+00
O     4.7564640117e+00     6.1928090274e+00    -6.8958489974e-01
C    -7.1898325373e+00    -1.2717814890e+00    -1.7143150762e+00
O    -7.5292280138e+00    -1.5565917787e+00    -2.7812976719e+00
O    -6.8504384675e+00    -9.8696770465e-01    -6.4733247147e-01
N     5.4251697115e+00    -3.4737861054e+00    -3.8504301797e+00
H     4.8226612946e+00    -3.3145073482e+00    -3.0560754868e+00
H     6.1246685272e+00    -2.7458387164e+00    -3.8371602656e+00
H     5.9068589558e+00    -4.3449312888e+00    -3.6817265281e+00
C    -1.2362419499e+00     4.5987624595e+00    -5.7942293752e+00
O    -3.1462870884e-01     3.9970201012e+00    -5.4430980346e+00
O    -2.1578574065e+00     5.2005018642e+00    -6.1453614644e+00
C     3.0128042293e-01     5.8009624989e-01    -7.4714614924e+00
O    -7.9951129267e-01     5.7511413154e-01    -7.8221619737e+00
O     1.4020714949e+00     5.8507958409e-01    -7.1207575042e+00
C    -8.7155694465e-01    -2.9640186946e-07    -9.9619457519e+00
O    -1.7700885328e+00     3.8978661183e-01    -9.3491935986e+00
O     2.6973291464e-02    -3.8978632348e-01    -1.0574701309e+01
N     4.5835370828e+00    -4.2321468663e+00    -7.7575579008e+00
H     3.8671630053e+00    -4.5180024260e+00    -8.4090794071e+00
H     5.4599799102e+00    -4.5847267793e+00    -8.1138126694e+00
H     4.6340377617e+00    -3.2247623956e+00    -7.8023417182e+00
C    -6.9995013709e-01     7.9755791780e+00    -5.9916784553e+00
O    -8.5722402199e-01     8.8757481006e+00    -6.6985864310e+00
O    -5.4267845296e-01     7.0754114837e+00    -5.2847676798e+00
C    -5.5143290472e+00    -7.1924663856e+00    -4.2261817228e+00
O    -4.9250408627e+00    -6.7502013573e+00    -3.3362945780e+00
O    -6.1036164201e+00    -7.6347286972e+00    -5.1160713479e+00
N     9.4974726773e+00     1.6313444833e+00    -2.4901691681e+00
H     1.0296602811e+01     1.6505470079e+00    -1.8733970994e+00
H     8.9713766839e+00     2.4746857461e+00    -2.3130234511e+00
H     9.8537612075e+00     1.7017269167e+00    -3.4322329542e+00
N    -8.4256660044e+00     5.3398487346e+00    -8.6558721461e-01
H    -8.2245375553e+00     4.4758299580e+00    -3.8350382594e-01
H    -9.1808602498e+00     5.7849484661e+00    -3.6463814977e-01
H    -7.6144057845e+00     5.9309090782e+00    -7.5657388286e-01
N     2.5769782985e+00    -9.6119183657e+00     8.0555631406e-01
H     1.7585853460e+00    -9.3541237378e+00     1.3376844924e+00
H     3.3413404192e+00    -9.0531128187e+00     1.1560830520e+00
H     2.7862259207e+00    -1.0571871960e+01     1.0381157898e+00
C     4.4603608242e+00     8.5881522392e+00     2.5196914896e+00
O     3.8464375070e+00     9.5659818600e+00     2.5609885046e+00
O     5.0742812671e+00     7.6103202504e+00     2.4783950415e+00
N    -8.6089416169e+00    -3.1027845773e+00     4.1666700011e+00
H    -8.4903766274e+00    -2.8379934634e+00     3.1996056276e+00
H    -8.4907725340e+00    -4.1044693808e+00     4.2118994941e+00
H    -7.8398686606e+00    -2.6945072115e+00     4.6777627140e+00
C     7.5717955376e+00    -3.1255283783e+00     5.7357638652e+00
O     8.2640695665e+00    -2.9202652877e+00     4.8338870539e+00
O     6.8795214405e+00    -3.3307879465e+00     6.6376420107e+00
C    -2.9008686221e+00     6.1989879683e+00     7.2909178979e+00
O    -2.6889026805e+00     6.7395864947e+00     6.2921277683e+00
O    -3.1128362374e+00     5.6583923347e+00     8.2897097662e+00
N    -1.3669664296e+00    -4.5663917575e+00     8.8040241234e+00
H    -1.4731313775e+00    -3.8809166447e+00     8.0703768194e+00
H    -1.9860459091e+00    -4.2913302613e+00     9.5526654636e+00
H    -1.7184411410e+00    -5.4402656854e+00     8.4404457054e+00
