# Supplementary material for: Automated Discovery of Reactive Events via Hypergraph Mining of Ab Initio Atomistic Simulations
Source: J Chem Theory Comput. 2026 Feb 12;22(4):1674–86. doi: 10.1021/acs.jctc.5c01682 (PMC12937057; doi:10.1021/acs.jctc.5c01682)
Supplement: Supplementary file 2 [file ct5c01682_si_002.zip › SI_data/Initial_Geometries/nowater/init_29.xyz]

98

N    -3.0120395188e-02     5.2566727031e-02     2.5290173968e+00
H    -6.9707494646e-01    -6.0408547572e-01     2.1503816823e+00
H     5.4687968835e-01    -4.5974769512e-01     3.1801601778e+00
H     5.6877676163e-01     3.3331861595e-01     1.7662068351e+00
N    -1.8885532952e+00     1.7178742540e+00     4.0324384671e-02
H    -1.0484679468e+00     2.2706867272e+00    -4.9344283287e-02
H    -2.2483913959e+00     1.5797648207e+00    -8.9285534647e-01
H    -1.6062256392e+00     8.1065062608e-01     3.8181488836e-01
N     3.5790535723e-02    -3.0399009206e-02    -2.5480358835e+00
H    -6.8657857058e-01    -6.3053805932e-01    -2.1773588167e+00
H    -4.2232434020e-01     8.0281038525e-01    -2.8875575328e+00
H     6.1152566840e-01     2.5018112174e-01    -1.7675339759e+00
C     4.6480047514e-07     1.7387949672e-07    -4.9999987409e+00
O     4.5299408146e-01     1.0520661123e+00    -5.1507040650e+00
O    -4.5299439152e-01    -1.0520662372e+00    -4.8492969427e+00
C     3.1929009535e+00    -2.9249594099e+00    -2.5000011936e+00
O     2.5801569557e+00    -2.1560416642e+00    -3.1066875572e+00
O     3.8056447485e+00    -3.6938753846e+00    -1.8933115114e+00
N    -3.8427632948e-01     4.9393962981e+00    -5.4992000638e-04
H    -4.3616110558e-01     5.4749654004e+00     8.5376805344e-01
H    -1.2576825143e+00     4.4401331202e+00    -8.5872838088e-02
H    -3.5202621950e-01     5.6036168277e+00    -7.6025407232e-01
C    -2.6346175316e+00    -3.4363914294e+00     2.4999988003e+00
O    -3.3379679250e+00    -4.1620051726e+00     1.9400515082e+00
O    -1.9312671763e+00    -2.7107794790e+00     3.0599494054e+00
N    -1.7853440124e-02    -2.9117949642e-02     4.9421561758e+00
H    -7.8325878407e-01     4.7744426691e-01     5.3627924478e+00
H     7.3553798895e-01     6.3120134123e-01     4.8166098753e+00
H     2.9582975694e-01    -7.0399631887e-01     5.6244474767e+00
N     6.6180719971e-01    -2.6371100640e-02     7.5327042390e+00
H    -1.2551386790e-01    -4.3177720876e-01     7.0477744327e+00
H     1.4716632857e+00    -1.7162601582e-01     6.9475408306e+00
H     5.0174744410e-01     9.6988039970e-01     7.5679633275e+00
N    -4.2291159378e+00     3.9050631646e+00     4.8978737715e+00
H    -3.2547391622e+00     4.0323405648e+00     4.6659775542e+00
H    -4.6724063353e+00     3.5012312777e+00     4.0855957923e+00
H    -4.2671221799e+00     3.2087030949e+00     5.6279542872e+00
N     5.8014860481e-01    -7.0285921915e+00     2.6634610248e+00
H     2.1826267715e-01    -6.1358572594e+00     2.3610566443e+00
H     5.5104533855e-01    -7.6422127888e+00     1.8622089750e+00
H     1.5542934167e+00    -6.8878957777e+00     2.8884627699e+00
C     4.5561165350e+00     5.9426487451e+00     4.2038688185e-01
O     4.0172659661e+00     4.9450373033e+00     1.9864485672e-01
O     5.0949694077e+00     6.9402588763e+00     6.4213158402e-01
C    -7.1898341612e+00    -1.2717807573e+00    -1.7143145629e+00
O    -7.9153945973e+00    -4.5193983875e-01    -2.0833416244e+00
O    -6.4642705697e+00    -2.0916201463e+00    -1.3452888783e+00
N     5.4340065612e+00    -3.4412745745e+00    -3.7390690029e+00
H     5.0120890631e+00    -3.1247315029e+00    -4.5999822399e+00
H     5.2907147305e+00    -4.4396510824e+00    -3.6933100196e+00
H     6.4285793903e+00    -3.2927057388e+00    -3.8292442169e+00
C    -1.2362421948e+00     4.5987613263e+00    -5.7942308960e+00
O    -5.8880161759e-01     5.5534693765e+00    -5.7301115694e+00
O    -1.8836843328e+00     3.6440535526e+00    -5.8583468050e+00
C     3.0127885781e-01     5.8009661254e-01    -7.4714601521e+00
O     8.8429083148e-02     1.6966026345e+00    -7.2644158900e+00
O     5.1413238523e-01    -5.3640913316e-01    -7.6785045936e+00
N    -8.6256179563e-01     1.8727529159e-02    -9.8980653202e+00
H     8.0557636343e-03    -1.6791754559e-02    -1.0408113297e+01
H    -1.4677624916e+00     6.5442996784e-01    -1.0397060923e+01
H    -1.2799783972e+00    -8.9789257286e-01    -9.9684240437e+00
N     4.6395256589e+00    -4.2397601775e+00    -7.8616925875e+00
H     5.0132052826e+00    -3.3907229220e+00    -7.4630890617e+00
H     4.3916118062e+00    -4.8407312128e+00    -7.0891936417e+00
H     3.7782935179e+00    -3.9902374403e+00    -8.3258013933e+00
C    -6.9995158767e-01     7.9755805355e+00    -5.9916781643e+00
O    -1.3643723786e+00     7.2388262468e+00    -6.5837053435e+00
O    -3.5528899006e-02     8.7123322396e+00    -5.3996490076e+00
C    -5.5143295494e+00    -7.1924659986e+00    -4.2261835576e+00
O    -5.4764533992e+00    -8.2652304587e+00    -3.7989835335e+00
O    -5.5522035054e+00    -6.1196999313e+00    -4.6533809752e+00
N     9.5592993846e+00     1.6358287116e+00    -2.4624011014e+00
H     1.0261910168e+01     2.3324296281e+00    -2.6635745176e+00
H     8.8037684085e+00     2.1108035637e+00    -1.9902211368e+00
H     9.1968619790e+00     1.3214085634e+00    -3.3507470239e+00
C    -8.4104451119e+00     5.3500376139e+00    -8.0095702469e-01
O    -8.2518859315e+00     5.8111924061e+00    -1.8483124057e+00
O    -8.5690027503e+00     4.8888794655e+00     2.4639761560e-01
C     2.5861653446e+00    -9.6204020756e+00     8.7155659191e-01
O     2.7149025639e+00    -8.5131038257e+00     1.1749958186e+00
O     2.4574252465e+00    -1.0727701098e+01     5.6811966877e-01
N     4.4716167514e+00     8.5697171186e+00     2.4560837901e+00
H     5.3096120098e+00     8.5235328336e+00     3.0173470545e+00
H     3.7862541466e+00     7.9799107880e+00     2.9052927361e+00
H     4.1287750762e+00     9.5171894832e+00     2.5203884140e+00
C    -8.5494150939e+00    -3.1222330078e+00     4.1423599426e+00
O    -9.3575489984e+00    -2.4775475535e+00     3.6265515406e+00
O    -7.7412824203e+00    -3.7669179988e+00     4.6581718749e+00
C     7.5717955194e+00    -3.1255272428e+00     5.7357630157e+00
O     6.4959215605e+00    -3.5307323041e+00     5.6214733262e+00
O     8.6476694623e+00    -2.7203218969e+00     5.8500564616e+00
N    -2.9069793796e+00     6.2595413776e+00     7.3193541569e+00
H    -2.0718394032e+00     6.1884197203e+00     6.7564434865e+00
H    -3.6862888247e+00     6.0453421024e+00     6.7142281004e+00
H    -2.8595683489e+00     5.5217143480e+00     8.0069171352e+00
C    -1.4306889436e+00    -4.5612620677e+00     8.7833950634e+00
O    -1.7697047508e+00    -5.3163540165e+00     9.5894114910e+00
O    -1.0916740782e+00    -3.8061721972e+00     7.9773756383e+00
