# Supplementary material for: Automated Discovery of Reactive Events via Hypergraph Mining of Ab Initio Atomistic Simulations
Source: J Chem Theory Comput. 2026 Feb 12;22(4):1674–86. doi: 10.1021/acs.jctc.5c01682 (PMC12937057; doi:10.1021/acs.jctc.5c01682)
Supplement: Supplementary file 2 [file ct5c01682_si_002.zip › SI_data/Initial_Geometries/nowater/init_2.xyz]

98

N    -3.1877109073e-02    -4.5613394697e-03     2.4410461841e+00
H    -6.2654518977e-01    -2.6606624693e-01     3.2139436872e+00
H     2.9056725585e-01     9.3432734191e-01     2.6251650597e+00
H     7.7897209882e-01    -6.0487172679e-01     2.4801662757e+00
C    -1.8434225146e+00     1.6887270390e+00     1.7559201388e-07
O    -2.4494370117e+00     1.8277194666e+00    -9.7374803853e-01
O    -1.2374071056e+00     1.5497309966e+00     9.7374784790e-01
C    -1.2696279184e-07     6.9632175859e-08    -2.5000013456e+00
O    -1.7448424212e-01    -1.1256057030e+00    -2.6931981065e+00
O     1.7448438412e-01     1.1256056077e+00    -2.3068008457e+00
N     1.4613739723e-02    -1.8466340281e-02    -5.0629121705e+00
H     7.8212160590e-01     4.6872548771e-01    -4.6236385756e+00
H    -2.0203720557e-01    -8.1131004448e-01    -4.4765306279e+00
H    -7.8317123201e-01     5.9920858077e-01    -5.0255462581e+00
C     3.1929005355e+00    -2.9249592905e+00    -2.4999988039e+00
O     3.5844759593e+00    -3.9980514624e+00    -2.6729147612e+00
O     2.8013261020e+00    -1.8518657248e+00    -2.3270862034e+00
C    -4.3712950301e-01     4.9808543421e+00    -5.6102530632e-07
O    -1.3025436224e+00     5.1401366538e+00     7.4862858431e-01
O     4.2828705819e-01     4.8215744024e+00    -7.4862809292e-01
N    -2.6118207904e+00    -3.4481065243e+00     2.4379066250e+00
H    -3.4682744740e+00    -3.9481720353e+00     2.6271341745e+00
H    -2.8050763034e+00    -2.4691169423e+00     2.5915744159e+00
H    -1.9473055028e+00    -3.7290911303e+00     3.1441972623e+00
C    -1.9562612711e-07     3.9251407492e-07     4.9999987197e+00
O     9.7147611309e-01    -4.4140560890e-01     4.5571075664e+00
O    -9.7147590697e-01     4.4140532809e-01     5.4428934366e+00
C     6.5366691744e-01     4.5735215439e-07     7.4714607766e+00
O     6.8151026915e-01     1.0594999083e+00     7.0116306869e+00
O     6.2582680432e-01    -1.0595002201e+00     7.9312893834e+00
N    -4.2067473449e+00     3.8376683165e+00     4.8131809013e+00
H    -5.0684665201e+00     4.1439166575e+00     5.2410097336e+00
H    -3.5114739086e+00     4.5394191363e+00     5.0218018986e+00
H    -3.9251787505e+00     2.9955196486e+00     5.2936849370e+00
N     6.3170662834e-01    -7.0576898598e+00     2.6476829624e+00
H    -6.1019792018e-02    -6.4913421945e+00     3.1154071563e+00
H     2.4431251314e-01    -7.3114039188e+00     1.7505001156e+00
H     1.4238117265e+00    -6.4588514743e+00     2.4650864617e+00
C     4.5561178268e+00     5.9426486069e+00     4.2038662845e-01
O     3.6056381829e+00     5.6748030216e+00    -1.7928431387e-01
O     5.5065961452e+00     6.2104932544e+00     1.0200609701e+00
N    -7.1767779151e+00    -1.2549737980e+00    -1.6505999484e+00
H    -6.4836296964e+00    -8.9027839706e-01    -2.2877249790e+00
H    -8.0712613814e+00    -9.0271331139e-01    -1.9591351375e+00
H    -7.1960349726e+00    -2.2559065928e+00    -1.7815277400e+00
C     5.4594168089e+00    -3.4728339578e+00    -3.7926498283e+00
O     6.1151647974e+00    -4.1165474048e+00    -4.4929252197e+00
O     4.8036702665e+00    -2.8291217529e+00    -3.0923711876e+00
N    -1.2623601371e+00     4.6339217117e+00    -5.7432969313e+00
H    -1.9322555725e+00     4.4867397517e+00    -6.4842173516e+00
H    -9.4596651921e-01     3.7211177471e+00    -5.4499267119e+00
H    -4.6755422295e-01     5.0998067916e+00    -6.1563514455e+00
C     3.0127999005e-01     5.8009803226e-01    -7.4714603655e+00
O    -5.8747115463e-01     6.6090147726e-01    -6.7377368098e+00
O     1.1900316779e+00     4.9929087569e-01    -8.2051835735e+00
N    -8.5835436670e-01    -3.6646581716e-02    -1.0016675543e+01
H    -1.0812947177e-01    -7.9821248939e-02    -9.3423729049e+00
H    -1.6940496952e+00    -3.4955870369e-01    -9.5443605990e+00
H    -9.9597620851e-01     9.3865403420e-01    -1.0238550098e+01
N     4.6290533733e+00    -4.1649703536e+00    -7.8567845894e+00
H     4.2140379577e+00    -4.8874596504e+00    -8.4270099080e+00
H     3.8799695361e+00    -3.7461845818e+00    -7.3249256165e+00
H     5.2346361428e+00    -4.6273922988e+00    -7.1943535858e+00
C    -6.9995161725e-01     7.9755802133e+00    -5.9916764471e+00
O     1.3723587935e-01     7.9880841404e+00    -5.1956118784e+00
O    -1.5371371362e+00     7.9630745815e+00    -6.7877437314e+00
N    -5.5294503791e+00    -7.1404670951e+00    -4.1864331393e+00
H    -6.3331003977e+00    -7.7239643718e+00    -4.3682656687e+00
H    -4.8227497133e+00    -7.7353041190e+00    -3.7788485853e+00
H    -5.1769913348e+00    -6.8407432039e+00    -5.0838280311e+00
C     9.5347170622e+00     1.6865577799e+00    -2.4989356255e+00
O     1.0121320719e+01     1.0162101293e+00    -1.7632126974e+00
O     8.9481148593e+00     2.3569040093e+00    -3.2346617248e+00
C    -8.4104438761e+00     5.3500362284e+00    -8.0095842993e-01
O    -9.3112357379e+00     5.1739251669e+00    -1.5026114538e+00
O    -7.5096539886e+00     5.5261477120e+00    -9.9302225567e-02
N     2.5648300282e+00    -9.6213902678e+00     8.0786770853e-01
H     2.2349610409e+00    -1.0420227138e+01     1.3298175136e+00
H     2.2474419077e+00    -8.7992138231e+00     1.3004859784e+00
H     3.5725709496e+00    -9.6280360096e+00     8.6945869774e-01
C     4.4603593404e+00     8.5881524865e+00     2.5196923370e+00
O     3.8291848143e+00     9.0041928644e+00     1.6460292602e+00
O     5.0915351723e+00     8.1721090622e+00     3.3933536234e+00
C    -8.5494145163e+00    -3.1222324311e+00     4.1423620338e+00
O    -7.7264162421e+00    -3.8194349194e+00     3.7284289701e+00
O    -9.3724155660e+00    -2.4250311220e+00     4.5562928395e+00
N     7.5507946557e+00    -3.0631385892e+00     5.7491488041e+00
H     7.1967798034e+00    -3.7328824348e+00     6.4166082851e+00
H     8.5576420792e+00    -3.1357291465e+00     5.7684091686e+00
H     7.2528127632e+00    -3.3749767790e+00     4.8362725169e+00
N    -2.9009475587e+00     6.2243524728e+00     7.2287156713e+00
H    -3.4861374477e+00     6.7574367775e+00     7.8554208739e+00
H    -1.9752734185e+00     6.2134369822e+00     7.6316924983e+00
H    -3.2401067347e+00     5.2736188324e+00     7.2500693353e+00
N    -1.4300120012e+00    -4.5056217072e+00     8.8210253100e+00
H    -1.8261317707e+00    -4.3396070553e+00     7.9072891573e+00
H    -1.9736628656e+00    -5.2429088743e+00     9.2455644197e+00
H    -5.0168483615e-01    -4.8745125028e+00     8.6743704901e+00
