# Supplementary material for: Automated Discovery of Reactive Events via Hypergraph Mining of Ab Initio Atomistic Simulations
Source: J Chem Theory Comput. 2026 Feb 12;22(4):1674–86. doi: 10.1021/acs.jctc.5c01682 (PMC12937057; doi:10.1021/acs.jctc.5c01682)
Supplement: Supplementary file 2 [file ct5c01682_si_002.zip › SI_data/Initial_Geometries/nowater/init_30.xyz]

98

N     2.0766387606e-02    -4.3569440740e-02     2.5467222569e+00
H    -8.6412440801e-01     3.7788834923e-01     2.7890590147e+00
H    -1.0221498768e-01    -4.8409232094e-01     1.6466126757e+00
H     6.7775175649e-01     7.1168377986e-01     2.4150325517e+00
C    -1.8434224673e+00     1.6887250204e+00    -1.1162046675e-06
O    -2.7058456284e+00     2.3482718493e+00    -3.9494708940e-01
O    -9.8099860555e-01     1.0291801780e+00     3.9494798022e-01
N     1.3919785698e-02     4.6144961131e-02    -2.5467909226e+00
H    -6.0666200122e-01     4.0399727091e-01    -1.8353097470e+00
H     8.4574024687e-01    -2.7596048998e-01    -2.0738164163e+00
H    -4.3251903613e-01    -7.6930971172e-01    -2.9406251968e+00
N    -5.0364247083e-02     3.8622998155e-02    -5.0220048845e+00
H     7.2541521355e-01     5.8695858888e-01    -4.6801280039e+00
H     3.1303280710e-01    -5.5994998514e-01    -5.7493528408e+00
H    -3.3854135436e-01    -5.6374988146e-01    -4.2647200970e+00
N     3.2204460542e+00    -2.9030029557e+00    -2.4428010933e+00
H     3.8083309965e+00    -3.5767857593e+00    -2.9116225105e+00
H     3.0579408424e+00    -2.1516063438e+00    -3.0973064582e+00
H     2.3296376117e+00    -3.3516010114e+00    -2.2859588674e+00
C    -4.3712915437e-01     4.9808549562e+00    -1.2199397784e-06
O     3.8880703201e-01     5.4873064638e+00    -6.2936147977e-01
O    -1.2630638607e+00     4.4744041969e+00     6.2936242240e-01
C    -2.6346176947e+00    -3.4363928349e+00     2.5000010970e+00
O    -2.5175818170e+00    -2.6039249466e+00     3.2925021182e+00
O    -2.7516531217e+00    -4.2688585335e+00     1.7074970437e+00
N    -4.0884726389e-02    -6.5625775464e-04     4.9467035012e+00
H     1.7967455665e-01     9.3905348181e-01     5.2428195276e+00
H     8.3741893427e-01    -4.6043518249e-01     4.7554756138e+00
H    -4.4892191598e-01    -4.6949970666e-01     5.7423609984e+00
C     6.5366869274e-01     3.3220770161e-07     7.4714590806e+00
O     4.8372406125e-01     1.1411584755e+00     7.5317497472e+00
O     8.2361154394e-01    -1.1411587073e+00     7.4111716108e+00
C    -4.1999352583e+00     3.8474844167e+00     4.8792844914e+00
O    -3.6667775279e+00     4.4170661754e+00     4.0271826754e+00
O    -4.7330899549e+00     3.2779008465e+00     5.7313876138e+00
C     6.1466224201e-01    -7.0037459159e+00     2.6114602625e+00
O     3.1590597927e-01    -6.5024568009e+00     3.6085620471e+00
O     9.1341541055e-01    -7.5050371433e+00     1.6143580839e+00
C     4.5561169958e+00     5.9426486652e+00     4.2038910612e-01
O     5.3289027608e+00     5.3065046465e+00     9.9734750939e-01
O     3.7833322254e+00     6.5787915812e+00    -1.5657275931e-01
N    -7.2472700855e+00    -1.2804877119e+00    -1.7480444600e+00
H    -7.2819372676e+00    -1.6955720057e+00    -8.2832237776e-01
H    -7.0284222340e+00    -3.0326848885e-01    -1.6194742739e+00
H    -6.4609417754e+00    -1.6954919941e+00    -2.2264152526e+00
C     5.4594166903e+00    -3.4728335217e+00    -3.7926494678e+00
O     6.4094200042e+00    -2.9843268429e+00    -4.2326642158e+00
O     4.5094151285e+00    -3.9613426261e+00    -3.3526324310e+00
C    -1.2362424884e+00     4.5987623125e+00    -5.7942306343e+00
O    -1.9502727750e+00     5.4272141397e+00    -5.4219587311e+00
O    -5.2221298462e-01     3.7703079656e+00    -6.1664998486e+00
N     2.7109294595e-01     5.3930910609e-01    -7.4274419480e+00
H     1.2773498126e+00     4.8232739559e-01    -7.3675612662e+00
H     2.3848465368e-02     1.5067334222e+00    -7.2779680566e+00
H     2.2150623560e-02     3.1805143338e-01    -8.3805695067e+00
N    -9.3448511857e-01     2.3111001527e-02    -9.9576463281e+00
H    -5.4085672406e-01    -1.7392695098e-01    -9.0490109637e+00
H    -3.1800619794e-01     6.8534758736e-01    -1.0405729501e+01
H    -8.8130906362e-01    -8.3259150906e-01    -1.0490867578e+01
C     4.5959996646e+00    -4.2103115711e+00    -7.8198521747e+00
O     5.1600657051e+00    -5.2098737954e+00    -7.6877048642e+00
O     4.0319318597e+00    -3.2107493746e+00    -7.9519961570e+00
C    -6.9995118001e-01     7.9755795467e+00    -5.9916761113e+00
O    -5.5029352172e-01     6.8366993563e+00    -5.8679322323e+00
O    -8.4960813202e-01     9.1144598912e+00    -6.1154236875e+00
C    -5.5143297054e+00    -7.1924656603e+00    -4.2261816664e+00
O    -5.1443672405e+00    -6.4248491220e+00    -3.4460209940e+00
O    -5.8842895416e+00    -7.9600815029e+00    -5.0063449461e+00
N     9.5985343369e+00     1.6708831891e+00    -2.5128742652e+00
H     9.2015854018e+00     1.0570084341e+00    -1.8164729290e+00
H     9.0068299076e+00     1.6086191823e+00    -3.3285893789e+00
H     9.5088820587e+00     2.6118664701e+00    -2.1580611955e+00
N    -8.3814708844e+00     5.3854975007e+00    -7.5180910232e-01
H    -8.2250834885e+00     5.7990338488e+00    -1.6595073805e+00
H    -9.3814422435e+00     5.3172797117e+00    -6.3021264176e-01
H    -8.0274535089e+00     4.4409954053e+00    -7.9615851225e-01
C     2.5861629740e+00    -9.6204024956e+00     8.7155742408e-01
O     2.5305497669e+00    -1.0656198265e+01     1.3802737953e+00
O     2.6417799364e+00    -8.5846064280e+00     3.6284103462e-01
N     4.5032212957e+00     8.5606772356e+00     2.4758673775e+00
H     3.8531288054e+00     7.8822501702e+00     2.8453290994e+00
H     3.9519903016e+00     9.2951444365e+00     2.0562432518e+00
H     4.9803184614e+00     8.9688664327e+00     3.2665248599e+00
N    -8.6014829739e+00    -3.1576267128e+00     4.1189355553e+00
H    -8.2287493091e+00    -2.5276183437e+00     3.4235618694e+00
H    -7.8403956708e+00    -3.7529485732e+00     4.4117154801e+00
H    -8.8555248483e+00    -2.5942671608e+00     4.9173515634e+00
C     7.5717945623e+00    -3.1255266601e+00     5.7357652025e+00
O     7.6844753084e+00    -3.9358674759e+00     6.5514911747e+00
O     7.4591164539e+00    -2.3151871778e+00     4.9200368945e+00
N    -2.9669626852e+00     6.1938453107e+00     7.2800694281e+00
H    -2.5988173237e+00     5.3869596085e+00     7.7625525361e+00
H    -2.7374986173e+00     7.0003682404e+00     7.8424297132e+00
H    -2.4477969662e+00     6.2811220348e+00     6.4185422317e+00
N    -1.4537910757e+00    -4.6169575649e+00     8.8130066293e+00
H    -1.8907544502e+00    -3.7841229072e+00     9.1802053973e+00
H    -1.6217390099e+00    -4.6202961417e+00     7.8174342159e+00
H    -4.5853011241e-01    -4.5053854495e+00     8.9410170143e+00
