# Supplementary material for: Automated Discovery of Reactive Events via Hypergraph Mining of Ab Initio Atomistic Simulations
Source: J Chem Theory Comput. 2026 Feb 12;22(4):1674–86. doi: 10.1021/acs.jctc.5c01682 (PMC12937057; doi:10.1021/acs.jctc.5c01682)
Supplement: Supplementary file 2 [file ct5c01682_si_002.zip › SI_data/Initial_Geometries/nowater/init_31.xyz]

98

N    -1.2463667093e-02     1.4205317755e-03     2.5659935406e+00
H     1.7496734286e-01     9.2211998787e-01     2.1964429742e+00
H    -7.9097174731e-01    -3.7084700629e-01     2.0418522104e+00
H     7.8921018293e-01    -5.7101527126e-01     2.3445987118e+00
N    -1.8863221759e+00     1.6401252509e+00    -1.7609453337e-02
H    -2.2601425486e+00     2.5597697743e+00    -2.0172293089e-01
H    -1.0128347990e+00     1.5739397603e+00    -5.1962675193e-01
H    -1.6611111671e+00     1.6078630780e+00     9.6606657785e-01
C    -2.2446844142e-08    -9.1139210766e-07    -2.5000010002e+00
O    -1.0154708652e+00    -4.8514919132e-01    -2.2388340723e+00
O     1.0154708746e+00     4.8514986192e-01    -2.7611651046e+00
N     3.5306090192e-02     5.2781769811e-02    -4.9780894299e+00
H    -7.1869879989e-01    -1.8505555751e-01    -4.3501598761e+00
H     6.0849340428e-01    -7.7302315151e-01    -5.0723476908e+00
H    -3.8043891721e-01     2.2457505446e-01    -5.8819824196e+00
N     3.1581121195e+00    -2.9721143113e+00    -2.4671578890e+00
H     3.4711373607e+00    -2.2354516398e+00    -1.8517484319e+00
H     2.6094800132e+00    -2.5335085192e+00    -3.1924232583e+00
H     3.9815411935e+00    -3.3506005596e+00    -2.9122332764e+00
N    -4.5230442775e-01     5.0246073266e+00    -4.8661638646e-02
H    -4.0080497755e-01     5.4685130358e+00     8.5670073138e-01
H     4.3931512452e-01     4.5778389163e+00    -2.0612479764e-01
H    -1.1389987914e+00     4.2881936214e+00     2.5669285325e-02
N    -2.6484832808e+00    -3.4495216766e+00     2.4355960956e+00
H    -2.3939221440e+00    -4.2830296426e+00     2.9453495569e+00
H    -3.4369647846e+00    -3.0420808182e+00     2.9169181809e+00
H    -1.8802756975e+00    -2.8016033464e+00     2.5327471478e+00
C    -2.6656977385e-07     1.2077276836e-06     5.0000005494e+00
O     4.9909650422e-01    -1.8742653523e-01     6.0249548434e+00
O    -4.9909632106e-01     1.8742556256e-01     3.9750447725e+00
C     6.5366753587e-01    -1.2315169417e-06     7.4714604059e+00
O     1.0822562527e+00    -2.0603923480e-01     8.5243697577e+00
O     2.2508036117e-01     2.0604017760e-01     6.4185505918e+00
C    -4.1999345247e+00     3.8474825390e+00     4.8792844571e+00
O    -4.5331553997e+00     4.2082143883e+00     3.8335338026e+00
O    -3.8667127406e+00     3.4867540742e+00     5.9250364939e+00
N     6.5417581620e-01    -7.0331916487e+00     2.6571119910e+00
H     4.4472533742e-01    -6.0756548564e+00     2.8992674810e+00
H    -2.3041537118e-01    -7.5098275839e+00     2.5586300060e+00
H     1.0805413704e+00    -7.0165651441e+00     1.7420626185e+00
N     4.5632066922e+00     5.9041488864e+00     4.7497765059e-01
H     4.4516759048e+00     5.3539094218e+00    -3.6417841841e-01
H     5.3628258822e+00     6.5027334175e+00     3.2770988442e-01
H     3.7553310073e+00     6.5063257179e+00     5.3900359846e-01
N    -7.1344134909e+00    -1.2905262278e+00    -1.7473267496e+00
H    -7.9270081408e+00    -1.1906242937e+00    -2.3647397536e+00
H    -7.0145956354e+00    -4.0365960662e-01    -1.2798940137e+00
H    -7.3980545036e+00    -1.9605448990e+00    -1.0395501058e+00
N     5.4830977005e+00    -3.5243807550e+00    -3.8286308942e+00
H     6.2233819545e+00    -2.9252140734e+00    -3.4934234897e+00
H     4.9680778537e+00    -3.8342185291e+00    -3.0173743404e+00
H     4.8577067084e+00    -2.9427366222e+00    -4.3671061401e+00
C    -1.2362425619e+00     4.5987601830e+00    -5.7942291153e+00
O    -2.0424184545e+00     4.6783486955e+00    -4.9705154824e+00
O    -4.3006718211e-01     4.5191750993e+00    -6.6179442217e+00
C     3.0127955884e-01     5.8009671577e-01    -7.4714590470e+00
O     1.1465270415e+00     1.0581594620e+00    -6.8455431150e+00
O    -5.4396607872e-01     1.0203390329e-01    -8.0973782627e+00
C    -8.7155649393e-01     9.2972430077e-07    -9.9619472902e+00
O    -1.1547283382e+00     7.7307196927e-01    -9.1514333023e+00
O    -5.8838729040e-01    -7.7307265653e-01    -1.0772460422e+01
C     4.5959985797e+00    -4.2103106152e+00    -7.8198501427e+00
O     5.3306006571e+00    -4.4286372108e+00    -6.9552974631e+00
O     3.8613976979e+00    -3.9919867418e+00    -8.6844051357e+00
N    -7.0489226235e-01     7.9536489812e+00    -6.0549793994e+00
H    -5.6868583086e-02     7.4011016658e+00    -5.5126305555e+00
H    -1.5914260322e+00     7.9209066530e+00    -5.5729338624e+00
H    -3.8288988437e-01     8.9094992065e+00    -6.0097666148e+00
N    -5.4771640362e+00    -7.2247114988e+00    -4.1804499162e+00
H    -4.9892282791e+00    -6.4337510466e+00    -4.5750202561e+00
H    -6.3374285377e+00    -6.8710310472e+00    -3.7877194611e+00
H    -5.7328055932e+00    -7.8244938390e+00    -4.9513506358e+00
C     9.5347182641e+00     1.6865561405e+00    -2.4989365287e+00
O     9.5995607304e+00     1.3168894736e+00    -3.5915938675e+00
O     9.4698738804e+00     2.0562259733e+00    -1.4062798920e+00
C    -8.4104450302e+00     5.3500372814e+00    -8.0095636439e-01
O    -8.4302972337e+00     6.2818835966e+00    -1.4836176164e+00
O    -8.3905915156e+00     4.4181885448e+00    -1.1829768318e-01
N     2.5293811384e+00    -9.6256353640e+00     8.3604976338e-01
H     3.3280888222e+00    -9.9737188961e+00     3.2586412686e-01
H     2.4848356697e+00    -1.0146486074e+01     1.6998277004e+00
H     2.7346782445e+00    -8.6682795880e+00     1.0824283280e+00
C     4.4603599859e+00     8.5881510622e+00     2.5196930122e+00
O     3.5055117858e+00     9.0901583534e+00     2.9332285541e+00
O     5.4152076695e+00     8.0861447123e+00     2.1061538593e+00
C    -8.5494162145e+00    -3.1222333820e+00     4.1423622388e+00
O    -8.2111900027e+00    -2.3865094453e+00     4.9664201062e+00
O    -8.8876404344e+00    -3.8579557998e+00     3.3183015577e+00
C     7.5717962144e+00    -3.1255259615e+00     5.7357642856e+00
O     8.6240207309e+00    -3.5689867780e+00     5.9116168410e+00
O     6.5195697877e+00    -2.6820683808e+00     5.5599120000e+00
N    -2.8354972240e+00     6.2111340789e+00     7.2813525046e+00
H    -3.4133199487e+00     6.7054571108e+00     6.6171604148e+00
H    -3.1419115443e+00     6.4923920180e+00     8.2013450702e+00
H    -3.0558441766e+00     5.2303384959e+00     7.1871897436e+00
C    -1.4306901373e+00    -4.5612638411e+00     8.7833938950e+00
O    -2.2875477534e+00    -4.0800431118e+00     9.3908308759e+00
O    -5.7383009013e-01    -5.0424817076e+00     8.1759572073e+00
