# Supplementary material for: Automated Discovery of Reactive Events via Hypergraph Mining of Ab Initio Atomistic Simulations
Source: J Chem Theory Comput. 2026 Feb 12;22(4):1674–86. doi: 10.1021/acs.jctc.5c01682 (PMC12937057; doi:10.1021/acs.jctc.5c01682)
Supplement: Supplementary file 2 [file ct5c01682_si_002.zip › SI_data/Initial_Geometries/nowater/init_32.xyz]

98

N     3.1887484562e-02     1.6080152505e-02     2.5568957409e+00
H     3.4233497164e-01    -8.7048878026e-01     2.1867560669e+00
H     1.8083122184e-01     7.0338948071e-01     1.8324623517e+00
H    -9.6630394132e-01    -5.6363685553e-02     2.6901066573e+00
N    -1.8922267524e+00     1.7217398619e+00    -3.2259742274e-02
H    -2.2362777809e+00     8.8970166254e-01     4.2460655953e-01
H    -1.4594654406e+00     2.2893857893e+00     6.8179756141e-01
H    -1.1562902200e+00     1.4282967445e+00    -6.5809353623e-01
N     1.5164433148e-02     1.6076303399e-02    -2.4365641998e+00
H     8.3895422203e-01    -5.6353069648e-02    -3.0157963318e+00
H    -5.8566328535e-01     7.0342059545e-01    -2.8677787192e+00
H    -4.6403099288e-01    -8.7047796925e-01    -2.4979860684e+00
N    -6.2990247538e-02    -7.5252485236e-03    -5.0220931587e+00
H     6.1702707038e-01    -2.4861120406e-01    -5.7283788675e+00
H     1.2902495631e-01    -5.9064743975e-01    -4.2205441855e+00
H     1.2931703176e-01     9.4383628134e-01    -4.7440490427e+00
N     3.2475669622e+00    -2.8913550269e+00    -2.4801274478e+00
H     2.4531737653e+00    -2.7075177146e+00    -1.8847042499e+00
H     3.3937709802e+00    -3.8903248972e+00    -2.4720238616e+00
H     2.9720697039e+00    -2.6440227231e+00    -3.4194396285e+00
C    -4.3712982435e-01     4.9808557380e+00     3.2395464326e-07
O    -1.0037288533e+00     3.9876084987e+00     1.6487455573e-01
O     1.2947252090e-01     5.9741014597e+00    -1.6487485196e-01
C    -2.6346187274e+00    -3.4363918204e+00     2.5000006269e+00
O    -2.3793090347e+00    -2.3871589158e+00     2.9107138149e+00
O    -2.8899251176e+00    -4.4856253681e+00     2.0892857445e+00
C     1.3135472304e-06    -2.0130978541e-07     5.0000002561e+00
O     4.1993131154e-01     5.5357257960e-01     4.0769758669e+00
O    -4.1993233351e-01    -5.5357244549e-01     5.9230238786e+00
N     6.9868674476e-01    -4.9585357884e-02     7.4766678814e+00
H     1.8139812527e-01     8.3326613300e-02     8.3334831387e+00
H     2.0344439603e-02    -2.2913119231e-01     6.7507222255e+00
H     1.1336414377e+00     8.3488752794e-01     7.2578037456e+00
N    -4.1797897846e+00     3.8630030057e+00     4.8171088835e+00
H    -3.8478777060e+00     4.5288789248e+00     5.4996256419e+00
H    -3.8456303092e+00     2.9556459710e+00     5.1076648015e+00
H    -5.1862395280e+00     3.8422553256e+00     4.8946190653e+00
C     6.1466217518e-01    -7.0037475307e+00     2.6114598698e+00
O     1.3403681705e+00    -6.5905477567e+00     3.4098174371e+00
O    -1.1104665784e-01    -7.4169449240e+00     1.8131029891e+00
N     4.5642963642e+00     5.9704117014e+00     4.8100802738e-01
H     4.6937371123e+00     6.6408123772e+00    -2.6276177551e-01
H     3.6403300847e+00     5.5802386611e+00     3.6510549146e-01
H     5.2206212458e+00     5.2210672116e+00     3.1638765773e-01
C    -7.1898320327e+00    -1.2717793681e+00    -1.7143154049e+00
O    -7.1723783042e+00    -6.6750948551e-01    -7.2977930779e-01
O    -7.2072885541e+00    -1.8760515928e+00    -2.6988505508e+00
C     5.4594169748e+00    -3.4728341877e+00    -3.7926473617e+00
O     5.9784989712e+00    -4.4013678474e+00    -3.3419399467e+00
O     4.9403358845e+00    -2.5443011982e+00    -4.2433583714e+00
N    -1.2710600368e+00     4.5644842433e+00    -5.7481282441e+00
H    -1.5617833479e+00     4.3372725855e+00    -6.6879369012e+00
H    -2.8119981661e-01     4.3730427696e+00    -5.6941931760e+00
H    -1.3818914878e+00     5.5623156276e+00    -5.6412250235e+00
C     3.0127974455e-01     5.8009606606e-01    -7.4714591339e+00
O     1.1393593422e+00     9.0748070329e-01    -6.7467523398e+00
O    -5.3679851764e-01     2.5271317325e-01    -8.1961689883e+00
C    -8.7155722432e-01    -1.2026334435e-06    -9.9619463945e+00
O    -8.6360330281e-01    -6.3780650020e-01    -1.0925221634e+01
O    -8.7951175924e-01     6.3780742077e-01    -8.9986728142e+00
C     4.5960000054e+00    -4.2103112187e+00    -7.8198501433e+00
O     4.5628252362e+00    -3.0736245899e+00    -8.0238133577e+00
O     4.6291720378e+00    -5.3469988217e+00    -7.6158893272e+00
N    -6.7125626030e-01     8.0252378602e+00    -5.9567033858e+00
H    -1.6751637605e+00     8.0179815085e+00    -5.8494533529e+00
H    -3.3979441301e-01     7.1170056079e+00    -5.6657922233e+00
H    -4.8366015601e-01     8.1016551272e+00    -6.9458178805e+00
C    -5.5143296283e+00    -7.1924659766e+00    -4.2261835013e+00
O    -5.7853402748e+00    -6.2347111551e+00    -4.8127131097e+00
O    -5.2433166527e+00    -8.1502191737e+00    -3.6396514174e+00
C     9.5347166055e+00     1.6865565693e+00    -2.4989361844e+00
O     9.9667559553e+00     6.3689273078e-01    -2.7141241870e+00
O     9.1026799891e+00     2.7362223803e+00    -2.2837498639e+00
C    -8.4104442278e+00     5.3500376806e+00    -8.0095754342e-01
O    -7.5586011564e+00     5.4347021949e+00    -2.5101015494e-02
O    -9.2622882747e+00     5.2653696120e+00    -1.5768132923e+00
N     2.5617009180e+00    -9.6003703728e+00     9.3082604740e-01
H     2.2459934649e+00    -1.0527343660e+01     6.8499109941e-01
H     3.5710401616e+00    -9.6248847485e+00     9.2689902085e-01
H     2.2814259830e+00    -8.9873604706e+00     1.7913182687e-01
C     4.4603592847e+00     8.5881509203e+00     2.5196928726e+00
O     4.9788771086e+00     9.3431126026e+00     3.2239159727e+00
O     3.9418429557e+00     7.8331905115e+00     1.8154665576e+00
C    -8.5494154994e+00    -3.1222321241e+00     4.1423600648e+00
O    -8.0325345662e+00    -3.9174259240e+00     3.4826184703e+00
O    -9.0662964224e+00    -2.3270403101e+00     4.8021048606e+00
N     7.5840309623e+00    -3.1221417765e+00     5.6697996631e+00
H     7.7912178377e+00    -4.0356208198e+00     6.0466486105e+00
H     6.6166729004e+00    -2.9296421444e+00     5.8855410748e+00
H     8.1374601816e+00    -2.4583630325e+00     6.1918085316e+00
N    -2.8573161970e+00     6.2490106493e+00     7.2802659071e+00
H    -2.7294966560e+00     5.4903735495e+00     6.6264177529e+00
H    -3.8150237811e+00     6.5552971857e+00     7.1887955512e+00
H    -2.7633401500e+00     5.8561511103e+00     8.2055816726e+00
N    -1.4397381190e+00    -4.5639054036e+00     8.7168835047e+00
H    -2.3161477157e+00    -4.5263775854e+00     9.2167668658e+00
H    -9.0993507987e-01    -3.7505452227e+00     8.9946172632e+00
H    -9.4023252137e-01    -5.3701413503e+00     9.0630873997e+00
