# Supplementary material for: Automated Discovery of Reactive Events via Hypergraph Mining of Ab Initio Atomistic Simulations
Source: J Chem Theory Comput. 2026 Feb 12;22(4):1674–86. doi: 10.1021/acs.jctc.5c01682 (PMC12937057; doi:10.1021/acs.jctc.5c01682)
Supplement: Supplementary file 2 [file ct5c01682_si_002.zip › SI_data/Initial_Geometries/nowater/init_33.xyz]

98

N     5.1923984147e-02     3.8923375136e-02     2.4826397278e+00
H    -6.5454642767e-01     5.5372229416e-01     2.9878793969e+00
H     3.3522881601e-01    -7.2741561317e-01     3.0758049764e+00
H    -4.0226428502e-01    -3.6722232834e-01     1.6775695046e+00
N    -1.8564037057e+00     1.6852757730e+00     6.5818587449e-02
H    -1.4527568867e+00     8.2914476371e-01    -2.8559916036e-01
H    -1.2064654328e+00     2.4261854788e+00    -1.5330497164e-01
H    -2.6906414891e+00     1.8587922087e+00    -4.7577050765e-01
C     3.0643101514e-08    -1.3251443914e-06    -2.5000002731e+00
O     1.1448495488e+00    -1.4074098498e-01    -2.4346551958e+00
O    -1.1448495345e+00     1.4074203289e-01    -2.5653446343e+00
N    -6.0176738588e-03     4.5119965125e-02    -4.9505987383e+00
H     5.1166398654e-01     4.1116749565e-01    -5.7363470421e+00
H    -9.0420940539e-01    -2.5035457803e-01    -5.3046163828e+00
H     4.7617136147e-01    -7.8784156629e-01    -4.6455607045e+00
C     3.1929013941e+00    -2.9249587373e+00    -2.4999987399e+00
O     2.5958984783e+00    -3.8199621969e+00    -2.0789116039e+00
O     3.7899028848e+00    -2.0299553778e+00    -2.9210893616e+00
N    -4.8716341367e-01     5.0045771813e+00    -3.8030197213e-02
H     3.1060013429e-01     4.7281764928e+00    -5.9171013543e-01
H    -7.6817336750e-01     4.1940785784e+00     4.9442403116e-01
H    -1.5848480402e-01     5.6906482380e+00     6.2578924916e-01
N    -2.6527854387e+00    -3.4732590131e+00     2.4468656080e+00
H    -2.8391406062e+00    -3.9479302204e+00     3.3182693547e+00
H    -3.1454417058e+00    -2.5926968262e+00     2.4826723455e+00
H    -1.6667929307e+00    -3.2562112991e+00     2.4374611162e+00
N     4.3671657290e-02     5.0943320831e-02     4.9968262444e+00
H    -5.7306368334e-02    -4.1679027316e-01     4.1077738183e+00
H    -8.7783313141e-01     3.5910075478e-01     5.2711435884e+00
H     3.2823803518e-01    -6.5026445332e-01     5.6651891808e+00
C     6.5366825687e-01     8.0564964901e-07     7.4714613070e+00
O     1.2531641571e-01    -6.6566995028e-01     8.2540754053e+00
O     1.1820195214e+00     6.6566931853e-01     6.6888442376e+00
N    -4.2236018954e+00     3.8754777514e+00     4.8229939003e+00
H    -3.7103871392e+00     4.5367271779e+00     5.3875692300e+00
H    -3.5966253402e+00     3.1081684595e+00     4.6292958497e+00
H    -4.9638821872e+00     3.5085242640e+00     5.4032607426e+00
C     6.1466079060e-01    -7.0037476158e+00     2.6114591948e+00
O     1.2169117673e+00    -7.8886878099e+00     3.0461230468e+00
O     1.2410851012e-02    -6.1188048617e+00     2.1767979046e+00
C     4.5561173162e+00     5.9426488546e+00     4.2038662772e-01
O     4.4802816802e+00     4.9659696399e+00    -1.9207130392e-01
O     4.6319531078e+00     6.9193264628e+00     1.0328479633e+00
C    -7.1898324553e+00    -1.2717795106e+00    -1.7143160661e+00
O    -7.9919162301e+00    -4.4293045491e-01    -1.7808661316e+00
O    -6.3877503121e+00    -2.1006305610e+00    -1.6477632528e+00
N     5.4665727956e+00    -3.4178104222e+00    -3.7547848432e+00
H     5.0888905586e+00    -4.1925061494e+00    -3.2288683563e+00
H     6.3461932448e+00    -3.7282079902e+00    -4.1411826951e+00
H     4.8437299238e+00    -3.2624517036e+00    -4.5340856878e+00
C    -1.2362424690e+00     4.5987615742e+00    -5.7942309772e+00
O    -2.1379606323e+00     4.0128491822e+00    -6.2165686064e+00
O    -3.3452508678e-01     5.1846734393e+00    -5.3718897005e+00
N     3.1658860687e-01     5.5581974077e-01    -7.4107248235e+00
H     3.5316106645e-01    -1.5805805826e-01    -8.1237651003e+00
H     9.5110585567e-01     1.2872222582e+00    -7.6967673087e+00
H    -6.1316544085e-01     9.4850189219e-01    -7.4378821303e+00
C    -8.7155717794e-01     1.2148057591e-06    -9.9619475227e+00
O    -1.5018574145e+00    -1.3067769520e-01    -1.0921323718e+01
O    -2.4125761742e-01     1.3067671764e-01    -9.0025698692e+00
C     4.5959983865e+00    -4.2103120721e+00    -7.8198498952e+00
O     5.2760713979e+00    -3.7213836883e+00    -7.0241063530e+00
O     3.9159271678e+00    -4.6992391046e+00    -8.6155964626e+00
N    -6.5741916816e-01     7.9509829781e+00    -5.9458673444e+00
H    -1.5899195635e+00     7.5804673966e+00    -5.8338552488e+00
H    -3.6719400948e-01     7.7319050902e+00    -6.8877571050e+00
H    -7.3379767424e-01     8.9561839204e+00    -5.8900393042e+00
C    -5.5143284946e+00    -7.1924654010e+00    -4.2261812937e+00
O    -4.3914712771e+00    -6.9345717814e+00    -4.3124402072e+00
O    -6.6371864529e+00    -7.4503590762e+00    -4.1399260735e+00
N     9.5675163059e+00     1.7039591702e+00    -2.5549182596e+00
H     8.6065626631e+00     1.4562531136e+00    -2.7409163753e+00
H     9.5503939194e+00     2.4529766534e+00    -1.8781156897e+00
H     9.9913965313e+00     9.0861046123e-01    -2.0998079804e+00
C    -8.4104454922e+00     5.3500368202e+00    -8.0095818627e-01
O    -7.6804154813e+00     5.8871839144e+00    -1.5173988555e+00
O    -9.1404729329e+00     4.8128886084e+00    -8.4514999761e-02
C     2.5861653951e+00    -9.6204022001e+00     8.7155662120e-01
O     2.0105009928e+00    -9.3250196926e+00    -8.5583765772e-02
O     3.1618267858e+00    -9.9157852173e+00     1.8286992132e+00
C     4.4603608157e+00     8.5881516030e+00     2.5196925782e+00
O     3.8377543621e+00     9.0947636850e+00     3.3506338832e+00
O     5.0829644340e+00     8.0815389575e+00     1.6887488575e+00
C    -8.5494147247e+00    -3.1222338798e+00     4.1423608822e+00
O    -7.5633782839e+00    -2.7104901807e+00     4.5816299497e+00
O    -9.5354533330e+00    -3.5339746329e+00     3.7030927176e+00
N     7.5304929142e+00    -3.1635025125e+00     5.6988255940e+00
H     8.0700736107e+00    -3.7147387427e+00     6.3502676740e+00
H     7.0282047908e+00    -2.4771302097e+00     6.2428676770e+00
H     8.1910857846e+00    -2.6569707952e+00     5.1274920142e+00
N    -2.9115498607e+00     6.2245805620e+00     7.2297343557e+00
H    -2.9270553833e+00     6.9364127218e+00     7.9455835355e+00
H    -2.0158979778e+00     5.7632538968e+00     7.2958214005e+00
H    -3.6112256946e+00     5.5416557692e+00     7.4816209083e+00
N    -1.3899935077e+00    -4.5093198696e+00     8.7959754971e+00
H    -2.1844626839e+00    -4.5270411705e+00     9.4187837955e+00
H    -9.1663641536e-01    -5.3949190776e+00     8.9009954514e+00
H    -1.7565126834e+00    -4.4836750302e+00     7.8555578150e+00
