# Supplementary material for: Automated Discovery of Reactive Events via Hypergraph Mining of Ab Initio Atomistic Simulations
Source: J Chem Theory Comput. 2026 Feb 12;22(4):1674–86. doi: 10.1021/acs.jctc.5c01682 (PMC12937057; doi:10.1021/acs.jctc.5c01682)
Supplement: Supplementary file 2 [file ct5c01682_si_002.zip › SI_data/Initial_Geometries/nowater/init_34.xyz]

98

N    -6.6700218893e-02     1.2385937576e-03     2.4921225006e+00
H     2.2346892719e-01    -7.0734999500e-01     3.1502179128e+00
H     2.9027603158e-01     8.8149849462e-01     2.8343103852e+00
H     4.1318178408e-01    -1.9135978866e-01     1.6249440259e+00
C    -1.8434234678e+00     1.6887261960e+00    -2.7531383812e-09
O    -2.2917705654e+00     8.8765220115e-01    -7.0144378885e-01
O    -1.3950728274e+00     2.4897989115e+00     7.0144373183e-01
C     6.1561369950e-07     3.3135854253e-07    -2.5000011588e+00
O    -9.5091449011e-01     2.2088871535e-01    -3.1178416185e+00
O     9.5091397557e-01    -2.2088901532e-01    -1.8821575026e+00
C    -5.7106805208e-08    -9.7568878856e-07    -5.0000009361e+00
O    -6.0612686420e-01     5.8514813036e-01    -5.7905506610e+00
O     6.0612684991e-01    -5.8514736140e-01    -4.2094486071e+00
N     3.2412807124e+00    -2.9564348184e+00    -2.4656319787e+00
H     3.6164212154e+00    -2.3761271771e+00    -3.2017692876e+00
H     2.6865729097e+00    -2.3553101238e+00    -1.8737447936e+00
H     2.6033779960e+00    -3.6060196272e+00    -2.9020939831e+00
N    -4.1374817832e-01     5.0046569630e+00    -5.8303853879e-02
H     9.0570798500e-02     4.1842326779e+00     2.4493178909e-01
H    -1.3870651905e+00     4.7433053889e+00    -1.1938931368e-01
H    -3.3980855126e-01     5.6842574766e+00     6.8470048931e-01
C    -2.6346168601e+00    -3.4363929342e+00     2.5000007626e+00
O    -3.1910432534e+00    -3.2434183194e+00     3.4939366342e+00
O    -2.0781923780e+00    -3.6293650599e+00     1.5060628069e+00
N    -7.1723034345e-03     1.4201098327e-03     5.0667761160e+00
H    -3.7779897408e-01     8.3214054779e-01     4.6286837535e+00
H    -4.8443542513e-01    -7.8551269034e-01     4.6516390717e+00
H     9.6190740325e-01    -6.6364418668e-02     4.7916958360e+00
C     6.5366722908e-01     1.0536857634e-06     7.4714601211e+00
O    -1.7307217581e-01    -3.9012449198e-01     8.1779033709e+00
O     1.4804089323e+00     3.9012362998e-01     6.7650171746e+00
C    -4.1999345650e+00     3.8474834574e+00     4.8792862228e+00
O    -3.4525720017e+00     4.5374810789e+00     5.4271096720e+00
O    -4.9472959974e+00     3.1574866292e+00     4.3314592688e+00
N     6.3364567159e-01    -6.9946574546e+00     2.5476676294e+00
H     6.8505560534e-01    -6.1402405282e+00     3.0831246562e+00
H     1.2129805452e+00    -7.6719901937e+00     3.0219813965e+00
H    -3.1787871822e-01    -7.3253230477e+00     2.6157923807e+00
C     4.5561181979e+00     5.9426472345e+00     4.2038776018e-01
O     5.4768356027e+00     6.4398654674e+00     9.1009332456e-01
O     3.6353984883e+00     5.4454319718e+00    -6.9317563386e-02
N    -7.1638659536e+00    -1.2098916055e+00    -1.7114834172e+00
H    -6.9916894658e+00    -1.6520322307e+00    -2.6026918203e+00
H    -8.1642650355e+00    -1.2070509363e+00    -1.5751907453e+00
H    -6.7744073561e+00    -1.8163175239e+00    -1.0044127088e+00
C     5.4594176559e+00    -3.4728349029e+00    -3.7926474431e+00
O     5.0131133127e+00    -2.6227822203e+00    -3.1500115273e+00
O     5.9057210602e+00    -4.3228861600e+00    -4.4352867172e+00
N    -1.3026664005e+00     4.5895392292e+00    -5.7981486281e+00
H    -7.9082820245e-01     3.7408581941e+00    -5.9908858916e+00
H    -1.0173710341e+00     4.9008861725e+00    -4.8810599085e+00
H    -9.7744599811e-01     5.2827007716e+00    -6.4562809452e+00
N     2.4471484093e-01     6.1631396300e-01    -7.4703749351e+00
H     6.8250077862e-01     5.7106470263e-01    -6.5617047693e+00
H     9.2861668868e-01     1.0017251623e+00    -8.1052911146e+00
H     7.8806761942e-02    -3.3580745592e-01    -7.7624685735e+00
C    -8.7155731687e-01    -6.0629417725e-07    -9.9619481858e+00
O    -1.0498645261e+00     9.3439052360e-01    -1.0617598859e+01
O    -6.9325046845e-01    -9.3439002739e-01    -9.3062941744e+00
N     4.6470646242e+00    -4.1933328361e+00    -7.8600571313e+00
H     4.7203051418e+00    -3.7590904042e+00    -6.9515116839e+00
H     4.6029750798e+00    -5.1899944211e+00    -7.7048028821e+00
H     3.7550625382e+00    -3.9178030351e+00    -8.2444982687e+00
C    -6.9995003385e-01     7.9755790405e+00    -5.9916765821e+00
O    -1.4239339438e+00     7.2019067981e+00    -5.5312022510e+00
O     2.4031396409e-02     8.7492528975e+00    -6.4521532446e+00
N    -5.4861181865e+00    -7.2308124248e+00    -4.2735764688e+00
H    -6.3937236390e+00    -6.8889080059e+00    -4.5541815364e+00
H    -4.9230227516e+00    -6.4211871777e+00    -4.0572143297e+00
H    -5.6182785561e+00    -7.7343959481e+00    -3.4085234922e+00
C     9.5347189138e+00     1.6865571339e+00    -2.4989370071e+00
O     9.9193476005e+00     2.1606752993e+00    -1.5181053249e+00
O     9.1500865519e+00     1.2124394580e+00    -3.4797680224e+00
N    -8.4635877671e+00     5.3453384109e+00    -8.4177686804e-01
H    -8.5171148995e+00     6.1563422572e+00    -2.4278346196e-01
H    -7.5973353474e+00     5.4180799472e+00    -1.3552917161e+00
H    -8.3783568204e+00     4.5409735980e+00    -2.3753162465e-01
C     2.5861638201e+00    -9.6204017083e+00     8.7155635845e-01
O     2.8905821829e+00    -1.0387875273e+01     6.3427755903e-02
O     2.2817469056e+00    -8.8529299871e+00     1.6796879099e+00
N     4.4509227923e+00     8.5460279058e+00     2.4682226500e+00
H     5.4126996009e+00     8.5589075975e+00     2.7751509429e+00
H     3.8916280052e+00     8.2946298186e+00     3.2703264013e+00
H     4.2078956233e+00     9.4963026500e+00     2.2288587297e+00
C    -8.5494151652e+00    -3.1222315332e+00     4.1423613360e+00
O    -7.4273408228e+00    -3.2889144674e+00     4.3612768899e+00
O    -9.6714904629e+00    -2.9555522324e+00     3.9234455029e+00
N     7.5662264590e+00    -3.1160608041e+00     5.6694930821e+00
H     6.7280085745e+00    -3.5150557690e+00     6.0664556612e+00
H     7.7399415113e+00    -2.2518879782e+00     6.1618450826e+00
H     8.3248302759e+00    -3.7411891809e+00     5.8999581381e+00
C    -2.9008700960e+00     6.1989891608e+00     7.2909175278e+00
O    -2.5751418488e+00     5.2852155870e+00     6.6634806665e+00
O    -3.2265958318e+00     7.1127623020e+00     7.9183571635e+00
N    -1.4302038551e+00    -4.5029476886e+00     8.8167349306e+00
H    -2.0232458181e+00    -5.1882714699e+00     9.2617271082e+00
H    -5.0866263420e-01    -4.9106524130e+00     8.7541192708e+00
H    -1.7669037666e+00    -4.3952639599e+00     7.8709988338e+00
