# Supplementary material for: Automated Discovery of Reactive Events via Hypergraph Mining of Ab Initio Atomistic Simulations
Source: J Chem Theory Comput. 2026 Feb 12;22(4):1674–86. doi: 10.1021/acs.jctc.5c01682 (PMC12937057; doi:10.1021/acs.jctc.5c01682)
Supplement: Supplementary file 2 [file ct5c01682_si_002.zip › SI_data/Initial_Geometries/nowater/init_35.xyz]

98

N    -1.3957582850e-02     4.4337204694e-02     2.4515035416e+00
H    -4.7198612098e-01     2.7747310220e-01     3.3205507237e+00
H     9.7548334412e-01    -4.0667488983e-03     2.6465568528e+00
H    -3.0952885708e-01    -8.8955675347e-01     2.2068423936e+00
C    -1.8434231996e+00     1.6887250544e+00    -5.9889622542e-07
O    -2.3406930045e+00     1.2795514420e+00     9.5919580754e-01
O    -1.3461505829e+00     2.0979005138e+00    -9.5919530973e-01
N     7.3021521202e-03    -4.3989023012e-03    -2.5666320985e+00
H     6.7636798005e-01    -5.7802781907e-01    -2.0740001092e+00
H    -9.0962217954e-01    -3.0153965325e-01    -2.2660672485e+00
H     1.3177554484e-01     9.4069911404e-01    -2.2339528316e+00
N     1.8279821939e-02     1.0061417285e-02    -5.0638523633e+00
H    -9.7093212339e-01     1.5761812555e-01    -4.9257500892e+00
H     4.9783079404e-01     6.3304052829e-01    -4.4303620499e+00
H     2.1906973755e-01    -9.3048106583e-01    -4.7565371703e+00
N     3.2199143644e+00    -2.8910003144e+00    -2.5512796662e+00
H     2.9087979979e+00    -2.2768025483e+00    -1.8127993323e+00
H     3.8765987483e+00    -3.5365002751e+00    -2.1371812412e+00
H     2.4179030717e+00    -3.4334922152e+00    -2.8373911910e+00
N    -4.7530928733e-01     5.0193374729e+00    -3.9671907347e-02
H     4.2293299597e-01     4.8210179816e+00    -4.5586377768e-01
H    -9.0977323794e-01     4.1291124324e+00     1.5557802922e-01
H    -2.9395371655e-01     5.4576503288e+00     8.5160323419e-01
C    -2.6346163763e+00    -3.4363914281e+00     2.4999997606e+00
O    -1.9897343295e+00    -4.3812298287e+00     2.3382419399e+00
O    -3.2795016677e+00    -2.4915548052e+00     2.6617582906e+00
N     5.6359591979e-02    -1.8459596755e-02     4.9684508639e+00
H     2.2931604272e-01     6.8575069209e-01     5.6709887122e+00
H    -3.8703705940e-01    -7.9541454975e-01     5.4365560822e+00
H    -6.2550356450e-01     3.6619392372e-01     4.3308901329e+00
C     6.5366920958e-01     2.9763400155e-07     7.4714609033e+00
O     5.3805891437e-01    -7.7577964942e-01     8.3197284222e+00
O     7.6927630351e-01     7.7577942425e-01     6.6231915760e+00
N    -4.2107686400e+00     3.7866954719e+00     4.9057407390e+00
H    -3.3491382827e+00     3.8227248084e+00     4.3806878776e+00
H    -4.1508624953e+00     4.5027857472e+00     5.6149713478e+00
H    -4.9492372054e+00     4.0617101947e+00     4.2745430989e+00
N     6.2910726298e-01    -7.0332900176e+00     2.5528852965e+00
H     1.4146227240e+00    -7.0462579647e+00     3.1870641246e+00
H    -1.3703390725e-01    -7.4885010396e+00     3.0274300442e+00
H     3.6563683239e-01    -6.0659204130e+00     2.4338947047e+00
C     4.5561176307e+00     5.9426469745e+00     4.2038802038e-01
O     5.2598672568e+00     6.0481848645e+00     1.3305288159e+00
O     3.8523672969e+00     5.8371127561e+00    -4.8975323325e-01
C    -7.1898334584e+00    -1.2717802212e+00    -1.7143137862e+00
O    -6.3455006704e+00    -6.1945510969e-01    -1.2712199563e+00
O    -8.0341649831e+00    -1.9241053660e+00    -2.1574111649e+00
C     5.4594173142e+00    -3.4728348328e+00    -3.7926473691e+00
O     6.5310013218e+00    -3.1328080142e+00    -3.5264753810e+00
O     4.3878333410e+00    -3.8128605030e+00    -4.0588229449e+00
N    -1.2015993673e+00     4.6096748753e+00    -5.8507384296e+00
H    -2.1986577833e+00     4.6505063028e+00    -6.0043379176e+00
H    -9.8761735134e-01     5.2920288276e+00    -5.1380064564e+00
H    -1.0038877490e+00     3.7020859434e+00    -5.4550468485e+00
N     3.6778946101e-01     5.7767193389e-01    -7.4805787745e+00
H     9.4111524877e-02     1.3539404271e+00    -6.8958625127e+00
H     1.5704355063e-02    -2.5916429430e-01    -7.0388511546e+00
H    -1.3024822063e-01     6.7920937412e-01    -8.3529479605e+00
N    -8.9458225234e-01     5.8595829479e-05    -9.8988410199e+00
H    -2.9579000575e-03     4.6731425163e-01    -9.9767105237e+00
H    -1.5260725320e+00     4.6821494455e-01    -1.0532427434e+01
H    -7.6566935883e-01    -9.3634377066e-01    -1.0253681061e+01
C     4.5960000751e+00    -4.2103109641e+00    -7.8198515583e+00
O     5.2254132537e+00    -5.1572062641e+00    -8.0247573698e+00
O     3.9665839740e+00    -3.2634174009e+00    -7.6149441235e+00
C    -6.9995061022e-01     7.9755792240e+00    -5.9916761764e+00
O    -5.1543272144e-01     6.8586914856e+00    -6.2224855755e+00
O    -8.8446937939e-01     9.0924680142e+00    -5.7608702858e+00
N    -5.4970616921e+00    -7.2142181232e+00    -4.2873477664e+00
H    -6.0994667711e+00    -7.8683611658e+00    -3.8092363843e+00
H    -5.9916395627e+00    -6.3347772378e+00    -4.3242061960e+00
H    -4.6918386795e+00    -7.0719610265e+00    -3.6950993396e+00
N     9.5663085298e+00     1.6514883600e+00    -2.4511383286e+00
H     9.8627083609e+00     1.3806133495e+00    -3.3775072411e+00
H     9.7369525245e+00     2.6431364032e+00    -2.3680909313e+00
H     8.5654752258e+00     1.5232727204e+00    -2.4154616140e+00
N    -8.4273818287e+00     5.3548347785e+00    -8.6578485016e-01
H    -9.0829461983e+00     4.7913392186e+00    -3.4415892642e-01
H    -8.3951837548e+00     6.2578387506e+00    -4.1530821900e-01
H    -7.5178275277e+00     4.9342497593e+00    -7.4250226520e-01
C     2.5861633410e+00    -9.6204024984e+00     8.7155650355e-01
O     2.9451892792e+00    -8.7890020236e+00     1.5417816795e-01
O     2.2271401191e+00    -1.0451802557e+01     1.5889374160e+00
C     4.4603589961e+00     8.5881502928e+00     2.5196917043e+00
O     3.5962944830e+00     9.0444516810e+00     1.9032992882e+00
O     5.3244257085e+00     8.1318519630e+00     3.1360841570e+00
C    -8.5494164907e+00    -3.1222322369e+00     4.1423604915e+00
O    -7.8629752114e+00    -2.5635578956e+00     3.3997708332e+00
O    -9.2358550340e+00    -3.6809081891e+00     4.8849521773e+00
C     7.5717944005e+00    -3.1255266728e+00     5.7357637474e+00
O     7.0702221146e+00    -2.6498016118e+00     6.6614359132e+00
O     8.0733697673e+00    -3.6012530078e+00     4.8100933359e+00
C    -2.9008693355e+00     6.1989903466e+00     7.2909186707e+00
O    -2.3201302400e+00     6.3076490461e+00     8.2837396214e+00
O    -3.4816081036e+00     6.0903279073e+00     6.2980974065e+00
C    -1.4306897736e+00    -4.5612625532e+00     8.7833952050e+00
O    -4.8412437986e-01    -4.8103730497e+00     9.3971671220e+00
O    -2.3772537279e+00    -4.3121528319e+00     8.1696198941e+00
