# Supplementary material for: Automated Discovery of Reactive Events via Hypergraph Mining of Ab Initio Atomistic Simulations
Source: J Chem Theory Comput. 2026 Feb 12;22(4):1674–86. doi: 10.1021/acs.jctc.5c01682 (PMC12937057; doi:10.1021/acs.jctc.5c01682)
Supplement: Supplementary file 2 [file ct5c01682_si_002.zip › SI_data/Initial_Geometries/nowater/init_36.xyz]

98

N    -6.4095344695e-02    -1.1272732084e-02     2.5166499433e+00
H     2.7259479256e-01     8.6788307164e-01     2.8814928099e+00
H     6.7332370283e-02     1.8133864162e-02     1.5160280903e+00
H     5.5079969539e-01    -7.2936181129e-01     2.8710953476e+00
N    -1.8747565725e+00     1.6485989652e+00     4.3823594140e-02
H    -2.2310960575e+00     2.5928020926e+00     7.3624916669e-02
H    -1.9807274468e+00     1.3262216653e+00    -9.0708393825e-01
H    -8.8299173588e-01     1.7047902403e+00     2.2444593497e-01
C    -1.2740730422e-08     3.8325373648e-07    -2.4999987021e+00
O    -5.7947035049e-01     9.8950419238e-01    -2.6409043073e+00
O     5.7947038454e-01    -9.8950444062e-01    -2.3590967244e+00
C    -3.4115792867e-07    -1.6662501910e-07    -4.9999987010e+00
O    -1.1133707553e+00     2.9249086210e-01    -5.0980464917e+00
O     1.1133710013e+00    -2.9249067631e-01    -4.9019545242e+00
N     3.2139957830e+00    -2.9874584196e+00    -2.4872992668e+00
H     3.4627866390e+00    -2.3465657747e+00    -1.7478770460e+00
H     2.2106536204e+00    -2.9402328411e+00    -2.5895554857e+00
H     3.6121079315e+00    -2.6195265395e+00    -3.3390693234e+00
N    -4.4483452049e-01     5.0013265769e+00    -6.3514174570e-02
H     5.1156965045e-01     5.0874116526e+00     2.4836066349e-01
H    -7.0513647427e-01     4.0331850932e+00     5.6181461585e-02
H    -1.0107321642e+00     5.5374794043e+00     5.7810828694e-01
N    -2.6463794482e+00    -3.4066769289e+00     2.5590861858e+00
H    -2.8714987642e+00    -2.8039446825e+00     1.7809983850e+00
H    -3.1916525431e+00    -4.2485592097e+00     2.4437884752e+00
H    -1.6772473882e+00    -3.6696218742e+00     2.4540986314e+00
C     2.6098391431e-07    -4.1486504988e-07     5.0000012615e+00
O    -1.0030738326e+00     3.2133027063e-01     5.4747085433e+00
O     1.0030736158e+00    -3.2132989150e-01     4.5252904890e+00
N     6.4891136074e-01    -1.8915063877e-02     7.5357416668e+00
H     7.3056788856e-01    -8.0992893177e-01     6.9136365588e+00
H     1.4555010151e+00     5.6591668063e-01     7.3721352949e+00
H    -1.5896075561e-01     5.0687443391e-01     7.2352962836e+00
N    -4.2080869092e+00     3.8942373630e+00     4.9268258960e+00
H    -4.3474141486e+00     2.9610138732e+00     5.2860853170e+00
H    -3.2810288657e+00     3.9182200477e+00     4.5276137973e+00
H    -4.8580610697e+00     4.0134876809e+00     4.1634830288e+00
N     5.8573261789e-01    -6.9707966053e+00     2.6623515776e+00
H     3.3631981212e-01    -6.5775139963e+00     1.7665237287e+00
H     3.1626803281e-01    -7.9435518065e+00     2.6395866734e+00
H     1.5934127953e+00    -6.9480796530e+00     2.7210370167e+00
C     4.5561170735e+00     5.9426489185e+00     4.2038902133e-01
O     4.8713311570e+00     5.0893575331e+00     1.1326333217e+00
O     4.2409037411e+00     6.7959385075e+00    -2.9185850402e-01
C    -7.1898330296e+00    -1.2717810643e+00    -1.7143140053e+00
O    -8.2357181839e+00    -9.9420541181e-01    -1.3095498130e+00
O    -6.1439478701e+00    -1.5493543381e+00    -2.1190811187e+00
N     5.4766684473e+00    -3.4963423581e+00    -3.8531654526e+00
H     5.0656318825e+00    -4.2124911512e+00    -3.2721617163e+00
H     4.8016304465e+00    -2.7481928710e+00    -3.9162378503e+00
H     6.2712521838e+00    -3.1311301070e+00    -3.3485506709e+00
C    -1.2362416745e+00     4.5987612364e+00    -5.7942288586e+00
O    -5.9385121713e-01     3.9800463246e+00    -6.5285887215e+00
O    -1.8786351258e+00     5.2174765614e+00    -5.0598712444e+00
C     3.0128073056e-01     5.8009667811e-01    -7.4714614828e+00
O    -6.6180015720e-01     8.5848640570e-01    -8.0456847960e+00
O     1.2643601151e+00     3.0170698030e-01    -6.8972347155e+00
N    -8.3524825154e-01    -5.5912810000e-02    -9.9701877171e+00
H    -1.3206915883e+00     2.0796037575e-01    -1.0815232806e+01
H    -2.6211489282e-01     7.3166676744e-01    -9.7044460245e+00
H    -1.5364502186e+00    -1.6261176042e-01    -9.2516402128e+00
N     4.6606211994e+00    -4.2270902373e+00    -7.8272643445e+00
H     4.5503712725e+00    -3.2691181491e+00    -7.5280655397e+00
H     4.1966241115e+00    -4.8030525942e+00    -7.1399826331e+00
H     4.1429528544e+00    -4.3255939496e+00    -8.6884820196e+00
C    -6.9995074287e-01     7.9755808247e+00    -5.9916768490e+00
O    -1.8613683389e-01     8.5046696394e+00    -6.8809565256e+00
O    -1.2137650633e+00     7.4464886463e+00    -5.1023988182e+00
C    -5.5143299621e+00    -7.1924650835e+00    -4.2261831840e+00
O    -6.1435621871e+00    -8.0367960857e+00    -3.7508622230e+00
O    -4.8850944419e+00    -6.3481350366e+00    -4.7015025892e+00
C     9.5347167513e+00     1.6865574671e+00    -2.4989378176e+00
O     8.7139050007e+00     9.4683607855e-01    -2.1615383695e+00
O     1.0355530837e+01     2.4262783015e+00    -2.8363343622e+00
N    -8.4699446768e+00     5.3746078612e+00    -7.8176120341e-01
H    -8.4346640100e+00     5.2023858041e+00    -1.7759846847e+00
H    -8.2572257636e+00     4.4992119480e+00    -3.2589417887e-01
H    -7.7125763790e+00     6.0070437592e+00    -5.6775775247e-01
N     2.5489858053e+00    -9.6543632641e+00     8.2709481517e-01
H     3.1547024622e+00    -8.9823216313e+00     3.7892869821e-01
H     3.1416706131e+00    -1.0265481725e+01     1.3699032806e+00
H     1.9787859832e+00    -9.1414534284e+00     1.4837340190e+00
C     4.4603608912e+00     8.5881520101e+00     2.5196922079e+00
O     4.8820348591e+00     8.9760037143e+00     1.5164374194e+00
O     4.0386839268e+00     8.2002985211e+00     3.5229455726e+00
C    -8.5494149339e+00    -3.1222319165e+00     4.1423604110e+00
O    -8.8141790434e+00    -2.1858563497e+00     4.7651435309e+00
O    -8.2846524978e+00    -4.0586100089e+00     3.5195795301e+00
C     7.5717946431e+00    -3.1255277924e+00     5.7357635814e+00
O     8.0129227095e+00    -2.8149941662e+00     4.7141310906e+00
O     7.1306690031e+00    -3.4360594974e+00     6.7573982201e+00
C    -2.9008696821e+00     6.1989901969e+00     7.2909181039e+00
O    -2.5429160746e+00     6.8380192081e+00     8.1843772176e+00
O    -3.2588220039e+00     5.5599578770e+00     6.3974602512e+00
N    -1.4387529501e+00    -4.5214073005e+00     8.7299241425e+00
H    -2.2289898266e+00    -4.4779346153e+00     9.3568382496e+00
H    -6.2342006446e-01    -4.2699510507e+00     9.2697242212e+00
H    -1.3275961638e+00    -5.4897710971e+00     8.4666845044e+00
