# Supplementary material for: Automated Discovery of Reactive Events via Hypergraph Mining of Ab Initio Atomistic Simulations
Source: J Chem Theory Comput. 2026 Feb 12;22(4):1674–86. doi: 10.1021/acs.jctc.5c01682 (PMC12937057; doi:10.1021/acs.jctc.5c01682)
Supplement: Supplementary file 2 [file ct5c01682_si_002.zip › SI_data/Initial_Geometries/nowater/init_37.xyz]

98

N    -2.8590244739e-02     1.4269730347e-02     2.5590887554e+00
H     7.9636821673e-01     5.7226803681e-01     2.3933572861e+00
H    -6.5508465482e-01     1.8205879346e-01     1.7853099308e+00
H     2.5603114399e-01    -9.5263252810e-01     2.5001814697e+00
C    -1.8434219790e+00     1.6887265269e+00    -1.0764832783e-06
O    -2.7081138873e+00     2.4325544113e+00     1.8380869541e-01
O    -9.7873072853e-01     9.4489643246e-01    -1.8380786928e-01
C    -3.4828525943e-07    -3.6505481149e-07    -2.4999987442e+00
O     6.9045918054e-02     1.0460846838e+00    -2.0145126643e+00
O    -6.9045595757e-02    -1.0460843730e+00    -2.9854882984e+00
N    -5.1205431855e-02     4.3418144330e-02    -5.0023187936e+00
H    -2.9908095803e-01    -8.5503055911e-01    -5.3905624592e+00
H     2.6116312093e-01    -1.2305967233e-01    -4.0567538256e+00
H     7.4951553535e-01     3.7471318025e-01    -5.5204586516e+00
N     3.2110993566e+00    -2.9512709948e+00    -2.5590676866e+00
H     3.8109383015e+00    -2.1869696752e+00    -2.2844366139e+00
H     3.2462881696e+00    -3.6323365039e+00    -1.8145587178e+00
H     2.2685732855e+00    -2.5899128923e+00    -2.5801462897e+00
C    -4.3712728897e-01     4.9808549816e+00    -2.7169314699e-08
O    -9.9534224055e-02     6.0600399196e+00     2.3695744201e-01
O    -7.7472406204e-01     3.9016707069e+00    -2.3695746049e-01
C    -2.6346180741e+00    -3.4363913615e+00     2.5000010377e+00
O    -1.6455109849e+00    -3.2414956824e+00     3.0643067089e+00
O    -3.6237236825e+00    -3.6312890093e+00     1.9356925163e+00
C    -2.7563454621e-07     3.6405164809e-07     5.0000012740e+00
O    -2.7518218409e-01    -1.0483621223e+00     5.3999626028e+00
O     2.7518234666e-01     1.0483618118e+00     4.6000363950e+00
N     6.9350529270e-01    -2.4594697227e-02     7.4232875783e+00
H     1.2151488224e+00     2.4505175161e-01     8.2446062215e+00
H     3.1612424906e-03    -6.9740981773e-01     7.7234991551e+00
H     1.8907888757e-01     7.9414763221e-01     7.1157255839e+00
C    -4.1999330349e+00     3.8474832109e+00     4.8792854437e+00
O    -3.7621698951e+00     3.4899585774e+00     3.8716656642e+00
O    -4.6376993711e+00     4.2050092864e+00     5.8869038464e+00
N     6.0529357516e-01    -6.9372287889e+00     2.6118144547e+00
H     8.0172434929e-01    -7.2867245726e+00     1.6851790673e+00
H    -2.0682177727e-01    -7.4354648415e+00     2.9458976406e+00
H     1.3792603905e+00    -7.2134437919e+00     3.1983807523e+00
C     4.5561176097e+00     5.9426483891e+00     4.2038653123e-01
O     4.2021521090e+00     4.8849055456e+00     1.1931087351e-01
O     4.9100824361e+00     7.0003909059e+00     7.2146588088e-01
N    -7.2292352624e+00    -1.2797382774e+00    -1.7681355220e+00
H    -7.5581655716e+00    -1.8127811794e+00    -9.7626709266e-01
H    -7.1829781284e+00    -3.1550291493e-01    -1.4723441627e+00
H    -6.2807856304e+00    -1.5764630885e+00    -1.9463967423e+00
C     5.4594181194e+00    -3.4728348031e+00    -3.7926496639e+00
O     4.6323730482e+00    -3.7584153542e+00    -4.5471019482e+00
O     6.2864609065e+00    -3.1872532074e+00    -3.0381945720e+00
C    -1.2362429622e+00     4.5987601364e+00    -5.7942292463e+00
O    -3.1780365550e-01     4.5127403083e+00    -5.0986518751e+00
O    -2.1546816205e+00     4.6847834832e+00    -6.4898077967e+00
C     3.0127987105e-01     5.8009562345e-01    -7.4714594905e+00
O    -2.4732634476e-01     1.1451056214e+00    -6.6261471386e+00
O     8.4988704385e-01     1.5088653380e-02    -8.3167738692e+00
N    -8.8153862931e-01     2.6032577768e-02    -9.9008307898e+00
H    -4.0123729251e-01    -8.6113077053e-01    -9.8603670730e+00
H    -3.2477649321e-01     6.3332212743e-01    -1.0484438031e+01
H    -1.7499508803e+00    -1.3396233619e-01    -1.0390362373e+01
C     4.5959984088e+00    -4.2103121029e+00    -7.8198498970e+00
O     4.4508920117e+00    -5.2814694640e+00    -8.2276784045e+00
O     4.7411064399e+00    -3.1391533007e+00    -7.4120244627e+00
N    -6.8482490542e-01     8.0040502184e+00    -6.0506107635e+00
H    -1.6492703348e+00     7.7081313352e+00    -6.0098367348e+00
H    -5.4025746607e-01     8.6362836251e+00    -5.2768128184e+00
H    -1.2052845595e-01     7.1866712429e+00    -5.8693912609e+00
N    -5.5134078617e+00    -7.2226371668e+00    -4.1661715756e+00
H    -6.4422745658e+00    -7.1935514305e+00    -4.5608184546e+00
H    -4.9257483302e+00    -7.6962211458e+00    -4.8368105058e+00
H    -5.1877598779e+00    -6.2683297509e+00    -4.1148868088e+00
C     9.5347169285e+00     1.6865581976e+00    -2.4989360172e+00
O     8.6480619724e+00     1.8618131642e+00    -3.2185794953e+00
O     1.0421373726e+01     1.5113007397e+00    -1.7792946821e+00
N    -8.4768289381e+00     5.3594183099e+00    -8.0515305421e-01
H    -7.9767933017e+00     5.8693324984e+00    -1.5188318165e+00
H    -8.2247395464e+00     4.3873619939e+00    -9.0974531893e-01
H    -8.1072638711e+00     5.6630339797e+00     8.4014290544e-02
N     2.5973433765e+00    -9.5629965065e+00     9.0460442318e-01
H     1.6909804107e+00    -9.5732181754e+00     4.5987171158e-01
H     2.6312975033e+00    -1.0364932111e+01     1.5170817608e+00
H     3.2808618158e+00    -9.7208213325e+00     1.7846859015e-01
N     4.4321753398e+00     8.5864123094e+00     2.5806434940e+00
H     5.0227932243e+00     9.3963318423e+00     2.4598694991e+00
H     3.7412598463e+00     8.6163637353e+00     1.8450343738e+00
H     5.0087021563e+00     7.7759253401e+00     2.4071295665e+00
N    -8.5887725713e+00    -3.1699254305e+00     4.1686090139e+00
H    -7.6155677579e+00    -3.3158929337e+00     4.3943331203e+00
H    -8.8322631600e+00    -2.2501605255e+00     4.5064358004e+00
H    -8.6534755009e+00    -3.1378646754e+00     3.1615514090e+00
N     7.5376194195e+00    -3.1230289623e+00     5.6779866713e+00
H     7.2807094298e+00    -3.9248520386e+00     6.2351782943e+00
H     7.3754995353e+00    -2.3063583442e+00     6.2490806475e+00
H     8.5341199504e+00    -3.1800862422e+00     5.5259651622e+00
C    -2.9008686910e+00     6.1989890682e+00     7.2909172902e+00
O    -3.5632005110e+00     7.0591634439e+00     6.8957279005e+00
O    -2.2385383687e+00     5.3388145120e+00     7.6861101319e+00
C    -1.4306888411e+00    -4.5612638409e+00     8.7833932070e+00
O    -2.2298240157e+00    -4.4643831653e+00     7.9546862881e+00
O    -6.3155489257e-01    -4.6581416771e+00     9.6121022768e+00
