# Supplementary material for: Automated Discovery of Reactive Events via Hypergraph Mining of Ab Initio Atomistic Simulations
Source: J Chem Theory Comput. 2026 Feb 12;22(4):1674–86. doi: 10.1021/acs.jctc.5c01682 (PMC12937057; doi:10.1021/acs.jctc.5c01682)
Supplement: Supplementary file 2 [file ct5c01682_si_002.zip › SI_data/Initial_Geometries/nowater/init_38.xyz]

98

N    -9.7818152160e-03    -6.0709291892e-02     2.5270408262e+00
H     4.9163317423e-01    -1.1249861930e-01     1.6522343522e+00
H     5.2488799355e-01     5.4256544676e-01     3.1349634119e+00
H    -8.8058444642e-01     4.1360508907e-01     2.3370197060e+00
C    -1.8434232712e+00     1.6887260186e+00    -7.7055463909e-07
O    -2.6462716148e+00     1.2156288654e+00     6.8291333152e-01
O    -1.0405719481e+00     2.1618223270e+00    -6.8291272761e-01
C    -1.9405829940e-07    -8.7572750383e-07    -2.5000010134e+00
O     1.0089188331e+00     1.6613745705e-01    -3.0378099954e+00
O    -1.0089186699e+00    -1.6613672822e-01    -1.9621892501e+00
N    -6.0344115790e-02    -1.0898675196e-02    -4.9725716409e+00
H     8.8180224407e-02     9.6497818965e-01    -5.1846809479e+00
H     5.9934204355e-02    -5.1925411039e-01    -5.8365681468e+00
H     6.9048215550e-01    -2.9426761344e-01    -4.3599205691e+00
C     3.1929003590e+00    -2.9249579312e+00    -2.5000009089e+00
O     3.6270605920e+00    -1.9432049939e+00    -2.0728895506e+00
O     2.7587416130e+00    -3.9067131830e+00    -2.9271096936e+00
N    -4.9498424328e-01     4.9473825903e+00    -6.6947511985e-03
H    -5.9545002060e-01     5.7630368705e+00     5.7982056480e-01
H    -1.3866060009e-01     5.2684864927e+00    -8.9512473158e-01
H     2.2673935723e-01     4.3762073569e+00     4.0833931702e-01
C    -2.6346177842e+00    -3.4363930043e+00     2.5000009364e+00
O    -2.6246493976e+00    -4.3505756899e+00     1.7936520858e+00
O    -2.6445855689e+00    -2.5222076972e+00     3.2063471494e+00
C     4.8743338195e-07     3.7188274127e-07     4.9999987935e+00
O    -9.3075449207e-01    -2.7110165616e-01     4.3715428215e+00
O     9.3075409795e-01     2.7110131112e-01     5.6284581019e+00
N     6.1215069050e-01     2.5186176501e-02     7.4250439457e+00
H     4.3567769230e-01    -9.5350691012e-01     7.5994074057e+00
H     5.2211096808e-01     5.0067775882e-01     8.3111492941e+00
H     1.5801789596e+00     1.0282056379e-01     7.1488672764e+00
N    -4.1931962471e+00     3.9016515025e+00     4.9184380288e+00
H    -3.9471478933e+00     3.0511150273e+00     5.4036528317e+00
H    -3.6049848374e+00     3.9513336162e+00     4.0993402873e+00
H    -5.1413061755e+00     3.7872392551e+00     4.5907540622e+00
C     6.1466112108e-01    -7.0037469906e+00     2.6114587992e+00
O     1.6198716828e+00    -6.5093635016e+00     2.3288022188e+00
O    -3.9054937302e-01    -7.4981295914e+00     2.8941190400e+00
C     4.5561177001e+00     5.9426487267e+00     4.2038662321e-01
O     3.7766429989e+00     5.3349572623e+00    -1.7785105904e-01
O     5.3355914493e+00     6.5503389180e+00     1.0186277208e+00
N    -7.1812596788e+00    -1.2544310451e+00    -1.7786424491e+00
H    -7.8896177004e+00    -6.9446531076e-01    -1.3269204298e+00
H    -6.3340904009e+00    -1.1434670314e+00    -1.2407081714e+00
H    -7.4649326433e+00    -2.2185089141e+00    -1.6813650499e+00
C     5.4594166553e+00    -3.4728349069e+00    -3.7926475790e+00
O     5.9059506105e+00    -2.7591494152e+00    -3.0014342727e+00
O     5.0128845707e+00    -4.1865190206e+00    -4.5838638506e+00
N    -1.2188633715e+00     4.6036661285e+00    -5.8589321309e+00
H    -2.2121201697e+00     4.4640208843e+00    -5.7434954311e+00
H    -9.7824840087e-01     5.4347096017e+00    -5.3384964802e+00
H    -7.5987800553e-01     3.8293938921e+00    -5.4015326138e+00
N     2.8777481855e-01     6.3449551098e-01    -7.5084856657e+00
H     1.2429342450e+00     3.2745676356e-01    -7.6215483508e+00
H    -3.0155822481e-01    -1.4718673773e-01    -7.7555514686e+00
H     1.5014627673e-01     8.0404469422e-01    -6.5227418656e+00
N    -8.8246009989e-01     2.9936805271e-02    -9.9028079267e+00
H    -1.4191386551e+00     4.5332881556e-01    -1.0645842803e+01
H    -1.1315851013e+00    -9.4829552488e-01    -9.8833059577e+00
H     8.7565402064e-02     7.8936589737e-02    -1.0178541362e+01
N     4.6622054848e+00    -4.2025976881e+00    -7.8115019069e+00
H     4.1629318904e+00    -4.1610635885e+00    -6.9349254473e+00
H     4.4352024138e+00    -5.0904658953e+00    -8.2352255635e+00
H     4.2697978540e+00    -3.4866050508e+00    -8.4054296594e+00
N    -6.9732222582e-01     7.9569810223e+00    -5.9271817725e+00
H    -1.4421353048e+00     7.4914892732e+00    -6.4251339810e+00
H     1.5932032555e-01     7.7444343302e+00    -6.4174567236e+00
H    -8.5356699649e-01     8.9492786438e+00    -6.0287316744e+00
N    -5.5337031815e+00    -7.1372103873e+00    -4.1932581046e+00
H    -4.5389214622e+00    -7.1456527747e+00    -4.3656632964e+00
H    -5.9866404726e+00    -7.2206228988e+00    -5.0917414089e+00
H    -5.7481814718e+00    -7.9789945674e+00    -3.6786924259e+00
C     9.5347165803e+00     1.6865581338e+00    -2.4989364584e+00
O     8.7128054164e+00     1.1796640696e+00    -3.1331907421e+00
O     1.0356630546e+01     2.1934498563e+00    -1.8646831017e+00
N    -8.4187587271e+00     5.2894633057e+00    -8.2878323609e-01
H    -7.7089896909e+00     5.2817931010e+00    -1.1076194374e-01
H    -9.2668645461e+00     5.6273926833e+00    -3.9761929923e-01
H    -8.1399398038e+00     5.9827023794e+00    -1.5077964726e+00
C     2.5861648129e+00    -9.6204026460e+00     8.7155865778e-01
O     1.6566137501e+00    -9.3029420296e+00     1.4797622659e+00
O     3.5157144955e+00    -9.9378624379e+00     2.6335164276e-01
C     4.4603609621e+00     8.5881512434e+00     2.5196910258e+00
O     4.0276665475e+00     8.7344007177e+00     1.4584913815e+00
O     4.8930521237e+00     8.4419021066e+00     3.5808925400e+00
C    -8.5494147309e+00    -3.1222317588e+00     4.1423609786e+00
O    -8.2040532207e+00    -2.9444845703e+00     5.2304278030e+00
O    -8.8947784582e+00    -3.2999819108e+00     3.0542948572e+00
C     7.5717953849e+00    -3.1255275808e+00     5.7357630981e+00
O     7.2179540718e+00    -4.1928784955e+00     6.0009354954e+00
O     7.9256371078e+00    -2.0581754296e+00     5.4705942357e+00
N    -2.8612413064e+00     6.2100325822e+00     7.2378131998e+00
H    -2.3663737666e+00     6.3271313121e+00     8.1100399470e+00
H    -3.2391181128e+00     5.2737700400e+00     7.2397252829e+00
H    -3.6478219111e+00     6.8425934056e+00     7.2609894335e+00
C    -1.4306890473e+00    -4.5612624781e+00     8.7833926854e+00
O    -1.7779325566e+00    -5.5568103453e+00     8.3110957031e+00
O    -1.0834461021e+00    -3.5657155893e+00     9.2556932616e+00
