# Supplementary material for: Automated Discovery of Reactive Events via Hypergraph Mining of Ab Initio Atomistic Simulations
Source: J Chem Theory Comput. 2026 Feb 12;22(4):1674–86. doi: 10.1021/acs.jctc.5c01682 (PMC12937057; doi:10.1021/acs.jctc.5c01682)
Supplement: Supplementary file 2 [file ct5c01682_si_002.zip › SI_data/Initial_Geometries/nowater/init_39.xyz]

98

N    -1.9529486347e-02    -3.6056683691e-02     2.4467926411e+00
H     8.9798371720e-01     3.6457284279e-01     2.3162131753e+00
H     2.2218803574e-02    -5.9399445747e-01     3.2872357420e+00
H    -6.4880407093e-01     7.3049727783e-01     2.6359695475e+00
C    -1.8434222332e+00     1.6887245270e+00     6.0762085058e-07
O    -1.5666261090e+00     1.0484740754e+00    -9.2098870562e-01
O    -2.1202182898e+00     2.3289783232e+00     9.2098818873e-01
N    -2.6201272065e-02    -2.9866242678e-02    -2.5541664952e+00
H    -7.3470842746e-01     2.1810619921e-01    -1.8789533645e+00
H     4.6259515117e-01     8.2131278470e-01    -2.7907133296e+00
H     6.3623107964e-01    -6.2437032245e-01    -2.0775873736e+00
C    -1.1229998606e-06     7.0746248159e-07    -5.0000002644e+00
O     3.3870636516e-01     1.0005242806e+00    -4.5320388693e+00
O    -3.3870549003e-01    -1.0005248204e+00    -5.4679608663e+00
N     3.1576212938e+00    -2.9105828453e+00    -2.4446719760e+00
H     2.6643176260e+00    -3.5476900719e+00    -3.0530562018e+00
H     4.0440205945e+00    -3.3420615569e+00    -2.2267167372e+00
H     3.3606430769e+00    -2.0849051775e+00    -2.9891147417e+00
N    -4.2046609377e-01     4.9508513663e+00    -5.7746325576e-02
H    -7.8125263546e-01     4.2944928328e+00     6.1931500094e-01
H    -1.1313780893e+00     5.6556697656e+00    -1.8896081976e-01
H     3.6968720182e-01     5.4093647951e+00     3.7214038704e-01
C    -2.6346181080e+00    -3.4363922217e+00     2.5000012222e+00
O    -1.6610934069e+00    -3.6631773361e+00     3.0792906303e+00
O    -3.6081412340e+00    -3.2096066976e+00     1.9207084168e+00
C     3.5921764242e-07    -1.6573485555e-07     4.9999987058e+00
O     2.9391400617e-01    -1.1152967800e+00     5.0669784084e+00
O    -2.9391423476e-01     1.1152968892e+00     4.9330226226e+00
N     6.4445060531e-01    -1.1839826046e-02     7.5369382103e+00
H     1.5913448095e+00     2.7357790028e-01     7.3336807857e+00
H     3.8967069310e-02     7.2064198641e-01     7.1959951551e+00
H     4.5878515530e-01    -8.2968280971e-01     6.9747633484e+00
C    -4.1999334629e+00     3.8474841923e+00     4.8792860175e+00
O    -4.5374829482e+00     3.0437751574e+00     5.6374879579e+00
O    -3.8623860194e+00     4.6511919913e+00     4.1210811624e+00
N     5.6435190877e-01    -6.9658113816e+00     2.5881706038e+00
H     1.3928693132e+00    -6.8880425726e+00     2.0164220437e+00
H     3.1885690895e-01    -7.9447829864e+00     2.6151685104e+00
H     8.3139894518e-01    -6.7055987325e+00     3.5264427596e+00
C     4.5561170072e+00     5.9426490621e+00     4.2038891179e-01
O     5.1208003866e+00     5.3489057799e+00     1.2348578467e+00
O     3.9914345769e+00     6.5363901459e+00    -3.9408293142e-01
N    -7.1841063011e+00    -1.3221838223e+00    -1.7583513078e+00
H    -7.3925270602e+00    -4.4485104550e-01    -2.2124806715e+00
H    -6.3351050506e+00    -1.1831658426e+00    -1.2299074010e+00
H    -7.9214499641e+00    -1.4868705397e+00    -1.0885886720e+00
N     5.4861643886e+00    -3.5255793950e+00    -3.8245087939e+00
H     5.4260939790e+00    -2.7135621871e+00    -4.4215055218e+00
H     6.0297098811e+00    -3.2554418317e+00    -3.0176841046e+00
H     4.5507467160e+00    -3.7165077269e+00    -3.4959977127e+00
N    -1.2612465979e+00     4.5923178446e+00    -5.8562441489e+00
H    -1.8888104772e+00     4.2259406794e+00    -5.1553041777e+00
H    -1.0873633983e+00     5.5576269265e+00    -5.6168175544e+00
H    -3.8507732359e-01     4.1022631832e+00    -5.7487582795e+00
N     3.0125179683e-01     5.5747614729e-01    -7.4082082161e+00
H    -1.0563616997e-01    -1.0876675850e-01    -8.0484800849e+00
H     1.2349420981e+00     7.4967702401e-01    -7.7408691983e+00
H    -2.2506950273e-01     1.4137365281e+00    -7.5040384329e+00
N    -8.0485085688e-01     7.7864106454e-03    -9.9634007901e+00
H    -1.2909385106e+00     8.7585016382e-01    -1.0135358943e+01
H    -1.1263668932e+00    -3.3503790735e-01    -9.0698231437e+00
H    -1.1243816415e+00    -6.4902050731e-01    -1.0660454684e+01
C     4.5959977198e+00    -4.2103114407e+00    -7.8198513666e+00
O     4.7912759102e+00    -3.7304985475e+00    -8.8525197868e+00
O     4.4007231353e+00    -4.6901246602e+00    -6.7871819054e+00
C    -6.9995034729e-01     7.9755807692e+00    -5.9916778664e+00
O    -1.6508126090e+00     8.4476204326e+00    -6.4475260491e+00
O     2.5091032353e-01     7.5035378883e+00    -5.5358285401e+00
C    -5.5143295801e+00    -7.1924663128e+00    -4.2261832216e+00
O    -5.9717550681e+00    -6.4845382506e+00    -5.0163463894e+00
O    -5.0569019018e+00    -7.9003918182e+00    -3.4360183635e+00
C     9.5347178685e+00     1.6865579663e+00    -2.4989379089e+00
O     8.6503326633e+00     1.2920180504e+00    -3.1289848227e+00
O     1.0419102299e+01     2.0810959461e+00    -1.8688878578e+00
N    -8.4670422184e+00     5.3150696437e+00    -7.9165453174e-01
H    -8.3531283913e+00     5.6017892878e+00    -1.7530082537e+00
H    -7.6468508933e+00     4.7793261840e+00    -5.4742672726e-01
H    -8.4448218085e+00     6.1549228929e+00    -2.3171511193e-01
C     2.5861645068e+00    -9.6204029337e+00     8.7155621133e-01
O     2.4502213223e+00    -8.6630606407e+00     2.3927997834e-01
O     2.7221071235e+00    -1.0577743635e+01     1.5038358111e+00
N     4.4612957551e+00     8.6404082323e+00     2.4774915474e+00
H     4.0531725617e+00     7.8195981845e+00     2.0542991354e+00
H     3.9257879059e+00     8.8364680426e+00     3.3106625858e+00
H     5.3891122515e+00     8.3821802592e+00     2.7805661977e+00
C    -8.5494159723e+00    -3.1222327766e+00     4.1423599435e+00
O    -9.0509035295e+00    -2.0835720338e+00     4.2090843123e+00
O    -8.0479272019e+00    -4.1608936705e+00     4.0756391379e+00
C     7.5717953805e+00    -3.1255281963e+00     5.7357635547e+00
O     8.3766439106e+00    -3.7905223341e+00     6.2304954927e+00
O     6.7669472949e+00    -2.4605310617e+00     5.2410338557e+00
N    -2.9221545465e+00     6.2099811222e+00     7.2281601439e+00
H    -3.6501609160e+00     6.3726548525e+00     7.9085493534e+00
H    -2.1502866915e+00     6.8115025221e+00     7.4767041131e+00
H    -2.6063583355e+00     5.2600533561e+00     7.3596492039e+00
C    -1.4306884223e+00    -4.5612628576e+00     8.7833950395e+00
O    -7.2734216303e-01    -5.3858657593e+00     8.3832798758e+00
O    -2.1340370282e+00    -3.7366598881e+00     9.1835072568e+00
