# Supplementary material for: Automated Discovery of Reactive Events via Hypergraph Mining of Ab Initio Atomistic Simulations
Source: J Chem Theory Comput. 2026 Feb 12;22(4):1674–86. doi: 10.1021/acs.jctc.5c01682 (PMC12937057; doi:10.1021/acs.jctc.5c01682)
Supplement: Supplementary file 2 [file ct5c01682_si_002.zip › SI_data/Initial_Geometries/nowater/init_3.xyz]

98

N     5.6062642984e-02     2.3536877867e-02     2.4714429736e+00
H    -4.8993320141e-01     7.5915640023e-01     2.8958695860e+00
H     2.5502952514e-01    -6.4887085361e-01     3.1978465167e+00
H    -5.4419302169e-01    -4.3737664411e-01     1.8031382206e+00
N    -1.8530839998e+00     1.7503007462e+00     2.5053461228e-02
H    -1.3987195011e+00     1.7755376363e+00    -8.7622424000e-01
H    -2.7222499165e+00     1.2519593925e+00    -9.9800811522e-02
H    -1.2750289806e+00     1.1829775400e+00     6.2786035820e-01
C    -8.5643744697e-07     1.3250711436e-08    -2.4999989522e+00
O    -2.0126332272e-01     1.1375454701e+00    -2.4844489189e+00
O     2.0126402731e-01    -1.1375454400e+00    -2.5155518747e+00
C    -9.2959777265e-07    -3.9155467688e-07    -5.0000009023e+00
O     7.2693977440e-01    -2.8076960159e-01    -5.8529275777e+00
O    -7.2693902372e-01     2.8076994607e-01    -4.1470717552e+00
C     3.1929008728e+00    -2.9249593999e+00    -2.5000011997e+00
O     3.2193822424e+00    -4.0101524807e+00    -2.1045106632e+00
O     3.1664196331e+00    -1.8397646076e+00    -2.8954883827e+00
N    -4.4260283735e-01     5.0150571735e+00    -5.7556638218e-02
H     2.9252850500e-01     4.3240785265e+00    -9.6491352696e-02
H    -1.2938101564e+00     4.5233609388e+00     1.7279743183e-01
H    -2.3403091847e-01     5.6198250146e+00     7.2355346514e-01
C    -2.6346170913e+00    -3.4363926950e+00     2.4999988996e+00
O    -2.9333764085e+00    -4.5077113431e+00     2.8126924794e+00
O    -2.3358590222e+00    -2.3650723026e+00     2.1873084168e+00
C     1.0514631662e-06    -1.1154081373e-07     4.9999991553e+00
O    -4.9317524836e-01     4.9442126098e-01     4.0796282008e+00
O     4.9317439023e-01    -4.9442120126e-01     5.9203724215e+00
C     6.5366881338e-01     5.9488907171e-07     7.4714611979e+00
O    -1.1198828009e-01    -9.2890078362e-02     8.3316347782e+00
O     1.4193237953e+00     9.2889650274e-02     6.6112849502e+00
N    -4.1942481216e+00     3.8986405691e+00     4.9224492571e+00
H    -4.1047333217e+00     4.2011199303e+00     3.9633461189e+00
H    -5.0879106078e+00     3.4353234253e+00     5.0004663700e+00
H    -3.4861778475e+00     3.1950855695e+00     5.0741932198e+00
N     6.0548100405e-01    -6.9830622357e+00     2.5482115093e+00
H    -2.2746164406e-01    -6.8708013280e+00     3.1076661783e+00
H     1.3402363710e+00    -6.4685482123e+00     3.0116680395e+00
H     8.5878564909e-01    -7.9593403766e+00     2.5940059315e+00
N     4.5120049891e+00     5.9901723418e+00     4.0283588032e-01
H     4.0761492055e+00     5.2432477359e+00     9.2391059873e-01
H     5.2528539157e+00     6.3570902417e+00     9.8240141372e-01
H     4.9523754276e+00     5.5671705411e+00    -4.0123049390e-01
C    -7.1898320630e+00    -1.2717804481e+00    -1.7143141405e+00
O    -7.8648821024e+00    -1.2042151264e+00    -7.7916686772e-01
O    -6.5147847120e+00    -1.3393451017e+00    -2.6494639662e+00
N     5.4772611490e+00    -3.5193493078e+00    -3.7475879190e+00
H     4.5486734777e+00    -3.1623397406e+00    -3.5753828127e+00
H     5.4801404605e+00    -3.8839292608e+00    -4.6891054454e+00
H     6.1014648481e+00    -2.7258215361e+00    -3.7396633911e+00
C    -1.2362439123e+00     4.5987615177e+00    -5.7942289814e+00
O    -9.0915157891e-01     5.4427272005e+00    -5.0762522534e+00
O    -1.5633329785e+00     3.7547955161e+00    -6.5122075577e+00
C     3.0127973269e-01     5.8009696794e-01    -7.4714589957e+00
O     1.2043672618e+00     1.7449752336e-01    -6.8759087833e+00
O    -6.0180647190e-01     9.8569561716e-01    -8.0670126440e+00
N    -8.3764433823e-01     4.3426756781e-02    -9.9235213712e+00
H    -1.1372853837e+00    -7.6826270415e-01    -9.4031744138e+00
H    -2.8091735487e-01    -2.9355530364e-01    -1.0695454167e+01
H    -1.6677559884e+00     4.5832107029e-01    -1.0321210618e+01
C     4.5960000415e+00    -4.2103123843e+00    -7.8198506386e+00
O     4.6831108091e+00    -4.7859450435e+00    -8.8177568497e+00
O     4.5088863768e+00    -3.6346775302e+00    -6.8219454180e+00
N    -6.9521963804e-01     7.9301657373e+00    -5.9424057107e+00
H    -6.5736876859e-01     7.5023835889e+00    -6.8561645620e+00
H     5.2601324306e-02     8.6075139803e+00    -5.9057280500e+00
H    -1.5608349778e+00     8.4479547262e+00    -5.8978632919e+00
N    -5.4705325492e+00    -7.2398995189e+00    -4.2076244974e+00
H    -5.3182625402e+00    -6.3711987449e+00    -3.7161386861e+00
H    -6.4250721598e+00    -7.5145784326e+00    -4.0265507250e+00
H    -5.4082845446e+00    -7.0324326760e+00    -5.1937594149e+00
N     9.5618709895e+00     1.7427571606e+00    -2.4741018025e+00
H     9.9022698540e+00     9.1756535773e-01    -2.0023258021e+00
H     9.7682875341e+00     1.6243864693e+00    -3.4553065082e+00
H     8.5562467866e+00     1.7367164289e+00    -2.3843084141e+00
C    -8.4104457674e+00     5.3500365161e+00    -8.0095665342e-01
O    -8.0590249876e+00     6.0380884124e+00     5.8023016779e-02
O    -8.7618632055e+00     4.6619842748e+00    -1.6599380284e+00
C     2.5861651549e+00    -9.6204013128e+00     8.7155756888e-01
O     3.4181214539e+00    -1.0162726943e+01     1.4618877117e+00
O     1.7542065368e+00    -9.0780786322e+00     2.8122709116e-01
N     4.4834930972e+00     8.5891511826e+00     2.5827500902e+00
H     3.9394029848e+00     9.4116358567e+00     2.3662543544e+00
H     3.8886671022e+00     7.7917089160e+00     2.4105584762e+00
H     5.2315283130e+00     8.5472137793e+00     1.9059458713e+00
N    -8.5804313250e+00    -3.1078342896e+00     4.2001817133e+00
H    -8.9987725424e+00    -2.6277629568e+00     3.4166591327e+00
H    -8.6125237184e+00    -4.0946551560e+00     3.9891444162e+00
H    -7.6059259543e+00    -2.8443767921e+00     4.2177547074e+00
C     7.5717943359e+00    -3.1255266243e+00     5.7357647937e+00
O     7.9506263040e+00    -2.0787886326e+00     6.0449313622e+00
O     7.1929656864e+00    -4.1722659825e+00     5.4265970800e+00
C    -2.9008687023e+00     6.1989878717e+00     7.2909180015e+00
O    -2.6217972891e+00     5.6747466210e+00     8.2819015067e+00
O    -3.1799414772e+00     6.7232322866e+00     6.2999360214e+00
N    -1.4778462773e+00    -4.5404011109e+00     8.7403415268e+00
H    -1.3813986271e+00    -5.5454275279e+00     8.7380513184e+00
H    -1.6861055058e+00    -4.2690603047e+00     9.6902806541e+00
H    -5.6922713647e-01    -4.1592124419e+00     8.5201465309e+00
