# Supplementary material for: Automated Discovery of Reactive Events via Hypergraph Mining of Ab Initio Atomistic Simulations
Source: J Chem Theory Comput. 2026 Feb 12;22(4):1674–86. doi: 10.1021/acs.jctc.5c01682 (PMC12937057; doi:10.1021/acs.jctc.5c01682)
Supplement: Supplementary file 2 [file ct5c01682_si_002.zip › SI_data/Initial_Geometries/nowater/init_40.xyz]

98

N     1.5131018296e-02    -9.4796996344e-04     2.5654420503e+00
H     5.9800071727e-01    -6.3050722495e-01     2.0331793787e+00
H     1.3351421125e-01     9.1742626638e-01     2.1630041464e+00
H    -9.4178992423e-01    -2.7374392340e-01     2.3943746421e+00
C    -1.8434232914e+00     1.6887264521e+00    -3.4154357114e-07
O    -1.5297562804e+00     1.9362520247e+00    -1.0840216270e+00
O    -2.1570872168e+00     1.4411989307e+00     1.0840218783e+00
N    -7.6774190579e-03     2.0315962302e-02    -2.5635675013e+00
H    -8.8980877906e-01    -2.1476615516e-01    -2.1323295684e+00
H     4.1854576368e-01     7.3182139045e-01    -1.9878280558e+00
H     5.7795668474e-01    -7.9938362924e-01    -2.4964507618e+00
C    -4.6317803881e-07    -9.1872970065e-07    -5.0000008792e+00
O    -6.6673773429e-01     7.0952486693e-01    -5.6219274190e+00
O     6.6673804145e-01    -7.0952413207e-01    -4.3780718790e+00
C     3.1929012911e+00    -2.9249580072e+00    -2.5000010448e+00
O     2.9258080816e+00    -3.6700912087e+00    -3.3415447333e+00
O     3.4599934521e+00    -2.1798269844e+00    -1.6584544676e+00
N    -4.5274869539e-01     5.0461885028e+00     2.8597507968e-04
H     5.1311884827e-01     4.8870056622e+00     2.4756356086e-01
H    -5.9485404122e-01     4.6271700278e+00    -9.0724456061e-01
H    -1.0125811690e+00     4.5204589605e+00     6.5570601630e-01
C    -2.6346163762e+00    -3.4363921765e+00     2.4999993396e+00
O    -2.9109121096e+00    -4.3646957107e+00     1.8701809003e+00
O    -2.3583239090e+00    -2.5080883615e+00     3.1298196350e+00
N    -2.8379132218e-02     5.9921591721e-02     4.9892048153e+00
H    -3.6518287353e-01    -6.3995954042e-01     4.3441349479e+00
H    -2.1594461716e-01    -2.8551775570e-01     5.9191902620e+00
H     9.7550999352e-01     9.2753002734e-02     4.8866957801e+00
N     5.9526449425e-01     3.1920359172e-02     7.4623706124e+00
H     1.1561530692e+00     4.6646617868e-01     8.1806737729e+00
H     1.1547574476e+00     2.0081959080e-02     6.6220078501e+00
H     4.6172255299e-01    -9.3014297884e-01     7.7380154277e+00
N    -4.1348792686e+00     3.8642231923e+00     4.8788875050e+00
H    -4.6165747678e+00     4.1983922689e+00     4.0568863082e+00
H    -4.6193257537e+00     4.2475886674e+00     5.6774641140e+00
H    -4.2679639016e+00     2.8638435962e+00     4.9090292513e+00
C     6.1466150470e-01    -7.0037460557e+00     2.6114589808e+00
O     1.1091951721e-01    -7.7292233973e+00     1.8666874137e+00
O     1.1184025085e+00    -6.2782705354e+00     3.3562336955e+00
N     4.5919867742e+00     5.9994446209e+00     4.2012355582e-01
H     4.4813703951e+00     5.6261425339e+00     1.3516787402e+00
H     5.0250855472e+00     5.2758515970e+00    -1.3505269855e-01
H     3.6634224580e+00     6.1366573013e+00     4.8209087437e-02
N    -7.1811968266e+00    -1.2088470264e+00    -1.7361631065e+00
H    -6.6575255963e+00    -1.8751114819e+00    -2.2850215683e+00
H    -8.1489692549e+00    -1.4937947532e+00    -1.7762056448e+00
H    -6.8830218327e+00    -1.3210107820e+00    -7.7809716636e-01
C     5.4594182842e+00    -3.4728350521e+00    -3.7926493375e+00
O     5.2552473758e+00    -3.0004841708e+00    -4.8270365645e+00
O     5.6635864378e+00    -3.9451841628e+00    -2.7582602484e+00
C    -1.2362421656e+00     4.5987625374e+00    -5.7942301234e+00
O    -1.3795034762e-01     4.2586686698e+00    -5.6808753971e+00
O    -2.3345355750e+00     4.9388532595e+00    -5.9075835209e+00
C     3.0128123573e-01     5.8009594450e-01    -7.4714597933e+00
O     1.1585764206e+00     1.2368006889e+00    -7.8819983357e+00
O    -5.5601679460e-01    -7.6606692672e-02    -7.0609225372e+00
N    -8.1788449156e-01     2.5412561499e-02    -9.9933464392e+00
H    -1.0050147030e+00    -9.2622825274e-01    -1.0273966356e+01
H    -1.6549373941e+00     5.5646375055e-01    -1.0184942780e+01
H    -7.0060835984e-01     1.6609863611e-02    -8.9905761753e+00
N     4.5516220645e+00    -4.1907944934e+00    -7.7733506857e+00
H     4.0988367603e+00    -4.5405648118e+00    -8.6052351042e+00
H     5.1532995954e+00    -4.9281651284e+00    -7.4362293720e+00
H     5.1525639616e+00    -3.4334319733e+00    -8.0642978117e+00
C    -6.9995146736e-01     7.9755793668e+00    -5.9916762276e+00
O     1.7692055481e-01     8.3537082249e+00    -5.3413900801e+00
O    -1.5768218948e+00     7.5974511730e+00    -6.6419657228e+00
C    -5.5143301289e+00    -7.1924654195e+00    -4.2261825710e+00
O    -5.6590567079e+00    -6.1412923669e+00    -3.7691842330e+00
O    -5.3695997837e+00    -8.2436384243e+00    -4.6831809804e+00
C     9.5347172470e+00     1.6865570352e+00    -2.4989380550e+00
O     9.5587527241e+00     2.7771446690e+00    -2.8794626390e+00
O     9.5106826809e+00     5.9597014637e-01    -2.1184098924e+00
N    -8.3484636451e+00     5.3483551887e+00    -8.2680387141e-01
H    -8.3690738204e+00     5.0218190004e+00     1.2835833025e-01
H    -8.9913119343e+00     4.7694620748e+00    -1.3473909675e+00
H    -8.7322916762e+00     6.2821917893e+00    -8.2465295681e-01
N     2.5250723557e+00    -9.5928285793e+00     8.7602577426e-01
H     3.0470531286e+00    -9.4972810596e+00     1.7349741064e+00
H     3.0800521168e+00    -9.1669814569e+00     1.4799158683e-01
H     2.4803769221e+00    -1.0580134913e+01     6.6960895759e-01
C     4.4603595785e+00     8.5881517344e+00     2.5196929964e+00
O     4.7305803455e+00     7.5747223966e+00     3.0041512140e+00
O     4.1901393971e+00     9.6015800396e+00     2.0352312035e+00
N    -8.5316964780e+00    -3.1114797506e+00     4.0784635236e+00
H    -8.4264703372e+00    -2.2823691880e+00     4.6449338469e+00
H    -7.9724810430e+00    -3.8329669096e+00     4.5098756948e+00
H    -9.4955348388e+00    -3.4007984205e+00     4.1602541234e+00
N     7.5865154980e+00    -3.1120083457e+00     5.6716311172e+00
H     7.3267511974e+00    -2.2813503766e+00     6.1834077672e+00
H     8.3680267320e+00    -3.5238960468e+00     6.1604775120e+00
H     6.8160471803e+00    -3.7592053221e+00     5.7546613875e+00
C    -2.9008691328e+00     6.1989891355e+00     7.2909198836e+00
O    -3.6346859954e+00     7.0847920986e+00     7.3987344138e+00
O    -2.1670524699e+00     5.3131858679e+00     7.1831016038e+00
C    -1.4306899592e+00    -4.5612639717e+00     8.7833939415e+00
O    -2.4153354795e+00    -4.1596501421e+00     9.2349884292e+00
O    -4.4604251029e-01    -4.9628745693e+00     8.3317996165e+00
