# Supplementary material for: Automated Discovery of Reactive Events via Hypergraph Mining of Ab Initio Atomistic Simulations
Source: J Chem Theory Comput. 2026 Feb 12;22(4):1674–86. doi: 10.1021/acs.jctc.5c01682 (PMC12937057; doi:10.1021/acs.jctc.5c01682)
Supplement: Supplementary file 2 [file ct5c01682_si_002.zip › SI_data/Initial_Geometries/nowater/init_41.xyz]

98

C    -3.5529286641e-07     6.8311664210e-07     2.4999988870e+00
O    -2.4477851062e-01    -9.1248459947e-01     1.8350084255e+00
O     2.4477882831e-01     9.1248403346e-01     3.1649924146e+00
N    -1.8617254558e+00     1.7248632139e+00    -5.3587140515e-02
H    -1.0779395461e+00     1.1208934843e+00    -2.5430013641e-01
H    -2.6097453279e+00     1.1327039632e+00     2.7686070351e-01
H    -1.5882243115e+00     2.3103808722e+00     7.2213547524e-01
N    -4.3307540646e-02     5.0445992999e-02    -2.5096003659e+00
H     8.0573848419e-01     1.7424464385e-01    -3.0417471829e+00
H    -4.3270944297e-01    -8.3983972561e-01    -2.7837163680e+00
H     2.2881069633e-01    -3.5448953824e-02    -1.5411205758e+00
C    -4.3059201454e-07    -2.6859355672e-07    -4.9999987454e+00
O    -4.8327641964e-02     1.0902378696e+00    -4.6207846466e+00
O     4.8328024806e-02    -1.0902376286e+00    -5.3792163139e+00
N     3.1948732251e+00    -2.8736010045e+00    -2.5432550314e+00
H     2.3042897735e+00    -2.9372800755e+00    -2.0718830078e+00
H     3.9000910764e+00    -2.7910115755e+00    -1.8254605948e+00
H     3.3469141057e+00    -3.7602988032e+00    -3.0015452943e+00
C    -4.3712731538e-01     4.9808555178e+00    -1.4792769097e-07
O    -4.8817215326e-01     6.0495405444e+00     4.3596405781e-01
O    -3.8608613366e-01     3.9121696674e+00    -4.3596397215e-01
N    -2.5949964755e+00    -3.4677537294e+00     2.4557380065e+00
H    -3.4653508806e+00    -3.1697625963e+00     2.0397211952e+00
H    -2.1563114956e+00    -2.6426431252e+00     2.8380076286e+00
H    -2.8327994949e+00    -4.0609399836e+00     3.2373767801e+00
C    -6.3474992067e-07     1.1766471104e-06     5.0000002101e+00
O    -4.0788669800e-01    -2.3524899425e-01     6.0550093886e+00
O     4.0788714497e-01     2.3524804346e-01     3.9449904585e+00
N     6.2928057850e-01    -4.0613721691e-02     7.5190867425e+00
H    -1.0514413577e-01     3.8637166171e-01     6.9734776201e+00
H     1.2260380939e+00    -5.3346416221e-01     6.8707342180e+00
H     1.1790222147e+00     7.1149691316e-01     7.9083078968e+00
N    -4.1631130273e+00     3.7926459716e+00     4.8915131824e+00
H    -4.0176863334e+00     4.5090634768e+00     5.5879200520e+00
H    -5.1521894669e+00     3.5900734950e+00     4.8828949945e+00
H    -3.9416276710e+00     4.2053889004e+00     3.9971044993e+00
N     6.2985981997e-01    -7.0033373103e+00     2.6768920755e+00
H    -1.2940266746e-01    -6.3738573776e+00     2.4608805420e+00
H     3.4894737128e-01    -7.9196881358e+00     2.3594468902e+00
H     1.4132248109e+00    -6.7233849679e+00     2.1047510461e+00
N     4.5110501161e+00     5.8948605927e+00     4.0632413494e-01
H     4.0713898522e+00     6.7773790678e+00     6.2368440401e-01
H     5.1377280114e+00     6.0633364395e+00    -3.6715682117e-01
H     5.0855304069e+00     5.6513297043e+00     1.2000775491e+00
N    -7.1838965737e+00    -1.2763090710e+00    -1.6475561249e+00
H    -7.0528574520e+00    -2.1690944833e+00    -2.1004892869e+00
H    -6.5047411039e+00    -6.4420915009e-01    -2.0457766954e+00
H    -8.0943985757e+00    -9.3909869199e-01    -1.9244218784e+00
C     5.4594170938e+00    -3.4728347592e+00    -3.7926473649e+00
O     6.2580971691e+00    -2.7878608087e+00    -3.3154902895e+00
O     4.6607376743e+00    -4.1578077484e+00    -4.2698080234e+00
C    -1.2362423620e+00     4.5987620672e+00    -5.7942307794e+00
O    -2.2579699868e+00     4.5948486770e+00    -6.3335038052e+00
O    -2.1451583499e-01     4.6026735728e+00    -5.2549546820e+00
C     3.0128039212e-01     5.8009649452e-01    -7.4714615599e+00
O     2.5446365966e-01    -5.7408389981e-01    -7.4506322278e+00
O     3.4809665087e-01     1.7342774318e+00    -7.4922871943e+00
C    -8.7155778423e-01     3.1352788256e-07    -9.9619482482e+00
O    -4.1909629829e-01    -9.2838091073e-01    -1.0479775397e+01
O    -1.3240182209e+00     9.2838065960e-01    -9.4441175892e+00
N     4.5766249492e+00    -4.1942994272e+00    -7.7575552027e+00
H     5.4723260558e+00    -3.7908660896e+00    -7.9906786950e+00
H     3.9203255992e+00    -3.8701667250e+00    -8.4529624499e+00
H     4.6645835474e+00    -5.1924216163e+00    -7.8816308299e+00
C    -6.9995138068e-01     7.9755792038e+00    -5.9916762356e+00
O    -7.9867909325e-01     6.8531284521e+00    -6.2468530351e+00
O    -6.0122240867e-01     9.0980310802e+00    -5.7365028037e+00
C    -5.5143299701e+00    -7.1924658668e+00    -4.2261830593e+00
O    -5.7247770991e+00    -7.9241571135e+00    -3.3572193227e+00
O    -5.3038794987e+00    -6.4607733957e+00    -5.0951455625e+00
N     9.4687699789e+00     1.6793117248e+00    -2.5094687534e+00
H     9.9042097085e+00     8.1328693261e-01    -2.2270173520e+00
H     9.6642344698e+00     2.3545556494e+00    -1.7847471792e+00
H     9.9521761552e+00     1.9925216309e+00    -3.3386836858e+00
N    -8.4429548241e+00     5.3173238901e+00    -7.5211586887e-01
H    -7.9493505956e+00     6.1257224423e+00    -4.0249873638e-01
H    -9.0715609435e+00     5.6468328500e+00    -1.4702107629e+00
H    -7.7586311629e+00     4.7321559094e+00    -1.2089078803e+00
N     2.5791673495e+00    -9.6764675744e+00     8.3522227219e-01
H     3.4952994278e+00    -9.2664805607e+00     7.2568617404e-01
H     2.4514381940e+00    -9.8468248842e+00     1.8221598258e+00
H     1.9089904833e+00    -8.9687691900e+00     5.7177332948e-01
C     4.4603598005e+00     8.5881519272e+00     2.5196904718e+00
O     4.4874675409e+00     7.6017185108e+00     1.9188807386e+00
O     4.4332521136e+00     9.5745837898e+00     3.1205036365e+00
N    -8.5325805099e+00    -3.0816390922e+00     4.1931671112e+00
H    -7.7346749880e+00    -3.5801761311e+00     3.8268433581e+00
H    -8.9389370754e+00    -2.5731973300e+00     3.4213229552e+00
H    -9.2085902117e+00    -3.7774517133e+00     4.4728724203e+00
C     7.5717954628e+00    -3.1255278859e+00     5.7357632491e+00
O     6.9583093581e+00    -2.3960845142e+00     5.0828427202e+00
O     8.1852816659e+00    -3.8549691217e+00     6.3886868796e+00
C    -2.9008683871e+00     6.1989889690e+00     7.2909174646e+00
O    -2.0958689702e+00     6.9235978687e+00     7.6930069217e+00
O    -3.7058700954e+00     5.4743802302e+00     6.8888309932e+00
C    -1.4306889479e+00    -4.5612622932e+00     8.7833927694e+00
O    -2.0454112200e+00    -3.5872007745e+00     8.8732745589e+00
O    -8.1596760790e-01    -5.5353252512e+00     8.6935143342e+00
