# Supplementary material for: Automated Discovery of Reactive Events via Hypergraph Mining of Ab Initio Atomistic Simulations
Source: J Chem Theory Comput. 2026 Feb 12;22(4):1674–86. doi: 10.1021/acs.jctc.5c01682 (PMC12937057; doi:10.1021/acs.jctc.5c01682)
Supplement: Supplementary file 2 [file ct5c01682_si_002.zip › SI_data/Initial_Geometries/nowater/init_42.xyz]

98

C    -6.8116842053e-07    -5.0081112516e-08     2.4999988317e+00
O     9.1318091392e-01     1.7003673775e-02     1.7924903173e+00
O    -9.1318035225e-01    -1.7003585825e-02     3.2075105794e+00
C    -1.8434220453e+00     1.6887254415e+00    -1.3124480179e-06
O    -7.2795211167e-01     1.3904600562e+00     3.9019673024e-02
O    -2.9588923505e+00     1.9869916831e+00    -3.9018648233e-02
N     1.0934983702e-02     2.2073871648e-02    -2.5624954289e+00
H     4.0188449510e-01    -8.9654147287e-01    -2.4118640198e+00
H    -9.7418064008e-01    -4.1328676965e-02    -2.3505770260e+00
H     4.2033264501e-01     6.3111259766e-01    -1.8690657167e+00
C    -1.3018560631e-07     7.4176221667e-07    -5.0000011244e+00
O     1.1158517408e+00     2.6789869247e-01    -5.1336549317e+00
O    -1.1158516110e+00    -2.6789922842e-01    -4.8663441611e+00
N     3.1730134015e+00    -2.9175107933e+00    -2.5637300810e+00
H     2.5563439244e+00    -3.5244516699e+00    -2.0434157324e+00
H     3.2006588788e+00    -2.0368975129e+00    -2.0706397617e+00
H     4.0980754208e+00    -3.3170298358e+00    -2.5002936889e+00
N    -4.4304003341e-01     5.0102591586e+00     6.0107994618e-02
H    -3.8634227079e-01     5.6861433443e+00    -6.8779000936e-01
H    -1.2287104422e+00     4.4108363444e+00    -1.4676487320e-01
H     3.8581664573e-01     4.4369607111e+00    -7.5969873014e-04
N    -2.5843048679e+00    -3.4687040824e+00     2.4693883173e+00
H    -2.3370349031e+00    -3.1845547939e+00     3.4061392124e+00
H    -3.4110872359e+00    -4.0429841682e+00     2.5469472234e+00
H    -2.8549220658e+00    -2.6326005684e+00     1.9723202869e+00
N    -1.7451020143e-02    -1.8597658491e-02     5.0621457746e+00
H    -8.1819061086e-01     6.2203676795e-02     4.4524960841e+00
H     6.1178797201e-01    -6.8057672252e-01     4.6317690857e+00
H     4.4891917607e-01     8.7682253645e-01     5.0521011146e+00
C     6.5366803651e-01    -9.1876041889e-07     7.4714612288e+00
O    -2.1412456658e-01     4.6440785964e-01     8.0764558856e+00
O     1.5214607400e+00    -4.6440709681e-01     6.8664638481e+00
N    -4.1753121516e+00     3.7860935814e+00     4.8910114929e+00
H    -3.5884466197e+00     4.3154684199e+00     4.2627308065e+00
H    -4.2595449417e+00     4.3282144273e+00     5.7385915247e+00
H    -5.0939817787e+00     3.7519016450e+00     4.4735711877e+00
C     6.1466176509e-01    -7.0037454958e+00     2.6114602338e+00
O     1.8534609069e-01    -6.5182910943e+00     1.6550188473e+00
O     1.0439757293e+00    -7.4892032331e+00     3.5679012464e+00
C     4.5561167562e+00     5.9426482096e+00     4.2038664606e-01
O     5.4147723446e+00     6.3994506014e+00    -2.0315180946e-01
O     3.6974628455e+00     5.4858460978e+00     1.0439284629e+00
C    -7.1898339413e+00    -1.2717808169e+00    -1.7143158677e+00
O    -7.6399333917e+00    -3.0775463475e-01    -2.1646735644e+00
O    -6.7397319790e+00    -2.2358053217e+00    -1.2639559197e+00
N     5.4759095109e+00    -3.4460013522e+00    -3.8519824782e+00
H     4.6545995317e+00    -3.0124969182e+00    -3.4558646714e+00
H     6.2158642177e+00    -3.3454260024e+00    -3.1724725696e+00
H     5.2785989303e+00    -4.4334773036e+00    -3.9250520391e+00
N    -1.2412394576e+00     4.5800874273e+00    -5.8585633543e+00
H    -7.2882877642e-01     3.9066611238e+00    -5.3078204009e+00
H    -2.1463548737e+00     4.6850557972e+00    -5.4236727821e+00
H    -7.6410691158e-01     5.4640787256e+00    -5.7571567539e+00
N     2.8624662965e-01     5.1501903449e-01    -7.4786294081e+00
H     1.2325342204e+00     7.1860603954e-01    -7.7658185794e+00
H     1.9987626829e-01     8.1991003252e-01    -6.5200034514e+00
H    -3.1965078797e-01     1.1061524071e+00    -8.0289284501e+00
N    -8.5708056178e-01     6.4983411090e-02    -9.9529979611e+00
H    -2.6464944534e-02    -4.9217644222e-01    -1.0090969289e+01
H    -1.4460046403e+00    -8.3866922885e-02    -1.0759468105e+01
H    -1.3433876925e+00    -3.2702462412e-01    -9.1597675687e+00
N     4.6000886475e+00    -4.1779925478e+00    -7.7611035343e+00
H     5.3356990952e+00    -3.9035951434e+00    -8.3959017910e+00
H     3.7254156648e+00    -3.9976361345e+00    -8.2320608810e+00
H     4.6700476218e+00    -5.1788383050e+00    -7.6479978626e+00
C    -6.9995168888e-01     7.9755799188e+00    -5.9916763700e+00
O    -3.8443449335e-01     7.0903293783e+00    -5.3197102771e+00
O    -1.0154667441e+00     8.8608295648e+00    -6.6636454313e+00
C    -5.5143301108e+00    -7.1924651959e+00    -4.2261826969e+00
O    -5.4724166599e+00    -6.1449547814e+00    -4.7116960791e+00
O    -5.5562398414e+00    -8.2399761467e+00    -3.7406690642e+00
C     9.5347175174e+00     1.6865578547e+00    -2.4989355435e+00
O     9.8298893139e+00     7.5332373970e-01    -1.8851719512e+00
O     9.2395458867e+00     2.6197903524e+00    -3.1127025341e+00
N    -8.3483608865e+00     5.3404391360e+00    -7.7716618506e-01
H    -8.9746144250e+00     5.6941114465e+00    -6.8570464339e-02
H    -8.7558959702e+00     4.4854528969e+00    -1.1268743083e+00
H    -8.3635942196e+00     6.0039162326e+00    -1.5380508468e+00
C     2.5861633366e+00    -9.6204026204e+00     8.7155832123e-01
O     2.9782368308e+00    -1.0640917411e+01     1.2451704027e+00
O     2.1940925732e+00    -8.5998871840e+00     4.9794372626e-01
C     4.4603594244e+00     8.5881521004e+00     2.5196927911e+00
O     5.1822683589e+00     8.1055695277e+00     3.2817423963e+00
O     3.7384515311e+00     9.0707326176e+00     1.7576402055e+00
C    -8.5494157640e+00    -3.1222324367e+00     4.1423624862e+00
O    -8.2186531245e+00    -4.0943151313e+00     4.6718994172e+00
O    -8.8801777494e+00    -2.1501508974e+00     3.6128220297e+00
N     7.5469575587e+00    -3.0971428103e+00     5.7913513672e+00
H     6.8568564367e+00    -3.1581101734e+00     5.0568931212e+00
H     7.8767811164e+00    -4.0361928263e+00     5.9610085898e+00
H     8.3269208808e+00    -2.5767330049e+00     5.4169048006e+00
N    -2.9539884666e+00     6.2027196365e+00     7.3318689385e+00
H    -2.1340806136e+00     5.8537131203e+00     7.8065594244e+00
H    -2.7080838095e+00     7.1036383480e+00     6.9481262385e+00
H    -3.1222505376e+00     5.5877722389e+00     6.5489851960e+00
C    -1.4306881858e+00    -4.5612620088e+00     8.7833941453e+00
O    -9.7680655571e-01    -4.6977683233e+00     7.7297739376e+00
O    -1.8845727759e+00    -4.4247579750e+00     9.8370138740e+00
