# Supplementary material for: Automated Discovery of Reactive Events via Hypergraph Mining of Ab Initio Atomistic Simulations
Source: J Chem Theory Comput. 2026 Feb 12;22(4):1674–86. doi: 10.1021/acs.jctc.5c01682 (PMC12937057; doi:10.1021/acs.jctc.5c01682)
Supplement: Supplementary file 2 [file ct5c01682_si_002.zip › SI_data/Initial_Geometries/nowater/init_43.xyz]

98

N     1.9938293721e-02     2.6680022252e-02     2.5583365166e+00
H     4.3941412939e-01    -8.7658506649e-01     2.3923916588e+00
H     2.6399833039e-01     6.1104171796e-01     1.7719916864e+00
H    -9.8049346152e-01    -1.0522510235e-01     2.5249191285e+00
N    -1.9054668201e+00     1.7140453156e+00    -4.6788566190e-03
H    -1.3431767841e+00     2.2126907308e+00     6.6953784320e-01
H    -1.4122733371e+00     1.7561868430e+00    -8.8465974555e-01
H    -1.9125883256e+00     7.4543517678e-01     2.8014225165e-01
C     4.8907808158e-07    -1.1929210198e-06    -2.4999995886e+00
O    -4.2441299321e-01    -6.4198348204e-01    -3.3616781752e+00
O     4.2441255560e-01     6.4198439340e-01    -1.6383221490e+00
N    -1.7571525910e-02     6.4823523999e-02    -4.9987113862e+00
H    -7.4052485241e-02    -3.6073469010e-01    -4.0848757331e+00
H     9.2989091620e-01    -6.3981005792e-02    -5.3229125564e+00
H    -6.1164791933e-01    -4.7613049878e-01    -5.6101207128e+00
N     3.1525187247e+00    -2.9555778400e+00    -2.4559062262e+00
H     3.7210476416e+00    -2.2451652926e+00    -2.0183283746e+00
H     2.6328503650e+00    -2.5011083673e+00    -3.1926452432e+00
H     3.7859911779e+00    -3.6030928552e+00    -2.9017944822e+00
N    -4.6752363758e-01     5.0246573938e+00     4.0865873732e-02
H    -1.0982601797e+00     4.3030977447e+00    -2.7679523542e-01
H     3.0540347310e-01     4.5585995488e+00     4.9336543351e-01
H    -9.6131236742e-02     5.4721538486e+00    -7.8447889552e-01
C    -2.6346162636e+00    -3.4363918274e+00     2.5000003486e+00
O    -2.1770919828e+00    -3.5082343225e+00     1.4415731010e+00
O    -3.0921441121e+00    -3.3645500170e+00     3.5584265989e+00
C    -2.0014747156e-08     1.2636779781e-06     4.9999995160e+00
O     8.1495713560e-01     4.3892279331e-01     5.6913393568e+00
O    -8.1495712895e-01    -4.3892376230e-01     4.3086610770e+00
C     6.5366893148e-01     4.3033673112e-07     7.4714611871e+00
O     3.4049464359e-01    -7.3844345680e-01     8.3029541463e+00
O     9.6684077810e-01     7.3844312745e-01     6.6399656173e+00
C    -4.1999348116e+00     3.8474837670e+00     4.8792837625e+00
O    -3.3030172210e+00     3.5196214944e+00     4.2290505613e+00
O    -5.0968505991e+00     4.1753460213e+00     5.5295202713e+00
N     6.1274953978e-01    -7.0237014586e+00     2.5473456793e+00
H     1.3572032518e+00    -7.4722173266e+00     3.0611624560e+00
H    -2.4623950771e-01    -7.2335333445e+00     3.0346756300e+00
H     7.5958369041e-01    -6.0281794286e+00     2.6295344907e+00
N     4.5840776528e+00     5.9496140136e+00     4.8106906292e-01
H     4.8438947087e+00     5.0780736487e+00     4.2551123851e-02
H     4.8603773748e+00     6.6878621926e+00    -1.4982726362e-01
H     3.5755181342e+00     5.9652084346e+00     5.2515865409e-01
N    -7.1446231548e+00    -1.2323950047e+00    -1.6840267791e+00
H    -8.0341626738e+00    -1.2238551289e+00    -1.2064998084e+00
H    -6.8426740540e+00    -2.1950809745e+00    -1.7220340010e+00
H    -7.3209385630e+00    -9.4373797987e-01    -2.6353255646e+00
C     5.4594179550e+00    -3.4728345070e+00    -3.7926498394e+00
O     4.6509253060e+00    -2.9699591589e+00    -4.4470305168e+00
O     6.2679087584e+00    -3.9757096098e+00    -3.1382658872e+00
N    -1.2127634431e+00     4.6615309791e+00    -5.7896241029e+00
H    -1.4767624546e+00     4.2892882855e+00    -4.8889991021e+00
H    -5.2821475887e-01     4.0290550128e+00    -6.1778886206e+00
H    -2.0300401057e+00     4.6056379384e+00    -6.3798056050e+00
C     3.0127937829e-01     5.8009663442e-01    -7.4714591668e+00
O     2.5593301649e-01    -5.7140319303e-01    -7.3893013611e+00
O     3.4662800605e-01     1.7315966163e+00    -7.5536199780e+00
C    -8.7155874084e-01     1.5073181887e-07    -9.9619472706e+00
O    -1.2940017165e+00    -4.8711842368e-01    -9.0032943214e+00
O    -4.4911211821e-01     4.8711824757e-01    -1.0920599406e+01
N     4.6532187904e+00    -4.1794336118e+00    -7.8367316423e+00
H     4.7977471000e+00    -5.1568773395e+00    -7.6291242725e+00
H     3.9674618776e+00    -4.1361831816e+00    -8.5764944028e+00
H     4.2276094400e+00    -3.7669813466e+00    -7.0193460599e+00
C    -6.9995091186e-01     7.9755804476e+00    -5.9916785043e+00
O     4.4275800802e-01     8.0059379747e+00    -6.1591681910e+00
O    -1.8426597929e+00     7.9452206444e+00    -5.8241858160e+00
N    -5.4903095443e+00    -7.1929383914e+00    -4.2889150738e+00
H    -6.4262742953e+00    -7.5682965370e+00    -4.2392991432e+00
H    -5.5291252159e+00    -6.2596655958e+00    -3.9056693075e+00
H    -4.9213788324e+00    -7.7428600881e+00    -3.6617919973e+00
N     9.5196377557e+00     1.6717164854e+00    -2.5626930054e+00
H     9.8974751312e+00     8.7658818091e-01    -2.0683293840e+00
H     8.7099800603e+00     1.9802100566e+00    -2.0443608553e+00
H     1.0206259760e+01     2.4091160318e+00    -2.4981057567e+00
N    -8.4186801309e+00     5.3087659190e+00    -7.4859860337e-01
H    -8.2482640669e+00     4.8031602504e+00    -1.6057489788e+00
H    -7.6369651507e+00     5.9342680688e+00    -6.1801975667e-01
H    -9.2316554950e+00     5.8862139315e+00    -9.0672586462e-01
C     2.5861652087e+00    -9.6204031513e+00     8.7155676921e-01
O     2.6079996507e+00    -9.0234551100e+00    -1.1734885996e-01
O     2.5643282587e+00    -1.0217349023e+01     1.8604641859e+00
C     4.4603600070e+00     8.5881508580e+00     2.5196904778e+00
O     4.1522834514e+00     9.5189900318e+00     1.9086378463e+00
O     4.7684359371e+00     7.6573131509e+00     3.1307465224e+00
C    -8.5494155802e+00    -3.1222327843e+00     4.1423625674e+00
O    -9.2812949679e+00    -4.0036151158e+00     4.2916133556e+00
O    -7.8175360750e+00    -2.2408505892e+00     3.9931080164e+00
C     7.5717967152e+00    -3.1255270466e+00     5.7357637340e+00
O     7.1885637637e+00    -2.6950323468e+00     4.7344821210e+00
O     7.9550263168e+00    -3.5560219829e+00     6.7370470542e+00
C    -2.9008697210e+00     6.1989894655e+00     7.2909173731e+00
O    -2.7385078305e+00     5.2404747953e+00     6.6667008291e+00
O    -3.0632301380e+00     7.1575028410e+00     7.9151371333e+00
N    -1.4379672153e+00    -4.6204855708e+00     8.7525361667e+00
H    -2.0184654350e+00    -4.5487872363e+00     9.5754982914e+00
H    -1.6860404601e+00    -3.8478424096e+00     8.1518163522e+00
H    -4.8642030523e-01    -4.4641451401e+00     9.0516941991e+00
